# Supplementary material for: Blocking cancer-fibroblast mutualism inhibits proliferation of endocrine therapy resistant breast cancer
Source: Mol Syst Biol. 2025 May 8;21(7):825–55. doi: 10.1038/s44320-025-00104-6 (PMC12222798; doi:10.1038/s44320-025-00104-6)
Supplement: Supplementary file 2 — Table EV1 [file 44320_2025_104_MOESM2_ESM.xlsx]

## Sheet: Table EV1
Table EV1) Discovery and validation cohort patient tumor specific test of ERBB pathway activation with linear models used to compare distributions of single cell ERBB pathway activity between pre and post treatment samples
Call: lm(formula = ERBBaxis ~ -1 +Patient.Study.ID + Day:Patient.Study.ID,data = discData)
ERBBaxis=single cell ERRB pathway activity along the ERBB ssGSEA axis
Day= indicates if cell is from a pre (Day=0) or post treatment (Day=180) sample
Patient.Study.ID= unique identifier for each patient tumor
Discovery cohort
Coefficient	Effect	Estimate	Std. Error	t value	p value	Significance
Patient.Study.ID001-142	Pre-treatment ERBB activity	-0.9843	0.04224	-23.305	< 2e-16	***
Patient.Study.ID2972-005-202	Pre-treatment ERBB activity	-2.312	0.04158	-55.595	< 2e-16	***
Patient.Study.ID001-131	Pre-treatment ERBB activity	-2.592	0.03512	-73.82	< 2e-16	***
Patient.Study.ID001-119	Pre-treatment ERBB activity	-2.849	0.04751	-59.974	< 2e-16	***
Patient.Study.ID001-107	Pre-treatment ERBB activity	-2.67	0.2763	-9.66	< 2e-16	***
Patient.Study.ID001-143	Pre-treatment ERBB activity	0.3416	0.03385	10.092	< 2e-16	***
Patient.Study.ID001-118	Pre-treatment ERBB activity	-0.2836	0.03099	-9.153	< 2e-16	***
Patient.Study.ID001-115	Pre-treatment ERBB activity	0.4807	0.02872	16.738	< 2e-16	***
Patient.Study.ID001-105	Pre-treatment ERBB activity	-1.447	0.2905	-4.979	6.41e-07	***
Patient.Study.ID2972-007-701	Pre-treatment ERBB activity	-0.3368	0.03401	-9.904	< 2e-16	***
Patient.Study.ID001-125	Pre-treatment ERBB activity	-0.2938	0.05107	-5.753	8.81e-09	***
Patient.Study.ID001-124	Pre-treatment ERBB activity	-0.6027	0.03297	-18.278	< 2e-16	***
Patient.Study.ID001-102	Pre-treatment ERBB activity	-2.085	0.04723	-44.149	< 2e-16	***
Patient.Study.ID2972-006-601	Pre-treatment ERBB activity	2.085	0.03456	60.328	< 2e-16	***
Patient.Study.ID001-103	Pre-treatment ERBB activity	-2.046	0.04484	-45.621	< 2e-16	***
Patient.Study.ID001-137	Pre-treatment ERBB activity	1.333	0.02244	59.413	< 2e-16	***
Patient.Study.ID001-142:Day	Change in activation post treatment	0.0355	0.000398	89.194	< 2e-16	***
Patient.Study.ID2972-005-202:Day	Change in activation post treatment	0.02322	0.0002876	80.761	< 2e-16	***
Patient.Study.ID001-131:Day	Change in activation post treatment	0.01988	0.0003449	57.636	< 2e-16	***
Patient.Study.ID001-119:Day	Change in activation post treatment	0.01877	0.0004426	42.412	< 2e-16	***
Patient.Study.ID001-107:Day	Change in activation post treatment	0.01636	0.002009	8.144	3.9e-16	***
Patient.Study.ID001-143:Day	Change in activation post treatment	0.01638	0.0003266	50.137	< 2e-16	***
Patient.Study.ID001-118:Day	Change in activation post treatment	0.01446	0.0004582	31.562	< 2e-16	***
Patient.Study.ID001-115:Day	Change in activation post treatment	0.01055	0.000248	42.542	< 2e-16	***
Patient.Study.ID001-105:Day	Change in activation post treatment	0.006498	0.001858	3.498	0.000469	***
Patient.Study.ID2972-007-701:Day	Change in activation post treatment	0.007514	0.0002484	30.252	< 2e-16	***
Patient.Study.ID001-125:Day	Change in activation post treatment	0.004117	0.0004313	9.546	< 2e-16	***
Patient.Study.ID001-124:Day	Change in activation post treatment	0.003089	0.0005244	5.89	3.88e-09	***
Patient.Study.ID001-102:Day	Change in activation post treatment	0.002277	0.0003346	6.804	1.03e-11	***
Patient.Study.ID2972-006-601:Day	Change in activation post treatment	6.663e-05	0.0004176	0.16	0.873224
Patient.Study.ID001-103:Day	Change in activation post treatment	-0.004755	0.001864	-2.551	0.010754	*
Patient.Study.ID001-137:Day	Change in activation post treatment	-0.01185	0.0003158	-37.512	< 2e-16	***
---
Signif. codes: 0 ‘***’ 0.00	1 ‘*	*’ 0.01 ‘*’	0.05 ‘.’ 0	.1 ‘ ’ 1
Residual standard error: 1.791 on 57371 degrees of freedom
Multiple R-squared: 0.4793,
F-statistic: 1651 on 32 and 57371 DF, p-value: < 2.2e-16
Validation cohort
Coefficient	Effect	Estimate	Std. Error	t value	p value	Significance
Patient.Study.ID001-108	Pre-treatment ERBB activity	-4.13829	0.0320751	-129.019	< 2e-16	***
Patient.Study.ID001-127	Pre-treatment ERBB activity	-5.69593	0.0295023	-193.067	< 2e-16	***
Patient.Study.ID001-151	Pre-treatment ERBB activity	-5.40158	0.0264291	-204.38	< 2e-16	***
Patient.Study.ID001-152	Pre-treatment ERBB activity	-5.04845	0.13349	-37.819	< 2e-16	***
Patient.Study.ID001-153	Pre-treatment ERBB activity	-4.48337	0.0319068	-140.515	< 2e-16	***
Patient.Study.ID001-159	Pre-treatment ERBB activity	-3.52865	0.0309434	-114.035	< 2e-16	***
Patient.Study.ID001-160	Pre-treatment ERBB activity	-2.66048	0.0427553	-62.226	< 2e-16	***
Patient.Study.ID001-161	Pre-treatment ERBB activity	0.558035	0.0715489	7.799	6.3e-15	***
Patient.Study.ID001-164	Pre-treatment ERBB activity	-3.72278	0.0249367	-149.289	< 2e-16	***
Patient.Study.ID001-165	Pre-treatment ERBB activity	-2.71428	0.0964381	-28.145	< 2e-16	***
Patient.Study.ID001-166	Pre-treatment ERBB activity	-2.76901	0.0242671	-114.105	< 2e-16	***
Patient.Study.ID001-168	Pre-treatment ERBB activity	-4.15415	0.0307922	-134.909	< 2e-16	***
Patient.Study.ID001-169	Pre-treatment ERBB activity	-3.04825	0.0471959	-64.587	< 2e-16	***
Patient.Study.ID001-171	Pre-treatment ERBB activity	-5.5339	0.0492348	-112.398	< 2e-16	***
Patient.Study.ID001-172	Pre-treatment ERBB activity	-3.79423	0.166704	-22.76	< 2e-16	***
Patient.Study.ID2972-002-304	Pre-treatment ERBB activity	-1.5587	0.0220782	-70.599	< 2e-16	***
Patient.Study.ID2972-002-307	Pre-treatment ERBB activity	-3.22569	0.0240945	-133.877	< 2e-16	***
Patient.Study.ID2972-002-311	Pre-treatment ERBB activity	-4.19333	0.0741124	-56.581	< 2e-16	***
Patient.Study.ID2972-003-408	Pre-treatment ERBB activity	-6.20765	0.0233323	-266.053	< 2e-16	***
Patient.Study.ID2972-007-706	Pre-treatment ERBB activity	-4.6962	0.0386214	-121.596	< 2e-16	***
Patient.Study.ID2972-007-709	Pre-treatment ERBB activity	-4.62648	0.0436355	-106.025	< 2e-16	***
Patient.Study.ID2972-009-901	Pre-treatment ERBB activity	-3.35164	0.0304903	-109.925	< 2e-16	***
Patient.Study.ID2972-009-902	Pre-treatment ERBB activity	-4.6875	0.0326933	-143.378	< 2e-16	***
Patient.Study.ID2972-009-904	Pre-treatment ERBB activity	-4.54443	0.0381609	-119.086	< 2e-16	***
Patient.Study.ID2972-009-906	Pre-treatment ERBB activity	-4.04701	0.0468838	-86.32	< 2e-16	***
Patient.Study.ID001-108:Day	Change in activation post treatment	0.0013925	0.0008147	1.709	0.0874	.
Patient.Study.ID001-127:Day	Change in activation post treatment	0.0025282	0.0002317	10.912	< 2e-16	***
Patient.Study.ID001-151:Day	Change in activation post treatment	0.0376917	0.0003616	104.248	< 2e-16	***
Patient.Study.ID001-152:Day	Change in activation post treatment	0.0063688	0.0007699	8.272	< 2e-16	***
Patient.Study.ID001-153:Day	Change in activation post treatment	0.0008789	0.0012379	0.71	0.4777
Patient.Study.ID001-159:Day	Change in activation post treatment	0.0023749	0.0004253	5.584	2.36e-08	***
Patient.Study.ID001-160:Day	Change in activation post treatment	0.010855	0.0003133	34.651	< 2e-16	***
Patient.Study.ID001-161:Day	Change in activation post treatment	-0.0069712	0.000892	-7.816	5.54e-15	***
Patient.Study.ID001-164:Day	Change in activation post treatment	0.0063841	0.0004631	13.786	< 2e-16	***
Patient.Study.ID001-165:Day	Change in activation post treatment	0.0094978	0.0005937	15.997	< 2e-16	***
Patient.Study.ID001-166:Day	Change in activation post treatment	0.002134	0.0002107	10.126	< 2e-16	***
Patient.Study.ID001-168:Day	Change in activation post treatment	-0.0131173	0.0004996	-26.256	< 2e-16	***
Patient.Study.ID001-169:Day	Change in activation post treatment	0.01699	0.0003023	56.205	< 2e-16	***
Patient.Study.ID001-171:Day	Change in activation post treatment	-0.0011599	0.0006877	-1.687	0.0917	.
Patient.Study.ID001-172:Day	Change in activation post treatment	0.009945	0.0010427	9.538	< 2e-16	***
Patient.Study.ID2972-002-304:Day	Change in activation post treatment	-0.0263116	0.0005036	-52.247	< 2e-16	***
Patient.Study.ID2972-002-307:Day	Change in activation post treatment	-0.0109146	0.000895	-12.195	< 2e-16	***
Patient.Study.ID2972-002-311:Day	Change in activation post treatment	0.0110416	0.0004953	22.291	< 2e-16	***
Patient.Study.ID2972-003-408:Day	Change in activation post treatment	0.0015	0.0001998	7.506	6.17e-14	***
Patient.Study.ID2972-007-706:Day	Change in activation post treatment	0.0040715	0.0004918	8.28	< 2e-16	***
Patient.Study.ID2972-007-709:Day	Change in activation post treatment	0.0116437	0.0003158	36.871	< 2e-16	***
Patient.Study.ID2972-009-901:Day	Change in activation post treatment	-0.0062823	0.0010215	-6.15	7.78e-10	***
Patient.Study.ID2972-009-902:Day	Change in activation post treatment	0.01327	0.0003152	42.104	< 2e-16	***
Patient.Study.ID2972-009-904:Day	Change in activation post treatment	0.0073689	0.0005792	12.723	< 2e-16	***
Patient.Study.ID2972-009-906:Day	Change in activation post treatment	0.0061777	0.0003222	19.175	< 2e-16	***
---
Signif. codes: 0 ‘***’ 0.001 ‘**’ 0.01 ‘*’ 0.05 ‘.’ 0.1 ‘ ’ 1
Residual standard error: 1.528 on 76765 degrees of freedom
Multiple R-squared: 0.8715,	Adjusted R-squared: 0.8714
F-statistic: 1.041e+04 on 50 and 76765 DF, p-value: < 2.2e-16
