# Supplementary material for: Blocking cancer-fibroblast mutualism inhibits proliferation of endocrine therapy resistant breast cancer
Source: Mol Syst Biol. 2025 May 8;21(7):825–55. doi: 10.1038/s44320-025-00104-6 (PMC12222798; doi:10.1038/s44320-025-00104-6)
Supplement: Supplementary file 3 — Table EV2 [file 44320_2025_104_MOESM3_ESM.xlsx]

## Sheet: Table EV2
Table EV2) Discovery and validation cohort patient tumor identifiers used to distinguish tumor specific phenotypic change, communication and to annotate figure 2A.
Cohort	Patient.Study.ID	FEL_ID	Fig2A_ID
Discovery cohort	001-102	FEL013	D13
Discovery cohort	001-103	FEL014	D15
Discovery cohort	001-105	FEL015	D09
Discovery cohort	001-107	FEL016	D05
Discovery cohort	001-115	FEL020	D08
Discovery cohort	001-118	FEL021	D07
Discovery cohort	001-119	FEL035	D04
Discovery cohort	001-124	FEL022	D12
Discovery cohort	001-125	FEL027	D11
Discovery cohort	001-131	FEL028	D03
Discovery cohort	001-137	FEL041	D16
Discovery cohort	001-142	FEL025	D01
Discovery cohort	001-143	FEL031	D06
Discovery cohort	2972-005-202	FEL043	D02
Discovery cohort	2972-006-601	FEL034	D14
Discovery cohort	2972-007-701	FEL040	D10
Validation cohort	001-108	FEL049	V19
Validation cohort	001-127	FEL048	V15
Validation cohort	001-151	FEL105	V01
Validation cohort	001-152	FEL075	V12
Validation cohort	001-153	FEL085	V18
Validation cohort	001-159	FEL092	V13
Validation cohort	001-160	FEL051	V05
Validation cohort	001-161	FEL089	V21
Validation cohort	001-164	FEL100	V10
Validation cohort	001-165	FEL062	V03
Validation cohort	001-166	FEL058	V16
Validation cohort	001-168	FEL059	V24
Validation cohort	001-169	FEL096	V02
Validation cohort	001-171	FEL060	V20
Validation cohort	001-172	FEL078	V09
Validation cohort	2972-002-304	FEL111	V25
Validation cohort	2972-002-307	FEL082	V23
Validation cohort	2972-002-311	FEL097	V07
Validation cohort	2972-003-408	FEL083	V17
Validation cohort	2972-007-706	FEL072	V14
Validation cohort	2972-007-709	FEL068	V06
Validation cohort	2972-009-901	FEL074	V22
Validation cohort	2972-009-902	FEL079	V04
Validation cohort	2972-009-904	FEL063	V08
Validation cohort	2972-009-906	FEL053	V11
