# Supplementary material for: Blocking cancer-fibroblast mutualism inhibits proliferation of endocrine therapy resistant breast cancer
Source: Mol Syst Biol. 2025 May 8;21(7):825–55. doi: 10.1038/s44320-025-00104-6 (PMC12222798; doi:10.1038/s44320-025-00104-6)
Supplement: Supplementary file 4 — Table EV3 [file 44320_2025_104_MOESM4_ESM.xlsx]

## Sheet: Table EV3
Table EV3) Discovery and validation cohort gene specific test of differentially expression post treatment relative to pre-treatment, using linear models to compare distributions of mean log expression between pre and post treatment tumor samples.
Call:lm(formula = DeltaEstimate ~ -1 + gene, data = discData)
DeltaEstimate= difference in mean log(1+x) expression of gene in cancer cells of post treatent tumor samples relative to pretreatment level
gene= gene beig tested for differential expression
Discovery cohort
Coefficient	Estimate	Std. Error	t value	p value	Significance
geneGFRA1	-2.1742	0.3107	-6.998	7.71e-12	***
geneRERG	-1.2336	0.3107	-3.971	8.13e-05	***
geneCPB1	-0.8527	0.3107	-2.745	0.006259	**
geneIGF1R	-1.3413	0.3107	-4.318	1.88e-05	***
geneINPP4B	-1.0223	0.3107	-3.291	0.001065	**
geneNRIP1	-0.8063	0.3107	-2.595	0.009708	**
geneMAST4	-1.1083	0.3107	-3.567	0.000393	***
geneCLSTN2	-1.2596	0.3107	-4.054	5.77e-05	***
geneMAPT	-1.3131	0.3107	-4.227	2.78e-05	***
genePREX1	-1.2915	0.3107	-4.157	3.75e-05	***
geneSYTL2	-0.9542	0.3107	-3.072	0.002237	**
genePGR	-1.5433	0.3107	-4.968	9.11e-07	***
geneFMN1	-1.3898	0.3107	-4.473	9.39e-06	***
geneCCND1	-1.0216	0.3107	-3.288	0.001073	**
geneDNAH14	-0.647	0.3107	-2.083	0.037766	*
geneNAMPT	1.1116	0.3107	3.578	0.000377	***
geneFOSB	0.7451	0.3107	2.398	0.016815	*
geneARID5B	0.9439	0.3107	3.038	0.002495	**
geneSORBS1	1.0401	0.3107	3.348	0.000871	***
geneSAT1	1.0068	0.3107	3.241	0.001266	**
geneEGR1	0.834	0.3107	2.684	0.007487	**
geneDUSP1	0.9018	0.3107	2.903	0.00385	**
geneBHLHE40	1.3175	0.3107	4.241	2.62e-05	***
geneJUN	1.0246	0.3107	3.298	0.001038	**
geneJUND	0.8523	0.3107	2.743	0.006284	**
geneNR4A1	0.7352	0.3107	2.366	0.018317	*
geneTMC5	1.0439	0.3107	3.36	0.000834	***
geneEHF	0.8369	0.3107	2.694	0.007284	**
geneVTCN1	1.1674	0.3107	3.758	0.00019	***
geneFOS	1.335	0.3107	4.297	2.05e-05	***
---
Signif. codes: 0 ‘***’ 0.001 ‘**’ 0.01 ‘*’ 0.05 ‘.’ 0.1 ‘ ’ 1
Residual standard error: 1.354 on 540 degrees of freedom
Multiple R-squared: 0.4257,	Adjusted R-squared: 0.3938
F-statistic: 13.34 on 30 and 540 DF, p-value: < 2.2e-16
Validation cohort
Coefficient	Estimate	Std. Error	t value	p value	Significance
geneGFRA1 -0.576370		0.133097	-4.33	1.67e-05	***
geneRERG -0.439872		0.133097	-3.305	0.000992	***
geneCPB1 -0.001063		0.133097	-0.008	0.993629
geneIGF1R -0.672171		0.133097	-5.05	5.45e-07	***
geneINPP4B -0.102684		0.133097	-0.771	0.440638
geneNRIP1 -0.218655		0.133097	-1.643	0.100807
geneMAST4 -0.201161		0.133097	-1.511	0.13108
geneCLSTN2 -0.381916		0.133097	-2.869	0.004219	**
geneMAPT -0.591506		0.133097	-4.444	1.01e-05	***
genePREX1 -0.463528		0.133097	-3.483	0.000523	***
geneSYTL2 -0.108337		0.133097	-0.814	0.415899
genePGR -0.529971		0.133097	-3.982	7.45e-05	***
geneFMN1 -0.411450		0.133097	-3.091	0.002061	**
geneCCND1 -0.372149		0.133097	-2.796	0.005295	**
geneDNAH14 -0.113388		0.133097	-0.852	0.394512
geneNAMPT 0.531082		0.133097	3.99	7.2e-05	***
geneFOSB 0.636567		0.133097	4.783	2.05e-06	***
geneARID5B 0.223304		0.133097	1.678	0.093781	.
geneSORBS1 0.265371		0.133097	1.994	0.046507	*
geneSAT1 0.393890		0.133097	2.959	0.003172	**
geneEGR1 0.200448		0.133097	1.506	0.13245
geneDUSP1 0.239691		0.133097	1.801	0.072095	.
geneBHLHE40 0.184338		0.133097	1.385	0.166437
geneJUN 0.280537		0.133097	2.108	0.035358	*
geneJUND 0.171664		0.133097	1.29	0.197499
geneNR4A1 0.331681		0.133097	2.492	0.012901	*
geneTMC5 0.491171		0.133097	3.69	0.000239	***
geneEHF 0.125831		0.133097	0.945	0.344733
geneVTCN1 0.275718		0.133097	2.072	0.038623	*
geneFOS 0.388257		0.133097	2.917	0.003631	**
---
Signif. codes: 0 ‘***’ 0.001 ‘**’ 0.01 ‘*’ 0.05 ‘.’ 0.1 ‘ ’ 1
Residual standard error: 0.7043 on 810 degrees of freedom
Multiple R-squared: 0.2263,	Adjusted R-squared: 0.1976
F-statistic: 7.896 on 30 and 810 DF, p-value: < 2.2e-16
