# Supplementary material for: Blocking cancer-fibroblast mutualism inhibits proliferation of endocrine therapy resistant breast cancer
Source: Mol Syst Biol. 2025 May 8;21(7):825–55. doi: 10.1038/s44320-025-00104-6 (PMC12222798; doi:10.1038/s44320-025-00104-6)
Supplement: Supplementary file 5 — Table EV4 [file 44320_2025_104_MOESM5_ESM.xlsx]

## Sheet: Table EV4
Table EV4) The primer sequences used in RT-qPCR assay.
Gene	Forward Primer	Reverse Primer
RPLP0	AGCCCAGAACACTGGTCTC	ACTCAGGATTTCAATGGTGCC
TGFb1	GGCCAGATCCTGTCCAAGC	GTGGGTTTCCACCATTAGCAC
HBEGF	ATCGTGGGGCTTCTCATGTTT	TAGTCATGCCCAACTTCACTTT
NRG1	CGGTGTCCATGCCTTCCAT	GTGTCACGAGAAGTAGAGGTCT
EGFR	AGGCACGAGTAACAAGCTCAC	ATGAGGACATAACCAGCCACC
ErbB2	TGCAGGGAAACCTGGAACTC	ACAGGGGTGGTATTGTTCAGC
ErbB3	GGTGATGGGGAACCTTGAGAT	TGTCACTTCTCGAATCCACTG
ErbB4	GTCCAGCCCAGCGATTCTC	AGAGCCACTAACACGTAGCCT
COL1A1	GAGGGCCAAGACGAAGACATC	CAGATCACGTCATCGCACAAC
FN1	CGGTGGCTGTCAGTCAAAG	AAACCTCGGCTTCCTCCATAA
ACTA2	AAAAGACAGCTACGTGGGTGA	GCCATGTTCTATCGGGTACTTC
