# Supplementary material for: Blocking cancer-fibroblast mutualism inhibits proliferation of endocrine therapy resistant breast cancer
Source: Mol Syst Biol. 2025 May 8;21(7):825–55. doi: 10.1038/s44320-025-00104-6 (PMC12222798; doi:10.1038/s44320-025-00104-6)
Supplement: Supplementary file 7 — Source data Fig. 2 [file 44320_2025_104_MOESM7_ESM.zip]

Archive with 30 entries (28 files):
- Figure 2/
- __MACOSX/._Figure 2
- Figure 2/.DS_Store
- __MACOSX/Figure 2/._.DS_Store
- Figure 2/SourceData_Figure_2C_Western ERBB quantification Fulv and Afatinib.csv
- __MACOSX/Figure 2/._SourceData_Figure_2C_Western ERBB quantification Fulv and Afatinib.csv
- Figure 2/SourceData_Figure_2A_ValidationCancerERBBssGSEA.csv
- __MACOSX/Figure 2/._SourceData_Figure_2A_ValidationCancerERBBssGSEA.csv
- Figure 2/SourceData_Figure_2A_DiscoveryCancerERBBssGSEA.csv
- __MACOSX/Figure 2/._SourceData_Figure_2A_DiscoveryCancerERBBssGSEA.csv
- Figure 2/SourceData_Figure_2D_ValidationTumortoCancerComms.csv
- __MACOSX/Figure 2/._SourceData_Figure_2D_ValidationTumortoCancerComms.csv
- Figure 2/SourceData_Figure_2B_in vitro ERBB receptor upreg under treatment data.csv
- __MACOSX/Figure 2/._SourceData_Figure_2B_in vitro ERBB receptor upreg under treatment data.csv
- Figure 2/SourceData_Figure_2C_Images_Western ERBB Fulv and Afatinib/
- __MACOSX/Figure 2/._SourceData_Figure_2C_Images_Western ERBB Fulv and Afatinib
- Figure 2/SourceData_Figure_2D_DiscoveryTumortoCancerComms.csv
- __MACOSX/Figure 2/._SourceData_Figure_2D_DiscoveryTumortoCancerComms.csv
- Figure 2/SourceData_Figure_2C_Images_Western ERBB Fulv and Afatinib/CAMA1 all.tif
- __MACOSX/Figure 2/SourceData_Figure_2C_Images_Western ERBB Fulv and Afatinib/._CAMA1 all.tif
- Figure 2/SourceData_Figure_2C_Images_Western ERBB Fulv and Afatinib/MCF7 all.tif
- __MACOSX/Figure 2/SourceData_Figure_2C_Images_Western ERBB Fulv and Afatinib/._MCF7 all.tif
- Figure 2/SourceData_Figure_2C_Images_Western ERBB Fulv and Afatinib/MCF7 WB analysis-2.xlsx
- __MACOSX/Figure 2/SourceData_Figure_2C_Images_Western ERBB Fulv and Afatinib/._MCF7 WB analysis-2.xlsx
- Figure 2/SourceData_Figure_2C_Images_Western ERBB Fulv and Afatinib/CAMA1 WB analysis-2.xlsx
- __MACOSX/Figure 2/SourceData_Figure_2C_Images_Western ERBB Fulv and Afatinib/._CAMA1 WB analysis-2.xlsx
- Figure 2/SourceData_Figure_2C_Images_Western ERBB Fulv and Afatinib/T47D WB analysis-2.xlsx
- __MACOSX/Figure 2/SourceData_Figure_2C_Images_Western ERBB Fulv and Afatinib/._T47D WB analysis-2.xlsx
- Figure 2/SourceData_Figure_2C_Images_Western ERBB Fulv and Afatinib/T47D all.tif
- __MACOSX/Figure 2/SourceData_Figure_2C_Images_Western ERBB Fulv and Afatinib/._T47D all.tif
