# Supplementary material for: Blocking cancer-fibroblast mutualism inhibits proliferation of endocrine therapy resistant breast cancer
Source: Mol Syst Biol. 2025 May 8;21(7):825–55. doi: 10.1038/s44320-025-00104-6 (PMC12222798; doi:10.1038/s44320-025-00104-6)
Supplement: Supplementary file 7 — Source data Fig. 2 [file 44320_2025_104_MOESM7_ESM.zip › Figure 2/SourceData_Figure_2C_Western ERBB quantification Fulv and Afatinib.csv]

Cell_line	Cell_type	fulv nM	afatinib uM	Protein	Replicate	Relative_intesity_vsbactin
CAMA1	ETR	0	0	p-EGFR	1005-B	0.413525128
CAMA1	ETR	1	0	p-EGFR	1005-B	0.393119493
CAMA1	ETR	3	0	p-EGFR	1005-B	0.426896601
CAMA1	ETR	10	0	p-EGFR	1005-B	0.269372911
CAMA1	ETR	10	0.5	p-EGFR	1005-B	0.318908797
CAMA1	CRR	0	0	p-EGFR	1005-B	0.54124316
CAMA1	CRR	1	0	p-EGFR	1005-B	0.538928823
CAMA1	CRR	3	0	p-EGFR	1005-B	0.280915687
CAMA1	CRR	10	0	p-EGFR	1005-B	0.21704805
CAMA1	CRR	10	0.5	p-EGFR	1005-B	0.058036714
CAMA1	ETR	0	0	p-EGFR	1005-C	0.206020377
CAMA1	ETR	1	0	p-EGFR	1005-C	0.208407478
CAMA1	ETR	3	0	p-EGFR	1005-C	0.864706081
CAMA1	ETR	10	0	p-EGFR	1005-C	0.224459467
CAMA1	ETR	10	0.5	p-EGFR	1005-C	0.26158578
CAMA1	CRR	0	0	p-EGFR	1005-C	0.528011334
CAMA1	CRR	1	0	p-EGFR	1005-C	0.414697472
CAMA1	CRR	3	0	p-EGFR	1005-C	0.237932237
CAMA1	CRR	10	0	p-EGFR	1005-C	0.404798379
CAMA1	CRR	10	0.5	p-EGFR	1005-C	0.507499228
CAMA1	ETR	0	0	p-EGFR	original	0.054480087
CAMA1	ETR	1	0	p-EGFR	original	0.401669395
CAMA1	ETR	3	0	p-EGFR	original	0.408400847
CAMA1	ETR	10	0	p-EGFR	original	0.017718098
CAMA1	ETR	10	0.5	p-EGFR	original	0.01088985
CAMA1	CRR	0	0	p-EGFR	original	0.177171149
CAMA1	CRR	1	0	p-EGFR	original	0.10963766
CAMA1	CRR	3	0	p-EGFR	original	0.154206217
CAMA1	CRR	10	0	p-EGFR	original	0.015259058
CAMA1	CRR	10	0.5	p-EGFR	original	0.009694387
CAMA1	ETR	0	0	p-ErbB2	1005-B	0.176508664
CAMA1	ETR	1	0	p-ErbB2	1005-B	0.177282134
CAMA1	ETR	3	0	p-ErbB2	1005-B	0.181156785
CAMA1	ETR	10	0	p-ErbB2	1005-B	0.168176323
CAMA1	ETR	10	0.5	p-ErbB2	1005-B	0.425103243
CAMA1	CRR	0	0	p-ErbB2	1005-B	0.377438181
CAMA1	CRR	1	0	p-ErbB2	1005-B	0.344524576
CAMA1	CRR	3	0	p-ErbB2	1005-B	0.390356615
CAMA1	CRR	10	0	p-ErbB2	1005-B	0.5255366
CAMA1	CRR	10	0.5	p-ErbB2	1005-B	0.48099548
CAMA1	ETR	0	0	p-ErbB2	1005-C	0.148390034
CAMA1	ETR	1	0	p-ErbB2	1005-C	0.328288371
CAMA1	ETR	3	0	p-ErbB2	1005-C	0.294037312
CAMA1	ETR	10	0	p-ErbB2	1005-C	0.303325713
CAMA1	ETR	10	0.5	p-ErbB2	1005-C	0.391714198
CAMA1	CRR	0	0	p-ErbB2	1005-C	0.136394545
CAMA1	CRR	1	0	p-ErbB2	1005-C	0.167310178
CAMA1	CRR	3	0	p-ErbB2	1005-C	0.270493385
CAMA1	CRR	10	0	p-ErbB2	1005-C	0.459382164
CAMA1	CRR	10	0.5	p-ErbB2	1005-C	0.268295102
CAMA1	ETR	0	0	p-ErbB2	original	0.408658947
CAMA1	ETR	1	0	p-ErbB2	original	0.64761017
CAMA1	ETR	3	0	p-ErbB2	original	0.498376972
CAMA1	ETR	10	0	p-ErbB2	original	0.570577455
CAMA1	ETR	10	0.5	p-ErbB2	original	0.566793676
CAMA1	CRR	0	0	p-ErbB2	original	0.243812624
CAMA1	CRR	1	0	p-ErbB2	original	0.252761846
CAMA1	CRR	3	0	p-ErbB2	original	0.08075643
CAMA1	CRR	10	0	p-ErbB2	original	0.052140539
CAMA1	CRR	10	0.5	p-ErbB2	original	0.004002366
CAMA1	ETR	0	0	p-ErbB3	1005-B	0.195489441
CAMA1	ETR	1	0	p-ErbB3	1005-B	0.201091659
CAMA1	ETR	3	0	p-ErbB3	1005-B	0.373980813
CAMA1	ETR	10	0	p-ErbB3	1005-B	0.484604439
CAMA1	ETR	10	0.5	p-ErbB3	1005-B	0.120709361
CAMA1	CRR	0	0	p-ErbB3	1005-B	1.23877334
CAMA1	CRR	1	0	p-ErbB3	1005-B	1.293472377
CAMA1	CRR	3	0	p-ErbB3	1005-B	1.814047001
CAMA1	CRR	10	0	p-ErbB3	1005-B	1.718883701
CAMA1	CRR	10	0.5	p-ErbB3	1005-B	0.46889619
CAMA1	ETR	0	0	p-ErbB3	1005-C	0.150621173
CAMA1	ETR	1	0	p-ErbB3	1005-C	1.078582137
CAMA1	ETR	3	0	p-ErbB3	1005-C	1.023333574
CAMA1	ETR	10	0	p-ErbB3	1005-C	0.682118375
CAMA1	ETR	10	0.5	p-ErbB3	1005-C	0.124313778
CAMA1	CRR	0	0	p-ErbB3	1005-C	1.520943422
CAMA1	CRR	1	0	p-ErbB3	1005-C	0.996019486
CAMA1	CRR	3	0	p-ErbB3	1005-C	1.320666416
CAMA1	CRR	10	0	p-ErbB3	1005-C	1.394585085
CAMA1	CRR	10	0.5	p-ErbB3	1005-C	0.473564467
CAMA1	ETR	0	0	p-ErbB3	original	0.183805767
CAMA1	ETR	1	0	p-ErbB3	original	0.150854059
CAMA1	ETR	3	0	p-ErbB3	original	0.326147943
CAMA1	ETR	10	0	p-ErbB3	original	0.374562166
CAMA1	ETR	10	0.5	p-ErbB3	original	0.038419621
CAMA1	CRR	0	0	p-ErbB3	original	0.132224511
CAMA1	CRR	1	0	p-ErbB3	original	0.201113864
CAMA1	CRR	3	0	p-ErbB3	original	0.465235535
CAMA1	CRR	10	0	p-ErbB3	original	0.640034732
CAMA1	CRR	10	0.5	p-ErbB3	original	0.104193436
CAMA1	ETR	0	0	p-ErbB4	1005-B	0.843499437
CAMA1	ETR	1	0	p-ErbB4	1005-B	0.524633574
CAMA1	ETR	3	0	p-ErbB4	1005-B	0.468712
CAMA1	ETR	10	0	p-ErbB4	1005-B	0.128359009
CAMA1	ETR	10	0.5	p-ErbB4	1005-B	0.104848965
CAMA1	CRR	0	0	p-ErbB4	1005-B	0.978441557
CAMA1	CRR	1	0	p-ErbB4	1005-B	0.89238973
CAMA1	CRR	3	0	p-ErbB4	1005-B	2.570520099
CAMA1	CRR	10	0	p-ErbB4	1005-B	1.647051342
CAMA1	CRR	10	0.5	p-ErbB4	1005-B	0.371098991
CAMA1	ETR	0	0	p-ErbB4	1005-C	0.404366264
CAMA1	ETR	1	0	p-ErbB4	1005-C	0.323260502
CAMA1	ETR	3	0	p-ErbB4	1005-C	0.3936561
CAMA1	ETR	10	0	p-ErbB4	1005-C	0.36637528
CAMA1	ETR	10	0.5	p-ErbB4	1005-C	0.338014972
CAMA1	CRR	0	0	p-ErbB4	1005-C	0.358661299
CAMA1	CRR	1	0	p-ErbB4	1005-C	0.439886068
CAMA1	CRR	3	0	p-ErbB4	1005-C	0.603470134
CAMA1	CRR	10	0	p-ErbB4	1005-C	0.630312127
CAMA1	CRR	10	0.5	p-ErbB4	1005-C	0.118596883
CAMA1	ETR	0	0	p-ErbB4	original	0.208931899
CAMA1	ETR	1	0	p-ErbB4	original	0.245135118
CAMA1	ETR	3	0	p-ErbB4	original	0.211959297
CAMA1	ETR	10	0	p-ErbB4	original	0.214673222
CAMA1	ETR	10	0.5	p-ErbB4	original	0.050495431
CAMA1	CRR	0	0	p-ErbB4	original	0.493807663
CAMA1	CRR	1	0	p-ErbB4	original	0.327949303
CAMA1	CRR	3	0	p-ErbB4	original	0.431550871
CAMA1	CRR	10	0	p-ErbB4	original	0.651655776
CAMA1	CRR	10	0.5	p-ErbB4	original	0.133272454
CAMA1	ETR	0	0	EGFR	1005-B	0.461457818
CAMA1	ETR	1	0	EGFR	1005-B	0.786693161
CAMA1	ETR	3	0	EGFR	1005-B	0.717198248
CAMA1	ETR	10	0	EGFR	1005-B	0.577199218
CAMA1	ETR	10	0.5	EGFR	1005-B	0.487865261
CAMA1	CRR	0	0	EGFR	1005-B	1.027108754
CAMA1	CRR	1	0	EGFR	1005-B	1.641147556
CAMA1	CRR	3	0	EGFR	1005-B	1.589864373
CAMA1	CRR	10	0	EGFR	1005-B	2.175379839
CAMA1	CRR	10	0.5	EGFR	1005-B	1.738734326
CAMA1	ETR	0	0	EGFR	1005-C	0.29403689
CAMA1	ETR	1	0	EGFR	1005-C	0.211643413
CAMA1	ETR	3	0	EGFR	1005-C	0.528754644
CAMA1	ETR	10	0	EGFR	1005-C	0.274489615
CAMA1	ETR	10	0.5	EGFR	1005-C	0.364852434
CAMA1	CRR	0	0	EGFR	1005-C	0.239596714
CAMA1	CRR	1	0	EGFR	1005-C	0.267926051
CAMA1	CRR	3	0	EGFR	1005-C	0.253673847
CAMA1	CRR	10	0	EGFR	1005-C	0.509545082
CAMA1	CRR	10	0.5	EGFR	1005-C	0.192789874
CAMA1	ETR	0	0	EGFR	original	0.284497709
CAMA1	ETR	1	0	EGFR	original	0.512911423
CAMA1	ETR	3	0	EGFR	original	0.607197833
CAMA1	ETR	10	0	EGFR	original	0.589632738
CAMA1	ETR	10	0.5	EGFR	original	0.307931894
CAMA1	CRR	0	0	EGFR	original	0.327388842
CAMA1	CRR	1	0	EGFR	original	0.262281971
CAMA1	CRR	3	0	EGFR	original	0.217061767
CAMA1	CRR	10	0	EGFR	original	0.31003635
CAMA1	CRR	10	0.5	EGFR	original	0.123039902
CAMA1	ETR	0	0	ErbB2	1005-B	0.108382211
CAMA1	ETR	1	0	ErbB2	1005-B	0.260545331
CAMA1	ETR	3	0	ErbB2	1005-B	0.342497251
CAMA1	ETR	10	0	ErbB2	1005-B	0.52543951
CAMA1	ETR	10	0.5	ErbB2	1005-B	0.202790058
CAMA1	CRR	0	0	ErbB2	1005-B	0.716064629
CAMA1	CRR	1	0	ErbB2	1005-B	0.765272937
CAMA1	CRR	3	0	ErbB2	1005-B	1.032067891
CAMA1	CRR	10	0	ErbB2	1005-B	1.122745038
CAMA1	CRR	10	0.5	ErbB2	1005-B	0.343539336
CAMA1	ETR	0	0	ErbB2	1005-C	0.755728221
CAMA1	ETR	1	0	ErbB2	1005-C	0.666006677
CAMA1	ETR	3	0	ErbB2	1005-C	0.619712784
CAMA1	ETR	10	0	ErbB2	1005-C	0.309170346
CAMA1	ETR	10	0.5	ErbB2	1005-C	0.279743617
CAMA1	CRR	0	0	ErbB2	1005-C	0.636314317
CAMA1	CRR	1	0	ErbB2	1005-C	0.716669976
CAMA1	CRR	3	0	ErbB2	1005-C	0.792790956
CAMA1	CRR	10	0	ErbB2	1005-C	1.184222111
CAMA1	CRR	10	0.5	ErbB2	1005-C	0.188695827
CAMA1	ETR	0	0	ErbB2	original	0.134789467
CAMA1	ETR	1	0	ErbB2	original	0.253363175
CAMA1	ETR	3	0	ErbB2	original	0.193548194
CAMA1	ETR	10	0	ErbB2	original	0.181929375
CAMA1	ETR	10	0.5	ErbB2	original	0.109213968
CAMA1	CRR	0	0	ErbB2	original	0.576942844
CAMA1	CRR	1	0	ErbB2	original	0.59534648
CAMA1	CRR	3	0	ErbB2	original	1.428481401
CAMA1	CRR	10	0	ErbB2	original	1.388195489
CAMA1	CRR	10	0.5	ErbB2	original	0.60011432
CAMA1	ETR	0	0	ErbB3	1005-B	1.002528543
CAMA1	ETR	1	0	ErbB3	1005-B	0.918439941
CAMA1	ETR	3	0	ErbB3	1005-B	0.712382101
CAMA1	ETR	10	0	ErbB3	1005-B	0.548276448
CAMA1	ETR	10	0.5	ErbB3	1005-B	1.037141109
CAMA1	CRR	0	0	ErbB3	1005-B	1.704587837
CAMA1	CRR	1	0	ErbB3	1005-B	1.271733128
CAMA1	CRR	3	0	ErbB3	1005-B	1.765102411
CAMA1	CRR	10	0	ErbB3	1005-B	1.882378014
CAMA1	CRR	10	0.5	ErbB3	1005-B	1.957116261
CAMA1	ETR	0	0	ErbB3	1005-C	1.414242638
CAMA1	ETR	1	0	ErbB3	1005-C	1.223973801
CAMA1	ETR	3	0	ErbB3	1005-C	0.915105878
CAMA1	ETR	10	0	ErbB3	1005-C	0.970319884
CAMA1	ETR	10	0.5	ErbB3	1005-C	1.088252199
CAMA1	CRR	0	0	ErbB3	1005-C	0.778641813
CAMA1	CRR	1	0	ErbB3	1005-C	0.909548913
CAMA1	CRR	3	0	ErbB3	1005-C	1.001160669
CAMA1	CRR	10	0	ErbB3	1005-C	1.223616389
CAMA1	CRR	10	0.5	ErbB3	1005-C	1.185013775
CAMA1	ETR	0	0	ErbB3	original	0.662826381
CAMA1	ETR	1	0	ErbB3	original	0.761812566
CAMA1	ETR	3	0	ErbB3	original	0.886506505
CAMA1	ETR	10	0	ErbB3	original	0.499048514
CAMA1	ETR	10	0.5	ErbB3	original	0.861752513
CAMA1	CRR	0	0	ErbB3	original	0.527360479
CAMA1	CRR	1	0	ErbB3	original	0.291080127
CAMA1	CRR	3	0	ErbB3	original	0.411014698
CAMA1	CRR	10	0	ErbB3	original	0.649174776
CAMA1	CRR	10	0.5	ErbB3	original	0.563138685
CAMA1	ETR	0	0	ErbB4	1005-B	0.429430148
CAMA1	ETR	1	0	ErbB4	1005-B	0.704159057
CAMA1	ETR	3	0	ErbB4	1005-B	0.463504967
CAMA1	ETR	10	0	ErbB4	1005-B	0.240866531
CAMA1	ETR	10	0.5	ErbB4	1005-B	0.921970799
CAMA1	CRR	0	0	ErbB4	1005-B	1.966523717
CAMA1	CRR	1	0	ErbB4	1005-B	1.506903551
CAMA1	CRR	3	0	ErbB4	1005-B	2.468581791
CAMA1	CRR	10	0	ErbB4	1005-B	2.693155459
CAMA1	CRR	10	0.5	ErbB4	1005-B	2.963031093
CAMA1	ETR	0	0	ErbB4	1005-C	0.121637858
CAMA1	ETR	1	0	ErbB4	1005-C	0.508712121
CAMA1	ETR	3	0	ErbB4	1005-C	0.456823727
CAMA1	ETR	10	0	ErbB4	1005-C	0.137906762
CAMA1	ETR	10	0.5	ErbB4	1005-C	0.242305562
CAMA1	CRR	0	0	ErbB4	1005-C	0.911062727
CAMA1	CRR	1	0	ErbB4	1005-C	1.38778559
CAMA1	CRR	3	0	ErbB4	1005-C	1.366359045
CAMA1	CRR	10	0	ErbB4	1005-C	1.765463792
CAMA1	CRR	10	0.5	ErbB4	1005-C	1.051437089
CAMA1	ETR	0	0	ErbB4	original	0.353096391
CAMA1	ETR	1	0	ErbB4	original	0.382339524
CAMA1	ETR	3	0	ErbB4	original	0.672018585
CAMA1	ETR	10	0	ErbB4	original	1.587857359
CAMA1	ETR	10	0.5	ErbB4	original	0.955351589
CAMA1	CRR	0	0	ErbB4	original	1.343831615
CAMA1	CRR	1	0	ErbB4	original	2.068667383
CAMA1	CRR	3	0	ErbB4	original	1.902072515
CAMA1	CRR	10	0	ErbB4	original	2.764628245
CAMA1	CRR	10	0.5	ErbB4	original	2.606157666
MCF7	ETR	0	0	p-EGFR	1005-B	0.380409827
MCF7	ETR	1	0	p-EGFR	1005-B	0.339294857
MCF7	ETR	3	0	p-EGFR	1005-B	0.205821379
MCF7	ETR	10	0	p-EGFR	1005-B	0.587417718
MCF7	ETR	10	0.5	p-EGFR	1005-B	0.436254861
MCF7	CRR	0	0	p-EGFR	1005-B	0.302814694
MCF7	CRR	1	0	p-EGFR	1005-B	0.376619295
MCF7	CRR	3	0	p-EGFR	1005-B	0.083864282
MCF7	CRR	10	0	p-EGFR	1005-B	0.080889164
MCF7	CRR	10	0.5	p-EGFR	1005-B	0.053390218
MCF7	ETR	0	0	p-EGFR	1005-C	0.102372433
MCF7	ETR	1	0	p-EGFR	1005-C	0.146499119
MCF7	ETR	3	0	p-EGFR	1005-C	0.885162094
MCF7	ETR	10	0	p-EGFR	1005-C	0.501179721
MCF7	ETR	10	0.5	p-EGFR	1005-C	0.531001986
MCF7	CRR	0	0	p-EGFR	1005-C	0.245118886
MCF7	CRR	1	0	p-EGFR	1005-C	0.394678016
MCF7	CRR	3	0	p-EGFR	1005-C	0.336164316
MCF7	CRR	10	0	p-EGFR	1005-C	0.121777468
MCF7	CRR	10	0.5	p-EGFR	1005-C	0.124102724
MCF7	ETR	0	0	p-EGFR	original	0.361198533
MCF7	ETR	1	0	p-EGFR	original	0.278324064
MCF7	ETR	3	0	p-EGFR	original	0.645402457
MCF7	ETR	10	0	p-EGFR	original	0.410732381
MCF7	ETR	10	0.5	p-EGFR	original	0.035944936
MCF7	CRR	0	0	p-EGFR	original	0.084123233
MCF7	CRR	1	0	p-EGFR	original	0.050943413
MCF7	CRR	3	0	p-EGFR	original	0.056556059
MCF7	CRR	10	0	p-EGFR	original	0.007675347
MCF7	CRR	10	0.5	p-EGFR	original	0.013656022
MCF7	ETR	0	0	p-ErbB2	1005-B	0.164023456
MCF7	ETR	1	0	p-ErbB2	1005-B	0.152959969
MCF7	ETR	3	0	p-ErbB2	1005-B	0.286831427
MCF7	ETR	10	0	p-ErbB2	1005-B	0.324437846
MCF7	ETR	10	0.5	p-ErbB2	1005-B	0.297677537
MCF7	CRR	0	0	p-ErbB2	1005-B	1.275785745
MCF7	CRR	1	0	p-ErbB2	1005-B	1.31128363
MCF7	CRR	3	0	p-ErbB2	1005-B	1.847651671
MCF7	CRR	10	0	p-ErbB2	1005-B	1.199199547
MCF7	CRR	10	0.5	p-ErbB2	1005-B	0.945071459
MCF7	ETR	0	0	p-ErbB2	1005-C	0.258800678
MCF7	ETR	1	0	p-ErbB2	1005-C	0.235397868
MCF7	ETR	3	0	p-ErbB2	1005-C	0.405251163
MCF7	ETR	10	0	p-ErbB2	1005-C	0.364025976
MCF7	ETR	10	0.5	p-ErbB2	1005-C	0.446251854
MCF7	CRR	0	0	p-ErbB2	1005-C	1.291176143
MCF7	CRR	1	0	p-ErbB2	1005-C	1.151284909
MCF7	CRR	3	0	p-ErbB2	1005-C	1.70757895
MCF7	CRR	10	0	p-ErbB2	1005-C	1.323652346
MCF7	CRR	10	0.5	p-ErbB2	1005-C	0.982845487
MCF7	ETR	0	0	p-ErbB2	original	0.418952459
MCF7	ETR	1	0	p-ErbB2	original	0.359429813
MCF7	ETR	3	0	p-ErbB2	original	0.595855687
MCF7	ETR	10	0	p-ErbB2	original	0.522332178
MCF7	ETR	10	0.5	p-ErbB2	original	0.57968686
MCF7	CRR	0	0	p-ErbB2	original	1.684698877
MCF7	CRR	1	0	p-ErbB2	original	1.861900357
MCF7	CRR	3	0	p-ErbB2	original	2.372066416
MCF7	CRR	10	0	p-ErbB2	original	1.462779701
MCF7	CRR	10	0.5	p-ErbB2	original	0.901629063
MCF7	ETR	0	0	p-ErbB3	1005-B	0.634755113
MCF7	ETR	1	0	p-ErbB3	1005-B	0.973858694
MCF7	ETR	3	0	p-ErbB3	1005-B	1.00934477
MCF7	ETR	10	0	p-ErbB3	1005-B	0.912594159
MCF7	ETR	10	0.5	p-ErbB3	1005-B	0.412715408
MCF7	CRR	0	0	p-ErbB3	1005-B	0.176391756
MCF7	CRR	1	0	p-ErbB3	1005-B	0.143821315
MCF7	CRR	3	0	p-ErbB3	1005-B	0.412048963
MCF7	CRR	10	0	p-ErbB3	1005-B	0.484839679
MCF7	CRR	10	0.5	p-ErbB3	1005-B	0.339514104
MCF7	ETR	0	0	p-ErbB3	1005-C	1.822431412
MCF7	ETR	1	0	p-ErbB3	1005-C	0.839155282
MCF7	ETR	3	0	p-ErbB3	1005-C	0.647298587
MCF7	ETR	10	0	p-ErbB3	1005-C	0.653360716
MCF7	ETR	10	0.5	p-ErbB3	1005-C	0.622285471
MCF7	CRR	0	0	p-ErbB3	1005-C	0.982625241
MCF7	CRR	1	0	p-ErbB3	1005-C	1.04477049
MCF7	CRR	3	0	p-ErbB3	1005-C	1.545625387
MCF7	CRR	10	0	p-ErbB3	1005-C	1.549003126
MCF7	CRR	10	0.5	p-ErbB3	1005-C	0.988962032
MCF7	ETR	0	0	p-ErbB3	original	0.629451766
MCF7	ETR	1	0	p-ErbB3	original	0.433321715
MCF7	ETR	3	0	p-ErbB3	original	0.783145313
MCF7	ETR	10	0	p-ErbB3	original	0.837307296
MCF7	ETR	10	0.5	p-ErbB3	original	0.155692489
MCF7	CRR	0	0	p-ErbB3	original	0.139826041
MCF7	CRR	1	0	p-ErbB3	original	0.026691914
MCF7	CRR	3	0	p-ErbB3	original	0.009015013
MCF7	CRR	10	0	p-ErbB3	original	0.103581332
MCF7	CRR	10	0.5	p-ErbB3	original	0.038983316
MCF7	ETR	0	0	p-ErbB4	1005-B	1.069116413
MCF7	ETR	1	0	p-ErbB4	1005-B	1.350024863
MCF7	ETR	3	0	p-ErbB4	1005-B	1.345210373
MCF7	ETR	10	0	p-ErbB4	1005-B	1.188785989
MCF7	ETR	10	0.5	p-ErbB4	1005-B	0.749634829
MCF7	CRR	0	0	p-ErbB4	1005-B	0.503873797
MCF7	CRR	1	0	p-ErbB4	1005-B	0.81018389
MCF7	CRR	3	0	p-ErbB4	1005-B	0.512254284
MCF7	CRR	10	0	p-ErbB4	1005-B	0.244924017
MCF7	CRR	10	0.5	p-ErbB4	1005-B	0.751172013
MCF7	ETR	0	0	p-ErbB4	1005-C	1.559623086
MCF7	ETR	1	0	p-ErbB4	1005-C	0.424971819
MCF7	ETR	3	0	p-ErbB4	1005-C	1.294417744
MCF7	ETR	10	0	p-ErbB4	1005-C	1.078326015
MCF7	ETR	10	0.5	p-ErbB4	1005-C	1.035909993
MCF7	CRR	0	0	p-ErbB4	1005-C	0.51280131
MCF7	CRR	1	0	p-ErbB4	1005-C	0.908073777
MCF7	CRR	3	0	p-ErbB4	1005-C	0.923306589
MCF7	CRR	10	0	p-ErbB4	1005-C	1.058271605
MCF7	CRR	10	0.5	p-ErbB4	1005-C	1.132985992
MCF7	ETR	0	0	p-ErbB4	original	0.713710495
MCF7	ETR	1	0	p-ErbB4	original	1.061662563
MCF7	ETR	3	0	p-ErbB4	original	0.365961107
MCF7	ETR	10	0	p-ErbB4	original	0.523428406
MCF7	ETR	10	0.5	p-ErbB4	original	0.461383972
MCF7	CRR	0	0	p-ErbB4	original	0.108857265
MCF7	CRR	1	0	p-ErbB4	original	0.084672064
MCF7	CRR	3	0	p-ErbB4	original	0.351991814
MCF7	CRR	10	0	p-ErbB4	original	0.70187198
MCF7	CRR	10	0.5	p-ErbB4	original	0.427681622
MCF7	ETR	0	0	EGFR	1005-B	1.03837279
MCF7	ETR	1	0	EGFR	1005-B	1.512669677
MCF7	ETR	3	0	EGFR	1005-B	0.914980489
MCF7	ETR	10	0	EGFR	1005-B	0.739038152
MCF7	ETR	10	0.5	EGFR	1005-B	0.548941344
MCF7	CRR	0	0	EGFR	1005-B	0.442357063
MCF7	CRR	1	0	EGFR	1005-B	0.533676608
MCF7	CRR	3	0	EGFR	1005-B	0.280612093
MCF7	CRR	10	0	EGFR	1005-B	0.359387933
MCF7	CRR	10	0.5	EGFR	1005-B	0.433688291
MCF7	ETR	0	0	EGFR	1005-C	1.429672556
MCF7	ETR	1	0	EGFR	1005-C	1.507485706
MCF7	ETR	3	0	EGFR	1005-C	1.773926549
MCF7	ETR	10	0	EGFR	1005-C	0.850356858
MCF7	ETR	10	0.5	EGFR	1005-C	1.616871709
MCF7	CRR	0	0	EGFR	1005-C	0.562741712
MCF7	CRR	1	0	EGFR	1005-C	0.684083968
MCF7	CRR	3	0	EGFR	1005-C	0.575576553
MCF7	CRR	10	0	EGFR	1005-C	2.007331046
MCF7	CRR	10	0.5	EGFR	1005-C	0.327070496
MCF7	ETR	0	0	EGFR	original	0.994108627
MCF7	ETR	1	0	EGFR	original	1.243538885
MCF7	ETR	3	0	EGFR	original	1.177398308
MCF7	ETR	10	0	EGFR	original	1.123547053
MCF7	ETR	10	0.5	EGFR	original	0.973046647
MCF7	CRR	0	0	EGFR	original	0.930427343
MCF7	CRR	1	0	EGFR	original	0.59927068
MCF7	CRR	3	0	EGFR	original	0.558462567
MCF7	CRR	10	0	EGFR	original	0.180583872
MCF7	CRR	10	0.5	EGFR	original	0.275949669
MCF7	ETR	0	0	ErbB2	1005-B	0.653529563
MCF7	ETR	1	0	ErbB2	1005-B	1.001127676
MCF7	ETR	3	0	ErbB2	1005-B	1.093201203
MCF7	ETR	10	0	ErbB2	1005-B	0.983458477
MCF7	ETR	10	0.5	ErbB2	1005-B	0.493519554
MCF7	CRR	0	0	ErbB2	1005-B	0.256255555
MCF7	CRR	1	0	ErbB2	1005-B	0.856895337
MCF7	CRR	3	0	ErbB2	1005-B	0.947077893
MCF7	CRR	10	0	ErbB2	1005-B	1.233247065
MCF7	CRR	10	0.5	ErbB2	1005-B	0.70328059
MCF7	ETR	0	0	ErbB2	1005-C	0.199229803
MCF7	ETR	1	0	ErbB2	1005-C	0.262108
MCF7	ETR	3	0	ErbB2	1005-C	0.344223324
MCF7	ETR	10	0	ErbB2	1005-C	0.207902435
MCF7	ETR	10	0.5	ErbB2	1005-C	0.120337912
MCF7	CRR	0	0	ErbB2	1005-C	0.137323352
MCF7	CRR	1	0	ErbB2	1005-C	0.094375513
MCF7	CRR	3	0	ErbB2	1005-C	0.27268075
MCF7	CRR	10	0	ErbB2	1005-C	0.353018982
MCF7	CRR	10	0.5	ErbB2	1005-C	0.070207988
MCF7	ETR	0	0	ErbB2	original	0.322517764
MCF7	ETR	1	0	ErbB2	original	0.400213605
MCF7	ETR	3	0	ErbB2	original	0.506124212
MCF7	ETR	10	0	ErbB2	original	0.298314238
MCF7	ETR	10	0.5	ErbB2	original	0.156320486
MCF7	CRR	0	0	ErbB2	original	0.179176557
MCF7	CRR	1	0	ErbB2	original	0.152627555
MCF7	CRR	3	0	ErbB2	original	0.378791768
MCF7	CRR	10	0	ErbB2	original	0.390124343
MCF7	CRR	10	0.5	ErbB2	original	0.064406423
MCF7	ETR	0	0	ErbB3	1005-B	0.422040603
MCF7	ETR	1	0	ErbB3	1005-B	0.184538208
MCF7	ETR	3	0	ErbB3	1005-B	0.350320974
MCF7	ETR	10	0	ErbB3	1005-B	0.577833674
MCF7	ETR	10	0.5	ErbB3	1005-B	0.230387352
MCF7	CRR	0	0	ErbB3	1005-B	0.314025127
MCF7	CRR	1	0	ErbB3	1005-B	0.884380478
MCF7	CRR	3	0	ErbB3	1005-B	0.938437032
MCF7	CRR	10	0	ErbB3	1005-B	0.628940787
MCF7	CRR	10	0.5	ErbB3	1005-B	0.478980314
MCF7	ETR	0	0	ErbB3	1005-C	1.035263126
MCF7	ETR	1	0	ErbB3	1005-C	0.190788565
MCF7	ETR	3	0	ErbB3	1005-C	0.309023714
MCF7	ETR	10	0	ErbB3	1005-C	0.908321204
MCF7	ETR	10	0.5	ErbB3	1005-C	0.736135226
MCF7	CRR	0	0	ErbB3	1005-C	0.507017012
MCF7	CRR	1	0	ErbB3	1005-C	0.405533911
MCF7	CRR	3	0	ErbB3	1005-C	0.4366636
MCF7	CRR	10	0	ErbB3	1005-C	0.793128124
MCF7	CRR	10	0.5	ErbB3	1005-C	0.372642606
MCF7	ETR	0	0	ErbB3	original	1.286553472
MCF7	ETR	1	0	ErbB3	original	1.421497331
MCF7	ETR	3	0	ErbB3	original	1.514169244
MCF7	ETR	10	0	ErbB3	original	1.408674413
MCF7	ETR	10	0.5	ErbB3	original	1.60047535
MCF7	CRR	0	0	ErbB3	original	0.694855118
MCF7	CRR	1	0	ErbB3	original	0.568707605
MCF7	CRR	3	0	ErbB3	original	0.991327077
MCF7	CRR	10	0	ErbB3	original	0.275132245
MCF7	CRR	10	0.5	ErbB3	original	0.14141046
MCF7	ETR	0	0	ErbB4	1005-B	0.394730028
MCF7	ETR	1	0	ErbB4	1005-B	0.464837434
MCF7	ETR	3	0	ErbB4	1005-B	0.900074646
MCF7	ETR	10	0	ErbB4	1005-B	0.718372672
MCF7	ETR	10	0.5	ErbB4	1005-B	1.096341364
MCF7	CRR	0	0	ErbB4	1005-B	1.026393062
MCF7	CRR	1	0	ErbB4	1005-B	1.927644567
MCF7	CRR	3	0	ErbB4	1005-B	1.975923981
MCF7	CRR	10	0	ErbB4	1005-B	1.799933218
MCF7	CRR	10	0.5	ErbB4	1005-B	1.705014156
MCF7	ETR	0	0	ErbB4	1005-C	0.438330562
MCF7	ETR	1	0	ErbB4	1005-C	0.264748099
MCF7	ETR	3	0	ErbB4	1005-C	0.620940169
MCF7	ETR	10	0	ErbB4	1005-C	0.591866992
MCF7	ETR	10	0.5	ErbB4	1005-C	0.617807108
MCF7	CRR	0	0	ErbB4	1005-C	0.636113843
MCF7	CRR	1	0	ErbB4	1005-C	1.19555611
MCF7	CRR	3	0	ErbB4	1005-C	1.614886204
MCF7	CRR	10	0	ErbB4	1005-C	1.696534708
MCF7	CRR	10	0.5	ErbB4	1005-C	1.900020863
MCF7	ETR	0	0	ErbB4	original	0.289715904
MCF7	ETR	1	0	ErbB4	original	0.208577464
MCF7	ETR	3	0	ErbB4	original	0.17587445
MCF7	ETR	10	0	ErbB4	original	0.346866611
MCF7	ETR	10	0.5	ErbB4	original	0.037857173
MCF7	CRR	0	0	ErbB4	original	0.879522954
MCF7	CRR	1	0	ErbB4	original	1.055871861
MCF7	CRR	3	0	ErbB4	original	0.99458982
MCF7	CRR	10	0	ErbB4	original	0.610884097
MCF7	CRR	10	0.5	ErbB4	original	0.38956563
T47D	ETR	0	0	p-EGFR	1005-B	0.292531955
T47D	ETR	1	0	p-EGFR	1005-B	0.688592876
T47D	ETR	3	0	p-EGFR	1005-B	1.703974827
T47D	ETR	10	0	p-EGFR	1005-B	1.580444913
T47D	ETR	10	0.5	p-EGFR	1005-B	0.421746484
T47D	CRR	0	0	p-EGFR	1005-B	0.572914936
T47D	CRR	1	0	p-EGFR	1005-B	0.764854951
T47D	CRR	3	0	p-EGFR	1005-B	0.740510677
T47D	CRR	10	0	p-EGFR	1005-B	0.215729303
T47D	CRR	10	0.5	p-EGFR	1005-B	0.050203774
T47D	ETR	0	0	p-EGFR	1005-C	0.266452378
T47D	ETR	1	0	p-EGFR	1005-C	1.109773718
T47D	ETR	3	0	p-EGFR	1005-C	1.192819625
T47D	ETR	10	0	p-EGFR	1005-C	1.411264812
T47D	ETR	10	0.5	p-EGFR	1005-C	0.722835273
T47D	CRR	0	0	p-EGFR	1005-C	0.814473747
T47D	CRR	1	0	p-EGFR	1005-C	1.706618403
T47D	CRR	3	0	p-EGFR	1005-C	1.64107931
T47D	CRR	10	0	p-EGFR	1005-C	1.657381957
T47D	CRR	10	0.5	p-EGFR	1005-C	0.467441579
T47D	ETR	0	0	p-EGFR	original	0.228360485
T47D	ETR	1	0	p-EGFR	original	0.285976364
T47D	ETR	3	0	p-EGFR	original	0.436127785
T47D	ETR	10	0	p-EGFR	original	0.540003186
T47D	ETR	10	0.5	p-EGFR	original	0.005393359
T47D	CRR	0	0	p-EGFR	original	0.866096708
T47D	CRR	1	0	p-EGFR	original	1.122472309
T47D	CRR	3	0	p-EGFR	original	1.097471682
T47D	CRR	10	0	p-EGFR	original	1.421293848
T47D	CRR	10	0.5	p-EGFR	original	0.026960669
T47D	ETR	0	0	p-ErbB2	1005-B	0.419690511
T47D	ETR	1	0	p-ErbB2	1005-B	0.499448173
T47D	ETR	3	0	p-ErbB2	1005-B	0.616646509
T47D	ETR	10	0	p-ErbB2	1005-B	0.250840838
T47D	ETR	10	0.5	p-ErbB2	1005-B	0.278942731
T47D	CRR	0	0	p-ErbB2	1005-B	0.579715083
T47D	CRR	1	0	p-ErbB2	1005-B	0.811308291
T47D	CRR	3	0	p-ErbB2	1005-B	0.539906186
T47D	CRR	10	0	p-ErbB2	1005-B	0.416127903
T47D	CRR	10	0.5	p-ErbB2	1005-B	0.447451567
T47D	ETR	0	0	p-ErbB2	1005-C	0.726452689
T47D	ETR	1	0	p-ErbB2	1005-C	0.32931716
T47D	ETR	3	0	p-ErbB2	1005-C	0.520818479
T47D	ETR	10	0	p-ErbB2	1005-C	0.533606962
T47D	ETR	10	0.5	p-ErbB2	1005-C	0.450483247
T47D	CRR	0	0	p-ErbB2	1005-C	1.298633764
T47D	CRR	1	0	p-ErbB2	1005-C	1.522853463
T47D	CRR	3	0	p-ErbB2	1005-C	0.58875087
T47D	CRR	10	0	p-ErbB2	1005-C	0.41697471
T47D	CRR	10	0.5	p-ErbB2	1005-C	1.393318246
T47D	ETR	0	0	p-ErbB2	original	0.313407441
T47D	ETR	1	0	p-ErbB2	original	0.847694359
T47D	ETR	3	0	p-ErbB2	original	1.504660634
T47D	ETR	10	0	p-ErbB2	original	1.871173504
T47D	ETR	10	0.5	p-ErbB2	original	0.308341112
T47D	CRR	0	0	p-ErbB2	original	0.280386598
T47D	CRR	1	0	p-ErbB2	original	0.603716624
T47D	CRR	3	0	p-ErbB2	original	1.197387668
T47D	CRR	10	0	p-ErbB2	original	1.623894031
T47D	CRR	10	0.5	p-ErbB2	original	0.237647554
T47D	ETR	0	0	p-ErbB3	1005-B	0.515306092
T47D	ETR	1	0	p-ErbB3	1005-B	0.851935925
T47D	ETR	3	0	p-ErbB3	1005-B	1.639476952
T47D	ETR	10	0	p-ErbB3	1005-B	1.866837052
T47D	ETR	10	0.5	p-ErbB3	1005-B	0.48936663
T47D	CRR	0	0	p-ErbB3	1005-B	0.217225867
T47D	CRR	1	0	p-ErbB3	1005-B	0.106030739
T47D	CRR	3	0	p-ErbB3	1005-B	0.719916147
T47D	CRR	10	0	p-ErbB3	1005-B	0.325146799
T47D	CRR	10	0.5	p-ErbB3	1005-B	0.026905749
T47D	ETR	0	0	p-ErbB3	1005-C	0.513234627
T47D	ETR	1	0	p-ErbB3	1005-C	0.626342651
T47D	ETR	3	0	p-ErbB3	1005-C	1.003506691
T47D	ETR	10	0	p-ErbB3	1005-C	0.97926501
T47D	ETR	10	0.5	p-ErbB3	1005-C	0.028174012
T47D	CRR	0	0	p-ErbB3	1005-C	0.529869165
T47D	CRR	1	0	p-ErbB3	1005-C	1.106877887
T47D	CRR	3	0	p-ErbB3	1005-C	1.468525086
T47D	CRR	10	0	p-ErbB3	1005-C	1.564968403
T47D	CRR	10	0.5	p-ErbB3	1005-C	0.065422589
T47D	ETR	0	0	p-ErbB3	original	1.275512514
T47D	ETR	1	0	p-ErbB3	original	0.499403216
T47D	ETR	3	0	p-ErbB3	original	0.983004116
T47D	ETR	10	0	p-ErbB3	original	1.17448607
T47D	ETR	10	0.5	p-ErbB3	original	0.016010387
T47D	CRR	0	0	p-ErbB3	original	0.147622593
T47D	CRR	1	0	p-ErbB3	original	1.981295576
T47D	CRR	3	0	p-ErbB3	original	0.883852319
T47D	CRR	10	0	p-ErbB3	original	2.060154803
T47D	CRR	10	0.5	p-ErbB3	original	0.203667265
T47D	ETR	0	0	p-ErbB4	1005-B	0.223621675
T47D	ETR	1	0	p-ErbB4	1005-B	0.312120441
T47D	ETR	3	0	p-ErbB4	1005-B	0.999121936
T47D	ETR	10	0	p-ErbB4	1005-B	0.940943499
T47D	ETR	10	0.5	p-ErbB4	1005-B	0.295154185
T47D	CRR	0	0	p-ErbB4	1005-B	1.129135315
T47D	CRR	1	0	p-ErbB4	1005-B	1.023348705
T47D	CRR	3	0	p-ErbB4	1005-B	1.181433375
T47D	CRR	10	0	p-ErbB4	1005-B	1.370914115
T47D	CRR	10	0.5	p-ErbB4	1005-B	0.519768126
T47D	ETR	0	0	p-ErbB4	1005-C	0.917909922
T47D	ETR	1	0	p-ErbB4	1005-C	0.560761795
T47D	ETR	3	0	p-ErbB4	1005-C	1.124827429
T47D	ETR	10	0	p-ErbB4	1005-C	1.337343151
T47D	ETR	10	0.5	p-ErbB4	1005-C	0.034440745
T47D	CRR	0	0	p-ErbB4	1005-C	1.967424162
T47D	CRR	1	0	p-ErbB4	1005-C	2.504553322
T47D	CRR	3	0	p-ErbB4	1005-C	2.663441371
T47D	CRR	10	0	p-ErbB4	1005-C	1.839076127
T47D	CRR	10	0.5	p-ErbB4	1005-C	0.164393341
T47D	ETR	0	0	p-ErbB4	original	0.598854127
T47D	ETR	1	0	p-ErbB4	original	0.808699057
T47D	ETR	3	0	p-ErbB4	original	0.721100967
T47D	ETR	10	0	p-ErbB4	original	0.888269747
T47D	ETR	10	0.5	p-ErbB4	original	1.872786112
T47D	CRR	0	0	p-ErbB4	original	0.964895467
T47D	CRR	1	0	p-ErbB4	original	1.102658961
T47D	CRR	3	0	p-ErbB4	original	0.922246972
T47D	CRR	10	0	p-ErbB4	original	0.734020582
T47D	CRR	10	0.5	p-ErbB4	original	1.646244667
T47D	ETR	0	0	EGFR	1005-B	0.590663463
T47D	ETR	1	0	EGFR	1005-B	0.548929358
T47D	ETR	3	0	EGFR	1005-B	0.97074471
T47D	ETR	10	0	EGFR	1005-B	1.182727847
T47D	ETR	10	0.5	EGFR	1005-B	1.136860749
T47D	CRR	0	0	EGFR	1005-B	1.682084472
T47D	CRR	1	0	EGFR	1005-B	1.242457238
T47D	CRR	3	0	EGFR	1005-B	0.481300915
T47D	CRR	10	0	EGFR	1005-B	1.069694528
T47D	CRR	10	0.5	EGFR	1005-B	0.976349843
T47D	ETR	0	0	EGFR	1005-C	0.694641672
T47D	ETR	1	0	EGFR	1005-C	0.92593386
T47D	ETR	3	0	EGFR	1005-C	1.842228524
T47D	ETR	10	0	EGFR	1005-C	2.52098106
T47D	ETR	10	0.5	EGFR	1005-C	1.802399116
T47D	CRR	0	0	EGFR	1005-C	1.333877923
T47D	CRR	1	0	EGFR	1005-C	2.287821563
T47D	CRR	3	0	EGFR	1005-C	2.393060158
T47D	CRR	10	0	EGFR	1005-C	2.651125949
T47D	CRR	10	0.5	EGFR	1005-C	2.147080413
T47D	ETR	0	0	EGFR	original	0.638864463
T47D	ETR	1	0	EGFR	original	0.568070377
T47D	ETR	3	0	EGFR	original	0.950975487
T47D	ETR	10	0	EGFR	original	1.117678253
T47D	ETR	10	0.5	EGFR	original	0.383951515
T47D	CRR	0	0	EGFR	original	1.245819613
T47D	CRR	1	0	EGFR	original	1.175712042
T47D	CRR	3	0	EGFR	original	0.947077917
T47D	CRR	10	0	EGFR	original	0.982352059
T47D	CRR	10	0.5	EGFR	original	0.431394227
T47D	ETR	0	0	ErbB2	1005-B	0.310430953
T47D	ETR	1	0	ErbB2	1005-B	0.284881698
T47D	ETR	3	0	ErbB2	1005-B	1.079302056
T47D	ETR	10	0	ErbB2	1005-B	0.8528038
T47D	ETR	10	0.5	ErbB2	1005-B	0.774144084
T47D	CRR	0	0	ErbB2	1005-B	0.157175605
T47D	CRR	1	0	ErbB2	1005-B	0.265940769
T47D	CRR	3	0	ErbB2	1005-B	0.398705806
T47D	CRR	10	0	ErbB2	1005-B	0.369472013
T47D	CRR	10	0.5	ErbB2	1005-B	0.128704659
T47D	ETR	0	0	ErbB2	1005-C	0.155406332
T47D	ETR	1	0	ErbB2	1005-C	0.255825051
T47D	ETR	3	0	ErbB2	1005-C	0.628885942
T47D	ETR	10	0	ErbB2	1005-C	0.640205134
T47D	ETR	10	0.5	ErbB2	1005-C	0.021080124
T47D	CRR	0	0	ErbB2	1005-C	0.662959828
T47D	CRR	1	0	ErbB2	1005-C	0.848394439
T47D	CRR	3	0	ErbB2	1005-C	1.047921617
T47D	CRR	10	0	ErbB2	1005-C	1.324120735
T47D	CRR	10	0.5	ErbB2	1005-C	0.108798044
T47D	ETR	0	0	ErbB2	original	0.597963854
T47D	ETR	1	0	ErbB2	original	0.800035779
T47D	ETR	3	0	ErbB2	original	0.803963233
T47D	ETR	10	0	ErbB2	original	1.54247145
T47D	ETR	10	0.5	ErbB2	original	0.404538418
T47D	CRR	0	0	ErbB2	original	0.230953336
T47D	CRR	1	0	ErbB2	original	0.882099952
T47D	CRR	3	0	ErbB2	original	0.761480492
T47D	CRR	10	0	ErbB2	original	0.635764583
T47D	CRR	10	0.5	ErbB2	original	0.241571007
T47D	ETR	0	0	ErbB3	1005-B	0.557792782
T47D	ETR	1	0	ErbB3	1005-B	0.810295595
T47D	ETR	3	0	ErbB3	1005-B	0.67587903
T47D	ETR	10	0	ErbB3	1005-B	0.434633122
T47D	ETR	10	0.5	ErbB3	1005-B	1.293268824
T47D	CRR	0	0	ErbB3	1005-B	1.70397476
T47D	CRR	1	0	ErbB3	1005-B	2.614937949
T47D	CRR	3	0	ErbB3	1005-B	2.684394819
T47D	CRR	10	0	ErbB3	1005-B	2.452000208
T47D	CRR	10	0.5	ErbB3	1005-B	1.651841372
T47D	ETR	0	0	ErbB3	1005-C	1.392365094
T47D	ETR	1	0	ErbB3	1005-C	1.591833623
T47D	ETR	3	0	ErbB3	1005-C	1.927748021
T47D	ETR	10	0	ErbB3	1005-C	1.896639025
T47D	ETR	10	0.5	ErbB3	1005-C	2.847602608
T47D	CRR	0	0	ErbB3	1005-C	0.834112189
T47D	CRR	1	0	ErbB3	1005-C	1.326458236
T47D	CRR	3	0	ErbB3	1005-C	1.410177456
T47D	CRR	10	0	ErbB3	1005-C	1.747401706
T47D	CRR	10	0.5	ErbB3	1005-C	2.208481475
T47D	ETR	0	0	ErbB3	original	1.433947224
T47D	ETR	1	0	ErbB3	original	0.647224491
T47D	ETR	3	0	ErbB3	original	1.375101237
T47D	ETR	10	0	ErbB3	original	1.433846792
T47D	ETR	10	0.5	ErbB3	original	0.041906332
T47D	CRR	0	0	ErbB3	original	2.183431853
T47D	CRR	1	0	ErbB3	original	1.884231352
T47D	CRR	3	0	ErbB3	original	2.246772701
T47D	CRR	10	0	ErbB3	original	1.492367684
T47D	CRR	10	0.5	ErbB3	original	0.140064095
T47D	ETR	0	0	ErbB4	1005-B	0.796751991
T47D	ETR	1	0	ErbB4	1005-B	1.285428532
T47D	ETR	3	0	ErbB4	1005-B	1.792698867
T47D	ETR	10	0	ErbB4	1005-B	1.351324997
T47D	ETR	10	0.5	ErbB4	1005-B	2.174553233
T47D	CRR	0	0	ErbB4	1005-B	1.479703881
T47D	CRR	1	0	ErbB4	1005-B	1.482417498
T47D	CRR	3	0	ErbB4	1005-B	1.542921198
T47D	CRR	10	0	ErbB4	1005-B	0.877485516
T47D	CRR	10	0.5	ErbB4	1005-B	1.164970711
T47D	ETR	0	0	ErbB4	1005-C	0.831402345
T47D	ETR	1	0	ErbB4	1005-C	0.858469048
T47D	ETR	3	0	ErbB4	1005-C	1.033867435
T47D	ETR	10	0	ErbB4	1005-C	1.946121677
T47D	ETR	10	0.5	ErbB4	1005-C	0.045937185
T47D	CRR	0	0	ErbB4	1005-C	1.247364535
T47D	CRR	1	0	ErbB4	1005-C	1.101014816
T47D	CRR	3	0	ErbB4	1005-C	1.043855115
T47D	CRR	10	0	ErbB4	1005-C	1.464765972
T47D	CRR	10	0.5	ErbB4	1005-C	0.129926557
T47D	ETR	0	0	ErbB4	original	0.618843462
T47D	ETR	1	0	ErbB4	original	0.536179656
T47D	ETR	3	0	ErbB4	original	0.698706175
T47D	ETR	10	0	ErbB4	original	0.840968635
T47D	ETR	10	0.5	ErbB4	original	1.603137335
T47D	CRR	0	0	ErbB4	original	1.365347277
T47D	CRR	1	0	ErbB4	original	0.771516786
T47D	CRR	3	0	ErbB4	original	0.583958347
T47D	CRR	10	0	ErbB4	original	0.632287317
T47D	CRR	10	0.5	ErbB4	original	1.212498524
