# Supplementary material for: Blocking cancer-fibroblast mutualism inhibits proliferation of endocrine therapy resistant breast cancer
Source: Mol Syst Biol. 2025 May 8;21(7):825–55. doi: 10.1038/s44320-025-00104-6 (PMC12222798; doi:10.1038/s44320-025-00104-6)
Supplement: Supplementary file 7 — Source data Fig. 2 [file 44320_2025_104_MOESM7_ESM.zip › Figure 2/SourceData_Figure_2A_ValidationCancerERBBssGSEA.csv]

	Cell.ID	Annotation2	nCount_RNA	nFeature_RNA	orig.ident	seurat_clusters	Sample	Day	ARM	Platform	day_fact	Sample_p_t	dynamic_class	Quality	Celltype	KEGG_ERBB_SIGNALING_PATHWAY	LANDIS_ERBB2_BREAST_PRENEOPLASTIC_UP	LANDIS_ERBB2_BREAST_TUMORS_324_UP	LANDIS_ERBB2_BREAST_TUMORS_65_UP	PEDERSEN_METASTASIS_BY_ERBB2_ISOFORM_1	PEDERSEN_METASTASIS_BY_ERBB2_ISOFORM_4	PEDERSEN_METASTASIS_BY_ERBB2_ISOFORM_6	PEDERSEN_METASTASIS_BY_ERBB2_ISOFORM_7	PEDERSEN_TARGETS_OF_611CTF_ISOFORM_OF_ERBB2	PID_ERBB1_DOWNSTREAM_PATHWAY	PID_ERBB1_INTERNALIZATION_PATHWAY	PID_ERBB1_RECEPTOR_PROXIMAL_PATHWAY	PID_ERBB2_ERBB3_PATHWAY	PID_ERBB4_PATHWAY	RAY_TUMORIGENESIS_BY_ERBB2_CDC25A_UP	REACTOME_GRB2_EVENTS_IN_ERBB2_SIGNALING	REACTOME_NUCLEAR_SIGNALING_BY_ERBB4	REACTOME_PI3K_EVENTS_IN_ERBB2_SIGNALING	REACTOME_PI3K_EVENTS_IN_ERBB4_SIGNALING	REACTOME_SHC1_EVENTS_IN_ERBB4_SIGNALING	REACTOME_SIGNALING_BY_ERBB2	REACTOME_SIGNALING_BY_ERBB4	SMID_BREAST_CANCER_ERBB2_UP	AMIT_EGF_RESPONSE_120_HELA	AMIT_EGF_RESPONSE_120_MCF10A	AMIT_EGF_RESPONSE_240_HELA	AMIT_EGF_RESPONSE_240_MCF10A	AMIT_EGF_RESPONSE_40_HELA	AMIT_EGF_RESPONSE_40_MCF10A	AMIT_EGF_RESPONSE_480_HELA	AMIT_EGF_RESPONSE_480_MCF10A	AMIT_EGF_RESPONSE_60_HELA	AMIT_EGF_RESPONSE_60_MCF10A	BIOCARTA_EGF_PATHWAY
1	FEL049_RAND_A_AAACGAACAGGCTCTG	Cancer	4756	2221	FEL049-C-M	1	FEL049	14	C	10x	14	FEL049_M	Stable disease	HQ	Cancer cells	0.034	0.134	-0.012	-0.011	0.089	0.083	0.073	0.057	0.049	-0.009	-0.127	-0.005	-0.108	0.091	0.048	0.04	0.162	0.033	0.005	0.044	-0.013	0.029	0.117	0.135	0.136	0.035	0.012	0.033	-0.014	0.049	0.091	0.017	-0.002	-0.029
2	FEL049_RAND_A_AAACGCTAGCCTGGAA	Cancer	4627	2320	FEL049-C-M	1	FEL049	14	C	10x	14	FEL049_M	Stable disease	HQ	Cancer cells	0.115	0.17	0.043	0.03	0.073	0.054	0.097	0.035	0.008	-0.01	-0.05	-0.015	0.066	0.15	0.066	0.132	0.178	-0.003	-0.038	0.146	-0.01	0.048	0.097	0.097	0.046	0.003	-0.043	0.039	-0.072	0.006	0.135	-0.078	-0.025	-0.023
3	FEL049_RAND_A_AAAGTGAAGAACTCCT	Cancer	5471	2408	FEL049-C-M	1	FEL049	14	C	10x	14	FEL049_M	Stable disease	HQ	Cancer cells	0.018	0.017	0.026	0.064	0.114	0.029	0.053	0.061	0.079	-0.027	-0.066	0.002	0.027	0.148	0.039	0.06	0.179	0.065	-0.002	0.005	0.03	0.074	0.097	0.16	0.098	0.132	-0.041	-0.04	-0.009	0.003	0.16	0.004	0.07	0.065
4	FEL049_RAND_A_AACAACCTCCTCACGT	Cancer	3228	1683	FEL049-C-M	0	FEL049	14	C	10x	14	FEL049_M	Stable disease	HQ	Cancer cells	-0.021	0.107	-0.014	-0.033	0.061	0.056	0.071	0.082	0.058	-0.148	-0.093	-0.246	-0.215	0.117	0.145	-0.029	0.13	-0.061	-0.045	-0.03	-0.1	-0.019	0.022	0.131	0.107	0.019	0.023	-0.045	0.03	-0.02	0.067	-0.039	-0.042	-0.224
5	FEL049_RAND_A_AACAGGGAGCGAGTAC	Cancer	3752	1952	FEL049-C-M	1	FEL049	14	C	10x	14	FEL049_M	Stable disease	HQ	Cancer cells	-0.003	-0.032	0.027	0.043	0.073	0.101	0.163	0.072	0.023	-0.095	0.026	-0.114	-0.047	0.165	0.091	0	0.201	-0.033	-0.041	0.009	0.002	0.04	0.082	0.069	0.07	-0.013	-0.026	-0.031	0.041	0.007	0.043	-0.145	-0.011	-0.03
6	FEL049_RAND_A_AACCAACAGTCAGCCC	Cancer	45879	7810	FEL049-C-M	11	FEL049	14	C	10x	14	FEL049_M	Stable disease	HQLQ	Cancer cells	0.06	0.065	0.063	0.074	0.086	0.065	0.111	0.069	0.121	-0.051	-0.026	-0.024	0.042	0.041	0.116	0.05	0.013	0.088	0.023	-0.043	0.057	-0.032	0.181	0.176	0.101	0.16	0.058	0.036	0.13	0.045	0.123	0.048	0.045	-0.026
7	FEL049_RAND_A_AACGAAAAGATTGAGT	Cancer	515	398	FEL049-C-M	10	FEL049	14	C	10x	14	FEL049_M	Stable disease	HQLQ	Cancer cells	-0.088	0.008	-0.034	-0.056	0.08	0.043	0.148	0.005	0.01	-0.127	-0.128	-0.167	-0.134	-0.048	0.113	0.013	0.013	-0.103	-0.06	0.092	-0.08	-0.049	0.037	0.11	0.182	-0.063	-0.076	0.06	-0.087	-0.005	0.176	-0.087	0.045	-0.17
8	FEL049_RAND_A_AACGGGAAGCCAGACA	Cancer	2411	1580	FEL049-C-M	12	FEL049	14	C	10x	14	FEL049_M	Stable disease	HQ	Cancer cells	-0.049	-0.024	-0.002	-0.131	0.07	0.072	0.101	0.056	0.042	-0.082	0.005	-0.145	-0.103	0.017	0.087	0.05	0.037	0.008	0.068	0.123	-0.005	0.008	0.062	0.056	0.127	0.09	0.068	0.036	-0.111	-0.013	0.025	0.015	0.025	-0.081
9	FEL049_RAND_A_AAGCATCGTACTGGGA	Cancer	14297	4401	FEL049-C-M	1	FEL049	14	C	10x	14	FEL049_M	Stable disease	HQ	Cancer cells	0.052	0.133	0.113	0.117	0.113	0.05	0.041	0.083	0.03	-0.001	-0.018	-0.094	0.033	0.141	0.099	0.067	0.204	0.103	0.081	0.062	0.051	0.096	0.13	0.079	0.046	0.05	-0.008	-0.047	0.115	0.054	0.038	-0.079	0.048	-0.043
10	FEL049_RAND_A_AAGCGAGCATATCTCT	Cancer	8717	3482	FEL049-C-M	8	FEL049	14	C	10x	14	FEL049_M	Stable disease	HQ	Cancer cells	0.019	0.037	0.019	0.075	0.126	0.069	0.022	0.037	0.088	0.051	-0.033	-0.042	-0.072	0.107	0.059	-0.04	0.202	0.049	0.031	-0.05	0.049	0.076	0.082	0.101	0.028	0.025	-0.054	0.003	0.078	0.001	0.099	-0.005	0.003	0.076
11	FEL049_RAND_A_AATTCCTGTCATAAAG	Cancer	7857	3726	FEL049-C-M	7	FEL049	14	C	10x	14	FEL049_M	Stable disease	HQ	Cancer cells	0.058	0.128	0.097	0.028	0.137	0.067	0.054	0.033	0.085	0.011	0.058	0.032	-0.022	0.125	0.065	-0.024	0.098	0.142	0.14	0.033	0.005	0.039	0.079	0.096	0.073	0.02	0.122	0.031	0.012	0.109	0.08	0.02	0.101	-0.073
12	FEL049_RAND_A_ACAACCACATTCACAG	Cancer	49097	8171	FEL049-C-M	11	FEL049	14	C	10x	14	FEL049_M	Stable disease	HQLQ	Cancer cells	0.036	0.049	0.116	0.051	0.08	0.069	0.052	0.06	0.083	-0.073	0.015	-0.093	-0.08	0.006	0.113	0.062	0.076	0.055	0.016	0.029	0.032	0.005	0.134	0.137	0.06	0.07	-0.035	0.131	0.093	0.101	0.141	-0.038	0.023	-0.085
13	FEL049_RAND_A_ACACCAACACTGCGTG	Cancer	12311	3956	FEL049-C-M	1	FEL049	14	C	10x	14	FEL049_M	Stable disease	HQ	Cancer cells	0.044	0.093	0.041	-0.013	0.082	0.106	0.101	0.031	0.032	0.002	-0.023	-0.013	-0.012	0.07	0.131	0.003	-0.034	0.012	0.042	0.048	0.025	0.001	0.151	0.103	0.074	0.114	-0.009	0.078	0.1	0.044	0.107	-0.038	0.007	-0.07
14	FEL049_RAND_A_ACAGGGACAAGGTACG	Cancer	15709	4542	FEL049-C-M	1	FEL049	14	C	10x	14	FEL049_M	Stable disease	HQ	Cancer cells	0.027	0.036	0.112	-0.12	0.083	0.093	0.128	0.062	0.053	-0.063	-0.076	-0.065	-0.083	0.017	0.096	-0.064	-0.024	0.041	0.008	-0.081	-0.005	-0.049	0.101	0.116	0.079	0.071	-0.014	0.066	0.02	0.032	0.097	-0.047	0.024	-0.096
15	FEL049_RAND_A_ACCACAACACAACGCC	Cancer	17691	4664	FEL049-C-M	1	FEL049	14	C	10x	14	FEL049_M	Stable disease	HQ	Cancer cells	-0.01	0.174	0.108	-0.031	0.079	0.07	0.174	0.061	0.034	-0.01	-0.155	-0.006	-0.051	0.076	0.12	-0.025	0.115	-0.022	0.004	0.017	0.019	0.036	0.131	0.109	0.063	0.131	0.152	0.002	0.013	0.063	0.08	0.061	0.049	-0.066
16	FEL049_RAND_A_ACCATTTAGGTAAGAG	Cancer	4025	1987	FEL049-C-M	1	FEL049	14	C	10x	14	FEL049_M	Stable disease	HQ	Cancer cells	-0.011	0.042	0.04	0.055	0.131	0.096	0.047	0.047	0	-0.048	-0.109	-0.047	-0.024	-0.03	0.105	0.046	-0.013	-0.044	-0.022	0.108	-0.021	-0.052	0.069	0.156	0.151	-0.005	-0.042	0.137	0.144	0.036	0.014	-0.058	0.053	-0.098
17	FEL049_RAND_A_ACCCTCACAAATGGCG	Cancer	18201	5358	FEL049-C-M	1	FEL049	14	C	10x	14	FEL049_M	Stable disease	HQ	Cancer cells	0.069	0.092	0.086	0.133	0.088	0.064	0.109	0.066	0.138	-0.034	0.07	0.065	0.029	0.095	0.101	0.098	0.149	0.109	0.007	-0.006	0.013	0.074	0.141	0.118	0.065	0.039	0	0.155	0.162	0.077	0.133	0.031	0.091	-0.105
18	FEL049_RAND_A_ACCTACCAGCCTTTCC	Cancer	7626	3047	FEL049-C-M	1	FEL049	14	C	10x	14	FEL049_M	Stable disease	HQ	Cancer cells	0.06	0.044	0.105	0.165	0.057	0.126	0.023	0.037	0.065	-0.022	-0.002	0.035	0.035	0.03	0.053	0.01	0.11	0.068	0.049	0.017	0.117	0.05	0.09	0.148	0.189	0.077	-0.05	0.024	0.033	0.045	0.076	0.055	0.029	0.047
19	FEL049_RAND_A_ACCTGAAAGGGTGGGA	Cancer	1163	854	FEL049-C-M	1	FEL049	14	C	10x	14	FEL049_M	Stable disease	HQLQ	Cancer cells	-0.073	-0.057	-0.06	-0.075	0.118	0.054	0.061	0.02	0.016	-0.138	-0.089	-0.094	-0.205	-0.1	0.079	-0.064	-0.001	-0.017	0.039	0.007	-0.069	-0.036	-0.004	0.099	0.142	-0.091	-0.019	-0.032	0.062	0.008	0.085	-0.07	0.047	-0.188
20	FEL049_RAND_A_ACGATCAAGCTATCCA	Cancer	18829	5436	FEL049-C-M	1	FEL049	14	C	10x	14	FEL049_M	Stable disease	HQ	Cancer cells	0	0.174	0.102	0.131	0.028	0.031	0.056	0.038	0.037	-0.048	-0.055	-0.042	0.002	-0.013	0.086	0.039	0.091	-0.102	-0.085	0.041	-0.05	-0.028	0.06	0.161	0.073	-0.014	0.058	0.067	-0.017	0.07	0.054	-0.005	0.033	-0.037
21	FEL049_RAND_A_ACGGAAGTCGGTCTGG	Cancer	9787	3489	FEL049-C-M	1	FEL049	14	C	10x	14	FEL049_M	Stable disease	HQ	Cancer cells	0.071	0.115	0.11	0.175	0.215	0.067	0.079	0.02	0.045	0.037	-0.011	-0.026	0.075	-0.095	0.097	-0.038	0.042	0.079	0.092	0.009	0.015	0.031	0.089	0.087	0.101	-0.001	0.176	0.081	0.091	0.05	0.106	-0.068	0.018	-0.085
22	FEL049_RAND_A_ACGTACAAGATTCGCT	Cancer	928	695	FEL049-C-M	7	FEL049	14	C	10x	14	FEL049_M	Stable disease	HQLQ	Cancer cells	-0.089	0.006	-0.039	-0.139	0.096	0.135	0.132	0.043	0.091	-0.18	-0.175	-0.23	-0.19	-0.053	0.094	-0.003	0.046	-0.062	-0.011	0.081	-0.089	-0.021	-0.029	0.09	0.19	-0.059	-0.08	0.009	-0.03	-0.03	0.077	-0.119	0.031	-0.172
23	FEL049_RAND_A_ACTATTCGTACAATAG	Cancer	5811	2448	FEL049-C-M	1	FEL049	14	C	10x	14	FEL049_M	Stable disease	HQ	Cancer cells	-0.002	0.015	0.091	0.063	0.11	0.08	0.095	0.095	0.095	-0.039	-0.055	-0.013	-0.05	-0.029	0.08	-0.014	0.054	0.019	0.022	-0.01	0.014	-0.049	0.123	0.119	0.141	-0.044	-0.025	0.047	0.048	0.059	0.179	0.061	-0.006	-0.123
24	FEL049_RAND_A_ACTCTCGCAAGTGCAG	Cancer	3898	2001	FEL049-C-M	1	FEL049	14	C	10x	14	FEL049_M	Stable disease	HQ	Cancer cells	0.007	-0.028	0.022	-0.044	0.152	0.092	0.041	0.064	0.098	-0.129	-0.052	-0.077	-0.078	0.007	0.088	-0.002	0.124	-0.102	-0.086	0.06	-0.049	-0.024	0.095	0.152	0.171	0.087	-0.031	-0.012	-0.01	0.013	0.046	-0.121	-0.007	-0.053
25	FEL049_RAND_A_AGAAGCGAGGTATTGA	Cancer	5070	2391	FEL049-C-M	1	FEL049	14	C	10x	14	FEL049_M	Stable disease	HQ	Cancer cells	0.023	0.168	0.093	-0.063	0.105	0.074	0.027	0.071	0.057	-0.001	-0.196	-0.051	-0.022	0.071	0.087	0.03	0.136	0.075	0.088	0.042	0.009	0.053	0.09	0.102	0.094	-0.063	0.027	0.064	-0.13	0.045	0.045	-0.02	0.011	-0.047
26	FEL049_RAND_A_AGACACTCATCGCTCT	Cancer	16227	4269	FEL049-C-M	1	FEL049	14	C	10x	14	FEL049_M	Stable disease	HQ	Cancer cells	0.1	0.179	0.14	0.223	0.202	0.076	0.142	0.079	0.087	0.007	-0.142	-0.038	0.059	0.06	0.034	0.049	0.053	0.112	0.128	0.09	0.067	0.061	0.08	0.194	0.113	0.046	0.102	0.213	0.296	0.023	0.109	0.072	0.159	-0.083
27	FEL049_RAND_A_AGACCCGAGCTAGATA	Cancer	3674	1759	FEL049-C-M	6	FEL049	14	C	10x	14	FEL049_M	Stable disease	HQ	Cancer cells	-0.055	0.049	-0.013	-0.076	0.079	0.023	0.108	0.039	0.039	-0.086	-0.12	-0.125	-0.166	-0.104	0.157	0.068	0.001	-0.022	0.003	0.08	-0.06	-0.02	-0.01	0.103	0.101	0.004	-0.004	0.017	-0.021	-0.024	0.036	0.021	0.088	-0.066
28	FEL049_RAND_A_AGAGCAGCAGCAGTAG	Cancer	4448	2278	FEL049-C-M	3	FEL049	14	C	10x	14	FEL049_M	Stable disease	HQ	Cancer cells	-0.003	0.022	-0.002	0.062	0.108	0.089	0.109	0.029	0.044	-0.078	-0.044	-0.078	0.021	0.116	0.086	0.087	0.022	0.03	-0.003	0.103	0.017	-0.015	0.064	0.127	0.125	-0.001	-0.036	-0.069	-0.075	-0.023	0.021	-0.038	0.048	-0.133
29	FEL049_RAND_A_AGATCCAAGTGACCTT	Cancer	6508	2698	FEL049-C-M	1	FEL049	14	C	10x	14	FEL049_M	Stable disease	HQ	Cancer cells	0.073	0.193	0.118	0.139	0.053	0.062	0.015	0.064	0.056	0.036	-0.255	-0.061	0.068	0.059	0.081	0.03	0.17	0.004	0.007	0.088	-0.04	0.058	0.064	0.142	0.11	0.124	0.05	0.011	0.039	0.047	0.088	-0.022	0.085	-0.024
30	FEL049_RAND_A_AGCGTATAGTCTAGCT	Cancer	4076	1834	FEL049-C-M	6	FEL049	14	C	10x	14	FEL049_M	Stable disease	HQ	Cancer cells	-0.059	-0.015	-0.05	-0.135	0.121	0.02	0.102	0.029	0.06	-0.045	-0.204	-0.152	-0.077	-0.067	0.101	-0.029	0.005	-0.084	-0.037	0.027	-0.046	-0.061	-0.027	0.077	0.161	-0.022	-0.022	0.095	0.022	-0.004	0.033	0.044	0.023	-0.136
31	FEL049_RAND_A_AGCGTCGCATGCAGCC	Cancer	4585	2214	FEL049-C-M	1	FEL049	14	C	10x	14	FEL049_M	Stable disease	HQ	Cancer cells	0.042	0.135	0.034	0.055	0.124	0.153	0.09	0.059	0.025	-0.027	0.017	0.004	0.005	0.151	0.074	0.05	0.141	0.029	0.004	0.136	-0.015	0.039	0.073	0.091	0.103	0.001	-0.083	0.076	-0.09	0.048	0.061	0.089	0.062	-0.117
32	FEL049_RAND_A_AGCTTCCTCTCCGAAA	Cancer	5552	2699	FEL049-C-M	11	FEL049	14	C	10x	14	FEL049_M	Stable disease	HQLQ	Cancer cells	0.072	0.053	0.07	-0.038	0.101	0.114	0.063	0.069	0.09	0.042	0.024	-0.007	0.036	0.129	0.082	0.056	0.181	0.09	0.106	0.126	0.067	0.084	0.058	0.101	0.151	-0.054	0.021	0.054	-0.039	0.02	0.089	0.009	0.068	0.058
33	FEL049_RAND_A_AGGGTCCCAGGCCCTA	Cancer	87561	9339	FEL049-C-M	11	FEL049	14	C	10x	14	FEL049_M	Stable disease	HQLQ	Cancer cells	0.15	-0.004	0.092	0.262	0.11	0.118	0.006	0.06	0.124	0.031	0.031	0.097	0.122	0.107	0.133	0.147	0.039	0.065	0.004	0.129	0.106	0.029	0.214	0.172	0.066	0.037	0.115	0.069	0.133	0.076	0.141	-0.052	0.02	-0.012
34	FEL049_RAND_A_AGGGTTTCACTCTCGT	Cancer	29996	7272	FEL049-C-M	11	FEL049	14	C	10x	14	FEL049_M	Stable disease	HQLQ	Cancer cells	0.052	0.074	0.03	0.083	0.053	0.051	0.112	0.04	0.025	-0.01	0.139	0.121	-0.04	0.077	0.139	0.037	0.126	0.07	0.062	0.071	0.037	0.065	0.085	0.108	0.082	0.069	0.034	-0.041	0.055	0.075	0.075	-0.106	0.065	-0.026
35	FEL049_RAND_A_AGGTAGGTCCACGAAT	Cancer	7055	3198	FEL049-C-M	11	FEL049	14	C	10x	14	FEL049_M	Stable disease	HQLQ	Cancer cells	0.052	-0.077	0.047	0.05	0.114	0.097	0.033	0.058	0.013	0.022	0.005	0.07	0.069	0.145	0.071	0.122	0.098	0.054	0.033	0.144	0.05	0.064	0.099	0.123	0.102	0.059	-0.017	0.047	0.038	0.059	0.116	-0.041	0.035	0.038
36	FEL049_RAND_A_AGGTCTAAGCCGTTAT	Cancer	46137	7853	FEL049-C-M	11	FEL049	14	C	10x	14	FEL049_M	Stable disease	HQLQ	Cancer cells	0.043	0.042	0.019	0.065	0.084	0.075	0.099	0.029	0.025	-0.071	0.084	-0.004	-0.006	0.122	0.087	0.007	0.007	0.076	0.071	-0.017	0.101	0.044	0.126	0.081	-0.013	0.141	0.105	0.045	0.06	0.035	0.085	-0.003	0.044	-0.03
37	FEL049_RAND_A_AGTAACCGTGTCCATA	Cancer	20724	5303	FEL049-C-M	1	FEL049	14	C	10x	14	FEL049_M	Stable disease	HQ	Cancer cells	-0.003	0.204	0.129	0.194	0.096	0.113	-0.035	0.064	0.043	-0.025	-0.076	-0.127	0.001	0.076	0.069	-0.038	0.147	-0.064	-0.079	-0.049	-0.01	-0.033	0.128	0.099	0.051	0.139	0.058	0.106	0.076	0.055	0.077	0.01	0	-0.219
38	FEL049_RAND_A_AGTACTGCAGCGGTTC	Cancer	12890	4226	FEL049-C-M	1	FEL049	14	C	10x	14	FEL049_M	Stable disease	HQ	Cancer cells	0.04	0.161	0.047	0.11	0.108	0.094	0.148	0.034	0	0.025	-0.002	-0.118	0.012	-0.026	0.017	0.103	0.079	0.04	0.043	0.103	0.037	0.023	0.031	0.059	0.048	0.09	0.076	0.068	0.015	0.027	0.108	-0.028	-0.026	-0.091
39	FEL049_RAND_A_AGTAGCTTCTGCTCTG	Cancer	5576	2719	FEL049-C-M	1	FEL049	14	C	10x	14	FEL049_M	Stable disease	HQ	Cancer cells	0.007	0.109	0.057	0.057	0.091	0.049	0.062	0.076	0.088	-0.057	-0.023	-0.054	-0.052	0.097	0.055	0.015	-0.027	0.046	0.022	0.033	-0.019	-0.02	0.075	0.127	0.094	0.091	0.035	0.021	-0.009	0.042	0.107	-0.058	0.033	-0.057
40	FEL049_RAND_A_AGTCAACAGGCCTTGC	Cancer	13178	4510	FEL049-C-M	15	FEL049	14	C	10x	14	FEL049_M	Stable disease	HQ	Cancer cells	0.049	0.016	0.071	0.117	0.096	0.099	0.124	0.033	0.071	0.008	-0.028	-0.005	0.003	-0.015	0.059	0.021	0.016	-0.031	-0.074	0.018	0.003	-0.032	0.132	0.077	0.074	0.037	0.097	0.013	0.002	0.078	0.175	0.096	-0.044	-0.137
41	FEL049_RAND_A_AGTCAACGTACCAGAG	Cancer	15267	4383	FEL049-C-M	3	FEL049	14	C	10x	14	FEL049_M	Stable disease	HQ	Cancer cells	0.057	0.113	0.01	0.027	0.189	0.11	0.086	0.079	0.027	0.013	-0.103	0.025	-0.012	0.007	0.072	0.105	0.143	-0.005	-0.007	0.112	0.017	0.062	0.033	0.163	0.085	0.065	0.135	0.065	0.134	0.058	0.116	0.032	0.089	0.069
42	FEL049_RAND_A_AGTTAGCAGGTTCTAC	Cancer	958	709	FEL049-C-M	4	FEL049	14	C	10x	14	FEL049_M	Stable disease	HQLQ	Cancer cells	-0.06	0.034	-0.037	-0.071	0.111	0.039	0.107	0.047	0.058	-0.177	-0.047	-0.162	-0.138	-0.05	0.091	-0.049	-0.082	-0.14	-0.097	0.026	-0.13	-0.127	-0.04	0.114	0.165	-0.059	-0.014	0.004	-0.112	-0.006	0.101	-0.101	0.022	-0.177
43	FEL049_RAND_A_AGTTCGAAGCACTAAA	Cancer	5601	2734	FEL049-C-M	7	FEL049	14	C	10x	14	FEL049_M	Stable disease	HQ	Cancer cells	-0.004	0.073	0.027	0.011	0.085	0.139	0.169	0.044	-0.026	-0.022	-0.037	-0.065	0.015	0.078	0.066	0.028	0.165	0.055	0.091	0.038	0.034	0.068	0.096	0.102	0.116	0.088	0.044	0.022	0.066	0.019	-0.031	-0.011	0.02	0.043
44	FEL049_RAND_A_ATAGACCAGGGAGGAC	Cancer	13674	4516	FEL049-C-M	7	FEL049	14	C	10x	14	FEL049_M	Stable disease	HQ	Cancer cells	-0.004	0.129	0.066	-0.061	0.039	0.052	0.076	0.05	0.055	-0.027	-0.07	-0.04	-0.052	-0.078	0.083	-0.06	-0.065	-0.001	-0.003	-0.077	-0.011	-0.046	0.125	0.072	0.091	0.016	0.084	0.107	0.095	0.04	0.042	0.05	0.073	0.006
45	FEL049_RAND_A_ATATCCTTCTCGAACA	Cancer	7236	2742	FEL049-C-M	1	FEL049	14	C	10x	14	FEL049_M	Stable disease	HQ	Cancer cells	0.08	0.022	0.132	0.154	0.145	0.061	0.026	0.042	0.07	0.042	0.062	0.112	0.052	0.182	0.094	0.071	0.142	0.091	0.045	0.075	0.041	0.053	0.047	0.077	0.099	0.051	0.027	0.084	0.099	0.055	0.107	-0.039	0.005	-0.155
46	FEL049_RAND_A_ATCACAGCAATTCACG	Cancer	9059	3391	FEL049-C-M	3	FEL049	14	C	10x	14	FEL049_M	Stable disease	HQ	Cancer cells	0.054	0.054	0.07	0.08	0.055	0.066	0.056	0.068	0.082	0.002	-0.063	0.042	-0.005	0.036	0.069	-0.085	-0.02	-0.019	-0.026	-0.043	-0.074	-0.049	0.033	0.109	0.093	0.077	0.049	0.049	-0.033	0.09	0.018	-0.018	0.054	0.014
47	FEL049_RAND_A_ATCAGGTAGCCTCATA	Cancer	17361	4885	FEL049-C-M	3	FEL049	14	C	10x	14	FEL049_M	Stable disease	HQ	Cancer cells	0.057	0.094	0.143	0.222	0.093	0.074	0.073	0.07	0.117	-0.039	-0.109	-0.025	-0.077	-0.048	0.071	-0.04	0.023	-0.015	-0.059	-0.053	-0.008	-0.038	0.177	0.172	0.017	0.142	0.061	0.005	0.176	0.117	0.135	0.074	0.034	-0.073
48	FEL049_RAND_A_ATCATTCGTACAGTAA	Cancer	823	667	FEL049-C-M	5	FEL049	14	C	10x	14	FEL049_M	Stable disease	HQLQ	Cancer cells	-0.058	0.009	-0.001	-0.028	0.094	0.053	0.1	0.015	0.012	-0.089	-0.135	-0.14	-0.177	-0.023	0.091	-0.008	0.036	-0.007	0.049	0.071	-0.063	-0.022	-0.031	0.106	0.187	-0.011	-0.035	0.012	-0.034	0.024	0.142	-0.072	0.059	-0.167
49	FEL049_RAND_A_ATCCACCCAACTCGAT	Cancer	6022	2517	FEL049-C-M	1	FEL049	14	C	10x	14	FEL049_M	Stable disease	HQ	Cancer cells	-0.001	0.126	0.041	0.039	0.073	0.095	0.17	0.054	0.113	-0.086	-0.07	-0.008	-0.062	0.088	0.096	0.059	0.156	0.01	0.007	0.068	0.041	0.07	0.073	0.155	0.121	0.017	-0.03	0.055	-0.125	-0.012	0.021	-0.048	0.042	-0.034
50	FEL049_RAND_A_ATCCTATTCTCATGCC	Cancer	1113	653	FEL049-C-M	0	FEL049	14	C	10x	14	FEL049_M	Stable disease	HQLQ	Cancer cells	-0.102	0.036	-0.02	0.005	0.116	0.069	0.115	0.046	0.049	-0.18	-0.045	-0.119	-0.167	-0.017	0.102	-0.054	0.006	-0.049	0.003	0.025	-0.084	-0.048	-0.001	0.106	0.194	-0.083	-0.074	0.009	-0.055	-0.029	0.038	0.008	0.01	-0.233
51	FEL049_RAND_A_ATCTTCAGTCGCCTAG	Cancer	9320	3396	FEL049-C-M	1	FEL049	14	C	10x	14	FEL049_M	Stable disease	HQ	Cancer cells	0.009	0.12	0.033	0.165	0.058	0.088	0.063	0.051	0.042	-0.043	-0.101	-0.096	-0.05	0.025	0.097	-0.037	0.144	0.003	0.008	0.013	-0.016	0.042	0.088	0.029	0.084	-0.01	-0.106	0.143	0.008	0.042	0.075	0.01	0.032	-0.025
52	FEL049_RAND_A_ATGAGTCTCGGCCTTT	Cancer	7052	2778	FEL049-C-M	1	FEL049	14	C	10x	14	FEL049_M	Stable disease	HQ	Cancer cells	0.081	-0.055	0.015	0.019	0.123	0.038	0.052	0.012	0.053	-0.035	-0.014	-0.004	0.024	0.03	0.086	0.111	0.015	0.093	0.105	0.074	0.039	0.03	0.025	0.063	0.037	0.12	0.045	-0.014	0.055	0.053	0.105	-0.112	0.019	-0.086
53	FEL049_RAND_A_ATGGGAGTCTTTCGAT	Cancer	26973	6312	FEL049-C-M	3	FEL049	14	C	10x	14	FEL049_M	Stable disease	HQ	Cancer cells	0.082	0.086	0.036	-0.008	0.045	0.081	0.004	0.043	0.02	0.04	-0.092	0.011	-0.005	0.125	0.084	-0.043	0.038	0.038	0.041	-0.006	0.015	-0.001	0.134	0.117	0.093	0.042	0.152	0.015	0.184	0.069	0.05	-0.024	0.051	0.003
54	FEL049_RAND_A_ATTACCTAGGTCTGGA	Cancer	7992	3335	FEL049-C-M	1	FEL049	14	C	10x	14	FEL049_M	Stable disease	HQ	Cancer cells	-0.001	0.123	0.039	-0.047	0.064	0.1	0.146	0.047	0.056	-0.085	0.004	-0.018	-0.008	0.04	0.04	0.048	0.085	0.061	0.043	0.056	0.002	0.023	0.122	0.168	0.048	0.003	0.028	0.049	-0.077	0.054	0.047	-0.012	-0.085	-0.029
55	FEL049_RAND_A_ATTATCCGTGCGGATA	Cancer	5551	2474	FEL049-C-M	1	FEL049	14	C	10x	14	FEL049_M	Stable disease	HQ	Cancer cells	-0.044	0.192	0.072	-0.069	0.08	0.006	0.126	0.053	0.057	-0.055	-0.023	-0.025	-0.028	0.018	0.03	0	0.103	-0.101	-0.05	0.06	-0.033	-0.01	0.076	0.112	0.107	0.038	-0.039	0.023	0.073	0.04	0.11	0	-0.016	0.057
56	FEL049_RAND_A_ATTCACTGTAAGCGGT	Cancer	7497	3688	FEL049-C-M	7	FEL049	14	C	10x	14	FEL049_M	Stable disease	HQ	Cancer cells	0.072	0.134	0.131	0.147	0.042	0.128	0.022	0.047	0.047	0.092	0.017	0.079	0.038	0.173	0.062	0.065	0.246	0.105	0.151	0.127	0.08	0.126	0.13	0.043	0.111	0.04	-0.024	0.047	-0.057	0.069	0.13	-0.003	0.026	-0.063
57	FEL049_RAND_A_ATTCTTGGTAGAGTTA	Cancer	4971	2248	FEL049-C-M	11	FEL049	14	C	10x	14	FEL049_M	Stable disease	HQLQ	Cancer cells	0.006	0.011	0.032	-0.004	0.109	0.088	0.1	0.051	0.063	-0.098	-0.196	-0.152	-0.004	0.061	0.053	0.075	0.194	-0.004	0.055	0.138	-0.008	0.041	0.129	0.159	0.113	0.043	0.071	0.114	-0.017	0.044	0.124	-0.068	0.068	-0.085
58	FEL049_RAND_A_ATTTCTGAGTAGGAAG	Cancer	47281	7875	FEL049-C-M	11	FEL049	14	C	10x	14	FEL049_M	Stable disease	HQLQ	Cancer cells	0.122	0.06	0.114	0.126	0.07	0.042	0.097	0.048	0.069	0.023	0.096	0.031	0.042	0.066	0.092	0.114	0.043	0.116	0.075	0.063	0.085	0.071	0.14	0.065	0.089	0.17	0.031	0.052	-0.017	0.054	0.138	-0.122	0.072	-0.009
59	FEL049_RAND_A_CAACCAAAGGCTTAGG	Cancer	5870	2504	FEL049-C-M	1	FEL049	14	C	10x	14	FEL049_M	Stable disease	HQ	Cancer cells	-0.003	0.007	0.081	0.113	0.131	0.062	0.047	0.036	0.019	-0.041	-0.128	-0.06	-0.06	0.08	0.049	-0.069	0.137	0.102	0.115	-0.015	0.007	0.06	0.057	0.109	0.098	-0.051	-0.03	-0.009	-0.008	0.03	0.001	-0.096	0.002	-0.088
60	FEL049_RAND_A_CAACCAAGTAGAGATT	Cancer	8199	3943	FEL049-C-M	7	FEL049	14	C	10x	14	FEL049_M	Stable disease	HQ	Cancer cells	-0.02	0.035	0.049	0.188	0.137	0.136	0.081	0.036	-0.005	0.031	-0.004	-0.082	-0.033	0.079	0.05	-0.075	0.237	0.017	0.046	-0.02	-0.015	0.09	0.094	0.108	0.11	0.056	0.002	0.107	0.057	0.051	0.13	0	0.026	0.006
61	FEL049_RAND_A_CAACCTCGTCTAACTG	Cancer	21483	5120	FEL049-C-M	1	FEL049	14	C	10x	14	FEL049_M	Stable disease	HQ	Cancer cells	0.08	-0.008	0.125	0.107	0.127	0.084	0.151	0.053	0.062	-0.002	-0.07	0.072	-0.001	0.095	0.046	0.062	0.18	0.088	0.07	0.058	0.055	0.093	0.126	0.06	0.069	0.117	0.094	0.11	0.074	0.071	-0.005	-0.011	0.09	0.05
62	FEL049_RAND_A_CACAACAGTAAGCAAT	Cancer	8607	3394	FEL049-C-M	11	FEL049	14	C	10x	14	FEL049_M	Stable disease	HQLQ	Cancer cells	0.016	-0.07	0.062	0.008	0.025	0.069	0.063	0.034	0.074	-0.015	0.051	-0.005	0.018	0.069	0.054	0.041	0.108	0.033	0.031	0.096	0.006	0.005	0.054	0.041	0.082	-0.017	0.096	0.046	0.028	0.069	0.089	-0.105	-0.015	-0.016
63	FEL049_RAND_A_CACAACATCGCAATTG	Cancer	15821	4373	FEL049-C-M	1	FEL049	14	C	10x	14	FEL049_M	Stable disease	HQ	Cancer cells	0.07	0.1	0.067	0.054	0.043	0.015	0.091	0.057	-0.003	-0.085	0.024	0.12	-0.015	0.106	0.071	0.058	0.135	-0.032	-0.084	0.027	0.071	0.021	0.127	0.035	0.027	0.004	0.036	0.004	0.035	0.059	-0.031	0.02	0.005	-0.016
64	FEL049_RAND_A_CACTGTCAGAACTTCC	Cancer	5721	2511	FEL049-C-M	1	FEL049	14	C	10x	14	FEL049_M	Stable disease	HQ	Cancer cells	-0.011	0.235	0.152	0.2	0.122	0.053	0.053	0.041	0.045	-0.054	-0.05	-0.052	-0.062	-0.021	0.084	0.032	0.123	0.046	0.026	-0.009	0.011	0.043	0.077	0.142	0.115	-0.059	0.178	-0.006	0.042	0.033	-0.004	-0.005	0.016	-0.05
65	FEL049_RAND_A_CAGATACGTCTCAAGT	Cancer	13664	4593	FEL049-C-M	15	FEL049	14	C	10x	14	FEL049_M	Stable disease	HQ	Cancer cells	0.053	-0.036	0.052	0.147	0.118	0.119	-0.015	0.061	0.042	0.075	-0.027	-0.018	0.005	0.171	0.055	0.104	0.252	0.023	-0.032	0.114	0.011	0.045	0.152	0.161	0.112	0.033	0.014	0.053	0.086	0.047	0.087	-0.095	0.047	-0.001
66	FEL049_RAND_A_CAGATCATCCACACCT	Cancer	18605	5035	FEL049-C-M	1	FEL049	14	C	10x	14	FEL049_M	Stable disease	HQ	Cancer cells	0.016	0.085	0.108	0.123	0.009	0.038	0.05	0.04	0.103	-0.124	-0.098	-0.043	-0.032	0.163	0.08	-0.07	0.038	-0.025	-0.03	-0.031	-0.006	-0.009	0.101	0.116	0.062	0.102	-0.042	0.008	0.023	0.034	0.074	0.03	0.014	-0.035
67	FEL049_RAND_A_CAGCCAGAGCATCAGG	Cancer	24879	5716	FEL049-C-M	7	FEL049	14	C	10x	14	FEL049_M	Stable disease	HQ	Cancer cells	-0.003	0.296	0.118	0.18	0.057	0.046	0.168	0.095	0.076	0.038	-0.083	-0.069	-0.068	0.024	0.09	0.015	0.137	0.013	0.007	0.047	0.028	0.033	0.117	0.082	0.117	0.102	-0.047	0.08	0.055	0.077	0.185	-0.065	0.088	-0.105
68	FEL049_RAND_A_CAGGCCAGTCTTTATC	Cancer	97138	10254	FEL049-C-M	11	FEL049	14	C	10x	14	FEL049_M	Stable disease	HQLQ	Cancer cells	0.077	0.035	0.022	0.042	0.074	0.124	0.055	0.065	0.109	-0.033	0.071	-0.004	0.015	0.066	0.086	0.069	0.065	-0.06	-0.06	0.12	-0.001	0.004	0.084	0.149	0.065	0.117	0.079	0.003	-0.028	0.091	0.108	0.017	0.088	-0.007
69	FEL049_RAND_A_CAGTTAGGTAGAGGAA	Cancer	13194	4871	FEL049-C-M	3	FEL049	14	C	10x	14	FEL049_M	Stable disease	HQ	Cancer cells	0.057	0.201	0.125	0.077	0.121	0.117	0.073	0.074	0.064	0.082	0.071	0.052	0.084	0.142	0.065	0.06	0.192	0.039	0.024	0.074	-0.012	0.039	0.124	0.11	0.145	0.039	0.029	0.035	0.02	0.07	0.088	0.134	0.092	0.006
70	FEL049_RAND_A_CATCCGTAGTCGTTAC	Cancer	22539	5844	FEL049-C-M	1	FEL049	14	C	10x	14	FEL049_M	Stable disease	HQ	Cancer cells	0.093	0.073	0.063	0.064	0.068	0.107	0.062	0.038	0.103	0.054	-0.142	-0.027	0.049	0.048	0.103	0.05	0.046	0.084	0.094	0.091	0.111	0.051	0.087	0.135	0.119	0.043	-0.034	0.018	0.01	-0.004	0.028	-0.101	0.029	-0.088
71	FEL049_RAND_A_CATGCTCAGACTCGAG	Cancer	51186	8197	FEL049-C-M	11	FEL049	14	C	10x	14	FEL049_M	Stable disease	HQLQ	Cancer cells	0.064	0.128	0.092	0.158	0.034	0.072	0.053	0.059	0.086	-0.077	-0.008	0.038	-0.059	0.052	0.075	-0.015	0.116	0.052	0.015	-0.01	0.025	0.018	0.186	0.127	0.114	0.105	-0.025	0.052	0.11	0.055	0.104	0.023	0.019	-0.035
72	FEL049_RAND_A_CATGGTAAGTGAACAT	Cancer	9557	3607	FEL049-C-M	1	FEL049	14	C	10x	14	FEL049_M	Stable disease	HQ	Cancer cells	0.039	0.097	0.081	0.006	0.105	0.089	0.094	0.054	0.054	-0.04	-0.039	-0.011	-0.065	-0.082	0.082	0.03	0.119	-0.024	-0.023	0.034	-0.014	-0.012	0.093	0.114	0.104	0.039	0.04	0.014	0.064	0.105	0.012	-0.056	0.04	-0.022
73	FEL049_RAND_A_CCAAGCGTCGCTGTCT	Cancer	8790	3698	FEL049-C-M	10	FEL049	14	C	10x	14	FEL049_M	Stable disease	HQ	Cancer cells	0.006	0.135	-0.006	0.019	0.086	0.107	-0.03	0.05	0.061	0.052	0.084	0.042	0.059	0.113	0.068	0.12	0.088	0.051	0.058	0.126	0.022	0.045	0.121	0.142	0.102	0.035	0.037	0.028	-0.001	0.075	0.125	0.089	0.09	0.05
74	FEL049_RAND_A_CCACACTAGCTTAAGA	Cancer	24659	5225	FEL049-C-M	1	FEL049	14	C	10x	14	FEL049_M	Stable disease	HQ	Cancer cells	0.08	0.107	0.131	0.117	0.114	0.092	0.014	0.047	0.038	0.005	0.015	0.073	0.059	0.07	0.033	0.184	-0.032	0.037	-0.053	0.173	0.082	0.004	0.156	0.076	0.027	-0.034	0.078	0.067	0.021	0.045	0.128	0.024	-0.028	0.004
75	FEL049_RAND_A_CCACCATCATCCTTGC	Cancer	79606	9542	FEL049-C-M	11	FEL049	14	C	10x	14	FEL049_M	Stable disease	HQLQ	Cancer cells	0.029	0.052	-0.003	0.033	0.06	0.117	0.088	0.047	0.121	-0.108	0.025	0.025	0.003	-0.003	0.085	-0.017	0.038	0.04	0.054	0.022	-0.002	-0.004	0.146	0.138	0.068	0.07	0.059	0.056	0.041	0.074	0.178	0.028	0.101	-0.102
76	FEL049_RAND_A_CCACCATTCAGCAATC	Cancer	6405	3305	FEL049-C-M	7	FEL049	14	C	10x	14	FEL049_M	Stable disease	HQ	Cancer cells	0.144	0.093	0.044	0.104	0.079	0.074	0.069	0.048	0.014	0.064	0.086	0.142	0.08	0.06	0.089	0.191	0.025	0.178	0.182	0.179	0.097	0.103	0.108	0.094	0.127	0.067	0.017	0.122	0.061	0.072	0.103	-0.078	0.003	0.102
77	FEL049_RAND_A_CCACTTGAGATGCTTC	Cancer	8510	2976	FEL049-C-M	1	FEL049	14	C	10x	14	FEL049_M	Stable disease	HQ	Cancer cells	0.055	0.029	0.138	0.133	0.169	0.131	0.017	0.06	0.147	-0.071	-0.043	-0.011	-0.014	0.065	0.061	0.027	0.08	0.047	-0.008	0.025	0.009	0.01	0.11	0.132	0.125	0.086	0.106	0.147	0.041	0.093	0.033	0.012	0.033	0.036
78	FEL049_RAND_A_CCACTTGTCTTTGATC	Cancer	21884	5559	FEL049-C-M	11	FEL049	14	C	10x	14	FEL049_M	Stable disease	HQLQ	Cancer cells	0.047	0.037	0.068	0.094	0.049	0.073	0.151	0.05	0.18	0.021	0.133	0.171	0.068	0.103	0.095	0.024	0.031	0.086	0.078	0.063	0.066	0.05	0.08	0.131	0.109	0.075	0.025	0.038	-0.079	0.059	0.159	-0.002	0.036	-0.107
79	FEL049_RAND_A_CCATAAGGTTTAGACC	Cancer	25171	5572	FEL049-C-M	1	FEL049	14	C	10x	14	FEL049_M	Stable disease	HQ	Cancer cells	0.057	0.256	0.146	0.114	0.068	0.075	0.023	0.046	0.029	-0.064	0.087	0.026	-0.01	0.178	0.134	0.024	0.068	0.074	0.031	-0.043	0.025	0.026	0.192	0.055	0.011	0.006	0.088	0.063	0.031	0.033	0.138	0.014	0.102	-0.084
80	FEL049_RAND_A_CCCTGATAGGGCCTCT	Cancer	799	621	FEL049-C-M	6	FEL049	14	C	10x	14	FEL049_M	Stable disease	HQLQ	Cancer cells	-0.045	-0.007	-0.027	-0.114	0.16	0.064	0.156	0.051	0.059	-0.114	-0.144	-0.193	-0.225	0	0.091	-0.051	0.03	-0.029	0.025	0.018	-0.04	-0.029	-0.013	0.117	0.159	-0.079	-0.074	-0.046	-0.041	-0.034	0.047	-0.052	0.001	-0.105
81	FEL049_RAND_A_CCGAACGTCCCGTGAG	Cancer	13629	4298	FEL049-C-M	1	FEL049	14	C	10x	14	FEL049_M	Stable disease	HQ	Cancer cells	0.013	0.031	0.067	-0.114	0.066	0.055	0.076	0.065	0.014	0.032	-0.052	-0.03	0.032	-0.05	0.107	-0.016	0.042	-0.051	-0.037	0.025	-0.076	-0.045	0.16	0.142	0.116	0.046	0.096	-0.037	0.074	0.046	0.085	-0.041	0.03	-0.068
82	FEL049_RAND_A_CCGGACATCCTCTCTT	Cancer	30565	6461	FEL049-C-M	1	FEL049	14	C	10x	14	FEL049_M	Stable disease	HQ	Cancer cells	-0.012	0.138	0.09	0.175	0.042	0.157	0.063	0.024	0.027	0.005	-0.099	-0.015	-0.009	0.105	0.108	-0.088	0.092	0.063	0.043	-0.105	0.031	0.032	0.159	0.115	0.061	0.057	0.098	0.071	0.049	0.058	0.182	0.022	0.065	-0.04
83	FEL049_RAND_A_CCTAAGAGTACGTGAG	Cancer	5534	3060	FEL049-C-M	7	FEL049	14	C	10x	14	FEL049_M	Stable disease	HQ	Cancer cells	0.039	0.1	0.095	-0.005	0.15	0.04	0.016	0.055	0.023	0.003	-0.079	-0.016	0.011	0.122	0.12	0.097	0.272	0.018	0.056	0.194	0.005	0.1	0.116	0.033	0.121	0.186	-0.026	0.032	-0.04	-0.003	0.092	-0.093	0.04	0.146
84	FEL049_RAND_A_CCTAAGAGTCTGTTAG	Cancer	12999	5072	FEL049-C-M	7	FEL049	14	C	10x	14	FEL049_M	Stable disease	HQ	Cancer cells	0.084	0.087	0.083	0.068	0.111	0.097	0.069	0.057	0.053	0.035	0.025	0.049	-0.017	0.15	0.036	-0.03	0.19	0.181	0.209	0.021	0.068	0.118	0.205	0.087	0.053	0.105	0.014	-0.016	-0.016	0.109	0.187	-0.027	0.1	-0.034
85	FEL049_RAND_A_CCTACGTAGTTGGCGA	Cancer	7433	3084	FEL049-C-M	1	FEL049	14	C	10x	14	FEL049_M	Stable disease	HQ	Cancer cells	0.075	0.066	0.055	0.095	0.099	0.047	0.138	0.066	0.053	0.039	-0.071	0.041	0.081	0.182	0.047	0.101	0.21	0.033	0.04	0.159	0.029	0.115	0.116	0.094	0.046	-0.005	0.097	0.013	0.022	0.032	0.132	-0.015	-0.009	0.103
86	FEL049_RAND_A_CCTCAGTCAGACGGAT	Cancer	674	551	FEL049-C-M	2	FEL049	14	C	10x	14	FEL049_M	Stable disease	HQLQ	Cancer cells	-0.099	0.084	-0.034	-0.053	0.086	0.078	0.124	0.017	0.081	-0.132	-0.102	-0.145	-0.122	0.014	0.111	-0.003	0.154	-0.038	0.015	0.07	-0.093	0.005	-0.045	0.092	0.167	-0.071	-0.073	0.017	-0.102	0.005	0.116	0.017	0.043	-0.178
87	FEL049_RAND_A_CCTCATGCATCATGAC	Cancer	4187	2061	FEL049-C-M	13	FEL049	14	C	10x	14	FEL049_M	Stable disease	HQLQ	Cancer cells	-0.005	-0.026	0.039	0.049	0.121	0.123	0.132	0.059	0.039	0.008	-0.1	-0.097	-0.041	0.064	0.03	-0.046	0.126	-0.001	-0.009	0.008	-0.023	0.024	0.069	0.085	0.13	0.089	-0.075	0.096	0.002	0.047	0.058	-0.052	0.041	-0.117
88	FEL049_RAND_A_CCTCCAAAGGCCCGTT	Cancer	19941	4948	FEL049-C-M	1	FEL049	14	C	10x	14	FEL049_M	Stable disease	HQ	Cancer cells	0.068	0.129	0.124	0.227	0.073	0.114	0.104	0.065	0.062	0.013	0.039	0.052	0.046	0.067	0.083	0.13	0.085	0.014	0.019	0.136	0.071	0.029	0.104	0.069	0.075	0.062	0.151	0.037	0.092	0.058	0.006	-0.004	0.021	0.045
89	FEL049_RAND_A_CCTCCAAGTAAGGCTG	Cancer	5379	2694	FEL049-C-M	9	FEL049	14	C	10x	14	FEL049_M	Stable disease	HQLQ	Cancer cells	0.029	-0.049	0.015	-0.007	0.117	0.056	0.015	0.047	0.05	-0.05	-0.015	0.022	-0.066	0.052	0.061	0.02	0.175	0.044	0.025	-0.022	-0.001	0.073	0.052	0.068	0.071	0.084	0.001	0.01	0.074	0.032	0.083	0.017	0.079	0.096
90	FEL049_RAND_A_CCTTTGGGTGGGCTCT	Cancer	4273	2305	FEL049-C-M	13	FEL049	14	C	10x	14	FEL049_M	Stable disease	HQLQ	Cancer cells	-0.003	0.125	0.091	-0.03	0.075	0.058	0.103	0.044	0.041	-0.031	0.028	-0.039	-0.092	0.121	0.086	0.135	0.15	0.021	0.051	0.154	0.001	0.068	0.042	0.092	0.096	0.037	0.046	0.11	-0.058	-0.012	0.079	-0.051	0.114	-0.111
91	FEL049_RAND_A_CGCCAGAGTCGTTCAA	Cancer	26608	5295	FEL049-C-M	1	FEL049	14	C	10x	14	FEL049_M	Stable disease	HQ	Cancer cells	0.064	0.128	0.083	0.134	0.106	0.082	0.09	0.071	0.073	0.019	0.045	0.054	-0.018	-0.005	0.041	-0.124	-0.091	0.057	0.09	-0.096	0.03	-0.034	0.203	0.1	0.081	0.127	-0.003	0.056	0.247	0.103	0.085	-0.03	0.007	-0.052
92	FEL049_RAND_A_CGGAACCCACCGCTAG	Cancer	866	712	FEL049-C-M	7	FEL049	14	C	10x	14	FEL049_M	Stable disease	HQLQ	Cancer cells	-0.066	-0.057	-0.021	0.015	0.075	0.041	0.112	0.019	0.008	-0.082	-0.125	-0.065	-0.115	0.005	0.058	0.08	0.018	0.028	0.087	0.172	0.002	0.035	-0.004	0.123	0.172	-0.023	0.031	0.006	0.027	0.028	0.134	-0.088	0.072	-0.067
93	FEL049_RAND_A_CGGCAGTCAACTCATG	Cancer	14977	4465	FEL049-C-M	8	FEL049	14	C	10x	14	FEL049_M	Stable disease	HQ	Cancer cells	0.042	0.024	0.024	-0.069	0.045	0.058	0.038	0.055	0.05	0.01	0.026	-0.039	-0.049	-0.065	0.106	-0.059	0.032	-0.013	-0.02	-0.018	-0.016	-0.053	0.134	0.127	0.081	0.116	0.081	-0.034	0.049	0.088	0.085	-0.047	0.032	0.064
94	FEL049_RAND_A_CGTCAAAAGTAAGACT	Cancer	13202	4460	FEL049-C-M	7	FEL049	14	C	10x	14	FEL049_M	Stable disease	HQ	Cancer cells	0.111	0.164	0.069	-0.122	0.058	0.071	0.102	0.073	0.038	0.033	-0.08	0.101	0.071	0.062	0.079	0.016	0.135	0.096	0.078	0.061	0.077	0.093	0.089	0.095	0.11	0.144	0.119	0.114	0.106	0.014	0.095	-0.04	0.027	0.069
95	FEL049_RAND_A_CGTTCTGGTCTACTGA	Cancer	10746	3938	FEL049-C-M	1	FEL049	14	C	10x	14	FEL049_M	Stable disease	HQ	Cancer cells	0.055	0.224	0.07	0.087	0.069	0.107	0.128	0.044	0.039	-0.002	0.058	0.069	0.065	0.061	0.077	0.06	0.13	0.099	0.121	0.068	0.058	0.09	0.071	0.052	0.059	0.019	-0.007	0.032	0.026	0.014	0.062	-0.057	0.068	0.006
96	FEL049_RAND_A_CTAACTTCATTGAAGA	Cancer	598	513	FEL049-C-M	7	FEL049	14	C	10x	14	FEL049_M	Stable disease	HQLQ	Cancer cells	-0.093	0.094	-0.054	-0.051	0.138	0.064	0.103	0.011	-0.012	-0.158	-0.099	-0.106	-0.12	-0.107	0.113	0.038	-0.074	-0.06	-0.009	0.124	-0.056	-0.038	0.013	0.056	0.155	-0.061	-0.07	-0.094	0.025	-0.047	0.117	-0.131	-0.024	-0.176
97	FEL049_RAND_A_CTACAGATCTCGCAGG	Cancer	1255	975	FEL049-C-M	7	FEL049	14	C	10x	14	FEL049_M	Stable disease	HQLQ	Cancer cells	-0.099	0.01	-0.01	-0.094	0.052	0.102	0.107	0.045	0.063	-0.112	-0.088	-0.098	-0.081	0.059	0.113	0.033	0.119	-0.033	-0.008	0.116	-0.053	0.008	0.034	0.106	0.193	-0.01	-0.086	0.069	0.017	-0.025	0.088	-0.129	-0.028	-0.286
98	FEL049_RAND_A_CTATCTACAATCCTTT	Cancer	17444	4342	FEL049-C-M	1	FEL049	14	C	10x	14	FEL049_M	Stable disease	HQ	Cancer cells	-0.068	0.074	0.078	0.025	0.113	0.114	0.059	0.058	0.07	-0.006	-0.015	-0.101	-0.101	0.021	0.061	0.002	0.163	0.035	0.067	-0.008	0.066	0.068	0.095	0.14	0.137	0.079	-0.054	0.056	-0.062	0.075	0.169	-0.015	0.002	-0.114
99	FEL049_RAND_A_CTCAACCTCGCTTGCT	Cancer	10997	3674	FEL049-C-M	3	FEL049	14	C	10x	14	FEL049_M	Stable disease	HQ	Cancer cells	0.007	0.206	0.087	-0.053	0.109	0.078	0.086	0.041	0.061	-0.115	-0.038	-0.064	-0.14	0.085	0.061	0.01	0.161	0.005	-0.032	-0.056	-0.021	0.031	0.098	0.141	0.09	0.032	-0.003	0.124	0.124	0.074	0.049	-0.013	0.059	-0.138
100	FEL049_RAND_A_CTCAATTGTCAGGAGT	Cancer	4166	2492	FEL049-C-M	7	FEL049	14	C	10x	14	FEL049_M	Stable disease	HQ	Cancer cells	0.004	0.053	0.025	0.095	0.105	0.123	0.079	0.043	0.058	0.083	0.079	-0.002	0.06	0.149	0.038	0.225	0.102	0.072	0.056	0.257	0.061	0.08	0.103	0.035	0.13	0.037	-0.059	0.034	0.024	0.047	0.115	0.081	0.023	-0.034
101	FEL049_RAND_A_CTCCAACAGGGAGTTC	Cancer	36375	6962	FEL049-C-M	1	FEL049	14	C	10x	14	FEL049_M	Stable disease	HQ	Cancer cells	0.065	0.148	0.118	0.051	0.009	0.096	0.059	0.038	0.052	0.004	0.046	0.071	0.044	0.162	0.052	0.145	0.14	0.097	0.053	0.121	0.069	0.094	0.163	0.142	0.046	-0.007	0.049	0.057	0.071	0.064	0.065	-0.084	-0.009	0.056
102	FEL049_RAND_A_CTCCGATAGCCTCTTC	Cancer	3230	1690	FEL049-C-M	3	FEL049	14	C	10x	14	FEL049_M	Stable disease	HQ	Cancer cells	-0.068	-0.012	0.012	0.048	0.125	0.08	0.064	0.095	0.03	-0.121	-0.211	-0.236	-0.111	0.085	0.052	-0.036	0.085	0.046	0.05	-0.032	0.01	0.02	0.043	0.164	0.12	0.086	0.064	-0.015	-0.066	0.027	0	-0.076	0.074	-0.195
103	FEL049_RAND_A_CTCCGATTCGTGCATA	Cancer	20268	5210	FEL049-C-M	1	FEL049	14	C	10x	14	FEL049_M	Stable disease	HQ	Cancer cells	0.08	0.27	0.113	0.048	0.003	0.07	0.124	0.073	0.072	0.019	-0.02	0.033	0.07	0.098	0.046	0.077	0.135	0.075	0.089	0.104	0.077	0.098	0.13	0.105	0.021	0.049	-0.083	0.08	0.019	0.035	0.084	-0.009	0.018	0.003
104	FEL049_RAND_A_CTCTGGTCACGACAGA	Cancer	10970	3753	FEL049-C-M	1	FEL049	14	C	10x	14	FEL049_M	Stable disease	HQ	Cancer cells	0.036	0.034	0.056	-0.063	0.078	0.088	0.083	0.03	0.052	-0.006	-0.048	-0.073	-0.053	0.096	0.087	0.041	0.149	0.146	0.147	0.092	0.073	0.108	0.173	0.05	0.157	0.079	-0.056	0.04	-0.033	0.033	0.142	-0.041	-0.053	-0.116
105	FEL049_RAND_A_CTCTGGTTCTAACGGT	Cancer	19587	5445	FEL049-C-M	11	FEL049	14	C	10x	14	FEL049_M	Stable disease	HQLQ	Cancer cells	0.038	0.039	0.064	0.124	0.046	0.045	-0.035	0.043	0.004	0.002	-0.001	-0.078	0.033	0.016	0.053	-0.053	0.09	-0.017	-0.02	-0.059	0.014	-0.017	0.117	0.121	0.065	0.059	0.098	-0.01	0.111	0.053	0.125	0.01	0.083	-0.13
106	FEL049_RAND_A_CTGATCCAGACTTCCA	Cancer	6058	2751	FEL049-C-M	3	FEL049	14	C	10x	14	FEL049_M	Stable disease	HQ	Cancer cells	0.01	0.075	0.102	0.119	0.075	0.098	0.097	0.044	0.081	-0.119	-0.015	-0.099	-0.046	-0.007	0.062	0.071	0.129	0.023	-0.01	0.08	-0.059	0.018	0.125	0.162	0.146	-0.01	-0.025	0.022	-0.088	0.058	0.014	-0.02	0.053	-0.041
107	FEL049_RAND_A_CTGCATCCACGGTGCT	Cancer	31884	6522	FEL049-C-M	1	FEL049	14	C	10x	14	FEL049_M	Stable disease	HQ	Cancer cells	0.044	-0.042	0.087	0.045	0.073	0.059	0.101	0.025	0.05	-0.025	0.053	-0.026	-0.069	-0.003	0.033	-0.079	-0.07	0.041	-0.024	-0.145	0.049	-0.061	0.132	0.112	0.021	-0.025	0.087	0.079	0.078	0.091	0.111	-0.012	0.01	-0.025
108	FEL049_RAND_A_CTGGACGTCCGCAACG	Cancer	24639	6532	FEL049-C-M	11	FEL049	14	C	10x	14	FEL049_M	Stable disease	HQLQ	Cancer cells	0.059	0.113	0.023	0.005	0.089	0.047	-0.021	0.039	0.032	0.014	0.041	-0.04	-0.015	0.023	0.025	0.043	0.11	0.11	0.103	0.031	0.039	0.102	0.132	0.039	0.033	0.102	0.146	0.034	0.022	0.106	0.153	-0.007	0.067	0.011
109	FEL049_RAND_A_CTGGTCTGTTCTTGTT	Cancer	4252	1989	FEL049-C-M	1	FEL049	14	C	10x	14	FEL049_M	Stable disease	HQ	Cancer cells	0.041	0.085	0.071	0.157	0.073	0.102	0.077	0.039	0.033	-0.023	-0.043	-0.002	0.015	0.068	0.036	0.133	0.127	0.066	-0.02	0.104	0.014	0.038	0.105	0.078	0.13	0.01	-0.081	0.019	0.136	0	0.134	-0.086	0.046	-0.115
110	FEL049_RAND_A_CTGTATTTCGGAATGG	Cancer	788	632	FEL049-C-M	4	FEL049	14	C	10x	14	FEL049_M	Stable disease	HQLQ	Cancer cells	-0.049	-0.042	-0.04	-0.078	0.129	0.044	0.12	0.014	0.042	-0.113	-0.104	-0.048	-0.132	0.049	0.077	0.005	-0.038	-0.006	-0.017	0.083	-0.073	-0.042	-0.024	0.097	0.184	-0.013	-0.074	0.032	-0.041	-0.039	0.111	-0.009	0.022	-0.188
111	FEL049_RAND_A_CTTACCGCATGGCCAC	Cancer	10989	3948	FEL049-C-M	5	FEL049	14	C	10x	14	FEL049_M	Stable disease	HQ	Cancer cells	0.074	0.082	0.104	0.183	0.029	0.048	0.112	0.071	0.073	0.06	0.078	0.017	-0.076	0.013	0.058	0.055	0.089	0.098	0.05	-0.004	0.02	0.052	0.074	0.066	0.027	0.033	0.206	-0.001	0.067	0.068	0.097	-0.022	-0.009	-0.015
112	FEL049_RAND_A_CTTCCGACATTCATCT	Cancer	529	436	FEL049-C-M	6	FEL049	14	C	10x	14	FEL049_M	Stable disease	HQLQ	Cancer cells	-0.084	-0.042	-0.038	0.027	0.112	0.032	0.1	0.02	0.047	-0.157	-0.123	-0.058	-0.09	-0.016	0.109	0.115	0.013	-0.059	-0.044	0.191	-0.049	-0.019	0.017	0.072	0.191	-0.089	0.012	0.007	-0.04	-0.032	0.117	-0.113	0.027	-0.179
113	FEL049_RAND_A_CTTCCTTTCCTCAGAA	Cancer	27196	5841	FEL049-C-M	1	FEL049	14	C	10x	14	FEL049_M	Stable disease	HQ	Cancer cells	0.084	0.235	0.128	0.17	0.102	0.083	0.072	0.051	0.068	0.032	0.03	0.069	0.029	0.028	0.075	0.071	0.077	-0.011	-0.054	0.067	0.039	0.026	0.128	0.107	0.047	0.016	0.042	0.071	0.142	0.073	-0.005	-0.004	0.081	0.013
114	FEL049_RAND_A_GAAGCCCCACGTAACT	Cancer	19059	5445	FEL049-C-M	11	FEL049	14	C	10x	14	FEL049_M	Stable disease	HQLQ	Cancer cells	0.097	0.186	0.167	0.218	0.095	0.115	0.144	0.044	0.094	-0.025	0.05	0.048	0.091	0.092	0.051	0.087	0.194	-0.02	-0.07	0.105	-0.009	0.05	0.078	0.124	0.096	0.033	0.167	0.014	0.011	0.098	-0.008	0.005	0.129	-0.013
115	FEL049_RAND_A_GAAGCCCGTATCGCGC	Cancer	4327	2126	FEL049-C-M	1	FEL049	14	C	10x	14	FEL049_M	Stable disease	HQ	Cancer cells	0.014	0.067	0.058	0.125	0.064	0.041	0.115	0.053	0.081	-0.059	-0.045	0.011	-0.009	0.035	0.021	0.039	0.13	0.049	0.027	0.055	0.007	0.02	0.068	0.167	0.17	-0.066	-0.097	-0.052	0.063	0.021	0.133	0.022	0.003	-0.071
116	FEL049_RAND_A_GACACGCGTAGGTAGC	Cancer	36292	6884	FEL049-C-M	1	FEL049	14	C	10x	14	FEL049_M	Stable disease	HQ	Cancer cells	0.072	0.23	0.134	0.208	0.041	0.083	0.021	0.059	0.089	-0.014	-0.035	0.004	0.04	0.148	0.126	0.115	0.137	0.066	0.018	0.072	0.06	0.061	0.173	0.096	0.103	0.009	0.007	0.018	-0.005	0.066	0.061	-0.023	-0.021	-0.002
117	FEL049_RAND_A_GACTGATAGTATAGAC	Cancer	17913	5038	FEL049-C-M	1	FEL049	14	C	10x	14	FEL049_M	Stable disease	HQ	Cancer cells	0.055	0.093	0.074	0.093	0.085	0.113	0.077	0.043	0.068	0.014	-0.022	-0.144	0.124	0.076	0.119	0.035	0.061	0.052	0.029	-0.022	0.047	0.003	0.184	0.11	0.129	0.08	-0.022	-0.003	0.054	0.049	0.12	-0.013	-0.023	0
118	FEL049_RAND_A_GACTGATCAAGTAGTA	Cancer	4692	2241	FEL049-C-M	1	FEL049	14	C	10x	14	FEL049_M	Stable disease	HQ	Cancer cells	-0.015	0.087	0.081	0	0.113	0.043	0.07	0.05	0.033	-0.022	-0.103	-0.014	-0.059	0.06	0.052	0.102	0.057	-0.05	-0.059	0.12	0.008	0.014	0.111	0.078	0.129	0.024	-0.038	0.056	-0.073	0.054	0.101	0.015	0.008	-0.07
119	FEL049_RAND_A_GACTGATGTAGGGAGG	Cancer	58180	8814	FEL049-C-M	11	FEL049	14	C	10x	14	FEL049_M	Stable disease	HQLQ	Cancer cells	0.057	0.092	0.031	0.033	0.081	0.11	0.051	0.025	0.122	-0.008	0.043	-0.009	0.035	0.087	0.111	0.015	0.002	0.007	0.048	0.059	-0.01	0.008	0.102	0.143	0.066	0.101	0.165	0.07	0.098	0.09	0.065	0	0.049	-0.068
120	FEL049_RAND_A_GACTTCCCAGGATCTT	Cancer	981	765	FEL049-C-M	7	FEL049	14	C	10x	14	FEL049_M	Stable disease	HQLQ	Cancer cells	-0.032	-0.06	-0.052	-0.13	0.095	0.076	0.049	0.021	0.024	-0.095	-0.082	-0.117	-0.13	0.004	0.065	0.031	0.029	-0.048	0.005	0.109	-0.075	-0.02	-0.005	0.102	0.151	-0.061	-0.02	0.018	-0.103	0	0.071	-0.081	-0.014	-0.099
121	FEL049_RAND_A_GAGAGGTAGACGGATC	Cancer	4924	2525	FEL049-C-M	11	FEL049	14	C	10x	14	FEL049_M	Stable disease	HQLQ	Cancer cells	0.007	-0.007	0.049	0.135	0.102	0.112	0.116	0.045	0.058	0.033	0.094	-0.15	0.085	0.108	0.068	0.076	0.135	-0.043	-0.085	0.045	-0.01	0.03	0.107	0.132	0.072	-0.004	-0.119	0.108	0.039	0.007	0.141	0.055	0.13	-0.084
122	FEL049_RAND_A_GAGCCTGTCCGTGGTG	Cancer	9278	3418	FEL049-C-M	1	FEL049	14	C	10x	14	FEL049_M	Stable disease	HQ	Cancer cells	0.116	0.089	0.087	0.133	0.164	0.075	0.093	0.054	0.107	0.066	0.071	0.028	0.062	0.069	0.091	0.155	0.084	0.109	0.17	0.206	0.094	0.103	0.07	0.125	0.066	0.039	0	0.091	0.109	0.032	0.093	0.072	-0.028	0.132
123	FEL049_RAND_A_GAGGGTACAACCTATG	Cancer	10468	3931	FEL049-C-M	15	FEL049	14	C	10x	14	FEL049_M	Stable disease	HQ	Cancer cells	0.142	0.159	0.068	-0.011	0.094	0.123	0.14	0.06	0.061	0.047	-0.039	0.028	0.049	0.175	0.124	0.151	0.17	0.141	0.086	0.123	0.055	0.08	0.074	0.162	0.143	-0.011	0.162	0.148	0.134	0.052	-0.05	-0.029	0.051	0.027
124	FEL049_RAND_A_GAGTTTGTCAGGGATG	Cancer	606	500	FEL049-C-M	2	FEL049	14	C	10x	14	FEL049_M	Stable disease	HQLQ	Cancer cells	-0.058	0.084	-0.024	-0.062	0.15	0.046	0.071	0.004	0.023	-0.132	-0.011	-0.145	-0.176	0.002	0.086	0.05	0.031	-0.092	-0.048	0.128	-0.074	-0.035	-0.035	0.086	0.188	-0.027	-0.034	-0.038	-0.042	-0.027	0.115	-0.115	-0.002	-0.173
125	FEL049_RAND_A_GATCAGTTCTGGACTA	Cancer	10498	3505	FEL049-C-M	1	FEL049	14	C	10x	14	FEL049_M	Stable disease	HQ	Cancer cells	0.034	0.189	0.087	-0.096	0.071	0.06	0.084	0.077	0.028	-0.048	-0.067	-0.073	-0.164	0.003	0.077	-0.044	0.161	0.03	0.037	-0.049	0.026	0.025	0.132	0.138	0.108	-0.04	-0.002	0.077	-0.014	0.005	0.113	0.022	0.025	0.018
126	FEL049_RAND_A_GATTCGAGTATCCTCC	Cancer	88703	10222	FEL049-C-M	11	FEL049	14	C	10x	14	FEL049_M	Stable disease	HQLQ	Cancer cells	0.033	0.088	0.005	0.034	0.057	0.108	0.045	0.052	0.1	-0.055	0.004	-0.031	0.031	0.039	0.075	0.068	0.009	-0.027	0.003	0.158	0.039	-0.007	0.125	0.133	0.051	0.024	-0.014	0.007	-0.035	0.04	0.092	0.008	0.097	-0.049
127	FEL049_RAND_A_GCAGCTGTCCGTCCTA	Cancer	907	718	FEL049-C-M	0	FEL049	14	C	10x	14	FEL049_M	Stable disease	HQLQ	Cancer cells	-0.028	-0.001	-0.053	-0.123	0.118	0.068	0.14	0.041	0.105	-0.114	-0.026	-0.118	-0.127	-0.093	0.103	0.133	-0.002	-0.015	0.008	0.163	-0.023	-0.014	0.048	0.093	0.198	0.002	0.022	-0.065	-0.104	-0.004	0.073	-0.059	0.043	-0.093
128	FEL049_RAND_A_GCAGTTATCGTTCCCA	Cancer	6749	2892	FEL049-C-M	1	FEL049	14	C	10x	14	FEL049_M	Stable disease	HQ	Cancer cells	0.031	0.106	0.071	0.082	0.029	0.105	0.044	0.03	0.011	-0.01	-0.047	-0.058	0.012	0.107	0.093	0.115	0.14	0.065	0.011	0.112	0.042	0.045	0.09	0.102	0.076	0.02	0.002	0.053	-0.011	-0.006	0.031	-0.029	0.02	-0.137
129	FEL049_RAND_A_GCCGATGAGCAAATCA	Cancer	6381	2719	FEL049-C-M	1	FEL049	14	C	10x	14	FEL049_M	Stable disease	HQ	Cancer cells	0.048	0.026	0.08	0.202	0.108	0.083	0.142	0.08	0.062	-0.09	-0.031	-0.09	-0.014	0.066	0.143	-0.019	0.127	0.071	0.055	-0.078	-0.027	0.034	0.085	0.12	0.152	0.067	0.06	0.123	-0.027	0.055	0.085	-0.002	0.003	-0.031
130	FEL049_RAND_A_GCCGTGAGTTGTAGCT	Cancer	29857	6326	FEL049-C-M	3	FEL049	14	C	10x	14	FEL049_M	Stable disease	HQ	Cancer cells	0.103	0.209	0.064	0.116	0.074	0.101	0.073	0.051	0.069	0.019	0.075	0.062	-0.029	0.02	0.112	0.055	0.107	-0.008	-0.043	0.054	0.016	-0.001	0.167	0.102	0.08	0.112	-0.009	0.116	0.237	0.112	0.103	0.011	0.04	0.056
131	FEL049_RAND_A_GCGAGAATCACCTTAT	Cancer	8095	3128	FEL049-C-M	1	FEL049	14	C	10x	14	FEL049_M	Stable disease	HQ	Cancer cells	0.05	0.143	0.11	0.142	0.118	0.056	0.035	0.07	0.065	0.015	-0.068	-0.036	0.008	0.032	0.061	-0.035	0.106	0.015	0.014	0.013	-0.001	-0.003	0.071	0.113	0.131	0.095	-0.036	0.006	-0.132	0.072	0.013	-0.03	-0.034	0.006
132	FEL049_RAND_A_GCGTTTCTCTAAGAAG	Cancer	3855	2086	FEL049-C-M	7	FEL049	14	C	10x	14	FEL049_M	Stable disease	HQ	Cancer cells	0.041	0.035	0.023	0.009	0.108	0.086	0.142	0.07	0.044	0.039	0.039	-0.106	-0.101	0.09	0.076	0.087	0.155	-0.001	-0.035	0.055	0.001	0.024	0.133	0.089	0.132	-0.01	0.016	0.018	-0.081	0.041	0.058	0.006	-0.016	0.052
133	FEL049_RAND_A_GCTACCTCATAACGGG	Cancer	22238	5531	FEL049-C-M	11	FEL049	14	C	10x	14	FEL049_M	Stable disease	HQLQ	Cancer cells	0.079	0.117	0.03	0.082	0.026	0.126	0.042	0.039	0.04	-0.011	-0.004	0.056	0.045	0.151	0.109	-0.002	0.108	0.09	0.109	0.022	0.069	0.061	0.092	0.088	0.08	0.033	0.054	0.067	0.178	0.047	0.15	-0.016	0.066	-0.009
134	FEL049_RAND_A_GCTTTCGTCTTCCGTG	Cancer	2481	1342	FEL049-C-M	6	FEL049	14	C	10x	14	FEL049_M	Stable disease	HQ	Cancer cells	-0.009	0.051	-0.026	-0.128	0.109	0.105	0.143	0.046	0.058	-0.088	-0.073	-0.146	-0.042	-0.065	0.059	-0.079	-0.019	-0.041	0.015	-0.012	-0.035	-0.058	0.047	0.078	0.179	-0.064	-0.017	0.069	-0.094	0.01	0.014	-0.07	0.02	-0.141
135	FEL049_RAND_A_GGAGGTAGTTGTGTTG	Cancer	4773	2264	FEL049-C-M	1	FEL049	14	C	10x	14	FEL049_M	Stable disease	HQ	Cancer cells	0.029	0.105	0.077	0.071	0.078	0.041	0.1	0.066	0.036	-0.032	-0.05	-0.051	0.004	0.085	0.053	0.074	0.209	0.052	0.117	0.139	0.072	0.123	0.075	0.082	0.056	0.023	-0.042	-0.034	0.09	0.086	0.078	-0.081	-0.053	-0.062
136	FEL049_RAND_A_GGCAGTCAGATACGAT	Cancer	6956	2893	FEL049-C-M	1	FEL049	14	C	10x	14	FEL049_M	Stable disease	HQ	Cancer cells	0.08	0.064	0.06	0.04	0.007	0.07	0.199	0.041	0.035	-0.093	-0.05	0.041	0.07	0.11	0.093	0.142	0.195	-0.042	-0.121	0.116	0.069	0.036	0.05	0.087	0.077	0.025	-0.05	-0.012	0.146	0.059	0.168	0.133	0	-0.036
137	FEL049_RAND_A_GGCAGTCTCTGACAGT	Cancer	4748	2775	FEL049-C-M	16	FEL049	14	C	10x	14	FEL049_M	Stable disease	HQ	Cancer cells	0.023	0.045	0.069	-0.026	0.091	0.093	0.127	0.04	0.104	0.001	-0.021	-0.103	0.053	0.109	0.063	0.067	0.074	0.081	0.093	0.079	0.049	0.058	0.077	0.07	0.066	0.11	-0.06	0.019	-0.036	0.036	0.144	-0.029	0.022	0.008
138	FEL049_RAND_A_GGCTGTGCATTGTCGA	Cancer	13456	4252	FEL049-C-M	1	FEL049	14	C	10x	14	FEL049_M	Stable disease	HQ	Cancer cells	0.061	0.061	0.134	0.22	0.087	0.086	0.039	0.061	0.113	0.011	-0.037	-0.04	0.067	0.113	0.052	0.101	0.019	0.048	0.022	0.047	0.051	0.031	0.097	0.125	0.036	-0.021	-0.068	-0.004	-0.02	0.061	0.158	0.002	0.032	0.031
139	FEL049_RAND_A_GGGTGAATCGGCCCAA	Cancer	4491	2181	FEL049-C-M	1	FEL049	14	C	10x	14	FEL049_M	Stable disease	HQ	Cancer cells	-0.03	0.134	0.038	-0.043	0.08	0.065	0.143	0.063	0.076	-0.064	-0.013	-0.145	-0.002	0.09	0.097	0.123	0.113	0.106	0.059	0.089	0.033	0.026	0.122	0.092	0.108	-0.028	0.021	-0.049	0.019	0.025	0.053	-0.113	-0.027	-0.027
140	FEL049_RAND_A_GGGTTATGTCCGGACT	Cancer	1946	1349	FEL049-C-M	1	FEL049	14	C	10x	14	FEL049_M	Stable disease	HQLQ	Cancer cells	-0.069	0.175	0	-0.064	0.132	0.094	0.064	0.061	0.037	-0.043	-0.043	-0.046	-0.112	0.105	0.096	0.016	0.072	-0.052	0.002	0.093	0.02	-0.025	0.077	0.041	0.103	-0.044	-0.045	0.015	-0.067	0.015	0.056	-0.071	0.051	-0.08
141	FEL049_RAND_A_GGTAGAGGTTTACGTG	Cancer	7762	3185	FEL049-C-M	15	FEL049	14	C	10x	14	FEL049_M	Stable disease	HQ	Cancer cells	0.039	-0.005	0.12	0.139	0.126	0.085	0.085	0.087	0.078	0.012	0.082	0.045	0.123	-0.028	0.087	0.068	0.011	0.093	0.08	0.073	0.069	0.041	0.109	0.185	0.152	-0.005	-0.068	0.107	0.275	0.042	0.001	-0.042	0.024	0.103
142	FEL049_RAND_A_GGTGATTCAATTTCCT	Cancer	12194	3982	FEL049-C-M	8	FEL049	14	C	10x	14	FEL049_M	Stable disease	HQ	Cancer cells	-0.035	0.14	0.023	-0.051	0.01	0.057	0.086	0.009	0.014	-0.082	-0.081	-0.162	-0.134	0.047	0.004	-0.097	0.132	-0.074	-0.024	-0.052	-0.068	0	0.119	0.061	0.028	0.012	0.119	0.106	0.079	0.085	-0.047	0.016	0.012	-0.02
143	FEL049_RAND_A_GGTTAACTCCGCTGTT	Cancer	17520	4741	FEL049-C-M	1	FEL049	14	C	10x	14	FEL049_M	Stable disease	HQ	Cancer cells	0	0.033	0.128	0.111	0.09	0.111	0.082	0.042	0.054	-0.001	-0.049	0.019	-0.037	-0.003	0.126	0.039	-0.022	-0.04	-0.116	-0.018	-0.005	-0.073	0.118	0.094	0.084	-0.014	0.065	0.027	0.136	0.015	0.03	0.052	-0.001	-0.071
144	FEL049_RAND_A_GTAACACTCTTAGGAC	Cancer	3369	2175	FEL049-C-M	7	FEL049	14	C	10x	14	FEL049_M	Stable disease	HQ	Cancer cells	0.025	0.082	0.043	0.022	0.19	0.072	0.118	0.043	0.057	0.043	0.057	-0.048	-0.016	0.124	0.071	0.045	0.18	0.102	0.095	0.068	0.038	0.09	0.095	0.076	0.094	-0.014	0.095	0.09	-0.021	0.034	0.078	-0.057	-0.01	0.006
145	FEL049_RAND_A_GTAATGCCAGGTGTGA	Cancer	5835	2598	FEL049-C-M	1	FEL049	14	C	10x	14	FEL049_M	Stable disease	HQ	Cancer cells	0.012	-0.043	0.008	0.08	0.126	0.048	0.026	0.054	0.072	-0.059	-0.095	-0.036	-0.149	0.057	0.138	-0.01	0.054	-0.058	-0.071	-0.007	-0.021	-0.036	0.142	0.102	0.125	-0.04	-0.039	0.077	0.027	0.021	0.072	0.007	0.03	-0.036
146	FEL049_RAND_A_GTAGTACCATAATCGC	Cancer	9397	3798	FEL049-C-M	1	FEL049	14	C	10x	14	FEL049_M	Stable disease	HQ	Cancer cells	0.117	0.217	0.097	0.083	0.107	0.076	0.194	0.042	0.03	-0.001	0.033	0.087	0.048	0.215	0.108	0.078	0.146	0.095	0.028	0.042	0.017	0.076	0.166	0.117	0.078	0.123	0.133	0.028	0.071	0.058	0.095	-0.079	0.165	0.111
147	FEL049_RAND_A_GTCACGGTCATCTACT	Cancer	635	495	FEL049-C-M	3	FEL049	14	C	10x	14	FEL049_M	Stable disease	HQLQ	Cancer cells	-0.058	0.035	-0.028	-0.044	0.086	0.004	0.129	0.045	0.082	-0.124	-0.108	-0.117	-0.138	-0.054	0.11	0.006	-0.037	0.002	0.061	0.079	-0.031	-0.021	0.012	0.082	0.23	-0.096	-0.073	-0.031	-0.112	-0.014	0.107	-0.119	0.057	-0.23
148	FEL049_RAND_A_GTCATTTTCGCCGAGT	Cancer	83722	9122	FEL049-C-M	11	FEL049	14	C	10x	14	FEL049_M	Stable disease	HQLQ	Cancer cells	0.058	0.071	0.051	0.063	0.087	0.108	-0.008	0.036	0.098	0	0.02	0.091	0.002	0.102	0.092	0.076	0.079	0.027	0.029	0.11	0.068	0.025	0.131	0.157	0.042	0.029	0.123	0.012	0.16	0.051	0.041	-0.033	0.04	0.01
149	FEL049_RAND_A_GTCTACCCACCCAATA	Cancer	911	672	FEL049-C-M	4	FEL049	14	C	10x	14	FEL049_M	Stable disease	HQLQ	Cancer cells	-0.005	0.007	0.005	-0.079	0.129	0.076	0.156	0.031	0.016	-0.07	-0.125	-0.07	-0.031	-0.093	0.099	0.101	-0.128	-0.055	-0.005	0.176	-0.003	-0.051	0.012	0.091	0.161	-0.069	-0.013	0.052	-0.095	-0.008	0.045	-0.048	0.01	-0.06
150	FEL049_RAND_A_GTCTGTCCAGGTACGA	Cancer	4868	2411	FEL049-C-M	11	FEL049	14	C	10x	14	FEL049_M	Stable disease	HQLQ	Cancer cells	-0.022	-0.055	0.049	0.014	0.098	0.042	0.045	0.054	0.053	-0.014	-0.096	-0.099	-0.071	0.007	0.066	0.03	-0.019	0.055	0.034	0.044	0.031	-0.012	0.087	0.128	0.109	0.019	0.008	0.067	-0.009	0.053	0.116	-0.015	0.012	0.02
151	FEL049_RAND_A_GTGAGCCCAGACGATG	Cancer	6176	3317	FEL049-C-M	16	FEL049	14	C	10x	14	FEL049_M	Stable disease	HQ	Cancer cells	0.065	0.21	0.121	0.14	0.075	0.085	0.011	0.047	0.014	-0.016	0.011	0.023	0.016	0.226	0.114	0.119	0.215	0.079	0.039	0.091	0.028	0.074	0.092	0.117	0.078	0.085	0.004	0.003	-0.04	0.056	0.078	-0.046	0.101	-0.093
152	FEL049_RAND_A_GTGGAAGTCATAGCAC	Cancer	6914	3496	FEL049-C-M	11	FEL049	14	C	10x	14	FEL049_M	Stable disease	HQLQ	Cancer cells	0.09	0.127	0.094	0.238	0.027	0.143	0.099	0.074	0.085	0.061	0.003	0.102	0.025	0.131	0.068	0.164	0.102	0.142	0.108	0.137	0.049	0.092	0.094	0.094	0.109	-0.019	0.008	0.063	-0.046	0.114	0.109	0	0.071	0.066
153	FEL049_RAND_A_GTGGGAAAGTTGGACG	Cancer	4811	2239	FEL049-C-M	3	FEL049	14	C	10x	14	FEL049_M	Stable disease	HQ	Cancer cells	0.001	0.131	0.035	-0.087	0.102	0.08	0.099	0.058	0.061	-0.058	0.005	0.008	-0.023	0.094	0.04	-0.065	0.096	-0.041	-0.054	-0.003	-0.053	-0.021	0.053	0.118	0.111	0.032	-0.047	0.068	0.159	0.034	0.123	-0.055	0.012	-0.066
154	FEL049_RAND_A_GTGGGAATCCATACAG	Cancer	6298	2664	FEL049-C-M	1	FEL049	14	C	10x	14	FEL049_M	Stable disease	HQ	Cancer cells	0.002	0.081	0.011	0.078	0.088	0.053	0.018	0.02	0.03	-0.109	-0.057	-0.089	-0.112	0.033	0.093	-0.026	0.009	0.024	0.057	0.031	0.024	-0.024	0.087	0.09	0.036	-0.011	-0.001	-0.017	-0.02	0.055	0.155	0.05	-0.028	-0.162
155	FEL049_RAND_A_GTGTCCTAGCTTACGT	Cancer	5731	2451	FEL049-C-M	1	FEL049	14	C	10x	14	FEL049_M	Stable disease	HQ	Cancer cells	-0.014	0.132	0.043	0.134	0.083	0.075	0.086	0.04	0.026	-0.035	-0.016	-0.066	-0.013	0.094	0.062	0.096	0.182	-0.066	-0.052	0.161	-0.017	0.058	0.08	0.181	0.108	0.02	0.022	0.023	-0.067	0.037	0.143	-0.036	0.036	-0.128
156	FEL049_RAND_A_GTGTCCTCATGGATCT	Cancer	576	446	FEL049-C-M	6	FEL049	14	C	10x	14	FEL049_M	Stable disease	HQLQ	Cancer cells	-0.103	-0.038	-0.022	0.062	0.131	0.051	0.139	0.037	0.062	-0.173	-0.096	-0.181	-0.182	-0.016	0.07	-0.003	0.046	-0.096	-0.051	0.074	-0.092	-0.065	-0.025	0.085	0.162	-0.105	0.039	-0.012	-0.058	-0.043	0.095	-0.13	-0.005	-0.275
157	FEL049_RAND_A_GTGTGGCAGTACTGTC	Cancer	11997	3735	FEL049-C-M	1	FEL049	14	C	10x	14	FEL049_M	Stable disease	HQ	Cancer cells	0.017	-0.026	0.067	0.128	0.092	0.065	0.097	0.065	0.053	-0.01	-0.062	-0.047	-0.05	0.068	0.051	0.116	0.089	0.007	0.003	0.121	0.012	0.032	0.108	0.132	0.077	0.085	-0.059	0.105	0.024	0.095	0.088	0.084	0.02	-0.161
158	FEL049_RAND_A_GTGTTAGTCTCCGAAA	Cancer	10447	4186	FEL049-C-M	1	FEL049	14	C	10x	14	FEL049_M	Stable disease	HQ	Cancer cells	0.005	0.142	0.003	-0.088	0.163	0.091	0	0.059	0.063	0.002	0.019	0.008	-0.105	-0.037	0.063	-0.015	0.132	0.12	0.113	-0.068	0.066	0.083	0.146	0.09	0.039	0.062	-0.022	0.082	-0.083	0.082	0.073	-0.024	0.046	0.017
159	FEL049_RAND_A_GTTCCGTGTATGCAAA	Cancer	8767	3230	FEL049-C-M	0	FEL049	14	C	10x	14	FEL049_M	Stable disease	HQ	Cancer cells	0.098	0.052	0.064	0.055	0.069	0.06	0.085	0.04	-0.009	0.013	0.036	0.013	0.039	0.179	0.053	0.118	0.179	-0.002	-0.005	0.124	-0.031	0.065	0.139	0.119	0.064	-0.007	0.096	0.006	-0.034	0.034	0.089	0.067	0.046	-0.037
160	FEL049_RAND_A_GTTGCGGGTACCAATC	Cancer	32904	7412	FEL049-C-M	11	FEL049	14	C	10x	14	FEL049_M	Stable disease	HQLQ	Cancer cells	0.045	0.116	0.037	-0.023	-0.015	0.109	0.01	0.052	0.054	-0.01	0.065	-0.004	0.053	0.043	0.081	0.051	0.045	0.088	0.079	0.055	0.036	0.021	0.144	0.101	0.122	0.11	0.076	0.021	0.011	0.096	0.114	-0.004	0.088	-0.065
161	FEL049_RAND_A_GTTGTGATCTATACTC	Cancer	6424	3103	FEL049-C-M	7	FEL049	14	C	10x	14	FEL049_M	Stable disease	HQ	Cancer cells	-0.009	-0.071	0.035	0.146	0.044	0.108	0.113	0.044	0.031	-0.043	-0.06	0.006	0.022	0.13	0.144	0.137	0.189	-0.037	-0.07	0.162	-0.022	0.047	0.099	0.096	0.029	0.053	0.08	0.075	-0.037	0.037	0.049	-0.045	0.056	-0.087
162	FEL049_RAND_A_TAAGCGTAGTGCACCC	Cancer	21887	6393	FEL049-C-M	16	FEL049	14	C	10x	14	FEL049_M	Stable disease	HQ	Cancer cells	0.065	0.207	0.086	0.203	0.036	0.099	0.05	0.047	0.073	0.036	0.033	0.063	0.094	0.11	0.06	0.1	0.055	0.132	0.079	0.079	0.11	0.052	0.111	0.094	0.092	0.127	0.058	0.068	0.087	0.09	0.052	-0.006	0.061	-0.016
163	FEL049_RAND_A_TAAGTCGTCGCAGTCG	Cancer	39752	6887	FEL049-C-M	7	FEL049	14	C	10x	14	FEL049_M	Stable disease	HQ	Cancer cells	0.066	0.178	0.133	0.142	0.093	0.132	0.149	0.054	0.048	-0.009	-0.074	-0.052	-0.032	0.069	0.071	0.064	0.192	0.06	0.039	0.061	0.044	0.086	0.186	0.121	0.124	0.008	0.088	0.045	0.08	0.099	0.01	0.002	-0.015	-0.124
164	FEL049_RAND_A_TACCTCGCATACCACA	Cancer	4098	2273	FEL049-C-M	10	FEL049	14	C	10x	14	FEL049_M	Stable disease	HQ	Cancer cells	0.005	-0.004	-0.017	-0.018	0.134	0.044	0.003	0.029	0.047	-0.071	0.021	0.011	0.047	0.059	0.027	0.024	0.065	-0.023	0.006	0.094	-0.011	-0.004	0.063	0.125	0.181	0.032	0.1	0.032	-0.062	0.106	0.137	-0.052	0.033	-0.088
165	FEL049_RAND_A_TACCTGCCAATGGCCC	Cancer	5545	2597	FEL049-C-M	7	FEL049	14	C	10x	14	FEL049_M	Stable disease	HQ	Cancer cells	-0.049	0.076	0.042	0.068	0.081	0.101	0.06	0.075	0.109	-0.048	-0.132	-0.139	-0.039	0.034	0.081	0.036	0.086	-0.092	-0.111	-0.006	0.005	-0.027	0.074	0.114	0.156	0.048	-0.02	-0.013	-0.092	0.06	0.056	-0.087	-0.037	-0.015
166	FEL049_RAND_A_TACGGTACACCTGATA	Cancer	5522	2371	FEL049-C-M	1	FEL049	14	C	10x	14	FEL049_M	Stable disease	HQ	Cancer cells	0.043	0.013	0.031	0.118	0.034	0.087	0.056	0.039	0.037	-0.022	-0.059	-0.015	-0.002	0.123	0.075	0.134	0.198	0.08	0.092	0.152	0.073	0.123	0.08	0.058	0.053	-0.008	0.105	0.092	0.09	0.001	0.036	-0.03	0.046	0.129
167	FEL049_RAND_A_TAGGGTTGTGTATCCA	Cancer	5090	2363	FEL049-C-M	1	FEL049	14	C	10x	14	FEL049_M	Stable disease	HQ	Cancer cells	-0.109	0.135	0.043	0.169	0.068	0.078	0.123	0.075	0.106	-0.059	-0.101	-0.113	-0.161	0.117	0.057	-0.111	0.126	-0.001	0.055	-0.057	-0.07	0.02	0.117	0.083	0.073	-0.048	0.024	-0.012	-0.072	0.015	0.055	-0.07	0.081	-0.136
168	FEL049_RAND_A_TATACCTAGTAGAATC	Cancer	1242	974	FEL049-C-M	0	FEL049	14	C	10x	14	FEL049_M	Stable disease	HQLQ	Cancer cells	-0.049	0.069	0.017	-0.132	0.125	0.109	0.157	0.043	0.026	-0.164	-0.045	-0.194	-0.182	0.055	0.082	0.019	0.086	-0.083	-0.032	0.102	-0.116	-0.041	0.006	0.061	0.173	0.034	-0.021	-0.009	-0.126	-0.03	0.148	-0.113	0.017	-0.226
169	FEL049_RAND_A_TATTGGGCATAACTCG	Cancer	23977	5665	FEL049-C-M	7	FEL049	14	C	10x	14	FEL049_M	Stable disease	HQ	Cancer cells	0.081	0.177	0.106	0.172	0.066	0.097	0.198	0.044	-0.007	-0.019	0.02	0.062	0.011	0.128	0.089	0.055	0.079	0.075	0.028	0.048	0.055	0.033	0.103	0.074	0.049	0.082	0.015	0.034	0.132	0.113	0.079	-0.058	0.024	-0.016
170	FEL049_RAND_A_TCAAGCACAGTCGAGA	Cancer	1238	915	FEL049-C-M	6	FEL049	14	C	10x	14	FEL049_M	Stable disease	HQLQ	Cancer cells	-0.027	0.011	0.005	-0.038	0.066	0.062	0.158	0.03	0.062	-0.112	0.054	-0.092	-0.083	0.069	0.13	0.045	0.002	0.013	0.007	0.064	-0.011	-0.019	0.011	0.116	0.138	-0.03	-0.016	0.02	0.065	-0.001	0.134	-0.099	0.052	-0.064
171	FEL049_RAND_A_TCAAGCATCAGCTAGT	Cancer	5538	2414	FEL049-C-M	1	FEL049	14	C	10x	14	FEL049_M	Stable disease	HQ	Cancer cells	-0.062	0.031	0.063	-0.067	0.076	0.076	0.069	0.059	0.058	-0.067	-0.142	0.008	-0.111	0.099	0.123	0.039	0.096	-0.059	-0.006	0.103	-0.035	0.022	0.1	0.122	0.102	0.022	0.015	0.044	0.034	0.028	0.137	-0.008	-0.014	-0.025
172	FEL049_RAND_A_TCAAGTGAGCGCACAA	Cancer	15133	4595	FEL049-C-M	1	FEL049	14	C	10x	14	FEL049_M	Stable disease	HQ	Cancer cells	-0.032	-0.013	0.068	0.027	0.072	0.078	0.085	0.056	0.058	-0.03	-0.072	-0.03	-0.004	0.008	0.041	-0.034	0.119	0.005	0.03	0.005	-0.011	0.009	0.107	0.106	0.037	0.043	-0.065	0.008	0.098	0.033	0.183	-0.047	0.008	-0.154
173	FEL049_RAND_A_TCAATCTGTACCGGCT	Cancer	9953	3475	FEL049-C-M	1	FEL049	14	C	10x	14	FEL049_M	Stable disease	HQ	Cancer cells	0.057	0.112	0.054	-0.05	0.102	0.082	0.021	0.059	0.035	0.025	-0.041	0.051	-0.005	0.013	0.119	0.132	0.108	0.048	-0.013	0.138	0.018	0.052	0.124	0.071	0.106	-0.039	0.101	0.009	0.077	0.055	0.095	-0.009	-0.037	-0.138
174	FEL049_RAND_A_TCACACCTCAAAGCCT	Cancer	23848	5867	FEL049-C-M	29	FEL049	14	C	10x	14	FEL049_M	Stable disease	HQ	Cancer cells	0.036	0.038	0.034	0.054	0.081	0.11	0.032	0.036	0.03	-0.004	-0.039	0.031	0.013	0.065	0.03	-0.115	0.043	0.028	0.01	-0.134	0.009	-0.01	0.09	0.107	0.032	0.1	0.045	0.046	0.092	0.079	0.134	-0.014	0.015	-0.172
175	FEL049_RAND_A_TCATCATAGGCACTCC	Cancer	3859	1848	FEL049-C-M	1	FEL049	14	C	10x	14	FEL049_M	Stable disease	HQ	Cancer cells	0.077	0.139	0.008	0.03	0.054	0.037	0.095	0.035	0.027	-0.042	-0.005	0.026	0.074	0.158	0.063	-0.043	0.26	0.055	0.091	0.02	0.009	0.119	0.02	0.091	0.097	-0.01	-0.079	0.046	-0.02	-0.009	0.054	-0.084	0.056	-0.024
176	FEL049_RAND_A_TCATCCGGTCACTCAA	Cancer	7499	3006	FEL049-C-M	1	FEL049	14	C	10x	14	FEL049_M	Stable disease	HQ	Cancer cells	-0.036	0.006	0.074	0.099	0.107	0.087	0.095	0.044	0.075	-0.018	-0.073	-0.174	-0.064	-0.066	0.035	0.068	0.073	0.009	-0.025	0.023	0.003	0.005	0.115	0.122	0.041	0.09	0.025	0.102	0.031	0.063	0.032	0.021	0.029	-0.137
177	FEL049_RAND_A_TCATGCCCATTGAGGG	Cancer	17414	5093	FEL049-C-M	8	FEL049	14	C	10x	14	FEL049_M	Stable disease	HQ	Cancer cells	0.006	-0.016	0.099	0.144	0.044	0.065	0.054	0.054	0.04	-0.041	-0.025	-0.04	0.018	0.131	0.084	-0.077	0.239	-0.071	-0.08	-0.089	-0.013	0.032	0.058	0.105	0.007	0.145	0.147	0.018	0.024	0.039	0.046	0.009	0.016	0.008
178	FEL049_RAND_A_TCATTACTCGTAGGGA	Cancer	11462	3984	FEL049-C-M	3	FEL049	14	C	10x	14	FEL049_M	Stable disease	HQ	Cancer cells	0.113	0.245	0.106	0.105	0.066	0.036	0.146	0.077	0.091	0.04	0.085	-0.054	0.01	0.067	0.009	0.04	0.106	0.122	0.089	-0.016	0.067	0.063	0.144	0.084	0.112	0.041	0.071	0.1	0.072	0.104	0.206	-0.018	0.05	-0.035
179	FEL049_RAND_A_TCCACCACAACAGCTT	Cancer	834	562	FEL049-C-M	7	FEL049	14	C	10x	14	FEL049_M	Stable disease	HQLQ	Cancer cells	-0.11	-0.041	-0.064	-0.074	0.104	0.081	0.077	0.006	0.061	-0.139	-0.174	-0.12	-0.148	-0.089	0.089	-0.046	-0.047	-0.081	-0.034	0.032	-0.066	-0.06	-0.021	0.119	0.163	-0.054	-0.024	-0.019	-0.103	-0.01	0.05	-0.097	0.043	-0.219
180	FEL049_RAND_A_TCCATCGTCAACTTTC	Cancer	7722	2879	FEL049-C-M	1	FEL049	14	C	10x	14	FEL049_M	Stable disease	HQ	Cancer cells	0.028	0.06	0.094	0.105	0.015	0.079	0.124	0.045	0.034	-0.007	-0.058	-0.087	0.029	-0.089	0.108	0.097	0.112	0.063	0.043	0.109	0.055	0.044	0.057	0.091	0.013	0.086	0.057	0.01	0.069	0.003	0.111	-0.104	-0.017	-0.054
181	FEL049_RAND_A_TCCATCGTCCCGAACG	Cancer	7439	2867	FEL049-C-M	1	FEL049	14	C	10x	14	FEL049_M	Stable disease	HQ	Cancer cells	-0.006	-0.007	0.065	0.161	0.056	0.037	0.13	0.072	0.062	-0.023	-0.122	-0.066	-0.11	0.08	0.097	0.027	0.103	0.01	-0.023	0.035	-0.001	0.026	0.085	0.134	0.072	0.037	0.007	0.033	0.028	0.068	0.094	-0.002	0.075	-0.046
182	FEL049_RAND_A_TCCGTGTGTATGTGTC	Cancer	674	560	FEL049-C-M	7	FEL049	14	C	10x	14	FEL049_M	Stable disease	HQLQ	Cancer cells	-0.078	-0.064	-0.031	0.032	0.105	0.057	0.107	0.021	0.007	-0.13	-0.102	-0.141	-0.022	0.039	0.084	-0.004	0.11	0.012	0.068	0.071	-0.017	0.032	0.015	0.126	0.231	0.052	-0.079	0.041	-0.019	-0.007	0.136	-0.085	0.103	-0.165
183	FEL049_RAND_A_TCGACCTAGATGAATC	Cancer	7472	2867	FEL049-C-M	1	FEL049	14	C	10x	14	FEL049_M	Stable disease	HQ	Cancer cells	0.061	-0.061	0.031	0.058	0.114	0.088	0.044	0.051	0.061	-0.003	-0.021	0.124	0.067	0.148	0.139	0.01	0.276	0.15	0.145	0.065	0.056	0.13	0.098	0.107	0.077	0.069	0.018	0.013	0.037	0.043	0.067	-0.035	-0.03	-0.09
184	FEL049_RAND_A_TCTAACTAGGTGCATG	Cancer	15151	4323	FEL049-C-M	1	FEL049	14	C	10x	14	FEL049_M	Stable disease	HQ	Cancer cells	0.084	0.124	0.06	-0.095	0.168	0.102	0.084	0.043	0.08	-0.005	-0.016	0.027	-0.013	0.036	0.104	-0.006	0.156	0.144	0.138	-0.015	0.082	0.082	0.093	0.139	0.149	0.054	0.091	0.066	-0.027	0.057	0.132	0.04	0.079	0.017
185	FEL049_RAND_A_TCTAACTTCTTGCAAG	Cancer	6565	2943	FEL049-C-M	1	FEL049	14	C	10x	14	FEL049_M	Stable disease	HQ	Cancer cells	0.014	0.12	0.012	-0.023	0.057	0.041	0.102	0.038	0.009	-0.023	0.006	-0.116	-0.012	-0.03	0.085	-0.032	0.073	0.024	0.053	0.022	0.029	0.024	0.052	0.104	0.066	-0.084	0.167	0.056	0.174	0.026	0.128	-0.014	-0.016	0.027
186	FEL049_RAND_A_TCTACCGAGTGAACAT	Cancer	12495	4097	FEL049-C-M	1	FEL049	14	C	10x	14	FEL049_M	Stable disease	HQ	Cancer cells	0.013	0.059	0.062	0.039	0.054	0.091	0.076	0.048	0.036	-0.06	0.032	-0.183	-0.062	0.053	0.116	-0.057	0.021	-0.017	0.009	-0.068	-0.001	-0.057	0.069	0.128	-0.013	0.026	0.032	0.009	0.213	0.043	0.023	-0.043	-0.031	-0.207
187	FEL049_RAND_A_TCTCAGCGTGTATCCA	Cancer	4302	2224	FEL049-C-M	1	FEL049	14	C	10x	14	FEL049_M	Stable disease	HQ	Cancer cells	0.035	-0.046	0.004	0.049	0.111	0.087	0.066	0.047	0.039	-0.005	-0.081	-0.113	0.041	0.064	0.067	-0.06	-0.014	0.07	0.103	-0.001	0.02	0.019	0.072	0.083	0.094	-0.001	0.03	-0.012	0.064	0.012	0.154	-0.139	-0.003	0.029
188	FEL049_RAND_A_TCTCTGGCAGTCCGTG	Cancer	4449	2499	FEL049-C-M	22	FEL049	14	C	10x	14	FEL049_M	Stable disease	HQ	Cancer cells	0.071	-0.025	0.005	-0.077	0.084	0.094	-0.015	0.053	0.029	0.026	0.028	-0.043	0.103	0.051	0.085	0.104	0.072	0	0.028	0.173	0.016	0.058	0.084	0.104	0.081	0.077	-0.124	0.063	0.049	0.074	0.147	-0.108	0.063	0.041
189	FEL049_RAND_A_TGAACGTAGCTGAAAT	Cancer	1137	900	FEL049-C-M	0	FEL049	14	C	10x	14	FEL049_M	Stable disease	HQLQ	Cancer cells	-0.089	-0.049	0.017	0.023	0.06	0.056	0.094	0.035	0.015	-0.075	-0.081	-0.088	-0.112	0.04	0.086	0.098	-0.002	-0.088	-0.074	0.182	-0.014	-0.026	0.024	0.078	0.133	-0.002	-0.08	0.021	-0.121	-0.005	0.055	-0.154	0	-0.103
190	FEL049_RAND_A_TGACAGTTCCAGTGCG	Cancer	6030	2542	FEL049-C-M	1	FEL049	14	C	10x	14	FEL049_M	Stable disease	HQ	Cancer cells	-0.032	0.076	0.018	0.011	0.071	0.083	0.074	0.037	0.112	-0.068	-0.123	0.083	-0.033	0.062	0.063	0.069	0.045	-0.007	-0.006	0.034	-0.018	0.023	0.093	0.135	0.161	0.073	0.053	0.074	0.047	0.03	0.138	-0.024	0.035	0.051
191	FEL049_RAND_A_TGAGACTGTAGGACTG	Cancer	19338	5499	FEL049-C-M	10	FEL049	14	C	10x	14	FEL049_M	Stable disease	HQ	Cancer cells	0.062	0.08	0.118	0.421	0.073	0.089	0.066	0.058	-0.003	-0.048	-0.155	-0.024	0.012	0.16	0.001	0.04	0.12	0.027	0.008	0.043	0.056	0.003	0.126	0.083	0.026	0.096	0.078	-0.02	0.007	0.1	0.147	0.018	0.084	-0.112
192	FEL049_RAND_A_TGAGGAGAGCCGGAAT	Cancer	5350	2457	FEL049-C-M	1	FEL049	14	C	10x	14	FEL049_M	Stable disease	HQ	Cancer cells	0.015	0.007	0.084	0.098	0.175	0.074	0.049	0.055	0.048	-0.037	-0.111	0.045	-0.074	0.034	0.084	0.086	0.244	0.076	0.09	0.153	0.061	0.123	0.094	0.117	0.131	-0.019	0.099	0.047	0.082	0.015	0.106	0.04	0.051	-0.165
193	FEL049_RAND_A_TGATTTCTCTGGGCCA	Cancer	6506	2541	FEL049-C-M	3	FEL049	14	C	10x	14	FEL049_M	Stable disease	HQ	Cancer cells	0.116	0.102	0.047	0.032	0.174	0.09	0.071	0.069	0.133	-0.06	-0.082	0.005	0.015	0.034	0.113	0.13	0.045	0.033	0.062	0.144	0.048	0.009	0.126	0.126	0.09	0.022	0.01	0.059	-0.03	0.083	0.173	-0.024	0.034	-0.024
194	FEL049_RAND_A_TGCATGAAGTTAGAAC	Cancer	6112	2512	FEL049-C-M	1	FEL049	14	C	10x	14	FEL049_M	Stable disease	HQ	Cancer cells	0.008	-0.105	-0.007	0.042	0.075	0.045	0.038	0.051	0.08	-0.019	-0.066	-0.125	-0.086	0.034	0.089	0.042	0.108	-0.063	-0.081	0.052	-0.033	0.013	0.105	0.126	0.064	-0.053	0.007	0.031	0.032	-0.045	0.138	-0.012	0.006	-0.058
195	FEL049_RAND_A_TGCATGATCGCGTGCA	Cancer	2142	1343	FEL049-C-M	3	FEL049	14	C	10x	14	FEL049_M	Stable disease	HQ	Cancer cells	-0.039	-0.062	0.012	-0.071	0.096	0.062	0.082	0.036	0.061	-0.104	-0.106	-0.044	-0.063	-0.021	0.074	0.004	0.064	0.012	0.04	0.071	-0.025	0.001	0.007	0.149	0.138	-0.021	0.07	0.017	0.044	-0.003	0.078	0	0.024	-0.194
196	FEL049_RAND_A_TGGATCATCGCTGCGA	Cancer	12771	4161	FEL049-C-M	1	FEL049	14	C	10x	14	FEL049_M	Stable disease	HQ	Cancer cells	-0.054	0.144	0.106	0.073	0.051	0.085	0.05	0.039	0.045	-0.018	0.04	-0.217	-0.008	0.015	0.06	0.031	0.09	-0.019	-0.023	0.033	0.017	0.025	0.125	0.065	0.02	0.042	0.055	0.096	-0.089	0.064	0.018	-0.008	0.079	-0.107
197	FEL049_RAND_A_TGGGAAGAGGTTGCCC	Cancer	5898	2676	FEL049-C-M	1	FEL049	14	C	10x	14	FEL049_M	Stable disease	HQ	Cancer cells	0.053	-0.109	-0.01	-0.055	0.062	0.02	0.103	0.034	0.024	-0.141	-0.05	-0.018	-0.027	0.041	0.109	0.014	0.114	-0.008	0.022	0.073	-0.012	0.035	0.065	0.094	0.121	-0.059	0.059	-0.034	-0.026	0.056	0.206	-0.082	-0.03	-0.108
198	FEL049_RAND_A_TGGGAAGCATGTGGTT	Cancer	31907	7129	FEL049-C-M	11	FEL049	14	C	10x	14	FEL049_M	Stable disease	HQLQ	Cancer cells	0.013	0.048	0.103	0.153	0.041	0.041	0.188	0.055	0.08	-0.031	0.033	0.08	-0.02	-0.032	0.081	-0.022	-0.052	-0.076	-0.089	-0.004	-0.004	-0.054	0.201	0.086	0.112	0.064	0.135	-0.003	0.086	0.076	0.102	-0.02	0.052	0.014
199	FEL049_RAND_A_TGGGTTATCGACATTG	Cancer	9448	3103	FEL049-C-M	1	FEL049	14	C	10x	14	FEL049_M	Stable disease	HQ	Cancer cells	0.024	0.161	0.112	-0.087	0.099	0.112	0.095	0.061	0.107	0.005	0.023	-0.007	0.007	0.111	0.095	0.022	0.192	0.038	0.012	0.071	0.024	0.08	0.16	0.095	0.112	0.036	0.054	0.025	-0.076	0.071	0.12	0.042	0.06	-0.165
200	FEL049_RAND_A_TGGTTAGCACAAGCTT	Cancer	1919	1431	FEL049-C-M	7	FEL049	14	C	10x	14	FEL049_M	Stable disease	HQLQ	Cancer cells	0.016	0.057	0.054	-0.04	0.064	0.075	0.063	0.072	0.065	-0.055	-0.046	-0.045	-0.029	0.024	0.11	0.02	0.087	-0.005	-0.007	0.097	-0.015	0.037	0.027	0.063	0.137	0.026	0.019	0.064	0.081	0.017	0.025	-0.109	0.017	0.021
201	FEL049_RAND_A_TGGTTAGGTGGGAGAG	Cancer	5096	2387	FEL049-C-M	1	FEL049	14	C	10x	14	FEL049_M	Stable disease	HQ	Cancer cells	0.011	0.129	0.068	0.036	0.126	0.05	0.125	0.056	0.003	-0.054	-0.031	-0.051	0.007	0.082	0.08	0.112	0.106	0.049	0.056	0.171	0.039	0.036	0.011	0.125	0.087	0.011	-0.033	0.073	-0.127	0.051	0.028	0.005	0.063	-0.026
202	FEL049_RAND_A_TGTCAGACATCCCACT	Cancer	10861	3673	FEL049-C-M	15	FEL049	14	C	10x	14	FEL049_M	Stable disease	HQ	Cancer cells	0.047	0.09	0.028	-0.019	0.111	0.086	0.085	0.044	-0.011	0.01	0.017	-0.032	0.034	0.088	0.048	0.023	0.155	0.04	0.043	0.075	0.05	0.044	0.109	0.139	0.095	0.053	0.116	0.017	0.08	0.055	0.187	-0.035	0.01	-0.084
203	FEL049_RAND_A_TGTTACTGTAGCGCTC	Cancer	5445	2359	FEL049-C-M	1	FEL049	14	C	10x	14	FEL049_M	Stable disease	HQ	Cancer cells	0.016	-0.117	0.058	0.109	0.064	0.101	0.116	0.057	0.068	-0.035	0.024	0.046	-0.049	0.09	0.025	0.031	0.203	-0.039	-0.014	0.095	-0.028	0.034	0.127	0.079	0.179	0.039	-0.05	0.055	-0.12	0.056	0.161	-0.072	0.04	-0.009
204	FEL049_RAND_A_TGTTCTAGTGTCCGGT	Cancer	633	509	FEL049-C-M	0	FEL049	14	C	10x	14	FEL049_M	Stable disease	HQLQ	Cancer cells	-0.038	-0.043	-0.046	0.094	0.111	0.043	0.122	0.031	0.031	-0.134	-0.16	-0.137	-0.147	-0.052	0.096	-0.046	0.045	-0.066	-0.016	0.026	-0.05	-0.038	-0.029	0.095	0.19	-0.066	-0.01	-0.01	-0.097	-0.016	0.144	-0.032	0.059	-0.125
205	FEL049_RAND_A_TTAATCCAGAGTATAC	Cancer	4531	2195	FEL049-C-M	1	FEL049	14	C	10x	14	FEL049_M	Stable disease	HQ	Cancer cells	0.042	-0.039	0.076	-0.008	0.128	0.098	0.102	0.046	0.031	-0.001	-0.079	0.031	-0.08	0.088	0.062	0.138	0.13	0.089	0.103	0.156	0.01	0.098	0.083	0.152	0.09	0.049	0.169	0	-0.007	0.015	0.099	-0.064	0.013	-0.035
206	FEL049_RAND_A_TTCAATCCAGGTCCCA	Cancer	5515	2374	FEL049-C-M	1	FEL049	14	C	10x	14	FEL049_M	Stable disease	HQ	Cancer cells	-0.014	-0.043	0.019	-0.08	0.081	0.119	0.071	0.038	0.036	-0.039	-0.009	-0.074	-0.016	0.049	0.065	0.135	0.061	-0.075	-0.099	0.149	-0.031	0.031	0.069	0.118	0.086	-0.014	-0.037	0.008	0.032	0.009	0.11	-0.109	-0.018	-0.075
207	FEL049_RAND_A_TTCACGCAGAATCTAG	Cancer	4500	2136	FEL049-C-M	1	FEL049	14	C	10x	14	FEL049_M	Stable disease	HQ	Cancer cells	-0.004	0.074	0.034	0.075	0.06	0.058	0.068	0.06	0.042	-0.033	-0.065	-0.105	-0.028	0.113	0.085	0.077	0.15	0.091	0.107	0.096	0.015	0.071	0.081	0.079	0.082	0.032	0.027	0.037	0.03	-0.024	0.093	-0.1	0.009	-0.083
208	FEL049_RAND_A_TTCACGCAGTTCAACC	Cancer	11129	3625	FEL049-C-M	1	FEL049	14	C	10x	14	FEL049_M	Stable disease	HQ	Cancer cells	0.004	0.111	0.054	0.084	0.039	0.052	0.109	0.026	0.021	-0.024	-0.055	-0.077	0.002	0.048	0.117	-0.043	0.036	0.012	0.009	0	0.018	-0.03	0.043	0.078	0.061	0.006	0.093	0.055	-0.024	0.016	0.081	-0.031	0.064	-0.024
209	FEL049_RAND_A_TTCATGTAGTATAGGT	Cancer	7077	2833	FEL049-C-M	1	FEL049	14	C	10x	14	FEL049_M	Stable disease	HQ	Cancer cells	0.046	-0.114	0.035	0.066	0.055	0.052	0.05	0.052	0.064	-0.009	0.013	0.023	0.008	0.084	0.12	0.114	0.136	0.038	-0.021	0.125	0.004	0.034	0.09	0.067	0.08	0.012	0.012	0.109	-0.025	0.019	0.063	0.041	0.026	-0.032
210	FEL049_RAND_A_TTCCGGTTCCTCCACA	Cancer	23721	5484	FEL049-C-M	1	FEL049	14	C	10x	14	FEL049_M	Stable disease	HQ	Cancer cells	0.089	0.193	0.098	0.147	0.105	0.105	0.057	0.063	0.089	-0.019	-0.039	0.075	0.002	0.055	0.088	0.083	0.134	0.002	-0.003	0.124	-0.002	0.049	0.114	0.153	0.003	0.006	0.11	0.12	-0.039	0.098	0.125	-0.016	0.089	0.049
211	FEL049_RAND_A_TTCCTCTAGATGTAGT	Cancer	6261	2717	FEL049-C-M	7	FEL049	14	C	10x	14	FEL049_M	Stable disease	HQ	Cancer cells	-0.011	0.166	0.085	-0.039	0.082	0.119	0.103	0.027	-0.019	-0.039	-0.001	-0.126	-0.026	-0.056	0.113	0.073	0.048	-0.057	-0.035	0.134	0.019	-0.02	0.109	0.094	0.058	0.078	-0.092	0.079	0.066	0	0.075	-0.075	0.044	-0.082
212	FEL049_RAND_A_TTCCTTCCAAAGGTTA	Cancer	6779	2766	FEL049-C-M	1	FEL049	14	C	10x	14	FEL049_M	Stable disease	HQ	Cancer cells	-0.002	-0.119	0.035	0.084	0.083	0.079	0.046	0.037	0.071	0.034	-0.12	0.078	-0.112	0.002	0.047	0.068	0.053	-0.007	-0.006	0.034	-0.003	-0.008	0.089	0.114	0.107	0.038	-0.1	0.031	0.018	0.053	0.047	-0.052	0.06	0.02
213	FEL049_RAND_A_TTGAGTGAGCATGCAG	Cancer	58140	8514	FEL049-C-M	11	FEL049	14	C	10x	14	FEL049_M	Stable disease	HQLQ	Cancer cells	0.154	0.064	0.1	0.065	0.015	0.071	0.14	0.043	0.054	0.057	0.092	0.126	0.135	0.109	0.088	0.075	0.15	0.152	0.128	0.061	0.099	0.121	0.175	0.152	0.037	0.088	0.061	0.015	0.116	0.093	0.121	-0.019	-0.046	0.059
214	FEL049_RAND_A_TTGAGTGCACCTGATA	Cancer	18122	5096	FEL049-C-M	15	FEL049	14	C	10x	14	FEL049_M	Stable disease	HQ	Cancer cells	0.04	0.036	0.111	0.125	0.04	0.09	0.066	0.039	0.065	-0.015	0.047	-0.025	0.017	0.092	0.057	0.095	0.071	0.006	0.003	0.096	0.041	0.05	0.091	0.094	0.137	0.166	0.059	-0.022	0.146	0.04	0.126	-0.027	-0.005	-0.035
215	FEL049_RAND_A_TTGATGGAGTACTCGT	Cancer	4916	2276	FEL049-C-M	1	FEL049	14	C	10x	14	FEL049_M	Stable disease	HQ	Cancer cells	-0.039	0.087	0.035	0.164	0.099	0.075	0.065	0.043	0.034	-0.049	-0.163	-0.117	-0.038	0.029	0.104	0.038	0.107	-0.048	-0.062	0.094	-0.034	-0.009	0.04	0.088	0.089	0.075	-0.029	0.046	-0.018	0.013	-0.017	-0.013	0.032	-0.238
216	FEL049_RAND_A_TTGATGGCAAGCAGGT	Cancer	5056	2225	FEL049-C-M	11	FEL049	14	C	10x	14	FEL049_M	Stable disease	HQLQ	Cancer cells	0.015	0.021	0.017	-0.078	0.13	0.097	0.163	0.051	0.05	-0.048	-0.108	-0.079	0.02	0.129	0.078	0.152	0.143	0.048	0.085	0.216	0.011	0.082	0.084	0.111	0.079	0.039	-0.071	0.049	0.065	0.052	0.183	-0.074	-0.014	0.061
217	FEL049_RAND_A_TTGCATTAGATACGAT	Cancer	6281	2651	FEL049-C-M	1	FEL049	14	C	10x	14	FEL049_M	Stable disease	HQ	Cancer cells	0.038	0.02	0.051	0.018	0.082	0.066	0.114	0.019	0.016	-0.045	0.051	0.03	-0.005	0.021	0.112	0.118	0.079	-0.023	-0.068	0.177	-0.002	0.027	0.137	0.197	0.124	0.031	-0.044	0.148	0.028	0.001	0.077	-0.042	0.064	-0.003
218	FEL049_RAND_A_TTGCCTGGTGGGACAT	Cancer	12000	3742	FEL049-C-M	1	FEL049	14	C	10x	14	FEL049_M	Stable disease	HQ	Cancer cells	0.057	0.181	0.105	-0.014	0.089	0.057	0.078	0.057	0.069	-0.013	-0.009	0.067	-0.072	0.052	0.13	0.046	0.03	0.062	0.035	0.046	0.071	0.037	0.091	0.136	0.128	0.027	-0.058	0.043	0.016	0.051	0.05	-0.041	-0.055	0.005
219	FEL049_RAND_A_TTTCATGCATCATGAC	Cancer	7461	3022	FEL049-C-M	1	FEL049	14	C	10x	14	FEL049_M	Stable disease	HQ	Cancer cells	0.007	0.201	0.156	0.261	0.134	0.044	0.122	0.098	0.048	-0.075	-0.003	0.079	-0.072	0.043	0.116	0.112	0.166	-0.016	-0.067	0.113	0.02	0.062	0.072	0.099	0.132	0.043	0.047	0.007	0.032	0.043	0.058	-0.03	-0.006	0.067
220	FEL049_RAND_A_TTTCATGGTAGATTAG	Cancer	117566	10134	FEL049-C-M	11	FEL049	14	C	10x	14	FEL049_M	Stable disease	HQLQ	Cancer cells	0.071	0.135	0.048	-0.07	0.074	0.096	0.08	0.052	0.132	0.014	0.093	0.069	0.038	-0.044	0.144	0.092	-0.042	0.026	0.033	0.111	0.021	0.002	0.119	0.183	0.114	0.047	0.004	0.03	0.054	0.082	0.137	0.112	0.081	0.003
221	FEL049_RAND_A_TTTCATGGTTGTCCCT	Cancer	8948	3310	FEL049-C-M	1	FEL049	14	C	10x	14	FEL049_M	Stable disease	HQ	Cancer cells	0.038	-0.073	-0.009	0.038	0.022	0.105	0.092	0.028	0.008	-0.031	0.036	-0.051	0.017	-0.023	0.13	0.016	0.058	-0.049	-0.06	0.054	0.012	-0.008	0.129	0.081	0.085	0.096	0.072	0.036	-0.102	0.014	0.011	0.023	0.009	0.013
222	FEL049_RAND_A_TTTGACTAGGACTGGT	Cancer	4582	2250	FEL049-C-M	1	FEL049	14	C	10x	14	FEL049_M	Stable disease	HQ	Cancer cells	-0.014	0.079	0.055	0.085	0.127	0.095	0.069	0.077	0.066	0.056	0.03	0.022	0.038	0.143	0.067	0.082	0.128	0.101	0.149	0.151	0.068	0.128	0.077	0.094	0.1	0.166	-0.1	0.1	-0.057	0.003	0.077	-0.015	0.023	0.049
223	FEL049_RAND_A_TTTGATCTCACCCTTG	Cancer	7033	2891	FEL049-C-M	1	FEL049	14	C	10x	14	FEL049_M	Stable disease	HQ	Cancer cells	0.051	0.209	0.065	0.138	0.143	0.083	0.104	0.068	0.043	0.009	-0.01	0.071	0.025	0.053	0.083	0.023	0.063	0.108	0.119	0.018	0.019	0.054	0.121	0.106	0.136	0.024	-0.031	0.013	0.061	0.049	0.056	0.023	0.075	-0.092
224	FEL049_RAND_B_AAACCCAGTCTTGTCC	Cancer	15714	4470	FEL049-C-B	1	FEL049	0	C	10x	0	FEL049_B	Stable disease	HQ	Cancer cells	0.009	0.084	0.09	-0.028	0.075	0.109	0.055	0.078	0.022	-0.035	-0.061	-0.011	-0.15	0.083	0.052	-0.026	0.143	0.012	0.037	-0.049	0.016	0.046	0.095	0.119	0.037	0.064	0.078	0.066	0.124	0.027	0.051	0.019	-0.002	-0.035
225	FEL049_RAND_B_AAACCCAGTGGAACAC	Cancer	9672	3663	FEL049-C-B	1	FEL049	0	C	10x	0	FEL049_B	Stable disease	HQ	Cancer cells	0.089	0.043	0.118	0.108	0.089	0.097	0.089	0.098	0.13	0.033	0.091	0.032	0.031	0.048	0.066	0.129	0.146	0.058	0.038	0.14	0.023	0.071	0.133	0.036	0.123	0.133	0.081	0.109	0.047	0.11	0.043	0.016	0.048	-0.005
226	FEL049_RAND_B_AAACGAACAAGAGGCT	Cancer	708	563	FEL049-C-B	0	FEL049	0	C	10x	0	FEL049_B	Stable disease	HQLQ	Cancer cells	-0.08	0.019	-0.011	0.037	0.116	0.026	0.063	0.022	0.044	-0.189	-0.091	-0.205	-0.196	-0.018	0.079	-0.001	0.149	-0.09	-0.045	0.077	-0.07	-0.014	0.007	0.079	0.155	-0.074	0.042	-0.008	-0.094	0.035	0.056	-0.136	0.027	-0.248
227	FEL049_RAND_B_AAACGAACAGTCTGGC	Cancer	729	576	FEL049-C-B	0	FEL049	0	C	10x	0	FEL049_B	Stable disease	HQLQ	Cancer cells	-0.09	0.026	0	0.034	0.085	0.041	0.114	0.018	0.017	-0.148	-0.158	-0.107	-0.173	-0.027	0.078	-0.003	0.023	-0.065	-0.016	0.078	-0.065	-0.039	0.025	0.092	0.15	-0.076	-0.079	-0.026	-0.105	-0.002	0.082	-0.114	-0.013	-0.168
228	FEL049_RAND_B_AAACGAAGTACTGCGC	Cancer	10891	3817	FEL049-C-B	3	FEL049	0	C	10x	0	FEL049_B	Stable disease	HQ	Cancer cells	0.059	0.036	0.015	-0.007	0.111	0.104	0.137	0.082	0.09	0.001	-0.025	0.033	-0.056	0.099	0.141	-0.04	0.128	0.023	0.02	-0.055	0.031	0.028	0.123	0.085	0.036	0.046	-0.013	0.057	0.048	0.111	0.021	0.166	0.005	0.095
229	FEL049_RAND_B_AAACGCTCAACGCATT	Cancer	1086	809	FEL049-C-B	0	FEL049	0	C	10x	0	FEL049_B	Stable disease	HQLQ	Cancer cells	-0.069	0.033	0.011	-0.061	0.098	0.074	0.155	0.025	0.069	-0.138	-0.083	-0.164	-0.15	-0.001	0.103	0.038	0.054	-0.035	0.02	0.113	-0.022	-0.008	0	0.073	0.219	-0.019	0.039	-0.009	-0.059	-0.005	0.062	-0.043	0.009	-0.154
230	FEL049_RAND_B_AAACGCTTCCGTATAG	Cancer	4075	2011	FEL049-C-B	0	FEL049	0	C	10x	0	FEL049_B	Stable disease	HQ	Cancer cells	-0.128	-0.02	-0.008	0.002	0.075	0.062	0.089	0.071	0.063	-0.126	-0.125	-0.256	-0.232	0.009	0.123	-0.102	0.161	-0.115	-0.069	-0.046	-0.099	-0.018	0.045	0.098	0.077	0.001	-0.019	0.095	-0.151	0.026	0.074	-0.033	0.031	-0.14
231	FEL049_RAND_B_AAACGCTTCGCTAAAC	Cancer	1009	744	FEL049-C-B	7	FEL049	0	C	10x	0	FEL049_B	Stable disease	HQLQ	Cancer cells	-0.021	0.024	-0.051	-0.059	0.109	0.044	0.07	0.038	0.043	-0.101	0.001	-0.153	-0.137	-0.014	0.098	0.133	0.036	0.024	0.05	0.208	-0.026	0.017	-0.013	0.09	0.186	-0.063	0.088	-0.053	-0.117	-0.012	0.032	-0.047	0.071	-0.061
232	FEL049_RAND_B_AAAGAACGTTCTAACG	Cancer	766	593	FEL049-C-B	0	FEL049	0	C	10x	0	FEL049_B	Stable disease	HQLQ	Cancer cells	-0.053	0.048	0.006	-0.011	0.093	0.101	0.067	0.059	0.012	-0.182	-0.133	-0.148	-0.217	-0.092	0.084	-0.006	0.03	-0.015	0.04	0.073	-0.024	-0.015	-0.003	0.071	0.202	-0.032	0.037	-0.027	-0.112	0.007	0.111	-0.113	0.044	-0.221
233	FEL049_RAND_B_AAAGGATAGTCTGCGC	Cancer	6575	2950	FEL049-C-B	0	FEL049	0	C	10x	0	FEL049_B	Stable disease	HQ	Cancer cells	0.029	0.142	0.096	0.144	0.052	0.054	0.125	0.069	0.015	-0.078	-0.064	-0.073	-0.131	0.052	0.125	0.06	0.135	-0.025	-0.028	0.071	0.009	0.024	0.047	0.073	0.166	0.079	-0.103	0.066	0.084	0.041	0.01	0.081	0.065	-0.003
234	FEL049_RAND_B_AAAGGATGTTAGGCTT	Cancer	759	593	FEL049-C-B	2	FEL049	0	C	10x	0	FEL049_B	Stable disease	HQLQ	Cancer cells	-0.05	-0.03	-0.01	-0.012	0.1	0.074	0.071	0.018	0.041	-0.088	-0.081	-0.084	-0.099	0.059	0.087	0.085	0.129	-0.004	0.05	0.16	-0.029	0.054	-0.013	0.082	0.176	-0.011	-0.072	-0.018	-0.098	-0.024	0.111	0.026	0.001	-0.173
235	FEL049_RAND_B_AAAGGGCCACATAACC	Cancer	1573	1006	FEL049-C-B	0	FEL049	0	C	10x	0	FEL049_B	Stable disease	HQLQ	Cancer cells	-0.017	0.12	-0.029	-0.03	0.106	0.056	0.133	0.039	0.042	-0.084	-0.094	-0.073	-0.011	0.096	0.119	0.082	0.147	-0.035	-0.011	0.161	-0.021	0.017	0.02	0.091	0.158	-0.042	-0.082	-0.03	-0.125	-0.022	0.152	-0.054	-0.024	-0.202
236	FEL049_RAND_B_AAAGGGCGTGATCGTT	Cancer	4293	2392	FEL049-C-B	0	FEL049	0	C	10x	0	FEL049_B	Stable disease	HQ	Cancer cells	0.033	0.134	0.081	0.199	0.173	0.074	0.049	0.053	0.041	-0.005	0.009	-0.054	-0.065	0.108	0.11	0.087	0.156	0.08	0.067	0.048	0.011	0.072	0.066	0.066	0.07	0.01	0.025	-0.049	0.048	0.043	0.088	-0.006	0.024	-0.088
237	FEL049_RAND_B_AAAGGTAAGGTCGAGT	Cancer	761	591	FEL049-C-B	0	FEL049	0	C	10x	0	FEL049_B	Stable disease	HQLQ	Cancer cells	-0.059	-0.014	-0.023	0.025	0.095	0.042	0.156	0.018	0.026	-0.102	-0.093	-0.108	-0.166	-0.051	0.111	0.01	0.07	-0.054	-0.076	0.026	-0.093	-0.058	-0.065	0.074	0.152	-0.055	-0.012	-0.099	-0.131	-0.067	0.039	-0.101	0.031	-0.23
238	FEL049_RAND_B_AAAGTCCCAGGAATAT	Cancer	1170	824	FEL049-C-B	0	FEL049	0	C	10x	0	FEL049_B	Stable disease	HQLQ	Cancer cells	-0.049	-0.043	-0.016	-0.068	0.13	0.086	0.196	0.029	0.018	-0.118	-0.078	-0.083	-0.116	0.005	0.063	0.093	0.059	0.042	0.043	0.123	0	0.023	-0.007	0.076	0.19	-0.022	-0.08	-0.075	-0.122	-0.03	0.094	-0.066	0.034	-0.023
239	FEL049_RAND_B_AAAGTCCCAGGTTTAC	Cancer	4071	2123	FEL049-C-B	13	FEL049	0	C	10x	0	FEL049_B	Stable disease	HQLQ	Cancer cells	-0.008	0.027	0.063	0.106	0.059	0.132	0.055	0.057	0.052	-0.032	-0.12	-0.087	-0.118	0.042	0.099	-0.079	0.117	-0.03	0.022	-0.021	-0.019	0.009	-0.005	0.113	0.165	0.045	0.011	0.053	-0.004	0.014	0.015	-0.006	-0.008	-0.115
240	FEL049_RAND_B_AAAGTCCGTGCAGGAT	Cancer	750	461	FEL049-C-B	0	FEL049	0	C	10x	0	FEL049_B	Stable disease	HQLQ	Cancer cells	-0.076	-0.059	0.02	-0.125	0.125	0.021	0.102	0.012	0.021	-0.157	-0.134	-0.141	-0.164	0.04	0.087	-0.001	0.028	-0.04	0.008	0.078	-0.051	-0.023	0.013	0.106	0.175	-0.113	-0.02	0.043	-0.089	0.013	0.071	-0.126	0.019	-0.214
241	FEL049_RAND_B_AAAGTCCTCGCAGTTA	Cancer	1236	885	FEL049-C-B	0	FEL049	0	C	10x	0	FEL049_B	Stable disease	HQLQ	Cancer cells	-0.02	0.179	-0.005	0.1	0.155	0.076	0.107	0.032	0.03	-0.082	0.003	-0.148	-0.095	0.013	0.102	-0.056	0.074	-0.069	-0.019	0.024	-0.033	-0.014	-0.003	0.072	0.14	0.017	0.016	0.013	-0.102	-0.007	0.058	-0.058	0.039	-0.168
242	FEL049_RAND_B_AAAGTGAAGTTCTCTT	Cancer	774	619	FEL049-C-B	0	FEL049	0	C	10x	0	FEL049_B	Stable disease	HQLQ	Cancer cells	-0.092	-0.057	-0.025	-0.022	0.059	0.088	0.087	0.015	0.015	-0.158	-0.13	-0.1	-0.174	0.069	0.066	-0.01	0.165	-0.096	-0.05	0.074	-0.1	0.006	0.016	0.097	0.214	-0.01	-0.08	-0.004	0.027	0.028	0.117	-0.095	0.083	-0.134
243	FEL049_RAND_B_AAAGTGACATGGAGAC	Cancer	728	547	FEL049-C-B	0	FEL049	0	C	10x	0	FEL049_B	Stable disease	HQLQ	Cancer cells	-0.118	-0.023	-0.008	-0.041	0.079	0.067	0.092	0.037	0.047	-0.172	-0.14	-0.163	-0.176	-0.066	0.093	0.042	0.1	-0.083	-0.036	0.117	-0.077	-0.012	-0.042	0.063	0.142	-0.065	-0.073	-0.103	-0.131	-0.063	0.073	-0.131	0.002	-0.196
244	FEL049_RAND_B_AAAGTGAGTATCGAAA	Cancer	4717	2300	FEL049-C-B	12	FEL049	0	C	10x	0	FEL049_B	Stable disease	HQ	Cancer cells	0.001	0.09	0.076	0.045	0.137	0.121	0.078	0.034	0.031	-0.081	0.076	-0.153	0.015	0.089	0.119	0.089	0.1	0.019	-0.012	0.105	-0.009	0.01	0.17	0.108	0.093	0.005	-0.03	0.014	-0.038	-0.022	0.105	-0.077	0.036	0.002
245	FEL049_RAND_B_AAATGGAAGGACGCTA	Cancer	1070	788	FEL049-C-B	0	FEL049	0	C	10x	0	FEL049_B	Stable disease	HQLQ	Cancer cells	-0.058	0.034	-0.024	-0.004	0.088	0.076	0.112	0.032	0.037	-0.188	-0.002	-0.12	-0.128	0.006	0.112	-0.006	0.035	-0.128	-0.123	0.068	-0.117	-0.081	0.014	0.092	0.12	-0.087	-0.07	-0.099	-0.136	-0.048	0.086	-0.137	-0.035	-0.114
246	FEL049_RAND_B_AAATGGAAGTGGGAAA	Cancer	1002	739	FEL049-C-B	0	FEL049	0	C	10x	0	FEL049_B	Stable disease	HQLQ	Cancer cells	-0.105	-0.023	-0.078	-0.081	0.128	0.088	0.124	0.045	0.057	-0.152	-0.166	-0.189	-0.192	-0.068	0.086	-0.014	-0.01	-0.103	-0.058	0.055	-0.136	-0.101	-0.029	0.017	0.174	-0.046	0.011	-0.08	-0.111	-0.018	0.092	-0.042	0.044	-0.248
247	FEL049_RAND_B_AAATGGATCCGGCAAC	Cancer	2705	1481	FEL049-C-B	1	FEL049	0	C	10x	0	FEL049_B	Stable disease	HQ	Cancer cells	-0.027	0.001	0.021	-0.005	0.141	0.096	0.204	0.037	0.014	-0.048	-0.017	-0.097	-0.043	0.048	0.066	0.026	0.085	-0.001	0.025	0.092	-0.037	0.022	0.005	0.1	0.094	0.002	0.027	0.021	-0.077	0.01	0.008	-0.085	-0.035	-0.157
248	FEL049_RAND_B_AAATGGATCGCAACAT	Cancer	2745	1720	FEL049-C-B	7	FEL049	0	C	10x	0	FEL049_B	Stable disease	HQ	Cancer cells	-0.028	0.203	0.05	0.049	0.133	0.127	0.105	0.083	0.077	-0.061	-0.05	-0.099	-0.127	-0.007	0.124	0.012	0.13	-0.056	-0.068	0.026	-0.103	-0.016	0.035	0.1	0.19	0.033	0.025	0.061	0.008	0.044	0.085	-0.047	0.026	-0.096
249	FEL049_RAND_B_AACAAAGCAACGACTT	Cancer	3876	1931	FEL049-C-B	0	FEL049	0	C	10x	0	FEL049_B	Stable disease	HQ	Cancer cells	-0.001	0.04	0.003	0.052	0.079	0.034	0.159	0.075	0.017	-0.084	-0.017	-0.014	0.019	0.016	0.085	0.049	0.094	-0.002	-0.004	0.063	-0.034	0.021	0.062	0.105	0.109	0.06	0.008	0.029	-0.001	0.018	-0.03	-0.067	0.059	-0.034
250	FEL049_RAND_B_AACAAAGGTAACGATA	Cancer	680	535	FEL049-C-B	0	FEL049	0	C	10x	0	FEL049_B	Stable disease	HQLQ	Cancer cells	-0.063	-0.039	-0.056	-0.046	0.069	0.043	0.105	0.03	-0.001	-0.122	-0.126	-0.101	-0.065	-0.052	0.102	0.041	0.066	-0.1	-0.056	0.122	-0.081	-0.043	0.003	0.088	0.167	-0.05	-0.07	-0.079	-0.103	-0.03	0.058	-0.079	-0.015	-0.087
251	FEL049_RAND_B_AACAAAGTCGTTCGCT	Cancer	1548	1104	FEL049-C-B	7	FEL049	0	C	10x	0	FEL049_B	Stable disease	HQLQ	Cancer cells	-0.063	-0.057	-0.017	0.063	0.077	0.105	0.214	0.062	0.036	-0.02	-0.091	-0.173	-0.138	-0.03	0.153	0.08	0.106	-0.025	0.001	0.16	-0.052	-0.003	0.027	0.068	0.143	-0.063	0.04	-0.048	0.033	0.049	0.146	0.047	0.024	-0.079
252	FEL049_RAND_B_AACAACCAGAATCGTA	Cancer	847	647	FEL049-C-B	2	FEL049	0	C	10x	0	FEL049_B	Stable disease	HQLQ	Cancer cells	-0.032	-0.04	-0.013	-0.073	0.166	0.05	0.109	0.049	0.014	-0.086	-0.015	-0.043	-0.086	-0.01	0.058	0.051	-0.002	0.045	0.078	0.132	-0.008	0.006	0.02	0.086	0.216	-0.047	-0.014	0.019	0.068	-0.004	0.115	-0.107	-0.01	-0.047
253	FEL049_RAND_B_AACAACCCACATATCG	Cancer	1815	1205	FEL049-C-B	0	FEL049	0	C	10x	0	FEL049_B	Stable disease	HQLQ	Cancer cells	-0.001	0.088	0.036	-0.02	0.079	0.089	0.144	0.043	0.044	-0.081	-0.118	-0.175	-0.078	0.013	0.15	-0.019	0.076	0.049	0.086	0.077	-0.036	0.035	0.03	0.09	0.126	0.009	-0.079	-0.076	-0.088	-0.053	0.026	-0.031	0.052	-0.039
254	FEL049_RAND_B_AACAACCCATTGCAAC	Cancer	1770	1179	FEL049-C-B	0	FEL049	0	C	10x	0	FEL049_B	Stable disease	HQLQ	Cancer cells	-0.004	0.062	0.045	0.097	0.124	0.065	0.137	0.05	0.003	-0.084	-0.014	-0.143	-0.074	0.008	0.104	-0.017	0.021	0.013	0.043	0	-0.022	-0.018	0.052	0.105	0.208	-0.092	-0.045	-0.027	-0.011	-0.042	0.057	-0.094	0.054	-0.117
255	FEL049_RAND_B_AACAACCGTGAGCGAT	Cancer	1154	808	FEL049-C-B	0	FEL049	0	C	10x	0	FEL049_B	Stable disease	HQLQ	Cancer cells	-0.037	0.076	0.029	-0.088	0.108	0.056	0.063	0.013	0.007	-0.118	-0.058	-0.121	-0.071	-0.054	0.081	0.051	0.03	-0.07	-0.02	0.136	-0.047	-0.003	0.048	0.075	0.175	-0.105	0.136	-0.018	-0.059	0.036	0.066	-0.065	0.013	-0.172
256	FEL049_RAND_B_AACAACCTCACAAGAA	Cancer	5796	2605	FEL049-C-B	0	FEL049	0	C	10x	0	FEL049_B	Stable disease	HQ	Cancer cells	-0.031	-0.041	0.001	-0.055	0.065	0.075	0.151	0.07	0.071	-0.11	-0.07	-0.066	-0.079	-0.014	0.082	-0.082	0.039	-0.008	0.05	-0.03	-0.002	-0.029	0.085	0.102	0.089	0.055	0.018	-0.041	-0.091	0.009	-0.053	0.026	0.071	-0.013
257	FEL049_RAND_B_AACAAGACATGGAAGC	Cancer	7812	3282	FEL049-C-B	7	FEL049	0	C	10x	0	FEL049_B	Stable disease	HQ	Cancer cells	0.014	0.11	0.129	0.096	0.025	0.148	0.036	0.045	0.021	-0.004	-0.025	-0.083	-0.082	0.115	0.111	-0.033	0.174	0.044	0.08	-0.027	0.002	0.085	0.031	0.088	0.077	0.073	-0.023	0.145	0.119	0.088	0.011	0.034	0.016	-0.094
258	FEL049_RAND_B_AACACACAGACGCCAA	Cancer	4631	2353	FEL049-C-B	12	FEL049	0	C	10x	0	FEL049_B	Stable disease	HQ	Cancer cells	0.037	-0.038	0.085	0.012	0.069	0.116	0.111	0.077	0.061	0.014	-0.033	-0.066	-0.134	0.034	0.108	0.042	0.058	-0.032	-0.003	0.104	-0.005	0.004	0.061	0.096	0.075	-0.008	0.012	0.023	0.015	0.001	0.026	-0.08	-0.017	0.004
259	FEL049_RAND_B_AACACACTCCGTACGG	Cancer	42323	6819	FEL049-C-B	5	FEL049	0	C	10x	0	FEL049_B	Stable disease	HQ	Cancer cells	0.032	0.119	0.103	0.106	0.132	0.125	0.115	0.064	0.089	-0.014	0.005	-0.014	0.002	0.067	0.129	0.071	0.072	0.003	0.025	0.08	0.034	0.052	0.122	0.174	0.123	0.021	-0.038	0.055	-0.022	-0.003	0.188	0.05	0.052	-0.044
260	FEL049_RAND_B_AACAGGGAGTACTCGT	Cancer	865	650	FEL049-C-B	0	FEL049	0	C	10x	0	FEL049_B	Stable disease	HQLQ	Cancer cells	-0.118	-0.028	-0.02	-0.046	0.123	0.057	0.085	0.04	0.058	-0.134	-0.167	-0.229	-0.178	-0.064	0.073	-0.008	0.03	0.028	0.088	0.061	-0.021	0	-0.026	0.056	0.16	-0.02	-0.015	-0.012	-0.008	-0.032	0.035	-0.008	-0.014	-0.235
261	FEL049_RAND_B_AACAGGGGTTGCATCA	Cancer	50926	6957	FEL049-C-B	3	FEL049	0	C	10x	0	FEL049_B	Stable disease	HQ	Cancer cells	0.064	0.05	0.079	-0.059	0.152	0.133	0.106	0.069	0.094	0.036	0.077	0.105	0.067	0.086	0.174	0.097	-0.037	0.094	0.049	0.047	0.064	0	0.096	0.178	0.126	0.1	0.133	0.125	0.183	0.101	0.119	0.05	0.057	0.051
262	FEL049_RAND_B_AACCAACAGAGGATCC	Cancer	4627	2252	FEL049-C-B	0	FEL049	0	C	10x	0	FEL049_B	Stable disease	HQ	Cancer cells	-0.006	0.031	-0.007	-0.088	0.138	0.119	0.145	0.077	0.085	-0.047	-0.058	0.047	-0.028	0.001	0.092	0.035	0.123	0.068	0.053	0.049	0.047	0.029	0.042	0.067	0.146	0.028	-0.026	0.038	-0.097	0.04	-0.005	0.029	-0.011	-0.114
263	FEL049_RAND_B_AACCAACCAGGCTCTG	Cancer	1490	1000	FEL049-C-B	0	FEL049	0	C	10x	0	FEL049_B	Stable disease	HQLQ	Cancer cells	0.023	0.125	0.011	0.074	0.062	0.097	0.143	0.058	0.049	-0.085	-0.09	-0.105	-0.046	0.059	0.128	0.08	0.116	-0.01	-0.017	0.157	-0.033	0.011	0.035	0.107	0.208	0.006	0.041	-0.007	-0.064	-0.03	0.072	-0.116	0.069	-0.042
264	FEL049_RAND_B_AACCAACGTTTAAGGA	Cancer	1122	807	FEL049-C-B	7	FEL049	0	C	10x	0	FEL049_B	Stable disease	HQLQ	Cancer cells	-0.032	0.094	0	0.008	0.115	0.088	0.185	0.047	0.05	-0.092	-0.018	-0.022	-0.083	0.059	0.087	0.079	0.056	0.008	0.036	0.153	-0.029	-0.004	-0.005	0.054	0.148	-0.049	-0.072	-0.045	-0.138	-0.029	0.12	-0.095	0.049	-0.045
265	FEL049_RAND_B_AACCACATCCTTACCG	Cancer	9117	3325	FEL049-C-B	0	FEL049	0	C	10x	0	FEL049_B	Stable disease	HQ	Cancer cells	0.01	0.008	0.061	0.085	0.072	0.078	0.141	0.049	0.028	-0.045	-0.026	-0.007	-0.113	0.044	0.108	0.017	-0.005	0.021	0.047	0.004	0.024	0	0.092	0.006	0.085	0.038	-0.001	0.035	0.021	0.009	-0.064	0.035	0.002	-0.065
266	FEL049_RAND_B_AACCACATCTCCCATG	Cancer	970	704	FEL049-C-B	0	FEL049	0	C	10x	0	FEL049_B	Stable disease	HQLQ	Cancer cells	-0.089	0.103	0.033	-0.056	0.068	0.078	0.08	0.052	0.048	-0.158	-0.199	-0.19	-0.169	-0.126	0.123	-0.005	-0.023	-0.12	-0.077	0.07	-0.105	-0.11	0.013	0.082	0.157	-0.022	-0.037	-0.019	-0.066	-0.039	0.03	-0.078	0.004	-0.185
267	FEL049_RAND_B_AACCATGCATTCACCC	Cancer	797	601	FEL049-C-B	4	FEL049	0	C	10x	0	FEL049_B	Stable disease	HQLQ	Cancer cells	-0.065	0.019	-0.009	0.001	0.087	0.101	0.183	0.047	0.065	-0.104	0.01	-0.117	-0.167	0.037	0.093	-0.007	0.103	-0.012	0.045	0.064	-0.064	-0.004	-0.015	0.102	0.188	-0.034	-0.074	0.002	-0.049	-0.011	0.079	-0.122	0.059	-0.152
268	FEL049_RAND_B_AACCATGTCATTCATC	Cancer	12132	3963	FEL049-C-B	0	FEL049	0	C	10x	0	FEL049_B	Stable disease	HQ	Cancer cells	-0.008	0.187	0.11	0.066	0.117	0.114	0.19	0.064	0.113	-0.076	-0.15	-0.184	-0.176	-0.024	0.088	-0.009	0.088	0.042	0.047	-0.019	-0.011	0.007	0.073	0.091	0.106	0.061	0.087	0.073	0.012	0.055	0.028	0.009	0.014	-0.15
269	FEL049_RAND_B_AACCCAAAGTTTGCTG	Cancer	11742	3598	FEL049-C-B	15	FEL049	0	C	10x	0	FEL049_B	Stable disease	HQ	Cancer cells	-0.063	0.239	0.1	0.013	0.133	0.085	0.071	0.056	0.063	-0.016	-0.001	-0.06	-0.112	0.033	0.118	-0.081	0.074	-0.129	-0.089	-0.038	-0.058	-0.036	0.066	0.064	0.09	0.048	0.019	0.086	0.121	0.11	0.126	0.039	0.005	-0.024
270	FEL049_RAND_B_AACCCAAGTTGCGGAA	Cancer	724	571	FEL049-C-B	0	FEL049	0	C	10x	0	FEL049_B	Stable disease	HQLQ	Cancer cells	-0.071	0.102	-0.024	0	0.08	0.038	0.102	0.034	0.005	-0.214	-0.102	-0.187	-0.19	-0.057	0.082	-0.005	-0.009	-0.052	0.001	0.073	-0.081	-0.051	0.03	0.108	0.156	-0.079	-0.074	-0.031	-0.118	-0.045	0.107	-0.11	-0.018	-0.273
271	FEL049_RAND_B_AACCTGACAGACCAAG	Cancer	1193	880	FEL049-C-B	6	FEL049	0	C	10x	0	FEL049_B	Stable disease	HQLQ	Cancer cells	-0.1	0.011	-0.01	0.014	0.095	0.04	0.163	0.026	0.014	-0.182	-0.22	-0.243	-0.171	-0.065	0.103	-0.064	0.044	-0.142	-0.1	0.013	-0.118	-0.078	0.031	0.08	0.178	-0.06	-0.058	0.057	-0.038	-0.035	0.029	-0.102	0.026	-0.14
272	FEL049_RAND_B_AACCTGACATGAAAGT	Cancer	2263	1444	FEL049-C-B	12	FEL049	0	C	10x	0	FEL049_B	Stable disease	HQ	Cancer cells	0.074	0.077	0.031	0.012	0.084	0.103	0.126	0.064	0.021	-0.102	0.032	-0.126	0.008	0.068	0.138	0.059	0.043	0.014	0.073	0.125	-0.018	0.01	0.048	0.087	0.071	-0.038	-0.027	0.014	-0.162	-0.009	0.039	-0.036	0.024	0.013
273	FEL049_RAND_B_AACCTGAGTCCTCAGG	Cancer	845	660	FEL049-C-B	7	FEL049	0	C	10x	0	FEL049_B	Stable disease	HQLQ	Cancer cells	-0.055	0.038	0.004	-0.063	0.073	0.042	0.114	0.04	0.048	-0.137	-0.045	-0.119	-0.131	-0.018	0.113	0.059	0.039	-0.044	0.012	0.141	0.006	-0.001	-0.014	0.12	0.199	-0.03	-0.074	-0.061	-0.117	0.011	0.143	-0.048	0.011	-0.138
274	FEL049_RAND_B_AACCTTTGTACACGTT	Cancer	9884	3542	FEL049-C-B	1	FEL049	0	C	10x	0	FEL049_B	Stable disease	HQ	Cancer cells	-0.006	0.242	0.113	0.073	0.096	0.113	0.068	0.078	0.069	0	-0.032	-0.102	-0.086	0.099	0.106	-0.046	0.146	-0.003	0.057	0.01	0.022	0.043	0.107	0.107	0.108	0.086	-0.046	0.082	0.114	0.036	0.087	0.023	0.034	-0.09
275	FEL049_RAND_B_AACGAAAAGCGCCCAT	Cancer	1607	1135	FEL049-C-B	12	FEL049	0	C	10x	0	FEL049_B	Stable disease	HQLQ	Cancer cells	-0.057	-0.051	-0.032	0.026	0.106	0.078	0.069	0.034	0.048	-0.169	-0.028	-0.1	-0.042	0.001	0.105	0.049	0.061	-0.068	-0.05	0.116	-0.11	-0.064	0	0.11	0.134	-0.044	0.074	0.025	0.05	-0.009	0.066	-0.049	0.054	-0.056
276	FEL049_RAND_B_AACGAAAAGGGTCACA	Cancer	2222	1432	FEL049-C-B	1	FEL049	0	C	10x	0	FEL049_B	Stable disease	HQ	Cancer cells	0.026	0.077	0.057	-0.174	0.109	0.107	0.113	0.054	0.017	-0.048	-0.037	-0.041	-0.123	0.123	0.051	0.072	0.272	-0.05	-0.032	0.095	-0.009	0.091	0.031	0.029	0.156	0.019	0.017	0.086	0.074	0.046	0.053	-0.04	0.016	0
277	FEL049_RAND_B_AACGAAATCTACACTT	Cancer	779	580	FEL049-C-B	7	FEL049	0	C	10x	0	FEL049_B	Stable disease	HQLQ	Cancer cells	-0.089	-0.048	-0.023	-0.013	0.114	0.059	0.102	0.027	0.061	-0.15	-0.103	-0.145	-0.15	-0.058	0.08	0.043	0.031	-0.095	-0.049	0.122	-0.077	-0.053	-0.02	0.08	0.238	-0.053	-0.077	0.001	-0.1	0.011	0.145	-0.106	0.076	-0.219
278	FEL049_RAND_B_AACGGGAAGAAGTATC	Cancer	715	570	FEL049-C-B	2	FEL049	0	C	10x	0	FEL049_B	Stable disease	HQLQ	Cancer cells	-0.077	-0.023	-0.03	-0.025	0.085	0.026	0.124	0.037	-0.001	-0.18	-0.098	-0.232	-0.108	0.005	0.096	0.053	0.105	-0.122	-0.075	0.137	-0.105	-0.037	-0.081	0.118	0.198	-0.044	-0.076	-0.056	-0.009	-0.066	0.08	-0.054	0.031	-0.19
279	FEL049_RAND_B_AACGGGAAGATGGCGT	Cancer	1025	775	FEL049-C-B	0	FEL049	0	C	10x	0	FEL049_B	Stable disease	HQLQ	Cancer cells	-0.088	0.101	0.009	-0.023	0.118	0.106	0.105	0.055	0.125	-0.106	-0.178	-0.162	-0.11	0.071	0.093	0	0.138	-0.019	0.004	0.021	-0.073	0.031	-0.012	0.049	0.197	-0.089	-0.079	-0.062	-0.12	-0.037	0.097	-0.107	-0.019	-0.106
280	FEL049_RAND_B_AACGTCAGTTGCATCA	Cancer	7149	3005	FEL049-C-B	12	FEL049	0	C	10x	0	FEL049_B	Stable disease	HQ	Cancer cells	0.008	0.081	0.074	0.181	0.108	0.104	0.104	0.07	0.086	-0.043	-0.056	-0.011	-0.021	0.077	0.078	0.111	0.221	0.002	-0.007	0.121	0.008	0.076	0.114	0.084	0.084	0.084	0.061	0.026	0.056	0.071	0.014	0.023	-0.014	0.073
281	FEL049_RAND_B_AACTTCTGTACCTATG	Cancer	9017	3299	FEL049-C-B	22	FEL049	0	C	10x	0	FEL049_B	Stable disease	HQ	Cancer cells	0.033	0.171	0.029	-0.077	0.089	0.109	0.113	0.074	0.094	0.047	-0.077	-0.001	0.034	0.021	0.101	0.053	0.178	-0.04	-0.049	0.06	0.006	0.056	0.089	0.101	0.085	0.121	0.041	0.111	0.054	0.087	0.087	0.05	0.062	0.05
282	FEL049_RAND_B_AACTTCTGTCTGTAGT	Cancer	16957	4418	FEL049-C-B	1	FEL049	0	C	10x	0	FEL049_B	Stable disease	HQ	Cancer cells	-0.021	0.146	0.043	0.048	0.145	0.114	0.067	0.082	0.122	0.01	-0.106	-0.071	-0.055	0.053	0.094	0.056	0.142	-0.064	-0.018	0.099	0.045	0.052	0.032	0.059	0.118	0.119	0.111	0.181	0.01	0.068	0.028	0.139	0.019	-0.046
283	FEL049_RAND_B_AAGAACAAGCACGGAT	Cancer	815	601	FEL049-C-B	6	FEL049	0	C	10x	0	FEL049_B	Stable disease	HQLQ	Cancer cells	-0.025	-0.038	-0.009	-0.036	0.13	0.034	0.122	0.026	0.027	-0.173	-0.081	-0.129	-0.166	0.011	0.082	0.041	0.114	-0.075	-0.025	0.117	-0.065	-0.001	0.046	0.095	0.155	-0.102	0.045	-0.014	-0.115	-0.049	0.07	0.038	0.018	-0.101
284	FEL049_RAND_B_AAGAACAAGCAGTAAT	Cancer	756	600	FEL049-C-B	7	FEL049	0	C	10x	0	FEL049_B	Stable disease	HQLQ	Cancer cells	-0.076	0.01	-0.011	-0.069	0.082	0.029	0.051	0.015	0.049	-0.136	-0.168	-0.067	-0.118	-0.047	0.071	-0.045	-0.041	-0.006	0.021	0.04	-0.026	-0.034	-0.047	0.053	0.171	-0.031	-0.021	0.023	-0.106	-0.003	0.131	-0.092	0.045	-0.081
285	FEL049_RAND_B_AAGAACAAGTGTACAA	Cancer	2063	1379	FEL049-C-B	23	FEL049	0	C	10x	0	FEL049_B	Stable disease	HQ	Cancer cells	-0.015	0.059	0.075	0.014	0.117	0.06	0.122	0.061	0.095	-0.074	-0.028	-0.105	-0.108	0.011	0.133	0.109	0.082	-0.002	0.024	0.181	-0.04	0.037	0.049	0.071	0.14	-0.081	0.03	0.028	-0.09	-0.017	0.076	-0.003	0.007	-0.103
286	FEL049_RAND_B_AAGAACAAGTTCGCAT	Cancer	736	579	FEL049-C-B	0	FEL049	0	C	10x	0	FEL049_B	Stable disease	HQLQ	Cancer cells	-0.088	0.159	0	0.07	0.07	0.086	0.126	0.051	0.036	-0.136	-0.151	-0.104	-0.168	-0.054	0.101	-0.048	-0.005	-0.088	-0.077	0.028	-0.106	-0.088	-0.027	0.038	0.158	-0.018	-0.068	-0.024	-0.131	-0.044	0.043	-0.106	-0.004	-0.148
287	FEL049_RAND_B_AAGAACAGTTCCGGTG	Cancer	16017	4934	FEL049-C-B	15	FEL049	0	C	10x	0	FEL049_B	Stable disease	HQ	Cancer cells	0.02	0.191	0.157	0.174	0.107	0.081	0.065	0.089	0.07	0.021	0.035	-0.081	0.033	0.051	0.108	-0.021	0.093	0.002	-0.001	0.02	0.072	0.044	0.137	0.125	0.1	0.092	-0.001	0.068	0.079	0.078	0.056	0.079	0.051	-0.076
288	FEL049_RAND_B_AAGAACATCTACTATC	Cancer	1755	1122	FEL049-C-B	0	FEL049	0	C	10x	0	FEL049_B	Stable disease	HQLQ	Cancer cells	-0.017	0.056	0.024	-0.102	0.071	0.1	0.137	0.026	0.009	-0.117	-0.062	-0.047	-0.157	-0.033	0.077	0.048	0.122	-0.025	0.031	0.128	-0.013	0.054	0.022	0.102	0.159	-0.007	0.02	0.068	-0.099	0.026	0.103	-0.085	0.037	-0.047
289	FEL049_RAND_B_AAGACAAGTTGCACGC	Cancer	693	532	FEL049-C-B	0	FEL049	0	C	10x	0	FEL049_B	Stable disease	HQLQ	Cancer cells	-0.121	-0.047	0.01	0.061	0.211	0.037	0.093	0.04	0.047	-0.161	-0.116	-0.189	-0.1	0.002	0.114	-0.006	0.097	-0.096	-0.052	0.068	-0.068	-0.043	0.011	0.075	0.2	-0.034	-0.077	0.109	-0.108	-0.006	0.098	-0.066	0.065	-0.232
290	FEL049_RAND_B_AAGACAATCTGCCCTA	Cancer	2730	1580	FEL049-C-B	12	FEL049	0	C	10x	0	FEL049_B	Stable disease	HQ	Cancer cells	0.008	0.049	0.07	0.19	0.108	0.107	0.15	0.069	0.057	-0.055	-0.056	-0.014	-0.164	0.095	0.151	0.06	0.187	0.036	0.037	0.076	-0.025	0.053	0.055	0.067	0.093	-0.052	-0.084	0.062	-0.092	0.018	0.056	-0.017	-0.003	-0.002
291	FEL049_RAND_B_AAGACTCTCGAGAAAT	Cancer	846	633	FEL049-C-B	0	FEL049	0	C	10x	0	FEL049_B	Stable disease	HQLQ	Cancer cells	-0.014	0.03	-0.063	-0.062	0.097	0.047	0.148	0.021	0.04	-0.111	-0.135	-0.044	-0.161	-0.026	0.077	0.095	0.064	0.041	0.04	0.12	-0.014	0.012	-0.005	0.09	0.147	-0.043	-0.019	-0.015	-0.048	-0.005	0.13	-0.071	0.051	-0.181
292	FEL049_RAND_B_AAGATAGAGCAGGCAT	Cancer	1828	1218	FEL049-C-B	0	FEL049	0	C	10x	0	FEL049_B	Stable disease	HQLQ	Cancer cells	-0.117	-0.05	0.053	-0.084	0.145	0.091	0.153	0.048	0.002	-0.153	-0.101	-0.037	-0.136	-0.036	0.118	-0.069	0.093	-0.074	-0.022	0.004	-0.061	-0.019	-0.02	0.112	0.139	-0.023	-0.022	0.004	-0.082	-0.003	0.081	-0.103	0.018	0.032
293	FEL049_RAND_B_AAGATAGAGCGTTGTT	Cancer	8867	3501	FEL049-C-B	0	FEL049	0	C	10x	0	FEL049_B	Stable disease	HQ	Cancer cells	-0.021	0.171	0.021	-0.024	0.094	0.052	0.121	0.075	0.068	-0.026	-0.016	-0.06	0.023	-0.07	0.083	-0.003	0.066	0.03	0.062	0.044	0.021	0.026	0.081	0.107	0.021	0.057	0.041	0.02	0.035	0.05	0.059	0.051	0.033	-0.081
294	FEL049_RAND_B_AAGATAGGTATCCCTC	Cancer	1898	1224	FEL049-C-B	0	FEL049	0	C	10x	0	FEL049_B	Stable disease	HQLQ	Cancer cells	-0.02	0.102	0.055	-0.008	0.07	0.06	0.095	0.038	0.098	-0.095	-0.066	-0.062	-0.112	-0.068	0.046	0.027	0.092	-0.096	-0.047	0.105	-0.064	-0.008	0.018	0.107	0.155	-0.079	-0.032	0.035	-0.038	-0.001	0.044	0.005	0.069	-0.137
295	FEL049_RAND_B_AAGATAGTCCTCACCA	Cancer	1169	828	FEL049-C-B	0	FEL049	0	C	10x	0	FEL049_B	Stable disease	HQLQ	Cancer cells	-0.052	0.009	0.031	0.074	0.093	0.057	0.101	0.041	0.089	-0.182	-0.07	-0.099	-0.095	0.038	0.097	0.041	0.17	-0.084	-0.034	0.121	-0.076	0	0.077	0.063	0.203	-0.007	-0.02	0.038	-0.116	0.008	0.116	-0.078	0.015	-0.194
296	FEL049_RAND_B_AAGCATCCATGAGATA	Cancer	1069	726	FEL049-C-B	0	FEL049	0	C	10x	0	FEL049_B	Stable disease	HQLQ	Cancer cells	-0.074	0.139	0.037	0.142	0.106	0.056	0.172	0.059	0.034	-0.157	-0.116	-0.097	-0.126	0.007	0.114	0.004	0.036	-0.087	-0.04	0.072	-0.06	-0.033	0.001	0.09	0.185	-0.024	-0.011	-0.013	-0.068	-0.051	0.088	-0.091	0.013	-0.075
297	FEL049_RAND_B_AAGCATCGTCTTCGAA	Cancer	5588	2351	FEL049-C-B	0	FEL049	0	C	10x	0	FEL049_B	Stable disease	HQ	Cancer cells	-0.02	0.083	0.081	0.025	0.065	0.078	0.084	0.045	0.037	-0.047	-0.014	0.005	-0.037	0.117	0.084	0.034	0.132	-0.003	0.022	0.091	-0.051	0.057	0.05	0.109	0.121	0.054	0.062	0.022	-0.022	0.015	0.089	-0.099	0.035	-0.134
298	FEL049_RAND_B_AAGCCATAGTACGTCT	Cancer	931	687	FEL049-C-B	7	FEL049	0	C	10x	0	FEL049_B	Stable disease	HQLQ	Cancer cells	-0.071	-0.051	-0.009	-0.072	0.081	0.093	0.088	0.013	0.007	-0.05	-0.107	-0.117	-0.102	-0.002	0.112	-0.015	0.098	-0.015	0.041	0.064	-0.062	0.012	0.024	0.059	0.171	-0.084	-0.02	-0.003	-0.05	-0.043	0.133	-0.085	-0.017	-0.057
299	FEL049_RAND_B_AAGCGAGGTATTGAGA	Cancer	768	613	FEL049-C-B	0	FEL049	0	C	10x	0	FEL049_B	Stable disease	HQLQ	Cancer cells	-0.078	-0.027	-0.022	0.055	0.125	0.02	0.104	0.02	0.015	-0.122	-0.158	-0.141	-0.067	0.048	0.091	0.013	0.179	-0.108	-0.061	0.096	-0.078	0.027	-0.017	0.066	0.171	-0.054	-0.046	-0.039	-0.046	-0.022	0.046	-0.116	0.035	-0.131
300	FEL049_RAND_B_AAGCGTTCAGGTCAGA	Cancer	1487	995	FEL049-C-B	0	FEL049	0	C	10x	0	FEL049_B	Stable disease	HQLQ	Cancer cells	-0.046	0.065	-0.004	0.044	0.141	0.08	0.086	0.054	0.08	-0.132	-0.132	-0.171	-0.172	0.088	0.117	-0.065	0.193	-0.048	0.005	0	-0.054	0.033	0.026	0.06	0.125	-0.127	-0.017	-0.095	-0.119	-0.059	0.035	-0.138	-0.04	-0.091
301	FEL049_RAND_B_AAGGAATCACATAACC	Cancer	898	668	FEL049-C-B	0	FEL049	0	C	10x	0	FEL049_B	Stable disease	HQLQ	Cancer cells	-0.064	0.008	0.034	-0.08	0.07	0.083	0.097	0.029	0.046	-0.134	-0.019	-0.136	-0.165	-0.012	0.054	0.006	0.074	-0.044	-0.026	0.028	-0.06	-0.013	0.015	0.098	0.188	-0.045	-0.013	0.031	-0.082	0.01	0.099	-0.066	0.065	-0.116
302	FEL049_RAND_B_AAGGAATTCGCAAGAG	Cancer	2167	1470	FEL049-C-B	12	FEL049	0	C	10x	0	FEL049_B	Stable disease	HQ	Cancer cells	-0.025	-0.059	0.026	-0.038	0.113	0.095	0.045	0.029	0.029	-0.075	-0.052	-0.159	-0.074	0.01	0.097	0.116	0.147	-0.038	-0.016	0.135	-0.075	0.03	0.059	0.034	0.14	-0.018	0.068	-0.037	-0.1	0.053	0.074	-0.069	-0.058	0.037
303	FEL049_RAND_B_AAGGTAAAGGCATCTT	Cancer	1059	782	FEL049-C-B	7	FEL049	0	C	10x	0	FEL049_B	Stable disease	HQLQ	Cancer cells	-0.1	0.022	0.008	0.031	0.155	0.084	0.056	0.033	0.024	-0.15	-0.083	-0.231	-0.171	-0.023	0.09	-0.058	-0.004	-0.111	-0.064	0.023	-0.047	-0.053	-0.007	0.104	0.18	-0.005	0.089	-0.032	0.007	0.019	0.033	-0.057	0.096	-0.181
304	FEL049_RAND_B_AAGGTAACAAGGACAC	Cancer	2692	1633	FEL049-C-B	12	FEL049	0	C	10x	0	FEL049_B	Stable disease	HQ	Cancer cells	-0.006	0.105	0.067	0.131	0.135	0.072	0.176	0.057	0.02	-0.077	0.039	-0.135	-0.026	-0.011	0.091	0.057	-0.034	-0.005	-0.007	0.02	-0.05	-0.057	0.062	0.121	0.085	-0.002	0.021	-0.031	-0.093	0.017	0.024	0.034	0.029	-0.103
305	FEL049_RAND_B_AAGGTAAGTCGCATCG	Cancer	27452	5840	FEL049-C-B	7	FEL049	0	C	10x	0	FEL049_B	Stable disease	HQ	Cancer cells	0.015	0.177	0.124	0.157	0.095	0.121	0.094	0.046	0.013	0.01	0.035	0.063	0.023	-0.001	0.104	0.048	0.046	0.083	0.117	0.108	0.049	0.072	0.078	-0.005	0.064	0.115	-0.017	0.014	0.109	0.095	0.019	0.105	0.055	-0.02
306	FEL049_RAND_B_AAGGTAATCTAAGGAA	Cancer	725	582	FEL049-C-B	7	FEL049	0	C	10x	0	FEL049_B	Stable disease	HQLQ	Cancer cells	-0.088	-0.048	-0.071	-0.06	0.119	0.071	0.057	0.018	0.005	-0.11	-0.166	-0.181	-0.212	-0.053	0.066	-0.052	-0.039	-0.001	0.056	0.031	-0.061	-0.02	-0.013	0.081	0.187	-0.098	-0.079	-0.014	-0.102	-0.011	0.141	-0.111	-0.009	-0.218
307	FEL049_RAND_B_AAGTACCCATATCTGG	Cancer	982	704	FEL049-C-B	6	FEL049	0	C	10x	0	FEL049_B	Stable disease	HQLQ	Cancer cells	0.023	0.036	-0.057	-0.12	0.12	0.119	0.092	0.04	0.016	-0.121	-0.026	0.005	-0.118	0.046	0.086	0.054	0.034	0.03	-0.006	0.077	-0.039	0.013	-0.005	0.085	0.188	-0.134	-0.073	-0.057	-0.122	-0.024	0.064	-0.066	-0.01	-0.238
308	FEL049_RAND_B_AAGTACCTCGCGGACT	Cancer	2624	1703	FEL049-C-B	7	FEL049	0	C	10x	0	FEL049_B	Stable disease	HQ	Cancer cells	0.002	0.045	0.074	0.082	0.057	0.138	0.131	0.078	0.068	-0.014	-0.034	-0.056	-0.047	0.096	0.054	0.187	0.14	0.045	0.079	0.22	0.053	0.119	0.049	0.101	0.202	0.103	-0.047	-0.001	-0.038	0.058	0.087	0.015	-0.002	-0.058
309	FEL049_RAND_B_AAGTACCTCTGATGGT	Cancer	799	610	FEL049-C-B	0	FEL049	0	C	10x	0	FEL049_B	Stable disease	HQLQ	Cancer cells	-0.144	0.02	-0.022	-0.068	0.072	0.014	0.069	0.021	0.016	-0.147	-0.163	-0.218	-0.209	-0.018	0.097	-0.045	0.04	-0.03	0.026	0.037	-0.076	-0.006	-0.047	0.084	0.157	-0.049	-0.017	-0.037	-0.102	-0.023	0.053	-0.141	-0.008	-0.259
310	FEL049_RAND_B_AAGTCGTAGCTGACTT	Cancer	3586	2016	FEL049-C-B	12	FEL049	0	C	10x	0	FEL049_B	Stable disease	HQ	Cancer cells	-0.031	0.092	0.045	0.025	0.148	0.096	0.083	0.046	0.005	-0.065	-0.025	-0.072	-0.122	-0.055	0.114	0.054	0.065	-0.004	-0.042	0.067	-0.008	0.007	0.035	0.066	0.091	0.003	0.018	-0.008	0.067	0.014	0.039	-0.008	0.097	-0.041
311	FEL049_RAND_B_AAGTCGTAGTGCGCTC	Cancer	2343	1530	FEL049-C-B	13	FEL049	0	C	10x	0	FEL049_B	Stable disease	HQ	Cancer cells	-0.016	0.044	0.005	0.072	0.122	0.135	0.149	0.052	0.07	-0.027	-0.049	-0.053	0.015	0.031	0.107	0.018	0.075	-0.022	0.003	0.038	-0.037	0.003	0.032	0.126	0.116	-0.016	-0.032	0.047	0.036	-0.007	0.041	-0.015	0.105	-0.085
312	FEL049_RAND_B_AAGTCGTGTCTCACGG	Cancer	701	541	FEL049-C-B	0	FEL049	0	C	10x	0	FEL049_B	Stable disease	HQLQ	Cancer cells	-0.101	-0.035	-0.028	-0.103	0.148	0.038	0.15	0.026	0.011	-0.141	-0.188	-0.167	-0.11	0.046	0.086	0.053	0.106	-0.038	0.016	0.135	-0.053	0.035	-0.025	0.066	0.187	-0.066	-0.011	-0.075	-0.1	-0.011	0.127	-0.116	-0.017	-0.165
313	FEL049_RAND_B_AAGTGAAAGATCCCGC	Cancer	2266	1294	FEL049-C-B	7	FEL049	0	C	10x	0	FEL049_B	Stable disease	HQ	Cancer cells	-0.096	0.046	-0.006	-0.094	0.146	0.102	0.168	0.032	0.029	-0.171	-0.072	-0.194	-0.16	-0.045	0.108	-0.025	0.002	-0.059	-0.007	0.041	-0.104	-0.041	0.065	0.073	0.154	-0.012	-0.028	0.049	-0.152	0.011	0.015	-0.027	-0.012	-0.223
314	FEL049_RAND_B_AAGTGAACAACGACAG	Cancer	4805	2270	FEL049-C-B	1	FEL049	0	C	10x	0	FEL049_B	Stable disease	HQ	Cancer cells	-0.036	0.215	0.075	-0.01	0.136	0.076	0.136	0.07	0.074	-0.021	-0.078	-0.059	-0.034	0.057	0.102	0.172	0.187	-0.11	-0.131	0.194	-0.029	0.062	0.078	0.129	0.088	0.023	0.017	0.1	0.06	0.009	0.142	-0.097	0.042	0.062
315	FEL049_RAND_B_AAGTTCGGTCTTTCAT	Cancer	2053	1333	FEL049-C-B	12	FEL049	0	C	10x	0	FEL049_B	Stable disease	HQ	Cancer cells	-0.035	-0.048	-0.039	-0.104	0.165	0.133	0.198	0.053	0.034	-0.099	-0.129	-0.118	-0.125	-0.018	0.105	-0.029	0.077	0.021	0.02	0.038	-0.02	0.006	0.004	0.087	0.132	0.027	-0.025	-0.099	-0.097	-0.054	0.075	-0.045	-0.024	-0.137
316	FEL049_RAND_B_AAGTTCGTCTTGCAGA	Cancer	808	630	FEL049-C-B	0	FEL049	0	C	10x	0	FEL049_B	Stable disease	HQLQ	Cancer cells	-0.136	0.025	-0.005	-0.095	0.074	0.062	0.104	0.031	0.025	-0.142	-0.103	-0.152	-0.209	-0.067	0.107	0.041	0.058	-0.057	-0.005	0.116	-0.08	-0.031	-0.066	0.071	0.141	0.025	-0.072	0.016	-0.055	-0.042	0.045	-0.071	0.07	-0.196
317	FEL049_RAND_B_AATAGAGAGAAGTCAT	Cancer	7791	3158	FEL049-C-B	1	FEL049	0	C	10x	0	FEL049_B	Stable disease	HQ	Cancer cells	0.032	0.05	0.076	0.042	0.096	0.068	0.067	0.054	0.059	-0.041	-0.036	-0.058	0.002	0.025	0.091	0.134	0.097	0.029	0	0.099	0.019	0.003	0.076	0.122	0.138	0.096	-0.101	0.128	0.114	0.063	0.163	0.018	0.059	0.052
318	FEL049_RAND_B_AATAGAGAGAAGTCTA	Cancer	801	595	FEL049-C-B	0	FEL049	0	C	10x	0	FEL049_B	Stable disease	HQLQ	Cancer cells	-0.018	0.085	-0.024	-0.004	0.111	0.042	0.056	0.008	0.01	-0.153	-0.1	-0.107	-0.107	-0.056	0.079	0.038	0.036	-0.008	0.015	0.115	-0.063	-0.052	0.017	0.076	0.171	-0.013	-0.072	-0.036	-0.108	-0.024	0.115	-0.077	0.007	-0.265
319	FEL049_RAND_B_AATAGAGCATACTTTC	Cancer	2615	1576	FEL049-C-B	1	FEL049	0	C	10x	0	FEL049_B	Stable disease	HQ	Cancer cells	-0.011	0.033	0.007	-0.032	0.108	0.086	0.092	0.055	0.05	-0.006	-0.055	0.086	-0.001	-0.007	0.054	0.072	0.009	0.056	0.036	0.093	0.01	0.005	0.077	0.072	0.151	-0.022	-0.032	0.043	-0.123	0.031	0.067	-0.122	-0.009	-0.017
320	FEL049_RAND_B_AATCACGAGCAATTAG	Cancer	1073	807	FEL049-C-B	0	FEL049	0	C	10x	0	FEL049_B	Stable disease	HQLQ	Cancer cells	-0.094	-0.058	0.009	-0.028	0.106	0.027	0.088	0.004	0.022	-0.113	-0.114	-0.113	-0.187	-0.061	0.097	0.043	0.023	-0.059	-0.043	0.068	-0.068	-0.029	0.017	0.069	0.174	-0.015	-0.016	-0.002	-0.1	-0.035	0.038	-0.135	-0.011	-0.096
321	FEL049_RAND_B_AATCACGGTACGTGAG	Cancer	1768	1232	FEL049-C-B	0	FEL049	0	C	10x	0	FEL049_B	Stable disease	HQLQ	Cancer cells	-0.046	-0.048	-0.014	-0.005	0.089	0.064	0.195	0.056	0.078	-0.11	-0.009	-0.11	-0.091	0.094	0.084	0.119	0.158	0.023	0.054	0.142	-0.029	0.056	0.027	0.027	0.188	0.014	-0.026	-0.008	-0.09	-0.022	0.078	-0.059	0.007	-0.021
322	FEL049_RAND_B_AATCACGGTTAGAGAT	Cancer	705	565	FEL049-C-B	7	FEL049	0	C	10x	0	FEL049_B	Stable disease	HQLQ	Cancer cells	-0.069	-0.063	-0.038	-0.004	0.157	0.084	0.14	-0.002	0.02	-0.073	-0.069	-0.026	-0.084	0.101	0.09	0.047	0.142	-0.001	0.058	0.129	-0.032	0.063	0.02	0.099	0.177	-0.004	-0.013	0.029	-0.09	0.009	0.137	-0.066	0.032	-0.085
323	FEL049_RAND_B_AATCACGGTTCTTGCC	Cancer	7543	3349	FEL049-C-B	0	FEL049	0	C	10x	0	FEL049_B	Stable disease	HQ	Cancer cells	-0.008	0.112	0.069	0.141	0.141	0.09	0.13	0.084	0.095	-0.005	-0.046	-0.081	-0.139	0.073	0.137	0.049	0.154	0.041	0.048	0.059	0.001	0.096	0.085	0.082	0.113	0.045	-0.052	0.1	-0.041	0.052	0.007	0.023	-0.043	-0.012
324	FEL049_RAND_B_AATCACGTCATAAGGA	Cancer	25255	5316	FEL049-C-B	1	FEL049	0	C	10x	0	FEL049_B	Stable disease	HQ	Cancer cells	0.033	0.205	0.073	0.043	0.071	0.082	0.163	0.06	0.078	0.005	-0.008	0.008	0.066	-0.006	0.051	0.024	-0.138	0.052	0.032	0.065	0.048	-0.029	0.1	0.068	0.115	-0.015	0.035	0.14	0.078	0.083	0.147	-0.037	0.082	-0.113
325	FEL049_RAND_B_AATCGACCACCAGCTG	Cancer	1227	884	FEL049-C-B	0	FEL049	0	C	10x	0	FEL049_B	Stable disease	HQLQ	Cancer cells	-0.052	0.022	-0.033	-0.142	0.05	0.089	0.119	0.032	0.044	-0.117	-0.046	-0.161	-0.148	0.043	0.079	-0.061	0.025	0.041	0.078	0.027	-0.03	0.007	-0.016	0.039	0.189	0.033	-0.003	0.037	-0.054	0.036	0.091	-0.108	0.029	-0.235
326	FEL049_RAND_B_AATCGACTCTTTGCTA	Cancer	1526	1060	FEL049-C-B	0	FEL049	0	C	10x	0	FEL049_B	Stable disease	HQLQ	Cancer cells	-0.032	-0.003	0.009	-0.003	0.126	0.06	0.08	0.051	0.048	-0.082	-0.055	-0.128	-0.111	0.091	0.095	0.082	0.167	-0.055	-0.075	0.11	-0.072	0.019	0.015	0.12	0.189	-0.032	-0.083	-0.03	-0.107	0.003	0.053	-0.115	0.046	0.014
327	FEL049_RAND_B_AATGAAGCAAAGTGTA	Cancer	1687	1136	FEL049-C-B	0	FEL049	0	C	10x	0	FEL049_B	Stable disease	HQLQ	Cancer cells	-0.072	0.073	0.022	-0.038	0.089	0.105	0.083	0.036	0.022	-0.122	-0.098	-0.144	-0.224	-0.034	0.083	-0.019	0.016	-0.038	-0.049	-0.001	-0.017	-0.044	0.022	0.096	0.142	-0.023	-0.022	0.044	0.024	-0.011	0.088	-0.092	0.001	-0.081
328	FEL049_RAND_B_AATGACCAGAGTCAGC	Cancer	887	676	FEL049-C-B	0	FEL049	0	C	10x	0	FEL049_B	Stable disease	HQLQ	Cancer cells	-0.078	0.039	-0.036	-0.112	0.117	0.068	0.099	0.02	0.027	-0.145	-0.176	-0.16	-0.237	-0.027	0.098	-0.01	0.073	-0.122	-0.076	0.072	-0.13	-0.054	-0.062	0.042	0.173	-0.061	-0.078	0.058	-0.08	-0.015	0.073	-0.155	0.001	-0.236
329	FEL049_RAND_B_AATGACCCAAACTCGT	Cancer	2499	1564	FEL049-C-B	7	FEL049	0	C	10x	0	FEL049_B	Stable disease	HQLQ	Cancer cells	-0.073	0.107	0.058	0.135	0.121	0.089	0.101	0.049	0.051	-0.081	-0.141	-0.159	-0.158	-0.018	0.114	0.061	0.105	-0.13	-0.085	0.132	-0.042	-0.016	0.036	0.086	0.123	-0.058	0.018	0.047	-0.03	-0.03	0.006	0.011	0.031	-0.008
330	FEL049_RAND_B_AATGACCCACAGAAGC	Cancer	1915	1295	FEL049-C-B	0	FEL049	0	C	10x	0	FEL049_B	Stable disease	HQLQ	Cancer cells	-0.024	0.115	0.045	0.13	0.141	0.11	0.106	0.068	0.034	-0.065	0.005	-0.007	-0.094	0.003	0.109	0.215	0.02	0.035	0.101	0.296	0.055	0.072	0.063	0.079	0.171	-0.021	-0.032	0.073	0.003	0.01	0.098	0	-0.022	-0.191
331	FEL049_RAND_B_AATGACCCAGCATGCC	Cancer	14095	4048	FEL049-C-B	1	FEL049	0	C	10x	0	FEL049_B	Stable disease	HQ	Cancer cells	0.026	0.23	0.068	0.138	0.147	0.074	0.095	0.092	0.064	-0.032	-0.027	0.015	-0.063	0.096	0.058	0.025	0.171	-0.043	-0.09	0.029	-0.007	-0.002	0.101	0.108	0.147	0.032	-0.042	0.02	0.154	0.062	0.053	0.003	0.114	0.069
332	FEL049_RAND_B_AATGACCGTCGCACAC	Cancer	6940	3247	FEL049-C-B	15	FEL049	0	C	10x	0	FEL049_B	Stable disease	HQ	Cancer cells	-0.035	0.067	0.153	0.154	0.097	0.146	0.057	0.059	0.086	-0.056	-0.104	-0.074	-0.068	0.06	0.138	0.061	0.183	0.067	0.046	0.116	0.013	0.076	0.116	0.135	0.137	0.141	-0.049	0.096	0.003	0.073	0.088	-0.055	0.031	-0.157
333	FEL049_RAND_B_AATGACCGTGCAGTGA	Cancer	890	666	FEL049-C-B	0	FEL049	0	C	10x	0	FEL049_B	Stable disease	HQLQ	Cancer cells	-0.094	-0.068	0.022	0.022	0.145	0.051	0.058	0.027	0.002	-0.145	-0.108	-0.142	-0.202	-0.027	0.048	-0.008	0.129	-0.054	-0.005	0.064	-0.064	-0.005	0.016	0.147	0.169	-0.05	-0.017	0.037	-0.08	0.033	0.118	-0.026	0.044	-0.163
334	FEL049_RAND_B_AATGCCAAGCGTGAAC	Cancer	724	546	FEL049-C-B	0	FEL049	0	C	10x	0	FEL049_B	Stable disease	HQLQ	Cancer cells	-0.081	-0.034	-0.022	-0.048	0.086	0.054	0.16	0.036	0.019	-0.085	-0.17	-0.19	-0.171	0.005	0.1	0.143	0.103	-0.11	-0.065	0.221	-0.03	-0.007	-0.007	0.109	0.186	-0.043	0.007	0.037	-0.121	-0.047	0.152	-0.093	0.006	-0.288
335	FEL049_RAND_B_AATGCCAGTACTCAAC	Cancer	1176	844	FEL049-C-B	7	FEL049	0	C	10x	0	FEL049_B	Stable disease	HQLQ	Cancer cells	-0.127	0.029	-0.007	-0.066	0.08	0.057	0.066	0.03	0.044	-0.217	-0.153	-0.236	-0.243	-0.063	0.126	-0.059	0.101	-0.124	-0.08	0.016	-0.097	-0.048	0.004	0.062	0.151	0.013	-0.017	-0.006	-0.129	-0.017	0.052	-0.055	0.058	-0.283
336	FEL049_RAND_B_AATGCCATCAAAGCCT	Cancer	4428	2285	FEL049-C-B	1	FEL049	0	C	10x	0	FEL049_B	Stable disease	HQ	Cancer cells	-0.039	0.166	0.115	0.087	0.103	0.101	0.065	0.073	0.018	-0.077	-0.119	-0.074	-0.023	0.033	0.121	-0.015	0.13	-0.038	0.019	0.055	0.058	0.056	-0.014	0.053	0.208	0.094	-0.048	0.077	-0.085	0.012	0.074	0.059	0.056	0.029
337	FEL049_RAND_B_AATGGAAAGAGAGCGG	Cancer	718	549	FEL049-C-B	0	FEL049	0	C	10x	0	FEL049_B	Stable disease	HQLQ	Cancer cells	-0.111	-0.036	-0.019	-0.053	0.133	0.039	0.12	0.023	0.009	-0.105	-0.125	-0.208	-0.176	-0.085	0.116	-0.001	0.046	-0.037	0.016	0.073	-0.068	-0.023	0.009	0.104	0.159	-0.111	-0.005	-0.023	-0.03	-0.017	0.06	-0.092	-0.009	-0.257
338	FEL049_RAND_B_AATGGAAGTATGAGAT	Cancer	762	580	FEL049-C-B	0	FEL049	0	C	10x	0	FEL049_B	Stable disease	HQLQ	Cancer cells	-0.102	-0.031	-0.016	-0.033	0.15	0.084	0.086	0.039	0.013	-0.133	-0.071	-0.08	-0.083	0.038	0.083	-0.056	-0.04	-0.048	0.006	0.017	-0.102	-0.053	-0.02	0.054	0.178	-0.038	0.046	-0.011	-0.131	-0.049	0.079	-0.066	0.011	-0.199
339	FEL049_RAND_B_AATGGAATCCCTCTAG	Cancer	24838	5237	FEL049-C-B	13	FEL049	0	C	10x	0	FEL049_B	Stable disease	HQLQ	Cancer cells	-0.011	0.006	-0.003	-0.058	0.066	0.12	0.035	0.039	0.054	0.021	-0.025	-0.071	-0.07	-0.093	0.105	0.011	-0.05	0.001	0.053	0.042	0.026	-0.022	-0.018	0.061	0.114	0.001	0.164	0.036	0.036	0.04	0.039	0.064	0.121	-0.176
340	FEL049_RAND_B_AATGGCTTCACTTGTT	Cancer	2292	1431	FEL049-C-B	0	FEL049	0	C	10x	0	FEL049_B	Stable disease	HQ	Cancer cells	-0.033	-0.063	0.059	0.131	0.131	0.102	0.083	0.072	0.026	-0.161	-0.05	-0.157	-0.094	0.05	0.123	0.11	0.088	-0.124	-0.115	0.187	-0.008	-0.033	0.053	0.114	0.134	-0.036	-0.084	0.04	0.085	0.01	0.041	0.038	0.066	-0.167
341	FEL049_RAND_B_AATTCCTGTTACCCTC	Cancer	1132	767	FEL049-C-B	7	FEL049	0	C	10x	0	FEL049_B	Stable disease	HQLQ	Cancer cells	-0.103	-0.047	-0.04	0.032	0.118	0.048	0.099	0.037	0.078	-0.181	-0.07	-0.195	-0.171	-0.017	0.091	-0.002	0.038	-0.078	-0.027	0.078	-0.07	-0.035	-0.001	0.078	0.203	-0.024	0.036	0.03	-0.117	-0.002	0.122	-0.109	0.092	-0.186
342	FEL049_RAND_B_AATTTCCTCCATCGTC	Cancer	5775	2702	FEL049-C-B	12	FEL049	0	C	10x	0	FEL049_B	Stable disease	HQ	Cancer cells	0.082	0.098	0.039	0.05	0.013	0.138	0.077	0.024	-0.008	0.005	0	-0.042	0.029	0.052	0.072	0.199	0.044	0.091	0.105	0.177	0.077	0.105	0.096	0.084	0.091	0.056	0.043	0.035	0.082	0.031	0.054	-0.116	0.031	0.062
343	FEL049_RAND_B_ACAAAGAGTGCCGTAC	Cancer	5190	2305	FEL049-C-B	13	FEL049	0	C	10x	0	FEL049_B	Stable disease	HQLQ	Cancer cells	0.028	0.026	0.058	0.045	0.1	0.041	0.123	0.067	0.058	-0.026	0.015	-0.058	-0.041	-0.06	0.071	0.096	0.1	0.022	0.019	0.108	0.027	0.044	0.1	0.108	0.085	-0.012	-0.081	0.015	0.063	-0.001	0.075	-0.022	-0.061	0.056
344	FEL049_RAND_B_ACAAAGATCTATTGTC	Cancer	700	548	FEL049-C-B	7	FEL049	0	C	10x	0	FEL049_B	Stable disease	HQLQ	Cancer cells	-0.074	0.006	-0.022	-0.012	0.124	0.03	0.108	0.018	0.046	-0.172	-0.169	-0.134	-0.207	-0.054	0.058	-0.001	0.049	-0.035	0.021	0.083	-0.041	-0.029	-0.015	0.072	0.192	-0.092	0.099	-0.043	-0.102	0.008	0.115	-0.082	0.076	-0.125
345	FEL049_RAND_B_ACAACCAAGATGTAGT	Cancer	678	531	FEL049-C-B	0	FEL049	0	C	10x	0	FEL049_B	Stable disease	HQLQ	Cancer cells	-0.084	0.052	-0.024	-0.038	0.074	0.065	0.087	0.014	0.003	-0.15	-0.063	-0.108	-0.102	0.051	0.112	0.047	0.153	-0.051	0.002	0.128	-0.06	0.028	-0.02	0.042	0.139	-0.056	-0.008	-0.089	-0.057	0	0.048	-0.082	-0.033	-0.178
346	FEL049_RAND_B_ACAACCACACGCTGCA	Cancer	12437	4034	FEL049-C-B	1	FEL049	0	C	10x	0	FEL049_B	Stable disease	HQ	Cancer cells	0.021	0.258	0.09	0.089	0.092	0.141	0.058	0.086	0.068	0.039	0.012	-0.085	-0.056	0.04	0.125	-0.035	0.164	0.051	0.092	0.02	-0.019	0.042	0.103	0.137	0.074	0.071	0.095	0.074	0.139	0.12	0.131	0.048	0.066	-0.074
347	FEL049_RAND_B_ACAAGCTAGTCCGCCA	Cancer	1013	733	FEL049-C-B	0	FEL049	0	C	10x	0	FEL049_B	Stable disease	HQLQ	Cancer cells	-0.097	0.002	-0.014	-0.068	0.11	0.074	0.11	0.021	0.028	-0.169	-0.142	-0.147	-0.16	-0.027	0.142	-0.012	0.124	-0.051	-0.032	0.065	-0.055	-0.022	-0.02	0.092	0.15	-0.062	-0.014	-0.003	-0.11	-0.014	0.038	-0.143	0.013	-0.267
348	FEL049_RAND_B_ACAAGCTGTTTCCAAG	Cancer	1877	1266	FEL049-C-B	1	FEL049	0	C	10x	0	FEL049_B	Stable disease	HQLQ	Cancer cells	0.031	-0.064	-0.034	-0.048	0.139	0.102	0.105	0.05	0.07	-0.041	-0.054	-0.019	-0.057	-0.002	0.09	0.067	0.045	0.031	0.096	0.144	-0.037	0.02	0.005	0.087	0.161	0.075	-0.034	0.026	-0.138	0.017	0.063	-0.074	0.132	0.059
349	FEL049_RAND_B_ACACAGTGTCTACTGA	Cancer	775	603	FEL049-C-B	0	FEL049	0	C	10x	0	FEL049_B	Stable disease	HQLQ	Cancer cells	-0.104	0.036	0.022	0.057	0.126	0.064	0.086	0.033	0.046	-0.158	-0.201	-0.158	-0.204	-0.035	0.12	-0.009	0.062	-0.059	-0.01	0.059	-0.093	-0.031	0.002	0.06	0.141	-0.081	-0.014	-0.092	-0.124	-0.037	0.105	-0.09	-0.017	-0.238
350	FEL049_RAND_B_ACACAGTGTTTACTGG	Cancer	3305	1879	FEL049-C-B	3	FEL049	0	C	10x	0	FEL049_B	Stable disease	HQ	Cancer cells	0.008	-0.091	0.05	0.138	0.093	0.101	0.064	0.057	0.062	-0.03	-0.097	-0.103	-0.125	0.086	0.11	0.099	0.146	0.093	0.106	0.119	0.026	0.108	0.08	0.105	0.119	-0.007	-0.041	0.047	0.041	-0.009	0.068	-0.036	-0.054	0.054
351	FEL049_RAND_B_ACACAGTGTTTCCATT	Cancer	672	546	FEL049-C-B	2	FEL049	0	C	10x	0	FEL049_B	Stable disease	HQLQ	Cancer cells	-0.103	0.025	-0.022	-0.106	0.119	0.078	0.067	0.03	0.001	-0.143	-0.163	-0.14	-0.148	-0.09	0.08	-0.005	0.038	-0.067	-0.018	0.072	-0.104	-0.052	-0.014	0.078	0.182	-0.072	-0.012	0.044	-0.1	-0.008	0.057	-0.071	0.021	-0.127
352	FEL049_RAND_B_ACACGCGGTCAACACT	Cancer	739	573	FEL049-C-B	0	FEL049	0	C	10x	0	FEL049_B	Stable disease	HQLQ	Cancer cells	-0.058	0.031	0.027	0.066	0.102	0.071	0.074	0.039	0.035	-0.134	-0.132	-0.186	-0.13	0.031	0.119	0.023	0.008	-0.016	0.043	0.11	-0.021	-0.001	-0.016	0.131	0.162	-0.081	-0.078	0.043	0.015	0.017	0.111	-0.112	0.079	-0.178
353	FEL049_RAND_B_ACACTGAAGCACTGGA	Cancer	3057	1834	FEL049-C-B	12	FEL049	0	C	10x	0	FEL049_B	Stable disease	HQ	Cancer cells	0.086	0.038	0.096	0.009	0.112	0.091	0.123	0.051	0.005	-0.079	0.045	0.052	0.028	0.151	0.126	0.252	0.192	0.07	0.024	0.244	0.052	0.101	0.077	0.071	0.139	0.087	-0.014	-0.034	-0.043	-0.031	0.053	-0.048	0.048	0.064
354	FEL049_RAND_B_ACACTGACATGCAGCC	Cancer	2438	1530	FEL049-C-B	1	FEL049	0	C	10x	0	FEL049_B	Stable disease	HQ	Cancer cells	-0.039	0.039	0.051	-0.071	0.085	0.103	0.094	0.059	0.064	-0.055	-0.139	-0.019	-0.108	0.023	0.088	-0.086	0.112	-0.008	0.023	-0.016	-0.078	0.009	-0.014	0.086	0.163	-0.014	-0.031	0.023	-0.063	0.027	0.111	0.01	0.016	-0.149
355	FEL049_RAND_B_ACACTGAGTGAGAGGG	Cancer	1410	984	FEL049-C-B	0	FEL049	0	C	10x	0	FEL049_B	Stable disease	HQLQ	Cancer cells	-0.016	0.002	0.04	0.141	0.12	0.091	0.136	0.055	0.035	-0.104	-0.115	-0.097	-0.117	0.091	0.132	0.133	0.116	0.047	0.051	0.165	-0.025	0.058	0	0.081	0.188	-0.035	0.067	0.004	-0.132	-0.025	0.012	-0.022	0.109	-0.03
356	FEL049_RAND_B_ACAGAAAAGCATCCCG	Cancer	1337	943	FEL049-C-B	5	FEL049	0	C	10x	0	FEL049_B	Stable disease	HQLQ	Cancer cells	-0.052	0.016	-0.018	0.013	0.081	0.064	0.094	0.037	0.081	-0.12	-0.057	-0.063	-0.091	-0.031	0.095	-0.064	0.061	0.016	0.048	0.014	0.003	0.004	-0.007	0.058	0.181	0.001	-0.025	0.048	-0.124	0.004	0.073	-0.118	-0.001	-0.108
357	FEL049_RAND_B_ACAGAAACAAAGGATT	Cancer	900	689	FEL049-C-B	0	FEL049	0	C	10x	0	FEL049_B	Stable disease	HQLQ	Cancer cells	-0.083	0.032	0.02	0.042	0.076	0.067	0.19	0.037	0.036	-0.06	-0.074	-0.08	-0.132	0.098	0.108	0.04	0.098	0.035	0.098	0.118	-0.034	0.047	0.045	0.087	0.177	0.03	-0.07	-0.021	0.018	-0.024	0.046	-0.106	0.005	-0.18
358	FEL049_RAND_B_ACAGAAACAGCAGATG	Cancer	802	626	FEL049-C-B	0	FEL049	0	C	10x	0	FEL049_B	Stable disease	HQLQ	Cancer cells	-0.086	0.008	0.023	-0.059	0.116	0.05	0.105	0.034	0.037	-0.131	-0.014	-0.182	-0.154	0.034	0.083	0.045	0.153	-0.003	0.021	0.124	-0.057	0.03	-0.018	0.108	0.143	-0.015	-0.04	-0.063	0.011	-0.023	0.102	-0.049	-0.02	-0.22
359	FEL049_RAND_B_ACAGAAAGTGCTCGTG	Cancer	1002	730	FEL049-C-B	0	FEL049	0	C	10x	0	FEL049_B	Stable disease	HQLQ	Cancer cells	-0.059	-0.043	-0.039	-0.014	0.091	0.027	0.103	0.024	0.014	-0.167	-0.173	-0.088	-0.24	-0.035	0.097	-0.014	0.022	-0.09	-0.042	0.063	-0.079	-0.047	0.004	0.055	0.144	-0.052	-0.018	-0.054	-0.061	-0.014	0.067	-0.113	-0.028	-0.193
360	FEL049_RAND_B_ACAGAAAGTTACGCCG	Cancer	1093	805	FEL049-C-B	7	FEL049	0	C	10x	0	FEL049_B	Stable disease	HQLQ	Cancer cells	-0.051	0.025	-0.018	-0.068	0.058	0.11	0.057	0.05	0.066	-0.104	-0.022	-0.088	-0.079	-0.014	0.085	0.098	-0.002	-0.084	-0.033	0.182	-0.046	-0.022	0.052	0.051	0.161	-0.047	-0.019	0.004	0.007	-0.014	0.146	-0.091	0.03	-0.183
361	FEL049_RAND_B_ACAGAAATCATACAGC	Cancer	1210	856	FEL049-C-B	0	FEL049	0	C	10x	0	FEL049_B	Stable disease	HQLQ	Cancer cells	-0.038	0.045	-0.007	-0.003	0.11	0.084	0.105	0.057	0.047	-0.109	-0.035	-0.093	-0.046	-0.003	0.085	0.074	0.033	0.017	0.076	0.147	-0.035	0.005	0.013	0.073	0.143	-0.093	-0.071	-0.126	-0.133	-0.009	0.085	-0.076	-0.005	-0.12
362	FEL049_RAND_B_ACAGAAATCCCGAACG	Cancer	22606	5427	FEL049-C-B	1	FEL049	0	C	10x	0	FEL049_B	Stable disease	HQ	Cancer cells	0.01	0.053	0.068	0.025	0.076	0.126	0.201	0.032	0.017	-0.051	0.043	0.085	0.024	0.051	0.113	0.067	0.113	0.001	-0.029	0.062	0.027	0.017	0.126	0.093	0.107	0.052	0.073	-0.01	0.085	0.064	0.087	-0.004	0.062	-0.094
363	FEL049_RAND_B_ACAGCCGAGCTTTCCC	Cancer	1692	1157	FEL049-C-B	0	FEL049	0	C	10x	0	FEL049_B	Stable disease	HQLQ	Cancer cells	0	0	0.014	-0.044	0.101	0.06	0.082	0.041	0.007	-0.022	-0.015	-0.106	0.034	0.105	0.098	0.123	0.077	-0.016	-0.024	0.15	-0.038	0.007	0.039	0.114	0.141	-0.042	-0.022	0.076	-0.12	0.02	0.09	-0.057	0.033	-0.109
364	FEL049_RAND_B_ACAGCCGCACGCTTAA	Cancer	1031	769	FEL049-C-B	0	FEL049	0	C	10x	0	FEL049_B	Stable disease	HQLQ	Cancer cells	-0.108	0.041	0.017	0.012	0.097	0.052	0.164	0.051	0.077	-0.214	-0.143	-0.203	-0.199	0.033	0.108	0.042	0.104	-0.087	-0.04	0.109	-0.108	-0.035	-0.014	0.034	0.174	-0.049	-0.073	-0.102	-0.149	-0.073	0.088	-0.096	0	-0.312
365	FEL049_RAND_B_ACAGCCGTCCGATGCG	Cancer	910	685	FEL049-C-B	0	FEL049	0	C	10x	0	FEL049_B	Stable disease	HQLQ	Cancer cells	-0.098	0.046	-0.041	-0.081	0.152	0.061	0.095	0.047	0.033	-0.177	-0.072	-0.19	-0.187	0.03	0.103	0.042	0.033	-0.068	-0.053	0.113	-0.077	-0.036	-0.007	0.095	0.154	-0.062	-0.069	-0.05	-0.075	-0.043	0.165	-0.005	-0.031	-0.25
366	FEL049_RAND_B_ACAGGGAAGATTTGCC	Cancer	1252	897	FEL049-C-B	0	FEL049	0	C	10x	0	FEL049_B	Stable disease	HQLQ	Cancer cells	-0.046	-0.039	-0.008	0.027	0.098	0.149	0.136	0.04	0.019	-0.094	-0.018	-0.085	-0.05	-0.048	0.068	0.05	-0.004	-0.001	0.026	0.08	0.002	-0.012	-0.015	0.112	0.178	-0.008	-0.022	-0.075	-0.121	0.01	0.104	-0.084	-0.002	-0.1
367	FEL049_RAND_B_ACAGGGAAGCATGAAT	Cancer	1112	847	FEL049-C-B	7	FEL049	0	C	10x	0	FEL049_B	Stable disease	HQLQ	Cancer cells	-0.119	0.101	0.048	0.06	0.081	0.076	0.148	0.041	0.088	-0.176	-0.123	-0.207	-0.193	-0.102	0.113	-0.063	0.011	-0.135	-0.09	0.016	-0.125	-0.093	0.021	0.052	0.144	0.025	0.04	0.037	-0.076	0.019	0.015	-0.122	0.022	-0.164
368	FEL049_RAND_B_ACAGGGAAGTTTGTCG	Cancer	3991	2131	FEL049-C-B	12	FEL049	0	C	10x	0	FEL049_B	Stable disease	HQ	Cancer cells	0.019	0.168	0.102	0.098	0.083	0.032	0.081	0.057	0.059	-0.008	0.011	-0.015	-0.005	0.067	0.103	0.09	0.095	0.051	-0.003	0.048	-0.037	0.01	0.067	0.093	0.124	0.004	0.066	0.08	-0.094	0.018	0.004	0.028	0.047	-0.003
369	FEL049_RAND_B_ACAGGGACATCGTTCC	Cancer	810	618	FEL049-C-B	0	FEL049	0	C	10x	0	FEL049_B	Stable disease	HQLQ	Cancer cells	-0.068	-0.048	0.01	-0.016	0.101	0.036	0.182	0.026	0.02	-0.107	-0.023	-0.115	-0.159	-0.065	0.079	0.086	0.101	-0.076	-0.062	0.112	-0.102	-0.019	0.025	0.119	0.177	-0.018	-0.073	0.019	-0.106	-0.006	0.117	-0.042	0.01	-0.061
370	FEL049_RAND_B_ACAGGGAGTGCTGATT	Cancer	4163	2064	FEL049-C-B	0	FEL049	0	C	10x	0	FEL049_B	Stable disease	HQ	Cancer cells	0.051	0.048	0.057	0.017	0.038	0.085	0.098	0.07	-0.003	-0.031	0.043	-0.052	-0.018	0.059	0.054	0.168	0.122	0.175	0.148	0.185	0.081	0.121	0.048	0.039	0.08	0.088	0.074	-0.056	-0.16	-0.009	0.035	0.01	-0.039	0.124
371	FEL049_RAND_B_ACAGGGATCAAGGCTT	Cancer	1274	929	FEL049-C-B	0	FEL049	0	C	10x	0	FEL049_B	Stable disease	HQLQ	Cancer cells	-0.061	0.116	-0.018	0.015	0.077	0.045	0.109	0.033	0.009	-0.045	-0.057	-0.058	-0.075	-0.029	0.101	0.043	0.066	-0.084	-0.032	0.129	-0.026	0.004	0.017	0.113	0.161	-0.006	-0.086	-0.012	-0.045	0.003	0.115	-0.01	0.003	-0.097
372	FEL049_RAND_B_ACATCCCAGCTAGATA	Cancer	2363	1517	FEL049-C-B	6	FEL049	0	C	10x	0	FEL049_B	Stable disease	HQ	Cancer cells	0.017	0.047	0.009	-0.039	0.064	0.106	0.057	0.063	0.013	-0.012	0.031	-0.119	-0.002	0.076	0.101	0.069	0.19	0.028	0.091	0.146	-0.018	0.097	-0.007	0.091	0.143	0.026	0.019	-0.017	-0.063	-0.009	0.101	-0.047	0.074	-0.114
373	FEL049_RAND_B_ACATCCCTCCTCGCAT	Cancer	11958	4067	FEL049-C-B	1	FEL049	0	C	10x	0	FEL049_B	Stable disease	HQ	Cancer cells	-0.005	0.133	0.053	0.021	0.033	0.096	0.077	0.06	0.054	-0.024	-0.035	-0.039	-0.088	0.012	0.112	0.102	0.121	0.049	0.027	0.105	0.027	0.044	0.041	0.051	0.053	0.085	-0.019	0.068	0.036	0.101	0.122	-0.04	-0.037	0.043
374	FEL049_RAND_B_ACATCCCTCGAGTACT	Cancer	1315	988	FEL049-C-B	0	FEL049	0	C	10x	0	FEL049_B	Stable disease	HQLQ	Cancer cells	-0.078	-0.062	0.03	0.011	0.134	0.084	0.086	0.049	0.084	-0.103	-0.091	-0.129	-0.205	0.056	0.087	0.03	0.083	0.025	0.056	0.053	-0.028	0.035	0.088	0.083	0.169	0.088	-0.081	-0.041	-0.11	-0.005	0.083	-0.025	0.012	-0.144
375	FEL049_RAND_B_ACATCGAAGACCACGA	Cancer	6312	2772	FEL049-C-B	0	FEL049	0	C	10x	0	FEL049_B	Stable disease	HQ	Cancer cells	0.045	-0.036	0.055	0.066	0.083	0.107	0.058	0.066	0.114	0.017	0.021	0.036	0.021	0.04	0.133	0.128	0.104	0.132	0.116	0.115	0.078	0.106	0.056	0.092	0.065	-0.01	0.116	0.094	-0.024	0.041	0.055	-0.012	0.001	0.041
376	FEL049_RAND_B_ACATCGAAGTTGCGCC	Cancer	1880	1225	FEL049-C-B	0	FEL049	0	C	10x	0	FEL049_B	Stable disease	HQLQ	Cancer cells	-0.042	-0.007	0.045	0.088	0.134	0.133	0.084	0.056	0.07	-0.084	-0.128	-0.093	-0.007	0.111	0.082	-0.019	0.155	0.022	0.054	0.063	-0.046	0.072	0.038	0.084	0.12	-0.026	-0.035	-0.056	-0.113	0.048	0.047	-0.129	-0.006	-0.06
377	FEL049_RAND_B_ACATGCACAATCCTAG	Cancer	11782	3793	FEL049-C-B	1	FEL049	0	C	10x	0	FEL049_B	Stable disease	HQ	Cancer cells	0.039	0.149	0.006	0.042	0.083	0.074	0.114	0.062	0.043	-0.078	0.003	-0.166	-0.113	0.098	0.095	0.021	0.228	-0.012	0.018	0.026	-0.01	0.087	0.102	0.072	0.093	0.002	0.03	-0.065	-0.112	0.073	0.126	0.074	-0.044	-0.098
378	FEL049_RAND_B_ACATGCACACTGTGTA	Cancer	6094	2788	FEL049-C-B	1	FEL049	0	C	10x	0	FEL049_B	Stable disease	HQ	Cancer cells	0.072	0.156	0.062	0.067	0.127	0.122	0.021	0.051	0.042	0.008	0.05	0.006	-0.103	0.085	0.108	0.063	0.167	0.092	0.107	0.084	0.053	0.092	0.102	0.027	0.121	0.021	-0.113	0.038	0.034	0.07	0.057	0.015	0.085	-0.046
379	FEL049_RAND_B_ACATGCAGTACTCGAT	Cancer	1207	906	FEL049-C-B	0	FEL049	0	C	10x	0	FEL049_B	Stable disease	HQLQ	Cancer cells	-0.096	-0.022	0.003	0.065	0.097	0.103	0.182	0.039	0.018	-0.125	-0.046	-0.068	-0.117	-0.073	0.115	0.024	0.062	-0.109	-0.065	0.095	-0.099	-0.041	-0.001	0.086	0.117	-0.054	-0.013	0.044	-0.024	-0.023	0.079	-0.024	-0.053	-0.213
380	FEL049_RAND_B_ACATTTCAGACTTCAC	Cancer	5812	2640	FEL049-C-B	15	FEL049	0	C	10x	0	FEL049_B	Stable disease	HQ	Cancer cells	0.007	0.224	0.092	0.148	0.173	0.12	0.001	0.047	0.041	0.002	-0.11	-0.042	0.025	0.034	0.11	-0.012	0.177	0.121	0.136	-0.013	0.051	0.097	0.071	0.085	0.145	0.03	0.098	0.024	0.166	0.018	0.157	0.088	0.061	-0.048
381	FEL049_RAND_B_ACATTTCGTGCAACGA	Cancer	795	605	FEL049-C-B	0	FEL049	0	C	10x	0	FEL049_B	Stable disease	HQLQ	Cancer cells	-0.142	0.07	0.019	-0.095	0.11	0.048	0.145	0.032	0.044	-0.152	-0.201	-0.151	-0.18	-0.095	0.103	-0.054	-0.027	-0.074	-0.061	0.019	-0.097	-0.09	0	0.072	0.172	-0.087	-0.071	0.06	-0.094	-0.032	0.045	-0.067	-0.016	-0.237
382	FEL049_RAND_B_ACATTTCGTTCATCGA	Cancer	1122	818	FEL049-C-B	7	FEL049	0	C	10x	0	FEL049_B	Stable disease	HQLQ	Cancer cells	-0.102	0.083	0.007	-0.019	0.115	0.082	0.095	0.035	0.055	-0.155	-0.182	-0.162	-0.173	-0.1	0.099	-0.062	-0.047	-0.085	-0.033	0.021	-0.099	-0.086	0.002	0.069	0.169	0.057	-0.019	-0.001	-0.048	-0.029	0.091	-0.062	0.067	-0.14
383	FEL049_RAND_B_ACCAAACGTATTGCCA	Cancer	5466	2418	FEL049-C-B	1	FEL049	0	C	10x	0	FEL049_B	Stable disease	HQ	Cancer cells	0.043	0.033	0.052	0.041	0.14	0.098	0.115	0.077	0.079	-0.113	-0.032	-0.052	-0.124	-0.046	0.073	-0.061	0.013	0.027	0.032	-0.063	-0.012	-0.022	0.078	0.078	0.074	0.052	0.019	-0.016	0.156	0.001	0.023	-0.026	-0.063	-0.097
384	FEL049_RAND_B_ACCAAACTCTTCACGC	Cancer	2794	1450	FEL049-C-B	12	FEL049	0	C	10x	0	FEL049_B	Stable disease	HQ	Cancer cells	-0.048	0.049	0.037	-0.072	0.061	0.128	0.143	0.052	0.086	-0.138	-0.148	-0.152	-0.194	0.02	0.055	-0.034	0.1	0.001	0.061	0.033	-0.059	0.01	0.041	0.1	0.154	0.02	-0.025	0.109	-0.001	0.012	0.086	-0.029	-0.027	-0.236
385	FEL049_RAND_B_ACCAACAAGATGTTCC	Cancer	1000	740	FEL049-C-B	6	FEL049	0	C	10x	0	FEL049_B	Stable disease	HQLQ	Cancer cells	-0.07	-0.046	-0.015	-0.027	0.088	0.113	0.099	0.039	0.043	-0.142	-0.077	-0.192	-0.165	-0.086	0.089	-0.055	-0.048	-0.016	0.04	0.024	0.008	-0.048	0.001	0.098	0.19	-0.042	-0.077	0.003	-0.004	0.004	0.061	-0.052	0.014	-0.181
386	FEL049_RAND_B_ACCAACATCCATCTCG	Cancer	16532	4440	FEL049-C-B	1	FEL049	0	C	10x	0	FEL049_B	Stable disease	HQ	Cancer cells	0.007	-0.017	0.084	0.107	0.162	0.114	0.056	0.058	0.126	-0.013	0.038	-0.046	0.014	0.123	0.027	0.003	0.232	-0.008	0.024	0.056	-0.002	0.094	0.139	0.042	0.034	0.106	0.019	0.047	0.135	0.107	0.137	0.057	-0.049	-0.038
387	FEL049_RAND_B_ACCACAACAGTGTACT	Cancer	1410	980	FEL049-C-B	0	FEL049	0	C	10x	0	FEL049_B	Stable disease	HQLQ	Cancer cells	-0.055	0.009	0.014	-0.029	0.077	0.1	0.111	0.057	0.02	-0.1	-0.121	-0.133	-0.179	-0.032	0.084	-0.023	0.126	-0.06	-0.008	0.054	-0.055	-0.004	0.067	0.099	0.129	-0.018	-0.082	-0.033	-0.001	-0.024	0.049	-0.088	0.05	-0.191
388	FEL049_RAND_B_ACCACAATCACCTCGT	Cancer	1020	757	FEL049-C-B	2	FEL049	0	C	10x	0	FEL049_B	Stable disease	HQLQ	Cancer cells	0.024	0.078	-0.003	0.03	0.07	0.073	0.103	0.031	0.032	-0.106	-0.022	-0.058	-0.104	0.116	0.088	0.083	0.094	-0.016	0.007	0.156	-0.062	0.019	0.007	0.076	0.196	0.003	-0.013	-0.01	-0.101	-0.01	0.098	-0.096	0.019	-0.094
389	FEL049_RAND_B_ACCACAATCACTGATG	Cancer	796	602	FEL049-C-B	0	FEL049	0	C	10x	0	FEL049_B	Stable disease	HQLQ	Cancer cells	-0.066	-0.028	-0.023	0.055	0.077	0.069	0.12	0.031	0.026	-0.142	-0.129	-0.11	-0.129	0.006	0.094	0.047	0.104	-0.112	-0.068	0.121	-0.056	-0.034	-0.015	0.068	0.143	-0.052	-0.067	-0.025	-0.053	-0.025	0.134	-0.067	0.032	-0.178
390	FEL049_RAND_B_ACCATTTAGCGACATG	Cancer	2310	1479	FEL049-C-B	0	FEL049	0	C	10x	0	FEL049_B	Stable disease	HQLQ	Cancer cells	-0.052	0.045	0.031	-0.01	0.132	0.024	0.08	0.026	-0.008	-0.086	-0.03	-0.083	-0.083	0.032	0.106	-0.026	0.056	-0.022	0.005	0.049	-0.05	-0.008	0.035	0.069	0.166	0.012	0.025	0.066	-0.132	-0.008	0.063	-0.015	-0.015	-0.157
391	FEL049_RAND_B_ACCATTTAGTTGCATC	Cancer	9513	3311	FEL049-C-B	3	FEL049	0	C	10x	0	FEL049_B	Stable disease	HQ	Cancer cells	0.048	0.047	0.057	-0.057	0.125	0.111	0.023	0.038	0.02	0.018	-0.012	0.026	0.015	0.107	0.071	0.021	0.092	0.091	0.079	0.024	0.02	0.045	0.052	0.102	0.072	0.036	0.058	0.132	0.128	0.083	0.115	-0.016	0.044	0.038
392	FEL049_RAND_B_ACCATTTCAACTCGTA	Cancer	15181	4282	FEL049-C-B	1	FEL049	0	C	10x	0	FEL049_B	Stable disease	HQ	Cancer cells	0.002	0.086	0.098	-0.021	0.06	0.148	0.079	0.051	0.037	0.03	0.029	-0.012	-0.034	0.02	0.05	0.201	0.13	-0.01	0.018	0.219	0.069	0.109	0.114	0.147	0.094	0.07	-0.083	0.058	0.018	0.062	0.089	0.015	0.017	-0.054
393	FEL049_RAND_B_ACCATTTCAGCCGGTT	Cancer	751	571	FEL049-C-B	2	FEL049	0	C	10x	0	FEL049_B	Stable disease	HQLQ	Cancer cells	-0.109	0.028	-0.007	-0.001	0.107	0.045	0.185	0.035	0.028	-0.135	-0.105	-0.116	-0.133	0.072	0.119	0.098	0.073	-0.045	-0.028	0.174	-0.079	-0.003	-0.016	0.093	0.208	-0.079	-0.016	-0.024	-0.117	-0.017	0.092	-0.105	0.013	-0.234
394	FEL049_RAND_B_ACCATTTCATCGATCA	Cancer	13921	4220	FEL049-C-B	1	FEL049	0	C	10x	0	FEL049_B	Stable disease	HQ	Cancer cells	0.025	0.152	0.121	0.103	0.037	0.115	0.1	0.054	0.044	0.069	0.119	0.038	0.019	-0.012	0.101	0.098	0.158	-0.005	-0.034	0.114	0.078	0.085	0.129	0.098	0.119	0.151	-0.043	0.045	0.02	0.085	0.041	0.12	-0.005	-0.034
395	FEL049_RAND_B_ACCATTTGTCTTGGTA	Cancer	1152	819	FEL049-C-B	0	FEL049	0	C	10x	0	FEL049_B	Stable disease	HQLQ	Cancer cells	-0.028	0.029	-0.008	-0.014	0.092	0.073	0.077	0.076	0.103	-0.139	-0.059	-0.133	-0.094	-0.005	0.086	0.03	0.117	-0.033	0.018	0.098	-0.053	0.003	0.013	0.077	0.222	0.01	-0.072	-0.042	0.039	-0.003	0.077	-0.099	0.04	-0.075
396	FEL049_RAND_B_ACCCAAACATAATCGC	Cancer	18438	4625	FEL049-C-B	3	FEL049	0	C	10x	0	FEL049_B	Stable disease	HQ	Cancer cells	0.019	0.223	0.159	0.153	0.138	0.12	0.095	0.106	0.109	-0.003	0.002	-0.084	0.061	0.093	0.081	0.009	0.132	0.063	0.102	0.053	0.035	0.081	0.081	0.184	0.123	0.084	0.005	0.031	0.009	0.086	0.196	-0.033	0.003	-0.171
397	FEL049_RAND_B_ACCCTCAAGCCTGTCG	Cancer	4608	2387	FEL049-C-B	0	FEL049	0	C	10x	0	FEL049_B	Stable disease	HQ	Cancer cells	-0.1	0.093	0.078	0.052	0.148	0.149	0.212	0.079	0.033	-0.021	-0.025	-0.119	-0.023	-0.007	0.066	-0.069	0.056	-0.004	-0.008	-0.067	-0.037	-0.025	0.036	0.104	0.071	0.046	0.015	0.073	0.072	0.041	0.067	0.087	0.019	-0.138
398	FEL049_RAND_B_ACCCTCACAAATTGGA	Cancer	9069	3491	FEL049-C-B	0	FEL049	0	C	10x	0	FEL049_B	Stable disease	HQ	Cancer cells	-0.027	-0.048	0.068	0.051	0.133	0.087	0.045	0.076	0.098	-0.079	-0.083	-0.191	-0.034	0.121	0.148	-0.048	0.185	0.038	0.066	-0.005	-0.007	0.068	0.104	0.085	0.026	0.023	0.078	0.121	-0.048	0.05	0.053	0.029	-0.014	-0.046
399	FEL049_RAND_B_ACCCTCATCACAATGC	Cancer	9932	3440	FEL049-C-B	3	FEL049	0	C	10x	0	FEL049_B	Stable disease	HQ	Cancer cells	-0.045	0.048	0.037	0.089	0.084	0.128	0.101	0.067	0.122	-0.087	-0.068	-0.019	-0.038	0.038	0.114	-0.034	0.122	-0.04	-0.014	-0.036	0.006	0.01	0.035	0.077	0.073	0.083	-0.098	0.009	0.047	0.03	0.007	0.041	0.042	-0.037
400	FEL049_RAND_B_ACCCTTGCACGCGTGT	Cancer	10309	3446	FEL049-C-B	1	FEL049	0	C	10x	0	FEL049_B	Stable disease	HQ	Cancer cells	-0.01	0.21	0.075	0.138	0.151	0.113	0.18	0.057	0.065	-0.027	-0.04	-0.068	-0.076	-0.061	0.162	-0.039	0.046	0.037	0.041	-0.051	-0.025	-0.008	0.108	0.09	0.058	0	-0.009	0.023	0.069	0.018	0.141	0.03	-0.052	-0.091
401	FEL049_RAND_B_ACCTACCAGCCGGAAT	Cancer	11516	4021	FEL049-C-B	1	FEL049	0	C	10x	0	FEL049_B	Stable disease	HQ	Cancer cells	0.001	0.187	0.085	0.112	0.135	0.104	0.125	0.062	0.041	0.046	-0.052	-0.045	-0.089	0.101	0.052	0.109	0.21	0.083	0.121	0.118	0.05	0.128	0.097	0.079	0.037	0.109	-0.13	0.04	0.04	0.143	0.159	0.008	0.044	-0.13
402	FEL049_RAND_B_ACCTACCCAAAGCGTG	Cancer	1866	1252	FEL049-C-B	0	FEL049	0	C	10x	0	FEL049_B	Stable disease	HQLQ	Cancer cells	-0.072	0.019	0.005	0.032	0.074	0.069	0.144	0.068	0.064	-0.151	-0.127	-0.148	-0.221	0.017	0.101	-0.078	0.087	-0.124	-0.077	-0.015	-0.108	-0.051	0.051	0.057	0.088	-0.039	0.034	-0.027	-0.093	-0.029	0.021	-0.083	0.039	-0.228
403	FEL049_RAND_B_ACCTACCCACGGCACT	Cancer	28938	6052	FEL049-C-B	0	FEL049	0	C	10x	0	FEL049_B	Stable disease	HQ	Cancer cells	-0.018	0.116	0.106	0.033	0.092	0.099	0.046	0.073	0.046	-0.076	-0.055	-0.055	0.005	0.099	0.108	-0.151	0.095	-0.063	-0.048	-0.128	0.005	-0.013	0.107	0.052	0.024	0	0.027	0.05	0.124	0.05	0.119	0.089	-0.043	-0.015
404	FEL049_RAND_B_ACCTACCCACTAGGCC	Cancer	4188	1883	FEL049-C-B	0	FEL049	0	C	10x	0	FEL049_B	Stable disease	HQ	Cancer cells	-0.008	0.16	0.023	0.034	0.161	0.127	0.05	0.038	0.052	-0.066	-0.01	-0.074	0.022	0.03	0.091	0.073	0.013	-0.04	-0.054	0.077	-0.006	-0.05	0.081	0.096	0.074	-0.047	-0.015	-0.004	-0.088	0.025	0.014	-0.057	0.036	-0.033
405	FEL049_RAND_B_ACCTACCGTAGCTTAC	Cancer	54177	8097	FEL049-C-B	11	FEL049	0	C	10x	0	FEL049_B	Stable disease	HQLQ	Cancer cells	0.055	0.181	0.11	0.155	0.044	0.098	0.134	0.055	0.079	0.009	-0.027	0.035	0.004	-0.022	0.1	0.097	-0.067	0.056	0.071	0.114	0.059	-0.002	0.115	0.071	0.082	0.083	-0.012	0.093	0.118	0.045	0.141	0.124	0.064	0.008
406	FEL049_RAND_B_ACCTACCTCTGTCAGA	Cancer	5345	2575	FEL049-C-B	12	FEL049	0	C	10x	0	FEL049_B	Stable disease	HQ	Cancer cells	0.01	0.088	0.064	0.128	0.071	0.086	0.099	0.075	0.028	-0.046	-0.028	0.022	0	0.032	0.111	0.071	0.11	0.02	0.054	0.086	-0.009	0.047	0.099	0.11	0.071	-0.02	0.007	0.026	-0.07	0.026	0.021	-0.043	0.071	0.034
407	FEL049_RAND_B_ACCTGTCCAGGTCAGA	Cancer	3890	2030	FEL049-C-B	8	FEL049	0	C	10x	0	FEL049_B	Stable disease	HQ	Cancer cells	-0.023	0.049	0.054	0.018	0.223	0.166	0.105	0.09	0.1	-0.057	0.053	-0.083	-0.036	-0.047	0.118	0.052	0.081	0.032	0.067	0.111	0.017	0.053	0.083	0.144	0.135	0.115	0.025	0.093	-0.04	0.056	0.002	0.038	0.087	-0.038
408	FEL049_RAND_B_ACGATCAAGCGCTGCT	Cancer	2615	1551	FEL049-C-B	12	FEL049	0	C	10x	0	FEL049_B	Stable disease	HQ	Cancer cells	-0.021	0.021	0.074	0.096	0.102	0.093	0.115	0.049	0.044	-0.074	-0.085	0.026	-0.047	0.025	0.106	0.112	0.142	0.023	-0.009	0.084	0.004	0.043	0.038	0.11	0.103	-0.022	-0.028	0.054	-0.085	0.01	0.029	-0.02	-0.026	-0.142
409	FEL049_RAND_B_ACGATCATCCTCAGAA	Cancer	1375	965	FEL049-C-B	7	FEL049	0	C	10x	0	FEL049_B	Stable disease	HQLQ	Cancer cells	-0.026	0.01	0.021	-0.047	0.135	0.09	0.115	0.046	0.048	-0.112	-0.095	-0.061	-0.027	0.126	0.107	-0.002	0.084	0.112	0.179	0.074	-0.005	0.054	0.058	0.086	0.187	0.031	0.125	0.008	-0.02	0.011	0.054	-0.024	0.122	-0.177
410	FEL049_RAND_B_ACGATCATCCTGTAGA	Cancer	7935	3166	FEL049-C-B	12	FEL049	0	C	10x	0	FEL049_B	Stable disease	HQ	Cancer cells	0.032	0	0.058	0.093	0.09	0.07	0.105	0.084	0.085	-0.016	-0.092	-0.074	0.015	0.041	0.098	0.018	0.16	0.009	0.066	0.068	-0.02	0.052	0.08	0.1	0.101	-0.017	0.086	-0.01	0.073	0.037	0.065	-0.058	0.008	-0.176
411	FEL049_RAND_B_ACGCACGAGTATTCCG	Cancer	686	530	FEL049-C-B	2	FEL049	0	C	10x	0	FEL049_B	Stable disease	HQLQ	Cancer cells	-0.112	0.037	0.008	-0.003	0.074	0.084	0.151	0.018	0.02	-0.182	-0.13	-0.182	-0.219	0.007	0.114	-0.003	0.06	-0.107	-0.061	0.077	-0.066	-0.063	-0.036	0.075	0.182	-0.01	-0.013	-0.059	-0.113	-0.012	0.079	-0.078	0.015	-0.233
412	FEL049_RAND_B_ACGCACGCAGTGTGCC	Cancer	24509	5495	FEL049-C-B	7	FEL049	0	C	10x	0	FEL049_B	Stable disease	HQ	Cancer cells	0.055	0.159	0.116	0.156	0.11	0.104	0.077	0.066	0.032	0.038	0.05	0.003	-0.049	-0.014	0.132	0.029	0.079	0.015	0.013	0.008	0.049	0.063	0.113	0.058	0.082	0.071	0.085	0.127	0.126	0.102	0.125	0.007	-0.007	-0.08
413	FEL049_RAND_B_ACGGAAGTCTGTCGCT	Cancer	909	668	FEL049-C-B	2	FEL049	0	C	10x	0	FEL049_B	Stable disease	HQLQ	Cancer cells	-0.051	0.155	0.01	-0.071	0.105	0.08	0.122	0.033	0.042	-0.196	-0.185	-0.248	-0.24	-0.027	0.113	-0.009	0.138	-0.04	0.013	0.066	-0.049	-0.002	0.023	0.08	0.183	-0.047	-0.081	0.018	-0.119	-0.025	0.07	-0.07	0.081	-0.109
414	FEL049_RAND_B_ACGGGTCTCAGGTGTT	Cancer	18367	5202	FEL049-C-B	1	FEL049	0	C	10x	0	FEL049_B	Stable disease	HQ	Cancer cells	0.051	0.076	0.134	0.127	0.065	0.104	0.044	0.058	0.058	-0.008	0.023	-0.077	-0.034	0.104	0.093	0.06	0.192	-0.006	0.048	0.104	0.049	0.1	0.098	0.118	0.098	0.047	0.095	0.095	0.116	0.078	0.033	-0.005	0.031	-0.037
415	FEL049_RAND_B_ACGGGTCTCATCAGTG	Cancer	1434	1020	FEL049-C-B	0	FEL049	0	C	10x	0	FEL049_B	Stable disease	HQLQ	Cancer cells	-0.012	-0.033	0.025	0.137	0.08	0.052	0.109	0.046	0.064	-0.026	-0.05	-0.094	-0.127	-0.093	0.105	0.097	-0.024	-0.029	-0.003	0.179	-0.016	-0.009	-0.009	0.093	0.188	-0.042	-0.079	0.002	-0.144	0.011	0.032	-0.1	0.065	-0.199
416	FEL049_RAND_B_ACGTACAAGCCTGAGA	Cancer	5672	2735	FEL049-C-B	3	FEL049	0	C	10x	0	FEL049_B	Stable disease	HQ	Cancer cells	0.04	0.012	0.092	0.149	0.11	0.118	0.097	0.077	0.05	-0.024	0.032	-0.006	0.02	0.105	0.097	0.16	0.193	-0.097	-0.118	0.131	-0.027	0.029	0.16	0.104	0.058	0.017	0.052	-0.001	0.058	0.053	0.072	-0.092	0.029	-0.056
417	FEL049_RAND_B_ACGTACACAGAACTAA	Cancer	931	690	FEL049-C-B	7	FEL049	0	C	10x	0	FEL049_B	Stable disease	HQLQ	Cancer cells	-0.055	0.016	-0.043	-0.027	0.09	0.099	0.099	0.04	0.06	-0.166	-0.018	-0.151	-0.157	0.032	0.105	-0.013	0.098	-0.044	0.009	0.064	-0.063	0.009	-0.001	0.089	0.174	-0.036	0.041	0.012	-0.038	-0.034	0.072	-0.105	0.046	-0.177
418	FEL049_RAND_B_ACGTACACAGCTACAT	Cancer	772	613	FEL049-C-B	7	FEL049	0	C	10x	0	FEL049_B	Stable disease	HQLQ	Cancer cells	-0.08	-0.052	-0.037	-0.018	0.093	0.07	0.099	0.01	0.029	-0.125	-0.105	-0.184	-0.127	0.01	0.1	-0.011	0.137	0.016	0.074	0.069	-0.014	0.031	0.002	0.092	0.212	-0.034	0.041	0.051	-0.104	0.017	0.108	-0.081	0.078	-0.177
419	FEL049_RAND_B_ACGTAGTAGGGTGAAA	Cancer	8775	3573	FEL049-C-B	1	FEL049	0	C	10x	0	FEL049_B	Stable disease	HQ	Cancer cells	-0.008	0.111	0.082	0.111	0.19	0.106	0.053	0.058	0.019	0.076	-0.025	-0.019	0.03	0.03	0.139	-0.019	0.088	0.041	0.027	-0.012	0.036	0.044	0.122	0.092	0.083	0.141	-0.08	0.108	0.042	0.031	0.077	0.02	0.009	-0.093
420	FEL049_RAND_B_ACGTAGTTCTGCGGCA	Cancer	734	581	FEL049-C-B	7	FEL049	0	C	10x	0	FEL049_B	Stable disease	HQLQ	Cancer cells	-0.051	0.01	-0.03	-0.044	0.119	0.055	0.078	0.029	0.033	-0.136	-0.021	-0.087	-0.142	-0.026	0.081	0.084	0.03	0.008	0.067	0.16	-0.032	0.021	-0.043	0.119	0.148	-0.101	-0.038	-0.018	0.075	-0.019	0.049	-0.098	-0.016	-0.184
421	FEL049_RAND_B_ACGTCCTAGCACTGGA	Cancer	2981	1559	FEL049-C-B	0	FEL049	0	C	10x	0	FEL049_B	Stable disease	HQ	Cancer cells	-0.02	-0.064	-0.005	-0.076	0.147	0.11	0.137	0.042	0.021	-0.106	-0.096	-0.061	-0.053	-0.047	0.085	0.007	0.073	-0.002	0.023	0.067	-0.007	-0.011	0.046	0.043	0.088	-0.06	-0.022	-0.025	-0.146	-0.002	0.117	-0.09	0.072	-0.143
422	FEL049_RAND_B_ACGTCCTCACAGTGTT	Cancer	2908	1748	FEL049-C-B	6	FEL049	0	C	10x	0	FEL049_B	Stable disease	HQ	Cancer cells	-0.004	0.075	0.003	-0.022	0.098	0.1	0.094	0.055	0.018	-0.131	-0.038	-0.034	-0.114	-0.009	0.12	0.118	0.104	0.036	0.014	0.147	0.005	0.066	0.028	0.08	0.132	0.021	-0.036	0.048	-0.044	-0.012	0.12	-0.016	0.033	-0.08
423	FEL049_RAND_B_ACGTCCTGTCCTCAGG	Cancer	2986	1787	FEL049-C-B	0	FEL049	0	C	10x	0	FEL049_B	Stable disease	HQ	Cancer cells	0.019	0.056	0.053	0.009	0.122	0.081	0.14	0.061	0.035	0	-0.006	-0.068	-0.143	0.048	0.093	0.001	0.186	0.079	0.14	0.058	0.04	0.076	0.036	0.107	0.098	0.036	-0.025	-0.031	-0.094	0.006	0.082	0.079	0.071	-0.179
424	FEL049_RAND_B_ACGTCCTGTTCTTAGG	Cancer	998	736	FEL049-C-B	2	FEL049	0	C	10x	0	FEL049_B	Stable disease	HQLQ	Cancer cells	0.007	-0.042	-0.05	0.044	0.124	0.076	0.146	0.02	0.048	-0.097	-0.042	-0.076	-0.08	0.039	0.059	0.089	-0.046	0.032	0.064	0.169	-0.048	-0.021	-0.023	0.068	0.174	-0.047	-0.015	0.033	-0.045	-0.011	0.138	-0.009	0.006	-0.099
425	FEL049_RAND_B_ACGTTCCAGTCGCTAT	Cancer	1207	863	FEL049-C-B	7	FEL049	0	C	10x	0	FEL049_B	Stable disease	HQLQ	Cancer cells	-0.065	-0.059	-0.011	-0.03	0.089	0.077	0.097	0.051	0.09	-0.113	-0.029	-0.099	-0.109	-0.03	0.088	0.036	0.058	-0.003	0.056	0.114	-0.025	-0.001	0.027	0.056	0.197	0.015	-0.02	0.017	-0.11	-0.001	0.062	0.007	-0.014	-0.141
426	FEL049_RAND_B_ACGTTCCCAAATTGGA	Cancer	778	580	FEL049-C-B	0	FEL049	0	C	10x	0	FEL049_B	Stable disease	HQLQ	Cancer cells	-0.108	-0.052	0.007	-0.065	0.083	0.069	0.204	0.02	-0.005	-0.139	-0.091	-0.208	-0.081	-0.047	0.072	-0.046	0.042	-0.117	-0.072	0.038	-0.103	-0.045	0.034	0.1	0.201	-0.002	0.047	0.016	-0.024	0.052	0.09	-0.132	0.037	-0.204
427	FEL049_RAND_B_ACGTTCCTCCGAACGC	Cancer	4115	1912	FEL049-C-B	12	FEL049	0	C	10x	0	FEL049_B	Stable disease	HQ	Cancer cells	-0.017	0.104	-0.013	0.133	0.052	0.095	0.15	0.068	0.077	-0.1	-0.132	-0.185	-0.083	-0.008	0.104	0.008	0.05	-0.051	-0.026	0.073	-0.044	-0.02	0.028	0.093	0.14	-0.032	-0.088	-0.007	0.022	-0.009	0.087	-0.074	0.04	-0.106
428	FEL049_RAND_B_ACTACGAAGATACAGT	Cancer	930	704	FEL049-C-B	0	FEL049	0	C	10x	0	FEL049_B	Stable disease	HQLQ	Cancer cells	-0.135	0.036	0.009	-0.042	0.074	0.098	0.121	0.04	0.043	-0.194	-0.211	-0.164	-0.213	-0.003	0.079	-0.013	0.104	-0.121	-0.077	0.06	-0.106	-0.044	0.058	0.065	0.168	-0.047	-0.074	-0.035	-0.127	-0.023	0.077	-0.103	0.014	-0.241
429	FEL049_RAND_B_ACTACGAAGTACTCGT	Cancer	770	598	FEL049-C-B	0	FEL049	0	C	10x	0	FEL049_B	Stable disease	HQLQ	Cancer cells	-0.094	-0.023	-0.035	-0.015	0.135	0.058	0.125	0.043	0.039	-0.165	-0.103	-0.082	-0.202	-0.059	0.117	0.044	0.1	-0.089	-0.076	0.069	-0.104	-0.041	-0.01	0.071	0.191	-0.014	-0.068	-0.021	-0.055	-0.027	0.045	-0.103	0.097	-0.102
430	FEL049_RAND_B_ACTACGAGTCCGGTGT	Cancer	2567	1600	FEL049-C-B	12	FEL049	0	C	10x	0	FEL049_B	Stable disease	HQ	Cancer cells	0.001	0.117	0.059	0	0.108	0.114	0.113	0.047	0.025	-0.079	-0.028	-0.173	-0.08	0.03	0.106	0.106	0.069	-0.042	-0.017	0.175	-0.027	-0.017	0.019	0.103	0.132	-0.09	-0.089	-0.018	-0.093	0.052	0.077	-0.102	0.043	-0.108
431	FEL049_RAND_B_ACTACGATCTCCCATG	Cancer	1098	806	FEL049-C-B	0	FEL049	0	C	10x	0	FEL049_B	Stable disease	HQLQ	Cancer cells	-0.092	0.037	0.024	-0.059	0.123	0.1	0.107	0.046	0.052	-0.186	-0.142	-0.157	-0.215	-0.021	0.077	-0.06	0.107	-0.027	-0.006	0.016	-0.086	-0.017	-0.006	0.069	0.155	-0.072	-0.071	-0.075	-0.059	-0.026	0.127	-0.109	-0.031	-0.24
432	FEL049_RAND_B_ACTATCTTCGAGATGG	Cancer	3934	2021	FEL049-C-B	6	FEL049	0	C	10x	0	FEL049_B	Stable disease	HQ	Cancer cells	0.008	-0.021	-0.003	-0.029	0.085	0.115	0.09	0.069	0.032	-0.053	-0.105	-0.024	-0.055	0.02	0.118	-0.101	0.075	-0.139	-0.096	-0.044	-0.07	-0.065	0.084	0.081	0.123	0.038	-0.079	0.077	-0.022	-0.02	0.073	-0.071	0.049	-0.056
433	FEL049_RAND_B_ACTATGGAGCTCCGAC	Cancer	906	664	FEL049-C-B	0	FEL049	0	C	10x	0	FEL049_B	Stable disease	HQLQ	Cancer cells	-0.043	-0.021	-0.018	-0.02	0.085	0.108	0.112	0.022	0.04	-0.133	-0.107	-0.111	-0.072	0.005	0.075	0.084	0.06	-0.017	0.039	0.167	-0.034	0.026	-0.024	0.091	0.182	-0.041	-0.082	-0.007	-0.037	0.025	0.139	-0.112	0.053	-0.14
434	FEL049_RAND_B_ACTATGGAGGCTTAGG	Cancer	6425	2939	FEL049-C-B	6	FEL049	0	C	10x	0	FEL049_B	Stable disease	HQ	Cancer cells	-0.023	0.017	0.07	0.07	0.013	0.07	0.094	0.049	-0.007	-0.096	-0.073	-0.067	-0.154	-0.031	0.101	0.036	-0.068	-0.028	-0.001	0.044	0.024	-0.053	0.015	0.058	0.055	0.102	0.021	-0.006	0.07	0.011	0.076	0.045	-0.041	-0.082
435	FEL049_RAND_B_ACTATGGCAAAGCGTG	Cancer	824	628	FEL049-C-B	0	FEL049	0	C	10x	0	FEL049_B	Stable disease	HQLQ	Cancer cells	-0.136	-0.034	-0.01	-0.041	0.153	0.067	0.111	0.026	0.051	-0.21	-0.168	-0.229	-0.176	-0.098	0.12	-0.056	-0.044	-0.089	-0.04	0.023	-0.103	-0.072	-0.011	0.08	0.169	-0.041	-0.017	-0.009	-0.056	-0.053	0.102	-0.077	-0.028	-0.285
436	FEL049_RAND_B_ACTATTCCACGACGAA	Cancer	12332	4210	FEL049-C-B	0	FEL049	0	C	10x	0	FEL049_B	Stable disease	HQ	Cancer cells	0.039	0.168	0.118	0.075	0.125	0.102	0.088	0.069	0.063	-0.013	-0.042	0.01	-0.067	0.106	0.146	0.088	0.215	0.068	0.057	0.098	0.029	0.117	0.102	0.144	0.14	0.099	0.131	0.074	0.004	0.089	0.091	0.075	0.11	-0.136
437	FEL049_RAND_B_ACTATTCCAGTGTGCC	Cancer	939	722	FEL049-C-B	0	FEL049	0	C	10x	0	FEL049_B	Stable disease	HQLQ	Cancer cells	-0.082	0.158	0.01	0.002	0.067	0.066	0.15	0.056	0.088	-0.163	-0.078	-0.125	-0.033	0.002	0.105	0.038	0.101	0.024	0.021	0.113	-0.059	-0.002	-0.021	0.096	0.136	-0.114	0.037	-0.028	-0.134	-0.047	0.063	-0.077	0.004	-0.198
438	FEL049_RAND_B_ACTCCCACACTGAATC	Cancer	25441	5675	FEL049-C-B	3	FEL049	0	C	10x	0	FEL049_B	Stable disease	HQ	Cancer cells	0.096	0.179	0.119	0.182	0.037	0.125	0.011	0.05	0.079	0.032	-0.024	0.011	0.015	0.057	0.085	0.024	0.091	0.051	0.033	0.011	0.017	0.043	0.136	0.082	0.037	0.058	0.024	0.05	0.028	0.047	0.081	0.068	0.049	0.062
439	FEL049_RAND_B_ACTCCCACATGGTACT	Cancer	7843	3093	FEL049-C-B	1	FEL049	0	C	10x	0	FEL049_B	Stable disease	HQ	Cancer cells	0.013	0.056	0.051	0.189	0.086	0.092	0.059	0.057	0.042	0.03	0.012	-0.019	0.008	0.115	0.135	0.049	0.226	0.006	0.037	0.061	0.01	0.081	0.108	0.087	0.173	0.141	0.001	0.05	0.014	0.065	0.103	0.125	-0.025	-0.031
440	FEL049_RAND_B_ACTCCCATCGACATAC	Cancer	1788	976	FEL049-C-B	0	FEL049	0	C	10x	0	FEL049_B	Stable disease	HQLQ	Cancer cells	-0.016	0.054	-0.013	-0.041	0.079	0.099	0.131	0.076	0.113	-0.159	-0.04	-0.224	-0.141	0.087	0.124	0.032	0.165	0.044	0.107	0.095	-0.034	0.066	0.062	0.107	0.177	0.056	-0.068	0.011	0.05	-0.022	0.102	-0.089	0.046	-0.248
441	FEL049_RAND_B_ACTGATGAGACATACA	Cancer	1164	883	FEL049-C-B	7	FEL049	0	C	10x	0	FEL049_B	Stable disease	HQLQ	Cancer cells	-0.112	-0.026	-0.007	0.134	0.127	0.096	0.159	0.052	0.06	-0.201	-0.206	-0.12	-0.177	0.029	0.097	-0.018	0.097	-0.04	0.017	0.063	-0.071	-0.005	-0.05	0.053	0.132	-0.024	0.133	0.011	-0.06	-0.026	0.092	-0.095	0.056	-0.279
442	FEL049_RAND_B_ACTGATGAGACTCTTG	Cancer	848	623	FEL049-C-B	0	FEL049	0	C	10x	0	FEL049_B	Stable disease	HQLQ	Cancer cells	-0.065	0.162	0.017	-0.029	0.104	0.06	0.135	0.056	0.06	-0.128	-0.07	-0.051	-0.126	0.004	0.1	0.045	0.049	-0.095	-0.086	0.114	-0.081	-0.073	-0.032	0.059	0.184	-0.017	-0.008	0.021	-0.066	-0.061	0.072	-0.096	-0.007	-0.114
443	FEL049_RAND_B_ACTGATGAGTTGGACG	Cancer	1057	729	FEL049-C-B	0	FEL049	0	C	10x	0	FEL049_B	Stable disease	HQLQ	Cancer cells	-0.082	0.034	-0.07	0	0.128	0.11	0.149	0.055	0.041	-0.107	-0.175	-0.119	-0.173	-0.03	0.081	-0.003	0.038	-0.05	-0.034	0.072	-0.051	0	-0.014	0.116	0.168	0.003	-0.016	0.002	-0.123	-0.021	0.032	-0.101	0.012	-0.103
444	FEL049_RAND_B_ACTGATGCAAATGGAT	Cancer	1357	940	FEL049-C-B	0	FEL049	0	C	10x	0	FEL049_B	Stable disease	HQLQ	Cancer cells	-0.005	-0.036	-0.036	-0.033	0.112	0.07	0.112	0.046	0.038	-0.087	-0.117	-0.137	-0.057	0.033	0.128	0.034	0.193	-0.012	0.044	0.101	-0.025	0.055	0.008	0.037	0.223	-0.077	0.035	-0.057	-0.139	-0.003	0.103	0.003	-0.002	-0.079
445	FEL049_RAND_B_ACTGATGCACGTAGTT	Cancer	10700	4021	FEL049-C-B	1	FEL049	0	C	10x	0	FEL049_B	Stable disease	HQ	Cancer cells	0.073	0.185	0.121	0.158	0.121	0.102	0.102	0.075	0.084	0.001	0.003	0.018	-0.026	0.051	0.101	0.054	0.099	-0.014	0.009	0.108	-0.01	0.006	0.084	0.127	0.08	0.036	0.069	0.159	0.118	0.091	0.104	-0.055	-0.007	-0.072
446	FEL049_RAND_B_ACTGATGGTACGTAGG	Cancer	1152	834	FEL049-C-B	0	FEL049	0	C	10x	0	FEL049_B	Stable disease	HQLQ	Cancer cells	0.008	0.019	-0.041	-0.054	0.086	0.121	0.106	0.033	0.034	-0.104	-0.116	-0.17	0.002	0.11	0.084	0.123	0.12	0.07	0.104	0.148	-0.004	0.065	0.068	0.057	0.176	-0.059	-0.072	-0.044	-0.132	-0.038	0.082	-0.045	0.002	-0.202
447	FEL049_RAND_B_ACTGCAAAGAAGCCTG	Cancer	682	518	FEL049-C-B	0	FEL049	0	C	10x	0	FEL049_B	Stable disease	HQLQ	Cancer cells	-0.058	-0.024	-0.017	-0.072	0.115	0.083	0.093	0.05	0.015	-0.151	-0.17	-0.119	-0.17	-0.059	0.155	0.101	0.069	-0.05	-0.033	0.181	-0.084	-0.02	0.017	0.088	0.159	-0.056	-0.075	-0.079	-0.131	-0.064	0.112	-0.102	-0.018	-0.29
448	FEL049_RAND_B_ACTGCAAAGACTCGAG	Cancer	1948	1387	FEL049-C-B	0	FEL049	0	C	10x	0	FEL049_B	Stable disease	HQLQ	Cancer cells	-0.045	0.123	0.071	0.023	0.072	0.108	0.113	0.039	0.071	-0.169	-0.07	-0.068	-0.151	0.042	0.14	0.078	0.113	-0.105	-0.063	0.136	-0.044	-0.005	-0.019	0.047	0.121	0.032	-0.073	0.062	-0.104	-0.015	0.036	-0.057	-0.002	0.037
449	FEL049_RAND_B_ACTGCAAAGCTTAGTC	Cancer	1041	772	FEL049-C-B	0	FEL049	0	C	10x	0	FEL049_B	Stable disease	HQLQ	Cancer cells	-0.072	0.075	-0.003	0.026	0.078	0.039	0.146	0.032	0.035	-0.101	-0.071	-0.115	-0.173	0.004	0.083	-0.01	0.15	-0.002	0.057	0.065	-0.051	0.035	0.042	0.095	0.146	-0.04	-0.072	-0.052	-0.093	-0.036	0.066	-0.047	0.006	-0.182
450	FEL049_RAND_B_ACTGCAAAGGTAACTA	Cancer	1356	992	FEL049-C-B	0	FEL049	0	C	10x	0	FEL049_B	Stable disease	HQLQ	Cancer cells	-0.091	0.087	0.007	0.051	0.138	0.1	0.111	0.042	0.077	-0.151	-0.077	-0.16	-0.168	0.027	0.126	-0.018	0.085	0.002	0.06	0.048	-0.07	0.001	0.026	0.073	0.152	0.057	-0.071	-0.054	-0.146	-0.022	0.042	-0.022	0.087	-0.126
451	FEL049_RAND_B_ACTGCAAAGGTAGCCA	Cancer	841	633	FEL049-C-B	0	FEL049	0	C	10x	0	FEL049_B	Stable disease	HQLQ	Cancer cells	-0.035	-0.023	0.021	0.009	0.139	0.054	0.133	0.034	0.045	-0.107	-0.076	-0.086	-0.061	0.06	0.123	0.181	0.131	-0.03	0.025	0.257	-0.048	0.066	-0.042	0.1	0.133	-0.088	-0.072	0.02	-0.043	-0.074	0.069	-0.1	0.016	-0.115
452	FEL049_RAND_B_ACTGCAAAGGTCCCTG	Cancer	2662	1613	FEL049-C-B	12	FEL049	0	C	10x	0	FEL049_B	Stable disease	HQ	Cancer cells	-0.031	-0.002	-0.006	-0.05	0.104	0.083	0.186	0.064	0.021	-0.14	-0.144	-0.132	-0.199	-0.051	0.113	-0.044	0.043	0.01	0.038	0.024	-0.044	-0.031	0.106	0.085	0.118	-0.02	0.069	-0.088	-0.163	0.014	0.095	-0.08	0.004	-0.151
453	FEL049_RAND_B_ACTGCAAAGTAGCCAG	Cancer	987	739	FEL049-C-B	0	FEL049	0	C	10x	0	FEL049_B	Stable disease	HQLQ	Cancer cells	-0.084	-0.028	0.026	0.057	0.094	0.091	0.158	0.035	0.025	-0.164	-0.142	-0.201	-0.185	-0.07	0.109	0.04	0.061	-0.066	-0.016	0.112	-0.103	-0.036	0.048	0.085	0.153	-0.024	-0.072	-0.065	-0.138	-0.041	0.092	-0.043	0.003	-0.201
454	FEL049_RAND_B_ACTGCAAAGTATGACA	Cancer	829	618	FEL049-C-B	0	FEL049	0	C	10x	0	FEL049_B	Stable disease	HQLQ	Cancer cells	-0.122	0.117	0.013	-0.059	0.128	0.082	0.144	0.017	0.054	-0.216	-0.154	-0.181	-0.216	-0.167	0.151	-0.047	-0.076	-0.165	-0.128	0.019	-0.121	-0.146	-0.028	0.101	0.114	-0.049	-0.068	-0.089	-0.075	-0.034	0.095	-0.094	-0.04	-0.247
455	FEL049_RAND_B_ACTGCAAAGTTGCCTA	Cancer	906	694	FEL049-C-B	0	FEL049	0	C	10x	0	FEL049_B	Stable disease	HQLQ	Cancer cells	-0.051	0.023	-0.021	0.005	0.089	0.104	0.135	0.045	0.043	-0.119	-0.044	-0.081	-0.143	0.007	0.128	0.075	0.087	-0.09	-0.078	0.156	-0.081	-0.036	0.02	0.035	0.188	-0.039	-0.071	0.037	-0.122	-0.01	0.068	-0.029	-0.032	-0.111
456	FEL049_RAND_B_ACTGCAACAAGGTCAG	Cancer	1907	1248	FEL049-C-B	0	FEL049	0	C	10x	0	FEL049_B	Stable disease	HQLQ	Cancer cells	-0.008	0.07	-0.004	-0.039	0.117	0.101	0.116	0.033	0.044	-0.04	-0.139	0.044	-0.053	0.022	0.115	0.152	0.08	0	0.029	0.224	0.002	0.028	0.025	0.047	0.149	0.023	-0.005	-0.018	-0.136	-0.029	0.089	0.092	-0.011	-0.066
457	FEL049_RAND_B_ACTGCAACAATACCTG	Cancer	940	706	FEL049-C-B	0	FEL049	0	C	10x	0	FEL049_B	Stable disease	HQLQ	Cancer cells	-0.069	-0.013	-0.002	-0.022	0.099	0.063	0.17	0.036	0.049	-0.186	-0.096	-0.147	-0.19	-0.002	0.095	0.085	0.103	-0.018	0.034	0.148	-0.06	-0.013	0.017	0.066	0.109	-0.062	-0.065	-0.019	-0.14	-0.079	0.057	-0.11	0.055	-0.241
458	FEL049_RAND_B_ACTGCAACAATCTGCA	Cancer	817	624	FEL049-C-B	0	FEL049	0	C	10x	0	FEL049_B	Stable disease	HQLQ	Cancer cells	-0.106	0.018	-0.022	-0.027	0.105	0.087	0.164	0.04	0.019	-0.144	-0.068	-0.08	-0.179	-0.028	0.09	-0.004	0.067	-0.093	-0.047	0.064	-0.114	-0.064	-0.013	0.065	0.158	-0.08	-0.066	-0.028	-0.134	-0.078	0.044	-0.092	-0.029	-0.196
459	FEL049_RAND_B_ACTGCAACACCAGCGT	Cancer	841	621	FEL049-C-B	0	FEL049	0	C	10x	0	FEL049_B	Stable disease	HQLQ	Cancer cells	0.005	-0.02	0.012	-0.027	0.104	0.072	0.161	0.058	0.079	-0.159	-0.101	-0.152	-0.12	0.002	0.111	-0.008	0.066	-0.006	0.018	0.06	-0.075	-0.019	-0.011	0.034	0.158	-0.036	-0.068	-0.039	-0.133	-0.062	0.07	-0.041	0.029	-0.195
460	FEL049_RAND_B_ACTGCAACACGTAGTT	Cancer	1306	947	FEL049-C-B	0	FEL049	0	C	10x	0	FEL049_B	Stable disease	HQLQ	Cancer cells	-0.015	-0.036	-0.008	-0.005	0.078	0.083	0.158	0.041	0.007	-0.105	0.056	-0.055	-0.071	0.053	0.117	0.118	0.09	-0.024	0.002	0.147	-0.029	0.036	-0.014	0.077	0.134	0.028	-0.018	-0.059	-0.139	-0.031	0.084	-0.029	-0.016	-0.083
461	FEL049_RAND_B_ACTGCAACACTGATTG	Cancer	1624	1197	FEL049-C-B	0	FEL049	0	C	10x	0	FEL049_B	Stable disease	HQLQ	Cancer cells	-0.022	-0.023	0.035	0.113	0.111	0.118	0.125	0.054	0.072	-0.139	-0.129	-0.118	-0.09	0.103	0.159	0.038	0.079	-0.07	-0.025	0.094	-0.06	-0.039	0.001	0.067	0.099	0.018	-0.019	-0.028	-0.165	-0.055	0.113	-0.054	0.002	-0.137
462	FEL049_RAND_B_ACTGCAACACTGTCCT	Cancer	706	538	FEL049-C-B	0	FEL049	0	C	10x	0	FEL049_B	Stable disease	HQLQ	Cancer cells	-0.056	-0.038	-0.01	0.05	0.098	0.051	0.079	0.02	0.045	-0.142	-0.208	-0.197	-0.14	-0.066	0.121	-0.01	0.028	-0.013	0.042	0.067	-0.036	-0.032	-0.017	0.087	0.151	-0.084	-0.078	0.048	-0.127	-0.082	0.043	-0.106	-0.011	-0.069
463	FEL049_RAND_B_ACTGCAAGTCCAGTTA	Cancer	935	721	FEL049-C-B	0	FEL049	0	C	10x	0	FEL049_B	Stable disease	HQLQ	Cancer cells	-0.103	-0.015	0.003	0.038	0.12	0.104	0.174	0.037	0.05	-0.135	-0.134	-0.12	-0.163	-0.04	0.137	0.098	0.056	-0.045	0.007	0.168	-0.074	-0.016	0.012	0.042	0.109	-0.003	-0.072	-0.135	-0.085	-0.066	0.098	-0.131	-0.041	-0.31
464	FEL049_RAND_B_ACTGCAAGTGCACGCT	Cancer	702	550	FEL049-C-B	0	FEL049	0	C	10x	0	FEL049_B	Stable disease	HQLQ	Cancer cells	-0.073	-0.02	-0.015	-0.023	0.125	0.109	0.12	0.019	0.03	-0.183	-0.11	-0.187	-0.142	0.001	0.113	0.047	0.098	-0.026	-0.006	0.065	-0.091	-0.014	-0.006	0.069	0.134	-0.101	-0.014	0.06	-0.132	-0.037	0.043	-0.099	-0.027	-0.148
465	FEL049_RAND_B_ACTGCAATCGACGCTG	Cancer	1271	974	FEL049-C-B	0	FEL049	0	C	10x	0	FEL049_B	Stable disease	HQLQ	Cancer cells	-0.075	0.039	0.016	0.007	0.11	0.077	0.16	0.054	0.016	-0.16	-0.116	-0.173	-0.18	0.079	0.131	0.035	0.187	-0.068	-0.017	0.103	-0.081	0.022	-0.043	0.053	0.113	-0.059	-0.018	-0.033	-0.087	-0.032	0.01	-0.048	-0.013	-0.055
466	FEL049_RAND_B_ACTGCAATCGTTATCT	Cancer	2129	1427	FEL049-C-B	6	FEL049	0	C	10x	0	FEL049_B	Stable disease	HQ	Cancer cells	-0.033	0.144	0.039	0.058	0.083	0.088	0.161	0.055	0.045	-0.085	-0.126	-0.051	-0.158	-0.083	0.129	0.024	0.013	0.035	0.067	0.034	0.025	-0.018	0.044	0.092	0.11	-0.016	0.014	0.001	-0.17	-0.037	0.003	-0.009	-0.063	-0.187
467	FEL049_RAND_B_ACTGCAATCTAGTTCT	Cancer	946	738	FEL049-C-B	0	FEL049	0	C	10x	0	FEL049_B	Stable disease	HQLQ	Cancer cells	-0.025	0.025	-0.004	-0.048	0.152	0.069	0.128	0.044	0.035	-0.152	-0.168	-0.154	-0.157	0.061	0.098	-0.01	0.092	-0.07	-0.019	0.059	-0.107	-0.026	-0.017	0.046	0.167	-0.065	-0.01	0.035	-0.073	-0.065	0.118	-0.099	0.001	-0.164
468	FEL049_RAND_B_ACTGCAATCTCCTACG	Cancer	704	551	FEL049-C-B	0	FEL049	0	C	10x	0	FEL049_B	Stable disease	HQLQ	Cancer cells	-0.076	0.044	-0.029	0.022	0.146	0.051	0.127	0.046	0.039	-0.165	-0.159	-0.108	-0.203	-0.068	0.133	-0.009	0.025	-0.088	-0.042	0.06	-0.094	-0.074	-0.017	0.049	0.162	-0.078	-0.07	-0.021	0.055	-0.049	0.045	-0.065	0.003	-0.128
469	FEL049_RAND_B_ACTGCAATCTCGGTCT	Cancer	927	730	FEL049-C-B	7	FEL049	0	C	10x	0	FEL049_B	Stable disease	HQLQ	Cancer cells	-0.081	-0.037	-0.019	0.046	0.106	0.107	0.104	0.032	0.043	-0.142	-0.05	-0.091	-0.17	-0.031	0.091	0.038	0.063	-0.056	-0.04	0.061	-0.067	-0.001	0.004	0.047	0.128	-0.063	-0.015	-0.056	-0.012	-0.039	0.109	-0.031	0.087	-0.071
470	FEL049_RAND_B_ACTGCAATCTGTCTCG	Cancer	795	632	FEL049-C-B	0	FEL049	0	C	10x	0	FEL049_B	Stable disease	HQLQ	Cancer cells	-0.114	0.035	-0.027	0.003	0.075	0.056	0.117	0.034	0.056	-0.155	-0.133	-0.115	-0.234	-0.053	0.078	0.003	0.063	-0.058	-0.041	0.02	-0.078	-0.032	0.018	0.044	0.196	-0.007	-0.071	-0.096	0.012	-0.021	0.125	-0.101	0.037	-0.189
471	FEL049_RAND_B_ACTGCAATCTTGGTGA	Cancer	774	605	FEL049-C-B	0	FEL049	0	C	10x	0	FEL049_B	Stable disease	HQLQ	Cancer cells	-0.083	0.015	-0.001	0.104	0.11	0.074	0.126	0.015	0.05	-0.146	-0.108	-0.191	-0.173	0.035	0.088	0.004	0.073	-0.04	-0.059	0.014	-0.079	-0.038	0.004	0.102	0.207	-0.058	0.042	0.021	-0.054	-0.028	0.081	-0.089	0.049	-0.195
472	FEL049_RAND_B_ACTGTCCAGCGTGAAC	Cancer	2339	1429	FEL049-C-B	0	FEL049	0	C	10x	0	FEL049_B	Stable disease	HQ	Cancer cells	-0.027	0.057	0.037	-0.073	0.098	0.1	0.102	0.066	0.052	-0.125	-0.005	-0.058	-0.107	0.071	0.158	0.154	0.078	0.054	0.031	0.129	-0.056	0.02	0.087	0.03	0.075	0.002	-0.022	-0.062	0.046	-0.021	0.093	-0.034	-0.002	-0.041
473	FEL049_RAND_B_ACTGTCCAGCTAGTTC	Cancer	2382	1478	FEL049-C-B	1	FEL049	0	C	10x	0	FEL049_B	Stable disease	HQ	Cancer cells	-0.036	-0.007	0.059	-0.129	0.151	0.065	0.116	0.057	0.033	-0.122	0.004	-0.053	0.025	0.089	0.06	0.03	0.188	-0.049	0.008	0.103	-0.014	0.086	0.043	0.063	0.128	-0.007	0.088	0.022	-0.016	0.016	0.105	0	-0.004	-0.08
474	FEL049_RAND_B_ACTGTCCAGTGCAGCA	Cancer	691	562	FEL049-C-B	2	FEL049	0	C	10x	0	FEL049_B	Stable disease	HQLQ	Cancer cells	-0.067	-0.036	-0.021	-0.11	0.093	0.072	0.07	0.013	0.015	-0.143	0.033	-0.188	-0.097	-0.02	0.077	-0.05	-0.01	-0.13	-0.089	0.031	-0.123	-0.089	-0.011	0.086	0.167	-0.077	-0.015	-0.095	-0.05	-0.019	0.074	-0.123	-0.013	-0.179
475	FEL049_RAND_B_ACTGTCCCACCGTGGT	Cancer	9347	3674	FEL049-C-B	12	FEL049	0	C	10x	0	FEL049_B	Stable disease	HQ	Cancer cells	0.037	0.051	0.045	-0.064	0.049	0.121	0.15	0.033	0.029	-0.022	-0.018	0.045	0.009	0.031	0.089	0	0.147	-0.013	0.016	0.051	-0.017	0.042	0.102	0.04	0.089	0.062	0.006	0.074	-0.058	0.055	-0.002	0.023	0.047	-0.088
476	FEL049_RAND_B_ACTGTCCCATTCCTAT	Cancer	1444	924	FEL049-C-B	0	FEL049	0	C	10x	0	FEL049_B	Stable disease	HQLQ	Cancer cells	-0.073	-0.054	0.016	-0.029	0.109	0.081	0.086	0.031	0.029	-0.157	-0.074	-0.081	-0.165	-0.048	0.112	-0.01	0.019	-0.086	-0.035	0.068	-0.08	-0.034	-0.005	0.074	0.158	-0.056	-0.081	0.043	-0.123	-0.025	0.049	-0.03	-0.023	-0.11
477	FEL049_RAND_B_ACTGTCCTCGTAACCA	Cancer	1022	751	FEL049-C-B	7	FEL049	0	C	10x	0	FEL049_B	Stable disease	HQLQ	Cancer cells	-0.144	0.005	0.018	-0.058	0.088	0.052	0.089	0.028	0.025	-0.134	-0.183	-0.123	-0.226	-0.065	0.1	-0.062	0.073	-0.098	-0.051	0.021	-0.095	-0.028	0.031	0.077	0.155	-0.021	-0.085	0.049	0.077	-0.042	0.04	-0.045	0.055	-0.18
478	FEL049_RAND_B_ACTGTCCTCTGCTTTA	Cancer	765	623	FEL049-C-B	0	FEL049	0	C	10x	0	FEL049_B	Stable disease	HQLQ	Cancer cells	-0.106	0.083	-0.033	0.027	0.129	0.06	0.094	0.05	0.047	-0.181	-0.062	-0.22	-0.211	-0.004	0.113	-0.008	0.128	-0.011	0.043	0.059	-0.079	0.005	0.027	0.061	0.153	-0.079	0.042	-0.063	-0.005	-0.084	0.104	0.003	-0.036	-0.241
479	FEL049_RAND_B_ACTGTGAAGGCCACTC	Cancer	887	689	FEL049-C-B	0	FEL049	0	C	10x	0	FEL049_B	Stable disease	HQLQ	Cancer cells	-0.037	-0.038	-0.027	0.032	0.133	0.076	0.116	0.02	0.013	-0.116	-0.109	-0.082	-0.136	-0.025	0.085	0.036	0.071	-0.025	-0.002	0.113	-0.062	-0.021	-0.026	0.053	0.167	-0.06	0.069	-0.04	-0.119	-0.016	0.125	-0.144	0.006	-0.025
480	FEL049_RAND_B_ACTGTGACATCTGGGC	Cancer	2090	1316	FEL049-C-B	12	FEL049	0	C	10x	0	FEL049_B	Stable disease	HQ	Cancer cells	0.014	0.004	0.044	0.02	0.103	0.112	0.048	0.048	0.015	-0.1	-0.031	-0.04	-0.023	0.022	0.09	0.145	0.125	-0.046	-0.058	0.174	0.006	0.042	0.033	0.083	0.089	-0.049	-0.084	-0.026	-0.035	0.028	0.049	-0.078	-0.018	-0.052
481	FEL049_RAND_B_ACTGTGACATGATAGA	Cancer	3228	1696	FEL049-C-B	3	FEL049	0	C	10x	0	FEL049_B	Stable disease	HQ	Cancer cells	0.033	0.16	0.066	0.081	0.156	0.085	0.111	0.057	0.086	0.036	0.035	-0.052	0.022	0.21	0.114	0.013	0.212	0.091	0.131	0.08	0.033	0.15	0.034	0.069	0.132	0.081	0.065	-0.003	-0.084	0.039	0.145	0.011	-0.017	0.077
482	FEL049_RAND_B_ACTGTGAGTTCTAAGC	Cancer	781	599	FEL049-C-B	0	FEL049	0	C	10x	0	FEL049_B	Stable disease	HQLQ	Cancer cells	-0.078	-0.027	-0.023	-0.101	0.101	0.066	0.117	0.023	0.033	-0.156	-0.126	-0.178	-0.187	-0.024	0.081	0.054	0.135	0.01	0.038	0.136	-0.041	0.04	-0.003	0.071	0.148	-0.098	-0.07	-0.098	-0.114	-0.016	0.079	-0.146	0.037	-0.176
483	FEL049_RAND_B_ACTGTGATCCAGTTCC	Cancer	10712	3626	FEL049-C-B	0	FEL049	0	C	10x	0	FEL049_B	Stable disease	HQ	Cancer cells	0.067	0.206	0.162	0.127	0.135	0.078	0.059	0.075	0.029	0.022	0.147	-0.04	0.009	0.103	0.133	0.096	0.06	0.132	0.128	0.062	0.063	0.074	0.133	0.107	0.158	0.077	-0.008	0.064	-0.001	0.059	0.103	0.024	0.063	-0.061
484	FEL049_RAND_B_ACTGTGATCCCTTCCC	Cancer	1467	930	FEL049-C-B	0	FEL049	0	C	10x	0	FEL049_B	Stable disease	HQLQ	Cancer cells	-0.073	0.012	0.002	-0.087	0.073	0.069	0.106	0.015	0.039	-0.111	-0.138	-0.08	-0.152	-0.09	0.079	-0.062	-0.004	-0.122	-0.078	0.019	-0.079	-0.084	0	0.114	0.211	-0.042	-0.024	-0.05	-0.057	0.026	0.031	-0.089	0.007	-0.057
485	FEL049_RAND_B_ACTGTGATCCGCGAGT	Cancer	1114	770	FEL049-C-B	0	FEL049	0	C	10x	0	FEL049_B	Stable disease	HQLQ	Cancer cells	-0.144	-0.03	-0.02	0.062	0.096	0.077	0.125	0.045	0.041	-0.166	-0.206	-0.197	-0.193	-0.106	0.11	-0.062	0.028	-0.096	-0.085	0.006	-0.081	-0.087	-0.032	0.075	0.22	-0.068	-0.071	-0.028	-0.007	-0.065	0.028	0.067	0.059	-0.301
486	FEL049_RAND_B_ACTTAGGAGAGTTCGG	Cancer	2546	1473	FEL049-C-B	12	FEL049	0	C	10x	0	FEL049_B	Stable disease	HQ	Cancer cells	-0.028	0.046	-0.028	-0.048	0.125	0.056	0.041	0.01	0.035	-0.064	-0.034	-0.036	-0.033	-0.02	0.121	0.086	-0.041	-0.039	-0.017	0.105	-0.023	-0.042	0.014	0.019	0.078	-0.038	-0.077	-0.036	-0.143	-0.021	0.03	-0.083	0.016	-0.073
487	FEL049_RAND_B_ACTTAGGCAACTGGTT	Cancer	781	605	FEL049-C-B	0	FEL049	0	C	10x	0	FEL049_B	Stable disease	HQLQ	Cancer cells	-0.099	-0.048	0.011	-0.02	0.093	0.075	0.099	0.022	0.027	-0.085	-0.166	-0.073	-0.127	0.012	0.107	0.008	0.173	0.032	0.06	0.092	0.001	0.078	0.038	0.085	0.185	-0.075	0.13	-0.033	-0.039	-0.001	0.079	-0.049	0.026	-0.17
488	FEL049_RAND_B_ACTTATCCAACCGGAA	Cancer	3798	1813	FEL049-C-B	1	FEL049	0	C	10x	0	FEL049_B	Stable disease	HQ	Cancer cells	-0.025	0.116	0.044	0.162	0.103	0.081	0.132	0.056	0.014	-0.084	-0.153	-0.171	-0.11	0.012	0.08	-0.09	0.109	-0.094	-0.081	-0.035	0.012	-0.029	0.019	0.053	0.088	-0.024	0.075	-0.043	0.032	-0.025	0.046	-0.035	-0.01	-0.137
489	FEL049_RAND_B_ACTTATCGTCTCACGG	Cancer	776	579	FEL049-C-B	7	FEL049	0	C	10x	0	FEL049_B	Stable disease	HQLQ	Cancer cells	-0.06	-0.063	-0.03	-0.083	0.092	0.07	0.131	0.003	0.011	-0.179	-0.134	-0.14	-0.166	-0.117	0.057	0.006	-0.13	-0.105	-0.062	0.094	-0.079	-0.097	0.009	0.11	0.203	0.036	0.033	0.048	0.015	0.02	0.062	-0.058	0.103	-0.209
490	FEL049_RAND_B_ACTTATCTCTCTATAC	Cancer	20054	4980	FEL049-C-B	1	FEL049	0	C	10x	0	FEL049_B	Stable disease	HQ	Cancer cells	0.082	0.138	0.134	0.181	0.104	0.101	0.132	0.078	0.114	0.03	0.116	0.07	0.103	0.128	0.03	0.137	0.246	0.187	0.192	0.102	0.141	0.168	0.143	0.125	0.061	0.087	0.135	0.129	0.029	0.102	0.065	0.106	-0.006	0.049
491	FEL049_RAND_B_ACTTCCGCACGCAGTC	Cancer	2344	1387	FEL049-C-B	0	FEL049	0	C	10x	0	FEL049_B	Stable disease	HQ	Cancer cells	-0.021	-0.054	-0.013	0.016	0.156	0.122	0.097	0.04	0.052	-0.115	-0.089	-0.052	-0.038	0.022	0.126	0.024	0.151	-0.004	0.022	0.088	-0.052	0.046	0.038	0.069	0.132	-0.016	-0.075	0.008	-0.029	-0.063	0.122	-0.002	-0.013	-0.06
492	FEL049_RAND_B_ACTTCCGCATAGAATG	Cancer	14031	4415	FEL049-C-B	1	FEL049	0	C	10x	0	FEL049_B	Stable disease	HQ	Cancer cells	0.016	0.011	0.072	-0.065	0.072	0.053	0.119	0.084	-0.007	-0.003	-0.041	-0.044	-0.008	0.07	0.078	0	0.101	-0.035	-0.013	-0.004	0	0.019	0.092	0.088	0.103	0.111	0.036	0.038	0.033	0.053	0.107	0.068	0.042	-0.141
493	FEL049_RAND_B_ACTTCCGTCGTTCCCA	Cancer	1313	942	FEL049-C-B	0	FEL049	0	C	10x	0	FEL049_B	Stable disease	HQLQ	Cancer cells	-0.042	0.007	0	0.002	0.139	0.121	0.104	0.052	0.097	-0.151	-0.127	-0.178	-0.171	0.03	0.108	-0.068	0.169	0.054	0.09	0.005	-0.015	0.075	0.019	0.056	0.238	0.005	-0.018	0	-0.127	0.006	0.053	-0.049	0.098	-0.208
494	FEL049_RAND_B_ACTTCGCCAAGAGCTG	Cancer	4854	2282	FEL049-C-B	0	FEL049	0	C	10x	0	FEL049_B	Stable disease	HQ	Cancer cells	0.003	0.039	0.001	0.055	0.137	0.122	0.201	0.063	0.112	-0.107	-0.033	-0.099	0.011	0.118	0.154	0.07	0.097	0.043	0.049	0.08	-0.018	0.044	0.005	0.095	0.074	0.056	-0.017	0.018	-0.054	-0.002	0.128	0.05	-0.02	-0.104
495	FEL049_RAND_B_ACTTTCAGTTTGCAGT	Cancer	3155	1778	FEL049-C-B	6	FEL049	0	C	10x	0	FEL049_B	Stable disease	HQ	Cancer cells	-0.045	0.125	0.043	-0.019	0.132	0.055	0.045	0.036	0.019	-0.081	-0.048	-0.211	-0.107	0.091	0.061	0.009	0.163	0.012	0.008	0.021	-0.041	0.07	0.075	0.066	0.105	0.059	0.102	0.104	-0.012	-0.042	0.109	0.04	0.034	-0.112
496	FEL049_RAND_B_ACTTTCATCGCCAACG	Cancer	4084	2011	FEL049-C-B	12	FEL049	0	C	10x	0	FEL049_B	Stable disease	HQ	Cancer cells	0.004	-0.018	-0.015	0.036	0.096	0.19	0.095	0.042	0.088	-0.044	-0.008	-0.084	-0.062	0.114	0.103	0.089	0.096	0	0.001	0.104	-0.002	-0.003	0.027	0.102	0.168	-0.03	-0.02	-0.072	-0.153	0.027	0.036	0.029	0.008	-0.146
497	FEL049_RAND_B_ACTTTGTAGTGTTGTC	Cancer	21003	5709	FEL049-C-B	15	FEL049	0	C	10x	0	FEL049_B	Stable disease	HQ	Cancer cells	0.091	0.213	0.192	0.049	0.088	0.098	0.077	0.069	0.075	0.014	-0.038	0.052	0.077	0.149	0.159	0.1	0.183	0.111	0.057	0.017	0.106	0.115	0.109	0.071	0.08	0.092	0.084	0.105	0.053	0.122	0.219	0.16	0.031	0.029
498	FEL049_RAND_B_ACTTTGTGTTCCTACC	Cancer	986	720	FEL049-C-B	0	FEL049	0	C	10x	0	FEL049_B	Stable disease	HQLQ	Cancer cells	-0.043	0.026	0.053	-0.027	0.099	0.087	0.113	0.04	0.059	-0.148	-0.141	-0.055	-0.11	-0.065	0.116	-0.012	-0.012	-0.024	-0.035	0.061	-0.049	-0.029	0.018	0.071	0.175	-0.042	0.044	0.039	0	-0.003	0.102	-0.018	-0.015	-0.23
499	FEL049_RAND_B_ACTTTGTTCCGGACGT	Cancer	19053	4195	FEL049-C-B	3	FEL049	0	C	10x	0	FEL049_B	Stable disease	HQ	Cancer cells	0.031	0.177	0.18	0.123	0.15	0.121	0.121	0.083	0.092	0.028	-0.011	0.018	0.053	0.105	0.077	0.04	0.231	0.054	0.058	0.08	0.063	0.116	0.1	0.111	0.13	0.186	0.029	0.253	0.191	0.132	0.101	0.131	0.149	0.007
500	FEL049_RAND_B_AGAAATGCAGAAACCG	Cancer	17801	4776	FEL049-C-B	5	FEL049	0	C	10x	0	FEL049_B	Stable disease	HQ	Cancer cells	-0.002	0.073	0.04	0.046	0.004	0.126	0.13	0.05	0.075	-0.058	-0.013	0.018	0.038	-0.056	0.038	-0.019	0.129	0.007	0.001	-0.045	0.012	0.031	0.103	0.062	0.094	0.073	0.03	0.093	0.041	0.083	0.137	-0.025	0.085	-0.038
501	FEL049_RAND_B_AGAAATGTCAGGTAAA	Cancer	723	524	FEL049-C-B	2	FEL049	0	C	10x	0	FEL049_B	Stable disease	HQLQ	Cancer cells	-0.06	0.027	-0.005	-0.053	0.072	0.06	0.113	0.017	0.022	-0.13	-0.201	-0.115	-0.187	-0.095	0.099	-0.05	0.038	-0.096	-0.088	0.031	-0.07	-0.072	0.004	0.135	0.156	-0.075	0.042	-0.001	-0.114	-0.006	0.086	-0.082	0.021	-0.145
502	FEL049_RAND_B_AGAAATGTCTCCTACG	Cancer	7889	3055	FEL049-C-B	1	FEL049	0	C	10x	0	FEL049_B	Stable disease	HQ	Cancer cells	0.037	0.046	0.148	0.299	0.157	0.098	0.117	0.055	0.036	-0.026	0.068	-0.03	0.032	0.058	0.131	0.097	0.115	-0.005	-0.006	0.155	0.018	0.035	0.083	0.115	0.027	0.018	0.09	0.032	0.06	0.005	0.107	0.051	0.022	0.076
503	FEL049_RAND_B_AGAACAAAGCAACTTC	Cancer	4929	2396	FEL049-C-B	1	FEL049	0	C	10x	0	FEL049_B	Stable disease	HQ	Cancer cells	-0.062	0.027	0.076	0.043	0.107	0.065	0.123	0.039	0.058	-0.071	-0.108	-0.174	-0.117	0.011	0.115	0.035	0.115	-0.014	0.013	0.091	-0.022	0.038	0.066	0.096	0.105	-0.034	0.025	0.072	0.044	-0.004	0.034	0.005	-0.004	-0.175
504	FEL049_RAND_B_AGAACCTAGAAAGTCT	Cancer	27557	5932	FEL049-C-B	1	FEL049	0	C	10x	0	FEL049_B	Stable disease	HQ	Cancer cells	0.03	0.175	0.096	0.026	0.115	0.103	0.125	0.03	-0.012	0.023	0.005	0.062	-0.018	0.096	0.079	0.11	0.103	0.04	0.013	0.127	0.063	0.068	0.046	0.071	0.055	0.047	0.017	0.015	0.143	0.048	0.024	0.009	0.034	-0.035
505	FEL049_RAND_B_AGAACCTCACCACATA	Cancer	5132	2600	FEL049-C-B	0	FEL049	0	C	10x	0	FEL049_B	Stable disease	HQ	Cancer cells	0.027	0.032	0.031	0.052	0.056	0.112	0.08	0.036	0.052	-0.077	-0.083	-0.034	-0.014	-0.004	0.119	0.088	0.145	-0.048	-0.064	0.088	-0.044	0.023	0.136	0.027	0.124	0.025	-0.042	-0.044	-0.066	0.046	0.005	0.085	-0.062	-0.06
506	FEL049_RAND_B_AGAACCTCATTGGGAG	Cancer	691	529	FEL049-C-B	7	FEL049	0	C	10x	0	FEL049_B	Stable disease	HQLQ	Cancer cells	-0.051	-0.031	-0.031	-0.048	0.155	0.046	0.122	0.025	0.041	-0.132	-0.125	-0.034	-0.145	-0.046	0.119	0.013	-0.033	-0.031	-0.009	0.038	-0.09	-0.034	-0.032	0.075	0.161	-0.064	0.047	0.081	-0.034	0.022	0.088	-0.072	0.051	-0.17
507	FEL049_RAND_B_AGAAGCGTCACTGGTA	Cancer	817	613	FEL049-C-B	0	FEL049	0	C	10x	0	FEL049_B	Stable disease	HQLQ	Cancer cells	-0.115	0.051	-0.007	-0.028	0.074	0.077	0.133	0.042	0.061	-0.209	-0.134	-0.195	-0.186	-0.069	0.115	0.043	0.064	-0.073	-0.055	0.068	-0.096	-0.038	-0.044	0.075	0.21	-0.061	-0.072	-0.113	0.03	-0.048	0.065	-0.104	-0.004	-0.208
508	FEL049_RAND_B_AGAAGCGTCATCTATC	Cancer	4323	2187	FEL049-C-B	6	FEL049	0	C	10x	0	FEL049_B	Stable disease	HQ	Cancer cells	0	0.036	0.077	0.062	0.056	0.089	0.065	0.043	0.019	-0.056	-0.123	-0.096	-0.076	0.06	0.101	0.117	0.087	-0.06	-0.038	0.136	-0.036	0.021	0.074	0.074	0.06	0.017	-0.077	-0.024	0.072	0.001	0.03	-0.001	-0.036	-0.093
509	FEL049_RAND_B_AGAAGCGTCATTACTC	Cancer	931	695	FEL049-C-B	0	FEL049	0	C	10x	0	FEL049_B	Stable disease	HQLQ	Cancer cells	-0.088	-0.032	0.005	-0.003	0.144	0.075	0.154	0.029	0.047	-0.106	-0.137	-0.086	-0.112	-0.057	0.09	-0.01	0.033	-0.057	-0.006	0.063	-0.104	-0.055	0.029	0.106	0.165	-0.086	-0.071	0.049	0.009	-0.013	0.07	0.031	0.101	-0.144
510	FEL049_RAND_B_AGAAGTAAGGGTATAT	Cancer	3158	1878	FEL049-C-B	12	FEL049	0	C	10x	0	FEL049_B	Stable disease	HQ	Cancer cells	-0.003	-0.081	0.006	0.102	0.128	0.072	0.156	0.075	0.034	-0.087	-0.101	-0.1	-0.132	0.092	0.149	0.057	0.156	-0.055	-0.032	0.124	0.001	0.037	0.024	0.01	0.083	-0.015	-0.031	0.047	-0.011	0.067	-0.007	-0.055	-0.002	-0.003
511	FEL049_RAND_B_AGAAGTAAGTGGCGAT	Cancer	675	521	FEL049-C-B	9	FEL049	0	C	10x	0	FEL049_B	Stable disease	HQLQ	Cancer cells	-0.063	-0.057	-0.021	-0.007	0.082	0.046	0.114	0.03	0.027	-0.104	-0.163	-0.098	-0.056	0.073	0.061	0.048	0.109	-0.038	0.015	0.12	-0.031	0.019	0.019	0.15	0.224	-0.063	-0.011	0.033	-0.024	0.006	0.123	-0.082	0.043	-0.168
512	FEL049_RAND_B_AGAAGTAGTAACGTTC	Cancer	1343	969	FEL049-C-B	0	FEL049	0	C	10x	0	FEL049_B	Stable disease	HQLQ	Cancer cells	-0.065	0.141	0.03	0.114	0.109	0.102	0.102	0.079	0.104	-0.188	-0.12	-0.17	-0.13	0.112	0.085	0.039	0.22	-0.096	-0.084	0.116	-0.076	0.016	0.003	0.104	0.155	-0.057	-0.02	0.058	-0.004	-0.028	0.078	-0.022	0.062	-0.11
513	FEL049_RAND_B_AGAAGTAGTTCGGTCG	Cancer	749	574	FEL049-C-B	0	FEL049	0	C	10x	0	FEL049_B	Stable disease	HQLQ	Cancer cells	-0.102	-0.024	-0.032	-0.078	0.156	0.055	0.161	0.024	0.02	-0.114	-0.112	-0.157	-0.148	-0.058	0.092	0.004	0.04	-0.086	-0.038	0.075	-0.106	-0.042	-0.023	0.06	0.139	-0.075	-0.006	-0.036	-0.128	-0.012	0.11	-0.092	0.011	-0.239
514	FEL049_RAND_B_AGACAAAAGAGCTGAC	Cancer	1612	1081	FEL049-C-B	0	FEL049	0	C	10x	0	FEL049_B	Stable disease	HQLQ	Cancer cells	-0.016	0.016	0.004	-0.008	0.151	0.12	0.13	0.025	0.023	-0.071	-0.124	-0.034	-0.157	0.066	0.075	0.076	0.06	0.032	0.032	0.154	-0.021	0.026	0.052	0.088	0.179	-0.042	-0.025	0.018	-0.126	0.048	0.057	-0.055	-0.004	-0.154
515	FEL049_RAND_B_AGACAAATCAAAGGTA	Cancer	22834	6173	FEL049-C-B	0	FEL049	0	C	10x	0	FEL049_B	Stable disease	HQ	Cancer cells	0.078	0.113	0.092	0.133	0.12	0.077	0.1	0.051	0.063	0.093	0.065	0.081	-0.014	0.098	0.122	0.063	0.124	0.097	0.119	0.016	0.093	0.12	0.126	0.065	0.079	0.05	0.026	0.09	0.111	0.103	0.063	0.039	0.037	0.145
516	FEL049_RAND_B_AGACACTGTTCTAACG	Cancer	1039	774	FEL049-C-B	7	FEL049	0	C	10x	0	FEL049_B	Stable disease	HQLQ	Cancer cells	-0.033	0.071	-0.039	-0.144	0.113	0.059	0.09	0.038	0.037	-0.114	-0.05	-0.045	-0.063	0.081	0.068	0	0.141	0.031	0.063	0.085	-0.049	0.05	0.007	0.098	0.209	-0.06	0.053	0.022	-0.037	0.014	0.079	-0.113	0.026	-0.129
517	FEL049_RAND_B_AGACAGGCACATAGCT	Cancer	2251	1243	FEL049-C-B	21	FEL049	0	C	10x	0	FEL049_B	Stable disease	HQ	Cancer cells	-0.01	0.145	-0.009	-0.078	0.082	0.08	0.076	0.049	0.085	-0.105	-0.139	-0.127	-0.069	-0.008	0.115	0.077	0.089	-0.034	-0.014	0.139	-0.052	0.023	0.005	0.081	0.216	0.025	0.019	-0.004	-0.087	-0.089	-0.016	-0.043	0.029	-0.103
518	FEL049_RAND_B_AGACAGGGTCTAGGCC	Cancer	788	630	FEL049-C-B	0	FEL049	0	C	10x	0	FEL049_B	Stable disease	HQLQ	Cancer cells	-0.049	-0.044	-0.04	-0.115	0.071	0.084	0.105	0.04	0.03	-0.153	-0.074	-0.106	-0.218	0.101	0.118	0.003	0.139	-0.102	-0.092	0.088	-0.084	-0.003	0.009	0.113	0.156	-0.098	0.043	-0.076	-0.105	0.018	0.106	-0.143	0.046	-0.138
519	FEL049_RAND_B_AGACCATAGCGCACAA	Cancer	3286	1889	FEL049-C-B	7	FEL049	0	C	10x	0	FEL049_B	Stable disease	HQ	Cancer cells	0.052	0.09	0.077	0.055	0.065	0.128	0.112	0.076	0.063	0.014	0.089	0.042	-0.026	0.067	0.106	0.094	0.058	0.016	-0.015	0.119	-0.009	0.044	0.069	0.048	0.09	-0.086	-0.039	0.021	-0.024	0.041	0.071	-0.062	0.005	0.025
520	FEL049_RAND_B_AGACCATAGTTGTCAC	Cancer	857	659	FEL049-C-B	7	FEL049	0	C	10x	0	FEL049_B	Stable disease	HQLQ	Cancer cells	-0.044	0.016	0.011	0.031	0.089	0.05	0.059	0.025	0.031	-0.121	-0.162	-0.174	-0.089	-0.011	0.086	0	0.109	-0.013	0.044	0.083	-0.055	0.029	-0.01	0.1	0.16	-0.033	-0.074	0.004	-0.095	0.016	0.17	-0.077	0.055	-0.084
521	FEL049_RAND_B_AGACCATGTACGATCT	Cancer	4730	2487	FEL049-C-B	12	FEL049	0	C	10x	0	FEL049_B	Stable disease	HQ	Cancer cells	-0.012	0.079	0.064	0.049	0.025	0.098	0.13	0.027	-0.007	-0.036	-0.106	0.008	-0.081	0.091	0.12	0.078	0.147	0.072	0.048	0.036	0.034	0.056	0.073	0.095	0.076	0.095	0.058	0.036	-0.036	0.072	0.041	0.027	0.058	-0.06
522	FEL049_RAND_B_AGACCATGTCTCACAA	Cancer	825	635	FEL049-C-B	0	FEL049	0	C	10x	0	FEL049_B	Stable disease	HQLQ	Cancer cells	-0.09	0.019	-0.053	-0.123	0.093	0.081	0.174	0.019	0.014	-0.15	-0.169	-0.147	-0.185	0.036	0.088	-0.01	0.094	-0.037	0.015	0.067	-0.042	-0.013	-0.013	0.082	0.207	-0.057	-0.076	0.023	-0.102	-0.016	0.048	-0.086	0.082	-0.267
523	FEL049_RAND_B_AGACCATGTTCTCCAC	Cancer	798	598	FEL049-C-B	0	FEL049	0	C	10x	0	FEL049_B	Stable disease	HQLQ	Cancer cells	-0.08	-0.03	-0.034	0.01	0.117	0.07	0.145	0.033	0.039	-0.139	-0.136	-0.052	-0.084	-0.066	0.117	-0.011	0.065	-0.058	-0.04	0.063	-0.117	-0.042	0.042	0.037	0.139	-0.059	-0.073	-0.046	-0.126	-0.05	0.043	-0.02	0.04	-0.107
524	FEL049_RAND_B_AGACCCGAGGCACGAT	Cancer	8347	3227	FEL049-C-B	0	FEL049	0	C	10x	0	FEL049_B	Stable disease	HQ	Cancer cells	0.044	0.123	0.038	0.063	0.118	0.128	0.031	0.08	0.035	-0.021	-0.092	-0.042	-0.024	0.056	0.111	0.014	0.132	-0.032	-0.04	0.018	0.006	0.026	0.008	0.081	0.058	0.051	-0.035	0.07	0.058	0.016	0.111	0.14	0.071	-0.114
525	FEL049_RAND_B_AGACCCGGTCTAATCG	Cancer	3283	1934	FEL049-C-B	12	FEL049	0	C	10x	0	FEL049_B	Stable disease	HQ	Cancer cells	0.055	0.135	0.055	0.091	0.134	0.092	0.103	0.067	0.053	-0.036	-0.022	-0.074	-0.063	0.033	0.123	0.18	0.122	-0.006	0.024	0.245	0.003	0.044	0.062	0.108	0.119	0.086	0.023	0.055	-0.049	0.022	0.014	-0.027	-0.076	0.028
526	FEL049_RAND_B_AGACTCAAGTCATGGG	Cancer	730	564	FEL049-C-B	0	FEL049	0	C	10x	0	FEL049_B	Stable disease	HQLQ	Cancer cells	-0.1	-0.039	-0.02	-0.046	0.1	0.077	0.074	0.038	0.055	-0.156	-0.105	-0.187	-0.189	-0.032	0.112	-0.008	0.066	-0.072	-0.023	0.068	-0.113	-0.031	-0.016	0.072	0.176	-0.06	-0.073	0.013	-0.111	0.015	0.084	-0.133	0.052	-0.274
527	FEL049_RAND_B_AGACTCACACGTGAGA	Cancer	1136	821	FEL049-C-B	0	FEL049	0	C	10x	0	FEL049_B	Stable disease	HQLQ	Cancer cells	-0.01	-0.052	0.004	-0.078	0.09	0.065	0.068	0.051	0.065	-0.103	-0.054	-0.055	-0.108	0.065	0.098	0.032	0.021	0.036	0.098	0.107	0	0.016	0.009	0.1	0.166	-0.092	-0.076	0.066	-0.043	-0.029	0.088	-0.068	0.017	-0.161
528	FEL049_RAND_B_AGAGAATAGATACATG	Cancer	5241	2274	FEL049-C-B	0	FEL049	0	C	10x	0	FEL049_B	Stable disease	HQ	Cancer cells	0.024	0.132	0.071	0.126	0.073	0.107	0.113	0.056	-0.013	-0.143	-0.181	-0.058	-0.148	0.086	0.09	0.079	0.152	0.038	0.075	0.096	0.012	0.04	0.073	0.064	0.063	-0.004	-0.036	0.094	-0.004	0.009	0.104	0.024	-0.014	-0.103
529	FEL049_RAND_B_AGAGAATAGTATAACG	Cancer	1620	1004	FEL049-C-B	0	FEL049	0	C	10x	0	FEL049_B	Stable disease	HQLQ	Cancer cells	-0.054	-0.036	-0.09	-0.108	0.094	0.06	0.12	0.049	0.07	-0.142	-0.087	-0.104	-0.137	-0.036	0.102	-0.062	-0.015	-0.069	-0.021	-0.005	-0.111	-0.079	0.023	0.091	0.135	0.041	-0.011	0.007	-0.014	-0.094	0.037	-0.064	-0.029	-0.205
530	FEL049_RAND_B_AGAGAATTCCGTATAG	Cancer	988	771	FEL049-C-B	7	FEL049	0	C	10x	0	FEL049_B	Stable disease	HQLQ	Cancer cells	-0.078	0.078	-0.002	0.05	0.1	0.051	0.092	0.03	0.023	-0.119	-0.111	-0.05	-0.201	-0.064	0.082	0.035	-0.013	-0.057	-0.073	0.061	-0.061	-0.07	0.022	0.067	0.159	-0.088	-0.078	0.032	-0.114	-0.019	0.065	-0.084	0.007	-0.145
531	FEL049_RAND_B_AGAGAGCAGTCTCTGA	Cancer	6680	2923	FEL049-C-B	1	FEL049	0	C	10x	0	FEL049_B	Stable disease	HQ	Cancer cells	0.046	0.048	0.115	0.184	0.149	0.074	0.097	0.072	0.082	-0.023	0.088	-0.06	-0.018	0.051	0.099	0.057	0.204	-0.029	-0.001	0.122	0.033	0.063	0.097	0.069	0.056	-0.03	-0.013	0.1	-0.052	0.086	0.201	0.041	0.096	-0.029
532	FEL049_RAND_B_AGAGAGCCACACTGGC	Cancer	759	593	FEL049-C-B	0	FEL049	0	C	10x	0	FEL049_B	Stable disease	HQLQ	Cancer cells	-0.114	0.033	-0.019	-0.082	0.09	0.049	0.099	0.018	0.001	-0.127	-0.188	-0.132	-0.139	-0.08	0.087	-0.042	0.039	-0.126	-0.082	0.044	-0.101	-0.064	-0.036	0.062	0.179	-0.09	-0.02	0.027	-0.103	0.013	0.084	-0.123	-0.017	-0.206
533	FEL049_RAND_B_AGAGAGCGTAACCCGC	Cancer	759	586	FEL049-C-B	0	FEL049	0	C	10x	0	FEL049_B	Stable disease	HQLQ	Cancer cells	-0.115	-0.019	-0.028	-0.085	0.092	0.147	0.183	0.017	0.032	-0.218	-0.122	-0.142	-0.228	-0.125	0.085	0.009	0.038	-0.085	-0.073	0.031	-0.115	-0.053	0.008	0.065	0.188	-0.033	0.141	-0.094	-0.064	-0.051	0.101	-0.109	-0.034	-0.23
534	FEL049_RAND_B_AGAGAGCTCTATCGTT	Cancer	6238	2623	FEL049-C-B	0	FEL049	0	C	10x	0	FEL049_B	Stable disease	HQ	Cancer cells	0.088	0.061	0.039	0.094	0.134	0.054	0.008	0.065	0.042	-0.027	0.078	0.07	0.107	0.244	0.106	0.257	0.241	0.042	0.022	0.293	0.088	0.165	0.145	0.093	0.12	0.004	-0.052	0.067	-0.018	0.079	0.111	-0.008	0.076	0.101
535	FEL049_RAND_B_AGATAGAAGTAGTCCT	Cancer	3029	1734	FEL049-C-B	5	FEL049	0	C	10x	0	FEL049_B	Stable disease	HQ	Cancer cells	-0.019	-0.027	0.016	-0.032	0.145	0.043	0.079	0.045	0.074	-0.056	0.05	-0.087	0.021	0.113	0.103	0.019	0.117	0.021	-0.014	-0.023	-0.01	0.036	0.041	0.092	0.141	0.063	-0.045	0.032	-0.002	0.029	0.099	0.062	0.066	-0.05
536	FEL049_RAND_B_AGATAGAGTGCAACAG	Cancer	950	707	FEL049-C-B	0	FEL049	0	C	10x	0	FEL049_B	Stable disease	HQLQ	Cancer cells	-0.082	0.085	0.022	0.037	0.1	0.107	0.152	0.055	0.057	-0.149	-0.039	-0.187	-0.077	0.008	0.089	0.092	-0.012	-0.084	-0.035	0.17	-0.049	-0.04	-0.031	0.086	0.171	-0.037	-0.009	-0.077	-0.115	-0.02	0.072	-0.135	0.079	-0.225
537	FEL049_RAND_B_AGATAGATCCTGGCTT	Cancer	4612	2216	FEL049-C-B	0	FEL049	0	C	10x	0	FEL049_B	Stable disease	HQ	Cancer cells	-0.076	0.133	0.071	0.04	0.057	0.149	0.11	0.064	0.058	-0.132	-0.076	-0.122	-0.119	-0.029	0.105	-0.01	0.084	-0.029	-0.01	0.044	-0.001	-0.012	0.054	0.023	0.166	0.052	-0.036	0.019	-0.166	0.049	0.056	0.09	-0.014	-0.088
538	FEL049_RAND_B_AGATCCACAAGCGAGT	Cancer	2314	1441	FEL049-C-B	12	FEL049	0	C	10x	0	FEL049_B	Stable disease	HQ	Cancer cells	-0.026	0.046	0.006	-0.002	0.089	0.111	0.114	0.058	0.053	-0.077	0.016	-0.153	-0.097	0.041	0.124	-0.036	0.143	-0.014	0.009	0.028	-0.042	0	0.009	0.063	0.085	-0.093	0.024	-0.036	-0.03	0.005	0.103	-0.092	-0.018	-0.137
539	FEL049_RAND_B_AGATCCACACCTATCC	Cancer	3453	2029	FEL049-C-B	12	FEL049	0	C	10x	0	FEL049_B	Stable disease	HQ	Cancer cells	0.013	-0.015	0.026	0.092	0.055	0.115	0.157	0.06	0.035	-0.031	-0.059	-0.173	-0.059	0.065	0.065	0.017	0.123	0.023	0.025	0.081	-0.018	0.034	-0.012	0.05	0.137	0.051	0.031	-0.024	0.016	0.018	-0.028	0.049	-0.028	-0.043
540	FEL049_RAND_B_AGATCCAGTGTACGCC	Cancer	3054	1808	FEL049-C-B	6	FEL049	0	C	10x	0	FEL049_B	Stable disease	HQ	Cancer cells	0.011	0.042	0.004	-0.165	0.096	0.05	0.149	0.081	0.096	-0.097	-0.035	-0.008	-0.056	0.031	0.101	0.101	0.06	0.029	0.061	0.116	-0.021	0.014	0.033	0.077	0.129	-0.047	-0.017	0.08	0.076	0.005	0.043	-0.005	0.001	-0.188
541	FEL049_RAND_B_AGATCGTAGCAGATAT	Cancer	7404	2931	FEL049-C-B	13	FEL049	0	C	10x	0	FEL049_B	Stable disease	HQLQ	Cancer cells	-0.006	0.088	-0.02	-0.11	0.078	0.065	0.025	0.013	0.066	-0.012	-0.012	0.014	-0.019	-0.03	0.054	-0.008	0.084	-0.078	-0.066	-0.022	-0.015	-0.028	-0.014	0.106	0.097	0.037	-0.06	0.039	0.164	0.041	-0.047	0.085	-0.027	-0.052
542	FEL049_RAND_B_AGATCGTTCCTAGAGT	Cancer	3830	1983	FEL049-C-B	5	FEL049	0	C	10x	0	FEL049_B	Stable disease	HQ	Cancer cells	-0.038	0.164	0.023	0.008	0.093	0.085	0.082	0.031	0.009	-0.087	-0.08	-0.036	-0.046	0.048	0.083	0.105	0.22	0.055	0.06	0.122	-0.009	0.101	0.027	0.084	0.162	0.027	0.104	-0.052	0.017	0.041	-0.03	-0.076	-0.028	0.058
543	FEL049_RAND_B_AGATGAAAGGCTTAAA	Cancer	927	697	FEL049-C-B	0	FEL049	0	C	10x	0	FEL049_B	Stable disease	HQLQ	Cancer cells	-0.131	-0.034	-0.017	-0.031	0.09	0.042	0.117	0.032	0.024	-0.199	-0.203	-0.191	-0.188	-0.032	0.082	-0.016	0.037	-0.099	-0.053	0.054	-0.108	-0.065	-0.026	0.044	0.168	-0.111	-0.072	-0.091	-0.134	-0.079	0.071	-0.131	-0.033	-0.249
544	FEL049_RAND_B_AGATGAACAACACAGG	Cancer	817	640	FEL049-C-B	0	FEL049	0	C	10x	0	FEL049_B	Stable disease	HQLQ	Cancer cells	-0.058	-0.043	-0.004	-0.002	0.123	0.079	0.073	0.01	0.006	-0.142	-0.108	-0.116	-0.17	0.003	0.126	0.092	0.027	-0.052	-0.035	0.168	-0.047	-0.038	-0.016	0.079	0.176	-0.048	-0.014	0.001	-0.118	-0.057	0.112	-0.013	0.003	-0.236
545	FEL049_RAND_B_AGATGAACAACCTATG	Cancer	2991	1588	FEL049-C-B	0	FEL049	0	C	10x	0	FEL049_B	Stable disease	HQ	Cancer cells	-0.027	0.072	0.027	-0.015	0.105	0.118	0.106	0.063	0.038	-0.12	-0.018	-0.118	-0.217	-0.02	0.071	0.08	-0.002	-0.045	-0.055	0.043	-0.044	-0.072	0.068	0.065	0.092	0.018	-0.018	0.021	0.048	0.014	0.022	0.041	0.013	-0.186
546	FEL049_RAND_B_AGATGAATCACAATGC	Cancer	4431	2337	FEL049-C-B	0	FEL049	0	C	10x	0	FEL049_B	Stable disease	HQ	Cancer cells	0.077	-0.018	0.057	0.102	0.093	0.107	0.076	0.067	0.016	-0.003	-0.062	0.006	0.018	0.113	0.081	0.06	0.117	0.012	0.013	0.067	-0.018	0.06	0.103	0.045	0.08	0.051	-0.081	0.023	0.055	-0.003	0.057	0.064	0.052	-0.045
547	FEL049_RAND_B_AGATGAATCGTGGACC	Cancer	981	712	FEL049-C-B	0	FEL049	0	C	10x	0	FEL049_B	Stable disease	HQLQ	Cancer cells	-0.08	0.065	0.017	-0.031	0.067	0.05	0.091	0.021	0.027	-0.131	-0.1	-0.138	-0.134	-0.057	0.038	0.04	-0.007	-0.021	0.032	0.117	-0.026	-0.029	-0.004	0.109	0.213	0.013	-0.015	0.11	0.155	0.043	0.096	-0.005	0.095	-0.156
548	FEL049_RAND_B_AGATGCTAGCCTGCCA	Cancer	1025	719	FEL049-C-B	4	FEL049	0	C	10x	0	FEL049_B	Stable disease	HQLQ	Cancer cells	-0.129	-0.041	-0.012	-0.071	0.124	0.06	0.114	0.024	0.025	-0.13	-0.144	-0.159	-0.162	-0.018	0.071	0.003	0.042	-0.129	-0.088	0.077	-0.094	-0.057	-0.003	0.072	0.149	-0.038	-0.017	-0.022	-0.104	0.03	0.067	-0.124	-0.001	-0.137
549	FEL049_RAND_B_AGATGCTAGTGGACTG	Cancer	827	615	FEL049-C-B	0	FEL049	0	C	10x	0	FEL049_B	Stable disease	HQLQ	Cancer cells	-0.059	0.137	-0.001	0.002	0.102	0.048	0.109	0.046	0.075	-0.219	-0.142	-0.157	-0.18	-0.069	0.119	-0.012	0.029	-0.084	-0.035	0.06	-0.103	-0.072	0.012	0.061	0.184	-0.04	0.038	0.027	-0.123	-0.061	0.07	-0.104	0.008	-0.246
550	FEL049_RAND_B_AGATGCTCAAATCCCA	Cancer	6129	2794	FEL049-C-B	0	FEL049	0	C	10x	0	FEL049_B	Stable disease	HQ	Cancer cells	0.018	0.002	0.054	0.218	0.116	0.103	0.071	0.056	0.02	0.01	-0.044	-0.092	-0.054	0.053	0.039	0.105	0.104	0.034	0.073	0.131	0.064	0.06	0.105	0.087	0.184	0.043	0.131	0.16	0.057	0.02	0.105	-0.073	0.043	-0.067
551	FEL049_RAND_B_AGCATCAAGTAGACCG	Cancer	1095	843	FEL049-C-B	7	FEL049	0	C	10x	0	FEL049_B	Stable disease	HQLQ	Cancer cells	-0.106	-0.04	-0.011	0.055	0.076	0.086	0.13	0.026	0.008	-0.135	-0.106	-0.231	-0.233	0.034	0.094	-0.006	0.094	-0.057	-0.005	0.076	-0.066	0.011	0.034	0.06	0.147	0.028	-0.024	-0.032	-0.127	0	0.077	-0.065	0.028	-0.275
552	FEL049_RAND_B_AGCCAATAGAGGTCGT	Cancer	2836	1717	FEL049-C-B	12	FEL049	0	C	10x	0	FEL049_B	Stable disease	HQ	Cancer cells	-0.056	0.001	0.009	0.099	0.154	0.13	0.042	0.055	0.078	-0.133	-0.083	-0.099	-0.083	0.059	0.148	0.016	0.182	-0.026	0.029	0.075	-0.025	0.024	0.048	0.089	0.101	0.013	0.02	-0.047	-0.107	0.006	0.107	-0.038	0.026	-0.116
553	FEL049_RAND_B_AGCCAATAGCAGATAT	Cancer	7896	3176	FEL049-C-B	0	FEL049	0	C	10x	0	FEL049_B	Stable disease	HQ	Cancer cells	-0.02	0.172	0.05	0.138	0.049	0.092	0.093	0.036	0.066	-0.028	-0.071	-0.101	-0.098	0.084	0.062	-0.028	0.08	-0.086	-0.071	-0.037	-0.055	-0.047	0.118	0.118	0.111	0.01	0.002	-0.092	0.03	0.045	0.079	-0.041	-0.086	-0.041
554	FEL049_RAND_B_AGCCAATGTCGTACAT	Cancer	1931	1330	FEL049-C-B	0	FEL049	0	C	10x	0	FEL049_B	Stable disease	HQLQ	Cancer cells	-0.055	-0.042	0.036	-0.038	0.127	0.074	0.076	0.019	0.008	-0.098	-0.031	-0.102	-0.139	0.019	0.071	0.039	0.112	0.027	0.061	0.113	-0.006	0.044	0.021	0.085	0.115	0.009	0.022	0.025	-0.043	-0.054	0.101	-0.106	0.016	-0.174
555	FEL049_RAND_B_AGCCAATGTTGCATGT	Cancer	1303	943	FEL049-C-B	0	FEL049	0	C	10x	0	FEL049_B	Stable disease	HQLQ	Cancer cells	-0.036	0.017	0.015	-0.034	0.131	0.064	0.049	0.035	0.028	-0.095	-0.135	-0.108	-0.043	-0.046	0.096	-0.047	0.041	-0.019	0.004	0.034	-0.053	-0.031	0.032	0.084	0.134	-0.066	-0.021	-0.081	0.019	-0.009	0.028	-0.087	-0.001	-0.09
556	FEL049_RAND_B_AGCCAATTCGAGTACT	Cancer	773	570	FEL049-C-B	0	FEL049	0	C	10x	0	FEL049_B	Stable disease	HQLQ	Cancer cells	-0.058	-0.041	0.002	-0.003	0.121	0.067	0.065	0.005	0.003	-0.14	-0.152	-0.165	-0.081	0.111	0.097	0.098	0.039	-0.034	-0.016	0.128	-0.048	-0.018	0.025	0.083	0.179	-0.045	-0.015	-0.037	-0.096	0.019	0.114	-0.073	0.021	-0.25
557	FEL049_RAND_B_AGCCAATTCTAGGCCG	Cancer	14500	4320	FEL049-C-B	6	FEL049	0	C	10x	0	FEL049_B	Stable disease	HQ	Cancer cells	0.055	0.18	0.123	0.111	0.093	0.141	0.17	0.108	0.048	0.046	0.01	0.027	0.049	0.019	0.138	0.102	0.15	-0.034	-0.041	0.152	0.03	0.067	0.061	0.047	0.056	0.06	-0.051	0.055	0.052	0.038	0.109	0.02	0.04	0.063
558	FEL049_RAND_B_AGCCACGAGTCCTGTA	Cancer	822	613	FEL049-C-B	0	FEL049	0	C	10x	0	FEL049_B	Stable disease	HQLQ	Cancer cells	-0.106	0.088	-0.006	-0.118	0.065	0.03	0.09	0.001	-0.013	-0.146	-0.16	-0.173	-0.206	-0.055	0.061	-0.004	0.03	-0.069	-0.018	0.08	-0.068	-0.054	-0.031	0.093	0.214	0.075	-0.016	-0.043	-0.097	-0.011	0.092	-0.116	0.095	-0.212
559	FEL049_RAND_B_AGCCACGGTGTCCGTG	Cancer	5451	2200	FEL049-C-B	0	FEL049	0	C	10x	0	FEL049_B	Stable disease	HQ	Cancer cells	0.007	-0.012	0.037	0.124	0.084	0.108	0.162	0.079	0.104	-0.04	-0.09	-0.134	0.01	-0.038	0.119	0.048	0.086	-0.085	-0.073	0.084	-0.03	-0.06	0.072	0.09	0.109	-0.012	-0.076	0.025	0.116	-0.013	0.03	-0.046	0.01	-0.168
560	FEL049_RAND_B_AGCCACGTCCATAGGT	Cancer	3332	1752	FEL049-C-B	12	FEL049	0	C	10x	0	FEL049_B	Stable disease	HQ	Cancer cells	0.017	-0.017	0.007	0.027	0.1	0.071	0.178	0.06	0.081	-0.04	-0.086	-0.188	-0.035	0.041	0.097	0.083	0.155	0.032	0.004	0.1	0.01	0.059	0.009	0.139	0.177	0.108	-0.014	0.019	0.037	0.022	-0.04	-0.037	0.002	-0.138
561	FEL049_RAND_B_AGCCACGTCCTCAGGG	Cancer	4235	2265	FEL049-C-B	12	FEL049	0	C	10x	0	FEL049_B	Stable disease	HQ	Cancer cells	0.005	0.007	0.048	-0.006	0.086	0.135	0.015	0.061	0.054	0.014	-0.032	-0.144	-0.083	0.124	0.101	0.039	0.122	-0.026	0.004	0.106	0.009	0.038	0.07	0.047	0.074	0.059	-0.002	0.059	-0.094	0.031	0.128	-0.109	0.018	0.024
562	FEL049_RAND_B_AGCCACGTCTTTCCGG	Cancer	855	639	FEL049-C-B	0	FEL049	0	C	10x	0	FEL049_B	Stable disease	HQLQ	Cancer cells	-0.071	-0.036	-0.025	0.061	0.117	0.077	0.073	0.035	0.038	-0.174	-0.131	-0.185	-0.144	0.084	0.119	0.035	0.144	-0.07	-0.022	0.107	-0.108	0	-0.001	0.068	0.135	-0.083	-0.071	-0.101	-0.123	-0.04	0.04	-0.128	-0.023	-0.235
563	FEL049_RAND_B_AGCCAGCAGAAGGATG	Cancer	872	654	FEL049-C-B	0	FEL049	0	C	10x	0	FEL049_B	Stable disease	HQLQ	Cancer cells	-0.08	0.016	-0.025	-0.027	0.152	0.019	0.084	0.027	0.016	-0.204	-0.16	-0.138	-0.109	-0.019	0.087	-0.006	0.129	-0.062	-0.044	0.075	-0.045	-0.005	0.008	0.1	0.208	-0.027	-0.081	-0.007	-0.031	0.023	0.082	-0.055	-0.005	-0.201
564	FEL049_RAND_B_AGCCAGCAGGGCATGT	Cancer	1635	1147	FEL049-C-B	0	FEL049	0	C	10x	0	FEL049_B	Stable disease	HQLQ	Cancer cells	0.027	0.079	0.012	-0.077	0.079	0.113	0.169	0.041	0.026	-0.129	-0.062	-0.105	-0.145	0.118	0.131	-0.014	0.128	0.058	0.029	0.059	-0.012	0.044	0.04	0.05	0.137	-0.045	-0.023	0.019	0.093	-0.021	0.122	-0.057	0.02	-0.129
565	FEL049_RAND_B_AGCGATTAGAACTCCT	Cancer	5788	2500	FEL049-C-B	0	FEL049	0	C	10x	0	FEL049_B	Stable disease	HQ	Cancer cells	0.012	0.073	0.078	0.047	0.077	0.076	0.135	0.069	0.021	0	-0.056	-0.004	0.029	0.008	0.115	0.078	0.16	0.022	0.028	0.091	0.024	0.07	0.065	0.097	0.12	-0.047	0.015	-0.008	-0.091	-0.022	0.051	0.04	0.041	-0.08
566	FEL049_RAND_B_AGCGATTGTGCAGATG	Cancer	56708	8209	FEL049-C-B	11	FEL049	0	C	10x	0	FEL049_B	Stable disease	HQLQ	Cancer cells	0	0.166	0.056	-0.033	0.065	0.094	0.12	0.006	0.053	-0.093	-0.079	-0.115	-0.124	-0.019	0.136	-0.059	-0.078	-0.058	-0.013	-0.001	0	-0.078	0.144	0.118	0.071	0.137	0.059	0.052	0.059	0.087	0.108	0.121	0.052	-0.119
567	FEL049_RAND_B_AGCGCCAAGCTTGTTG	Cancer	832	626	FEL049-C-B	7	FEL049	0	C	10x	0	FEL049_B	Stable disease	HQLQ	Cancer cells	-0.063	0.025	-0.045	-0.116	0.127	0.068	0.076	0.034	0.059	-0.109	-0.048	-0.083	-0.106	0.012	0.076	0.109	-0.008	-0.004	-0.018	0.077	-0.061	-0.017	-0.023	0.059	0.154	-0.019	0.043	-0.038	0.015	0.001	0.078	-0.098	0.025	-0.189
568	FEL049_RAND_B_AGCGCCACAGAACGCA	Cancer	798	600	FEL049-C-B	0	FEL049	0	C	10x	0	FEL049_B	Stable disease	HQLQ	Cancer cells	-0.08	0.024	-0.025	-0.119	0.131	0.072	0.106	0.043	0.052	-0.135	-0.136	-0.186	-0.149	-0.02	0.102	-0.007	0.076	0.015	0.075	0.074	-0.055	0.005	0.013	0.096	0.188	-0.052	-0.077	-0.024	-0.01	0.005	0.081	-0.14	0.02	-0.22
569	FEL049_RAND_B_AGCGCCATCATGGAGG	Cancer	837	638	FEL049-C-B	0	FEL049	0	C	10x	0	FEL049_B	Stable disease	HQLQ	Cancer cells	-0.11	-0.042	-0.022	0.002	0.066	0.045	0.109	0.048	0.036	-0.184	-0.113	-0.162	-0.245	-0.034	0.097	-0.062	0.029	-0.113	-0.107	0.012	-0.103	-0.089	0.026	0.076	0.14	-0.045	-0.077	-0.047	-0.059	-0.046	0.095	-0.101	0.01	-0.203
570	FEL049_RAND_B_AGCGCTGAGAGCATAT	Cancer	741	601	FEL049-C-B	3	FEL049	0	C	10x	0	FEL049_B	Stable disease	HQLQ	Cancer cells	-0.041	-0.063	0.008	-0.092	0.124	0.032	0.099	0.029	0.018	-0.125	-0.104	-0.1	-0.164	-0.019	0.076	0.044	0.042	0.004	0.059	0.12	-0.011	0.002	0.03	0.13	0.17	-0.087	-0.074	0.063	-0.079	0.032	0.117	-0.084	0.039	-0.098
571	FEL049_RAND_B_AGCGCTGAGGAACGAA	Cancer	5954	2683	FEL049-C-B	7	FEL049	0	C	10x	0	FEL049_B	Stable disease	HQ	Cancer cells	-0.004	0.171	0.118	-0.014	0.074	0.104	0.179	0.059	0.062	-0.1	0.017	-0.143	-0.116	0.103	0.099	-0.022	0.191	0.013	0.073	0.039	0.011	0.07	0.091	0.092	0.153	-0.009	-0.042	0.045	-0.056	0.057	0.084	0.011	0.003	-0.068
572	FEL049_RAND_B_AGCGCTGAGTCTGCGC	Cancer	1667	1148	FEL049-C-B	0	FEL049	0	C	10x	0	FEL049_B	Stable disease	HQLQ	Cancer cells	-0.088	-0.01	0.018	-0.037	0.096	0.077	0.077	0.035	0.031	-0.073	-0.124	-0.006	-0.132	-0.003	0.07	-0.025	0.067	-0.104	-0.055	0.05	-0.108	-0.029	0.011	0.039	0.165	-0.042	-0.082	0.089	0.056	-0.007	0.041	-0.066	-0.021	-0.12
573	FEL049_RAND_B_AGCGCTGCACAAACGG	Cancer	712	543	FEL049-C-B	0	FEL049	0	C	10x	0	FEL049_B	Stable disease	HQLQ	Cancer cells	-0.061	0.031	-0.053	-0.058	0.131	0.083	0.082	0.014	0.039	-0.139	-0.067	-0.074	-0.094	0.079	0.087	0.098	-0.007	0.021	0.047	0.177	-0.043	-0.008	-0.012	0.079	0.154	-0.051	-0.014	0.042	0.021	-0.026	0.138	-0.103	0.098	-0.174
574	FEL049_RAND_B_AGCGTATCAAGGCAAC	Cancer	680	538	FEL049-C-B	0	FEL049	0	C	10x	0	FEL049_B	Stable disease	HQLQ	Cancer cells	-0.057	-0.055	-0.05	-0.061	0.129	0.066	0.07	0.017	0.025	-0.143	-0.143	-0.114	-0.15	-0.06	0.067	-0.006	0.108	0.033	0.061	0.07	-0.029	0.012	0.023	0.094	0.196	-0.05	-0.079	0.018	-0.097	0.009	0.156	-0.063	0.039	-0.271
575	FEL049_RAND_B_AGCGTATGTATACCCA	Cancer	762	598	FEL049-C-B	7	FEL049	0	C	10x	0	FEL049_B	Stable disease	HQLQ	Cancer cells	-0.105	0.073	-0.005	-0.009	0.14	0.049	0.062	0.015	0.027	-0.192	-0.082	-0.126	-0.168	0.093	0.096	0.045	0.096	-0.109	-0.064	0.127	-0.074	-0.018	-0.029	0.097	0.147	-0.037	-0.079	-0.041	-0.118	0	0.136	-0.115	0.064	-0.279
576	FEL049_RAND_B_AGCGTATTCGCTACGG	Cancer	3447	1876	FEL049-C-B	0	FEL049	0	C	10x	0	FEL049_B	Stable disease	HQ	Cancer cells	-0.026	0.104	0.023	-0.028	0.085	0.145	0.107	0.058	0.066	-0.078	-0.067	-0.11	-0.142	0.09	0.085	0.056	0.245	0.006	0	0.069	0	0.097	0.053	0.09	0.133	0.018	-0.024	-0.008	-0.074	-0.033	0.108	-0.131	0.026	-0.111
577	FEL049_RAND_B_AGCTACAAGTATCTGC	Cancer	35452	6391	FEL049-C-B	1	FEL049	0	C	10x	0	FEL049_B	Stable disease	HQ	Cancer cells	0.042	0.214	0.101	0.132	0.132	0.094	0.048	0.038	-0.012	-0.008	0.009	0.01	-0.004	0.093	0.1	0.047	0.187	0.053	0.083	0.056	0.102	0.123	0.09	0.117	0.056	0.06	0.125	0.014	0.111	0.063	0.084	-0.001	0.091	0.066
578	FEL049_RAND_B_AGCTACACAACCGTGC	Cancer	16482	4740	FEL049-C-B	0	FEL049	0	C	10x	0	FEL049_B	Stable disease	HQ	Cancer cells	0.094	-0.091	0.085	0.146	0.114	0.06	0.127	0.039	0.069	0.057	0.069	0.075	0.053	0.131	0.078	0.078	0.124	0.036	-0.023	0.023	0.014	0.044	0.136	0.08	0.118	0.073	0.044	-0.011	0.187	0.075	0.162	0.063	-0.054	0.052
579	FEL049_RAND_B_AGCTACATCCCTATTA	Cancer	1096	775	FEL049-C-B	0	FEL049	0	C	10x	0	FEL049_B	Stable disease	HQLQ	Cancer cells	-0.078	0.027	0.027	-0.117	0.107	0.02	0.092	0.029	0.06	-0.153	-0.098	-0.145	-0.134	-0.054	0.107	0.046	0.002	-0.034	-0.012	0.128	-0.038	-0.037	-0.03	0.075	0.134	-0.017	0.134	-0.016	-0.051	-0.016	0.095	-0.072	-0.003	-0.135
580	FEL049_RAND_B_AGCTACATCTTGAACG	Cancer	856	664	FEL049-C-B	7	FEL049	0	C	10x	0	FEL049_B	Stable disease	HQLQ	Cancer cells	0.002	-0.04	-0.011	0.019	0.124	0.072	0.07	0.035	0.031	-0.138	-0.069	-0.107	-0.043	0.018	0.075	0.053	0.104	-0.023	0.033	0.133	-0.063	0.007	0	0.097	0.15	-0.035	-0.01	-0.037	-0.102	-0.01	0.048	-0.134	0.074	-0.124
581	FEL049_RAND_B_AGCTCAATCTGCTAGA	Cancer	841	656	FEL049-C-B	0	FEL049	0	C	10x	0	FEL049_B	Stable disease	HQLQ	Cancer cells	-0.044	-0.041	-0.027	-0.066	0.113	0.046	0.173	0.008	0.001	-0.089	-0.009	-0.04	-0.156	-0.058	0.121	0.137	0.028	-0.002	-0.01	0.173	-0.046	-0.008	0.01	0.079	0.175	-0.095	-0.018	-0.008	-0.114	-0.008	0.133	-0.092	-0.027	-0.096
582	FEL049_RAND_B_AGCTTCCAGCGTCAGA	Cancer	4205	2098	FEL049-C-B	12	FEL049	0	C	10x	0	FEL049_B	Stable disease	HQ	Cancer cells	0.007	0.08	0.023	-0.031	0.115	0.083	0.051	0.056	0.021	-0.029	-0.04	-0.048	0.028	0.03	0.101	0.134	0.092	0.038	0.011	0.104	0.021	0.027	0.031	0.125	0.127	-0.059	-0.03	0.039	-0.156	0.02	0.132	0.033	0.008	-0.068
583	FEL049_RAND_B_AGCTTCCCAATCGCAT	Cancer	2670	1551	FEL049-C-B	12	FEL049	0	C	10x	0	FEL049_B	Stable disease	HQ	Cancer cells	0.041	0.01	-0.019	-0.095	0.111	0.071	0.039	0.043	0.042	-0.123	-0.169	-0.086	-0.078	0.088	0.131	0.097	0.091	-0.024	-0.035	0.117	-0.059	0.027	0.03	0.083	0.154	-0.082	0.012	0.021	-0.154	-0.003	0.061	-0.076	0.115	-0.062
584	FEL049_RAND_B_AGGAAATGTACGTGTT	Cancer	2005	1179	FEL049-C-B	0	FEL049	0	C	10x	0	FEL049_B	Stable disease	HQ	Cancer cells	0.003	0.017	0.01	-0.145	0.159	0.104	0.136	0.047	0.075	-0.043	0.017	0.007	0.013	0.161	0.1	0.065	0.154	0.007	0.002	0.135	-0.072	0.041	0.021	0.135	0.107	-0.071	0.088	-0.022	-0.08	0.001	0.072	-0.084	-0.035	-0.098
585	FEL049_RAND_B_AGGAAATGTGAATGTA	Cancer	685	570	FEL049-C-B	0	FEL049	0	C	10x	0	FEL049_B	Stable disease	HQLQ	Cancer cells	-0.048	0.032	-0.034	-0.045	0.124	0.037	0.069	0.028	0.079	-0.079	-0.126	-0.103	-0.122	-0.053	0.129	-0.05	0.075	-0.008	0.019	0.034	-0.072	-0.012	-0.013	0.071	0.208	-0.031	-0.009	-0.026	-0.108	0.014	0.087	-0.084	0.012	-0.222
586	FEL049_RAND_B_AGGAAATGTGGCACTC	Cancer	855	676	FEL049-C-B	0	FEL049	0	C	10x	0	FEL049_B	Stable disease	HQLQ	Cancer cells	-0.06	0.019	-0.002	-0.004	0.138	0.074	0.067	0.04	0.029	-0.151	-0.169	-0.048	-0.169	-0.061	0.074	-0.058	-0.048	-0.078	-0.028	0.02	-0.084	-0.068	-0.05	0.092	0.166	-0.085	-0.017	-0.064	0.003	-0.044	0.084	-0.048	0.041	-0.19
587	FEL049_RAND_B_AGGAATAAGGATTTGA	Cancer	1159	828	FEL049-C-B	7	FEL049	0	C	10x	0	FEL049_B	Stable disease	HQLQ	Cancer cells	-0.078	-0.047	0.01	0.115	0.117	0.076	0.172	0.029	0.012	-0.118	-0.104	-0.114	-0.13	0.01	0.078	-0.011	0.096	0.006	0.033	0.063	-0.03	-0.008	0.035	0.149	0.139	-0.047	-0.051	0.035	-0.041	0.001	0.058	-0.08	0.065	-0.053
588	FEL049_RAND_B_AGGAATACAGAAGTGC	Cancer	12789	4202	FEL049-C-B	1	FEL049	0	C	10x	0	FEL049_B	Stable disease	HQ	Cancer cells	0.015	0.055	0.128	0.077	0.085	0.097	0.125	0.085	0.085	0.029	0.074	0.019	-0.002	0.025	0.099	-0.001	-0.01	-0.03	-0.037	-0.001	-0.018	-0.066	0.124	0.078	0.14	0.134	-0.067	0.06	0.11	0.083	0.038	0.037	0.074	0.006
589	FEL049_RAND_B_AGGAATATCCTACCAC	Cancer	1593	1106	FEL049-C-B	0	FEL049	0	C	10x	0	FEL049_B	Stable disease	HQLQ	Cancer cells	-0.083	0.124	0.028	0.115	0.143	0.048	0.068	0.055	0.038	-0.072	-0.159	-0.068	-0.125	-0.053	0.088	0.014	0.101	-0.031	-0.005	0.116	-0.071	0.011	0.085	0.053	0.178	0.001	-0.051	0.088	0.058	0.024	0.132	-0.066	0	-0.111
590	FEL049_RAND_B_AGGACGACACCAGTTA	Cancer	1585	1096	FEL049-C-B	0	FEL049	0	C	10x	0	FEL049_B	Stable disease	HQLQ	Cancer cells	0.002	0.019	0.058	0.023	0.091	0.047	0.107	0.067	0.03	-0.157	-0.098	-0.15	-0.122	0.048	0.101	-0.025	0.086	-0.079	-0.026	0.049	-0.05	-0.039	0.025	0.109	0.176	-0.031	-0.024	0.046	0.103	0.017	0.096	-0.087	-0.013	-0.17
591	FEL049_RAND_B_AGGACGAGTCATCTAG	Cancer	965	713	FEL049-C-B	0	FEL049	0	C	10x	0	FEL049_B	Stable disease	HQLQ	Cancer cells	-0.027	0.066	-0.033	-0.075	0.064	0.063	0.088	0.025	0.039	-0.102	-0.048	-0.065	-0.132	-0.045	0.095	0.006	0.105	-0.04	-0.022	0.085	-0.084	0.003	0	0.076	0.154	-0.065	-0.014	0.04	-0.084	0	0.105	-0.015	-0.002	-0.194
592	FEL049_RAND_B_AGGACGAGTCTTGTCC	Cancer	10939	3855	FEL049-C-B	1	FEL049	0	C	10x	0	FEL049_B	Stable disease	HQ	Cancer cells	0.071	0.059	0.074	0.044	0.057	0.103	0.16	0.045	0.109	-0.008	0.104	0.05	0.055	0.052	0.089	0.046	0.077	0.001	-0.001	0.09	0.019	0.031	0.135	0.121	0.073	0.058	0.01	0.099	0.018	0.059	-0.049	-0.014	-0.016	0.091
593	FEL049_RAND_B_AGGACGATCACGGGAA	Cancer	1293	987	FEL049-C-B	8	FEL049	0	C	10x	0	FEL049_B	Stable disease	HQLQ	Cancer cells	-0.084	0.013	-0.02	0.027	0.123	0.033	0.142	0.037	0.049	-0.182	-0.09	-0.103	-0.2	-0.106	0.075	-0.067	0.022	-0.039	0.016	0.003	-0.057	-0.043	-0.01	0.101	0.215	-0.032	-0.018	0.013	-0.062	0.004	0.114	-0.019	0.08	-0.115
594	FEL049_RAND_B_AGGACTTAGATGAACT	Cancer	8889	3292	FEL049-C-B	1	FEL049	0	C	10x	0	FEL049_B	Stable disease	HQ	Cancer cells	0.03	0.151	0.039	0.068	0.096	0.138	0.18	0.085	0.096	0.065	0.098	-0.071	-0.017	0.069	0.103	0.05	0.188	0.023	0.034	0.072	0.026	0.065	0.097	0.083	0.128	0.17	0.103	0.151	0.003	0.088	0.083	0.049	0.033	-0.023
595	FEL049_RAND_B_AGGACTTAGGATGCGT	Cancer	749	597	FEL049-C-B	0	FEL049	0	C	10x	0	FEL049_B	Stable disease	HQLQ	Cancer cells	-0.061	0.032	-0.02	-0.053	0.132	0.053	0.078	0.036	0.057	-0.089	-0.1	-0.076	-0.128	-0.018	0.104	0.007	-0.032	-0.01	0.015	0.087	-0.037	-0.012	0.011	0.094	0.207	-0.031	-0.014	-0.009	0.023	-0.004	0.109	-0.07	0.107	-0.017
596	FEL049_RAND_B_AGGACTTGTGGCCCAT	Cancer	1662	1095	FEL049-C-B	0	FEL049	0	C	10x	0	FEL049_B	Stable disease	HQLQ	Cancer cells	-0.067	0.023	-0.017	-0.075	0.102	0.063	0.14	0.067	0.072	-0.137	-0.092	-0.073	-0.145	-0.008	0.147	0.039	0.09	-0.056	-0.002	0.115	-0.048	0.014	0.015	0.063	0.1	-0.112	-0.019	0.004	-0.085	0	0.001	-0.033	0.015	-0.184
597	FEL049_RAND_B_AGGAGGTAGTAGACCG	Cancer	1233	881	FEL049-C-B	0	FEL049	0	C	10x	0	FEL049_B	Stable disease	HQLQ	Cancer cells	-0.068	-0.048	-0.037	-0.021	0.063	0.08	0.063	0.03	0.047	-0.073	-0.152	-0.099	-0.127	0.005	0.078	0.04	0.022	-0.09	-0.04	0.118	-0.058	-0.006	-0.02	0.071	0.162	-0.051	-0.021	-0.036	-0.126	-0.055	0.087	-0.111	-0.025	-0.038
598	FEL049_RAND_B_AGGATAAAGTACAACA	Cancer	706	566	FEL049-C-B	2	FEL049	0	C	10x	0	FEL049_B	Stable disease	HQLQ	Cancer cells	-0.092	0.038	-0.005	-0.005	0.106	0.054	0.097	0.034	0.025	-0.11	-0.154	-0.165	-0.199	-0.051	0.07	-0.04	0.073	-0.013	0.044	0.043	-0.031	0.018	-0.02	0.089	0.168	-0.026	-0.076	-0.045	-0.105	-0.034	0.104	-0.061	-0.022	-0.119
599	FEL049_RAND_B_AGGATAACACGCAGTC	Cancer	1029	787	FEL049-C-B	0	FEL049	0	C	10x	0	FEL049_B	Stable disease	HQLQ	Cancer cells	-0.072	0.082	-0.016	0.04	0.139	0.061	0.104	0.058	0.029	-0.192	-0.12	-0.132	-0.219	-0.002	0.153	0.034	0.106	-0.003	0.022	0.055	-0.048	-0.002	-0.02	0.127	0.162	0.016	0.091	-0.022	-0.134	-0.063	0.089	-0.085	0.063	-0.159
600	FEL049_RAND_B_AGGATAATCCATCTGC	Cancer	5763	2535	FEL049-C-B	7	FEL049	0	C	10x	0	FEL049_B	Stable disease	HQ	Cancer cells	0.006	0.119	0.088	0.077	0.072	0.05	0.193	0.047	0.025	0.029	-0.056	-0.072	-0.017	0.108	0.076	0.117	0.15	-0.026	0.028	0.184	0.037	0.087	0.105	0.104	0.17	0.108	-0.001	-0.016	0.081	0.074	0.134	0.022	0.053	-0.05
601	FEL049_RAND_B_AGGATCTAGCGTATGG	Cancer	4064	2069	FEL049-C-B	6	FEL049	0	C	10x	0	FEL049_B	Stable disease	HQ	Cancer cells	0.036	-0.019	0.025	0.022	0.082	0.035	0.135	0.108	0.117	-0.085	0.081	0.011	-0.027	0.04	0.13	0.095	0.118	0.078	0.03	0.114	0.021	0.06	0.014	0.086	0.109	-0.032	0.017	-0.081	-0.094	0.05	0.052	0.001	0.096	-0.001
602	FEL049_RAND_B_AGGATCTCATTAGGCT	Cancer	1062	818	FEL049-C-B	0	FEL049	0	C	10x	0	FEL049_B	Stable disease	HQLQ	Cancer cells	-0.091	0.063	-0.003	-0.055	0.155	0.001	0.124	0.03	0.027	-0.083	0.041	-0.151	-0.065	-0.016	0.12	-0.06	-0.01	-0.008	0.05	0.022	-0.003	-0.028	-0.021	0.111	0.223	-0.04	-0.08	0.05	-0.056	-0.007	0.124	-0.053	0.047	-0.13
603	FEL049_RAND_B_AGGATCTGTAGCGCTC	Cancer	760	585	FEL049-C-B	0	FEL049	0	C	10x	0	FEL049_B	Stable disease	HQLQ	Cancer cells	-0.079	0.012	0.022	0.115	0.135	0.032	0.12	0.06	0.046	-0.146	-0.132	-0.084	-0.118	-0.065	0.109	-0.055	0.03	-0.057	-0.005	0.016	-0.097	-0.047	0.009	0.05	0.159	-0.06	-0.01	0.017	-0.107	-0.044	0.074	-0.035	0.006	-0.16
604	FEL049_RAND_B_AGGATCTTCAACTTTC	Cancer	19683	4512	FEL049-C-B	1	FEL049	0	C	10x	0	FEL049_B	Stable disease	HQ	Cancer cells	0.05	0.146	0.089	0.077	0.071	0.077	0.031	0.065	0.111	0.011	0.016	-0.078	0.016	0.102	0.138	-0.01	0.235	0.11	0.126	0.032	0.091	0.132	0.103	0.053	0.068	0.008	0.061	0.109	0.141	0.102	0.103	0.021	0.091	-0.016
605	FEL049_RAND_B_AGGCATTTCGGTCTGG	Cancer	5922	2598	FEL049-C-B	6	FEL049	0	C	10x	0	FEL049_B	Stable disease	HQ	Cancer cells	0.028	0.104	0.125	-0.009	0.065	0.049	0.086	0.077	0.021	-0.075	-0.084	-0.127	-0.033	0.09	0.149	0.088	0.165	-0.013	0.008	0.15	0.015	0.073	0.042	0.086	0.105	0.113	-0.095	0.053	0.065	0.034	0.131	0.052	0.046	-0.029
606	FEL049_RAND_B_AGGCCACAGTAGCAAT	Cancer	745	593	FEL049-C-B	0	FEL049	0	C	10x	0	FEL049_B	Stable disease	HQLQ	Cancer cells	-0.039	0.025	0.006	-0.016	0.115	0.092	0.06	0.043	0.035	-0.091	-0.064	-0.168	-0.134	0.016	0.086	0.051	0.101	-0.093	-0.047	0.132	-0.084	-0.018	0.04	0.085	0.152	-0.005	-0.017	0.083	-0.097	0.017	0.072	-0.111	0.02	-0.075
607	FEL049_RAND_B_AGGCCACCATGAAGGC	Cancer	1268	942	FEL049-C-B	1	FEL049	0	C	10x	0	FEL049_B	Stable disease	HQLQ	Cancer cells	0.02	-0.047	0.019	0.035	0.131	0.116	0.099	0.039	0.029	-0.074	-0.055	-0.094	-0.051	0.061	0.098	0.089	0.183	-0.072	-0.056	0.167	-0.094	0.008	-0.012	0.069	0.119	-0.036	-0.021	-0.051	-0.068	-0.024	0.049	-0.143	0.052	-0.08
608	FEL049_RAND_B_AGGCCACCATTCAGGT	Cancer	735	555	FEL049-C-B	7	FEL049	0	C	10x	0	FEL049_B	Stable disease	HQLQ	Cancer cells	-0.101	-0.05	-0.018	-0.058	0.158	0.087	0.077	0.036	0.092	-0.135	-0.207	-0.186	-0.185	-0.029	0.097	0.044	0.102	-0.003	0.021	0.121	-0.064	0.018	0.008	0.108	0.193	-0.029	-0.016	-0.017	-0.039	0.009	0.058	-0.093	0.063	-0.225
609	FEL049_RAND_B_AGGCCACGTACGAGCA	Cancer	1774	1173	FEL049-C-B	0	FEL049	0	C	10x	0	FEL049_B	Stable disease	HQLQ	Cancer cells	-0.001	0.188	0.102	0.018	0.078	0.053	0.114	0.063	0.063	-0.016	0.034	-0.108	-0.083	0.091	0.126	0.079	0.053	0.091	0.101	0.147	-0.015	0.05	0.021	0.08	0.15	0.015	-0.075	-0.009	-0.146	-0.03	0.063	0.021	-0.011	-0.167
610	FEL049_RAND_B_AGGCTGCAGTCTCCTC	Cancer	1099	742	FEL049-C-B	7	FEL049	0	C	10x	0	FEL049_B	Stable disease	HQLQ	Cancer cells	-0.073	-0.04	-0.032	-0.119	0.092	0.126	0.142	0.019	0.042	-0.141	0.003	-0.124	-0.111	-0.024	0.142	0.05	0.062	-0.048	-0.027	0.13	-0.071	0.003	-0.002	0.079	0.137	-0.001	0.032	0.051	-0.06	-0.003	0.122	-0.109	0.004	-0.101
611	FEL049_RAND_B_AGGGAGTAGATGGCGT	Cancer	1073	806	FEL049-C-B	0	FEL049	0	C	10x	0	FEL049_B	Stable disease	HQLQ	Cancer cells	-0.02	0	-0.014	-0.025	0.131	0.047	0.089	0.033	0.045	-0.053	-0.016	0.02	-0.048	0.069	0.102	0.17	0.021	0.132	0.177	0.209	0.044	0.079	0.035	0.117	0.175	-0.078	-0.02	-0.047	-0.103	-0.023	0.114	-0.088	-0.025	-0.01
612	FEL049_RAND_B_AGGGAGTAGGCCCACT	Cancer	728	558	FEL049-C-B	0	FEL049	0	C	10x	0	FEL049_B	Stable disease	HQLQ	Cancer cells	-0.064	0.018	0.015	0.002	0.157	0.047	0.113	0.037	0.027	-0.126	-0.102	-0.066	-0.118	0.01	0.104	0.004	0.037	-0.036	0.018	0.078	-0.061	0	-0.015	0.096	0.167	-0.088	-0.07	0.077	0.029	0.042	0.147	-0.05	0.004	-0.166
613	FEL049_RAND_B_AGGGAGTCAGTCTGGC	Cancer	761	585	FEL049-C-B	7	FEL049	0	C	10x	0	FEL049_B	Stable disease	HQLQ	Cancer cells	-0.094	0.033	-0.021	-0.063	0.098	0.056	0.111	0.006	0.032	-0.188	-0.135	-0.15	-0.16	-0.023	0.077	0.047	0.031	-0.041	-0.02	0.131	-0.049	-0.001	0.005	0.08	0.21	-0.053	-0.078	-0.025	-0.111	-0.024	0.083	-0.113	0.048	-0.271
614	FEL049_RAND_B_AGGGAGTGTCACTGAT	Cancer	3713	2013	FEL049-C-B	12	FEL049	0	C	10x	0	FEL049_B	Stable disease	HQ	Cancer cells	-0.019	0.027	0.066	-0.049	0.09	0.081	0.097	0.061	0.019	-0.13	-0.065	-0.113	-0.085	0.068	0.106	0.091	0.13	0.019	0.025	0.112	-0.014	0.026	0.104	0.137	0.082	-0.05	-0.09	0.021	-0.095	0.051	0.068	-0.001	0.068	-0.058
615	FEL049_RAND_B_AGGGCCTGTTTGCCGG	Cancer	795	598	FEL049-C-B	7	FEL049	0	C	10x	0	FEL049_B	Stable disease	HQLQ	Cancer cells	-0.091	0.031	-0.032	-0.012	0.112	0.041	0.073	0.018	0.002	-0.169	-0.175	-0.193	-0.168	-0.09	0.151	0.009	0.004	-0.133	-0.089	0.093	-0.074	-0.07	-0.01	0.066	0.266	-0.011	-0.017	0.03	-0.016	-0.034	0.11	-0.075	0.053	-0.187
616	FEL049_RAND_B_AGGGCCTTCAAGCTGT	Cancer	878	653	FEL049-C-B	7	FEL049	0	C	10x	0	FEL049_B	Stable disease	HQLQ	Cancer cells	-0.049	-0.042	-0.03	-0.12	0.093	0.084	0.103	0.032	0.028	-0.129	-0.136	-0.08	-0.068	0.077	0.093	0.061	-0.005	-0.005	-0.015	0.088	-0.03	-0.014	-0.02	0.075	0.148	-0.063	-0.019	-0.049	-0.108	-0.006	0.21	-0.115	0.073	-0.173
617	FEL049_RAND_B_AGGGCTCAGGACCCAA	Cancer	800	611	FEL049-C-B	0	FEL049	0	C	10x	0	FEL049_B	Stable disease	HQLQ	Cancer cells	-0.09	0.018	-0.053	-0.014	0.149	0.018	0.091	0.006	0.003	-0.125	-0.123	-0.129	-0.119	-0.059	0.058	-0.015	-0.013	0.001	0.06	0.069	-0.059	-0.031	-0.03	0.064	0.181	-0.066	0.035	0.039	-0.026	-0.001	0.056	-0.061	0.009	-0.248
618	FEL049_RAND_B_AGGGCTCAGTAGATCA	Cancer	947	707	FEL049-C-B	0	FEL049	0	C	10x	0	FEL049_B	Stable disease	HQLQ	Cancer cells	-0.083	0.035	-0.045	-0.044	0.071	0.091	0.148	0.049	0.042	-0.134	-0.136	-0.156	-0.13	0.029	0.094	0.039	0.105	-0.006	0.018	0.109	-0.049	0.01	0.023	0.069	0.13	-0.096	-0.015	-0.019	-0.073	-0.031	0.032	-0.101	-0.025	-0.195
619	FEL049_RAND_B_AGGGCTCCAATACCCA	Cancer	962	698	FEL049-C-B	0	FEL049	0	C	10x	0	FEL049_B	Stable disease	HQLQ	Cancer cells	-0.062	0.023	0.016	0.127	0.087	0.07	0.085	0.03	0.064	-0.146	-0.107	-0.15	-0.127	-0.056	0.069	0.001	-0.047	-0.072	-0.059	0.083	-0.08	-0.062	-0.009	0.095	0.223	-0.103	-0.076	-0.06	-0.11	-0.016	0.074	-0.145	-0.019	-0.178
620	FEL049_RAND_B_AGGGTCCGTGATACTC	Cancer	1219	909	FEL049-C-B	1	FEL049	0	C	10x	0	FEL049_B	Stable disease	HQLQ	Cancer cells	-0.03	0.02	-0.055	-0.122	0.086	0.048	0.14	0.036	0.029	-0.148	-0.112	-0.174	-0.128	-0.005	0.128	-0.019	0.16	-0.066	-0.016	0.051	-0.075	-0.01	-0.013	0.042	0.119	-0.034	0.001	-0.026	-0.138	-0.006	0.042	-0.057	0.055	-0.079
621	FEL049_RAND_B_AGGGTCCTCGTGTTCC	Cancer	12012	4081	FEL049-C-B	7	FEL049	0	C	10x	0	FEL049_B	Stable disease	HQ	Cancer cells	-0.005	0.239	0.128	0.156	0.135	0.113	0.088	0.082	0.08	0.056	-0.054	-0.065	-0.005	0.001	0.089	0.104	0.156	-0.018	-0.059	0.105	0.005	0.068	0.124	0.002	0.141	0.068	-0.044	0.065	-0.005	0.073	0.087	0.069	0.076	-0.025
622	FEL049_RAND_B_AGGGTCCTCTCTGAGA	Cancer	688	547	FEL049-C-B	0	FEL049	0	C	10x	0	FEL049_B	Stable disease	HQLQ	Cancer cells	-0.108	-0.033	-0.004	-0.061	0.098	0.045	0.11	0.022	0.055	-0.155	-0.121	-0.096	-0.136	-0.077	0.083	0.016	0.019	-0.086	-0.075	0.103	-0.07	-0.053	-0.005	0.077	0.215	-0.072	-0.076	0.058	-0.099	0.009	0.084	-0.082	-0.007	-0.249
623	FEL049_RAND_B_AGGGTGAAGACAAGCC	Cancer	12720	4622	FEL049-C-B	7	FEL049	0	C	10x	0	FEL049_B	Stable disease	HQ	Cancer cells	0.006	0.186	0.132	0.213	0.086	0.122	0.109	0.072	0.086	0.003	0.026	-0.021	-0.082	-0.02	0.081	0.141	-0.01	-0.009	-0.065	0.109	0.045	-0.011	0.088	0.068	0.096	0.085	0.078	0.042	-0.111	0.091	-0.007	0.061	-0.016	-0.018
624	FEL049_RAND_B_AGGGTGAAGTAAACTG	Cancer	863	671	FEL049-C-B	0	FEL049	0	C	10x	0	FEL049_B	Stable disease	HQLQ	Cancer cells	-0.056	0.044	0.007	0.024	0.097	0.081	0.13	0.03	0.031	-0.185	-0.016	-0.125	-0.157	0	0.12	-0.011	0.064	-0.04	0.014	0.058	-0.108	-0.039	-0.063	0.057	0.123	-0.111	-0.071	0.015	-0.08	-0.046	0.094	-0.085	-0.003	-0.159
625	FEL049_RAND_B_AGGGTGAAGTGGATAT	Cancer	964	723	FEL049-C-B	7	FEL049	0	C	10x	0	FEL049_B	Stable disease	HQLQ	Cancer cells	-0.072	0.029	-0.04	-0.067	0.17	0.052	0.067	0.023	0.054	-0.112	-0.056	-0.051	-0.139	-0.024	0.088	0.057	0	-0.049	-0.031	0.083	-0.086	-0.02	0.019	0.095	0.148	-0.025	-0.017	-0.019	-0.061	0.022	0.122	-0.056	-0.025	-0.065
626	FEL049_RAND_B_AGGGTTTGTACTCGAT	Cancer	1361	1011	FEL049-C-B	7	FEL049	0	C	10x	0	FEL049_B	Stable disease	HQLQ	Cancer cells	-0.104	0.126	0.009	0.015	0.126	0.054	0.124	0.048	0.048	-0.131	-0.04	-0.136	-0.192	-0.067	0.087	-0.074	-0.007	-0.038	-0.015	0.001	-0.044	-0.054	-0.013	0.056	0.178	-0.078	-0.016	-0.009	-0.055	-0.01	0.11	-0.05	0.029	-0.158
627	FEL049_RAND_B_AGGGTTTGTGCCTTCT	Cancer	764	451	FEL049-C-B	0	FEL049	0	C	10x	0	FEL049_B	Stable disease	HQLQ	Cancer cells	0.019	-0.026	-0.015	-0.028	0.176	0.013	0.079	0.043	0.006	-0.091	-0.027	-0.063	-0.093	0.125	0.067	0.13	0.115	-0.039	0.012	0.213	-0.008	0.04	0.015	0.106	0.19	-0.054	-0.016	0.005	-0.094	-0.003	0.098	-0.133	0.039	-0.115
628	FEL049_RAND_B_AGGGTTTTCCCATACC	Cancer	1574	1134	FEL049-C-B	0	FEL049	0	C	10x	0	FEL049_B	Stable disease	HQLQ	Cancer cells	-0.127	-0.03	-0.03	0.055	0.073	0.097	0.201	0.047	0.093	-0.191	-0.174	-0.134	-0.115	-0.049	0.087	0.036	0.075	-0.078	-0.031	0.099	-0.085	-0.029	0.01	0.024	0.128	-0.041	-0.014	-0.018	-0.118	-0.028	0.113	-0.023	0.029	-0.218
629	FEL049_RAND_B_AGGTCATTCGTCCTTG	Cancer	4032	1861	FEL049-C-B	29	FEL049	0	C	10x	0	FEL049_B	Stable disease	HQ	Cancer cells	-0.017	0.105	0.012	0.155	0.079	0.155	0.135	0.062	0.021	-0.064	-0.048	-0.018	-0.093	0.057	0.13	0.091	0.16	0.033	-0.025	0.107	0.017	0.029	0.087	0.104	0.133	-0.032	0.065	0.004	-0.15	-0.004	0.052	-0.034	0.047	-0.032
630	FEL049_RAND_B_AGGTCTAGTTCTCCAC	Cancer	18501	5141	FEL049-C-B	0	FEL049	0	C	10x	0	FEL049_B	Stable disease	HQ	Cancer cells	-0.01	0.118	0.138	0.181	0.059	0.101	0.071	0.098	0.102	0.016	0.024	-0.065	-0.032	0.111	0.093	-0.002	0.134	0.118	0.183	0.038	0.075	0.127	0.072	0.062	0.099	0.122	-0.01	0.123	-0.001	0.085	0.137	0.119	0.076	-0.022
631	FEL049_RAND_B_AGGTCTATCTCGGTCT	Cancer	7444	2953	FEL049-C-B	12	FEL049	0	C	10x	0	FEL049_B	Stable disease	HQ	Cancer cells	0.049	0.014	0.075	0.068	0.13	0.124	0.1	0.065	0.098	-0.019	-0.158	-0.063	-0.132	0	0.096	0.019	0.046	-0.106	-0.06	0.074	-0.013	-0.041	0.06	0.116	0.059	0.027	0.016	0.043	0.231	0.085	0.083	-0.015	-0.086	-0.151
632	FEL049_RAND_B_AGGTCTATCTTCCGTG	Cancer	830	627	FEL049-C-B	0	FEL049	0	C	10x	0	FEL049_B	Stable disease	HQLQ	Cancer cells	-0.02	0.009	-0.026	0.031	0.068	0.055	0.059	0.038	0.029	-0.104	-0.047	-0.076	-0.089	0.179	0.069	0.095	0.131	0.049	0.081	0.173	-0.015	0.085	-0.012	0.083	0.155	-0.092	-0.013	-0.003	-0.093	-0.006	0.11	-0.079	0.065	-0.12
633	FEL049_RAND_B_AGGTGTTGTGAGGCAT	Cancer	715	548	FEL049-C-B	0	FEL049	0	C	10x	0	FEL049_B	Stable disease	HQLQ	Cancer cells	-0.088	0.04	0.005	-0.081	0.1	0.108	0.126	0.029	0.03	-0.167	-0.1	-0.155	-0.116	-0.067	0.109	0.045	-0.01	-0.082	-0.073	0.116	-0.116	-0.087	-0.022	0.05	0.19	-0.036	-0.073	-0.115	-0.134	-0.069	0.075	-0.096	0.052	-0.245
634	FEL049_RAND_B_AGGTTACAGAGCTGAC	Cancer	903	726	FEL049-C-B	0	FEL049	0	C	10x	0	FEL049_B	Stable disease	HQLQ	Cancer cells	-0.112	0.031	-0.008	0.065	0.118	0.072	0.122	0.021	0.068	-0.09	-0.167	-0.154	-0.18	-0.056	0.095	-0.01	0.108	0.027	0.089	0.064	-0.039	0.015	0.034	0.079	0.163	-0.044	-0.015	0.024	-0.07	-0.046	0.063	-0.082	0.049	-0.289
635	FEL049_RAND_B_AGGTTGTCAATTGCCA	Cancer	9831	3591	FEL049-C-B	0	FEL049	0	C	10x	0	FEL049_B	Stable disease	HQ	Cancer cells	0.093	0.089	0.088	0.015	0.121	0.093	0.112	0.055	0.073	-0.01	0.004	-0.005	-0.054	0.093	0.093	0.1	0.179	0.062	0.012	0.051	0.028	0.101	0.092	0.05	0.095	-0.003	0.047	0.084	0.046	0.064	0.029	0.071	0.043	-0.014
636	FEL049_RAND_B_AGGTTGTCACCGTGGT	Cancer	994	704	FEL049-C-B	7	FEL049	0	C	10x	0	FEL049_B	Stable disease	HQLQ	Cancer cells	-0.13	0.085	0.015	-0.062	0.079	0.042	0.153	0.053	0.029	-0.17	-0.114	-0.202	-0.179	0.043	0.079	-0.059	0.108	-0.113	-0.066	0.012	-0.076	-0.042	-0.016	0.071	0.147	-0.089	0.039	0.012	-0.121	0	0.038	0.079	0.048	-0.108
637	FEL049_RAND_B_AGGTTGTCACGACGCT	Cancer	2755	1610	FEL049-C-B	12	FEL049	0	C	10x	0	FEL049_B	Stable disease	HQ	Cancer cells	-0.094	0.057	-0.032	-0.114	0.053	0.094	0.141	0.053	0.05	-0.147	-0.115	-0.129	-0.187	-0.043	0.086	-0.042	0.101	-0.042	0.011	0.022	-0.08	-0.03	0.062	0.074	0.123	-0.044	-0.083	0.066	-0.084	-0.033	-0.002	0.014	-0.019	-0.1
638	FEL049_RAND_B_AGTAACCCAGGCGAAT	Cancer	1898	1250	FEL049-C-B	0	FEL049	0	C	10x	0	FEL049_B	Stable disease	HQLQ	Cancer cells	-0.048	0.007	-0.004	-0.001	0.094	0.056	0.135	0.065	0.046	-0.092	-0.129	-0.177	-0.076	0.083	0.145	0.114	0.173	-0.049	0.005	0.187	-0.008	0.049	-0.015	0.124	0.171	0.038	-0.081	-0.027	-0.01	0.041	0.141	-0.147	0.029	-0.192
639	FEL049_RAND_B_AGTAACCCATAGCTGT	Cancer	15537	5175	FEL049-C-B	0	FEL049	0	C	10x	0	FEL049_B	Stable disease	HQ	Cancer cells	0.004	0.164	0.138	0.125	0.02	0.082	0.077	0.047	0.037	-0.04	0.067	-0.017	-0.025	0.114	0.103	-0.005	0.167	0.115	0.117	-0.053	0.069	0.088	0.107	0.019	0.079	0.1	-0.027	-0.011	-0.004	0.079	0.087	0.032	0.014	0.045
640	FEL049_RAND_B_AGTAACCGTATTTCTC	Cancer	4313	2041	FEL049-C-B	7	FEL049	0	C	10x	0	FEL049_B	Stable disease	HQ	Cancer cells	-0.035	0.095	0.096	0.078	0.13	0.119	0.133	0.053	0.051	-0.05	-0.06	-0.1	-0.066	-0.037	0.127	0.057	0.05	-0.033	-0.013	0.115	0.008	0	0.023	0.053	0.136	0.095	-0.046	0.044	0.048	0.029	0.061	-0.072	0.033	-0.051
641	FEL049_RAND_B_AGTACCACAGACCATT	Cancer	2905	1590	FEL049-C-B	0	FEL049	0	C	10x	0	FEL049_B	Stable disease	HQ	Cancer cells	-0.032	0.108	0.061	-0.066	0.086	0.082	0.113	0.039	0.057	-0.124	-0.044	-0.101	-0.099	-0.045	0.111	-0.034	0.114	-0.067	-0.083	-0.027	-0.096	-0.014	0.04	0.1	0.126	-0.032	0.079	-0.033	-0.029	-0.003	0.067	-0.096	0.035	-0.134
642	FEL049_RAND_B_AGTACCAGTTCAGTAC	Cancer	711	536	FEL049-C-B	0	FEL049	0	C	10x	0	FEL049_B	Stable disease	HQLQ	Cancer cells	-0.098	-0.009	-0.008	-0.017	0.117	0.068	0.177	0.031	0.065	-0.169	-0.121	-0.184	-0.141	-0.057	0.137	0.053	0.045	-0.091	-0.044	0.123	-0.084	-0.041	0	0.11	0.166	-0.027	-0.064	-0.016	-0.133	-0.035	0.054	-0.121	-0.028	-0.237
643	FEL049_RAND_B_AGTACTGCAATCTGCA	Cancer	4146	2142	FEL049-C-B	6	FEL049	0	C	10x	0	FEL049_B	Stable disease	HQ	Cancer cells	0.015	0.06	0.044	0.094	0.136	0.068	0.048	0.068	0.039	-0.106	-0.14	-0.139	-0.138	0.166	0.124	0.088	0.177	0.04	0.045	0.106	0.028	0.065	0.053	0.095	0.203	0.012	-0.081	-0.006	0.09	0.058	0.014	-0.02	0.027	-0.037
644	FEL049_RAND_B_AGTAGCTCAGTCACGC	Cancer	22711	4820	FEL049-C-B	1	FEL049	0	C	10x	0	FEL049_B	Stable disease	HQ	Cancer cells	0.077	0.112	0.126	0.182	0.207	0.097	0.067	0.085	0.139	0.053	0.028	0.12	0.046	0.045	0.121	0.075	-0.057	0.004	0.029	0.095	0.044	0.016	0.123	0.155	0.043	0.116	0.047	0.26	0.195	0.098	0.09	0.223	0.183	0.014
645	FEL049_RAND_B_AGTAGCTGTCCACTCT	Cancer	913	681	FEL049-C-B	0	FEL049	0	C	10x	0	FEL049_B	Stable disease	HQLQ	Cancer cells	-0.057	0.025	-0.053	-0.117	0.106	0.066	0.095	0.032	0.02	-0.133	-0.048	-0.148	-0.096	-0.044	0.078	0.007	0	-0.091	-0.042	0.093	-0.072	-0.037	0.005	0.074	0.145	-0.066	-0.036	-0.071	-0.065	-0.04	0.074	-0.036	-0.002	-0.175
646	FEL049_RAND_B_AGTAGCTTCGCGTGAC	Cancer	829	636	FEL049-C-B	0	FEL049	0	C	10x	0	FEL049_B	Stable disease	HQLQ	Cancer cells	0.017	0.078	-0.011	-0.018	0.175	0.066	0.102	0.023	0.049	-0.076	-0.028	-0.018	-0.046	0.078	0.092	0.165	0.113	0.027	0.057	0.251	0.008	0.061	0.013	0.112	0.199	-0.053	-0.013	0.043	-0.093	0.034	0.088	-0.136	0.03	-0.081
647	FEL049_RAND_B_AGTAGTCTCTACACAG	Cancer	1524	1007	FEL049-C-B	0	FEL049	0	C	10x	0	FEL049_B	Stable disease	HQLQ	Cancer cells	-0.048	0.018	0.008	-0.057	0.089	0.085	0.154	0.039	0.007	-0.128	0.004	-0.139	-0.111	0.052	0.141	0.087	0.085	-0.111	-0.065	0.157	-0.067	-0.023	0.029	0.097	0.129	-0.024	-0.017	-0.075	-0.082	-0.053	0.072	-0.051	-0.042	-0.087
648	FEL049_RAND_B_AGTCAACTCCACTTTA	Cancer	858	660	FEL049-C-B	7	FEL049	0	C	10x	0	FEL049_B	Stable disease	HQLQ	Cancer cells	-0.069	-0.051	-0.012	-0.119	0.12	0.078	0.099	0.043	0.046	-0.098	-0.139	-0.175	-0.174	0.043	0.083	0.003	0.105	-0.035	-0.014	0.024	-0.051	0.016	0	0.08	0.166	0.005	-0.016	0.054	-0.029	-0.009	0.165	-0.125	0.05	-0.047
649	FEL049_RAND_B_AGTCACATCCCGTGAG	Cancer	4715	2647	FEL049-C-B	7	FEL049	0	C	10x	0	FEL049_B	Stable disease	HQ	Cancer cells	0.064	0.118	0.105	0.102	0.091	0.117	0.084	0.066	0.063	0.033	-0.034	0.005	0.039	0.11	0.129	0.124	0.167	0.025	0.029	0.144	0.047	0.097	0.042	0.001	0.124	0.013	-0.089	-0.017	0.044	0.028	0.046	0.076	0.002	-0.041
650	FEL049_RAND_B_AGTCATGAGGGAGGCA	Cancer	1302	932	FEL049-C-B	0	FEL049	0	C	10x	0	FEL049_B	Stable disease	HQLQ	Cancer cells	-0.067	0.018	0.041	0.019	0.08	0.072	0.13	0.061	0.058	-0.128	0.009	-0.069	-0.153	0.035	0.107	0.036	0.049	-0.025	-0.004	0.109	-0.024	0.005	0.01	0.064	0.123	-0.041	0.084	0.064	-0.066	0.067	0.09	-0.08	0.01	-0.116
651	FEL049_RAND_B_AGTCATGTCTTTCCAA	Cancer	791	616	FEL049-C-B	0	FEL049	0	C	10x	0	FEL049_B	Stable disease	HQLQ	Cancer cells	-0.12	-0.032	0.041	0.086	0.125	0.049	0.129	0.038	0.024	-0.177	-0.133	-0.149	-0.228	0.003	0.092	-0.008	0.095	-0.082	-0.035	0.063	-0.085	-0.039	-0.018	0.047	0.169	0.027	-0.069	-0.09	-0.057	-0.052	0.101	-0.069	0.012	-0.204
652	FEL049_RAND_B_AGTCTCCCACCGGCTA	Cancer	16993	4812	FEL049-C-B	1	FEL049	0	C	10x	0	FEL049_B	Stable disease	HQ	Cancer cells	0.03	0.087	0.059	0.11	0.128	0.096	0.164	0.064	0.094	-0.063	0.07	-0.105	-0.044	0.058	0.131	-0.037	0.043	-0.009	0.02	-0.051	0.042	-0.019	0.152	0.101	0.027	0.131	0.03	0.106	-0.013	0.085	0.062	0.08	-0.005	0.029
653	FEL049_RAND_B_AGTCTCCGTATAGGAT	Cancer	3592	2074	FEL049-C-B	12	FEL049	0	C	10x	0	FEL049_B	Stable disease	HQ	Cancer cells	-0.047	0.091	0.055	0.066	0.156	0.078	0.07	0.05	0.061	-0.018	-0.038	-0.167	-0.132	0.034	0.098	-0.058	0.053	-0.004	0.023	0.004	-0.047	-0.032	0.06	0.026	0.132	0.047	-0.038	0.044	0.048	0.023	0.106	-0.08	-0.034	-0.136
654	FEL049_RAND_B_AGTGACTTCTTCGGTC	Cancer	13242	4121	FEL049-C-B	0	FEL049	0	C	10x	0	FEL049_B	Stable disease	HQ	Cancer cells	0.078	0.06	0.119	0.089	0.12	0.083	0.165	0.063	0.042	0.022	0.069	0.028	0.077	0.057	0.141	0.107	0.123	-0.021	0.002	0.152	0.037	0.022	0.116	0.066	0.005	0.102	0.053	0.046	-0.012	0.094	0.038	-0.018	0.011	0.036
655	FEL049_RAND_B_AGTGATCAGAGGTATT	Cancer	911	701	FEL049-C-B	7	FEL049	0	C	10x	0	FEL049_B	Stable disease	HQLQ	Cancer cells	-0.085	0.025	-0.021	0.065	0.082	0.087	0.084	0.038	0.04	-0.116	0.01	-0.144	-0.146	0.01	0.083	-0.049	0.09	-0.016	0.043	0.038	-0.034	0.022	0.005	0.106	0.174	0.009	-0.024	-0.063	-0.036	0.024	0.044	-0.127	0.042	-0.214
656	FEL049_RAND_B_AGTGATCGTCAGGTAG	Cancer	1566	1033	FEL049-C-B	0	FEL049	0	C	10x	0	FEL049_B	Stable disease	HQLQ	Cancer cells	-0.061	0.009	0.045	0.023	0.124	0.081	0.159	0.032	0.011	-0.112	-0.091	-0.162	-0.143	-0.013	0.098	0.026	0.022	-0.038	-0.015	0.103	-0.075	-0.024	0.03	0.091	0.16	-0.06	-0.083	0.083	-0.093	-0.022	0.077	-0.084	-0.004	-0.246
657	FEL049_RAND_B_AGTGCCGAGGTGTGAC	Cancer	913	682	FEL049-C-B	2	FEL049	0	C	10x	0	FEL049_B	Stable disease	HQLQ	Cancer cells	-0.062	0.018	-0.007	-0.014	0.064	0.07	0.056	0.016	-0.007	-0.128	0.007	-0.159	-0.139	-0.031	0.07	0.066	0.098	-0.078	-0.029	0.148	-0.07	-0.011	-0.003	0.069	0.231	-0.057	0.04	-0.002	-0.106	-0.026	0.081	-0.056	0.038	-0.223
658	FEL049_RAND_B_AGTGTTGAGATCCAAA	Cancer	866	668	FEL049-C-B	0	FEL049	0	C	10x	0	FEL049_B	Stable disease	HQLQ	Cancer cells	-0.051	0.012	-0.052	-0.084	0.116	0.095	0.085	0.048	0.072	-0.187	-0.074	-0.086	-0.15	-0.029	0.131	0.001	0.075	-0.092	-0.043	0.074	-0.087	-0.019	0.005	0.059	0.127	-0.008	-0.072	-0.002	0.046	-0.074	0.065	-0.067	-0.013	-0.247
659	FEL049_RAND_B_AGTTAGCAGCAATAAC	Cancer	724	569	FEL049-C-B	0	FEL049	0	C	10x	0	FEL049_B	Stable disease	HQLQ	Cancer cells	-0.119	0.035	-0.033	-0.011	0.091	0.044	0.107	0.014	-0.007	-0.165	-0.064	-0.141	-0.176	-0.014	0.087	-0.043	0.037	-0.083	-0.071	0.041	-0.065	-0.047	0.009	0.056	0.147	-0.095	0.092	0.035	-0.111	-0.037	0.079	-0.117	-0.017	-0.213
660	FEL049_RAND_B_AGTTAGCTCTCATTGT	Cancer	1424	974	FEL049-C-B	7	FEL049	0	C	10x	0	FEL049_B	Stable disease	HQLQ	Cancer cells	-0.11	0.002	0.003	-0.003	0.056	0.064	0.071	0.013	0.076	-0.121	-0.161	-0.201	-0.227	-0.078	0.074	-0.021	0.052	-0.045	0.007	0.054	-0.071	-0.036	0.025	0.081	0.201	0.014	0.029	0.009	0.022	0.03	0.11	-0.079	0.079	-0.177
661	FEL049_RAND_B_AGTTCCCTCTTTCGAT	Cancer	1150	867	FEL049-C-B	2	FEL049	0	C	10x	0	FEL049_B	Stable disease	HQLQ	Cancer cells	-0.004	0.117	0.011	-0.043	0.118	0.059	0.095	0.027	0.013	-0.038	-0.061	-0.121	-0.076	0.224	0.099	0.09	0.189	0.009	0.069	0.168	0.007	0.112	0.049	0.092	0.174	-0.026	0.035	0.022	-0.051	-0.008	0.063	-0.019	0.045	-0.022
662	FEL049_RAND_B_AGTTCGACATCTGGGC	Cancer	742	578	FEL049-C-B	0	FEL049	0	C	10x	0	FEL049_B	Stable disease	HQLQ	Cancer cells	-0.016	-0.043	-0.042	-0.072	0.089	0.116	0.127	0.023	0.02	-0.087	-0.129	-0.104	-0.201	-0.049	0.09	0.049	-0.002	0.018	0.013	0.078	-0.024	-0.035	-0.019	0.074	0.159	-0.006	-0.076	0.041	-0.03	0.003	0.055	-0.075	0.02	-0.189
663	FEL049_RAND_B_ATACCGAAGAGGCCAT	Cancer	5669	2503	FEL049-C-B	0	FEL049	0	C	10x	0	FEL049_B	Stable disease	HQ	Cancer cells	0.023	0.068	0.108	0.187	0.065	0.13	0.081	0.039	0.035	-0.034	-0.035	-0.004	0.005	0.202	0.11	0.082	0.204	0.05	0.059	0.109	0.051	0.112	0.07	0.038	0.13	0.007	-0.112	0.101	-0.071	0.038	0.157	-0.008	0.024	-0.118
664	FEL049_RAND_B_ATACCGACACCCAATA	Cancer	894	676	FEL049-C-B	0	FEL049	0	C	10x	0	FEL049_B	Stable disease	HQLQ	Cancer cells	-0.089	-0.052	-0.002	-0.031	0.144	0.1	0.087	0.043	0.018	-0.136	-0.071	-0.144	-0.128	0.032	0.087	0.041	0.056	-0.071	-0.058	0.061	-0.072	-0.062	-0.01	0.108	0.181	-0.033	-0.014	0.053	-0.041	-0.003	0.131	-0.097	0.023	-0.263
665	FEL049_RAND_B_ATACCGAGTGCGACAA	Cancer	2583	1670	FEL049-C-B	12	FEL049	0	C	10x	0	FEL049_B	Stable disease	HQ	Cancer cells	0.029	-0.07	0.043	0.057	0.074	0.076	0.112	0.095	0.08	-0.041	0.038	-0.015	-0.057	0.128	0.116	0.105	0.232	0.005	0.007	0.176	0.001	0.104	0.089	0.064	0.06	0.005	0.009	0.055	0.023	-0.027	0.089	0.008	-0.002	-0.044
666	FEL049_RAND_B_ATACCGATCGGCCCAA	Cancer	753	580	FEL049-C-B	0	FEL049	0	C	10x	0	FEL049_B	Stable disease	HQLQ	Cancer cells	-0.133	-0.032	0.009	-0.033	0.11	0.1	0.165	0.035	0.041	-0.207	-0.164	-0.223	-0.239	-0.097	0.086	-0.055	0.037	-0.118	-0.07	0.024	-0.117	-0.056	0.009	0.115	0.206	-0.037	-0.012	-0.01	0.053	-0.033	0.081	-0.11	0.024	-0.289
667	FEL049_RAND_B_ATACCTTCATTGGGAG	Cancer	1162	858	FEL049-C-B	0	FEL049	0	C	10x	0	FEL049_B	Stable disease	HQLQ	Cancer cells	-0.067	0.01	-0.005	0.021	0.099	0.106	0.097	0.049	0.009	-0.104	-0.031	-0.124	-0.084	0.001	0.096	0.082	0.06	-0.058	-0.041	0.162	-0.079	-0.017	0.047	0.065	0.137	-0.088	0.036	0.003	-0.116	0.048	0.028	-0.025	0.051	-0.184
668	FEL049_RAND_B_ATACCTTGTAAGTCAA	Cancer	4157	1989	FEL049-C-B	0	FEL049	0	C	10x	0	FEL049_B	Stable disease	HQ	Cancer cells	0.018	-0.009	0.041	-0.08	0.089	0.095	0.084	0.077	0.049	-0.103	-0.014	-0.015	-0.049	0.067	0.09	0.051	0.067	0.011	-0.023	0.011	-0.043	0.003	0.082	0.049	0.118	0.039	-0.028	0.007	-0.037	0.006	0.043	0.007	0.074	0.027
669	FEL049_RAND_B_ATACCTTGTGTGATGG	Cancer	1054	763	FEL049-C-B	0	FEL049	0	C	10x	0	FEL049_B	Stable disease	HQLQ	Cancer cells	-0.075	0.062	0.003	0.004	0.061	0.045	0.113	0.043	0.032	-0.126	-0.174	-0.09	-0.191	0.024	0.091	-0.018	0.093	-0.044	-0.024	0.056	-0.097	-0.029	0.023	0.071	0.176	-0.024	-0.075	-0.078	-0.143	-0.04	0.056	-0.081	-0.006	-0.208
670	FEL049_RAND_B_ATACCTTGTTACGCCG	Cancer	1715	1068	FEL049-C-B	0	FEL049	0	C	10x	0	FEL049_B	Stable disease	HQLQ	Cancer cells	-0.061	0.089	-0.013	-0.018	0.09	0.091	0.104	0.059	0.015	-0.13	-0.048	-0.093	-0.131	0.009	0.136	0.075	0.052	-0.047	-0.027	0.167	-0.072	-0.03	0.01	0.074	0.145	-0.083	-0.077	0.017	-0.075	-0.021	0.098	-0.084	-0.039	0.032
671	FEL049_RAND_B_ATACCTTTCCCATGGG	Cancer	728	557	FEL049-C-B	0	FEL049	0	C	10x	0	FEL049_B	Stable disease	HQLQ	Cancer cells	-0.135	-0.028	-0.012	0.015	0.129	0.03	0.08	0.029	0.039	-0.137	-0.082	-0.16	-0.148	-0.043	0.103	-0.051	0	-0.11	-0.063	0.027	-0.096	-0.065	-0.051	0.093	0.175	-0.033	-0.009	-0.037	-0.117	-0.024	0.054	-0.014	-0.027	-0.183
672	FEL049_RAND_B_ATAGACCCAGTCGCTG	Cancer	26679	5860	FEL049-C-B	1	FEL049	0	C	10x	0	FEL049_B	Stable disease	HQ	Cancer cells	0.022	0.187	0.115	0.17	0.068	0.083	0.115	0.078	0.088	0.003	-0.036	-0.04	-0.061	-0.058	0.156	-0.085	0.079	-0.046	-0.059	-0.111	-0.019	-0.03	0.126	0.101	0.027	0.012	0.078	0.027	0.117	0.07	0.053	0.024	0.008	-0.029
673	FEL049_RAND_B_ATAGAGACAACCGTGC	Cancer	2454	1376	FEL049-C-B	0	FEL049	0	C	10x	0	FEL049_B	Stable disease	HQ	Cancer cells	-0.021	0.181	0.064	0.008	0.129	0.09	0.148	0.041	0.033	-0.089	-0.049	-0.126	-0.096	-0.044	0.125	0.063	0.144	-0.006	0.021	0.126	0.004	0.034	0.064	0.078	0.14	-0.037	-0.018	-0.07	-0.043	-0.021	0.052	-0.086	-0.038	-0.209
674	FEL049_RAND_B_ATAGAGATCAGCTAGT	Cancer	935	693	FEL049-C-B	0	FEL049	0	C	10x	0	FEL049_B	Stable disease	HQLQ	Cancer cells	-0.103	-0.038	-0.004	-0.007	0.082	0.067	0.121	0.008	0.015	-0.164	-0.052	-0.151	-0.165	0.007	0.116	-0.008	0.069	-0.119	-0.073	0.072	-0.101	-0.055	0.003	0.127	0.202	-0.02	0.047	-0.052	-0.092	0.007	0.044	-0.146	-0.026	-0.28
675	FEL049_RAND_B_ATAGGCTTCAATCCAG	Cancer	1600	1094	FEL049-C-B	0	FEL049	0	C	10x	0	FEL049_B	Stable disease	HQLQ	Cancer cells	-0.051	0.23	0.04	-0.009	0.103	0.092	0.115	0.038	0.05	-0.056	-0.047	-0.102	-0.083	0.059	0.099	0.027	0.082	0.025	0.058	0.104	-0.025	0.023	-0.005	0.107	0.16	-0.078	-0.025	0.021	-0.045	0.03	0.044	-0.068	-0.015	0.009
676	FEL049_RAND_B_ATATCCTAGCCAACCC	Cancer	9499	3335	FEL049-C-B	1	FEL049	0	C	10x	0	FEL049_B	Stable disease	HQ	Cancer cells	-0.034	0.038	0.036	-0.077	0.056	0.112	0.068	0.063	0.108	-0.081	-0.148	-0.049	-0.082	0.077	0.12	-0.082	0.158	0.03	0.061	-0.034	0	0.06	-0.015	0.102	0.051	0.087	0.17	0.111	0.027	0.017	0.075	-0.045	0.024	-0.033
677	FEL049_RAND_B_ATATCCTCACACAGAG	Cancer	18335	4973	FEL049-C-B	10	FEL049	0	C	10x	0	FEL049_B	Stable disease	HQ	Cancer cells	0.085	0.092	0.129	0.16	0.085	0.112	0.146	0.039	0.048	0.033	0.073	0.042	0.067	0.216	0.103	0.055	0.296	0.104	0.12	0.054	0.069	0.129	0.14	0.118	0.086	0.099	-0.014	0.064	0.073	0.079	0.146	0.06	-0.004	0.067
678	FEL049_RAND_B_ATATCCTTCAAGCCAT	Cancer	990	698	FEL049-C-B	7	FEL049	0	C	10x	0	FEL049_B	Stable disease	HQLQ	Cancer cells	-0.051	-0.043	-0.028	0.06	0.092	0.064	0.132	0.055	0.026	-0.15	-0.111	-0.196	-0.166	0.02	0.06	-0.013	0.088	-0.078	-0.031	0.061	-0.095	-0.039	0.009	0.058	0.156	-0.041	0.069	0.025	-0.072	-0.019	0.091	-0.05	-0.015	-0.277
679	FEL049_RAND_B_ATATCCTTCCCTTCCC	Cancer	8370	3123	FEL049-C-B	12	FEL049	0	C	10x	0	FEL049_B	Stable disease	HQ	Cancer cells	0.029	0.169	0.115	0.079	0.097	0.073	0.079	0.082	0.036	-0.069	0	-0.038	0.003	0.081	0.081	0.061	0.128	0.105	0.1	0.123	0.072	0.094	0.082	0.108	0.062	0.086	-0.027	0.065	0.077	0.096	0.052	0.049	0.021	-0.069
680	FEL049_RAND_B_ATCACAGAGACATAAC	Cancer	955	697	FEL049-C-B	7	FEL049	0	C	10x	0	FEL049_B	Stable disease	HQLQ	Cancer cells	0.006	-0.048	-0.032	-0.023	0.103	0.038	0.092	0.036	0.055	-0.105	-0.008	0.004	-0.108	0.025	0.065	0.081	0.097	-0.075	-0.062	0.16	-0.029	-0.019	-0.013	0.093	0.171	-0.089	-0.082	-0.026	-0.008	-0.01	0.035	-0.075	0.036	-0.103
681	FEL049_RAND_B_ATCACAGCAGTAACCT	Cancer	678	525	FEL049-C-B	0	FEL049	0	C	10x	0	FEL049_B	Stable disease	HQLQ	Cancer cells	-0.033	0.022	-0.021	-0.049	0.14	0.078	0.111	0.029	0.032	-0.155	-0.074	-0.072	-0.093	-0.027	0.089	-0.003	0.044	-0.032	-0.012	0.07	-0.063	-0.037	0.031	0.079	0.172	-0.095	-0.014	0.02	-0.099	-0.012	0.107	-0.056	0.031	-0.276
682	FEL049_RAND_B_ATCACGACATGCCGGT	Cancer	1689	1152	FEL049-C-B	0	FEL049	0	C	10x	0	FEL049_B	Stable disease	HQLQ	Cancer cells	-0.119	-0.06	0.008	-0.041	0.094	0.057	0.083	0.057	0.039	-0.157	-0.196	-0.151	-0.273	0.015	0.12	-0.03	0.115	0.015	0.049	0.043	-0.05	0.008	0.057	0.106	0.138	0.061	-0.022	0.024	-0.073	-0.02	0.034	0	0.074	-0.262
683	FEL049_RAND_B_ATCACGATCGGACGTC	Cancer	828	650	FEL049-C-B	7	FEL049	0	C	10x	0	FEL049_B	Stable disease	HQLQ	Cancer cells	-0.06	-0.039	0.001	-0.004	0.111	0.084	0.103	0.034	0.046	-0.124	-0.104	-0.048	-0.133	0.006	0.084	-0.003	0.143	-0.006	-0.013	0.02	-0.065	0.028	0.026	0.039	0.168	-0.061	-0.073	-0.011	-0.119	-0.062	0.071	0.001	0.036	-0.106
684	FEL049_RAND_B_ATCAGGTCATCGGTTA	Cancer	4674	2311	FEL049-C-B	5	FEL049	0	C	10x	0	FEL049_B	Stable disease	HQ	Cancer cells	-0.011	-0.039	0.077	0.153	0.024	0.062	0.1	0.073	0.059	-0.087	0.016	0.056	-0.092	0.107	0.128	0.083	0.175	0.014	0.014	0.148	-0.003	0.083	0.16	0.081	0.182	0.075	-0.047	0.001	0.09	0.007	0.087	-0.115	0.013	0.024
685	FEL049_RAND_B_ATCATTCCATACACCA	Cancer	2281	1362	FEL049-C-B	12	FEL049	0	C	10x	0	FEL049_B	Stable disease	HQ	Cancer cells	-0.032	-0.011	-0.014	-0.064	0.09	0.112	0.12	0.071	0.095	-0.12	-0.167	-0.155	-0.12	0.043	0.099	0.069	0.108	-0.091	-0.077	0.087	-0.063	-0.051	0.054	0.1	0.112	-0.098	-0.08	-0.019	-0.152	-0.022	0.08	-0.066	0.013	-0.179
686	FEL049_RAND_B_ATCATTCGTAGGGAGG	Cancer	793	605	FEL049-C-B	6	FEL049	0	C	10x	0	FEL049_B	Stable disease	HQLQ	Cancer cells	-0.128	-0.029	-0.017	-0.001	0.095	0.074	0.119	0.038	0.052	-0.182	-0.136	-0.193	-0.232	-0.123	0.103	-0.049	0.007	-0.107	-0.062	0.029	-0.11	-0.077	-0.044	0.11	0.192	-0.087	-0.077	-0.021	-0.127	0.008	0.099	-0.108	0.038	-0.282
687	FEL049_RAND_B_ATCATTCGTGAGTTGG	Cancer	2165	1417	FEL049-C-B	12	FEL049	0	C	10x	0	FEL049_B	Stable disease	HQ	Cancer cells	0.046	0.102	0.025	0.127	0.089	0.142	0.146	0.068	0.085	-0.086	-0.03	0.014	-0.109	0.051	0.076	0.098	0.144	-0.026	-0.004	0.17	-0.008	0.039	0.04	0.074	0.101	-0.03	-0.029	0.03	-0.124	0.048	0.05	-0.012	0.049	-0.046
688	FEL049_RAND_B_ATCATTCTCTCCGTGT	Cancer	10158	3850	FEL049-C-B	6	FEL049	0	C	10x	0	FEL049_B	Stable disease	HQ	Cancer cells	0.018	0.143	0.042	-0.054	0.071	0.049	0.098	0.065	-0.002	-0.014	0.129	0.052	-0.041	0.028	0.138	0.065	0.074	-0.027	-0.035	0.06	-0.044	0.006	0.071	0.077	0.114	0.039	-0.048	0.055	0.057	0.026	-0.007	0.104	0.062	-0.109
689	FEL049_RAND_B_ATCCACCTCCTCATAT	Cancer	1511	1022	FEL049-C-B	6	FEL049	0	C	10x	0	FEL049_B	Stable disease	HQLQ	Cancer cells	-0.029	0.098	-0.014	-0.144	0.068	0.117	0.08	0.057	0.077	0.005	-0.096	0.016	-0.075	0.101	0.088	0.076	0.142	-0.004	0.022	0.146	0	0.053	-0.032	0.117	0.184	-0.079	-0.024	0	-0.005	-0.024	0.142	-0.077	0.002	-0.117
690	FEL049_RAND_B_ATCCATTCACGTCGTG	Cancer	12873	3844	FEL049-C-B	0	FEL049	0	C	10x	0	FEL049_B	Stable disease	HQ	Cancer cells	-0.035	0.053	0.127	0.2	0.11	0.056	0.073	0.039	0.092	-0.08	-0.033	-0.179	-0.125	-0.032	0.135	-0.042	0.036	-0.021	0.034	0.003	0.014	-0.002	0.102	0.059	0.078	-0.031	0.005	0.01	-0.019	0.024	0.01	0.007	0.024	-0.026
691	FEL049_RAND_B_ATCCCTGAGCGGTAAC	Cancer	983	725	FEL049-C-B	0	FEL049	0	C	10x	0	FEL049_B	Stable disease	HQLQ	Cancer cells	-0.088	-0.021	0.029	0.012	0.117	0.109	0.118	0.049	0.072	-0.125	-0.072	-0.154	-0.119	-0.003	0.107	-0.01	0.062	0.035	0.066	0.064	-0.031	0.016	0.037	0.065	0.174	0.061	-0.013	-0.045	-0.004	-0.036	0.058	-0.051	0.023	-0.194
692	FEL049_RAND_B_ATCCCTGTCTGGGCAC	Cancer	2766	1655	FEL049-C-B	12	FEL049	0	C	10x	0	FEL049_B	Stable disease	HQ	Cancer cells	-0.022	0.024	0.023	-0.017	0.074	0.086	0.055	0.091	0.077	-0.086	-0.054	-0.161	-0.119	0.018	0.108	-0.094	0.114	-0.013	0.044	-0.025	-0.031	0.016	0.071	0.129	0.118	-0.014	-0.037	0.005	-0.074	0.023	0.07	0.05	0.039	-0.083
693	FEL049_RAND_B_ATCCGTCAGATGGGCT	Cancer	687	518	FEL049-C-B	0	FEL049	0	C	10x	0	FEL049_B	Stable disease	HQLQ	Cancer cells	-0.095	-0.029	-0.011	-0.028	0.061	0.023	0.063	0.011	0.023	-0.191	-0.162	-0.144	-0.227	-0.033	0.118	-0.012	0.061	-0.005	0.02	0.068	-0.065	-0.013	-0.061	0.078	0.142	-0.036	-0.074	-0.072	-0.124	-0.084	0.048	-0.112	-0.001	-0.235
694	FEL049_RAND_B_ATCCGTCAGGGTCAAC	Cancer	1310	956	FEL049-C-B	0	FEL049	0	C	10x	0	FEL049_B	Stable disease	HQLQ	Cancer cells	-0.035	0.028	0.027	0.045	0.122	0.129	0.073	0.029	0.036	-0.147	-0.085	-0.132	-0.168	-0.041	0.093	-0.014	0.088	-0.043	0.011	0.055	-0.089	-0.007	0.04	0.066	0.161	-0.052	-0.016	0.031	-0.114	0.011	0.128	-0.046	0.023	-0.206
695	FEL049_RAND_B_ATCCGTCAGTCGGCAA	Cancer	670	530	FEL049-C-B	0	FEL049	0	C	10x	0	FEL049_B	Stable disease	HQLQ	Cancer cells	-0.112	-0.048	0.001	-0.002	0.167	0.012	0.084	0.015	0.01	-0.17	-0.189	-0.204	-0.142	-0.078	0.087	-0.038	0.05	-0.118	-0.074	0.044	-0.097	-0.061	0.027	0.071	0.188	-0.002	-0.013	-0.007	-0.095	0.002	0.128	-0.103	-0.011	-0.258
696	FEL049_RAND_B_ATCCGTCTCTCCTGAC	Cancer	1800	1042	FEL049-C-B	0	FEL049	0	C	10x	0	FEL049_B	Stable disease	HQLQ	Cancer cells	-0.081	0.005	0.015	-0.039	0.079	0.101	0.08	0.042	0.023	-0.094	-0.089	-0.169	-0.177	-0.003	0.068	-0.015	0.017	0.024	0.056	0.007	-0.027	-0.007	0	0.09	0.159	0.001	-0.082	-0.027	-0.056	-0.052	0.082	-0.092	0.001	-0.07
697	FEL049_RAND_B_ATCGATGAGCACCCAC	Cancer	1185	886	FEL049-C-B	0	FEL049	0	C	10x	0	FEL049_B	Stable disease	HQLQ	Cancer cells	-0.057	0.116	0.009	0.008	0.129	0.054	0.11	0.029	0.001	-0.139	-0.115	-0.155	-0.124	0.009	0.066	0.037	0.131	-0.016	0.04	0.117	-0.043	0.051	0.003	0.062	0.202	-0.043	-0.082	0.031	-0.041	0.033	0.066	0.005	0.021	-0.215
698	FEL049_RAND_B_ATCGATGAGCCACTCG	Cancer	914	700	FEL049-C-B	0	FEL049	0	C	10x	0	FEL049_B	Stable disease	HQLQ	Cancer cells	-0.054	0.01	-0.007	0.008	0.095	0.056	0.118	0.054	0.004	-0.098	-0.105	-0.085	-0.148	-0.06	0.153	0.089	-0.003	-0.007	-0.016	0.166	-0.024	-0.045	-0.035	0.081	0.13	-0.065	-0.072	-0.03	0.003	-0.056	0.067	-0.076	-0.001	-0.196
699	FEL049_RAND_B_ATCGATGCATGGAAGC	Cancer	807	621	FEL049-C-B	0	FEL049	0	C	10x	0	FEL049_B	Stable disease	HQLQ	Cancer cells	-0.08	-0.048	-0.044	-0.119	0.115	0.032	0.062	0.037	0.026	-0.163	-0.107	-0.141	-0.176	-0.087	0.139	0	0.036	-0.029	0.024	0.08	-0.053	-0.006	-0.034	0.125	0.177	-0.097	-0.077	-0.036	-0.056	-0.005	0.077	-0.137	0.104	-0.15
700	FEL049_RAND_B_ATCGATGTCCAACCGG	Cancer	3771	2090	FEL049-C-B	1	FEL049	0	C	10x	0	FEL049_B	Stable disease	HQ	Cancer cells	0.001	-0.024	0.013	0.13	0.108	0.114	0.079	0.048	0.038	-0.002	-0.057	-0.061	-0.048	0.094	0.096	0.099	0.091	-0.002	-0.039	0.122	-0.018	0.014	0.077	0.095	0.141	0.051	0.018	0.021	-0.085	0.041	0.122	-0.009	-0.021	-0.043
701	FEL049_RAND_B_ATCGCCTGTTATCCAG	Cancer	1749	1159	FEL049-C-B	7	FEL049	0	C	10x	0	FEL049_B	Stable disease	HQLQ	Cancer cells	-0.091	-0.055	0.027	0.013	0.168	0.058	0.046	0.059	0.053	-0.128	-0.108	-0.112	-0.109	-0.031	0.089	-0.074	0.096	-0.02	0.038	0	-0.022	0.01	0.029	0.081	0.106	-0.107	0.035	-0.034	-0.084	-0.003	0.093	-0.035	-0.04	-0.125
702	FEL049_RAND_B_ATCGCCTTCCAGTTCC	Cancer	5618	2352	FEL049-C-B	29	FEL049	0	C	10x	0	FEL049_B	Stable disease	HQ	Cancer cells	0.02	0.169	0.061	0.074	0.119	0.13	0.103	0.053	-0.002	0.03	0.128	0.017	0.067	0.193	0.094	0.162	0.252	0.07	0.053	0.15	0.03	0.129	0.083	0.12	0.158	0.039	-0.003	0.068	-0.065	0.033	0.147	0.053	0.064	0.026
703	FEL049_RAND_B_ATCGGATAGGGCTTCC	Cancer	23359	5744	FEL049-C-B	6	FEL049	0	C	10x	0	FEL049_B	Stable disease	HQ	Cancer cells	0.039	0.205	0.111	0.116	0.03	0.095	0.099	0.11	0.003	0.043	-0.001	-0.036	-0.073	-0.022	0.128	0.014	0.026	-0.017	-0.023	-0.001	0.027	-0.016	0.089	0.063	0.095	0.045	0.129	0.021	0.076	0.07	0.157	-0.06	-0.032	0.035
704	FEL049_RAND_B_ATCGGCGCAAGCCATT	Cancer	7759	3698	FEL049-C-B	7	FEL049	0	C	10x	0	FEL049_B	Stable disease	HQ	Cancer cells	0.022	0.134	0.106	0.148	0.093	0.063	0.085	0.048	0.022	0.029	-0.02	0.039	0.044	0.118	0.112	0.113	0.138	-0.033	-0.013	0.166	0.019	0.077	0.084	0.019	0.119	0.003	-0.042	0.068	-0.007	0.058	0.031	0.054	-0.012	-0.052
705	FEL049_RAND_B_ATCGTAGCAAATGCTC	Cancer	1593	1080	FEL049-C-B	0	FEL049	0	C	10x	0	FEL049_B	Stable disease	HQLQ	Cancer cells	-0.068	0.079	0.03	-0.03	0.052	0.091	0.129	0.039	0.086	-0.187	-0.126	-0.179	-0.17	-0.008	0.084	0.027	0.08	-0.106	-0.06	0.1	-0.05	-0.02	0.023	0.11	0.126	-0.07	-0.021	-0.038	-0.134	-0.02	0.07	-0.03	0.018	-0.204
706	FEL049_RAND_B_ATCGTAGCACCAACAT	Cancer	739	567	FEL049-C-B	2	FEL049	0	C	10x	0	FEL049_B	Stable disease	HQLQ	Cancer cells	-0.068	0.013	-0.032	-0.022	0.073	0.085	0.143	0.031	0.021	-0.128	-0.164	-0.216	-0.114	-0.056	0.1	-0.005	0.031	-0.001	0.055	0.069	-0.047	-0.006	-0.003	0.088	0.185	-0.009	-0.035	0.032	-0.096	-0.021	0.08	-0.126	0.029	-0.126
707	FEL049_RAND_B_ATCGTAGGTCTTCAAG	Cancer	695	539	FEL049-C-B	7	FEL049	0	C	10x	0	FEL049_B	Stable disease	HQLQ	Cancer cells	-0.048	0.01	0.03	-0.016	0.167	0.046	0.113	0.032	0.057	-0.132	-0.05	-0.067	-0.107	-0.018	0.062	0.051	0.068	0.006	0.03	0.128	-0.039	-0.003	-0.014	0.105	0.198	0.027	0.099	0.062	0.043	0.019	0.065	-0.029	0.127	-0.078
708	FEL049_RAND_B_ATCGTAGGTGCTCTCT	Cancer	3021	1700	FEL049-C-B	3	FEL049	0	C	10x	0	FEL049_B	Stable disease	HQ	Cancer cells	-0.02	0.054	-0.006	-0.064	0.137	0.061	0.134	0.058	0.078	-0.076	-0.121	-0.137	-0.107	-0.019	0.107	0.138	0.139	0.009	0.039	0.159	0.003	0.062	0.067	0.106	0.121	-0.048	-0.086	-0.036	-0.084	0.003	0.027	0.016	0.008	-0.142
709	FEL049_RAND_B_ATCGTCCAGCGCTGCT	Cancer	979	746	FEL049-C-B	2	FEL049	0	C	10x	0	FEL049_B	Stable disease	HQLQ	Cancer cells	-0.07	0.076	0.004	-0.025	0.121	0.035	0.086	0.049	0.049	-0.149	-0.04	-0.066	-0.111	-0.028	0.081	-0.058	0.075	-0.105	-0.06	0.018	-0.078	-0.047	0	0.058	0.199	-0.022	-0.021	-0.026	-0.043	-0.012	0.095	-0.072	0.087	-0.143
710	FEL049_RAND_B_ATCGTCCTCGTACCTC	Cancer	4381	2101	FEL049-C-B	12	FEL049	0	C	10x	0	FEL049_B	Stable disease	HQ	Cancer cells	-0.025	0.19	0.088	0.092	0.092	0.127	0.081	0.062	0.07	-0.095	-0.099	-0.081	-0.056	-0.024	0.095	-0.052	0.18	-0.022	0	0.008	-0.01	0.032	0.068	0.101	0.049	-0.036	-0.03	0.008	-0.035	0.029	0.131	-0.016	0.027	-0.106
711	FEL049_RAND_B_ATCGTCCTCTATCGCC	Cancer	2726	1576	FEL049-C-B	12	FEL049	0	C	10x	0	FEL049_B	Stable disease	HQ	Cancer cells	0.029	0.001	-0.004	-0.008	0.063	0.072	0.065	0.061	0.077	-0.005	0	-0.024	-0.016	-0.014	0.087	0.056	0.104	0.01	0.067	0.123	-0.002	0.039	0.025	0.092	0.18	-0.043	-0.033	-0.016	0.081	0.024	0.073	0.003	0.139	0.034
712	FEL049_RAND_B_ATCGTGACATTGGCAT	Cancer	822	618	FEL049-C-B	0	FEL049	0	C	10x	0	FEL049_B	Stable disease	HQLQ	Cancer cells	-0.093	-0.033	-0.013	-0.046	0.094	0.075	0.108	0.025	0.031	-0.19	-0.164	-0.184	-0.192	-0.067	0.097	-0.01	0.095	-0.052	-0.002	0.064	-0.083	-0.023	-0.008	0.09	0.166	-0.081	-0.071	0.018	0.014	-0.031	0.075	-0.074	0.008	-0.205
713	FEL049_RAND_B_ATCTCTAGTAGATTAG	Cancer	824	620	FEL049-C-B	0	FEL049	0	C	10x	0	FEL049_B	Stable disease	HQLQ	Cancer cells	-0.093	-0.036	0.007	-0.048	0.101	0.045	0.115	0.042	0.028	-0.138	-0.16	-0.176	-0.155	-0.052	0.099	0.045	-0.041	-0.049	0.003	0.122	-0.04	-0.061	0.013	0.085	0.15	-0.12	-0.068	-0.024	-0.042	-0.034	0.116	-0.102	0.036	-0.092
714	FEL049_RAND_B_ATCTCTATCCCGTTCA	Cancer	1116	796	FEL049-C-B	2	FEL049	0	C	10x	0	FEL049_B	Stable disease	HQLQ	Cancer cells	-0.082	0.016	-0.034	-0.027	0.12	0.096	0.105	0.044	0.087	-0.136	-0.117	-0.126	-0.025	-0.129	0.104	0.049	-0.04	-0.077	-0.027	0.129	-0.043	-0.034	0.01	0.15	0.173	-0.044	0.023	0.073	-0.11	-0.004	0.094	-0.053	0.05	-0.185
715	FEL049_RAND_B_ATGAAAGCAAGGCGTA	Cancer	866	670	FEL049-C-B	7	FEL049	0	C	10x	0	FEL049_B	Stable disease	HQLQ	Cancer cells	-0.06	-0.044	-0.01	-0.068	0.117	0.082	0.073	0.036	0.051	-0.119	-0.022	-0.056	-0.109	-0.02	0.09	0.139	-0.006	-0.021	-0.034	0.171	-0.059	-0.035	-0.016	0.084	0.234	-0.045	0.04	0.06	-0.055	-0.003	0.135	-0.143	0.043	-0.066
716	FEL049_RAND_B_ATGAAAGTCCCTTCCC	Cancer	58641	8214	FEL049-C-B	11	FEL049	0	C	10x	0	FEL049_B	Stable disease	HQLQ	Cancer cells	0.015	0.134	0.116	0.111	0.072	0.105	0.06	0.083	0.077	-0.031	-0.014	0.025	-0.073	-0.06	0.116	-0.048	-0.023	-0.002	0.022	-0.013	0.038	-0.013	0.093	0.167	0.062	0.025	0.129	0.026	0.112	0.1	0.192	0.1	0.028	-0.062
717	FEL049_RAND_B_ATGACCACATAGAATG	Cancer	8861	3353	FEL049-C-B	5	FEL049	0	C	10x	0	FEL049_B	Stable disease	HQ	Cancer cells	0.059	0.126	0.057	0.119	0.133	0.142	0.126	0.061	0.031	0.05	0.104	0.033	0.041	0.079	0.123	0.001	0.164	0.003	0.033	0.05	-0.058	0.056	0.12	0.087	0.081	0.054	0.01	0.07	-0.003	0.083	0.027	0.064	0.005	0.022
718	FEL049_RAND_B_ATGACCAGTCTTACAG	Cancer	719	538	FEL049-C-B	2	FEL049	0	C	10x	0	FEL049_B	Stable disease	HQLQ	Cancer cells	-0.043	-0.041	-0.049	-0.058	0.128	0.052	0.079	0.049	0.043	-0.137	-0.101	-0.106	-0.118	0.042	0.11	0.053	0.064	-0.006	0.052	0.134	-0.051	0.005	0.001	0.111	0.167	-0.095	-0.013	-0.002	-0.037	-0.009	0.156	-0.135	0.022	-0.222
719	FEL049_RAND_B_ATGACCATCCCATGGG	Cancer	678	525	FEL049-C-B	0	FEL049	0	C	10x	0	FEL049_B	Stable disease	HQLQ	Cancer cells	-0.061	-0.019	-0.052	-0.029	0.076	0.084	0.088	0.021	0.037	-0.139	-0.107	-0.159	-0.211	0.018	0.107	-0.004	0.128	-0.052	-0.037	0.067	-0.087	-0.011	-0.015	0.056	0.135	-0.074	-0.067	-0.016	-0.125	-0.023	0.075	-0.127	-0.026	-0.183
720	FEL049_RAND_B_ATGACCATCCGCAGTG	Cancer	8236	3240	FEL049-C-B	3	FEL049	0	C	10x	0	FEL049_B	Stable disease	HQ	Cancer cells	0.048	0.064	0.033	0.068	0.092	0.097	0.08	0.074	0.089	-0.052	-0.004	-0.015	0.016	0.003	0.068	-0.032	0.082	0.044	0.045	-0.044	-0.027	0.02	0.104	0.058	0.014	0.038	0.098	0.119	0.138	0.022	0.105	0.128	0.054	-0.181
721	FEL049_RAND_B_ATGAGGGCAGCTGTGC	Cancer	2625	1500	FEL049-C-B	12	FEL049	0	C	10x	0	FEL049_B	Stable disease	HQ	Cancer cells	0.044	-0.061	-0.015	0.003	0.065	0.1	0.115	0.079	0.023	-0.073	-0.089	-0.171	-0.072	0.024	0.114	0.118	0.116	0.026	0.059	0.14	-0.007	0.058	0.066	0.112	0.086	-0.005	-0.024	-0.038	-0.017	-0.021	0.032	0.067	-0.046	-0.098
722	FEL049_RAND_B_ATGAGGGCAGTCACGC	Cancer	11377	3721	FEL049-C-B	7	FEL049	0	C	10x	0	FEL049_B	Stable disease	HQ	Cancer cells	0.04	0.267	0.07	0.002	0.074	0.123	0.147	0.077	0.002	0.013	0.069	0.02	0.023	0.121	0.111	0.211	0.167	0.071	0.078	0.23	0.073	0.134	0.037	0.071	0.064	0.06	-0.09	0.01	0.036	0.051	0.1	-0.024	-0.088	0.03
723	FEL049_RAND_B_ATGAGTCAGGCCCGTT	Cancer	2393	1388	FEL049-C-B	6	FEL049	0	C	10x	0	FEL049_B	Stable disease	HQ	Cancer cells	-0.013	0.075	0.003	-0.048	0.065	0.062	0.089	0.067	0.04	-0.153	-0.117	-0.206	-0.027	0.031	0.123	0.026	0.145	-0.04	-0.019	0.064	-0.045	-0.002	0.013	0.071	0.138	0.023	-0.018	0.049	0.036	0.028	0.071	0.02	-0.01	-0.189
724	FEL049_RAND_B_ATGAGTCAGTTGGAGC	Cancer	1070	765	FEL049-C-B	7	FEL049	0	C	10x	0	FEL049_B	Stable disease	HQLQ	Cancer cells	-0.005	0.043	0.001	-0.051	0.188	0.048	0.114	0.042	0.089	-0.096	-0.067	-0.144	-0.108	0.072	0.105	0.007	0.075	-0.025	-0.037	0.081	-0.054	0.017	-0.07	0.079	0.146	-0.017	-0.014	-0.043	-0.098	-0.028	0.045	-0.108	0.021	-0.098
725	FEL049_RAND_B_ATGAGTCGTATACGGG	Cancer	830	642	FEL049-C-B	0	FEL049	0	C	10x	0	FEL049_B	Stable disease	HQLQ	Cancer cells	-0.055	0.089	-0.019	-0.009	0.095	0.042	0.111	0.025	0.046	-0.158	-0.135	-0.153	-0.196	-0.062	0.112	0.042	0.061	0.053	0.056	0.068	-0.048	0.016	-0.049	0.087	0.171	-0.057	-0.038	-0.007	-0.117	-0.036	0.134	-0.109	0.041	-0.184
726	FEL049_RAND_B_ATGATCGCATCTCCCA	Cancer	2530	1522	FEL049-C-B	12	FEL049	0	C	10x	0	FEL049_B	Stable disease	HQ	Cancer cells	-0.035	0.068	0.021	0.123	0.108	0.107	0.15	0.055	0.012	-0.11	-0.123	0.03	-0.103	0.038	0.11	0.06	0.113	-0.087	-0.106	0.125	-0.068	-0.049	-0.035	0.099	0.119	-0.034	-0.082	-0.033	-0.082	-0.027	0.083	-0.067	-0.022	-0.106
727	FEL049_RAND_B_ATGATCGGTTATCTTC	Cancer	987	694	FEL049-C-B	0	FEL049	0	C	10x	0	FEL049_B	Stable disease	HQLQ	Cancer cells	-0.07	0.045	-0.045	0.011	0.066	0.111	0.088	0.051	0.042	-0.167	-0.05	-0.167	-0.223	0.062	0.123	0.042	0.134	-0.131	-0.089	0.117	-0.082	-0.01	-0.011	0.106	0.182	-0.094	-0.075	-0.078	-0.025	-0.041	0.057	-0.077	-0.032	-0.207
728	FEL049_RAND_B_ATGATCGTCGATTGAC	Cancer	1155	819	FEL049-C-B	0	FEL049	0	C	10x	0	FEL049_B	Stable disease	HQLQ	Cancer cells	-0.054	-0.029	-0.035	-0.044	0.164	0.081	0.108	0.035	0.05	-0.166	-0.11	-0.161	-0.1	0.032	0.114	0.037	0.095	-0.071	-0.023	0.106	-0.045	-0.026	0.012	0.088	0.134	-0.05	-0.069	-0.092	-0.079	-0.04	0.108	0.004	0.03	-0.293
729	FEL049_RAND_B_ATGCATGTCGAGCCTG	Cancer	876	667	FEL049-C-B	6	FEL049	0	C	10x	0	FEL049_B	Stable disease	HQLQ	Cancer cells	-0.085	0.098	0.007	0.003	0.137	0.074	0.117	0.038	0.023	-0.136	-0.099	-0.222	-0.137	0.034	0.103	0.041	0.137	-0.085	-0.038	0.115	-0.089	0.003	0.013	0.086	0.165	0.023	-0.01	0.041	0.007	-0.053	0.067	-0.04	-0.012	-0.141
730	FEL049_RAND_B_ATGCCTCAGAAGTCTA	Cancer	7304	2989	FEL049-C-B	6	FEL049	0	C	10x	0	FEL049_B	Stable disease	HQ	Cancer cells	0.044	0.068	0.088	0.068	0.113	0.099	0.096	0.065	0.071	-0.038	-0.115	0.046	-0.014	-0.028	0.118	0.072	0.077	0.026	0	0.078	0	0.027	0.052	0.101	0.134	0.062	0.099	-0.029	0.112	0.093	0.085	0.08	0.01	-0.008
731	FEL049_RAND_B_ATGCCTCAGCACGTCC	Cancer	1852	1194	FEL049-C-B	1	FEL049	0	C	10x	0	FEL049_B	Stable disease	HQLQ	Cancer cells	0.001	0.109	-0.031	-0.104	0.087	0.162	0.149	0.04	0.034	-0.083	-0.035	-0.075	-0.023	0.086	0.068	0.024	0.045	-0.01	0.016	0.104	-0.001	0.001	0.035	0.082	0.109	0.011	0.125	0.01	-0.125	-0.002	0.063	-0.128	0.106	-0.035
732	FEL049_RAND_B_ATGCCTCCATTCTCCG	Cancer	1274	914	FEL049-C-B	7	FEL049	0	C	10x	0	FEL049_B	Stable disease	HQLQ	Cancer cells	-0.088	0.067	0.006	0.113	0.139	0.07	0.093	0.038	0.037	-0.098	-0.052	-0.197	-0.173	-0.063	0.069	-0.067	0.103	-0.117	-0.071	0.009	-0.088	-0.044	0.018	0.051	0.139	-0.027	0.036	0.042	-0.11	-0.002	0.115	-0.048	0.013	-0.183
733	FEL049_RAND_B_ATGCGATCAACGGGTA	Cancer	1266	905	FEL049-C-B	0	FEL049	0	C	10x	0	FEL049_B	Stable disease	HQLQ	Cancer cells	-0.089	0.026	-0.014	-0.007	0.113	0.062	0.072	0.036	0.034	-0.095	-0.13	-0.213	-0.166	-0.031	0.108	-0.007	0.062	-0.078	-0.062	0.071	-0.086	-0.034	-0.008	0.056	0.176	0.01	-0.015	-0.041	-0.076	-0.038	0.055	-0.085	0.027	-0.208
734	FEL049_RAND_B_ATGGAGGAGCAACTCT	Cancer	690	539	FEL049-C-B	0	FEL049	0	C	10x	0	FEL049_B	Stable disease	HQLQ	Cancer cells	-0.089	-0.045	0.02	-0.013	0.085	0.057	0.126	0.015	-0.002	-0.155	-0.097	-0.173	-0.08	-0.022	0.101	0.047	0.067	-0.063	-0.013	0.131	-0.081	-0.016	0.017	0.082	0.188	0.019	-0.084	-0.016	-0.026	0.027	0.061	-0.086	0.065	-0.165
735	FEL049_RAND_B_ATGGAGGCAAGCTGTT	Cancer	5658	2408	FEL049-C-B	0	FEL049	0	C	10x	0	FEL049_B	Stable disease	HQ	Cancer cells	-0.003	0.129	0.07	0.123	0.096	0.094	0.071	0.056	0.069	-0.067	0	-0.074	-0.058	0.089	0.108	-0.006	0.206	0.04	0.097	0.047	0.012	0.087	0.076	0.118	0.151	0.025	0.064	0.119	0.193	0.028	0.052	0.102	0.068	-0.036
736	FEL049_RAND_B_ATGGATCCATGTACGT	Cancer	745	558	FEL049-C-B	0	FEL049	0	C	10x	0	FEL049_B	Stable disease	HQLQ	Cancer cells	-0.064	-0.026	-0.01	0.06	0.115	0.04	0.139	0.034	0.047	-0.155	-0.044	-0.115	-0.138	0.036	0.149	0.046	0.027	-0.073	-0.027	0.108	-0.084	-0.053	0.002	0.071	0.174	-0.082	-0.008	0.016	-0.119	-0.031	0.128	-0.107	0.018	-0.188
737	FEL049_RAND_B_ATGGGAGTCAACACGT	Cancer	10678	3849	FEL049-C-B	6	FEL049	0	C	10x	0	FEL049_B	Stable disease	HQ	Cancer cells	-0.012	0.048	0.025	0.076	0.07	0.104	0.096	0.057	-0.017	-0.058	0.006	-0.116	-0.138	0.042	0.127	0.016	0.072	-0.11	-0.14	0.063	-0.049	-0.022	0.071	0.114	0.082	0.032	0.203	0.137	0.156	0.084	0.04	-0.041	0.033	-0.054
738	FEL049_RAND_B_ATGGTTGCACTGAGGA	Cancer	4857	2368	FEL049-C-B	5	FEL049	0	C	10x	0	FEL049_B	Stable disease	HQ	Cancer cells	0.013	0.022	0.089	0.099	0.098	0.121	0.131	0.046	0.034	-0.02	-0.025	0.005	-0.044	0.131	0.116	0.137	0.123	0.072	-0.006	0.105	0.014	0.081	0.064	0.069	0.104	0.007	-0.014	0.003	-0.159	0.012	0.104	0.02	-0.042	-0.072
739	FEL049_RAND_B_ATGTCCCGTGTCCAAT	Cancer	7551	3404	FEL049-C-B	0	FEL049	0	C	10x	0	FEL049_B	Stable disease	HQ	Cancer cells	0.003	0.197	0.086	-0.037	0.154	0.044	0.14	0.034	0.029	0.008	-0.069	-0.045	0.074	0.091	0.103	0.11	0.128	-0.011	0.014	0.161	0.047	0.061	0.089	0.035	0.072	0.001	-0.042	-0.002	-0.115	0.072	0.039	0.109	0.033	0.019
740	FEL049_RAND_B_ATGTCCCGTTGGGAAC	Cancer	2035	1210	FEL049-C-B	12	FEL049	0	C	10x	0	FEL049_B	Stable disease	HQ	Cancer cells	-0.017	0.07	0.058	-0.036	0.077	0.09	0.159	0.041	0.058	-0.129	-0.065	-0.042	-0.078	-0.023	0.107	0.023	0.15	-0.048	-0.062	0.114	-0.011	0.031	-0.001	0.103	0.171	-0.01	-0.018	-0.075	0.033	-0.029	0.086	-0.079	0.025	-0.075
741	FEL049_RAND_B_ATGTCCCTCAAGTGGG	Cancer	1224	852	FEL049-C-B	0	FEL049	0	C	10x	0	FEL049_B	Stable disease	HQLQ	Cancer cells	-0.066	-0.064	0.029	-0.051	0.08	0.019	0.12	0.005	-0.001	-0.074	-0.076	-0.015	-0.091	-0.082	0.083	0.096	-0.086	-0.079	-0.028	0.182	-0.031	-0.028	-0.031	0.093	0.166	-0.001	-0.083	0.033	0.027	0.016	0.072	-0.088	-0.009	-0.048
742	FEL049_RAND_B_ATGTCTTTCCTTCGAC	Cancer	22870	5517	FEL049-C-B	1	FEL049	0	C	10x	0	FEL049_B	Stable disease	HQ	Cancer cells	0.049	0.196	0.11	0.255	0.029	0.103	0.106	0.07	0.067	0.023	-0.006	0.002	-0.038	0.086	0.132	0.061	0.123	0.07	0.08	0.06	0.06	0.046	0.083	0.12	0.029	0.077	0.023	0.016	-0.02	0.053	0.058	0.055	-0.039	0.107
743	FEL049_RAND_B_ATTACCTTCGGCCCAA	Cancer	1652	1009	FEL049-C-B	0	FEL049	0	C	10x	0	FEL049_B	Stable disease	HQLQ	Cancer cells	0.005	-0.011	0.013	0.052	0.14	0.067	0.118	0.024	0.053	-0.068	-0.08	-0.077	-0.091	0.028	0.084	-0.008	0.083	-0.037	0.018	0.07	-0.051	0.019	0.008	0.098	0.206	-0.021	-0.019	0.057	-0.028	-0.002	0.126	-0.127	0.061	-0.091
744	FEL049_RAND_B_ATTACTCCAACTCATG	Cancer	2289	1430	FEL049-C-B	7	FEL049	0	C	10x	0	FEL049_B	Stable disease	HQ	Cancer cells	-0.052	-0.005	0.019	-0.154	0.118	0.059	0.081	0.052	0.004	-0.093	-0.089	-0.107	-0.161	0	0.111	-0.065	0.053	-0.031	-0.006	0.006	-0.021	-0.024	0.021	0.053	0.165	0.027	-0.026	0.014	0.051	0.003	0.064	-0.065	0.022	-0.151
745	FEL049_RAND_B_ATTACTCCATATGCGT	Cancer	2808	1626	FEL049-C-B	29	FEL049	0	C	10x	0	FEL049_B	Stable disease	HQ	Cancer cells	0.022	-0.007	-0.013	-0.001	0.101	0.064	0.137	0.001	0.026	-0.062	0.045	-0.098	-0.025	0.088	0.082	-0.041	0.063	-0.043	0.011	0.02	-0.084	-0.006	-0.012	0.064	0.2	-0.045	0.071	-0.019	-0.076	0.037	0.038	-0.012	0.063	-0.09
746	FEL049_RAND_B_ATTACTCCATGACGTT	Cancer	997	758	FEL049-C-B	7	FEL049	0	C	10x	0	FEL049_B	Stable disease	HQLQ	Cancer cells	-0.007	-0.06	-0.03	-0.037	0.098	0.08	0.06	0.029	0.064	-0.149	-0.115	-0.05	-0.129	0.087	0.111	0.059	0.086	0.03	0.061	0.087	-0.027	0.041	0.023	0.074	0.218	-0.02	-0.017	0.029	-0.054	0.041	0.105	-0.047	0.029	-0.091
747	FEL049_RAND_B_ATTATCCCACCCGTAG	Cancer	928	713	FEL049-C-B	6	FEL049	0	C	10x	0	FEL049_B	Stable disease	HQLQ	Cancer cells	-0.072	-0.055	-0.005	-0.027	0.102	0.062	0.082	0.015	0.015	-0.087	-0.069	-0.104	-0.142	0.01	0.063	0.04	0.13	-0.067	-0.019	0.123	-0.026	0.019	0.039	0.077	0.151	-0.075	-0.023	-0.017	-0.098	0.014	0.137	-0.088	-0.01	-0.165
748	FEL049_RAND_B_ATTCACTGTACTGGGA	Cancer	29970	6677	FEL049-C-B	15	FEL049	0	C	10x	0	FEL049_B	Stable disease	HQ	Cancer cells	0.066	0.167	0.095	0.118	0.129	0.139	0.036	0.066	-0.014	0.082	0.085	-0.01	-0.054	0.12	0.183	0.034	0.096	0.034	0.003	0.012	0.071	0.043	0.103	0.078	0.07	0.09	0.14	0.068	0.155	0.108	-0.011	0.04	0.017	-0.015
749	FEL049_RAND_B_ATTCACTGTCGGTGAA	Cancer	27346	5945	FEL049-C-B	29	FEL049	0	C	10x	0	FEL049_B	Stable disease	HQ	Cancer cells	0.049	0.15	0.09	0.052	0.117	0.09	0.069	0.056	0.088	0.015	-0.007	-0.012	-0.006	0.161	0.083	0.005	0.083	0.154	0.153	0.013	0.098	0.066	0.15	0.078	0.024	0.076	0.138	0.036	0.071	0.096	0.172	0.015	-0.02	-0.028
750	FEL049_RAND_B_ATTCAGGCACGCAGTC	Cancer	1115	792	FEL049-C-B	0	FEL049	0	C	10x	0	FEL049_B	Stable disease	HQLQ	Cancer cells	-0.142	0.086	-0.009	0.117	0.123	0.051	0.132	0.054	0.039	-0.153	-0.146	-0.162	-0.211	0.035	0.09	0.021	0.131	-0.005	0.054	0.102	-0.044	0.051	0.007	0.073	0.138	-0.06	-0.018	-0.018	-0.048	-0.008	0.048	-0.085	-0.035	-0.197
751	FEL049_RAND_B_ATTCAGGCACTGTGTA	Cancer	850	660	FEL049-C-B	0	FEL049	0	C	10x	0	FEL049_B	Stable disease	HQLQ	Cancer cells	-0.119	-0.028	0.021	-0.051	0.075	0.038	0.127	0.052	0.042	-0.114	-0.139	-0.196	-0.21	-0.003	0.097	0.041	0.058	-0.002	0.055	0.114	-0.035	0.011	-0.002	0.057	0.22	0.025	0.039	0.007	0.004	-0.053	0.036	-0.01	0.055	-0.241
752	FEL049_RAND_B_ATTCAGGCAGTTAAAG	Cancer	873	666	FEL049-C-B	0	FEL049	0	C	10x	0	FEL049_B	Stable disease	HQLQ	Cancer cells	-0.055	0.133	0.009	-0.076	0.145	0.042	0.07	0.043	0.047	-0.113	-0.204	-0.116	-0.079	0.007	0.106	0.096	0.102	-0.038	-0.016	0.177	-0.052	0.031	-0.037	0.086	0.15	-0.06	-0.013	0.03	-0.116	-0.014	0.137	-0.058	0.056	-0.098
753	FEL049_RAND_B_ATTCATCCAGTTGTTG	Cancer	25405	5430	FEL049-C-B	7	FEL049	0	C	10x	0	FEL049_B	Stable disease	HQ	Cancer cells	-0.012	0.139	0.118	0.208	0.118	0.162	0.147	0.038	0.019	-0.026	-0.004	-0.194	-0.015	0.04	0.131	0.021	0.15	0.01	0.015	0.014	0.012	0.055	0.114	0.076	0.079	0.073	0.07	0.039	0.088	0.127	0.122	0.087	0.012	-0.248
754	FEL049_RAND_B_ATTCATCCATCCAATG	Cancer	14455	4470	FEL049-C-B	7	FEL049	0	C	10x	0	FEL049_B	Stable disease	HQ	Cancer cells	0.048	-0.061	0.101	0.034	0.123	0.108	0.072	0.097	0.105	0.07	0.019	0.039	0.013	0.041	0.141	0.152	0.054	0.091	0.077	0.162	0.1	0.081	0.078	0.07	0.103	0.174	0.04	0.049	-0.026	0.094	0.008	-0.019	0.107	0.021
755	FEL049_RAND_B_ATTCATCTCTATCGTT	Cancer	30123	6032	FEL049-C-B	15	FEL049	0	C	10x	0	FEL049_B	Stable disease	HQ	Cancer cells	0.077	0.052	0.111	0.061	0.088	0.108	0.01	0.057	0.091	0.009	0.075	-0.079	0.062	0.152	0.086	0.064	0.205	0.102	0.087	0.146	0.095	0.131	0.103	0.091	0.031	0.087	-0.009	0.057	0.144	0.068	-0.031	0.058	-0.014	0.034
756	FEL049_RAND_B_ATTCCATGTAGCTGAG	Cancer	936	739	FEL049-C-B	3	FEL049	0	C	10x	0	FEL049_B	Stable disease	HQLQ	Cancer cells	-0.065	0.093	-0.028	-0.045	0.121	0.044	0.118	0.047	0.058	-0.169	-0.106	-0.131	-0.148	-0.028	0.108	0	0.113	-0.039	-0.054	0.013	-0.075	-0.005	0.006	0.047	0.182	0.018	-0.07	-0.012	-0.127	-0.013	0.119	-0.069	0.038	-0.238
757	FEL049_RAND_B_ATTCCATGTATTTCTC	Cancer	734	562	FEL049-C-B	7	FEL049	0	C	10x	0	FEL049_B	Stable disease	HQLQ	Cancer cells	-0.076	0.015	-0.053	-0.116	0.094	0.111	0.134	0.031	0.016	-0.148	-0.106	-0.147	-0.154	-0.028	0.063	-0.01	-0.012	-0.035	0.019	0.071	-0.03	-0.04	-0.031	0.108	0.221	-0.078	-0.078	-0.066	-0.035	-0.036	0.086	-0.015	0.105	-0.277
758	FEL049_RAND_B_ATTCCCGAGGAGAGGC	Cancer	1281	941	FEL049-C-B	0	FEL049	0	C	10x	0	FEL049_B	Stable disease	HQLQ	Cancer cells	-0.017	0.024	-0.007	0.083	0.075	0.077	0.061	0.033	-0.006	-0.125	-0.116	-0.062	-0.16	-0.034	0.122	-0.015	0.028	-0.011	-0.018	0.061	-0.034	-0.026	0.004	0.088	0.116	-0.077	-0.022	-0.095	-0.136	-0.032	0.048	0.046	-0.042	-0.06
759	FEL049_RAND_B_ATTCCTACAAGTCATC	Cancer	1667	1082	FEL049-C-B	7	FEL049	0	C	10x	0	FEL049_B	Stable disease	HQLQ	Cancer cells	-0.073	0.163	-0.001	-0.086	0.099	0.069	0.088	0.046	0.016	-0.169	-0.22	-0.173	-0.222	0.03	0.098	0.024	0.12	-0.13	-0.088	0.094	-0.116	-0.027	0.016	0.073	0.135	-0.004	0.079	-0.051	-0.066	0.019	0.092	-0.142	0.027	-0.159
760	FEL049_RAND_B_ATTCCTACAGGTACGA	Cancer	6052	2821	FEL049-C-B	0	FEL049	0	C	10x	0	FEL049_B	Stable disease	HQ	Cancer cells	0.105	0.051	0.074	0.058	0.096	0.077	0.04	0.097	0.028	0	-0.071	-0.036	0.012	0.126	0.124	0.105	0.149	0.091	0.076	0.131	0.07	0.109	0.092	0.094	0.064	0.048	-0.059	-0.003	-0.037	-0.002	0.151	-0.027	-0.03	-0.056
761	FEL049_RAND_B_ATTCGTTAGGGCCAAT	Cancer	1042	773	FEL049-C-B	0	FEL049	0	C	10x	0	FEL049_B	Stable disease	HQLQ	Cancer cells	-0.072	0.038	0.006	0.083	0.07	0.062	0.07	0.034	0.035	-0.131	-0.113	-0.027	-0.085	0.008	0.095	0.091	0.141	-0.085	-0.035	0.168	-0.063	0.02	0.026	0.086	0.145	-0.067	0.042	0.032	-0.055	-0.01	0.031	-0.123	-0.018	-0.029
762	FEL049_RAND_B_ATTCGTTAGTAGCATA	Cancer	2003	1334	FEL049-C-B	12	FEL049	0	C	10x	0	FEL049_B	Stable disease	HQ	Cancer cells	-0.021	0.07	0.002	0.064	0.089	0.102	0.085	0.059	0.037	-0.093	-0.025	0.009	-0.072	0.074	0.13	0.152	0.172	0.067	0.048	0.175	0	0.069	0.072	0.115	0.116	-0.015	-0.079	-0.041	-0.026	-0.004	0.081	0.023	0.011	-0.032
763	FEL049_RAND_B_ATTCGTTCAACCGACC	Cancer	1090	803	FEL049-C-B	0	FEL049	0	C	10x	0	FEL049_B	Stable disease	HQLQ	Cancer cells	-0.078	0.032	-0.028	-0.068	0.13	0.077	0.098	0.024	0.034	-0.121	-0.17	-0.086	-0.106	-0.021	0.094	0.005	0.123	-0.053	-0.034	0.089	-0.06	0.001	0.009	0.104	0.125	-0.109	0.033	-0.03	-0.022	-0.008	0.086	-0.127	-0.033	-0.136
764	FEL049_RAND_B_ATTCTACGTAAGATCA	Cancer	5587	2416	FEL049-C-B	1	FEL049	0	C	10x	0	FEL049_B	Stable disease	HQ	Cancer cells	0.012	-0.042	0.053	0.105	0.119	0.137	0.039	0.048	0.121	-0.106	-0.03	-0.061	-0.076	0.033	0.116	0.041	0.091	-0.01	-0.014	-0.009	0.003	0	0.099	0.119	0.113	0.01	-0.036	0.018	0.081	0.064	0.087	0.07	0.079	-0.039
765	FEL049_RAND_B_ATTCTACTCTGTAACG	Cancer	3184	1897	FEL049-C-B	6	FEL049	0	C	10x	0	FEL049_B	Stable disease	HQ	Cancer cells	-0.043	0.218	0.052	0.071	0.106	0.084	0.119	0.08	0.055	-0.058	-0.01	-0.13	-0.127	-0.01	0.097	-0.096	-0.009	0.002	0.063	-0.029	-0.051	0.002	0.03	0.083	0.103	0.051	0.07	-0.023	-0.076	0.016	0.017	0.082	0.032	-0.203
766	FEL049_RAND_B_ATTCTTGCAGGTTTAC	Cancer	1033	739	FEL049-C-B	0	FEL049	0	C	10x	0	FEL049_B	Stable disease	HQLQ	Cancer cells	-0.074	0.02	-0.002	-0.077	0.093	0.047	0.137	0.024	0.035	-0.149	-0.064	-0.17	-0.202	-0.119	0.069	-0.028	-0.045	-0.1	-0.056	0.048	-0.068	-0.083	0.035	0.091	0.145	-0.016	-0.072	0.113	0.021	-0.005	0.095	-0.044	-0.007	-0.258
767	FEL049_RAND_B_ATTCTTGTCATTTGCT	Cancer	8829	2988	FEL049-C-B	0	FEL049	0	C	10x	0	FEL049_B	Stable disease	HQ	Cancer cells	0.073	0.126	0.091	0.111	0.123	0.114	0.094	0.093	0.079	0.008	0.053	0.038	0.02	0.092	0.091	0.117	0.122	0.014	-0.008	0.143	0.036	0.085	0.096	0.06	0.175	-0.006	-0.012	0.049	0.009	0.086	0.104	-0.029	0.004	-0.116
768	FEL049_RAND_B_ATTCTTGTCTTGGATG	Cancer	5054	2286	FEL049-C-B	0	FEL049	0	C	10x	0	FEL049_B	Stable disease	HQ	Cancer cells	0.021	0.035	0.081	0.047	0.056	0.12	0.145	0.067	0.036	-0.097	0.013	0.014	0.004	0.063	0.108	0	0.211	0.106	0.114	-0.003	0.072	0.109	0.04	0.149	0.092	0.04	0.114	0.064	0.021	0.053	0.053	0.012	0.031	-0.021
769	FEL049_RAND_B_ATTGGGTAGATCACTC	Cancer	2424	1563	FEL049-C-B	1	FEL049	0	C	10x	0	FEL049_B	Stable disease	HQ	Cancer cells	-0.003	0.051	0.054	0.072	0.15	0.119	0.099	0.065	-0.016	-0.087	-0.026	-0.092	-0.087	0.087	0.137	0.105	0.145	-0.051	-0.029	0.133	0.006	0.016	0.081	0.112	0.122	0.008	0.024	0.133	-0.134	0.049	0.05	-0.016	0.015	-0.049
770	FEL049_RAND_B_ATTGGGTGTAGCCCTG	Cancer	818	658	FEL049-C-B	6	FEL049	0	C	10x	0	FEL049_B	Stable disease	HQLQ	Cancer cells	-0.059	-0.025	-0.044	-0.038	0.1	0.056	0.126	0.053	0.059	-0.138	-0.17	-0.09	-0.15	0.011	0.086	0	0.077	-0.004	0.023	0.079	-0.072	-0.031	-0.048	0.106	0.137	-0.083	-0.072	0.036	-0.061	-0.035	0.066	-0.073	-0.006	-0.196
771	FEL049_RAND_B_ATTTACCCATTGCTGA	Cancer	1549	1085	FEL049-C-B	0	FEL049	0	C	10x	0	FEL049_B	Stable disease	HQLQ	Cancer cells	-0.061	0.175	0.012	0.012	0.151	0.139	0.08	0.068	0.086	-0.173	-0.105	-0.154	-0.135	0.024	0.101	0.103	0.114	-0.036	-0.013	0.183	-0.074	0.011	0.015	0.108	0.202	-0.06	-0.025	0.082	0.057	-0.005	0.013	-0.093	0.005	-0.126
772	FEL049_RAND_B_ATTTCACCAATACAGA	Cancer	1593	1060	FEL049-C-B	7	FEL049	0	C	10x	0	FEL049_B	Stable disease	HQLQ	Cancer cells	-0.1	0.087	0.007	-0.066	0.148	0.112	0.095	0.05	0.028	-0.168	-0.09	-0.217	-0.172	-0.016	0.16	-0.026	0.082	-0.056	-0.003	0.044	-0.094	-0.029	-0.02	0.11	0.132	0.065	-0.018	-0.077	-0.146	-0.02	0.064	-0.148	0.022	-0.173
773	FEL049_RAND_B_ATTTCACGTTATGACC	Cancer	6953	2807	FEL049-C-B	0	FEL049	0	C	10x	0	FEL049_B	Stable disease	HQ	Cancer cells	0.029	0.02	0.03	0.046	0.092	0.064	0.078	0.062	0.022	0.016	-0.04	-0.02	-0.031	0.023	0.121	0.155	0.113	0.027	0.028	0.164	0.045	0.083	0.075	0.067	0.072	0.007	-0.033	0.062	0.124	0.065	-0.031	0.076	-0.041	-0.016
774	FEL049_RAND_B_ATTTCTGTCGTCTACC	Cancer	12483	3948	FEL049-C-B	0	FEL049	0	C	10x	0	FEL049_B	Stable disease	HQ	Cancer cells	0.008	0.249	0.068	0.137	0.103	0.113	0.06	0.062	-0.007	-0.007	-0.004	-0.071	-0.064	0.103	0.069	0.103	0.045	0.069	0.084	0.162	0.067	0.046	0.091	0.073	0.113	0.077	0.104	0.068	0.194	0.115	0.146	-0.03	-0.035	-0.121
775	FEL049_RAND_B_CAAAGAAAGAAGCGCT	Cancer	8561	3473	FEL049-C-B	6	FEL049	0	C	10x	0	FEL049_B	Stable disease	HQ	Cancer cells	-0.019	0.104	0.078	0.083	0.099	0.136	0.136	0.085	0.079	-0.062	-0.011	-0.048	0.05	0.07	0.119	-0.016	0.183	-0.021	-0.024	-0.037	0.01	0.018	0.046	0.13	0.08	0.09	-0.022	0.019	0.133	0.065	0.004	-0.005	0.055	-0.022
776	FEL049_RAND_B_CAAAGAAAGGCTCTAT	Cancer	725	547	FEL049-C-B	0	FEL049	0	C	10x	0	FEL049_B	Stable disease	HQLQ	Cancer cells	-0.079	0.021	-0.019	-0.053	0.076	0.064	0.171	0.024	0.037	-0.204	-0.03	-0.227	-0.197	-0.052	0.099	0.005	-0.008	-0.088	-0.037	0.087	-0.072	-0.068	-0.015	0.116	0.178	-0.076	-0.078	0.016	-0.126	-0.001	0.112	-0.083	0.03	-0.207
777	FEL049_RAND_B_CAAAGAAGTCGGCACT	Cancer	865	655	FEL049-C-B	0	FEL049	0	C	10x	0	FEL049_B	Stable disease	HQLQ	Cancer cells	-0.068	0.099	0.005	-0.021	0.132	0.036	0.084	0.049	0.054	-0.161	-0.081	-0.091	-0.123	-0.027	0.111	0.088	-0.005	-0.031	0.025	0.162	-0.021	-0.014	-0.017	0.098	0.201	-0.025	-0.073	-0.083	-0.134	-0.062	0.161	-0.07	-0.028	-0.158
778	FEL049_RAND_B_CAAAGAATCTACGCGG	Cancer	1442	1001	FEL049-C-B	0	FEL049	0	C	10x	0	FEL049_B	Stable disease	HQLQ	Cancer cells	0.005	0.015	-0.009	-0.012	0.176	0.079	0.125	0.048	0.027	-0.061	-0.091	-0.134	0.029	0.055	0.073	0.086	0.068	-0.043	0.012	0.162	-0.045	0.04	0.006	0.065	0.154	-0.009	0.087	-0.043	-0.057	0.01	0.05	-0.11	-0.004	-0.162
779	FEL049_RAND_B_CAACAACCATGCCGGT	Cancer	3421	1935	FEL049-C-B	6	FEL049	0	C	10x	0	FEL049_B	Stable disease	HQ	Cancer cells	-0.017	0.131	0.035	0.007	0.103	0.093	0.105	0.066	0.106	-0.008	0.034	-0.005	0.033	0.043	0.068	0.136	0.066	0.029	0.006	0.166	0.033	0.081	0.033	0.037	0.122	0.048	-0.013	0.014	-0.078	0.024	0.148	-0.145	0.012	-0.016
780	FEL049_RAND_B_CAACAGTCAATAGTAG	Cancer	6423	2639	FEL049-C-B	0	FEL049	0	C	10x	0	FEL049_B	Stable disease	HQ	Cancer cells	0.015	0.193	0.031	-0.019	0.194	0.092	0.109	0.053	0.066	-0.005	-0.012	-0.031	-0.064	0.008	0.09	0.146	0.046	0.076	0.086	0.107	-0.012	0.068	0.064	0.094	0.057	0.02	0.019	-0.019	-0.076	0.005	0.128	0.055	0.091	-0.185
781	FEL049_RAND_B_CAACAGTGTCTCAGAT	Cancer	994	739	FEL049-C-B	0	FEL049	0	C	10x	0	FEL049_B	Stable disease	HQLQ	Cancer cells	-0.097	0.039	0.006	-0.051	0.091	0.059	0.155	0.052	0.055	-0.154	-0.028	-0.125	-0.184	0.059	0.112	-0.014	0.09	-0.006	0.051	0.06	-0.062	0.006	0.016	0.047	0.128	-0.051	0.039	-0.029	-0.067	-0.004	0.092	-0.05	0.002	0.001
782	FEL049_RAND_B_CAACAGTGTTACAGCT	Cancer	10972	3699	FEL049-C-B	1	FEL049	0	C	10x	0	FEL049_B	Stable disease	HQ	Cancer cells	0.044	0.183	0.098	0.022	0.105	0.102	0.009	0.039	-0.011	0.03	-0.009	0.128	0.053	0.171	0.103	0.128	0.221	0.13	0.073	0.093	0.084	0.116	0.105	0.094	0.086	0.045	0.073	0.01	0.11	0.091	0.11	-0.094	-0.078	0.027
783	FEL049_RAND_B_CAACCAACATGATAGA	Cancer	1502	1059	FEL049-C-B	0	FEL049	0	C	10x	0	FEL049_B	Stable disease	HQLQ	Cancer cells	-0.044	0.012	0.024	-0.021	0.121	0.075	0.091	0.058	0.019	-0.111	0.015	-0.136	-0.166	0.056	0.136	-0.024	0.134	-0.118	-0.071	0.052	-0.107	0.004	-0.005	0.133	0.107	-0.104	-0.02	-0.077	-0.011	0.004	0.104	0.049	0.016	-0.248
784	FEL049_RAND_B_CAACCTCCAATCAAGA	Cancer	8846	3452	FEL049-C-B	1	FEL049	0	C	10x	0	FEL049_B	Stable disease	HQ	Cancer cells	0.095	0.046	0.059	0.083	0.06	0.118	0.112	0.093	0.094	0.025	-0.06	0.001	0.016	0.072	0.062	0.129	0.08	0.053	0.015	0.111	0.042	0.038	0.084	0.079	0.169	0.074	0.076	0.154	-0.017	0.126	0.195	0.019	0.061	0.105
785	FEL049_RAND_B_CAACCTCGTAGCTCGC	Cancer	7155	2735	FEL049-C-B	7	FEL049	0	C	10x	0	FEL049_B	Stable disease	HQ	Cancer cells	0.014	0.175	0.091	0.084	0.059	0.124	0.239	0.065	0.073	0.01	0.147	0.011	0.038	0.089	0.113	0.099	0.087	0.059	0.065	0.103	0.055	0.084	0.08	0.083	0.101	0.013	0.021	-0.037	0.021	0.066	0.154	0.031	0.057	-0.025
786	FEL049_RAND_B_CAACGGCAGGAACGCT	Cancer	1274	878	FEL049-C-B	3	FEL049	0	C	10x	0	FEL049_B	Stable disease	HQLQ	Cancer cells	-0.117	0.003	-0.014	-0.118	0.12	0.072	0.088	0.051	0.04	-0.158	-0.059	-0.061	-0.095	-0.017	0.092	-0.05	0.078	-0.068	-0.015	0.032	-0.095	-0.019	0.03	0.12	0.145	-0.057	0.033	0.046	0.04	0.034	0.091	-0.085	0.01	-0.146
787	FEL049_RAND_B_CAACGGCAGTCCTACA	Cancer	1053	812	FEL049-C-B	0	FEL049	0	C	10x	0	FEL049_B	Stable disease	HQLQ	Cancer cells	-0.094	0.183	0.029	0.09	0.115	0.051	0.09	0.023	-0.01	-0.116	-0.013	-0.149	-0.123	-0.049	0.071	0.053	0.071	-0.069	-0.054	0.136	-0.02	0	0.047	0.093	0.151	-0.038	0.039	0.057	-0.099	-0.035	0.084	-0.08	-0.01	-0.17
788	FEL049_RAND_B_CAAGACTGTACTCGAT	Cancer	710	560	FEL049-C-B	7	FEL049	0	C	10x	0	FEL049_B	Stable disease	HQLQ	Cancer cells	-0.126	-0.042	-0.007	-0.05	0.118	0.099	0.067	0.068	0.05	-0.17	-0.135	-0.114	-0.163	0.006	0.061	-0.055	0.043	-0.04	-0.022	0.022	-0.037	-0.029	-0.008	0.064	0.148	-0.059	-0.076	0	-0.117	-0.032	0.048	-0.134	0.043	-0.188
789	FEL049_RAND_B_CAAGACTGTCCGATCG	Cancer	2616	1481	FEL049-C-B	0	FEL049	0	C	10x	0	FEL049_B	Stable disease	HQ	Cancer cells	-0.071	0.11	0.033	-0.051	0.114	0.102	0.124	0.067	0.049	-0.141	-0.02	-0.123	0.017	-0.037	0.074	0.022	0.009	-0.085	-0.113	0.091	-0.054	-0.038	0.019	0.085	0.113	-0.009	-0.023	0.022	-0.084	-0.058	0.044	-0.033	-0.017	-0.091
790	FEL049_RAND_B_CAAGAGGAGGATAATC	Cancer	832	610	FEL049-C-B	0	FEL049	0	C	10x	0	FEL049_B	Stable disease	HQLQ	Cancer cells	-0.106	0.037	0.011	0.01	0.143	0.041	0.16	0.035	0.057	-0.24	-0.137	-0.234	-0.242	-0.065	0.1	-0.01	0.069	-0.121	-0.078	0.065	-0.106	-0.073	0.007	0.061	0.196	-0.083	-0.073	-0.075	0.057	-0.055	0.042	-0.103	-0.025	-0.243
791	FEL049_RAND_B_CAAGAGGGTCTCGCGA	Cancer	859	629	FEL049-C-B	0	FEL049	0	C	10x	0	FEL049_B	Stable disease	HQLQ	Cancer cells	-0.124	-0.036	-0.06	0.01	0.075	0.038	0.086	0.045	0.03	-0.135	-0.109	-0.055	-0.189	-0.142	0.136	-0.003	0.037	-0.083	-0.035	0.067	-0.094	-0.044	-0.022	0.068	0.163	-0.064	-0.074	-0.04	-0.133	-0.09	0.069	-0.092	0.036	-0.211
792	FEL049_RAND_B_CAAGAGGGTTACCCTC	Cancer	4671	2249	FEL049-C-B	3	FEL049	0	C	10x	0	FEL049_B	Stable disease	HQ	Cancer cells	-0.082	-0.038	0.058	-0.05	0.113	0.037	0.142	0.054	0.076	-0.029	-0.029	-0.129	-0.093	0.005	0.098	-0.003	0.064	-0.059	-0.036	0.061	0.006	0.008	-0.006	0.084	0.075	-0.013	0.019	0.075	0.03	0.025	0.069	-0.025	0.037	-0.011
793	FEL049_RAND_B_CAAGAGGTCTAGAACC	Cancer	3111	1798	FEL049-C-B	0	FEL049	0	C	10x	0	FEL049_B	Stable disease	HQ	Cancer cells	0.036	0.035	0.084	0.041	0.088	0.077	0.04	0.044	0.006	-0.084	-0.008	0.049	-0.09	0.072	0.114	-0.046	0.105	-0.006	-0.011	0.024	-0.003	0.018	0.019	0.031	0.073	0.069	0.051	0.047	-0.028	-0.001	0.118	-0.059	0.008	0.012
794	FEL049_RAND_B_CAAGAGGTCTTACACT	Cancer	1120	779	FEL049-C-B	0	FEL049	0	C	10x	0	FEL049_B	Stable disease	HQLQ	Cancer cells	-0.06	-0.058	-0.022	-0.091	0.131	0.072	0.121	0.031	0.045	-0.105	-0.08	-0.143	-0.112	0.051	0.044	0.045	0.074	0.053	0.087	0.13	-0.023	0.026	-0.022	0.087	0.21	0.03	0.023	0.037	-0.094	0.017	0.123	-0.085	-0.009	-0.163
795	FEL049_RAND_B_CAAGCTAAGCAGCACA	Cancer	2010	1334	FEL049-C-B	12	FEL049	0	C	10x	0	FEL049_B	Stable disease	HQ	Cancer cells	0.016	0.111	0.043	-0.051	0.116	0.091	0.155	0.033	0.038	-0.049	-0.028	0.021	-0.142	-0.01	0.125	0.081	0.109	0.037	0.003	0.103	0.045	0.052	0.042	0.157	0.15	-0.033	0.076	-0.028	-0.137	-0.038	0.052	-0.036	0.025	-0.042
796	FEL049_RAND_B_CAAGGGAAGCAACAGC	Cancer	3930	1969	FEL049-C-B	0	FEL049	0	C	10x	0	FEL049_B	Stable disease	HQ	Cancer cells	0.008	0.044	0.036	0.035	0.072	0.084	0.106	0.096	0.066	-0.048	-0.134	-0.148	-0.063	0.044	0.136	0.004	0.106	0.061	0.038	0.01	-0.012	0.043	0.09	0.086	0.072	0.088	-0.074	0.035	-0.161	-0.013	0.003	0.036	0.057	-0.098
797	FEL049_RAND_B_CAAGGGATCGAGAAGC	Cancer	20359	6167	FEL049-C-B	15	FEL049	0	C	10x	0	FEL049_B	Stable disease	HQ	Cancer cells	0.015	0.186	0.141	0.177	0.079	0.089	0.054	0.077	0.048	-0.065	-0.072	-0.121	0.024	0.089	0.128	-0.01	0.131	-0.074	-0.06	0.055	-0.003	0.039	0.123	0.013	0.098	0.09	0.084	-0.002	0.038	0.143	-0.022	0.018	0.007	-0.147
798	FEL049_RAND_B_CAATACGAGTCGCGAA	Cancer	714	566	FEL049-C-B	0	FEL049	0	C	10x	0	FEL049_B	Stable disease	HQLQ	Cancer cells	-0.065	0.039	-0.009	-0.021	0.073	0.041	0.121	0.035	0.064	-0.149	-0.143	-0.147	-0.082	0	0.081	0.139	0.066	-0.09	-0.044	0.214	-0.08	-0.001	-0.031	0.049	0.161	-0.057	-0.009	-0.084	-0.129	-0.063	0.08	-0.064	0.033	-0.15
799	FEL049_RAND_B_CAATACGGTAATGCGG	Cancer	1079	792	FEL049-C-B	0	FEL049	0	C	10x	0	FEL049_B	Stable disease	HQLQ	Cancer cells	-0.033	0.004	-0.001	0.013	0.109	0.028	0.079	0.029	0.029	-0.086	-0.074	-0.069	-0.134	0.086	0.09	0.053	0.119	0.021	0.053	0.138	-0.021	0.037	0.014	0.126	0.18	-0.065	-0.019	0.014	-0.018	0.018	0.08	-0.074	0.02	-0.156
800	FEL049_RAND_B_CAATACGTCATTGTGG	Cancer	794	587	FEL049-C-B	0	FEL049	0	C	10x	0	FEL049_B	Stable disease	HQLQ	Cancer cells	-0.105	-0.044	-0.009	-0.066	0.121	0.06	0.071	0.026	0.006	-0.164	-0.128	-0.11	-0.185	0.053	0.068	0	0.006	-0.067	-0.018	0.081	-0.071	-0.01	0.001	0.065	0.185	-0.053	0.093	-0.005	-0.104	0.013	0.052	-0.098	0.031	-0.174
801	FEL049_RAND_B_CAATACGTCCAAGCCG	Cancer	812	612	FEL049-C-B	0	FEL049	0	C	10x	0	FEL049_B	Stable disease	HQLQ	Cancer cells	-0.071	-0.045	-0.018	-0.061	0.098	0.06	0.108	0.026	0.028	-0.133	-0.066	-0.144	-0.086	0.022	0.068	0.048	-0.004	-0.006	0.052	0.128	-0.05	-0.021	-0.032	0.07	0.188	0.012	-0.038	-0.029	-0.099	0.005	0.112	-0.136	0.052	-0.127
802	FEL049_RAND_B_CAATACGTCCCTATTA	Cancer	6751	2812	FEL049-C-B	1	FEL049	0	C	10x	0	FEL049_B	Stable disease	HQ	Cancer cells	-0.018	0.115	0.121	0.054	0.111	0.105	0.089	0.084	0.053	-0.027	-0.053	-0.092	0.006	0.002	0.127	0.021	0.134	-0.025	0.034	0.088	0.039	0.041	0.049	0.132	0.113	0	-0.006	0.088	0.021	0.028	0.142	0.1	-0.023	-0.134
803	FEL049_RAND_B_CAATACGTCTTGTGCC	Cancer	876	679	FEL049-C-B	0	FEL049	0	C	10x	0	FEL049_B	Stable disease	HQLQ	Cancer cells	-0.066	-0.027	-0.005	-0.046	0.125	0.058	0.125	0.035	0.042	-0.165	-0.023	-0.164	-0.183	0.027	0.108	0.043	0.094	-0.063	-0.049	0.059	-0.062	-0.051	-0.014	0.097	0.13	-0.09	-0.073	-0.056	-0.137	-0.042	0.031	-0.101	0.005	-0.156
804	FEL049_RAND_B_CAATCGAGTGCCGGTT	Cancer	1918	1265	FEL049-C-B	0	FEL049	0	C	10x	0	FEL049_B	Stable disease	HQLQ	Cancer cells	-0.002	0.063	0.029	0.058	0.14	0.093	0.124	0.078	0.045	-0.106	-0.016	-0.114	-0.116	-0.011	0.111	0.024	0.047	0.02	0.05	0.04	-0.027	-0.017	0.049	0.031	0.178	-0.053	-0.028	0.04	-0.077	-0.02	0.086	0.014	0.076	-0.168
805	FEL049_RAND_B_CAATCGATCACCATGA	Cancer	5829	2700	FEL049-C-B	6	FEL049	0	C	10x	0	FEL049_B	Stable disease	HQ	Cancer cells	-0.027	-0.087	0.026	-0.051	0.041	0.097	0.148	0.076	0.032	-0.049	-0.141	-0.058	-0.082	-0.034	0.082	0.136	0.048	0.001	-0.029	0.1	0.011	0.013	0.06	0.058	0.071	0.18	0.011	0.01	-0.057	0.032	0.088	0.038	0.06	-0.056
806	FEL049_RAND_B_CAATGACAGGTTAAAC	Cancer	6177	2622	FEL049-C-B	1	FEL049	0	C	10x	0	FEL049_B	Stable disease	HQ	Cancer cells	0.01	0.011	0.091	0.136	0.1	0.056	0.099	0.05	0.034	0.034	0.019	-0.112	-0.135	0.036	0.078	0.021	0.082	0.019	0.024	0.088	0.023	0.031	0.063	0.082	0.065	0.025	0.038	0.117	-0.016	0.041	0.056	0.037	0.04	-0.047
807	FEL049_RAND_B_CAATGACGTTCTTAGG	Cancer	1000	730	FEL049-C-B	0	FEL049	0	C	10x	0	FEL049_B	Stable disease	HQLQ	Cancer cells	-0.065	0.019	-0.009	-0.07	0.07	0.042	0.098	0.029	0.049	-0.128	-0.08	-0.153	-0.099	0.003	0.084	0.054	0.1	-0.041	0.013	0.133	-0.012	0.036	-0.041	0.073	0.2	-0.017	-0.074	-0.004	-0.104	-0.02	0.072	-0.131	0.019	-0.177
808	FEL049_RAND_B_CAATTTCCAGGTTCAT	Cancer	19593	4445	FEL049-C-B	0	FEL049	0	C	10x	0	FEL049_B	Stable disease	HQ	Cancer cells	0.011	0.138	0.082	0.141	0.096	0.054	-0.001	0.056	0.076	0.022	-0.076	-0.032	-0.071	-0.02	0.138	-0.103	0.051	0.027	0.029	-0.071	0.046	0.01	0.101	0.074	0.202	0.139	0.048	0.063	0.113	0.068	0.106	0.017	0.112	-0.028
809	FEL049_RAND_B_CACAACAGTTGTGCCG	Cancer	726	569	FEL049-C-B	6	FEL049	0	C	10x	0	FEL049_B	Stable disease	HQLQ	Cancer cells	-0.071	-0.057	-0.027	-0.128	0.122	0.057	0.101	0.049	0.09	-0.103	-0.048	-0.149	-0.117	-0.057	0.07	-0.05	-0.006	-0.08	-0.033	0.031	-0.088	-0.06	0.022	0.095	0.195	-0.071	-0.018	-0.043	0.027	0.028	0.154	-0.131	0.067	-0.261
810	FEL049_RAND_B_CACACAATCCATAGGT	Cancer	1133	843	FEL049-C-B	7	FEL049	0	C	10x	0	FEL049_B	Stable disease	HQLQ	Cancer cells	-0.053	0.079	-0.021	-0.078	0.129	0.085	0.051	0.024	-0.008	-0.171	-0.141	-0.122	-0.169	0.004	0.09	-0.059	0.123	-0.004	-0.009	0.022	-0.017	0.01	0.028	0.076	0.157	-0.047	-0.021	0.009	-0.06	0.032	0.166	-0.09	0.034	-0.227
811	FEL049_RAND_B_CACACAATCCCATACC	Cancer	1329	932	FEL049-C-B	0	FEL049	0	C	10x	0	FEL049_B	Stable disease	HQLQ	Cancer cells	-0.006	0.01	0.032	0.025	0.106	0.086	0.134	0.03	0.028	-0.115	-0.057	0.002	-0.123	0.088	0.115	0.078	0.133	0.012	-0.024	0.101	-0.068	-0.01	0.011	0.077	0.123	-0.033	0.09	-0.05	-0.06	-0.01	0.051	-0.049	-0.003	-0.115
812	FEL049_RAND_B_CACAGATAGAAGCTGC	Cancer	5606	2546	FEL049-C-B	3	FEL049	0	C	10x	0	FEL049_B	Stable disease	HQ	Cancer cells	0.048	0.194	0.024	0.036	0.121	0.085	0.069	0.062	0.067	-0.036	-0.008	0.103	-0.002	0.068	0.121	0.006	-0.05	0.031	0.063	0.061	0.016	-0.01	0.063	0.093	0.141	0.005	0.009	-0.045	-0.01	0.017	0.036	0.063	0.041	0.054
813	FEL049_RAND_B_CACAGATCAAGCCCAC	Cancer	18381	4568	FEL049-C-B	0	FEL049	0	C	10x	0	FEL049_B	Stable disease	HQ	Cancer cells	0.097	0.055	0.1	0.298	0.1	0.054	-0.006	0.025	0.047	0.027	0.051	0.058	-0.017	-0.036	0.031	0	0.089	-0.038	-0.048	-0.019	0.014	0.017	0.017	0.116	0.058	0.051	0.026	0.023	0.069	0.03	0.061	0.03	-0.023	0.018
814	FEL049_RAND_B_CACAGATGTAGCTTTG	Cancer	703	539	FEL049-C-B	7	FEL049	0	C	10x	0	FEL049_B	Stable disease	HQLQ	Cancer cells	-0.066	-0.034	-0.035	-0.051	0.092	0.046	0.105	0.037	0.011	-0.155	-0.199	-0.148	-0.217	-0.032	0.086	-0.004	0.104	-0.067	-0.018	0.077	-0.067	-0.023	-0.006	0.118	0.151	-0.069	0.042	-0.005	-0.114	-0.016	0.049	-0.114	0.047	-0.183
815	FEL049_RAND_B_CACAGATGTCAAAGAT	Cancer	924	688	FEL049-C-B	7	FEL049	0	C	10x	0	FEL049_B	Stable disease	HQLQ	Cancer cells	-0.069	-0.053	0.015	-0.012	0.139	0.129	0.097	0.022	0.062	-0.129	-0.084	-0.082	-0.132	-0.095	0.062	-0.057	-0.043	-0.039	0.015	0.021	-0.059	-0.045	0.044	0.13	0.177	-0.018	0.035	-0.039	-0.045	-0.004	0.133	-0.135	0.076	-0.057
816	FEL049_RAND_B_CACAGATGTGGTCTTA	Cancer	3221	1786	FEL049-C-B	12	FEL049	0	C	10x	0	FEL049_B	Stable disease	HQ	Cancer cells	-0.027	0.093	0.056	0.024	0.079	0.111	0.125	0.071	0.068	-0.042	-0.014	-0.111	-0.137	0.087	0.074	0.036	0.09	0.031	0.067	0.102	0.036	0.052	0.019	0.107	0.123	0.069	0.06	0.033	-0.028	0.021	-0.007	-0.074	0.033	-0.041
817	FEL049_RAND_B_CACAGATTCGAGGCAA	Cancer	1573	1125	FEL049-C-B	0	FEL049	0	C	10x	0	FEL049_B	Stable disease	HQLQ	Cancer cells	-0.037	0.019	0.052	-0.002	0.077	0.101	0.153	0.052	0.05	-0.082	-0.133	-0.085	-0.09	-0.077	0.107	0.078	0.103	-0.136	-0.095	0.155	-0.065	-0.017	0.046	0.065	0.132	-0.016	-0.01	-0.005	-0.073	0.01	0.042	-0.086	-0.018	-0.124
818	FEL049_RAND_B_CACAGATTCGGTGAAG	Cancer	750	607	FEL049-C-B	7	FEL049	0	C	10x	0	FEL049_B	Stable disease	HQLQ	Cancer cells	-0.05	-0.046	-0.017	-0.028	0.147	0.098	0.065	0.012	0.07	-0.117	-0.075	-0.082	-0.087	0.066	0.073	0.086	0.062	0.036	0.099	0.168	-0.026	0.048	0.002	0.099	0.182	-0.116	-0.016	-0.066	-0.119	0.02	0.049	-0.083	0.015	-0.107
819	FEL049_RAND_B_CACAGGCCAAATGCTC	Cancer	975	705	FEL049-C-B	7	FEL049	0	C	10x	0	FEL049_B	Stable disease	HQLQ	Cancer cells	-0.115	-0.045	0.002	-0.016	0.137	0.071	0.101	0.02	-0.001	-0.112	-0.107	-0.123	-0.166	-0.004	0.114	-0.012	0.092	-0.049	0.001	0.063	-0.069	-0.011	-0.022	0.061	0.215	-0.041	-0.019	0	-0.053	-0.003	0.119	-0.033	0.071	-0.185
820	FEL049_RAND_B_CACAGGCGTCAGTCGC	Cancer	886	658	FEL049-C-B	0	FEL049	0	C	10x	0	FEL049_B	Stable disease	HQLQ	Cancer cells	-0.087	-0.023	-0.012	0.016	0.08	0.071	0.169	0.064	0.054	-0.17	-0.136	-0.154	-0.179	-0.13	0.092	0.006	0.006	-0.119	-0.075	0.077	-0.069	-0.058	-0.035	0.081	0.162	0.053	-0.012	-0.077	-0.004	-0.028	0.07	-0.063	0.022	-0.152
821	FEL049_RAND_B_CACATGAAGGCATCAG	Cancer	765	577	FEL049-C-B	2	FEL049	0	C	10x	0	FEL049_B	Stable disease	HQLQ	Cancer cells	-0.092	0.022	-0.008	-0.014	0.116	0.031	0.063	0.029	0.015	-0.146	-0.142	-0.156	-0.16	-0.023	0.079	-0.052	0.073	-0.03	0.024	0.031	-0.042	0.006	0.035	0.101	0.206	0.008	-0.077	0.009	-0.106	-0.009	0.079	-0.142	0.024	-0.223
822	FEL049_RAND_B_CACATGACACACAGCC	Cancer	21738	5418	FEL049-C-B	7	FEL049	0	C	10x	0	FEL049_B	Stable disease	HQ	Cancer cells	0.014	0.209	0.158	0.2	0.101	0.132	0.054	0.066	0.028	0.028	-0.009	0.029	-0.014	0.064	0.153	0.12	0.102	0.042	0.046	0.192	0.083	0.092	0.105	0.015	0.109	0.074	0.065	0.104	0.121	0.064	0.004	0.069	-0.012	0.029
823	FEL049_RAND_B_CACATGAGTTAGAGTA	Cancer	2319	1499	FEL049-C-B	12	FEL049	0	C	10x	0	FEL049_B	Stable disease	HQ	Cancer cells	-0.068	-0.061	0.043	0.013	0.059	0.076	0.083	0.049	0.054	-0.098	-0.107	-0.093	-0.162	0.015	0.157	0.065	0.105	-0.071	-0.057	0.131	-0.035	-0.031	0.074	0.096	0.157	0.002	0.051	-0.051	-0.157	-0.026	0.09	-0.036	-0.056	-0.03
824	FEL049_RAND_B_CACATGATCCTTACCG	Cancer	1220	863	FEL049-C-B	0	FEL049	0	C	10x	0	FEL049_B	Stable disease	HQLQ	Cancer cells	-0.052	0.016	0.017	0.07	0.137	0.044	0.056	0.023	0.02	-0.128	-0.079	-0.195	-0.083	0.037	0.08	-0.005	0.095	-0.115	-0.069	0.074	-0.085	-0.028	-0.003	0.173	0.216	-0.024	0.068	0.033	-0.115	0.024	0.117	-0.085	0.042	-0.187
825	FEL049_RAND_B_CACCAAACAAACACCT	Cancer	1691	1081	FEL049-C-B	0	FEL049	0	C	10x	0	FEL049_B	Stable disease	HQLQ	Cancer cells	-0.095	0.061	-0.035	-0.103	0.095	0.093	0.067	0.018	0.013	-0.155	-0.116	-0.225	-0.155	-0.024	0.073	-0.054	-0.016	-0.11	-0.065	0.024	-0.097	-0.066	0.028	0.114	0.157	-0.011	-0.025	0.035	0.017	0.008	0.054	-0.058	0.037	-0.21
826	FEL049_RAND_B_CACCAAAGTAGGATAT	Cancer	9150	3523	FEL049-C-B	0	FEL049	0	C	10x	0	FEL049_B	Stable disease	HQ	Cancer cells	0.043	0.051	0.035	0.083	0.116	0.148	0.081	0.044	0.043	0.002	-0.041	0.009	0.037	-0.066	0.141	0.091	0.091	0.102	0.086	0.039	0.02	0.06	0.126	0.1	0.012	0.046	-0.092	-0.007	-0.02	0.061	0.068	0.117	0.051	0.073
827	FEL049_RAND_B_CACCAAATCGAGCCAC	Cancer	1183	821	FEL049-C-B	2	FEL049	0	C	10x	0	FEL049_B	Stable disease	HQLQ	Cancer cells	-0.005	0.013	0.015	0.007	0.112	0.089	0.095	0.032	0.052	-0.09	-0.081	-0.021	-0.079	0.049	0.063	0.103	0.074	-0.017	-0.029	0.135	-0.042	0.024	-0.013	0.094	0.193	-0.047	0.035	-0.022	-0.048	0.047	0.131	-0.036	-0.018	0.011
828	FEL049_RAND_B_CACCGTTCAAGGTACG	Cancer	1667	1122	FEL049-C-B	7	FEL049	0	C	10x	0	FEL049_B	Stable disease	HQLQ	Cancer cells	-0.077	-0.059	0.03	-0.036	0.088	0.097	0.094	0.073	0.087	-0.091	-0.099	-0.116	-0.113	0.021	0.094	0.035	0.013	-0.105	-0.094	0.111	-0.072	-0.052	-0.011	0.038	0.165	-0.007	0.081	-0.041	0.008	-0.007	0.032	-0.041	0.088	-0.17
829	FEL049_RAND_B_CACCGTTCAGCTATTG	Cancer	1860	1216	FEL049-C-B	0	FEL049	0	C	10x	0	FEL049_B	Stable disease	HQLQ	Cancer cells	-0.077	-0.059	-0.013	0.065	0.081	0.099	0.046	0.061	0.02	-0.053	-0.082	-0.148	-0.177	-0.019	0.099	0.016	0.067	-0.055	-0.002	0.084	-0.071	-0.009	-0.02	0.044	0.127	0.034	-0.027	0.074	-0.061	-0.018	0.031	-0.123	-0.015	-0.174
830	FEL049_RAND_B_CACCGTTGTCATAACC	Cancer	1025	748	FEL049-C-B	7	FEL049	0	C	10x	0	FEL049_B	Stable disease	HQLQ	Cancer cells	-0.11	0.031	-0.007	-0.057	0.148	0.077	0.116	0.036	0.04	-0.164	-0.081	-0.126	-0.218	-0.035	0.078	0.084	0.061	-0.004	0.021	0.106	-0.026	-0.005	-0.027	0.1	0.163	-0.023	-0.034	-0.017	-0.062	-0.053	0.029	-0.05	-0.026	-0.159
831	FEL049_RAND_B_CACCGTTGTTCGTAAC	Cancer	10185	3669	FEL049-C-B	0	FEL049	0	C	10x	0	FEL049_B	Stable disease	HQ	Cancer cells	0.021	0.108	-0.017	-0.086	0.075	0.106	0.089	0.064	0.094	-0.013	-0.087	-0.147	-0.039	0.041	0.128	0.055	0.046	0.008	0.036	0.053	0.007	-0.012	0.102	0.068	0.08	0.131	-0.01	0.067	0.097	0.052	-0.014	0.04	-0.032	-0.173
832	FEL049_RAND_B_CACGGGTAGATCGCTT	Cancer	1084	795	FEL049-C-B	0	FEL049	0	C	10x	0	FEL049_B	Stable disease	HQLQ	Cancer cells	-0.027	0.136	0.046	0.027	0.093	0.073	0.061	0.038	0.053	-0.13	-0.052	-0.088	-0.106	0.066	0.096	0.045	0.076	-0.015	-0.025	0.121	-0.015	0.023	0.069	0.121	0.173	-0.039	-0.014	0.068	0.014	0.003	0.091	-0.077	0.012	-0.056
833	FEL049_RAND_B_CACGGGTCACGCGGTT	Cancer	822	608	FEL049-C-B	6	FEL049	0	C	10x	0	FEL049_B	Stable disease	HQLQ	Cancer cells	-0.021	0.004	-0.014	0.041	0.084	0.093	0.152	0.009	0.054	-0.138	-0.105	-0.078	-0.122	0.075	0.062	0.045	0.141	-0.072	-0.023	0.121	-0.073	0.015	-0.026	0.096	0.153	-0.022	-0.072	0.005	-0.084	-0.035	0.113	-0.1	0.022	-0.221
834	FEL049_RAND_B_CACGGGTCAGATTAAG	Cancer	1186	891	FEL049-C-B	0	FEL049	0	C	10x	0	FEL049_B	Stable disease	HQLQ	Cancer cells	-0.109	0.079	-0.005	-0.125	0.106	0.032	0.136	0.034	0.007	-0.077	-0.08	-0.2	-0.119	0.003	0.096	-0.065	0.064	-0.09	-0.041	0.014	-0.08	-0.034	0.022	0.044	0.125	-0.095	0.088	-0.052	-0.006	0.005	0.071	-0.029	0.032	-0.193
835	FEL049_RAND_B_CACGTGGCAGTATTCG	Cancer	1999	1273	FEL049-C-B	0	FEL049	0	C	10x	0	FEL049_B	Stable disease	HQLQ	Cancer cells	-0.017	-0.022	0.005	-0.105	0.113	0.066	0.112	0.076	0.061	-0.147	0.004	-0.148	-0.11	0.053	0.103	0.014	0.154	0.007	0.068	0.086	-0.047	0.023	0.048	0.09	0.198	-0.003	-0.083	0.047	0.006	0.017	0.038	0.006	-0.001	-0.158
836	FEL049_RAND_B_CACGTGGGTAGAATAC	Cancer	1112	827	FEL049-C-B	7	FEL049	0	C	10x	0	FEL049_B	Stable disease	HQLQ	Cancer cells	-0.07	0.051	0.006	-0.028	0.132	0.115	0.088	0.032	0.005	-0.092	-0.059	-0.153	-0.129	0.063	0.065	0.034	0.121	-0.048	0.005	0.113	-0.053	0.005	0.018	0.118	0.167	0.016	-0.022	-0.017	-0.105	0.011	0.045	-0.027	0.067	-0.219
837	FEL049_RAND_B_CACGTGGTCCAAATGC	Cancer	2731	1602	FEL049-C-B	7	FEL049	0	C	10x	0	FEL049_B	Stable disease	HQ	Cancer cells	0.009	0.001	0.044	0.073	0.092	0.051	0.149	0.031	0.054	0.013	-0.07	-0.123	-0.074	-0.071	0.1	0.018	0.081	-0.015	0.009	0.083	-0.006	-0.002	0.057	0.047	0.183	0.061	0.023	0.047	-0.012	0.025	0.031	-0.015	0.033	-0.091
838	FEL049_RAND_B_CACGTTCAGGCACTAG	Cancer	1861	1172	FEL049-C-B	0	FEL049	0	C	10x	0	FEL049_B	Stable disease	HQLQ	Cancer cells	-0.003	0.073	0.053	0.067	0.077	0.103	0.056	0.058	0.015	-0.141	-0.04	-0.109	-0.141	0.054	0.112	0.165	0.114	0.026	-0.009	0.143	-0.059	0.039	0.032	0.037	0.142	-0.107	0.081	0.06	-0.074	-0.035	0.093	-0.081	-0.004	-0.129
839	FEL049_RAND_B_CACGTTCCATAGCACT	Cancer	23772	5336	FEL049-C-B	7	FEL049	0	C	10x	0	FEL049_B	Stable disease	HQ	Cancer cells	0.039	0.2	0.111	0.166	0.102	0.096	0.075	0.041	0.08	0.018	0.013	0.043	-0.07	0.039	0.085	-0.061	0.148	0.037	0.01	-0.086	0.038	0.063	0.147	0.061	0.069	0.106	0.056	0.059	0.135	0.054	0.144	0.109	-0.031	-0.05
840	FEL049_RAND_B_CACGTTCGTACACGTT	Cancer	1060	806	FEL049-C-B	0	FEL049	0	C	10x	0	FEL049_B	Stable disease	HQLQ	Cancer cells	-0.074	0.009	0.01	0.048	0.133	0.058	0.147	0.041	0.058	-0.135	-0.138	-0.194	-0.149	-0.1	0.086	-0.016	0.026	-0.021	0.037	0.061	-0.067	-0.04	0.033	0.047	0.156	-0.067	-0.014	-0.057	-0.131	-0.024	0.062	-0.096	-0.003	-0.194
841	FEL049_RAND_B_CACTAAGAGCGCCCAT	Cancer	3529	1914	FEL049-C-B	12	FEL049	0	C	10x	0	FEL049_B	Stable disease	HQ	Cancer cells	0.071	0.037	0.032	0.022	0.088	0.087	0.154	0.065	0.122	-0.006	0.011	-0.045	-0.052	0.084	0.077	0.043	0.187	-0.056	-0.03	0.108	0.014	0.029	-0.001	0.059	0.115	0.022	0.06	0.061	0.036	0.02	0.088	-0.001	0.086	-0.109
842	FEL049_RAND_B_CACTAAGCAACTTCTT	Cancer	859	643	FEL049-C-B	0	FEL049	0	C	10x	0	FEL049_B	Stable disease	HQLQ	Cancer cells	-0.088	0.089	0.008	-0.062	0.145	0.082	0.105	0.037	0.071	-0.123	-0.128	-0.07	-0.119	-0.053	0.08	0.04	0.1	-0.071	-0.024	0.115	-0.06	-0.001	-0.006	0.104	0.195	-0.037	-0.017	-0.01	0.007	0.016	0.158	-0.072	0.071	-0.127
843	FEL049_RAND_B_CACTAAGGTATCCTTT	Cancer	683	523	FEL049-C-B	0	FEL049	0	C	10x	0	FEL049_B	Stable disease	HQLQ	Cancer cells	-0.071	0.103	-0.025	-0.006	0.107	0.091	0.138	0.018	0.018	-0.162	-0.106	-0.196	-0.164	-0.074	0.069	-0.029	-0.004	-0.065	-0.015	0.054	-0.08	-0.034	-0.035	0.093	0.155	-0.061	-0.076	-0.049	-0.041	-0.028	0.043	-0.096	-0.002	-0.199
844	FEL049_RAND_B_CACTAAGTCATTGCCC	Cancer	1293	924	FEL049-C-B	0	FEL049	0	C	10x	0	FEL049_B	Stable disease	HQLQ	Cancer cells	0.023	-0.047	0.071	-0.025	0.151	0.077	0.162	0.012	0.017	-0.087	-0.079	0.006	-0.107	0.005	0.117	-0.059	0.095	-0.025	0	0.02	-0.064	-0.001	-0.011	0.097	0.152	-0.005	-0.019	-0.035	-0.049	0.005	0.05	-0.011	0.057	-0.043
845	FEL049_RAND_B_CACTAAGTCCTGGGAC	Cancer	2641	1511	FEL049-C-B	0	FEL049	0	C	10x	0	FEL049_B	Stable disease	HQLQ	Cancer cells	0.018	0.035	0.038	-0.081	0.087	0.074	0.089	0.004	0.011	0.005	0.076	0.012	0.062	0	0.08	0.12	0.011	0.015	0.019	0.2	0.011	0.027	0.036	0.091	0.16	-0.004	-0.046	0.004	0.071	-0.004	0.057	0.013	0.037	0.021
846	FEL049_RAND_B_CACTAAGTCGTAGAGG	Cancer	830	636	FEL049-C-B	0	FEL049	0	C	10x	0	FEL049_B	Stable disease	HQLQ	Cancer cells	-0.084	-0.015	-0.021	-0.012	0.125	0.092	0.15	0.04	0.038	-0.185	-0.073	-0.124	-0.1	-0.003	0.133	0.047	0.022	0.071	0.074	0.058	-0.001	0.001	0.013	0.056	0.175	-0.019	-0.072	-0.022	-0.08	-0.056	0.079	-0.093	0.032	-0.308
847	FEL049_RAND_B_CACTGAAAGATACCAA	Cancer	909	688	FEL049-C-B	0	FEL049	0	C	10x	0	FEL049_B	Stable disease	HQLQ	Cancer cells	-0.096	-0.027	-0.023	-0.038	0.067	0.086	0.147	0.036	0.006	-0.147	-0.132	-0.112	-0.211	-0.062	0.109	-0.013	-0.045	-0.063	-0.049	0.058	-0.098	-0.091	-0.001	0.025	0.154	-0.084	0.042	-0.061	-0.13	-0.091	0.063	-0.133	-0.002	-0.238
848	FEL049_RAND_B_CACTGAAAGCACTCCG	Cancer	1050	767	FEL049-C-B	0	FEL049	0	C	10x	0	FEL049_B	Stable disease	HQLQ	Cancer cells	-0.088	-0.031	-0.05	-0.056	0.087	0.1	0.116	0.033	0.029	-0.086	-0.079	-0.165	-0.252	0.033	0.136	-0.015	0.067	-0.045	0.009	0.06	-0.08	-0.038	-0.002	0.023	0.124	-0.065	-0.05	-0.044	-0.14	-0.018	0.082	-0.146	0.021	-0.203
849	FEL049_RAND_B_CACTGAACACGCTGTG	Cancer	769	593	FEL049-C-B	0	FEL049	0	C	10x	0	FEL049_B	Stable disease	HQLQ	Cancer cells	-0.112	0.05	-0.007	0.072	0.07	0.058	0.13	0.037	0.044	-0.153	-0.161	-0.151	-0.181	-0.066	0.111	0.047	0.061	-0.069	-0.018	0.123	-0.09	-0.036	-0.049	0.093	0.154	-0.11	-0.012	-0.046	-0.01	-0.068	0.038	-0.138	-0.034	-0.157
850	FEL049_RAND_B_CACTGAAGTAACTGCT	Cancer	964	702	FEL049-C-B	0	FEL049	0	C	10x	0	FEL049_B	Stable disease	HQLQ	Cancer cells	-0.111	0.045	-0.001	0.065	0.074	0.109	0.134	0.067	0.047	-0.195	-0.143	-0.132	-0.159	-0.004	0.116	0.038	0.156	-0.037	-0.015	0.057	-0.08	0.003	-0.02	0.062	0.151	-0.007	-0.07	-0.002	-0.141	-0.022	0.089	-0.043	0.022	-0.167
851	FEL049_RAND_B_CACTGAATCGGTCGGT	Cancer	1746	1124	FEL049-C-B	0	FEL049	0	C	10x	0	FEL049_B	Stable disease	HQLQ	Cancer cells	-0.022	0.142	0.042	-0.021	0.15	0.106	0.17	0.053	0.068	-0.137	-0.132	-0.071	-0.058	0.053	0.099	0.07	0.086	0.027	0.056	0.135	-0.009	0.041	0.035	0.11	0.099	-0.048	0.039	-0.021	-0.024	0.016	0.144	-0.081	0.023	-0.165
852	FEL049_RAND_B_CACTGGGAGATGCTAA	Cancer	5871	2726	FEL049-C-B	1	FEL049	0	C	10x	0	FEL049_B	Stable disease	HQ	Cancer cells	-0.055	0.071	0.112	0.089	0.129	0.147	0.069	0.065	0.042	-0.013	-0.189	-0.141	-0.08	0.054	0.058	-0.027	0.24	-0.084	-0.036	0.035	-0.036	0.051	0.126	0.154	0.1	0.113	0.07	0.035	-0.144	0.063	0.09	0.06	-0.003	-0.028
853	FEL049_RAND_B_CACTGGGGTAGCGATG	Cancer	1294	935	FEL049-C-B	7	FEL049	0	C	10x	0	FEL049_B	Stable disease	HQLQ	Cancer cells	-0.057	0.152	0.042	-0.01	0.083	0.078	0.132	0.036	0.077	-0.136	-0.085	-0.169	-0.167	-0.075	0.082	0.128	0.056	-0.076	-0.026	0.203	-0.049	-0.017	-0.004	0.016	0.145	-0.035	0.143	-0.103	-0.081	-0.016	0.169	-0.11	0.051	-0.261
854	FEL049_RAND_B_CACTGTCAGTCCCGAC	Cancer	4354	2070	FEL049-C-B	13	FEL049	0	C	10x	0	FEL049_B	Stable disease	HQLQ	Cancer cells	-0.099	0.012	0.031	-0.037	0.115	0.079	0.087	0.046	0.055	-0.087	-0.071	-0.134	-0.152	0.017	0.093	-0.041	0.04	-0.159	-0.117	0.026	-0.051	-0.07	0.074	0.114	0.127	0.076	0.102	0.066	0.055	0.008	0.054	0.044	0.041	-0.085
855	FEL049_RAND_B_CACTGTCCAAGAAATC	Cancer	961	683	FEL049-C-B	0	FEL049	0	C	10x	0	FEL049_B	Stable disease	HQLQ	Cancer cells	-0.106	-0.031	-0.001	-0.04	0.101	0.071	0.093	0.059	0.052	-0.127	-0.107	-0.096	-0.159	-0.071	0.118	0.036	0.03	-0.03	0.022	0.096	-0.075	-0.035	0.04	0.112	0.203	-0.043	-0.01	-0.039	-0.027	-0.06	0.052	-0.027	0.012	-0.208
856	FEL049_RAND_B_CACTGTCGTAATCAAG	Cancer	868	663	FEL049-C-B	0	FEL049	0	C	10x	0	FEL049_B	Stable disease	HQLQ	Cancer cells	-0.084	0.017	0.001	0	0.132	0.042	0.127	0.04	0.014	-0.147	-0.165	-0.185	-0.11	0.062	0.107	0.042	0.099	0.003	-0.005	0.113	-0.076	0.013	0.016	0.102	0.197	-0.035	-0.011	0.06	-0.05	-0.026	0.047	-0.125	0.011	-0.186
857	FEL049_RAND_B_CACTGTCTCGCGTTTC	Cancer	2353	1447	FEL049-C-B	29	FEL049	0	C	10x	0	FEL049_B	Stable disease	HQ	Cancer cells	-0.025	0.047	0.014	0.044	0.105	0.058	0.063	0.044	0.064	-0.075	-0.095	-0.144	-0.162	0.096	0.104	-0.036	0.113	-0.001	0.028	0.031	-0.017	0.002	0.108	0.149	0.173	-0.026	0.073	0.056	0.045	0.004	0.066	-0.089	0.02	-0.154
858	FEL049_RAND_B_CACTTCGAGGACAACC	Cancer	860	643	FEL049-C-B	0	FEL049	0	C	10x	0	FEL049_B	Stable disease	HQLQ	Cancer cells	-0.045	0.103	-0.018	-0.085	0.125	0.045	0.112	0.043	0.064	-0.126	-0.08	-0.081	-0.152	0.045	0.083	0.008	0.117	-0.064	-0.05	0.027	-0.079	-0.011	0.038	0.084	0.172	-0.082	-0.072	-0.003	0.02	-0.029	0.045	-0.041	0.155	-0.212
859	FEL049_RAND_B_CACTTCGGTTTCTATC	Cancer	777	588	FEL049-C-B	0	FEL049	0	C	10x	0	FEL049_B	Stable disease	HQLQ	Cancer cells	-0.094	0.031	0.02	0.054	0.114	0.09	0.082	0.035	0.043	-0.117	-0.169	-0.19	-0.164	0.003	0.093	0.043	0.102	-0.077	-0.027	0.121	-0.058	-0.019	0.007	0.095	0.155	-0.099	-0.072	-0.006	-0.09	-0.036	0.051	-0.073	0.05	-0.226
860	FEL049_RAND_B_CAGAGCCAGACAAGCC	Cancer	11647	3960	FEL049-C-B	1	FEL049	0	C	10x	0	FEL049_B	Stable disease	HQ	Cancer cells	0.017	0.073	0.059	0.102	0.12	0.095	0.124	0.062	0.033	-0.051	-0.03	0.101	-0.079	0.107	0.066	0.074	0.158	0.034	0.018	0.087	0.059	0.066	0.119	0.111	0.058	0.041	-0.034	0.062	0.087	0.109	0.041	-0.021	-0.018	-0.003
861	FEL049_RAND_B_CAGAGCCCATGTCAGT	Cancer	1203	875	FEL049-C-B	1	FEL049	0	C	10x	0	FEL049_B	Stable disease	HQLQ	Cancer cells	-0.09	-0.055	-0.004	-0.082	0.063	0.065	0.205	0.051	0.076	-0.152	-0.062	-0.134	-0.091	0.078	0.088	0.048	0.114	-0.08	-0.068	0.069	-0.062	-0.011	-0.014	0.106	0.216	-0.049	-0.019	0.08	-0.052	0.043	0.169	-0.08	0.097	-0.171
862	FEL049_RAND_B_CAGAGCCGTTGTTGTG	Cancer	6049	2653	FEL049-C-B	0	FEL049	0	C	10x	0	FEL049_B	Stable disease	HQ	Cancer cells	-0.019	-0.05	0.058	0.092	0.127	0.132	0.04	0.067	0.088	0	-0.124	-0.058	-0.027	-0.033	0.14	0.08	0.112	0.112	0.1	0.081	0.026	0.091	0.118	0.089	0.049	0.066	-0.029	0.108	0.119	0.026	0.034	0.056	0.043	0.025
863	FEL049_RAND_B_CAGATACAGAGCCCAA	Cancer	964	744	FEL049-C-B	3	FEL049	0	C	10x	0	FEL049_B	Stable disease	HQLQ	Cancer cells	-0.07	0.095	-0.015	-0.058	0.15	0.04	0.057	0.024	-0.001	-0.102	-0.163	-0.047	-0.115	-0.023	0.079	-0.049	0.128	-0.078	-0.063	0.033	-0.074	-0.01	-0.03	0.1	0.209	0.043	-0.023	-0.029	0.104	-0.011	0.085	-0.095	0.087	-0.134
864	FEL049_RAND_B_CAGATACAGCATGATA	Cancer	6749	2761	FEL049-C-B	0	FEL049	0	C	10x	0	FEL049_B	Stable disease	HQ	Cancer cells	0.053	0.166	0.086	0.021	0.122	0.167	0.105	0.096	0.12	0.015	-0.009	0.092	0.031	0.134	0.112	0.144	0.087	0.12	0.109	0.117	0.062	0.068	0.07	0.078	0.18	0.069	0.042	0.01	0.154	0.068	0.174	0.013	0.08	0.048
865	FEL049_RAND_B_CAGATACCACTCACTC	Cancer	904	655	FEL049-C-B	0	FEL049	0	C	10x	0	FEL049_B	Stable disease	HQLQ	Cancer cells	-0.122	0.041	-0.023	0.109	0.149	0.078	0.13	0.042	0.042	-0.216	-0.169	-0.156	-0.216	0.059	0.149	-0.009	0.065	-0.06	-0.044	0.064	-0.086	-0.034	0.055	0.12	0.189	-0.062	0.068	-0.084	-0.065	-0.036	0.035	-0.105	0.01	-0.159
866	FEL049_RAND_B_CAGATACTCCATCCGT	Cancer	5915	2496	FEL049-C-B	0	FEL049	0	C	10x	0	FEL049_B	Stable disease	HQ	Cancer cells	0.051	0.151	0.13	0.103	0.15	0.087	0.021	0.054	-0.029	-0.002	-0.078	-0.107	0.045	0.167	0.082	0.08	0.2	0.063	0.048	0.102	0.031	0.081	0.025	0.031	0.114	0.124	0.047	0.127	0.061	0.04	0.138	0.082	0.046	-0.123
867	FEL049_RAND_B_CAGATACTCTACTCAT	Cancer	13386	4133	FEL049-C-B	1	FEL049	0	C	10x	0	FEL049_B	Stable disease	HQ	Cancer cells	-0.016	0.163	0.106	0.077	0.114	0.052	0.128	0.099	0.049	-0.06	0.09	0.052	-0.142	-0.003	0.073	0.008	0.182	0.003	0.004	0.009	0.028	0.054	0.053	0.127	0.14	0.031	0.003	0.067	0.094	0.06	0.145	0.095	0.092	-0.087
868	FEL049_RAND_B_CAGATACTCTCCGTGT	Cancer	5860	2500	FEL049-C-B	0	FEL049	0	C	10x	0	FEL049_B	Stable disease	HQ	Cancer cells	0.029	-0.046	0.111	0.093	0.102	0.101	0.046	0.044	0.04	0.027	-0.049	-0.034	0.007	-0.028	0.059	0.135	0.109	0.017	0.016	0.155	0.048	0.035	0.071	0.09	0.103	0.008	0	0.059	0.043	0.062	0.146	0.099	0.081	-0.01
869	FEL049_RAND_B_CAGATCAAGTCCCTAA	Cancer	938	713	FEL049-C-B	7	FEL049	0	C	10x	0	FEL049_B	Stable disease	HQLQ	Cancer cells	-0.091	0.01	0.023	0.068	0.088	0.089	0.049	0.05	0.07	-0.135	-0.045	-0.148	-0.091	0.039	0.068	-0.012	0.094	-0.007	0.049	0.066	-0.042	0.002	0.043	0.083	0.178	0.044	0.086	0.079	0.008	0.025	0.074	-0.027	0.162	-0.172
870	FEL049_RAND_B_CAGATCAGTATTGGCT	Cancer	20120	4869	FEL049-C-B	0	FEL049	0	C	10x	0	FEL049_B	Stable disease	HQ	Cancer cells	0.085	0.095	0.112	0.11	0.118	0.083	0.107	0.057	0.046	-0.029	-0.018	0.034	-0.014	0.037	0.133	0.112	0.152	0.088	0.045	0.068	0.084	0.075	0.047	0.074	0.131	0.054	-0.032	0.016	0.045	0.057	0.05	0.008	0.066	-0.039
871	FEL049_RAND_B_CAGATCAGTGGAAATT	Cancer	8366	3239	FEL049-C-B	0	FEL049	0	C	10x	0	FEL049_B	Stable disease	HQ	Cancer cells	0.007	-0.042	0.04	0.057	0.11	0.115	0.147	0.054	0.029	-0.019	0.044	-0.003	-0.035	0.073	0.141	0.024	0.153	0.104	0.089	0.015	0.04	0.09	0.12	0.09	0.033	0.02	0.095	-0.02	0.066	0.03	0.022	0.081	-0.087	0.045
872	FEL049_RAND_B_CAGATTGAGGATTTGA	Cancer	1156	820	FEL049-C-B	0	FEL049	0	C	10x	0	FEL049_B	Stable disease	HQLQ	Cancer cells	-0.055	0.023	0.023	0.013	0.116	0.109	0.141	0.024	0.012	-0.115	0.002	-0.018	-0.051	0.047	0.092	0.097	0.07	-0.048	-0.065	0.179	-0.045	0.007	-0.032	0.084	0.195	-0.03	-0.077	0.043	-0.048	-0.022	0.062	-0.083	0.061	-0.021
873	FEL049_RAND_B_CAGATTGCACAGACGA	Cancer	1661	1134	FEL049-C-B	0	FEL049	0	C	10x	0	FEL049_B	Stable disease	HQLQ	Cancer cells	-0.008	-0.063	0.042	-0.038	0.132	0.049	0.09	0.051	0.012	-0.078	-0.041	-0.042	-0.107	0.057	0.116	0.08	0.12	-0.05	0.004	0.152	-0.035	0.009	0.039	0.09	0.14	-0.01	-0.024	-0.011	-0.131	-0.019	0.135	-0.079	0.061	-0.21
874	FEL049_RAND_B_CAGATTGCAGTGAGCA	Cancer	806	620	FEL049-C-B	0	FEL049	0	C	10x	0	FEL049_B	Stable disease	HQLQ	Cancer cells	-0.043	0.043	0.008	-0.052	0.091	0.058	0.113	0.051	-0.006	-0.157	-0.124	-0.145	-0.103	0.016	0.079	-0.047	0.033	-0.063	-0.011	0.036	-0.077	-0.041	-0.031	0.062	0.163	-0.057	-0.05	0.032	0.062	-0.031	0.063	-0.057	0.003	-0.224
875	FEL049_RAND_B_CAGATTGGTTAAGTCC	Cancer	855	628	FEL049-C-B	0	FEL049	0	C	10x	0	FEL049_B	Stable disease	HQLQ	Cancer cells	-0.111	0.097	0.006	0.009	0.1	0.078	0.087	0.034	0.031	-0.152	-0.136	-0.193	-0.212	-0.061	0.092	-0.007	0.068	-0.094	-0.045	0.073	-0.126	-0.06	-0.021	0.074	0.197	-0.061	-0.014	-0.128	-0.136	-0.036	0.109	-0.114	0.004	-0.198
876	FEL049_RAND_B_CAGATTGTCTGGGCCA	Cancer	1441	1004	FEL049-C-B	0	FEL049	0	C	10x	0	FEL049_B	Stable disease	HQLQ	Cancer cells	-0.047	-0.045	-0.015	-0.049	0.081	0.084	0.102	0.067	0.06	-0.134	-0.064	-0.104	-0.195	0.026	0.135	0.027	0.09	0.047	0.081	0.045	-0.044	0.016	-0.021	0.069	0.141	-0.036	-0.034	-0.006	-0.07	-0.02	0.124	-0.05	-0.005	-0.122
877	FEL049_RAND_B_CAGCAATAGGAAACGA	Cancer	952	722	FEL049-C-B	6	FEL049	0	C	10x	0	FEL049_B	Stable disease	HQLQ	Cancer cells	-0.1	0.061	0.002	-0.015	0.063	0.094	0.102	0.022	0.036	-0.178	-0.134	-0.186	-0.221	-0.055	0.083	-0.052	0.072	-0.026	0.029	0.027	-0.07	0.005	0.021	0.073	0.138	-0.045	0.015	-0.064	-0.113	-0.013	0.066	-0.111	0.004	-0.133
878	FEL049_RAND_B_CAGCAATCAGACCCGT	Cancer	1601	1025	FEL049-C-B	7	FEL049	0	C	10x	0	FEL049_B	Stable disease	HQLQ	Cancer cells	-0.081	-0.062	-0.01	0.016	0.106	0.122	0.073	0.061	0.082	-0.185	-0.091	-0.129	-0.153	0.002	0.098	-0.014	0.062	-0.027	-0.04	0.063	-0.07	-0.007	0.005	0.038	0.129	-0.092	-0.027	0.026	0	-0.042	0.107	-0.085	0.034	-0.194
879	FEL049_RAND_B_CAGCAATGTAGGTGCA	Cancer	5772	2462	FEL049-C-B	0	FEL049	0	C	10x	0	FEL049_B	Stable disease	HQ	Cancer cells	-0.005	0.026	0.056	-0.044	0.096	0.089	0.117	0.039	0.038	-0.075	-0.174	-0.199	-0.069	-0.097	0.154	0.04	0.09	-0.063	-0.075	0.045	-0.011	0.009	0.102	0.087	0.125	0.071	0.089	0.09	0.004	-0.017	0.026	0.161	-0.01	-0.07
880	FEL049_RAND_B_CAGCACGCACTGAGTT	Cancer	3659	1722	FEL049-C-B	1	FEL049	0	C	10x	0	FEL049_B	Stable disease	HQ	Cancer cells	-0.001	0.157	0.027	-0.009	0.093	0.078	0.087	0.066	0.088	-0.148	-0.137	-0.172	-0.145	0.005	0.101	0.094	0.164	0.025	0.029	0.106	-0.022	0.003	0	0.092	0.132	-0.002	-0.02	-0.032	-0.023	0.01	-0.015	0.023	-0.01	-0.18
881	FEL049_RAND_B_CAGCACGTCAGTCCGG	Cancer	2340	1403	FEL049-C-B	0	FEL049	0	C	10x	0	FEL049_B	Stable disease	HQ	Cancer cells	0	0.048	-0.005	-0.008	0.146	0.137	0.122	0.057	0.047	-0.038	0.003	0.04	-0.043	0.161	0.097	0.071	0.115	0.079	0.09	0.092	-0.01	0.052	0.048	0.127	0.128	0.042	0.119	0.034	-0.065	-0.001	0.11	0.002	0.03	-0.008
882	FEL049_RAND_B_CAGCAGCGTCCAGAAG	Cancer	5039	2352	FEL049-C-B	3	FEL049	0	C	10x	0	FEL049_B	Stable disease	HQ	Cancer cells	0.019	-0.041	0	0.054	0.132	0.062	0.099	0.061	0.023	-0.027	-0.06	-0.149	-0.115	-0.028	0.084	0.082	0.062	0.049	0.114	0.144	0.033	0.039	0.083	0.071	0.174	0.011	0.15	0.102	-0.085	0.072	0.059	-0.019	-0.025	0.039
883	FEL049_RAND_B_CAGCCAGAGACCACGA	Cancer	854	675	FEL049-C-B	0	FEL049	0	C	10x	0	FEL049_B	Stable disease	HQLQ	Cancer cells	-0.133	0.018	0.015	0.039	0.067	0.029	0.098	0.061	0.112	-0.123	-0.097	-0.139	-0.21	-0.087	0.083	-0.052	-0.002	-0.099	-0.051	0.029	-0.046	-0.072	0.032	0.078	0.205	-0.006	0.044	-0.015	-0.098	-0.008	0.11	-0.022	-0.016	-0.167
884	FEL049_RAND_B_CAGCCAGAGTCGCGAA	Cancer	5661	2619	FEL049-C-B	12	FEL049	0	C	10x	0	FEL049_B	Stable disease	HQ	Cancer cells	0.044	0.176	0.086	0.023	0.058	0.116	0.075	0.068	0.017	0.046	-0.009	-0.053	0.024	0.036	0.085	0.16	0.175	0.051	0.022	0.137	0.056	0.111	0.104	0.069	0.2	0.016	-0.106	0.086	-0.079	0.091	0.182	0.001	-0.019	-0.037
885	FEL049_RAND_B_CAGCCAGCACTGTTCC	Cancer	1057	779	FEL049-C-B	2	FEL049	0	C	10x	0	FEL049_B	Stable disease	HQLQ	Cancer cells	-0.046	0.005	0.008	0.017	0.085	0.051	0.064	0.033	0.064	-0.098	-0.058	-0.128	-0.081	0.027	0.104	-0.013	0.106	-0.015	0.041	0.067	-0.062	0.015	-0.008	0.09	0.203	-0.103	-0.079	0.016	-0.031	0.014	0.04	-0.113	0.075	-0.132
886	FEL049_RAND_B_CAGCCAGCATCGAAGG	Cancer	5100	2376	FEL049-C-B	3	FEL049	0	C	10x	0	FEL049_B	Stable disease	HQ	Cancer cells	0.037	0.088	-0.006	-0.003	0.076	0.111	0.123	0.058	0.113	-0.068	-0.083	0.002	0.074	0.105	0.111	0.145	0.171	0.003	0.032	0.166	-0.002	0.043	0.03	0.113	0.131	0.044	-0.045	-0.007	-0.16	0.023	-0.014	-0.008	-0.014	-0.018
887	FEL049_RAND_B_CAGCGTGAGAATTGCA	Cancer	13220	4035	FEL049-C-B	7	FEL049	0	C	10x	0	FEL049_B	Stable disease	HQ	Cancer cells	0.039	0.235	0.138	0.199	0.085	0.11	0.042	0.079	0.085	0.025	0.028	-0.022	-0.011	0.045	0.17	0.039	0.142	-0.071	-0.027	0.083	-0.015	0.023	0.063	0.118	0.156	0.032	0.009	0.04	0.022	-0.004	0.051	0.136	0.034	-0.127
888	FEL049_RAND_B_CAGCGTGCACAATTCG	Cancer	1260	914	FEL049-C-B	0	FEL049	0	C	10x	0	FEL049_B	Stable disease	HQLQ	Cancer cells	-0.052	-0.04	-0.011	-0.067	0.086	0.041	0.184	0.045	0.022	-0.138	-0.076	-0.154	-0.123	-0.056	0.106	-0.004	0.031	-0.064	-0.084	0.014	-0.051	-0.066	0.033	0.034	0.154	-0.018	-0.015	-0.016	-0.124	-0.026	0.057	-0.081	-0.036	-0.105
889	FEL049_RAND_B_CAGCGTGCACCGCTGA	Cancer	34332	6974	FEL049-C-B	0	FEL049	0	C	10x	0	FEL049_B	Stable disease	HQ	Cancer cells	0.007	0.161	0.064	0.05	0.093	0.116	0.097	0.046	0.002	-0.042	-0.019	0.018	-0.092	-0.026	0.17	-0.06	0.119	-0.018	-0.021	-0.049	-0.015	0.002	0.108	0.102	0.038	0.009	0.163	-0.057	0.137	0.088	0.079	-0.004	0.005	0.004
890	FEL049_RAND_B_CAGCGTGCATGACGGA	Cancer	720	594	FEL049-C-B	7	FEL049	0	C	10x	0	FEL049_B	Stable disease	HQLQ	Cancer cells	-0.017	-0.047	-0.044	-0.019	0.25	0.033	0.065	0.023	0.045	-0.099	-0.015	-0.043	-0.122	-0.042	0.095	0.011	0.005	0	0.061	0.098	-0.013	-0.001	-0.032	0.093	0.219	0.116	-0.015	0.026	-0.101	0.011	0.124	-0.063	0.052	-0.168
891	FEL049_RAND_B_CAGGCCAAGCGTGAAC	Cancer	876	669	FEL049-C-B	0	FEL049	0	C	10x	0	FEL049_B	Stable disease	HQLQ	Cancer cells	-0.092	0.12	-0.012	-0.015	0.092	0.011	0.061	0.043	0.057	-0.141	-0.134	-0.185	-0.183	-0.09	0.089	-0.049	0.068	-0.066	-0.015	0.034	-0.08	-0.026	0.021	0.08	0.202	0.028	-0.08	0.062	-0.041	0.006	0.135	-0.086	0.047	-0.218
892	FEL049_RAND_B_CAGGGCTAGAGTTGCG	Cancer	930	676	FEL049-C-B	2	FEL049	0	C	10x	0	FEL049_B	Stable disease	HQLQ	Cancer cells	-0.012	0.086	0.002	-0.039	0.12	0.08	0.104	0.011	0.047	-0.05	-0.073	-0.01	-0.087	0.099	0.097	0.095	0.124	0.022	0.051	0.124	-0.025	0.056	-0.001	0.111	0.217	-0.052	-0.075	0.078	-0.034	0.011	0.136	-0.069	0.075	-0.085
893	FEL049_RAND_B_CAGGTATCATGGGCAA	Cancer	7302	2860	FEL049-C-B	12	FEL049	0	C	10x	0	FEL049_B	Stable disease	HQ	Cancer cells	0.007	-0.005	0.06	0.109	0.125	0.099	0.054	0.08	0.13	-0.064	-0.077	-0.131	0.024	0.023	0.071	-0.13	0.076	0.006	0.002	-0.08	-0.006	-0.024	0.095	0.044	0.116	0.022	-0.092	-0.013	0.018	0.039	0.058	0.11	0.04	-0.06
894	FEL049_RAND_B_CAGGTATGTGTGCTTA	Cancer	1814	1180	FEL049-C-B	0	FEL049	0	C	10x	0	FEL049_B	Stable disease	HQLQ	Cancer cells	-0.053	-0.05	0.013	-0.019	0.168	0.127	0.181	0.068	0.079	-0.133	0.07	-0.149	-0.178	0.058	0.097	0.035	0.162	-0.058	-0.037	0.106	-0.047	0.015	0.005	0.01	0.124	0.009	0.018	-0.02	-0.086	-0.046	0.062	0.001	-0.02	-0.216
895	FEL049_RAND_B_CAGTGCGAGGCTATCT	Cancer	12607	4183	FEL049-C-B	1	FEL049	0	C	10x	0	FEL049_B	Stable disease	HQ	Cancer cells	0.012	0.081	0.066	0.151	0.059	0.09	0.083	0.086	0.063	-0.055	0.046	0.059	-0.041	0.101	0.085	0.105	0.159	0.007	0.035	0.113	0.014	0.072	0.127	0.049	0.127	0.012	-0.022	0.071	0.062	0.106	0.16	0.004	0.024	-0.042
896	FEL049_RAND_B_CAGTGCGAGGGCATGT	Cancer	1108	798	FEL049-C-B	7	FEL049	0	C	10x	0	FEL049_B	Stable disease	HQLQ	Cancer cells	-0.043	0.022	-0.046	-0.132	0.127	0.1	0.054	0.041	0.007	-0.123	0.003	-0.233	-0.167	0.008	0.074	-0.003	0.064	-0.028	0.03	0.082	-0.046	0.016	-0.017	0.124	0.176	-0.019	0.087	-0.036	-0.116	0.023	0.119	-0.058	0.091	-0.137
897	FEL049_RAND_B_CAGTTCCAGTTCCAGT	Cancer	779	572	FEL049-C-B	3	FEL049	0	C	10x	0	FEL049_B	Stable disease	HQLQ	Cancer cells	-0.037	0.014	-0.009	0.035	0.121	0.024	0.082	0.05	0.084	-0.126	-0.074	-0.048	-0.093	0.037	0.066	-0.01	0.066	-0.059	-0.014	0.063	-0.088	-0.023	0.043	0.079	0.154	-0.033	0.02	-0.028	0.017	0.016	0.128	-0.094	0.032	-0.138
898	FEL049_RAND_B_CAGTTCCCATGACTAC	Cancer	1182	834	FEL049-C-B	0	FEL049	0	C	10x	0	FEL049_B	Stable disease	HQLQ	Cancer cells	-0.064	0.014	-0.013	0.026	0.121	0.099	0.188	0.042	0.037	-0.17	-0.087	-0.253	-0.191	-0.069	0.107	-0.009	-0.011	-0.094	-0.08	0.067	-0.116	-0.054	-0.022	0.1	0.256	-0.034	0.043	-0.039	-0.133	-0.004	0.067	-0.139	0.008	-0.202
899	FEL049_RAND_B_CAGTTCCGTTAGAAAC	Cancer	688	548	FEL049-C-B	7	FEL049	0	C	10x	0	FEL049_B	Stable disease	HQLQ	Cancer cells	-0.14	0.022	0.014	0.058	0.105	0.05	0.113	0.039	0.03	-0.141	-0.193	-0.143	-0.165	-0.025	0.083	-0.043	0.005	-0.142	-0.101	0.028	-0.094	-0.094	0.003	0.049	0.146	-0.052	-0.068	0.001	-0.117	-0.051	0.081	-0.061	0.044	-0.186
900	FEL049_RAND_B_CATAAGCAGCGATTCT	Cancer	3070	1680	FEL049-C-B	5	FEL049	0	C	10x	0	FEL049_B	Stable disease	HQ	Cancer cells	0.016	-0.07	0.017	0.019	0.1	0.099	0.033	0.058	0.153	-0.067	0.069	0.051	0.001	-0.002	0.13	0.155	0.045	-0.063	-0.01	0.226	-0.009	0.029	0.077	0.061	0.096	0.009	0.025	0.042	0.038	0.041	0.144	0.019	0.112	0.035
901	FEL049_RAND_B_CATAAGCGTCACCACG	Cancer	745	564	FEL049-C-B	3	FEL049	0	C	10x	0	FEL049_B	Stable disease	HQLQ	Cancer cells	-0.059	-0.033	-0.053	-0.108	0.081	0.049	0.085	0.013	0.027	-0.109	-0.105	-0.115	-0.162	-0.052	0.082	0.109	0.037	-0.036	-0.016	0.138	-0.025	0.001	0.02	0.066	0.185	-0.052	-0.014	-0.016	-0.112	0.02	0.08	-0.084	0.018	-0.18
902	FEL049_RAND_B_CATACAGAGTGGGAAA	Cancer	758	582	FEL049-C-B	0	FEL049	0	C	10x	0	FEL049_B	Stable disease	HQLQ	Cancer cells	-0.026	-0.009	-0.005	0.034	0.117	0.061	0.207	0.04	0.054	-0.179	-0.163	-0.191	-0.188	-0.101	0.129	0.05	0.038	-0.07	-0.02	0.119	-0.056	-0.05	-0.016	0.048	0.133	-0.016	-0.07	-0.046	-0.148	-0.074	0.104	-0.067	-0.036	-0.165
903	FEL049_RAND_B_CATACAGCACCTATCC	Cancer	1127	824	FEL049-C-B	0	FEL049	0	C	10x	0	FEL049_B	Stable disease	HQLQ	Cancer cells	-0.093	0.057	-0.004	-0.149	0.061	0.081	0.088	0.032	0.025	-0.096	-0.13	-0.14	-0.181	0.052	0.065	0.035	0.121	-0.015	0.042	0.117	-0.062	0.032	0.013	0.075	0.182	0.039	-0.023	0.03	0.145	-0.015	0.091	-0.055	0.058	-0.187
904	FEL049_RAND_B_CATACCCAGATTGCGG	Cancer	919	697	FEL049-C-B	7	FEL049	0	C	10x	0	FEL049_B	Stable disease	HQLQ	Cancer cells	-0.102	0.021	-0.051	-0.065	0.094	0.061	0.063	0.03	0.041	-0.165	-0.049	-0.122	-0.168	-0.019	0.081	-0.011	-0.008	-0.016	0.041	0.068	-0.091	-0.047	0.012	0.068	0.176	-0.039	0.039	0.029	-0.115	0.005	0.081	-0.145	0.048	-0.232
905	FEL049_RAND_B_CATACCCCAGGACAGT	Cancer	714	558	FEL049-C-B	0	FEL049	0	C	10x	0	FEL049_B	Stable disease	HQLQ	Cancer cells	-0.058	0.009	-0.028	-0.114	0.097	0.104	0.066	0.025	0.05	-0.108	-0.1	-0.141	-0.118	-0.026	0.084	0.044	0.034	-0.003	0.055	0.125	-0.028	0.007	0.011	0.121	0.167	-0.029	-0.013	0.066	-0.028	-0.02	0.062	-0.1	0.026	-0.173
906	FEL049_RAND_B_CATACTTAGGAGCTGT	Cancer	909	652	FEL049-C-B	0	FEL049	0	C	10x	0	FEL049_B	Stable disease	HQLQ	Cancer cells	-0.071	-0.049	-0.016	0.009	0.147	0.044	0.14	0.018	0.027	-0.13	-0.068	-0.176	-0.173	-0.088	0.062	0.048	0.029	-0.006	0.019	0.077	-0.061	-0.023	0.017	0.095	0.193	-0.047	-0.075	0.008	-0.08	-0.015	0.057	-0.077	0.049	-0.211
907	FEL049_RAND_B_CATACTTGTTTATGCG	Cancer	7109	2907	FEL049-C-B	1	FEL049	0	C	10x	0	FEL049_B	Stable disease	HQ	Cancer cells	0.041	0.095	0.07	-0.013	0.087	0.093	0.049	0.079	0.085	-0.047	0.03	0.002	0.032	0.061	0.145	-0.069	0.019	0.008	0.038	-0.022	0.039	-0.007	0.108	0.099	0.058	-0.012	0.023	0.106	0.019	-0.003	0.056	0.062	-0.013	0.028
908	FEL049_RAND_B_CATACTTTCGGTCAGC	Cancer	11317	3825	FEL049-C-B	0	FEL049	0	C	10x	0	FEL049_B	Stable disease	HQ	Cancer cells	0.023	0.146	0.083	0.155	0.119	0.105	0.068	0.036	0.089	-0.056	0.022	-0.064	-0.149	0.018	0.094	-0.034	0.087	0.006	0.034	-0.05	-0.062	0.016	0.071	0.121	0.086	0.05	-0.048	0.04	0.082	0.072	0.101	0.025	0.062	-0.043
909	FEL049_RAND_B_CATAGACAGGTTCATC	Cancer	1076	789	FEL049-C-B	7	FEL049	0	C	10x	0	FEL049_B	Stable disease	HQLQ	Cancer cells	-0.07	0.01	0.016	0.057	0.134	0.039	0.128	0.025	0.025	-0.132	-0.143	-0.192	-0.111	-0.057	0.077	-0.06	0.034	-0.107	-0.061	0.016	-0.053	-0.05	0.007	0.071	0.244	-0.063	0.07	0.044	-0.103	0.009	0.068	-0.014	0.074	-0.136
910	FEL049_RAND_B_CATAGACCATAATGAG	Cancer	6769	2875	FEL049-C-B	1	FEL049	0	C	10x	0	FEL049_B	Stable disease	HQ	Cancer cells	0.048	-0.007	0.078	0.2	0.138	0.05	0.085	0.07	0.049	-0.052	-0.068	-0.018	-0.16	-0.033	0.104	-0.029	0.129	0.012	0.017	-0.018	-0.026	0.023	0.089	0.09	0.116	0.035	-0.027	0.023	0.017	0.054	-0.013	-0.013	-0.005	-0.095
911	FEL049_RAND_B_CATAGACTCTTCCAGC	Cancer	957	716	FEL049-C-B	7	FEL049	0	C	10x	0	FEL049_B	Stable disease	HQLQ	Cancer cells	-0.085	-0.064	-0.014	-0.03	0.103	0.065	0.1	0.027	0.035	-0.158	-0.027	-0.095	-0.109	0.09	0.072	0.033	0.131	-0.07	-0.023	0.108	-0.085	0.011	-0.027	0.125	0.193	-0.014	-0.018	0.015	-0.017	0.023	0.069	-0.01	0.035	-0.15
912	FEL049_RAND_B_CATCCCACATCCCGTT	Cancer	16620	4348	FEL049-C-B	0	FEL049	0	C	10x	0	FEL049_B	Stable disease	HQ	Cancer cells	0.007	0.121	0.081	0.022	0.14	0.105	0.218	0.052	0.05	0.011	-0.05	-0.051	-0.056	0.087	0.096	0.089	0.146	0.072	0.023	0.073	0.043	0.068	0.02	0.116	0.086	0.134	-0.033	0.091	0.025	0.105	0.185	0.115	0.043	-0.031
913	FEL049_RAND_B_CATCCCATCTGGGTCG	Cancer	1059	774	FEL049-C-B	0	FEL049	0	C	10x	0	FEL049_B	Stable disease	HQLQ	Cancer cells	-0.034	-0.031	-0.003	-0.114	0.098	0.091	0.091	0.009	0.025	-0.143	-0.069	-0.171	-0.119	-0.019	0.074	-0.046	-0.042	-0.08	-0.03	0.037	-0.077	-0.044	0.015	0.055	0.156	-0.014	0.035	-0.025	-0.041	-0.024	0.065	-0.129	0.054	-0.162
914	FEL049_RAND_B_CATCCGTAGGTCATCT	Cancer	1660	1162	FEL049-C-B	0	FEL049	0	C	10x	0	FEL049_B	Stable disease	HQLQ	Cancer cells	-0.101	0.056	0.029	-0.033	0.157	0.081	0.077	0.045	0.03	-0.183	-0.126	-0.222	-0.086	-0.016	0.147	-0.033	0.165	-0.034	0.022	0.04	-0.032	0.011	0.013	0.082	0.152	-0.049	0.012	0.03	-0.025	-0.01	0.059	-0.099	-0.015	-0.217
915	FEL049_RAND_B_CATCCGTGTTAGGCCC	Cancer	7464	3215	FEL049-C-B	1	FEL049	0	C	10x	0	FEL049_B	Stable disease	HQ	Cancer cells	0.01	0.182	0.116	-0.03	0.122	0.094	-0.02	0.073	0.029	-0.066	-0.018	-0.003	-0.01	0.158	0.086	0.089	0.255	-0.083	-0.069	0.175	0.018	0.084	0.117	0.079	0.029	0.016	0.027	0.033	-0.08	0.038	0.184	-0.004	-0.038	-0.049
916	FEL049_RAND_B_CATCGGGGTGCCTGAC	Cancer	3532	2010	FEL049-C-B	0	FEL049	0	C	10x	0	FEL049_B	Stable disease	HQ	Cancer cells	0.004	-0.03	0.014	0.046	0.092	0.102	0.075	0.056	0.08	-0.036	0.027	0.032	-0.039	0.006	0.071	0.099	0.065	-0.022	-0.028	0.163	-0.005	0.011	0.012	0.111	0.112	-0.061	-0.027	0.004	-0.1	0.017	0.039	-0.024	-0.008	0.06
917	FEL049_RAND_B_CATCGTCTCACTTCTA	Cancer	5232	2558	FEL049-C-B	6	FEL049	0	C	10x	0	FEL049_B	Stable disease	HQ	Cancer cells	-0.028	0.142	0.105	0.107	0.191	0.084	0.041	0.05	0.026	-0.007	0.017	-0.048	-0.068	0.086	0.139	0.027	0.112	-0.026	-0.058	-0.004	-0.04	0.009	0.059	0.042	0.149	0.024	0.052	0.001	-0.139	0.065	0.171	0.008	0.035	-0.101
918	FEL049_RAND_B_CATCGTCTCGCTTAAG	Cancer	4263	2194	FEL049-C-B	0	FEL049	0	C	10x	0	FEL049_B	Stable disease	HQ	Cancer cells	-0.018	-0.082	0.029	-0.035	0.072	0.094	0.149	0.073	0.028	-0.065	-0.098	0.007	-0.035	0.006	0.048	0.043	0.183	-0.004	-0.039	0.104	-0.055	0.041	0.026	0.125	0.07	0.126	0.017	0.006	-0.053	0.025	0.14	0.023	0.02	-0.035
919	FEL049_RAND_B_CATGAGTAGGCTAACG	Cancer	13403	4388	FEL049-C-B	1	FEL049	0	C	10x	0	FEL049_B	Stable disease	HQ	Cancer cells	0.053	0.176	0.134	-0.017	0.03	0.09	0.168	0.078	0.033	-0.008	0.011	-0.018	-0.033	0.037	0.08	-0.054	0.109	-0.022	-0.03	-0.063	0.029	0.001	0.13	0.123	0.152	-0.019	-0.006	0.085	0.162	0.063	0.102	0.089	0.09	0.02
920	FEL049_RAND_B_CATGAGTCACCGTCGA	Cancer	1312	912	FEL049-C-B	3	FEL049	0	C	10x	0	FEL049_B	Stable disease	HQLQ	Cancer cells	-0.079	-0.046	-0.065	-0.076	0.107	0.045	0.088	0.042	0.026	-0.087	-0.055	-0.094	-0.184	-0.06	0.084	0.045	0.072	-0.06	-0.079	0.07	-0.028	-0.018	0.003	0.092	0.166	-0.05	-0.016	0.002	0.004	0.019	0.081	-0.052	0.032	-0.152
921	FEL049_RAND_B_CATGAGTCAGCATTGT	Cancer	3187	1821	FEL049-C-B	12	FEL049	0	C	10x	0	FEL049_B	Stable disease	HQ	Cancer cells	-0.017	0.044	0.057	-0.018	0.105	0.061	0.052	0.036	0.041	-0.073	-0.023	-0.038	-0.031	0.016	0.095	0.047	0.073	-0.05	-0.096	0.114	-0.023	-0.024	0.071	0.072	0.11	0.028	0.11	0.023	0.05	-0.021	0.02	0.077	0.055	-0.001
922	FEL049_RAND_B_CATGAGTCAGTCGTTA	Cancer	1211	889	FEL049-C-B	0	FEL049	0	C	10x	0	FEL049_B	Stable disease	HQLQ	Cancer cells	-0.095	0.04	0.051	0.044	0.18	0.067	0.103	0.051	0.082	-0.13	-0.153	-0.097	-0.157	0.027	0.153	-0.019	0.09	-0.06	-0.007	0.055	-0.048	-0.02	0.016	0.088	0.182	-0.057	-0.08	0.006	-0.062	0.002	0.077	-0.113	-0.018	-0.112
923	FEL049_RAND_B_CATGCAACATGACTCA	Cancer	2299	1370	FEL049-C-B	1	FEL049	0	C	10x	0	FEL049_B	Stable disease	HQ	Cancer cells	-0.005	0.053	0.051	-0.01	0.158	0.06	0.109	0.048	0.036	-0.041	-0.058	-0.099	-0.066	0.088	0.106	-0.03	0.132	0.043	0.075	0.059	-0.024	0.051	0.027	0.096	0.131	-0.107	-0.078	0.036	-0.116	-0.012	0.108	-0.108	0.005	-0.024
924	FEL049_RAND_B_CATGCAAGTAGGAGTC	Cancer	986	742	FEL049-C-B	0	FEL049	0	C	10x	0	FEL049_B	Stable disease	HQLQ	Cancer cells	-0.046	0.099	-0.035	-0.034	0.061	0.049	0.083	0.041	0.013	-0.099	-0.044	-0.056	-0.069	0.058	0.115	0.081	0.092	-0.01	-0.018	0.049	-0.069	-0.026	-0.016	0.048	0.131	-0.04	-0.03	-0.024	-0.142	-0.049	0.047	-0.063	-0.005	-0.088
925	FEL049_RAND_B_CATGCCTCAAGGCCTC	Cancer	5984	2762	FEL049-C-B	6	FEL049	0	C	10x	0	FEL049_B	Stable disease	HQ	Cancer cells	0.019	0.13	0.023	0.032	0.119	0.079	0.078	0.081	0.073	-0.064	-0.115	-0.098	-0.122	0.078	0.104	0.009	0.175	-0.039	0.015	0.07	-0.024	0.036	0.081	0.109	0.073	0.059	-0.048	0.089	0.168	0.046	0.033	-0.034	0.025	-0.044
926	FEL049_RAND_B_CATGCCTTCATAAGGA	Cancer	3166	1680	FEL049-C-B	0	FEL049	0	C	10x	0	FEL049_B	Stable disease	HQ	Cancer cells	0.078	-0.001	0.01	0.138	0.069	0.086	0.083	0.061	0.062	-0.041	-0.071	-0.004	-0.083	0.049	0.14	0.157	0.081	0.067	0.045	0.177	0.005	0.061	0.025	0.022	0.122	-0.059	-0.068	-0.061	-0.088	0.015	0.025	0.059	-0.019	0.148
927	FEL049_RAND_B_CATGCGGGTCAAAGAT	Cancer	1069	778	FEL049-C-B	0	FEL049	0	C	10x	0	FEL049_B	Stable disease	HQLQ	Cancer cells	-0.051	0.048	0.029	-0.009	0.111	0.122	0.142	0.017	0.02	-0.083	-0.006	-0.095	-0.092	0.022	0.097	0.034	0.025	-0.006	0.048	0.104	-0.056	-0.005	0.014	0.066	0.13	-0.004	-0.014	-0.037	-0.123	-0.033	0.087	-0.071	-0.023	-0.075
928	FEL049_RAND_B_CATGCGGGTTCCGCTT	Cancer	1104	803	FEL049-C-B	7	FEL049	0	C	10x	0	FEL049_B	Stable disease	HQLQ	Cancer cells	-0.038	-0.049	-0.049	-0.056	0.135	0.129	0.151	0.026	0.015	-0.117	-0.112	-0.121	-0.051	0.006	0.113	0.052	0.048	0.006	0.037	0.14	-0.007	0.028	0	0.094	0.204	-0.001	0.057	-0.008	-0.053	-0.016	0.099	-0.067	0.068	-0.228
929	FEL049_RAND_B_CATGCTCCAGGATCTT	Cancer	875	665	FEL049-C-B	7	FEL049	0	C	10x	0	FEL049_B	Stable disease	HQLQ	Cancer cells	0.001	0.092	0.012	-0.002	0.161	0.057	0.102	0.021	0.027	-0.048	-0.101	-0.11	-0.126	0.011	0.09	0.143	0.068	0.065	0.068	0.124	-0.002	0.028	0.009	0.06	0.144	-0.014	-0.018	-0.058	-0.111	0.014	0.174	-0.145	-0.021	-0.017
930	FEL049_RAND_B_CATGCTCCATAACGGG	Cancer	10320	4100	FEL049-C-B	0	FEL049	0	C	10x	0	FEL049_B	Stable disease	HQ	Cancer cells	0.07	0.037	0.063	0.024	0.03	0.053	0.067	0.073	0.042	-0.006	0.027	-0.005	0.034	0.062	0.111	0.037	0.132	0.05	0.03	0.032	0.044	0.051	0.08	0.109	0.048	0.075	-0.012	-0.011	-0.063	0.033	0.119	0.051	0.003	0.009
931	FEL049_RAND_B_CATGCTCGTGCAAGAC	Cancer	6209	2821	FEL049-C-B	1	FEL049	0	C	10x	0	FEL049_B	Stable disease	HQ	Cancer cells	0.009	0.144	0.059	-0.083	0.138	0.109	0.046	0.058	0.008	0	-0.061	-0.112	-0.031	0.16	0.108	0.082	0.204	0.051	0.036	0.103	-0.017	0.079	0.095	0.056	0.133	0.069	0.055	0.035	-0.028	0.059	0.084	0.115	0.057	-0.063
932	FEL049_RAND_B_CATGGATAGTAATCCC	Cancer	4057	2027	FEL049-C-B	0	FEL049	0	C	10x	0	FEL049_B	Stable disease	HQ	Cancer cells	0.038	0.195	0.03	0.108	0.112	0.024	0.091	0.092	0.112	-0.03	-0.128	-0.041	-0.011	0.006	0.108	0.001	0.123	0.054	0.055	0.06	0.006	0.057	0.031	0.064	0.09	-0.066	0.034	0.022	-0.088	0.011	0.058	0.031	0.029	-0.034
933	FEL049_RAND_B_CATGGATCACATACGT	Cancer	5852	2528	FEL049-C-B	5	FEL049	0	C	10x	0	FEL049_B	Stable disease	HQ	Cancer cells	-0.003	-0.034	0.054	0.07	0.093	0.135	0.068	0.073	0.066	-0.024	-0.154	-0.188	-0.09	0.065	0.14	-0.013	0.084	0.045	0.083	-0.008	0.01	0.024	0.071	0.065	0.13	0.134	0.068	0.036	0.069	0.044	0.039	0.023	0.02	-0.019
934	FEL049_RAND_B_CATGGATTCACAGTGT	Cancer	2588	1625	FEL049-C-B	7	FEL049	0	C	10x	0	FEL049_B	Stable disease	HQ	Cancer cells	-0.009	0.106	0.058	-0.044	0.121	0.1	0.115	0.076	0.061	-0.006	-0.029	-0.083	-0.123	0.022	0.101	0.016	0.139	-0.044	0.009	0.082	-0.047	0	0.01	0.073	0.168	0.028	0.018	0.03	-0.022	0.012	0.045	-0.028	0.029	0.051
935	FEL049_RAND_B_CATGGTAAGGGCAAGG	Cancer	860	660	FEL049-C-B	0	FEL049	0	C	10x	0	FEL049_B	Stable disease	HQLQ	Cancer cells	-0.027	0.016	-0.039	-0.08	0.14	0.106	0.085	0.055	0.061	-0.169	-0.163	-0.152	-0.154	0	0.102	0.043	0.062	-0.068	-0.017	0.12	-0.093	-0.02	-0.05	0.054	0.125	-0.135	-0.072	-0.05	-0.01	-0.031	0.068	-0.074	0.025	-0.159
936	FEL049_RAND_B_CATGGTAAGTACAGCG	Cancer	1958	1141	FEL049-C-B	0	FEL049	0	C	10x	0	FEL049_B	Stable disease	HQLQ	Cancer cells	-0.045	0.168	0.035	-0.015	0.078	0.141	0.108	0.044	0.062	-0.146	-0.03	-0.055	-0.153	-0.018	0.117	0.064	0.111	0.027	0.058	0.128	-0.003	0.033	-0.001	0.056	0.12	-0.074	-0.016	0.014	-0.084	-0.011	0.026	0.007	-0.038	-0.174
937	FEL049_RAND_B_CATGGTACAAGCCTGC	Cancer	826	635	FEL049-C-B	7	FEL049	0	C	10x	0	FEL049_B	Stable disease	HQLQ	Cancer cells	-0.099	-0.036	-0.051	-0.048	0.125	0.123	0.128	0.025	0.036	-0.152	-0.156	-0.178	-0.12	0.104	0.125	-0.006	0.17	-0.114	-0.069	0.076	-0.08	0.025	0.014	0.064	0.175	-0.074	-0.013	-0.017	-0.041	-0.016	0.101	-0.119	0.03	-0.179
938	FEL049_RAND_B_CATGGTATCTTAAGGC	Cancer	6186	2571	FEL049-C-B	1	FEL049	0	C	10x	0	FEL049_B	Stable disease	HQ	Cancer cells	-0.009	0.085	0.035	-0.012	0.095	0.089	0.085	0.056	0.054	-0.078	0.016	-0.025	-0.088	0.005	0.064	-0.006	0.118	-0.004	0.021	-0.011	-0.034	0.025	0.07	0.106	0.05	-0.105	0.111	-0.026	0.014	0.032	0.065	0.065	0.017	-0.027
939	FEL049_RAND_B_CATTCATAGTTCTCTT	Cancer	1277	916	FEL049-C-B	2	FEL049	0	C	10x	0	FEL049_B	Stable disease	HQLQ	Cancer cells	-0.003	0.174	0.007	-0.039	0.099	0.082	0.118	0.031	0.047	-0.133	-0.139	-0.112	-0.13	0.033	0.08	0.084	0.094	-0.026	-0.036	0.115	-0.042	-0.012	0.003	0.101	0.168	0.021	-0.021	0.067	-0.037	0.019	0.067	-0.034	0.035	-0.131
940	FEL049_RAND_B_CATTCATCAACGGGTA	Cancer	690	528	FEL049-C-B	2	FEL049	0	C	10x	0	FEL049_B	Stable disease	HQLQ	Cancer cells	-0.051	0.059	-0.034	-0.001	0.127	0.049	0.111	0.012	0.041	-0.147	-0.131	-0.129	-0.14	-0.081	0.082	0.093	0.04	-0.005	-0.013	0.169	-0.025	-0.005	-0.016	0.073	0.181	-0.086	-0.068	0.033	-0.094	-0.009	0.059	-0.122	0.057	-0.161
941	FEL049_RAND_B_CATTCATGTCGTACTA	Cancer	2002	1285	FEL049-C-B	12	FEL049	0	C	10x	0	FEL049_B	Stable disease	HQ	Cancer cells	-0.036	0.007	0.067	-0.039	0.095	0.085	0.15	0.036	-0.005	-0.151	-0.038	-0.145	-0.115	-0.04	0.094	-0.033	0.046	-0.007	0.02	0.038	-0.06	-0.016	0.048	0.087	0.155	-0.048	-0.029	0.051	-0.016	0.005	0.061	-0.042	0.045	-0.157
942	FEL049_RAND_B_CATTCATTCGGAAACG	Cancer	1208	888	FEL049-C-B	0	FEL049	0	C	10x	0	FEL049_B	Stable disease	HQLQ	Cancer cells	0.004	0.012	0.001	0.009	0.086	0.024	0.155	0.04	0.044	-0.098	-0.053	0.032	-0.053	0.06	0.085	0.033	0.091	0.051	0.085	0.105	-0.024	0.026	0.001	0.091	0.134	-0.109	-0.075	-0.016	0.058	-0.021	0.099	-0.049	0.068	-0.026
943	FEL049_RAND_B_CATTCCGAGGAAACGA	Cancer	782	619	FEL049-C-B	6	FEL049	0	C	10x	0	FEL049_B	Stable disease	HQLQ	Cancer cells	-0.034	0.014	-0.047	-0.014	0.123	0.077	0.136	0.044	0.035	-0.108	-0.103	-0.11	-0.172	0.012	0.073	0.056	0.072	-0.024	-0.004	0.076	-0.032	0.005	0.003	0.093	0.16	-0.069	-0.014	0.094	-0.088	-0.002	0.055	-0.054	0.003	-0.12
944	FEL049_RAND_B_CATTCCGAGTCATCCA	Cancer	1573	995	FEL049-C-B	0	FEL049	0	C	10x	0	FEL049_B	Stable disease	HQLQ	Cancer cells	-0.073	-0.004	0.002	0.028	0.133	0.059	0.153	0.048	0.048	-0.094	-0.077	-0.107	-0.145	0.147	0.05	0.036	0.094	0.001	0.028	0.115	-0.023	0.018	0.018	0.12	0.2	0.027	0.024	0.037	0.029	0.01	0.126	-0.082	0.047	-0.038
945	FEL049_RAND_B_CATTCTATCAAGCCCG	Cancer	1439	997	FEL049-C-B	1	FEL049	0	C	10x	0	FEL049_B	Stable disease	HQLQ	Cancer cells	-0.098	-0.071	0.025	0.002	0.093	0.111	0.024	0.026	0.024	-0.095	-0.11	-0.153	-0.167	-0.03	0.064	-0.068	-0.054	-0.076	-0.059	0.012	-0.04	-0.081	0.009	0.08	0.198	-0.048	-0.03	0.018	-0.044	0.042	0.16	-0.033	0.09	-0.09
946	FEL049_RAND_B_CATTCTATCGTGGAAG	Cancer	6025	2737	FEL049-C-B	23	FEL049	0	C	10x	0	FEL049_B	Stable disease	HQ	Cancer cells	-0.084	0.083	0.058	0.123	0.146	0.152	0.087	0.044	0.058	-0.106	-0.122	-0.019	-0.159	0.093	0.124	-0.022	0.243	-0.12	-0.075	0.028	-0.062	0.046	0.066	0.122	0.134	0.028	0.018	0.041	-0.048	0.033	0.034	0.027	0.019	-0.124
947	FEL049_RAND_B_CATTGAGAGGATTTCC	Cancer	814	634	FEL049-C-B	7	FEL049	0	C	10x	0	FEL049_B	Stable disease	HQLQ	Cancer cells	-0.047	0.088	-0.001	-0.009	0.091	0.082	0.107	0.049	0	-0.113	-0.134	-0.151	-0.135	-0.06	0.107	0.04	0.044	0.005	0.061	0.118	-0.048	-0.001	-0.014	0.069	0.137	-0.128	-0.073	-0.08	-0.061	-0.003	0.065	-0.08	0.005	-0.186
948	FEL049_RAND_B_CATTGAGCACTATGTG	Cancer	4207	2049	FEL049-C-B	0	FEL049	0	C	10x	0	FEL049_B	Stable disease	HQ	Cancer cells	0.061	-0.023	0.01	0.15	0.114	0.101	0.022	0.072	0.081	0.013	0.001	0.031	-0.094	0.03	0.119	0.047	0.134	-0.027	-0.036	0.11	-0.027	0.007	0.095	0.089	0.066	-0.016	-0.03	-0.014	0.015	-0.017	0.007	-0.017	0.003	-0.082
949	FEL049_RAND_B_CATTGCCAGACGGTCA	Cancer	1146	557	FEL049-C-B	0	FEL049	0	C	10x	0	FEL049_B	Stable disease	HQLQ	Cancer cells	-0.079	-0.029	0.057	0.094	0.163	0.069	0.128	0.015	0.029	-0.11	-0.057	-0.138	-0.094	-0.009	0.091	0.057	-0.002	-0.066	-0.016	0.135	-0.058	-0.052	0.029	0.108	0.186	-0.089	-0.069	-0.025	-0.04	-0.004	0.092	-0.037	0.027	-0.164
950	FEL049_RAND_B_CATTGCCCACACCGAC	Cancer	4343	2230	FEL049-C-B	12	FEL049	0	C	10x	0	FEL049_B	Stable disease	HQ	Cancer cells	-0.004	0.051	0.027	0.018	0.059	0.09	0.117	0.061	-0.018	-0.011	-0.107	-0.116	-0.029	-0.025	0.111	0.001	0.084	0.001	0.031	0.065	-0.028	0.056	0.057	0.069	0.105	0.049	-0.049	0.057	-0.106	0.035	0.067	0.096	0.01	-0.118
951	FEL049_RAND_B_CATTGTTAGACACACG	Cancer	837	620	FEL049-C-B	7	FEL049	0	C	10x	0	FEL049_B	Stable disease	HQLQ	Cancer cells	-0.076	0.018	-0.063	-0.071	0.134	0.078	0.091	0.014	0.026	-0.186	-0.131	-0.139	-0.176	-0.023	0.073	0.04	0.067	-0.066	-0.017	0.123	-0.077	-0.009	0.026	0.12	0.152	-0.095	-0.078	0.014	-0.032	-0.012	0.082	-0.113	0.045	-0.163
952	FEL049_RAND_B_CATTGTTCAAGCACAG	Cancer	858	664	FEL049-C-B	7	FEL049	0	C	10x	0	FEL049_B	Stable disease	HQLQ	Cancer cells	-0.008	0.013	-0.039	-0.074	0.07	0.099	0.101	0.039	0.045	-0.175	-0.121	-0.119	-0.156	0.093	0.065	-0.01	0.103	0.047	0.109	0.065	-0.006	0.043	-0.022	0.092	0.207	0.004	-0.018	-0.028	-0.102	-0.004	0.1	-0.098	0.083	-0.133
953	FEL049_RAND_B_CATTTCAAGACACACG	Cancer	899	656	FEL049-C-B	6	FEL049	0	C	10x	0	FEL049_B	Stable disease	HQLQ	Cancer cells	-0.065	0.069	0.013	-0.004	0.138	0.067	0.088	0.024	0.034	-0.116	-0.075	-0.045	-0.164	-0.022	0.105	-0.052	0.079	-0.071	-0.019	0.016	-0.063	-0.019	0.008	0.097	0.186	-0.074	-0.069	0.081	0.025	-0.022	0.055	0.038	0.009	-0.137
954	FEL049_RAND_B_CATTTCAAGTCCTGCG	Cancer	8505	3216	FEL049-C-B	0	FEL049	0	C	10x	0	FEL049_B	Stable disease	HQ	Cancer cells	-0.012	0.156	0.098	0.012	0.096	0.076	0.155	0.057	0.05	-0.057	-0.026	-0.043	-0.082	0.017	0.106	-0.083	0.088	-0.045	-0.026	-0.04	-0.018	-0.01	0.069	0.088	0.135	0.099	0.006	-0.043	-0.03	0.021	0.123	-0.065	-0.086	-0.148
955	FEL049_RAND_B_CATTTCACACTCATAG	Cancer	1263	906	FEL049-C-B	0	FEL049	0	C	10x	0	FEL049_B	Stable disease	HQLQ	Cancer cells	-0.088	0.068	0.006	-0.061	0.103	0.069	0.163	0.043	0.014	-0.11	-0.055	-0.13	-0.128	0.023	0.082	0.031	0.127	-0.043	-0.021	0.052	-0.022	-0.012	-0.045	0.068	0.141	-0.056	-0.018	-0.018	-0.078	-0.059	0.077	-0.031	-0.04	-0.206
956	FEL049_RAND_B_CATTTCAGTCACCACG	Cancer	3022	1764	FEL049-C-B	11	FEL049	0	C	10x	0	FEL049_B	Stable disease	HQLQ	Cancer cells	-0.017	0.106	0.081	0.107	0.106	0.098	0.196	0.066	0.109	-0.048	-0.037	-0.011	-0.112	0.007	0.108	0.002	0.127	0.106	0.091	0.015	0.003	0.043	0.019	0.093	0.092	0.024	0.079	0.09	-0.067	0.008	0.055	-0.051	0.03	-0.192
957	FEL049_RAND_B_CCAAGCGCATCAGTGT	Cancer	1049	746	FEL049-C-B	0	FEL049	0	C	10x	0	FEL049_B	Stable disease	HQLQ	Cancer cells	-0.027	-0.042	0.01	-0.012	0.111	0.108	0.115	0.045	0.114	-0.143	-0.113	-0.125	-0.176	0.004	0.076	-0.004	0.101	-0.054	-0.035	0.013	-0.063	-0.015	-0.003	0.075	0.228	-0.023	-0.012	-0.023	-0.119	-0.026	0.096	-0.067	-0.016	-0.052
958	FEL049_RAND_B_CCAATGAGTTATAGAG	Cancer	715	567	FEL049-C-B	7	FEL049	0	C	10x	0	FEL049_B	Stable disease	HQLQ	Cancer cells	-0.038	-0.053	-0.031	-0.071	0.112	0.096	0.053	0.036	-0.01	-0.131	-0.171	-0.075	-0.151	-0.06	0.068	-0.009	0.073	-0.033	-0.014	0.075	-0.074	-0.034	-0.013	0.082	0.163	-0.034	-0.023	0.013	-0.106	0.026	0.088	-0.084	0.08	-0.094
959	FEL049_RAND_B_CCACAAAGTACACTCA	Cancer	1495	1088	FEL049-C-B	7	FEL049	0	C	10x	0	FEL049_B	Stable disease	HQLQ	Cancer cells	-0.082	0.007	0.03	0.044	0.097	0.065	0.044	0.058	0.054	-0.176	-0.151	-0.175	-0.162	-0.042	0.07	-0.027	0.109	0.034	0.067	0.048	0.032	0.032	-0.017	0.065	0.154	-0.064	0.026	0.046	-0.139	-0.007	0.145	-0.097	0.017	-0.203
960	FEL049_RAND_B_CCACAAATCCTAGCGG	Cancer	771	576	FEL049-C-B	0	FEL049	0	C	10x	0	FEL049_B	Stable disease	HQLQ	Cancer cells	-0.069	-0.033	-0.034	-0.094	0.126	0.042	0.117	0.017	0.08	-0.143	-0.141	-0.192	-0.113	-0.008	0.103	0.003	0.034	-0.104	-0.058	0.08	-0.089	-0.034	-0.021	0.07	0.177	-0.028	-0.006	-0.046	-0.107	-0.03	0.083	-0.01	0.07	-0.173
961	FEL049_RAND_B_CCACACTAGGACCCAA	Cancer	2629	1566	FEL049-C-B	12	FEL049	0	C	10x	0	FEL049_B	Stable disease	HQ	Cancer cells	-0.074	-0.008	0.078	0.07	0.072	0.105	0.134	0.071	0.079	-0.109	-0.053	-0.1	-0.041	0.127	0.047	0.062	0.068	0.015	0.014	0.075	-0.011	0.009	0.026	0.047	0.128	0.016	0.021	-0.059	0.036	0.004	0.114	0.01	-0.026	-0.141
962	FEL049_RAND_B_CCACACTAGGCTGAAC	Cancer	924	692	FEL049-C-B	2	FEL049	0	C	10x	0	FEL049_B	Stable disease	HQLQ	Cancer cells	-0.085	0.008	-0.033	0.078	0.095	0.079	0.166	0.043	0.08	-0.143	-0.054	-0.115	-0.16	0.001	0.084	0.04	0.163	0.042	0.074	0.065	-0.021	0.054	0.023	0.125	0.157	-0.042	-0.08	0.056	-0.106	-0.023	0.079	-0.076	0.024	-0.139
963	FEL049_RAND_B_CCACACTAGGTCATTC	Cancer	10092	3754	FEL049-C-B	6	FEL049	0	C	10x	0	FEL049_B	Stable disease	HQ	Cancer cells	0.104	0.158	0.086	0.197	0.021	0.1	0.113	0.051	0.036	-0.043	0.1	0.012	0.046	0.048	0.141	0.039	0.126	-0.028	-0.036	0.093	0.023	0.036	0.079	0.089	0.098	-0.013	0.068	0	-0.027	0.041	0.11	0.034	-0.033	-0.054
964	FEL049_RAND_B_CCACACTGTTATAGAG	Cancer	894	655	FEL049-C-B	7	FEL049	0	C	10x	0	FEL049_B	Stable disease	HQLQ	Cancer cells	-0.103	-0.048	0.016	-0.006	0.071	0.087	0.069	0.043	0.067	-0.138	-0.179	-0.057	-0.203	-0.001	0.094	-0.011	0.14	-0.018	0.005	0.063	-0.067	0.009	-0.021	0.051	0.204	0.002	0.059	0.012	-0.055	-0.007	0.101	-0.079	0.022	-0.149
965	FEL049_RAND_B_CCACACTTCCCGAACG	Cancer	1412	965	FEL049-C-B	0	FEL049	0	C	10x	0	FEL049_B	Stable disease	HQLQ	Cancer cells	-0.069	0.091	0.034	0.062	0.105	0.042	0.151	0.041	0.078	-0.109	-0.177	-0.12	-0.133	-0.032	0.08	0.025	0.091	-0.025	0.028	0.1	-0.018	0.014	0.05	0.076	0.165	0.065	-0.08	0.048	-0.1	-0.003	0.051	-0.02	0.035	-0.096
966	FEL049_RAND_B_CCACCATTCATAGGCT	Cancer	5812	2393	FEL049-C-B	5	FEL049	0	C	10x	0	FEL049_B	Stable disease	HQ	Cancer cells	-0.031	-0.034	0.023	0	0.086	0.108	0.093	0.045	0.061	-0.028	-0.038	-0.105	-0.001	0.038	0.111	0.043	0.118	-0.024	0	0.104	-0.029	0.034	0.076	0.066	0.093	0.034	-0.09	0.025	0.059	-0.024	0.078	-0.002	0.024	-0.013
967	FEL049_RAND_B_CCACCATTCGAGAGCA	Cancer	1505	994	FEL049-C-B	0	FEL049	0	C	10x	0	FEL049_B	Stable disease	HQLQ	Cancer cells	-0.046	0.033	0.07	-0.005	0.114	0.081	0.08	0.041	0.055	-0.169	-0.118	-0.139	-0.112	0.026	0.1	0.129	-0.02	-0.049	-0.033	0.198	-0.042	-0.024	0.009	0.096	0.127	-0.085	-0.072	-0.003	-0.062	-0.07	0.097	0.051	-0.04	-0.127
968	FEL049_RAND_B_CCACCATTCTACCACC	Cancer	3577	1834	FEL049-C-B	12	FEL049	0	C	10x	0	FEL049_B	Stable disease	HQ	Cancer cells	-0.015	-0.081	0.008	0.026	0.096	0.074	0.148	0.038	0.085	-0.027	0.038	-0.075	-0.08	0.094	0.143	0.057	0.132	-0.027	-0.031	0.075	-0.08	0.014	0.063	0.074	0.115	0.055	0.066	0.045	-0.026	0.035	0.133	0.007	-0.006	-0.032
969	FEL049_RAND_B_CCACCATTCTTTCTAG	Cancer	6371	2679	FEL049-C-B	7	FEL049	0	C	10x	0	FEL049_B	Stable disease	HQ	Cancer cells	0.066	0.063	0.108	0.117	0.135	0.113	0.151	0.099	0.01	0.049	-0.019	0.025	0.029	0.161	0.078	0.098	0.167	0.171	0.176	0.122	0.105	0.12	0.101	0.113	0.123	0.041	0.03	0.031	-0.05	0.007	0.07	-0.108	-0.036	0.155
970	FEL049_RAND_B_CCACGAGGTGTTAACC	Cancer	725	569	FEL049-C-B	2	FEL049	0	C	10x	0	FEL049_B	Stable disease	HQLQ	Cancer cells	-0.075	-0.052	-0.019	-0.116	0.092	0.074	0.097	0.013	0.016	-0.173	-0.099	-0.174	-0.176	-0.095	0.073	0.044	0.067	-0.093	-0.05	0.123	-0.085	-0.035	0.032	0.111	0.186	0.008	0.04	-0.03	0.023	-0.01	0.136	-0.071	0.024	-0.128
971	FEL049_RAND_B_CCACGAGTCTAGATCG	Cancer	3547	2056	FEL049-C-B	22	FEL049	0	C	10x	0	FEL049_B	Stable disease	HQ	Cancer cells	-0.009	0.117	0.071	0.085	0.137	0.054	0.103	0.049	0.005	-0.038	-0.054	-0.027	-0.088	0.103	0.13	0.039	0.117	0.098	0.117	0.105	0.041	0.074	0.054	0.158	0.099	0.057	-0.044	-0.006	0.074	0.017	0.104	-0.062	0.093	0.017
972	FEL049_RAND_B_CCACGTTGTTATCTGG	Cancer	4306	2385	FEL049-C-B	12	FEL049	0	C	10x	0	FEL049_B	Stable disease	HQ	Cancer cells	-0.025	0.043	0.047	0.039	0.047	0.077	0.033	0.05	0	-0.038	-0.107	-0.064	-0.186	-0.006	0.128	0.122	0.177	0.113	0.105	0.091	0.019	0.076	0.064	0.055	0.151	0.032	-0.048	0.015	0.054	-0.011	0.019	-0.011	-0.053	-0.015
973	FEL049_RAND_B_CCACTTGTCACCCTTG	Cancer	3066	1759	FEL049-C-B	6	FEL049	0	C	10x	0	FEL049_B	Stable disease	HQ	Cancer cells	0.018	0.053	0.089	0.082	0.097	0.072	0.066	0.07	0.016	-0.048	-0.007	0.013	-0.027	0.044	0.127	0.006	0.037	0.006	0.009	0.074	-0.042	-0.01	0.028	0.056	0.092	-0.042	0.073	0.06	-0.033	0.025	0.114	0.06	0.058	-0.113
974	FEL049_RAND_B_CCACTTGTCGCGTCGA	Cancer	3841	1921	FEL049-C-B	3	FEL049	0	C	10x	0	FEL049_B	Stable disease	HQ	Cancer cells	0.016	0.151	0.023	-0.046	0.102	0.108	0.085	0.048	0.085	-0.047	-0.042	-0.007	-0.046	0.104	0.139	0.149	0.193	-0.078	-0.1	0.176	-0.013	0.06	0.062	0.117	0.183	0.043	0.106	0.004	-0.021	0.059	0.109	0.001	0.054	0.014
975	FEL049_RAND_B_CCATAAGAGAGTACCG	Cancer	4076	2245	FEL049-C-B	0	FEL049	0	C	10x	0	FEL049_B	Stable disease	HQ	Cancer cells	0.01	0.134	0.07	0.138	0.065	0.119	0.064	0.067	0.024	0.016	0.01	-0.01	0.024	0.071	0.108	0.122	0.159	0.117	0.158	0.146	0.037	0.11	0.068	0.072	0.155	0.043	-0.102	0.129	-0.018	0.046	0.008	-0.001	0.037	-0.022
976	FEL049_RAND_B_CCATAAGCACGTAGAG	Cancer	867	663	FEL049-C-B	0	FEL049	0	C	10x	0	FEL049_B	Stable disease	HQLQ	Cancer cells	-0.1	-0.031	0.013	-0.06	0.085	0.094	0.112	0.021	0.048	-0.183	-0.132	-0.155	-0.229	-0.019	0.094	-0.008	0.103	-0.082	-0.035	0.067	-0.087	-0.036	-0.047	0.092	0.131	-0.085	-0.077	-0.048	-0.076	-0.007	0.028	-0.143	-0.022	-0.229
977	FEL049_RAND_B_CCATAAGCATGCCGCA	Cancer	9856	3493	FEL049-C-B	0	FEL049	0	C	10x	0	FEL049_B	Stable disease	HQ	Cancer cells	0.027	0.091	0.116	0.037	0.112	0.131	0.089	0.078	0.023	-0.029	-0.028	-0.063	-0.051	0.009	0.109	-0.065	0.057	0.056	0.071	-0.012	0.007	0.025	0.082	0.088	0.118	0.041	-0.079	0.064	0.067	0.095	0.112	0.041	-0.006	-0.094
978	FEL049_RAND_B_CCATAAGTCCGCCTAT	Cancer	1058	775	FEL049-C-B	2	FEL049	0	C	10x	0	FEL049_B	Stable disease	HQLQ	Cancer cells	-0.081	0.147	-0.013	-0.129	0.091	0.058	0.089	0.024	0.03	-0.094	-0.077	-0.156	-0.076	0.042	0.094	0.154	0.03	-0.08	-0.03	0.239	0.008	0.02	-0.017	0.089	0.198	-0.021	0.04	0.136	-0.061	0.002	0.091	-0.116	0.014	-0.136
979	FEL049_RAND_B_CCATCACAGATGTTAG	Cancer	2039	1210	FEL049-C-B	5	FEL049	0	C	10x	0	FEL049_B	Stable disease	HQ	Cancer cells	-0.113	0.029	0.007	-0.086	0.104	0.032	0.196	0.031	0.046	-0.091	-0.069	-0.077	-0.167	0.058	0.119	0.022	0.122	-0.018	0.007	0.086	-0.061	0.021	0.022	0.072	0.162	-0.042	-0.018	-0.01	-0.067	-0.016	0.02	-0.044	-0.03	-0.199
980	FEL049_RAND_B_CCATCACCACTCCGAG	Cancer	1157	814	FEL049-C-B	7	FEL049	0	C	10x	0	FEL049_B	Stable disease	HQLQ	Cancer cells	-0.084	-0.007	0.005	0.073	0.108	0.093	0.194	0.019	0.005	-0.128	-0.206	-0.187	-0.129	0.007	0.075	0.038	0.095	-0.017	0.038	0.117	-0.025	0.023	-0.022	0.075	0.145	0.056	-0.022	-0.064	-0.037	0.004	0.091	-0.116	0.075	-0.213
981	FEL049_RAND_B_CCATCACGTTCATCGA	Cancer	887	659	FEL049-C-B	0	FEL049	0	C	10x	0	FEL049_B	Stable disease	HQLQ	Cancer cells	-0.079	0.022	-0.028	-0.073	0.107	0.046	0.165	0.04	0.055	-0.176	-0.139	-0.178	-0.116	-0.02	0.092	0.095	0.069	-0.041	0.012	0.18	-0.032	0.02	0.009	0.056	0.151	-0.076	-0.02	0.007	-0.042	0.026	0.111	-0.151	0.017	-0.17
982	FEL049_RAND_B_CCATCACGTTTCCAAG	Cancer	23549	5096	FEL049-C-B	15	FEL049	0	C	10x	0	FEL049_B	Stable disease	HQ	Cancer cells	0.09	0.13	0.101	0.139	0.143	0.13	0.16	0.084	0.028	0.002	0.02	0.073	0.003	0.099	0.152	-0.007	0.154	0.064	0.093	-0.003	0.023	0.085	0.153	0.048	0.04	0.035	0.13	0.097	0.031	0.074	0.018	0.105	0.043	-0.016
983	FEL049_RAND_B_CCCAACTTCGGTGCAC	Cancer	801	637	FEL049-C-B	0	FEL049	0	C	10x	0	FEL049_B	Stable disease	HQLQ	Cancer cells	-0.044	0.026	-0.025	-0.062	0.069	0.038	0.163	0.039	0.003	-0.151	-0.101	-0.108	-0.146	-0.017	0.079	-0.05	0.146	-0.063	-0.013	0.032	-0.103	0.008	0.01	0.098	0.197	-0.01	-0.021	0.11	0.042	-0.005	0.074	-0.083	0.01	-0.175
984	FEL049_RAND_B_CCCAACTTCTCACCCA	Cancer	1560	1041	FEL049-C-B	2	FEL049	0	C	10x	0	FEL049_B	Stable disease	HQLQ	Cancer cells	-0.01	-0.06	-0.011	-0.102	0.122	0.048	0.06	0.026	0.028	-0.066	-0.038	-0.065	0.016	0.102	0.131	-0.011	0.099	-0.024	-0.001	0.07	-0.034	0	0.038	0.076	0.183	-0.014	0.027	0.082	-0.053	-0.005	0.043	-0.065	0.013	0.045
985	FEL049_RAND_B_CCCGAAGTCCATCACC	Cancer	2208	1312	FEL049-C-B	12	FEL049	0	C	10x	0	FEL049_B	Stable disease	HQ	Cancer cells	-0.02	-0.066	-0.033	0.057	0.099	0.095	0.084	0.049	0.037	-0.061	-0.077	0.009	-0.094	0.082	0.086	0.077	0.118	0.104	0.06	0.04	0.032	0.036	-0.019	0.047	0.152	-0.035	-0.023	0.026	-0.146	-0.044	0.08	-0.03	0.015	-0.04
986	FEL049_RAND_B_CCCGGAAAGTTCCGGC	Cancer	1108	802	FEL049-C-B	6	FEL049	0	C	10x	0	FEL049_B	Stable disease	HQLQ	Cancer cells	-0.079	0	-0.037	-0.081	0.094	0.083	0.094	0.029	0.014	-0.142	-0.178	-0.086	-0.134	-0.058	0.071	-0.007	0.066	-0.069	-0.053	0.072	-0.072	-0.033	-0.009	0.114	0.151	-0.034	-0.017	0.042	-0.037	-0.001	0.068	-0.131	-0.006	-0.223
987	FEL049_RAND_B_CCCGGAAGTCCACGCA	Cancer	1392	1003	FEL049-C-B	0	FEL049	0	C	10x	0	FEL049_B	Stable disease	HQLQ	Cancer cells	-0.041	-0.025	0.01	0.013	0.099	0.074	0.091	0.04	0.078	-0.122	-0.001	-0.003	-0.095	0.036	0.134	0.09	0.024	-0.031	-0.007	0.169	-0.014	-0.006	-0.025	0.071	0.165	-0.079	-0.039	-0.052	-0.066	0.011	0.186	-0.06	-0.034	-0.071
988	FEL049_RAND_B_CCCGGAATCAGCAATC	Cancer	11342	4275	FEL049-C-B	7	FEL049	0	C	10x	0	FEL049_B	Stable disease	HQ	Cancer cells	0.084	0.144	0.113	0.199	0.022	0.107	0.063	0.071	0.04	0.015	0.066	0.006	0.02	0.149	0.114	0.071	0.15	0.085	0.1	0.074	0.059	0.093	0.111	0.11	0.094	0.025	0.03	0.075	0.052	0.075	0.092	-0.036	0.009	0
989	FEL049_RAND_B_CCCTAACAGGACCCAA	Cancer	1212	885	FEL049-C-B	0	FEL049	0	C	10x	0	FEL049_B	Stable disease	HQLQ	Cancer cells	-0.086	0.233	0.061	0.131	0.087	0.076	0.124	0.022	0	-0.061	-0.083	-0.059	-0.142	-0.054	0.115	0.047	0.035	-0.02	-0.029	0.075	-0.047	-0.007	0.052	0.101	0.163	-0.035	-0.023	0.035	-0.115	-0.015	0.046	-0.058	0.013	-0.144
990	FEL049_RAND_B_CCCTAACTCCATCCGT	Cancer	7887	3103	FEL049-C-B	0	FEL049	0	C	10x	0	FEL049_B	Stable disease	HQ	Cancer cells	0.012	0.131	0.104	0.22	0.038	0.115	0.145	0.048	0.059	0.011	0.002	-0.067	-0.057	0.044	0.114	0.009	0.146	0.056	0.06	0.062	0.031	0.059	0.072	0.08	0.075	0.102	-0.113	0.15	0.11	0.047	0.067	0.086	0.053	-0.085
991	FEL049_RAND_B_CCCTAACTCCGAAATC	Cancer	9009	3439	FEL049-C-B	1	FEL049	0	C	10x	0	FEL049_B	Stable disease	HQ	Cancer cells	0.068	0.093	0.074	0.122	0.079	0.107	0.078	0.053	0.086	0.08	0.009	0.006	-0.019	0.048	0.058	0.087	0.151	0.009	0.017	0.105	-0.001	0.083	0.104	0.05	0.095	-0.039	0.079	0.029	-0.05	0.052	0.021	0.034	0.027	-0.018
992	FEL049_RAND_B_CCCTCAAAGCACTCCG	Cancer	10355	3603	FEL049-C-B	7	FEL049	0	C	10x	0	FEL049_B	Stable disease	HQ	Cancer cells	0.049	-0.024	0.103	0.066	0.052	0.139	0.079	0.059	0.05	0.023	0.03	0.058	0.031	0.075	0.087	0.106	0.183	-0.002	0.03	0.167	0.034	0.076	0.152	0.081	0.113	0.047	-0.028	0.122	0.104	0.1	0.079	0.032	-0.021	0.102
993	FEL049_RAND_B_CCCTCAAAGTCGGCCT	Cancer	7604	3325	FEL049-C-B	6	FEL049	0	C	10x	0	FEL049_B	Stable disease	HQ	Cancer cells	0.042	0.1	0.077	-0.031	0.1	0.115	0.129	0.086	0.088	-0.062	-0.054	-0.021	0.04	0.026	0.148	-0.021	0.099	0.093	0.104	0.025	0.091	0.068	0.04	0.107	0.025	0.001	0.113	0.064	0.103	0.01	0.043	0.114	0.038	-0.057
994	FEL049_RAND_B_CCCTCAACAATGGCCC	Cancer	11493	3804	FEL049-C-B	1	FEL049	0	C	10x	0	FEL049_B	Stable disease	HQ	Cancer cells	0.022	0.141	0.108	0.077	0.155	0.109	0.037	0.039	0.069	-0.022	0.061	0.014	-0.075	0.127	0.134	0.076	0.121	0.076	0.058	0.08	0.041	0.07	0.102	0.078	0.079	0.02	0.031	0.083	0.018	0.092	0.112	-0.04	-0.005	-0.09
995	FEL049_RAND_B_CCCTCAAGTTCGGCCA	Cancer	2850	1754	FEL049-C-B	12	FEL049	0	C	10x	0	FEL049_B	Stable disease	HQ	Cancer cells	-0.048	0.038	0.062	0.047	0.145	0.08	0.065	0.07	0.03	-0.102	-0.062	-0.095	-0.075	0.016	0.094	0.001	0.04	-0.048	0.005	0.063	-0.092	-0.049	0.06	0.077	0.116	0.051	0.025	0.033	0.116	-0.014	0.058	-0.002	0.05	0.03
996	FEL049_RAND_B_CCCTCTCAGGCTAACG	Cancer	14286	4350	FEL049-C-B	1	FEL049	0	C	10x	0	FEL049_B	Stable disease	HQ	Cancer cells	-0.029	0.206	0.114	0.174	0.038	0.111	0.088	0.076	0.05	-0.031	0.08	-0.051	-0.098	0.16	0.05	-0.065	0.218	0.026	0.06	-0.017	-0.011	0.062	0.128	0.124	0.104	0.099	-0.031	0.059	0.073	0.075	0.12	-0.033	0.061	-0.036
997	FEL049_RAND_B_CCCTCTCCAACGACTT	Cancer	5138	2296	FEL049-C-B	3	FEL049	0	C	10x	0	FEL049_B	Stable disease	HQ	Cancer cells	0.029	0.124	0.078	0.064	0.054	0.105	0.109	0.08	0.12	-0.02	-0.131	-0.135	-0.037	0.058	0.066	0.039	0.078	-0.023	0.034	0.104	0.027	0.049	0.073	0.144	0.135	0.038	-0.038	0.123	0.058	0.041	0.108	-0.068	0.062	-0.02
998	FEL049_RAND_B_CCCTCTCCAGATGCGA	Cancer	5622	2389	FEL049-C-B	0	FEL049	0	C	10x	0	FEL049_B	Stable disease	HQ	Cancer cells	0.028	0.241	0.103	0.131	0.081	0.098	0.097	0.051	0.033	-0.041	-0.19	-0.152	-0.037	0.061	0.132	0.035	0.108	0.065	0.094	0.088	-0.011	0.056	0.091	0.121	0.074	0.023	0.021	-0.042	0.01	0.003	-0.014	0.019	0.089	-0.064
999	FEL049_RAND_B_CCCTCTCGTAGTGATA	Cancer	21364	5528	FEL049-C-B	1	FEL049	0	C	10x	0	FEL049_B	Stable disease	HQ	Cancer cells	0.052	0.224	0.138	0.233	0.094	0.081	0.077	0.077	0.064	0.023	0.014	0.022	0.003	0.05	0.149	0.051	0.167	0.04	0.015	0.045	0.082	0.082	0.106	0.09	0.114	0.135	0.039	0.1	0.321	0.068	0.092	0.077	0.049	0.077
1000	FEL049_RAND_B_CCCTCTCGTGATAGAT	Cancer	4613	2433	FEL049-C-B	12	FEL049	0	C	10x	0	FEL049_B	Stable disease	HQ	Cancer cells	-0.048	0.068	0.028	-0.117	0.119	0.098	0.091	0.052	0.097	-0.056	-0.092	-0.057	-0.021	0.099	0.068	-0.024	0.202	-0.048	-0.052	0.039	-0.051	0.035	0.15	0.093	0.085	-0.01	-0.052	0.104	0.124	0.062	0.095	0.014	0.062	-0.102
1001	FEL049_RAND_B_CCCTCTCTCTAGTGAC	Cancer	886	695	FEL049-C-B	6	FEL049	0	C	10x	0	FEL049_B	Stable disease	HQLQ	Cancer cells	-0.002	0.137	0.012	-0.074	0.123	0.06	0.097	0.032	0.093	-0.142	-0.054	-0.085	-0.077	0.036	0.105	0.179	0.091	-0.01	0.013	0.262	-0.01	0.039	0.004	0.138	0.182	-0.07	-0.015	-0.002	-0.04	-0.007	0.108	-0.104	-0.007	-0.183
1002	FEL049_RAND_B_CCCTGATCAAATTGGA	Cancer	10623	3555	FEL049-C-B	1	FEL049	0	C	10x	0	FEL049_B	Stable disease	HQ	Cancer cells	0.031	0.061	0.026	-0.001	0.046	0.106	0.101	0.076	0.063	-0.013	-0.034	0.013	-0.069	0.048	0.13	-0.114	0.157	0.022	0.02	-0.065	0.002	0.006	0.165	0.139	0.054	0.094	0.004	0.051	0.074	0.131	0.112	-0.062	-0.012	-0.137
1003	FEL049_RAND_B_CCCTGATCAAGACGGT	Cancer	1438	1035	FEL049-C-B	0	FEL049	0	C	10x	0	FEL049_B	Stable disease	HQLQ	Cancer cells	-0.118	-0.044	0.012	-0.128	0.08	0.065	0.107	0.077	0.073	-0.108	0.049	-0.143	-0.141	-0.034	0.125	-0.07	0.128	-0.041	0.014	0.001	-0.113	-0.003	-0.036	0.032	0.163	-0.041	0.029	-0.038	0.039	-0.077	0.034	-0.055	0.009	-0.126
1004	FEL049_RAND_B_CCCTGATCACCTGAAT	Cancer	13030	4100	FEL049-C-B	3	FEL049	0	C	10x	0	FEL049_B	Stable disease	HQ	Cancer cells	-0.013	0.121	0.072	0.083	0.099	0.139	0.126	0.054	0.028	-0.049	0	0.047	-0.071	0.009	0.108	-0.006	0.02	-0.027	-0.029	0.039	0.026	-0.029	0.077	0.119	0.085	0.065	-0.017	0.024	0.077	0.039	-0.016	0.075	0.006	-0.04
1005	FEL049_RAND_B_CCCTGATTCGGTCTGG	Cancer	862	634	FEL049-C-B	0	FEL049	0	C	10x	0	FEL049_B	Stable disease	HQLQ	Cancer cells	-0.092	-0.031	-0.043	-0.09	0.091	0.099	0.123	0.023	0.052	-0.21	-0.101	-0.191	-0.211	-0.004	0.142	-0.012	0.093	-0.09	-0.043	0.059	-0.095	-0.047	0.006	0.072	0.165	-0.043	-0.014	-0.076	-0.071	-0.026	0.074	-0.098	-0.024	-0.293
1006	FEL049_RAND_B_CCCTTAGAGTCTTCCC	Cancer	3273	1579	FEL049-C-B	0	FEL049	0	C	10x	0	FEL049_B	Stable disease	HQ	Cancer cells	-0.044	0.058	0.017	0.084	0.112	0.122	0.133	0.036	0.031	-0.122	-0.087	-0.127	-0.122	-0.043	0.132	0.019	0.049	-0.095	-0.081	0.029	-0.067	-0.053	0.075	0.067	0.103	-0.004	0.022	-0.031	-0.017	-0.021	0.113	-0.059	0.004	-0.136
1007	FEL049_RAND_B_CCGAACGAGGGATCAC	Cancer	874	676	FEL049-C-B	7	FEL049	0	C	10x	0	FEL049_B	Stable disease	HQLQ	Cancer cells	-0.097	0.014	-0.003	-0.027	0.097	0.073	0.051	0.021	0.044	-0.09	-0.129	-0.136	-0.139	-0.08	0.099	0.005	0.056	0	-0.008	0.088	-0.059	-0.012	0.024	0.086	0.197	0.02	0.036	0.034	-0.072	0.022	0.076	-0.079	0.029	-0.205
1008	FEL049_RAND_B_CCGATCTTCAAGTAAG	Cancer	2233	1392	FEL049-C-B	12	FEL049	0	C	10x	0	FEL049_B	Stable disease	HQ	Cancer cells	-0.017	-0.053	0.033	-0.033	0.151	0.063	0.053	0.083	0.081	-0.086	-0.03	-0.156	-0.046	-0.017	0.096	0.02	0.062	-0.038	-0.018	0.083	-0.044	-0.018	0.092	0.072	0.073	0.013	0.03	0.026	0.013	-0.012	0.035	-0.031	0.032	-0.182
1009	FEL049_RAND_B_CCGATGGCATAACTCG	Cancer	965	749	FEL049-C-B	0	FEL049	0	C	10x	0	FEL049_B	Stable disease	HQLQ	Cancer cells	-0.056	0.025	-0.014	0.026	0.142	0.051	0.139	0.03	0.009	-0.097	-0.018	-0.159	-0.077	-0.021	0.101	-0.004	-0.043	-0.076	-0.025	0.078	-0.054	-0.047	0.018	0.113	0.218	-0.004	0.035	0.022	0.013	0.009	0.095	-0.119	0.048	-0.143
1010	FEL049_RAND_B_CCGATGGCATCTTCGC	Cancer	8112	3194	FEL049-C-B	1	FEL049	0	C	10x	0	FEL049_B	Stable disease	HQ	Cancer cells	0.032	0.128	0.144	0.149	0.096	0.09	0.075	0.036	0.021	-0.047	0.034	0.053	-0.048	0.115	0.068	-0.002	0.132	-0.025	0.008	0.064	-0.015	0.042	0.141	0.136	0.027	0.037	-0.017	0.066	0.031	0.065	0.203	0.056	0.1	-0.198
1011	FEL049_RAND_B_CCGATGGGTGGCTTGC	Cancer	5633	2494	FEL049-C-B	1	FEL049	0	C	10x	0	FEL049_B	Stable disease	HQ	Cancer cells	0.028	0.124	0.07	0.098	0.115	0.091	0.114	0.016	0.009	0.028	-0.006	0.067	0.022	0.108	0.108	0.069	0.221	0.087	0.156	0.136	0.033	0.136	0.046	0.082	0.206	0.088	-0.049	0.059	0.034	0.016	0.003	-0.114	-0.034	0.017
1012	FEL049_RAND_B_CCGCAAGTCTGCGGAC	Cancer	5726	2521	FEL049-C-B	3	FEL049	0	C	10x	0	FEL049_B	Stable disease	HQ	Cancer cells	-0.025	0.171	0.082	0.009	0.119	0.119	0.137	0.069	0.109	-0.052	-0.173	-0.199	-0.148	0.087	0.115	-0.011	0.078	-0.059	-0.038	-0.007	-0.045	-0.018	0.135	0.181	0.128	0.07	-0.036	0.139	-0.062	0.049	0.141	-0.023	0.077	-0.076
1013	FEL049_RAND_B_CCGGACAAGGTAGCCA	Cancer	6938	2821	FEL049-C-B	1	FEL049	0	C	10x	0	FEL049_B	Stable disease	HQ	Cancer cells	0.031	0.128	0.078	0.025	0.116	0.117	0.167	0.062	0.075	-0.035	0.017	-0.071	-0.058	0.096	0.098	0.018	0.185	-0.012	0.017	0.06	-0.005	0.053	0.087	0.106	0.126	0.036	-0.005	0.047	0.106	0.047	0.073	0.035	-0.025	0.027
1014	FEL049_RAND_B_CCGGGTAAGCAACAAT	Cancer	918	695	FEL049-C-B	0	FEL049	0	C	10x	0	FEL049_B	Stable disease	HQLQ	Cancer cells	-0.022	-0.026	0.004	0.058	0.098	0.033	0.122	0.031	0.027	-0.079	-0.013	-0.074	-0.054	-0.097	0.112	0.054	-0.009	0.02	0.048	0.124	-0.011	0	-0.025	0.05	0.151	-0.037	-0.01	-0.052	-0.128	-0.06	0.069	-0.069	0.085	-0.073
1015	FEL049_RAND_B_CCGGGTACATAGTCGT	Cancer	21225	5158	FEL049-C-B	6	FEL049	0	C	10x	0	FEL049_B	Stable disease	HQ	Cancer cells	0.086	0.155	0.092	0.103	0.068	0.128	0.103	0.07	0.022	0.059	0.028	0.081	0.113	0.194	0.161	0.18	0.107	-0.011	-0.051	0.189	0.078	0.077	0.074	0.055	0.08	0.096	0.063	0.096	0.033	0.058	0.051	0.024	-0.028	-0.011
1016	FEL049_RAND_B_CCGGTAGAGTGGAATT	Cancer	8396	3032	FEL049-C-B	1	FEL049	0	C	10x	0	FEL049_B	Stable disease	HQ	Cancer cells	0.039	0.019	0.105	0.022	0.103	0.09	0.112	0.049	0.041	-0.003	-0.023	-0.105	0.018	0.108	0.044	0.024	0.169	0.043	0.081	0.076	0.013	0.086	0.016	0.058	0.106	-0.006	0.061	0.066	-0.093	0.06	0.09	-0.02	-0.003	-0.063
1017	FEL049_RAND_B_CCGGTAGCAAAGGATT	Cancer	18309	4459	FEL049-C-B	1	FEL049	0	C	10x	0	FEL049_B	Stable disease	HQ	Cancer cells	0.023	0.13	0.122	0.004	0.057	0.052	0.018	0.071	0.079	0.017	0.013	0.058	-0.005	0.048	0.113	0.026	0.098	0.06	0.092	0.017	0.019	0.043	0.144	0.09	0.024	0.025	0.023	-0.006	-0.022	0.053	0.087	0.041	-0.008	0.089
1018	FEL049_RAND_B_CCGGTGACAAATAAGC	Cancer	7320	2926	FEL049-C-B	5	FEL049	0	C	10x	0	FEL049_B	Stable disease	HQ	Cancer cells	0.102	0.027	0.05	0.11	0.093	0.1	0.131	0.076	0.064	0.008	-0.014	-0.019	0.034	0.026	0.112	0.072	0.11	0.051	0.033	0.078	0.063	0.06	0.064	0.07	0.128	0.032	0.022	-0.006	-0.047	0.043	0.023	0.066	0.03	0.115
1019	FEL049_RAND_B_CCGGTGAGTTGCCGCA	Cancer	817	629	FEL049-C-B	6	FEL049	0	C	10x	0	FEL049_B	Stable disease	HQLQ	Cancer cells	-0.089	-0.045	-0.015	-0.12	0.104	0.108	0.115	0.032	0.071	-0.119	-0.023	-0.152	-0.225	-0.131	0.103	-0.052	0.042	0.026	0.088	0.026	-0.068	0.006	0.054	0.093	0.223	-0.012	-0.076	0.054	-0.042	-0.009	0.079	-0.103	0.029	-0.137
1020	FEL049_RAND_B_CCGGTGAGTTTCTATC	Cancer	2090	1347	FEL049-C-B	12	FEL049	0	C	10x	0	FEL049_B	Stable disease	HQ	Cancer cells	-0.014	-0.004	-0.046	-0.049	0.062	0.087	0.131	0.051	0.012	-0.12	-0.083	-0.083	-0.12	-0.076	0.077	-0.031	0.013	-0.023	0	0.037	-0.024	-0.031	0.029	0.042	0.114	0.006	-0.083	-0.034	-0.075	-0.037	0.045	-0.154	-0.014	-0.088
1021	FEL049_RAND_B_CCGTAGGCAAATGGCG	Cancer	1438	981	FEL049-C-B	0	FEL049	0	C	10x	0	FEL049_B	Stable disease	HQLQ	Cancer cells	-0.005	0.016	0.042	-0.019	0.133	0.106	0.108	0.066	0.071	-0.157	-0.004	0.028	-0.101	0	0.068	0.119	0.092	-0.039	-0.018	0.193	-0.018	0.003	0.052	0.129	0.151	-0.056	-0.022	0.016	0.118	0.008	0.075	-0.038	0.062	-0.042
1022	FEL049_RAND_B_CCGTAGGTCACGAACT	Cancer	938	695	FEL049-C-B	7	FEL049	0	C	10x	0	FEL049_B	Stable disease	HQLQ	Cancer cells	-0.072	0.014	-0.01	-0.03	0.089	0.041	0.061	0.019	0.069	-0.169	-0.104	-0.144	-0.114	0.072	0.069	0.044	0.159	-0.034	0.017	0.122	-0.024	0.032	-0.011	0.099	0.23	-0.012	0.035	0.09	-0.036	0.023	0.072	-0.101	0.025	-0.207
1023	FEL049_RAND_B_CCGTGAGCACTTGTGA	Cancer	14561	4058	FEL049-C-B	1	FEL049	0	C	10x	0	FEL049_B	Stable disease	HQ	Cancer cells	-0.01	0.055	0.063	-0.049	0.064	0.099	0.066	0.064	0.048	-0.033	-0.009	-0.07	-0.058	0.02	0.12	0.058	0.15	0.037	0.001	0.044	-0.009	0.079	0.087	0.09	0.033	0.028	-0.003	0.137	0.118	0.049	0.116	0.021	0.01	0.112
1024	FEL049_RAND_B_CCGTGAGGTTTGGCTA	Cancer	8842	3302	FEL049-C-B	0	FEL049	0	C	10x	0	FEL049_B	Stable disease	HQ	Cancer cells	-0.011	0.193	0.062	0.029	0.063	0.143	0.097	0.072	0.069	-0.032	-0.072	-0.049	0.039	0.068	0.102	0.011	0.191	0.039	0.041	0.054	0.05	0.075	0.059	0.083	0.053	0.038	-0.034	0.022	0.015	0.028	0.014	0.032	-0.034	-0.082
1025	FEL049_RAND_B_CCGTTCACAAATGCTC	Cancer	6405	2974	FEL049-C-B	12	FEL049	0	C	10x	0	FEL049_B	Stable disease	HQ	Cancer cells	0.031	0.037	0.058	0.018	0.091	0.101	0.048	0.085	-0.002	-0.011	0.027	-0.075	0.008	0.061	0.145	0.182	0.168	0.053	0.03	0.203	0.074	0.126	0.035	0.092	0.068	0.013	-0.049	0.076	-0.029	0.038	0.034	0.034	0.068	0.006
1026	FEL049_RAND_B_CCGTTCACAACGGGTA	Cancer	4331	2086	FEL049-C-B	0	FEL049	0	C	10x	0	FEL049_B	Stable disease	HQ	Cancer cells	0.028	0.046	-0.022	0.037	0.072	0.101	0.095	0.032	0.056	-0.024	0.022	-0.063	-0.048	0.025	0.11	-0.039	0.051	0.028	0.057	0.045	-0.008	0.023	0.015	0.073	0.058	-0.019	-0.017	-0.026	0.016	0.007	0.034	-0.003	0.02	-0.048
1027	FEL049_RAND_B_CCGTTCACACACTTAG	Cancer	1008	720	FEL049-C-B	0	FEL049	0	C	10x	0	FEL049_B	Stable disease	HQLQ	Cancer cells	-0.091	0.008	-0.007	-0.005	0.142	0.057	0.143	0.024	-0.003	-0.168	-0.103	-0.186	-0.123	0	0.112	-0.012	0.127	-0.101	-0.054	0.065	-0.075	-0.018	-0.027	0.069	0.138	-0.062	-0.013	-0.005	-0.119	-0.009	0.065	-0.018	-0.031	-0.276
1028	FEL049_RAND_B_CCGTTCACATTCCTAT	Cancer	7414	2825	FEL049-C-B	0	FEL049	0	C	10x	0	FEL049_B	Stable disease	HQ	Cancer cells	0.035	0.021	0.044	-0.005	0.048	0.006	0.147	0.036	0.044	0.035	0.007	0.079	-0.019	-0.028	0.073	0.088	0.079	-0.047	-0.026	0.09	-0.003	0.027	0.043	0.091	0.118	0.019	-0.083	0.035	-0.03	0.028	0.063	0.033	0.013	0.067
1029	FEL049_RAND_B_CCGTTCAGTGGACCTC	Cancer	1955	1277	FEL049-C-B	0	FEL049	0	C	10x	0	FEL049_B	Stable disease	HQLQ	Cancer cells	-0.057	-0.006	0.03	0.063	0.086	0.073	0.062	0.04	0.006	-0.079	-0.164	-0.147	-0.157	-0.027	0.134	0.066	0.038	0.009	0.043	0.144	-0.014	0.008	0.048	0.088	0.17	0.002	-0.046	0.052	-0.002	0.04	0.034	-0.097	0.064	-0.065
1030	FEL049_RAND_B_CCGTTCATCCCGAACG	Cancer	859	643	FEL049-C-B	0	FEL049	0	C	10x	0	FEL049_B	Stable disease	HQLQ	Cancer cells	-0.056	-0.007	0.014	-0.018	0.095	0.071	0.094	0.018	0.07	-0.05	-0.051	-0.104	-0.111	0.004	0.088	0.038	0.1	0.025	0.054	0.114	-0.017	0.034	0.009	0.094	0.188	-0.091	-0.073	0.07	-0.084	-0.015	0.089	-0.039	0.004	-0.08
1031	FEL049_RAND_B_CCTAACCCAATCTAGC	Cancer	1260	910	FEL049-C-B	0	FEL049	0	C	10x	0	FEL049_B	Stable disease	HQLQ	Cancer cells	-0.016	-0.06	0.021	0.046	0.103	0.078	0.081	0.026	0.018	-0.121	-0.114	-0.015	-0.127	0.069	0.086	0.04	-0.015	0.065	0.073	0.125	-0.012	-0.003	0.003	0.109	0.174	-0.022	-0.008	-0.018	-0.107	0.036	0.157	-0.077	0.01	-0.131
1032	FEL049_RAND_B_CCTAAGAAGTATGCAA	Cancer	2395	1474	FEL049-C-B	12	FEL049	0	C	10x	0	FEL049_B	Stable disease	HQ	Cancer cells	-0.02	-0.002	0.066	-0.043	0.111	0.071	0.112	0.045	0.033	-0.081	-0.13	-0.188	-0.177	-0.007	0.103	-0.028	0.004	0.004	0.035	0.041	0.01	-0.017	0.084	0.04	0.11	0.091	-0.028	-0.056	0.032	-0.013	0.044	0.061	0.034	-0.16
1033	FEL049_RAND_B_CCTAAGAGTGTGTGTT	Cancer	1172	836	FEL049-C-B	0	FEL049	0	C	10x	0	FEL049_B	Stable disease	HQLQ	Cancer cells	-0.035	0.031	0.022	0.046	0.101	0.121	0.193	0.043	0.059	-0.195	-0.184	-0.17	-0.193	0.027	0.095	0.041	0.237	-0.102	-0.092	0.113	-0.095	0.005	-0.005	0.07	0.132	-0.027	-0.012	-0.075	-0.013	-0.013	0.119	-0.135	0.003	-0.123
1034	FEL049_RAND_B_CCTAAGAGTTCATCTT	Cancer	794	584	FEL049-C-B	2	FEL049	0	C	10x	0	FEL049_B	Stable disease	HQLQ	Cancer cells	-0.137	0.101	-0.015	-0.047	0.132	0.063	0.123	0.023	0.029	-0.196	-0.167	-0.191	-0.195	-0.057	0.1	-0.051	0.108	-0.137	-0.095	0.025	-0.131	-0.048	0.027	0.116	0.166	-0.101	-0.073	0.043	-0.114	0.006	0.134	-0.07	0.08	-0.238
1035	FEL049_RAND_B_CCTAAGATCCTCTCGA	Cancer	1530	1079	FEL049-C-B	7	FEL049	0	C	10x	0	FEL049_B	Stable disease	HQLQ	Cancer cells	-0.082	-0.01	0.042	0.006	0.125	0.156	0.103	0.055	0.077	-0.117	-0.031	0.003	-0.092	0.068	0.09	0.038	0.018	0.002	-0.003	0.003	-0.003	-0.018	0.041	0.067	0.204	0.024	-0.027	0.004	0.004	-0.006	0.074	-0.146	0.037	-0.03
1036	FEL049_RAND_B_CCTACGTCACCCTGAG	Cancer	1415	996	FEL049-C-B	0	FEL049	0	C	10x	0	FEL049_B	Stable disease	HQLQ	Cancer cells	-0.082	0.071	0.05	0.041	0.111	0.082	0.177	0.062	0.066	-0.196	-0.149	-0.175	-0.24	-0.01	0.106	-0.018	0.092	-0.024	0	0.05	-0.084	-0.009	0.033	0.044	0.185	0.027	0.094	-0.058	-0.155	-0.026	0.021	-0.144	-0.051	-0.262
1037	FEL049_RAND_B_CCTACGTTCTTCACGC	Cancer	1894	1183	FEL049-C-B	1	FEL049	0	C	10x	0	FEL049_B	Stable disease	HQLQ	Cancer cells	-0.049	0.004	0.032	0.006	0.079	0.097	0.043	0.039	0.075	-0.095	-0.045	-0.109	-0.158	-0.001	0.081	-0.02	0.171	0.041	0.046	-0.002	-0.006	0.059	0.065	0.093	0.172	0.096	0.012	-0.004	-0.059	0.023	0.097	0.044	0.157	-0.047
1038	FEL049_RAND_B_CCTATCGAGAATAGTC	Cancer	803	618	FEL049-C-B	0	FEL049	0	C	10x	0	FEL049_B	Stable disease	HQLQ	Cancer cells	-0.071	0.02	-0.002	-0.009	0.063	0.067	0.064	0.02	0.029	-0.182	-0.07	-0.152	-0.162	0.018	0.123	-0.01	0.096	-0.045	-0.028	0.067	-0.079	-0.034	-0.024	0.069	0.171	-0.039	-0.019	-0.006	-0.119	-0.003	0.039	-0.11	0.013	-0.208
1039	FEL049_RAND_B_CCTATCGGTCCTTTGC	Cancer	821	614	FEL049-C-B	6	FEL049	0	C	10x	0	FEL049_B	Stable disease	HQLQ	Cancer cells	-0.092	-0.05	-0.032	-0.054	0.099	0.058	0.092	0.035	0.038	-0.163	-0.207	-0.122	-0.192	-0.067	0.094	-0.011	0.064	-0.066	-0.019	0.057	-0.094	-0.045	-0.009	0.092	0.152	-0.037	-0.037	-0.057	-0.106	-0.018	0.075	-0.071	-0.002	-0.14
1040	FEL049_RAND_B_CCTCAACAGACCTCCG	Cancer	916	689	FEL049-C-B	2	FEL049	0	C	10x	0	FEL049_B	Stable disease	HQLQ	Cancer cells	-0.065	0.094	-0.017	-0.064	0.077	0.022	0.157	0.051	0.088	-0.111	-0.144	-0.164	-0.171	-0.046	0.103	-0.002	0.013	-0.043	0.011	0.077	-0.029	-0.03	-0.053	0.082	0.198	-0.044	0.042	0.014	-0.047	0.023	0.039	-0.074	0.082	-0.1
1041	FEL049_RAND_B_CCTCAACAGGAAGTCC	Cancer	6545	2802	FEL049-C-B	1	FEL049	0	C	10x	0	FEL049_B	Stable disease	HQ	Cancer cells	0.03	0.161	0.143	0.194	0.116	0.124	0.085	0.058	0.061	-0.028	0.048	0.063	0.045	0.161	0.086	0.072	0.208	0.081	0.07	0.097	0.067	0.111	0.091	0.101	0.089	0.017	0.034	0.093	0.033	0.071	0.117	-0.037	0.053	-0.015
1042	FEL049_RAND_B_CCTCAACCAGTGGTGA	Cancer	924	698	FEL049-C-B	0	FEL049	0	C	10x	0	FEL049_B	Stable disease	HQLQ	Cancer cells	-0.022	0.082	0	0.056	0.095	0.032	0.114	0.049	0.045	-0.108	-0.044	-0.05	-0.08	-0.056	0.114	0.085	0.034	-0.123	-0.078	0.165	-0.017	-0.042	0.01	0.087	0.161	-0.034	-0.07	-0.023	-0.01	-0.05	0.039	-0.115	-0.005	-0.059
1043	FEL049_RAND_B_CCTCAACGTGCCCTTT	Cancer	1097	788	FEL049-C-B	7	FEL049	0	C	10x	0	FEL049_B	Stable disease	HQLQ	Cancer cells	-0.067	-0.058	0.019	-0.027	0.165	0.094	0.131	0.035	0.036	-0.106	-0.08	-0.154	-0.069	0.013	0.105	0.053	0.035	-0.04	-0.016	0.143	-0.055	-0.027	0.044	0.115	0.209	0.004	0.033	0.039	-0.036	0.02	0.072	-0.119	0.054	-0.133
1044	FEL049_RAND_B_CCTCAACTCCAGCCTT	Cancer	1393	970	FEL049-C-B	1	FEL049	0	C	10x	0	FEL049_B	Stable disease	HQLQ	Cancer cells	-0.07	-0.067	0.013	-0.05	0.128	0.086	0.074	0.038	0.058	-0.125	-0.091	-0.244	-0.198	0.037	0.114	-0.067	0.137	-0.078	-0.026	0.017	-0.091	0.007	0.024	0.106	0.182	0.015	0.105	0.011	-0.042	0.037	0.06	-0.063	0.042	-0.139
1045	FEL049_RAND_B_CCTCACAGTCGAAACG	Cancer	3565	2025	FEL049-C-B	10	FEL049	0	C	10x	0	FEL049_B	Stable disease	HQ	Cancer cells	-0.005	0.148	0.09	0.066	0.084	0.029	0.094	0.092	0.032	-0.043	0.027	-0.174	-0.028	0.069	0.1	0.04	0.154	-0.082	-0.032	0.108	-0.054	0.001	0.002	0.05	0.1	0.007	0.048	0	0.018	0.01	0.148	-0.018	-0.01	-0.056
1046	FEL049_RAND_B_CCTCACATCACGATCA	Cancer	884	674	FEL049-C-B	2	FEL049	0	C	10x	0	FEL049_B	Stable disease	HQLQ	Cancer cells	-0.045	0.067	0.012	-0.065	0.127	0.076	0.069	0.048	0.045	-0.132	-0.131	-0.108	-0.094	-0.02	0.123	-0.01	-0.012	0.011	0.04	0.074	-0.073	-0.043	0.005	0.047	0.146	-0.061	-0.083	-0.075	0.015	0.012	0.041	-0.026	-0.023	-0.13
1047	FEL049_RAND_B_CCTCACATCGGATAAA	Cancer	706	529	FEL049-C-B	0	FEL049	0	C	10x	0	FEL049_B	Stable disease	HQLQ	Cancer cells	-0.091	0.042	-0.015	0.021	0.08	0.111	0.146	0.033	0.015	-0.151	-0.156	-0.139	-0.191	-0.019	0.091	0.006	0.073	-0.044	0.007	0.077	-0.078	-0.033	-0.044	0.067	0.171	-0.073	-0.008	-0.002	-0.117	-0.036	0.114	-0.062	-0.019	-0.097
1048	FEL049_RAND_B_CCTCAGTCAACTCGAT	Cancer	1560	1038	FEL049-C-B	0	FEL049	0	C	10x	0	FEL049_B	Stable disease	HQLQ	Cancer cells	-0.063	0.027	0.025	-0.072	0.081	0.109	0.18	0.039	0.048	-0.174	-0.138	-0.11	-0.202	-0.012	0.097	-0.021	0.082	-0.078	-0.028	0.048	-0.037	-0.039	0.031	0.05	0.157	0.024	-0.017	-0.07	-0.148	-0.057	0.064	-0.087	0.02	-0.17
1049	FEL049_RAND_B_CCTCAGTCACTACAGT	Cancer	1025	740	FEL049-C-B	7	FEL049	0	C	10x	0	FEL049_B	Stable disease	HQLQ	Cancer cells	-0.034	-0.067	-0.01	-0.097	0.123	0.06	0.123	0.042	0.069	-0.134	-0.188	-0.2	-0.094	0.055	0.062	-0.011	0.122	-0.062	-0.012	0.068	-0.032	-0.01	0.029	0.118	0.191	0.029	-0.022	0.085	0.112	-0.008	0.081	-0.015	0.091	-0.167
1050	FEL049_RAND_B_CCTCAGTGTTCCCAAA	Cancer	1110	775	FEL049-C-B	0	FEL049	0	C	10x	0	FEL049_B	Stable disease	HQLQ	Cancer cells	-0.087	0.039	0.009	-0.055	0.083	0.06	0.129	0.03	0.085	-0.224	-0.204	-0.195	-0.216	-0.015	0.154	-0.005	0.139	-0.096	-0.048	0.062	-0.122	-0.039	0	0.039	0.161	-0.116	-0.016	0.058	-0.146	-0.03	0.021	-0.132	0	-0.259
1051	FEL049_RAND_B_CCTCATGCACTGTTCC	Cancer	2450	1409	FEL049-C-B	0	FEL049	0	C	10x	0	FEL049_B	Stable disease	HQLQ	Cancer cells	-0.065	-0.066	-0.03	-0.05	0.107	0.081	0.088	0.031	0.035	-0.068	-0.102	-0.217	-0.131	-0.069	0.102	0.041	-0.063	0.004	0.031	0.05	-0.035	-0.052	0.052	0.12	0.115	-0.031	0.035	0.034	0.012	0.028	-0.012	0.017	0.047	-0.106
1052	FEL049_RAND_B_CCTCATGCATATACCG	Cancer	3311	1791	FEL049-C-B	15	FEL049	0	C	10x	0	FEL049_B	Stable disease	HQ	Cancer cells	0.075	0.041	0.018	-0.042	0.116	0.074	0.02	0.085	0.084	-0.001	0.067	0.125	-0.015	0.127	0.124	0.14	0.132	0.074	0.026	0.163	0.031	0.068	0.047	0.068	0.122	0.012	-0.079	0.047	-0.08	0.008	0.052	-0.049	0.042	0.133
1053	FEL049_RAND_B_CCTCATGTCACTTTGT	Cancer	1222	895	FEL049-C-B	2	FEL049	0	C	10x	0	FEL049_B	Stable disease	HQLQ	Cancer cells	-0.068	-0.041	-0.03	-0.072	0.068	0.073	0.113	0.049	0.051	-0.11	-0.013	-0.137	-0.1	-0.022	0.15	0.046	-0.008	-0.089	-0.039	0.121	-0.036	-0.049	-0.008	0.063	0.156	-0.08	-0.019	-0.044	-0.062	0.011	0.05	-0.019	0.001	-0.2
1054	FEL049_RAND_B_CCTCCAACAATTCACG	Cancer	22192	5330	FEL049-C-B	1	FEL049	0	C	10x	0	FEL049_B	Stable disease	HQ	Cancer cells	0.103	0.149	0.124	0.164	0.122	0.086	0.071	0.063	0.068	0.02	-0.04	-0.013	0.028	0.154	0.094	0.042	0.176	0.064	0.077	0.041	0.07	0.102	0.112	0.135	0.101	0.087	0.091	0.076	0.062	0.093	0.06	0.125	0.093	0.01
1055	FEL049_RAND_B_CCTCCAATCAAAGCCT	Cancer	4281	1882	FEL049-C-B	0	FEL049	0	C	10x	0	FEL049_B	Stable disease	HQ	Cancer cells	0.003	-0.021	0.039	0.182	0.125	0.076	0.068	0.057	0.069	-0.031	0.049	0.007	-0.077	0.015	0.117	0.065	0.051	0.017	-0.046	0.017	0.025	-0.025	0.087	0.139	0.094	0.042	-0.023	0.008	-0.073	0.051	-0.016	0.018	-0.015	-0.056
1056	FEL049_RAND_B_CCTCCTCAGAGAGTGA	Cancer	21558	5408	FEL049-C-B	0	FEL049	0	C	10x	0	FEL049_B	Stable disease	HQ	Cancer cells	0.014	0.011	0.107	0.163	0.091	0.068	0.039	0.049	0.024	-0.064	-0.028	-0.018	-0.008	0.031	0.133	-0.011	0.155	0.029	-0.007	-0.042	0.012	0.045	0.045	0.13	0.069	0.043	-0.06	-0.006	0.102	0.059	0.077	0.056	-0.028	0.017
1057	FEL049_RAND_B_CCTCCTCCAGTTGCGC	Cancer	3683	2010	FEL049-C-B	0	FEL049	0	C	10x	0	FEL049_B	Stable disease	HQLQ	Cancer cells	-0.027	0.097	0.071	0.035	0.108	0.086	0.113	0.019	0.017	-0.035	0.057	0.003	0.037	0.145	0.081	0.129	0.033	0.095	0.109	0.148	0.058	0.057	-0.01	0.062	0.147	-0.019	-0.054	-0.001	0.027	0.034	0.132	0.046	-0.016	0.047
1058	FEL049_RAND_B_CCTCCTCTCGCCAGTG	Cancer	5424	2533	FEL049-C-B	3	FEL049	0	C	10x	0	FEL049_B	Stable disease	HQ	Cancer cells	0.047	0.03	0.072	0.145	0.052	0.074	0.102	0.082	0.087	-0.015	0.072	-0.075	-0.005	0.03	0.104	0.037	0.123	-0.007	0.049	0.094	0.068	0.052	0.043	0.111	0.105	0.067	-0.082	0.069	0.028	-0.007	-0.006	0.101	0.056	-0.029
1059	FEL049_RAND_B_CCTCTAGAGAGCATTA	Cancer	17966	4874	FEL049-C-B	1	FEL049	0	C	10x	0	FEL049_B	Stable disease	HQ	Cancer cells	0.023	0.145	0.087	0.101	0.1	0.042	0.052	0.048	0.012	-0.009	-0.018	0.016	0.031	0.162	0.082	0.106	0.144	-0.072	-0.119	0.11	0.061	0.03	0.089	0.106	0.083	0.058	-0.009	0.148	-0.036	0.108	0.132	0.141	0.06	0.034
1060	FEL049_RAND_B_CCTCTAGAGGCCTGAA	Cancer	942	680	FEL049-C-B	7	FEL049	0	C	10x	0	FEL049_B	Stable disease	HQLQ	Cancer cells	-0.084	-0.049	-0.012	-0.071	0.146	0.117	0.118	0.022	0.032	-0.16	-0.118	-0.197	-0.168	-0.026	0.101	-0.012	0.105	-0.076	-0.026	0.067	-0.065	-0.031	-0.001	0.093	0.154	-0.108	-0.078	0.038	0.014	0.025	0.103	-0.061	0.021	-0.136
1061	FEL049_RAND_B_CCTCTAGCAAGACAAT	Cancer	951	714	FEL049-C-B	0	FEL049	0	C	10x	0	FEL049_B	Stable disease	HQLQ	Cancer cells	-0.068	0.02	-0.004	-0.06	0.11	0.057	0.167	0.041	0.043	-0.166	-0.164	-0.146	-0.157	0.036	0.086	0.04	0.023	0.011	0.037	0.116	-0.052	-0.02	-0.029	0.076	0.142	-0.083	-0.073	0.003	-0.047	-0.019	0.071	-0.105	0.036	-0.22
1062	FEL049_RAND_B_CCTCTAGGTGAACCGA	Cancer	1072	819	FEL049-C-B	7	FEL049	0	C	10x	0	FEL049_B	Stable disease	HQLQ	Cancer cells	-0.061	-0.036	0.017	-0.004	0.102	0.069	0.099	0.046	0.051	-0.141	-0.075	-0.157	-0.15	-0.002	0.094	0.085	0.123	-0.068	-0.088	0.113	-0.038	-0.038	0.03	0.104	0.122	0.008	-0.018	-0.107	-0.008	0.02	0.144	-0.071	0.019	-0.242
1063	FEL049_RAND_B_CCTCTCCAGAAATTCG	Cancer	21230	5328	FEL049-C-B	1	FEL049	0	C	10x	0	FEL049_B	Stable disease	HQ	Cancer cells	0.039	0.156	0.115	-0.017	0.073	0.126	0.057	0.095	0.07	0.02	-0.04	0.009	-0.056	0.091	0.123	0.056	0.099	0.016	0.047	0.056	0.048	0.039	0.074	0.084	0.104	0.09	0.078	0.142	0.134	0.077	0.122	0.005	0.103	-0.065
1064	FEL049_RAND_B_CCTCTCCCAGCGTGCT	Cancer	1094	817	FEL049-C-B	2	FEL049	0	C	10x	0	FEL049_B	Stable disease	HQLQ	Cancer cells	-0.049	0.068	-0.008	-0.078	0.096	-0.007	0.06	0.037	0.065	-0.114	-0.053	-0.118	-0.104	0.005	0.091	0.131	0.132	-0.041	-0.023	0.203	-0.01	0.025	-0.03	0.111	0.151	-0.082	-0.018	0.093	0.022	0.027	0.093	-0.054	0.03	-0.056
1065	FEL049_RAND_B_CCTCTCCGTTCTAAGC	Cancer	1358	941	FEL049-C-B	7	FEL049	0	C	10x	0	FEL049_B	Stable disease	HQLQ	Cancer cells	-0.04	0.006	0.014	0.021	0.105	0.043	0.048	0.038	0.094	-0.09	0.028	0.035	-0.051	0.099	0.104	0.046	0.128	-0.025	-0.002	0.072	-0.073	0	0.014	0.103	0.205	0.011	-0.018	-0.002	0.014	0.044	0.075	-0.028	0.005	-0.057
1066	FEL049_RAND_B_CCTCTCCTCAAGTGTC	Cancer	1297	934	FEL049-C-B	1	FEL049	0	C	10x	0	FEL049_B	Stable disease	HQLQ	Cancer cells	-0.039	-0.048	-0.03	-0.082	0.073	0.075	0.09	0.051	0.079	-0.081	-0.088	-0.171	-0.061	0.041	0.095	0.043	0.036	0.029	0.061	0.068	0.012	0.001	-0.033	0.068	0.152	0.049	0.085	0.003	-0.062	0.015	0.015	-0.125	0.029	-0.069
1067	FEL049_RAND_B_CCTCTCCTCCACGGGT	Cancer	796	573	FEL049-C-B	7	FEL049	0	C	10x	0	FEL049_B	Stable disease	HQLQ	Cancer cells	-0.043	0.024	-0.025	0.041	0.116	0.04	0.11	0.018	0.06	-0.097	-0.102	-0.104	-0.09	0.012	0.107	0.102	0.069	-0.002	0.022	0.131	-0.022	0.009	-0.001	0.103	0.183	-0.004	0.046	0.041	-0.026	-0.014	0.12	-0.134	-0.001	-0.174
1068	FEL049_RAND_B_CCTCTCCTCGCACGAC	Cancer	2915	1731	FEL049-C-B	12	FEL049	0	C	10x	0	FEL049_B	Stable disease	HQ	Cancer cells	-0.059	0.027	0.015	0.047	0.127	0.081	-0.006	0.057	0.06	-0.039	-0.032	0.028	-0.091	0.012	0.075	0.012	0.066	0.09	0.078	0.025	0.018	0.042	0.011	0.115	0.165	0.062	0.111	0.004	-0.013	0.034	-0.022	-0.071	0.033	-0.047
1069	FEL049_RAND_B_CCTCTCCTCTGATTCT	Cancer	1430	976	FEL049-C-B	6	FEL049	0	C	10x	0	FEL049_B	Stable disease	HQLQ	Cancer cells	-0.029	-0.005	0.014	-0.018	0.106	0.061	0.118	0.068	0.052	-0.074	-0.113	-0.156	-0.081	0.036	0.057	-0.066	0.028	0.006	0.036	0.01	-0.031	-0.012	-0.013	0.123	0.185	-0.068	-0.079	0.124	-0.099	0.012	0.027	-0.136	0.074	-0.093
1070	FEL049_RAND_B_CCTGCATAGTAGCCAG	Cancer	12825	4197	FEL049-C-B	1	FEL049	0	C	10x	0	FEL049_B	Stable disease	HQ	Cancer cells	0.071	0.019	0.091	0.071	0.087	0.044	0.094	0.045	0.005	0.012	0.005	0.01	0.021	0.139	0.128	0.115	0.165	0.101	0.12	0.119	0.072	0.097	0.07	0.079	0.092	-0.025	0.076	0.026	0.014	0.087	0.111	0.075	-0.051	-0.063
1071	FEL049_RAND_B_CCTGCATGTGTCCGTG	Cancer	1256	908	FEL049-C-B	7	FEL049	0	C	10x	0	FEL049_B	Stable disease	HQLQ	Cancer cells	-0.094	0.152	0.027	0.062	0.11	0.084	0.046	0.022	0.015	-0.168	-0.127	-0.14	-0.181	-0.061	0.082	0.024	-0.01	-0.115	-0.068	0.11	-0.076	-0.047	-0.009	0.101	0.194	0.014	-0.034	-0.02	0.054	0.029	0.031	-0.088	0.095	-0.248
1072	FEL049_RAND_B_CCTGTTGGTCTGCGCA	Cancer	4693	2189	FEL049-C-B	0	FEL049	0	C	10x	0	FEL049_B	Stable disease	HQ	Cancer cells	-0.06	0.059	0.019	-0.03	0.132	0.107	0.141	0.038	0.045	-0.108	-0.227	-0.18	-0.116	-0.025	0.129	0.004	0.056	-0.03	-0.005	0.009	0.004	-0.01	0.062	0.058	0.072	0.067	-0.051	0.017	0.008	-0.007	0.09	0.008	-0.028	-0.108
1073	FEL049_RAND_B_CCTGTTGGTGTGAATA	Cancer	1005	777	FEL049-C-B	0	FEL049	0	C	10x	0	FEL049_B	Stable disease	HQLQ	Cancer cells	-0.091	-0.042	-0.023	-0.066	0.107	0.096	0.099	0.002	-0.012	-0.119	-0.078	-0.022	-0.151	-0.033	0.093	0.138	0.093	-0.037	-0.051	0.172	-0.035	-0.005	-0.043	0.082	0.129	-0.079	-0.019	-0.041	-0.136	-0.031	0.023	-0.033	0.05	0.044
1074	FEL049_RAND_B_CCTGTTGTCCGTGGTG	Cancer	3421	1587	FEL049-C-B	0	FEL049	0	C	10x	0	FEL049_B	Stable disease	HQ	Cancer cells	-0.032	0.071	0.047	0.109	0.084	0.174	0.169	0.051	0.09	-0.061	-0.084	-0.159	-0.185	0.068	0.084	0.098	0.103	0.016	0.044	0.11	-0.049	0.001	0.076	0.109	0.116	-0.038	-0.064	0.055	-0.062	0.005	0.015	-0.015	0.032	-0.143
1075	FEL049_RAND_B_CCTTCAGAGATGGTAT	Cancer	809	604	FEL049-C-B	0	FEL049	0	C	10x	0	FEL049_B	Stable disease	HQLQ	Cancer cells	-0.077	-0.012	-0.051	-0.07	0.121	0.072	0.2	0.035	0.049	-0.148	-0.125	-0.109	-0.152	0.065	0.095	0.047	0.164	-0.007	0.016	0.117	-0.088	0.023	0.019	0.044	0.15	-0.071	-0.068	-0.041	-0.139	-0.077	0.093	-0.126	-0.005	-0.153
1076	FEL049_RAND_B_CCTTCAGAGCGCAATG	Cancer	2817	1619	FEL049-C-B	0	FEL049	0	C	10x	0	FEL049_B	Stable disease	HQ	Cancer cells	0.004	-0.001	0.03	0	0.172	0.102	0.115	0.022	0.061	-0.121	-0.032	-0.002	-0.098	-0.012	0.098	-0.034	0.113	-0.01	0.013	0.023	-0.072	-0.003	0.099	0.097	0.145	-0.067	0.079	0.051	-0.107	-0.048	0.028	-0.006	0.056	-0.133
1077	FEL049_RAND_B_CCTTTGGTCGGCCCAA	Cancer	1103	804	FEL049-C-B	6	FEL049	0	C	10x	0	FEL049_B	Stable disease	HQLQ	Cancer cells	-0.07	0.08	-0.02	0.03	0.093	0.102	0.072	0.039	0.038	-0.158	-0.144	-0.162	-0.117	0.008	0.126	0.001	0	-0.112	-0.068	0.074	-0.113	-0.069	0.058	0.108	0.213	-0.006	-0.014	-0.028	-0.056	-0.064	0.09	-0.04	0.045	-0.189
1078	FEL049_RAND_B_CGAAGGAAGGCCGCTT	Cancer	2126	1452	FEL049-C-B	12	FEL049	0	C	10x	0	FEL049_B	Stable disease	HQ	Cancer cells	-0.037	0.064	-0.008	0.011	0.142	0.065	0.104	0.02	0.083	-0.097	0.008	-0.016	-0.044	0.078	0.148	0.102	0.136	0.02	0.081	0.174	0.001	0.068	0.015	0.101	0.129	-0.032	0.017	-0.019	-0.066	-0.016	0.045	-0.055	0	-0.104
1079	FEL049_RAND_B_CGAAGGATCGATACGT	Cancer	871	671	FEL049-C-B	0	FEL049	0	C	10x	0	FEL049_B	Stable disease	HQLQ	Cancer cells	-0.077	-0.043	-0.042	-0.013	0.147	0.051	0.064	0.043	0.012	-0.141	-0.093	0.031	-0.089	0.065	0.102	0.06	0.092	-0.017	0.038	0.142	-0.023	0.014	-0.008	0.1	0.146	-0.022	-0.018	0.013	0.041	-0.044	0.074	-0.061	0.057	-0.095
1080	FEL049_RAND_B_CGAAGTTAGAGTCTTC	Cancer	1051	788	FEL049-C-B	7	FEL049	0	C	10x	0	FEL049_B	Stable disease	HQLQ	Cancer cells	-0.039	-0.047	-0.079	-0.02	0.164	0.082	0.084	0.035	-0.01	-0.115	-0.078	-0.086	-0.045	0.007	0.1	0	0.064	-0.047	0.007	0.083	-0.04	-0.006	0.004	0.114	0.168	0.013	-0.08	0.002	-0.113	0.029	0.099	-0.115	0.064	-0.021
1081	FEL049_RAND_B_CGAAGTTAGGTCACAG	Cancer	950	718	FEL049-C-B	7	FEL049	0	C	10x	0	FEL049_B	Stable disease	HQLQ	Cancer cells	-0.074	0.018	0.018	0.039	0.092	0.089	0.096	0.036	0.025	-0.192	-0.082	-0.16	-0.134	-0.029	0.087	-0.014	0.029	-0.015	0.043	0.07	-0.089	-0.017	-0.033	0.089	0.212	0.085	0.037	0.006	-0.112	0.021	0.072	-0.086	0.074	-0.187
1082	FEL049_RAND_B_CGAAGTTCACGCTGAC	Cancer	1038	736	FEL049-C-B	0	FEL049	0	C	10x	0	FEL049_B	Stable disease	HQLQ	Cancer cells	-0.045	0.023	-0.044	-0.011	0.099	0.085	0.115	0.04	0.058	-0.064	-0.053	-0.089	-0.111	-0.034	0.097	0.036	0.06	-0.025	-0.002	0.056	-0.063	-0.028	0.002	0.122	0.198	0.001	-0.072	0.014	-0.115	-0.037	0.121	-0.048	0.045	-0.148
1083	FEL049_RAND_B_CGAAGTTGTTAGTTCG	Cancer	794	613	FEL049-C-B	2	FEL049	0	C	10x	0	FEL049_B	Stable disease	HQLQ	Cancer cells	-0.06	-0.051	0.008	-0.06	0.146	0.101	0.169	0.036	0.031	-0.176	-0.101	-0.221	-0.184	-0.027	0.086	-0.006	0.063	-0.099	-0.054	0.072	-0.079	-0.058	0.005	0.129	0.16	-0.01	0.044	0.078	0.029	-0.012	0.109	-0.043	0.084	-0.132
1084	FEL049_RAND_B_CGAAGTTTCTGGTGCG	Cancer	691	532	FEL049-C-B	0	FEL049	0	C	10x	0	FEL049_B	Stable disease	HQLQ	Cancer cells	-0.1	0.09	-0.005	0.013	0.084	0.056	0.131	0.041	0.04	-0.177	-0.104	-0.118	-0.204	-0.027	0.079	0.097	-0.006	-0.021	-0.033	0.122	-0.077	-0.053	0.022	0.099	0.149	-0.102	-0.011	-0.061	-0.127	-0.019	0.051	-0.126	0.014	-0.112
1085	FEL049_RAND_B_CGAATTGAGACCCTTA	Cancer	3002	1744	FEL049-C-B	0	FEL049	0	C	10x	0	FEL049_B	Stable disease	HQ	Cancer cells	0.026	0.151	0.056	0.067	0.101	0.098	0.134	0.067	0.094	-0.07	0.021	-0.001	-0.069	0.122	0.151	0.013	0.19	-0.006	0.021	0.076	-0.005	0.042	0.057	0.116	0.106	0.005	-0.025	0.05	0.068	0.034	0.016	-0.032	0.02	0.076
1086	FEL049_RAND_B_CGAATTGGTCGCCTAG	Cancer	4264	1938	FEL049-C-B	0	FEL049	0	C	10x	0	FEL049_B	Stable disease	HQ	Cancer cells	-0.015	0.03	0.056	0.067	0.083	0.091	0.107	0.052	0.056	-0.146	-0.012	-0.146	-0.176	-0.017	0.092	-0.043	0.138	-0.021	0.007	0.014	-0.097	0.001	0.039	0.077	0.127	0.018	-0.023	-0.002	-0.099	0.008	0.005	0.012	0.086	-0.065
1087	FEL049_RAND_B_CGACAGCAGCGAGTAC	Cancer	2004	1356	FEL049-C-B	22	FEL049	0	C	10x	0	FEL049_B	Stable disease	HQ	Cancer cells	-0.007	0.112	0.087	0.033	0.085	0.048	0.114	0.057	0.054	-0.014	-0.041	-0.038	0.014	0.172	0.086	0.195	0.262	0.031	0.065	0.277	-0.003	0.125	-0.022	0.083	0.138	0.031	0.059	0.057	-0.007	0.011	0.094	-0.051	0.059	0.068
1088	FEL049_RAND_B_CGACAGCAGCTGGCTC	Cancer	1156	811	FEL049-C-B	7	FEL049	0	C	10x	0	FEL049_B	Stable disease	HQLQ	Cancer cells	-0.115	-0.048	-0.034	-0.075	0.091	0.086	0.123	0.048	0.029	-0.16	-0.177	-0.121	-0.14	0.009	0.097	0.044	0.106	-0.082	-0.033	0.127	-0.048	0.017	0.002	0.1	0.165	-0.022	-0.02	0.003	-0.064	0.025	0.093	-0.081	0.065	-0.18
1089	FEL049_RAND_B_CGAGAAGCAGATCACT	Cancer	1004	715	FEL049-C-B	0	FEL049	0	C	10x	0	FEL049_B	Stable disease	HQLQ	Cancer cells	-0.069	0.094	-0.01	0.002	0.068	0.051	0.117	0.047	0.042	-0.105	-0.038	-0.063	-0.072	-0.062	0.129	0.091	-0.091	-0.053	-0.037	0.167	-0.022	-0.048	0.013	0.094	0.132	0.012	-0.076	-0.051	-0.138	-0.048	0.028	-0.07	-0.024	-0.124
1090	FEL049_RAND_B_CGAGGAAAGATGGCAC	Cancer	739	554	FEL049-C-B	0	FEL049	0	C	10x	0	FEL049_B	Stable disease	HQLQ	Cancer cells	-0.084	-0.017	-0.005	0.066	0.084	0.089	0.138	0.039	0.045	-0.184	-0.103	-0.083	-0.11	-0.026	0.095	0.101	0.033	-0.083	-0.072	0.123	-0.077	-0.07	0.05	0.079	0.206	-0.001	-0.069	-0.004	-0.13	-0.067	0.047	-0.035	0.037	-0.146
1091	FEL049_RAND_B_CGAGGAAGTTGACGGA	Cancer	2255	1300	FEL049-C-B	0	FEL049	0	C	10x	0	FEL049_B	Stable disease	HQ	Cancer cells	-0.061	0.015	0.076	0.159	0.171	0.107	0.162	0.058	0.038	-0.121	-0.042	-0.123	-0.108	-0.017	0.123	0.022	0.143	-0.017	0.039	0.08	-0.088	0.01	0.055	0.111	0.135	0.031	-0.016	0.005	-0.16	-0.04	0.088	0.004	0.042	-0.228
1092	FEL049_RAND_B_CGAGGCTAGATGAAGG	Cancer	1023	765	FEL049-C-B	7	FEL049	0	C	10x	0	FEL049_B	Stable disease	HQLQ	Cancer cells	-0.115	-0.061	-0.026	0.071	0.116	0.106	0.13	0.004	-0.005	-0.191	-0.151	-0.126	-0.168	-0.058	0.103	-0.063	0.081	0.034	0.097	0.015	-0.045	0.024	0.011	0.09	0.151	-0.016	0.036	0.019	-0.042	0.021	0.061	-0.048	0.051	-0.232
1093	FEL049_RAND_B_CGAGGCTCAGTAGATA	Cancer	975	724	FEL049-C-B	7	FEL049	0	C	10x	0	FEL049_B	Stable disease	HQLQ	Cancer cells	-0.056	-0.037	-0.036	0.042	0.092	0.067	0.068	0.034	0.044	-0.125	-0.129	-0.114	-0.13	0.006	0.066	-0.011	0.098	-0.084	-0.037	0.063	-0.048	-0.025	0.005	0.096	0.161	-0.059	-0.012	0.104	-0.114	-0.001	0.036	-0.108	0.068	-0.227
1094	FEL049_RAND_B_CGAGGCTCATCATTGG	Cancer	686	547	FEL049-C-B	0	FEL049	0	C	10x	0	FEL049_B	Stable disease	HQLQ	Cancer cells	-0.107	0.096	-0.042	-0.035	0.12	0.007	0.123	0.045	0.057	-0.184	-0.196	-0.187	-0.179	-0.032	0.122	-0.006	0.088	-0.058	-0.007	0.068	-0.095	-0.018	-0.05	0.083	0.183	-0.079	-0.073	-0.126	-0.132	0.003	0.104	-0.137	0.036	-0.238
1095	FEL049_RAND_B_CGAGTGCCAACTGCCG	Cancer	2435	1570	FEL049-C-B	12	FEL049	0	C	10x	0	FEL049_B	Stable disease	HQ	Cancer cells	0.049	0.176	0.048	-0.035	0.148	0.108	0.195	0.027	0.011	-0.041	0.017	-0.024	0.032	-0.021	0.146	0.245	0.005	-0.023	0.004	0.274	0.001	0.024	0.019	0.095	0.138	-0.015	0.019	-0.007	-0.005	-0.042	0.121	0.005	0.041	0.006
1096	FEL049_RAND_B_CGAGTGCTCCCGAATA	Cancer	679	532	FEL049-C-B	0	FEL049	0	C	10x	0	FEL049_B	Stable disease	HQLQ	Cancer cells	-0.145	-0.028	-0.008	-0.005	0.132	0.068	0.13	0.034	0.034	-0.163	-0.2	-0.228	-0.176	-0.099	0.09	-0.052	0.04	-0.076	-0.027	0.021	-0.073	-0.023	-0.028	0.08	0.145	-0.102	-0.071	-0.069	-0.072	-0.074	0.082	-0.064	-0.02	-0.291
1097	FEL049_RAND_B_CGATCGGAGTTGTCAC	Cancer	1999	1373	FEL049-C-B	4	FEL049	0	C	10x	0	FEL049_B	Stable disease	HQLQ	Cancer cells	0.013	0	-0.026	-0.07	0.099	0.096	0.077	0.027	0.036	-0.052	-0.08	-0.045	-0.067	0.007	0.087	0.029	0.024	0.015	0.047	0.099	0.02	0.029	-0.009	0.11	0.149	0.012	-0.043	0.114	-0.047	-0.017	0.052	-0.047	0.04	-0.026
1098	FEL049_RAND_B_CGATCGGTCCGATAGT	Cancer	1578	1088	FEL049-C-B	0	FEL049	0	C	10x	0	FEL049_B	Stable disease	HQLQ	Cancer cells	-0.064	0.007	-0.013	0.036	0.102	0.089	0.082	0.047	0.004	-0.099	-0.116	-0.168	-0.063	-0.021	0.085	0.083	0.067	-0.057	-0.005	0.162	-0.053	0.038	0.021	0.072	0.2	0.023	0.03	0.011	-0.051	0.028	0.045	-0.054	0.005	-0.065
1099	FEL049_RAND_B_CGATGCGAGTTGTACC	Cancer	2141	1375	FEL049-C-B	3	FEL049	0	C	10x	0	FEL049_B	Stable disease	HQ	Cancer cells	-0.005	0.119	0.041	-0.057	0.093	0.109	0.085	0.043	0.022	-0.101	-0.032	-0.158	-0.143	0.025	0.105	0.063	0.15	-0.019	0.007	0.137	-0.062	0.032	0.019	0.156	0.138	-0.039	-0.033	0.018	-0.131	0.027	-0.014	-0.09	0.031	-0.049
1100	FEL049_RAND_B_CGATGCGCACTTTAGG	Cancer	7578	2874	FEL049-C-B	1	FEL049	0	C	10x	0	FEL049_B	Stable disease	HQ	Cancer cells	-0.019	0.123	0.072	0.126	0.039	0.07	0.057	0.049	0.056	0.018	-0.023	0.026	-0.026	0.029	0.096	-0.021	0.14	0.043	0.049	-0.028	0.002	0.027	0.048	0.113	0.074	0.011	0.012	0.086	0.036	0.054	0.097	-0.023	-0.021	-0.126
1101	FEL049_RAND_B_CGATGCGCAGTCTGGC	Cancer	773	607	FEL049-C-B	7	FEL049	0	C	10x	0	FEL049_B	Stable disease	HQLQ	Cancer cells	-0.047	0.027	-0.036	-0.05	0.169	0.059	0.096	0.031	0.019	-0.073	-0.085	-0.092	-0.085	-0.028	0.089	0.073	0.143	-0.046	0.006	0.152	-0.08	-0.004	-0.002	0.071	0.177	-0.033	-0.012	-0.048	-0.109	0.005	0.049	-0.104	0.095	-0.113
1102	FEL049_RAND_B_CGATGGCCAGACAATA	Cancer	753	581	FEL049-C-B	0	FEL049	0	C	10x	0	FEL049_B	Stable disease	HQLQ	Cancer cells	-0.06	0.004	-0.041	-0.059	0.123	0.078	0.07	0.033	0.048	-0.149	-0.206	-0.19	-0.166	0.034	0.088	-0.008	0.166	0.014	0.041	0.071	-0.053	0.025	-0.043	0.068	0.153	-0.105	-0.015	-0.034	-0.118	-0.032	0.048	-0.141	-0.016	-0.151
1103	FEL049_RAND_B_CGCAGGTGTATCAGCT	Cancer	5592	2517	FEL049-C-B	0	FEL049	0	C	10x	0	FEL049_B	Stable disease	HQ	Cancer cells	0.03	0.06	0.045	0.05	0.073	0.061	0.109	0.039	-0.012	0.017	-0.091	-0.093	-0.069	0.106	0.099	0.024	0.206	-0.018	0.039	0.081	-0.035	0.068	0.08	0.105	0.133	0.02	-0.039	0.146	-0.034	0.021	0.146	-0.004	-0.016	0.024
1104	FEL049_RAND_B_CGCAGGTGTGGTCCGT	Cancer	3144	1932	FEL049-C-B	13	FEL049	0	C	10x	0	FEL049_B	Stable disease	HQLQ	Cancer cells	0.042	0.135	0.031	0.061	0.19	0.09	0.038	0.071	0.017	-0.026	0.006	-0.04	-0.03	0.036	0.07	0.135	0.088	0.038	0.045	0.114	-0.016	0.066	0.063	0.092	0.065	0.005	0.014	0.048	-0.021	0.008	0.03	-0.052	0.076	-0.064
1105	FEL049_RAND_B_CGCATAAGTCCTCATC	Cancer	5727	2464	FEL049-C-B	0	FEL049	0	C	10x	0	FEL049_B	Stable disease	HQ	Cancer cells	0.069	0.042	0.096	0.094	0.144	0.088	0.07	0.038	0.018	-0.022	-0.098	-0.042	0.04	0.133	0.111	0.16	0.194	0.052	-0.002	0.139	0.008	0.069	0.142	0.093	0.154	0.044	0.046	0.049	-0.092	0.026	0.069	-0.06	0.056	-0.046
1106	FEL049_RAND_B_CGCATAATCTCTTAAC	Cancer	4923	2506	FEL049-C-B	6	FEL049	0	C	10x	0	FEL049_B	Stable disease	HQ	Cancer cells	-0.014	0.059	0.016	-0.057	0.07	0.067	0.127	0.08	0.041	-0.068	0.012	-0.073	-0.075	0.016	0.068	-0.054	0.061	0.016	0.016	0.002	-0.015	0.005	0.023	0.046	0.114	-0.017	0.016	0.026	0.028	0.066	0.038	0.088	-0.008	-0.058
1107	FEL049_RAND_B_CGCATGGAGCCTCCAG	Cancer	1981	1213	FEL049-C-B	0	FEL049	0	C	10x	0	FEL049_B	Stable disease	HQLQ	Cancer cells	-0.07	0.099	0.079	0.008	0.103	0.08	0.083	0.082	0.038	-0.08	-0.122	-0.101	-0.158	-0.005	0.126	0.022	0.048	0.06	0.064	0.093	0	0.008	0.063	0.113	0.139	-0.069	-0.077	0.118	-0.123	0.007	0.198	-0.03	0.002	-0.15
1108	FEL049_RAND_B_CGCATGGAGCTAGCCC	Cancer	3792	1882	FEL049-C-B	0	FEL049	0	C	10x	0	FEL049_B	Stable disease	HQ	Cancer cells	0.02	0.041	0.043	0.036	0.12	0.086	0.123	0.066	0.028	-0.09	-0.082	-0.11	-0.057	0.071	0.107	0.102	0.039	0.078	0.059	0.124	0.057	0.041	0.087	0.058	0.117	-0.052	-0.034	0.025	0.033	0.051	0.101	0.034	-0.024	-0.109
1109	FEL049_RAND_B_CGCATGGCACTCCGAG	Cancer	1664	1105	FEL049-C-B	0	FEL049	0	C	10x	0	FEL049_B	Stable disease	HQLQ	Cancer cells	-0.037	0.089	0.011	0.036	0.141	0.068	0.121	0.067	0.035	-0.159	-0.153	-0.178	-0.086	0.132	0.123	0.082	0.075	0.003	-0.005	0.094	-0.014	-0.018	-0.003	0.089	0.122	-0.004	-0.074	0.057	0.034	-0.065	0.089	0.011	0.052	-0.089
1110	FEL049_RAND_B_CGCATGGTCATGAGAA	Cancer	1008	759	FEL049-C-B	7	FEL049	0	C	10x	0	FEL049_B	Stable disease	HQLQ	Cancer cells	-0.042	0.142	0.005	-0.05	0.068	0.072	0.149	0.035	0.007	-0.152	-0.011	-0.099	-0.157	0.132	0.122	0.122	0.239	0.012	0.038	0.146	-0.03	0.087	0.007	0.032	0.183	-0.025	-0.019	-0.039	-0.008	-0.05	0.107	-0.068	0.057	-0.164
1111	FEL049_RAND_B_CGCCAGACAGGGATAC	Cancer	10059	3416	FEL049-C-B	1	FEL049	0	C	10x	0	FEL049_B	Stable disease	HQ	Cancer cells	0.068	0.241	0.113	0.085	0.132	0.105	0.078	0.06	0.024	0.12	0.004	0.038	0.009	0.072	0.12	0.026	0.15	0.191	0.191	0.019	0.049	0.141	0.028	0.073	0.045	0.027	0.155	0.114	0.162	0.063	0.034	0.028	-0.042	0.016
1112	FEL049_RAND_B_CGCCAGATCGTTGCCT	Cancer	1079	757	FEL049-C-B	0	FEL049	0	C	10x	0	FEL049_B	Stable disease	HQLQ	Cancer cells	-0.074	0.024	-0.043	-0.062	0.139	0.065	0.138	0.019	-0.003	-0.146	-0.069	-0.145	-0.195	0.001	0.093	0.034	0.159	-0.059	-0.008	0.111	-0.088	0.014	-0.002	0.092	0.141	-0.06	-0.07	0.052	-0.112	-0.027	0.071	-0.116	-0.026	-0.225
1113	FEL049_RAND_B_CGCCATTAGAGCCGAT	Cancer	1487	1047	FEL049-C-B	0	FEL049	0	C	10x	0	FEL049_B	Stable disease	HQLQ	Cancer cells	0.012	-0.068	-0.008	0.068	0.08	0.075	0.043	0.052	0.068	-0.071	-0.004	-0.034	-0.062	-0.064	0.067	0.076	0.061	-0.015	0.011	0.102	-0.044	-0.008	0.005	0.11	0.164	-0.082	0.034	0.088	-0.041	-0.003	0.023	-0.007	-0.019	0.004
1114	FEL049_RAND_B_CGCCATTTCTCATTGT	Cancer	1087	789	FEL049-C-B	2	FEL049	0	C	10x	0	FEL049_B	Stable disease	HQLQ	Cancer cells	-0.056	-0.051	0.002	-0.029	0.113	0.133	0.092	0.025	0.023	-0.084	-0.086	-0.09	-0.102	0.09	0.079	0.085	0.093	-0.046	0.008	0.166	-0.013	0.022	-0.016	0.06	0.147	-0.082	-0.08	0.014	-0.106	0	0.093	-0.082	0.073	-0.098
1115	FEL049_RAND_B_CGCGTGATCACTGTCC	Cancer	13797	4315	FEL049-C-B	0	FEL049	0	C	10x	0	FEL049_B	Stable disease	HQ	Cancer cells	0.086	0.078	0.087	0.138	0.133	0.098	0.078	0.038	0.031	0.014	0.015	0.098	0.054	0.08	0.08	0.176	0.052	0.134	0.101	0.139	0.117	0.073	0.109	0.116	0.115	0.108	0.039	0.115	0.163	0.056	0.073	0.086	0.004	-0.076
1116	FEL049_RAND_B_CGCGTGATCTACCCAC	Cancer	1619	1074	FEL049-C-B	1	FEL049	0	C	10x	0	FEL049_B	Stable disease	HQLQ	Cancer cells	-0.009	-0.084	0.048	0.025	0.059	0.091	0.091	0.026	0.012	-0.085	0.005	-0.099	-0.105	0.046	0.093	-0.018	0.167	-0.015	0.012	0.062	-0.011	0.051	0.041	0.065	0.157	-0.09	-0.03	0.085	-0.027	0.053	0.082	0.061	0.05	-0.023
1117	FEL049_RAND_B_CGGAATTCATCCAATG	Cancer	749	588	FEL049-C-B	0	FEL049	0	C	10x	0	FEL049_B	Stable disease	HQLQ	Cancer cells	-0.08	0.083	-0.016	-0.061	0.094	0.024	0.097	0.041	0.013	-0.159	-0.046	-0.075	-0.15	-0.027	0.106	0.092	0.1	-0.001	0.021	0.173	-0.049	0.022	0.031	0.099	0.19	-0.1	0.04	-0.027	-0.057	0.027	0.091	-0.104	0.028	-0.133
1118	FEL049_RAND_B_CGGAATTTCTTAGCCC	Cancer	65680	8620	FEL049-C-B	11	FEL049	0	C	10x	0	FEL049_B	Stable disease	HQLQ	Cancer cells	0.014	0.05	0.06	0.046	0.059	0.126	0.038	0.054	0.08	-0.036	-0.041	-0.06	-0.071	-0.003	0.069	-0.017	0.07	0.08	0.07	-0.063	0.019	0.045	0.069	0.04	0.072	0.086	-0.057	0.036	0.031	0.055	0.069	0.055	-0.019	-0.033
1119	FEL049_RAND_B_CGGACACGTCACAGTT	Cancer	1541	1078	FEL049-C-B	0	FEL049	0	C	10x	0	FEL049_B	Stable disease	HQLQ	Cancer cells	-0.036	0.063	0.001	-0.038	0.073	0.06	0.115	0.021	0.041	-0.132	-0.065	-0.238	-0.147	-0.031	0.107	-0.073	0.02	-0.031	0.027	0.004	-0.054	-0.021	0.065	0.113	0.126	-0.017	-0.025	0.022	-0.116	0.053	0.103	-0.036	0.038	-0.233
1120	FEL049_RAND_B_CGGAGAACACAGTCGC	Cancer	2561	1591	FEL049-C-B	0	FEL049	0	C	10x	0	FEL049_B	Stable disease	HQ	Cancer cells	-0.08	0.041	0.028	-0.024	0.1	0.09	0.093	0.038	-0.003	-0.016	-0.056	-0.027	-0.2	0.047	0.129	-0.038	0.14	-0.086	-0.102	0.033	-0.069	-0.003	0.052	0.079	0.141	-0.039	0.013	0.06	-0.063	0.069	0.159	-0.043	0.005	-0.199
1121	FEL049_RAND_B_CGGCAGTGTATGGAGC	Cancer	1032	742	FEL049-C-B	0	FEL049	0	C	10x	0	FEL049_B	Stable disease	HQLQ	Cancer cells	-0.036	0.03	-0.022	-0.023	0.109	0.09	0.06	0.025	0.034	-0.121	-0.101	-0.186	-0.155	0.02	0.066	0.006	0.072	-0.075	-0.058	0.034	-0.051	-0.001	0.013	0.101	0.141	-0.002	-0.08	-0.013	-0.114	-0.024	0.066	-0.102	0.035	-0.047
1122	FEL049_RAND_B_CGGGACTGTACCTAAC	Cancer	825	632	FEL049-C-B	0	FEL049	0	C	10x	0	FEL049_B	Stable disease	HQLQ	Cancer cells	-0.011	-0.045	0.002	-0.008	0.146	0.061	0.067	0.048	0.076	-0.077	-0.103	-0.11	-0.095	0.01	0.098	0.134	0.101	-0.069	-0.02	0.213	-0.019	0.028	0.001	0.065	0.155	-0.032	-0.015	0.021	-0.036	-0.003	0.163	-0.135	-0.007	-0.092
1123	FEL049_RAND_B_CGGGCATAGCCAAGCA	Cancer	5542	2435	FEL049-C-B	0	FEL049	0	C	10x	0	FEL049_B	Stable disease	HQ	Cancer cells	0.01	0.134	0.069	0.174	0.114	0.048	0.089	0.054	0.038	-0.074	-0.053	-0.226	-0.073	0.024	0.083	0.036	0.107	-0.071	-0.054	0.086	-0.032	-0.014	0.068	0.042	0.041	0.091	0.069	0.065	0.013	0.03	0.042	0.065	0.066	-0.054
1124	FEL049_RAND_B_CGGGCATTCAGCCCAG	Cancer	1003	754	FEL049-C-B	0	FEL049	0	C	10x	0	FEL049_B	Stable disease	HQLQ	Cancer cells	-0.025	0.084	-0.02	-0.127	0.164	0.081	0.059	0.026	0.033	-0.154	-0.053	-0.113	-0.155	-0.033	0.061	-0.009	0.034	-0.077	-0.028	0.069	-0.087	-0.047	-0.016	0.106	0.172	-0.032	0.035	0.094	-0.105	0.001	0.071	-0.11	0.103	-0.172
1125	FEL049_RAND_B_CGGGTCAAGGGAGATA	Cancer	1307	955	FEL049-C-B	7	FEL049	0	C	10x	0	FEL049_B	Stable disease	HQLQ	Cancer cells	-0.096	0.105	-0.012	-0.133	0.054	0.105	0.127	0.057	0.042	-0.177	-0.113	-0.126	-0.152	-0.025	0.088	-0.011	0.068	-0.128	-0.083	0.069	-0.112	-0.051	0.017	0.1	0.146	0.01	0.085	0.039	-0.075	-0.013	0.136	-0.12	0.03	-0.194
1126	FEL049_RAND_B_CGGGTCAGTATCTCGA	Cancer	4814	2486	FEL049-C-B	0	FEL049	0	C	10x	0	FEL049_B	Stable disease	HQ	Cancer cells	-0.056	0.072	0.066	0.066	0.13	0.032	0.046	0.024	-0.008	-0.043	-0.077	-0.095	-0.083	0.083	0.066	0.071	0.111	0.007	0.034	0.128	0.028	0.041	0.043	0.087	0.057	0.1	-0.028	-0.068	-0.045	0.032	0.122	0.034	0.072	-0.042
1127	FEL049_RAND_B_CGGGTCAGTTTCCATT	Cancer	963	717	FEL049-C-B	7	FEL049	0	C	10x	0	FEL049_B	Stable disease	HQLQ	Cancer cells	-0.061	0.139	0.013	-0.009	0.069	0.08	0.109	0.034	0.049	-0.117	-0.081	-0.055	-0.08	0.065	0.096	0.039	0.138	-0.023	0.032	0.114	-0.034	0.02	0.011	0.066	0.143	-0.067	-0.014	-0.083	-0.049	-0.027	0.1	-0.105	0.016	-0.187
1128	FEL049_RAND_B_CGGTCAGAGTCACACT	Cancer	19431	5341	FEL049-C-B	6	FEL049	0	C	10x	0	FEL049_B	Stable disease	HQ	Cancer cells	0.028	0.268	0.133	0.106	0.051	0.112	0.121	0.094	0.122	0.04	-0.043	-0.003	-0.03	0.145	0.082	-0.04	0.159	0.033	0.068	0.034	0.033	0.058	0.11	0.078	0.016	0.097	0.053	-0.011	0.092	0.035	0.076	-0.019	0.065	-0.004
1129	FEL049_RAND_B_CGTAAGTCACCAGTTA	Cancer	727	551	FEL049-C-B	0	FEL049	0	C	10x	0	FEL049_B	Stable disease	HQLQ	Cancer cells	-0.089	-0.041	-0.025	-0.096	0.146	0.063	0.075	0.043	0.035	-0.138	-0.102	-0.153	-0.141	-0.008	0.088	-0.012	0.059	-0.013	0.039	0.06	-0.065	-0.007	-0.009	0.108	0.208	-0.082	-0.075	-0.065	-0.125	-0.046	0.106	-0.064	0.041	-0.157
1130	FEL049_RAND_B_CGTAAGTGTATGTCCA	Cancer	743	581	FEL049-C-B	0	FEL049	0	C	10x	0	FEL049_B	Stable disease	HQLQ	Cancer cells	-0.119	-0.029	0.003	-0.03	0.13	0.062	0.13	0.038	0.024	-0.115	-0.166	-0.19	-0.144	0.002	0.114	-0.009	0.071	-0.056	-0.004	0.062	-0.094	-0.027	-0.013	0.074	0.17	-0.045	-0.071	-0.015	-0.131	-0.036	0.112	-0.098	-0.024	-0.151
1131	FEL049_RAND_B_CGTAGTACATGGGCAA	Cancer	717	564	FEL049-C-B	0	FEL049	0	C	10x	0	FEL049_B	Stable disease	HQLQ	Cancer cells	-0.095	0.044	-0.015	0.021	0.094	0.031	0.08	0.039	0.02	-0.171	-0.108	-0.124	-0.115	-0.099	0.078	0.032	-0.013	-0.057	-0.008	0.108	-0.08	-0.06	-0.03	0.078	0.133	-0.105	-0.072	-0.091	-0.131	-0.061	0.074	-0.102	0.006	-0.119
1132	FEL049_RAND_B_CGTCCATCAAATCGGG	Cancer	876	676	FEL049-C-B	7	FEL049	0	C	10x	0	FEL049_B	Stable disease	HQLQ	Cancer cells	-0.085	0.014	0	0.083	0.099	0.051	0.112	0.042	0.039	-0.172	-0.047	-0.116	-0.107	-0.057	0.111	0.037	0.002	-0.113	-0.069	0.111	-0.084	-0.08	-0.023	0.1	0.149	-0.129	-0.016	-0.01	-0.047	0.008	0.108	-0.04	0.011	-0.1
1133	FEL049_RAND_B_CGTCCATCAGTGTGCC	Cancer	1004	735	FEL049-C-B	0	FEL049	0	C	10x	0	FEL049_B	Stable disease	HQLQ	Cancer cells	-0.035	0.024	-0.006	-0.128	0.16	0.096	0.105	0.042	0.03	-0.137	-0.043	-0.08	-0.095	0.031	0.083	0.051	-0.042	0.044	0.075	0.146	-0.033	0.018	0.002	0.09	0.167	-0.084	0.035	0.029	-0.113	0.018	0.033	-0.076	0.021	-0.127
1134	FEL049_RAND_B_CGTGATAAGGGATCAC	Cancer	10725	3463	FEL049-C-B	1	FEL049	0	C	10x	0	FEL049_B	Stable disease	HQ	Cancer cells	0.014	0.15	0.092	0.092	0.184	0.089	0.062	0.061	0.017	-0.023	0.072	-0.043	-0.123	0.06	0.049	0.011	0.105	-0.073	-0.119	0.013	-0.037	-0.023	0.041	0.102	0.06	0.058	0.056	0.132	0.057	0.079	0.102	0.054	0	-0.028
1135	FEL049_RAND_B_CGTGCTTCAATACGCT	Cancer	12186	4084	FEL049-C-B	1	FEL049	0	C	10x	0	FEL049_B	Stable disease	HQ	Cancer cells	0.028	0.077	0.041	-0.15	0.045	0.084	0.091	0.08	0.108	0.003	-0.004	-0.101	-0.068	0.016	0.116	0.039	0.116	0.075	0.137	0.085	0.018	0.092	0.091	0.038	0.061	0.015	-0.004	-0.035	0	0.041	0.039	-0.101	0.006	-0.025
1136	FEL049_RAND_B_CGTGTCTAGACTCTTG	Cancer	703	546	FEL049-C-B	0	FEL049	0	C	10x	0	FEL049_B	Stable disease	HQLQ	Cancer cells	-0.081	0.076	-0.015	0.002	0.094	0.071	0.06	0.032	0.025	-0.175	-0.071	-0.14	-0.181	-0.025	0.109	-0.007	0.03	-0.073	-0.022	0.076	-0.059	-0.043	-0.04	0.07	0.159	-0.095	-0.073	-0.048	-0.104	0.013	0.064	-0.147	0.014	-0.268
1137	FEL049_RAND_B_CGTGTCTCACTTCATT	Cancer	2006	1210	FEL049-C-B	12	FEL049	0	C	10x	0	FEL049_B	Stable disease	HQ	Cancer cells	-0.111	0.018	-0.004	0.122	0.099	0.128	0.063	0.061	0.075	-0.115	-0.189	-0.145	-0.16	-0.053	0.119	0.013	0.037	0.004	0.029	0.076	-0.01	-0.059	0.032	0.073	0.09	-0.03	0.081	-0.072	-0.081	-0.03	0.098	-0.091	-0.043	-0.305
1138	FEL049_RAND_B_CGTGTCTCATTGACCA	Cancer	1402	1012	FEL049-C-B	0	FEL049	0	C	10x	0	FEL049_B	Stable disease	HQLQ	Cancer cells	-0.088	-0.048	0.011	0.024	0.109	0.115	0.133	0.047	0.045	-0.2	-0.188	-0.176	-0.17	0.018	0.078	-0.023	0.119	-0.06	-0.007	0.046	-0.066	-0.014	-0.014	0.058	0.167	-0.061	-0.021	-0.021	-0.078	-0.012	0.074	-0.089	-0.011	-0.299
1139	FEL049_RAND_B_CGTTAGACAAGAGTAT	Cancer	703	544	FEL049-C-B	7	FEL049	0	C	10x	0	FEL049_B	Stable disease	HQLQ	Cancer cells	-0.078	0.113	0.024	-0.009	0.099	0.052	0.071	0.022	0.038	-0.197	-0.138	-0.223	-0.126	-0.023	0.074	-0.006	0.104	-0.041	0.011	0.072	-0.044	-0.012	0.031	0.065	0.186	-0.01	-0.015	-0.035	-0.044	0.015	0.086	-0.103	0.059	-0.271
1140	FEL049_RAND_B_CGTTAGAGTCATACCA	Cancer	1204	890	FEL049-C-B	0	FEL049	0	C	10x	0	FEL049_B	Stable disease	HQLQ	Cancer cells	-0.115	0.056	0.018	0.054	0.097	0.068	0.142	0.056	0.054	-0.047	-0.105	-0.193	-0.173	-0.106	0.156	-0.052	0.007	-0.073	-0.063	0.006	-0.02	-0.047	-0.032	0.049	0.155	0.047	-0.007	-0.044	-0.154	-0.03	0.072	-0.098	0.019	-0.255
1141	FEL049_RAND_B_CGTTAGAGTCCCGCAA	Cancer	6532	2917	FEL049-C-B	1	FEL049	0	C	10x	0	FEL049_B	Stable disease	HQ	Cancer cells	0.034	0.159	0.11	0.18	0.114	0.098	0.05	0.074	0.081	-0.006	0.077	0.012	0.024	0.03	0.067	0.154	0.11	0.055	0.061	0.173	0.057	0.097	0.088	0.134	0.175	0.065	0.123	0.039	-0.078	0.034	0.126	0.016	0.041	0.103
1142	FEL049_RAND_B_CGTTAGAGTTTCCAAG	Cancer	14002	4931	FEL049-C-B	0	FEL049	0	C	10x	0	FEL049_B	Stable disease	HQ	Cancer cells	0.06	0.084	0.114	0.086	0.091	0.047	0.077	0.078	0.013	0.049	0.081	0.032	0.004	0.075	0.158	0.165	0.032	0.085	0.043	0.157	0.122	0.077	0.153	0.054	0.069	0.085	0.016	0.002	0.07	0.105	0.06	0.156	-0.073	0.076
1143	FEL049_RAND_B_CGTTAGATCCCTCGTA	Cancer	767	597	FEL049-C-B	7	FEL049	0	C	10x	0	FEL049_B	Stable disease	HQLQ	Cancer cells	-0.035	0.023	-0.035	0.043	0.14	0.061	0.137	0.005	-0.002	-0.16	-0.037	-0.102	-0.06	0.061	0.095	0.048	0.163	-0.07	-0.023	0.125	-0.032	0.026	-0.02	0.059	0.145	-0.035	0.04	-0.051	-0.104	-0.028	0.175	-0.047	0.015	-0.09
1144	FEL049_RAND_B_CGTTAGATCTGAGCAT	Cancer	971	702	FEL049-C-B	0	FEL049	0	C	10x	0	FEL049_B	Stable disease	HQLQ	Cancer cells	-0.054	0.015	0.007	-0.06	0.146	0.085	0.114	0.024	0.054	-0.196	-0.141	-0.231	-0.229	-0.004	0.126	-0.012	0.089	-0.02	0.033	0.055	-0.067	0.014	0.025	0.087	0.145	-0.022	-0.014	-0.006	0.006	-0.005	0.062	-0.033	-0.006	-0.236
1145	FEL049_RAND_B_CGTTCTGAGACAGCTG	Cancer	669	524	FEL049-C-B	2	FEL049	0	C	10x	0	FEL049_B	Stable disease	HQLQ	Cancer cells	-0.066	-0.043	-0.023	-0.057	0.099	0.084	0.107	0.027	0.018	-0.146	-0.124	-0.131	-0.108	0.049	0.099	0.103	0.07	-0.055	-0.041	0.183	-0.078	-0.015	0.024	0.095	0.163	-0.041	-0.073	-0.022	-0.092	0.01	0.094	-0.13	0.023	-0.204
1146	FEL049_RAND_B_CTAACCCCACTACCGG	Cancer	974	729	FEL049-C-B	0	FEL049	0	C	10x	0	FEL049_B	Stable disease	HQLQ	Cancer cells	0.005	0.02	-0.021	-0.069	0.106	0.086	0.136	0.046	0.035	-0.06	-0.104	-0.043	-0.047	0.041	0.061	0.042	0.071	0.005	0.033	0.123	-0.039	0.01	-0.014	0.12	0.178	-0.081	-0.019	0.013	-0.037	-0.027	0.104	0.004	0.048	-0.091
1147	FEL049_RAND_B_CTAACCCCAGACAAGC	Cancer	1001	739	FEL049-C-B	0	FEL049	0	C	10x	0	FEL049_B	Stable disease	HQLQ	Cancer cells	-0.091	0.032	-0.009	-0.051	0.099	0.033	0.119	0.036	0.047	-0.084	-0.109	-0.12	-0.205	-0.064	0.1	0.035	0.129	-0.057	-0.006	0.109	-0.051	-0.002	0.015	0.044	0.168	0.002	0.043	0.031	-0.12	-0.01	0.035	-0.061	-0.014	-0.189
1148	FEL049_RAND_B_CTAACCCTCCTAGCTC	Cancer	1143	827	FEL049-C-B	2	FEL049	0	C	10x	0	FEL049_B	Stable disease	HQLQ	Cancer cells	-0.03	0.067	0.003	-0.039	0.104	0.069	0.11	0.045	0.005	-0.123	-0.001	-0.005	-0.105	0.043	0.063	0.125	0.034	-0.037	0.018	0.213	-0.013	0.041	0.001	0.094	0.144	-0.059	0.032	0.006	-0.102	0.024	0.088	-0.124	0.043	0.003
1149	FEL049_RAND_B_CTAACCCTCGGTAGGA	Cancer	2291	1409	FEL049-C-B	12	FEL049	0	C	10x	0	FEL049_B	Stable disease	HQ	Cancer cells	-0.039	0.042	-0.005	0.015	0.091	0.051	0.08	0.044	0.03	-0.107	-0.068	-0.156	-0.157	0.069	0.106	0.062	0.107	-0.038	0.017	0.135	-0.021	0.014	0.061	0.078	0.16	0.016	-0.028	0.05	-0.153	-0.023	0.054	-0.044	0.062	-0.065
1150	FEL049_RAND_B_CTAACCCTCTGGCCTT	Cancer	6857	2827	FEL049-C-B	0	FEL049	0	C	10x	0	FEL049_B	Stable disease	HQ	Cancer cells	0.049	0.106	0.04	0.183	0.051	0.074	0.062	0.083	0.049	0.009	0.086	-0.017	0.052	0.087	0.061	0.146	0.161	0.106	0.071	0.126	0.04	0.089	0.198	0.123	0.091	0.006	-0.026	0.079	0.032	0.07	0.03	0.055	0.025	-0.035
1151	FEL049_RAND_B_CTAACTTCAGTAGTGG	Cancer	7682	2965	FEL049-C-B	0	FEL049	0	C	10x	0	FEL049_B	Stable disease	HQ	Cancer cells	0.057	0.198	0.111	0.223	0.097	0.128	0.073	0.056	0.05	0.047	0.062	0.078	-0.033	0.103	0.042	0.159	0.177	0.151	0.173	0.177	0.08	0.15	0.072	0.123	0.097	0.078	0.026	0.072	-0.08	0.084	0.11	0.002	0.009	-0.021
1152	FEL049_RAND_B_CTAACTTTCCGTAATG	Cancer	1830	1224	FEL049-C-B	0	FEL049	0	C	10x	0	FEL049_B	Stable disease	HQLQ	Cancer cells	-0.055	0.058	-0.03	-0.087	0.067	0.092	0.12	0.019	0.015	-0.106	-0.019	-0.088	-0.153	-0.009	0.144	-0.024	0.087	-0.052	0.003	0.05	-0.069	0.001	0.002	0.012	0.177	-0.049	0.082	-0.002	-0.077	-0.007	0.056	-0.04	0.011	-0.214
1153	FEL049_RAND_B_CTAAGTGAGGCCCGTT	Cancer	1458	1038	FEL049-C-B	0	FEL049	0	C	10x	0	FEL049_B	Stable disease	HQLQ	Cancer cells	-0.054	-0.045	0.043	0.05	0.096	0.129	0.098	0.057	0.114	-0.083	-0.136	-0.105	-0.114	0.059	0.079	0.03	0.164	0.012	0.041	0.109	-0.055	0.078	-0.023	0.071	0.134	-0.082	-0.079	-0.028	-0.144	-0.032	0.039	-0.09	-0.047	-0.256
1154	FEL049_RAND_B_CTAAGTGTCCATACTT	Cancer	770	602	FEL049-C-B	0	FEL049	0	C	10x	0	FEL049_B	Stable disease	HQLQ	Cancer cells	-0.09	-0.028	0	-0.027	0.081	0.069	0.116	0.033	0.038	-0.201	-0.11	-0.08	-0.169	0.003	0.099	0.038	-0.009	-0.029	-0.006	0.062	-0.078	-0.056	-0.014	0.071	0.189	-0.088	-0.069	-0.04	0.021	0.006	0.075	-0.106	0.054	-0.149
1155	FEL049_RAND_B_CTACAGAAGCACTCAT	Cancer	927	688	FEL049-C-B	0	FEL049	0	C	10x	0	FEL049_B	Stable disease	HQLQ	Cancer cells	-0.06	0.056	0.046	-0.066	0.078	0.047	0.109	0.032	0.039	-0.145	-0.135	-0.18	-0.126	0.01	0.089	-0.007	0.157	-0.043	0.011	0.067	-0.067	0.006	-0.029	0.091	0.161	-0.024	-0.072	0.074	0.026	-0.005	0.084	-0.059	-0.001	-0.17
1156	FEL049_RAND_B_CTACAGAAGCAGCCTC	Cancer	25287	6318	FEL049-C-B	6	FEL049	0	C	10x	0	FEL049_B	Stable disease	HQ	Cancer cells	0.089	0.213	0.085	0.066	0.103	0.121	-0.018	0.092	0.11	0.08	-0.005	0.116	0.112	0.125	0.127	0.146	0.089	0.103	0.092	0.149	0.064	0.088	0.094	0.114	0.097	0.062	0.083	0.124	0.13	0.044	0.071	0.113	0.083	0.057
1157	FEL049_RAND_B_CTACAGACAACTGCCG	Cancer	1407	936	FEL049-C-B	0	FEL049	0	C	10x	0	FEL049_B	Stable disease	HQLQ	Cancer cells	-0.049	0.119	0.024	-0.086	0.085	0.076	0.119	0.034	0.024	-0.085	-0.136	-0.181	-0.122	0.101	0.091	0.046	-0.008	-0.072	-0.022	0.124	-0.07	-0.017	0.009	0.092	0.22	-0.02	0.032	-0.021	0.03	-0.028	0.104	-0.069	0.019	-0.164
1158	FEL049_RAND_B_CTACAGAGTATTTCTC	Cancer	5712	2484	FEL049-C-B	0	FEL049	0	C	10x	0	FEL049_B	Stable disease	HQ	Cancer cells	0.004	0.085	0.083	0.07	0.029	0.117	0.082	0.056	0.054	-0.056	-0.14	0.026	-0.042	-0.057	0.118	-0.068	0.077	0.024	0.023	-0.013	-0.02	0.013	0.075	0.089	0.082	0.046	-0.081	0.034	0.015	0.026	-0.04	-0.062	-0.007	-0.002
1159	FEL049_RAND_B_CTACAGAGTCATCACA	Cancer	864	657	FEL049-C-B	7	FEL049	0	C	10x	0	FEL049_B	Stable disease	HQLQ	Cancer cells	-0.061	0.024	-0.039	0.038	0.073	0.08	0.107	0.044	0.062	-0.119	0.005	-0.079	-0.065	-0.021	0.116	0.007	0.036	-0.001	0.026	0.03	-0.042	-0.025	0.002	0.097	0.159	-0.034	0.041	-0.038	-0.106	-0.006	0.063	-0.052	0.078	-0.092
1160	FEL049_RAND_B_CTACAGATCGAAGTGG	Cancer	1313	958	FEL049-C-B	6	FEL049	0	C	10x	0	FEL049_B	Stable disease	HQLQ	Cancer cells	-0.046	0.14	0.009	0.042	0.141	0.09	0.094	0.071	0.057	-0.074	0.007	-0.202	-0.091	0.004	0.109	0.051	0.025	-0.018	0.041	0.134	0.001	0.017	-0.005	0.115	0.185	0.035	-0.019	0.059	0.008	-0.018	0.082	-0.052	0.079	-0.02
1161	FEL049_RAND_B_CTACAGATCTTAATCC	Cancer	3287	1811	FEL049-C-B	7	FEL049	0	C	10x	0	FEL049_B	Stable disease	HQ	Cancer cells	0.011	0.143	0.046	-0.069	0.095	0.023	0.141	0.052	0.022	-0.13	-0.14	-0.068	-0.024	0.094	0.072	0.068	0.206	0.029	0.03	0.076	0.029	0.082	0.029	0.114	0.148	0.04	0.028	-0.064	-0.033	0.016	0.075	0.025	-0.049	-0.038
1162	FEL049_RAND_B_CTACATTAGCGACATG	Cancer	9113	3341	FEL049-C-B	1	FEL049	0	C	10x	0	FEL049_B	Stable disease	HQ	Cancer cells	0.046	0.034	0.063	-0.012	0.108	0.117	0.063	0.025	0.067	-0.016	-0.03	-0.1	-0.048	0.006	0.109	-0.087	0.079	0.018	0.019	-0.039	-0.025	0.023	0.074	0.081	0.12	-0.027	0.166	0.059	0.112	0.023	0.04	0.081	0.041	-0.059
1163	FEL049_RAND_B_CTACATTCAGGCGAAT	Cancer	3379	1761	FEL049-C-B	12	FEL049	0	C	10x	0	FEL049_B	Stable disease	HQ	Cancer cells	-0.078	-0.003	0.017	-0.036	0.101	0.076	0.187	0.065	0.086	-0.135	-0.093	-0.142	-0.164	0.019	0.087	-0.037	0.262	-0.102	-0.086	0.027	-0.052	0.035	-0.023	0.098	0.104	-0.045	0.035	0.033	-0.071	0.038	0.169	-0.024	-0.001	-0.14
1164	FEL049_RAND_B_CTACATTGTGGAGAAA	Cancer	5550	2506	FEL049-C-B	0	FEL049	0	C	10x	0	FEL049_B	Stable disease	HQ	Cancer cells	0.057	0.227	0.06	0.038	0.101	0.081	0.065	0.063	0.093	-0.006	-0.055	-0.019	0.085	0.139	0.091	0.059	0.273	0.022	0.052	0.113	0.008	0.119	0.009	0.097	0.093	0.082	0.061	0.051	0.055	0.045	0.08	0.09	0.074	0.097
1165	FEL049_RAND_B_CTACATTGTTGTGGCC	Cancer	1099	807	FEL049-C-B	0	FEL049	0	C	10x	0	FEL049_B	Stable disease	HQLQ	Cancer cells	-0.066	0.109	0.021	0.053	0.093	0.049	0.122	0.053	0.05	-0.156	0.007	-0.125	-0.091	0.076	0.105	0.104	0.223	-0.095	-0.045	0.187	-0.05	0.074	-0.012	0.049	0.181	-0.026	-0.075	-0.036	-0.066	-0.05	0.058	-0.004	0.09	-0.029
1166	FEL049_RAND_B_CTACCCAGTACTCGTA	Cancer	2627	1680	FEL049-C-B	12	FEL049	0	C	10x	0	FEL049_B	Stable disease	HQ	Cancer cells	0.031	-0.001	0.062	0.095	0.048	0.074	0.095	0.04	0.063	-0.096	-0.031	-0.007	-0.086	0.102	0.103	0.045	0.208	-0.11	-0.096	0.112	-0.071	-0.006	0.021	0.089	0.152	0.009	-0.036	-0.032	-0.029	0.024	0.087	0.08	0.018	-0.027
1167	FEL049_RAND_B_CTACCTGAGAGTTCGG	Cancer	840	634	FEL049-C-B	7	FEL049	0	C	10x	0	FEL049_B	Stable disease	HQLQ	Cancer cells	-0.125	0.042	-0.023	0.013	0.127	0.072	0.085	0.027	0.052	-0.203	-0.15	-0.196	-0.151	-0.099	0.117	-0.055	0	-0.119	-0.074	0.019	-0.096	-0.075	0.005	0.033	0.144	-0.087	-0.073	-0.027	-0.135	-0.081	0.038	-0.07	0.014	-0.157
1168	FEL049_RAND_B_CTACCTGCACCCTCTA	Cancer	15563	4767	FEL049-C-B	0	FEL049	0	C	10x	0	FEL049_B	Stable disease	HQ	Cancer cells	0.031	0.032	0.046	0.036	0.086	0.072	0.121	0.042	-0.001	-0.054	0	0.069	-0.048	0.02	0.049	0.086	0.056	-0.057	-0.06	0.045	0.032	-0.028	0.089	0.135	0.057	0.074	0.026	-0.004	0.031	0.053	0.046	0.111	0.04	0.094
1169	FEL049_RAND_B_CTACCTGGTACATTGC	Cancer	16160	4671	FEL049-C-B	7	FEL049	0	C	10x	0	FEL049_B	Stable disease	HQ	Cancer cells	0.007	0.195	0.123	0.128	0.037	0.153	0.081	0.098	0.059	0.089	0.121	-0.021	0.027	-0.008	0.126	0.134	0.132	0.005	0.006	0.149	0.064	0.065	0.063	0.094	0.092	-0.022	-0.001	0.111	0.076	0.038	0.089	0.12	0.041	-0.009
1170	FEL049_RAND_B_CTACTATCACCGGAAA	Cancer	868	650	FEL049-C-B	7	FEL049	0	C	10x	0	FEL049_B	Stable disease	HQLQ	Cancer cells	-0.097	-0.033	-0.031	-0.092	0.087	0.049	0.085	0.047	0.052	-0.187	-0.109	-0.125	-0.183	-0.003	0.081	0.038	-0.012	-0.121	-0.079	0.112	-0.084	-0.075	-0.032	0.071	0.157	0.04	0.092	-0.088	-0.065	-0.034	0.155	-0.134	0.032	-0.198
1171	FEL049_RAND_B_CTACTATCAGATTCGT	Cancer	8391	3180	FEL049-C-B	1	FEL049	0	C	10x	0	FEL049_B	Stable disease	HQ	Cancer cells	0.03	0.09	0.079	0.093	0.155	0.093	0.075	0.048	0.039	-0.041	0.01	0.037	-0.078	0.05	0.095	0.05	0.07	0.042	0.052	0.115	0.045	0.059	0.088	0.122	0.121	0.17	0.038	0.044	0.055	0.127	0.07	0.023	-0.02	0.015
1172	FEL049_RAND_B_CTACTATGTCGCATCG	Cancer	702	538	FEL049-C-B	2	FEL049	0	C	10x	0	FEL049_B	Stable disease	HQLQ	Cancer cells	-0.098	-0.031	-0.047	-0.009	0.07	0.092	0.073	0.03	0.028	-0.188	-0.126	-0.217	-0.207	-0.042	0.109	-0.04	0.079	-0.091	-0.045	0.042	-0.079	-0.017	-0.04	0.066	0.179	-0.072	-0.078	0.031	0.02	-0.012	0.078	-0.08	0.02	-0.21
1173	FEL049_RAND_B_CTACTATTCGAAGGAC	Cancer	878	645	FEL049-C-B	0	FEL049	0	C	10x	0	FEL049_B	Stable disease	HQLQ	Cancer cells	-0.058	-0.04	0.001	-0.004	0.101	0.088	0.13	0.005	0.006	-0.137	-0.144	-0.088	-0.205	-0.001	0.102	0.037	0.049	-0.08	-0.031	0.114	-0.057	-0.031	-0.037	0.086	0.15	-0.065	-0.074	-0.056	0.016	-0.038	0.106	-0.101	0.009	-0.144
1174	FEL049_RAND_B_CTAGACAAGAACTGAT	Cancer	1229	882	FEL049-C-B	0	FEL049	0	C	10x	0	FEL049_B	Stable disease	HQLQ	Cancer cells	-0.076	-0.05	-0.009	-0.075	0.085	0.072	0.128	0.013	0.045	-0.136	-0.115	-0.091	-0.209	-0.064	0.109	-0.01	0.076	-0.057	-0.002	0.07	-0.058	-0.001	-0.036	0.072	0.16	-0.073	0.037	0.012	0	0.002	0.065	-0.084	-0.032	-0.111
1175	FEL049_RAND_B_CTAGACAAGGAACGTC	Cancer	2729	1797	FEL049-C-B	12	FEL049	0	C	10x	0	FEL049_B	Stable disease	HQ	Cancer cells	0.048	0.129	0.066	0.089	0.066	0.109	0.141	0.062	0.056	-0.063	-0.006	-0.009	-0.066	0.102	0.093	0.055	0.276	0.055	0.092	0.072	-0.012	0.116	0.055	0.138	0.097	0.013	-0.038	-0.089	-0.103	-0.001	0.045	-0.03	0.002	0.027
[truncated: 128,101 more rows]
[truncated: 23 more columns]
