# Supplementary material for: Blocking cancer-fibroblast mutualism inhibits proliferation of endocrine therapy resistant breast cancer
Source: Mol Syst Biol. 2025 May 8;21(7):825–55. doi: 10.1038/s44320-025-00104-6 (PMC12222798; doi:10.1038/s44320-025-00104-6)
Supplement: Supplementary file 7 — Source data Fig. 2 [file 44320_2025_104_MOESM7_ESM.zip › Figure 2/SourceData_Figure_2A_DiscoveryCancerERBBssGSEA.csv]

	Cell.ID	orig.ident	dynamic_class3	Patient.Study.ID	Day	ARM.x	Treatment	key_	Celltype	KEGG_ERBB_SIGNALING_PATHWAY	LANDIS_ERBB2_BREAST_PRENEOPLASTIC_UP	LANDIS_ERBB2_BREAST_TUMORS_324_UP	LANDIS_ERBB2_BREAST_TUMORS_65_UP	PEDERSEN_METASTASIS_BY_ERBB2_ISOFORM_1	PEDERSEN_METASTASIS_BY_ERBB2_ISOFORM_4	PEDERSEN_METASTASIS_BY_ERBB2_ISOFORM_6	PEDERSEN_METASTASIS_BY_ERBB2_ISOFORM_7	PEDERSEN_TARGETS_OF_611CTF_ISOFORM_OF_ERBB2	PID_ERBB1_DOWNSTREAM_PATHWAY	PID_ERBB1_INTERNALIZATION_PATHWAY	PID_ERBB1_RECEPTOR_PROXIMAL_PATHWAY	PID_ERBB2_ERBB3_PATHWAY	PID_ERBB4_PATHWAY	RAY_TUMORIGENESIS_BY_ERBB2_CDC25A_UP	REACTOME_GRB2_EVENTS_IN_ERBB2_SIGNALING	REACTOME_NUCLEAR_SIGNALING_BY_ERBB4	REACTOME_PI3K_EVENTS_IN_ERBB2_SIGNALING	REACTOME_PI3K_EVENTS_IN_ERBB4_SIGNALING	REACTOME_SHC1_EVENTS_IN_ERBB4_SIGNALING	REACTOME_SIGNALING_BY_ERBB2	REACTOME_SIGNALING_BY_ERBB4	SMID_BREAST_CANCER_ERBB2_UP	AMIT_EGF_RESPONSE_120_HELA	AMIT_EGF_RESPONSE_120_MCF10A	AMIT_EGF_RESPONSE_240_HELA	AMIT_EGF_RESPONSE_240_MCF10A	AMIT_EGF_RESPONSE_40_HELA	AMIT_EGF_RESPONSE_40_MCF10A	AMIT_EGF_RESPONSE_480_HELA	AMIT_EGF_RESPONSE_480_MCF10A	AMIT_EGF_RESPONSE_60_HELA	AMIT_EGF_RESPONSE_60_MCF10A	BIOCARTA_EGF_PATHWAY	BORLAK_LIVER_CANCER_EGF_UP	KOBAYASHI_EGFR_SIGNALING_24HR_UP	NAGASHIMA_EGF_SIGNALING_UP	REACTOME_EGFR_DOWNREGULATION	REACTOME_SHC1_EVENTS_IN_EGFR_SIGNALING	REACTOME_SIGNALING_BY_CONSTITUTIVELY_ACTIVE_EGFR
1	FEL012_E_GTCGTAATCTAGCAAC	FEL012	Non-response	001-101	180	B	letrozole + ribo	Cancer_cells_Cancer cells_1_1_1_1	Cancer cells	0.0428343567217	0.105633642453	0.070633555716	0.150840986488	0.211439540905	0.191422359564	0.130034691349	0.0906374867769	0.188896501288	0.0597093860013	0.0318976962856	0.0185900684921	-0.0260724761325	-0.140452611058	0.100797231173	-0.0955725919705	-0.139691262896	-0.00218435178724	0.00349660155907	-0.103522496841	-0.0108555807954	-0.0383412803416	0.116396567473	0.111216571903	0.10917283291	0.0787545531388	0.204234749479	0.218500109265	0.13617003915	0.0841997764628	0.200191953953	0.265914938394	0.120384463914	0.11202496163	0.109196553779	0.124464425417	0.201908154863	-0.122573523599	-0.0618911742046	-0.120357426543
2	FEL012_E_TCCTTTCGTTATGTGC	FEL012	Non-response	001-101	180	B	letrozole + ribo	Cancer_cells_Cancer cells_1_1_1_1	Cancer cells	0.0566294149942	0.138558691931	0.0378766982817	-0.104890487492	0.137470433374	0.202833362809	0.191773509885	0.0960308705028	0.163971491486	0.0233420317305	0.0458440686586	0.116292089263	-0.0182391022733	0.123927991049	0.139948652327	0.233073923692	0.108661458748	0.0536482622364	0.0523818532795	0.240336123862	0.0425201975778	0.100727366103	0.122943928358	0.157618864418	0.113054893275	0.116300096593	0.0918856109795	0.298748589832	0.230871780704	0.0888909565412	0.0757687585739	0.116355635917	0.197829413223	0.100720329242	0.140627053306	0.117775913475	0.331198125348	-0.112985132412	0.290058583594	0.0505158885626
3	FEL013_S_GTTACCCGTCACGACC	FEL013	Non-response	001-102	0	C	letrozole + ribo	Cancer_cells_Cancer cells_1_1_1_1	Cancer cells	0.0847033982629	0.273085920664	0.0900118635161	-0.0475269941827	0.286353926638	0.18420737736	0.295298248781	0.12804889223	0.310227800994	0.0370796275278	0.0425418949106	-0.0850712144795	-0.157950386429	-0.112917418847	0.160878856411	-0.219402234715	-0.110729343017	-0.0228810104752	-0.0291461179198	-0.269876946801	0.00549040821875	-0.0861349899658	0.0271906977855	0.114662252237	0.329808179829	0.0538794934344	0.310060133203	0.206532278091	0.25931863191	0.123755113696	0.160947276199	0.243636971898	0.24704568061	-0.00282216012148	0.240996814597	0.021426259514	0.2567833708	-0.0315494133746	-0.188819205304	0.084974780914
4	FEL013_S_TTCATTGAGCTTACGT	FEL013	Non-response	001-102	0	C	letrozole + ribo	Cancer_cells_Cancer cells_1_1_1_1	Cancer cells	0.136345649033	0.179777199515	0.136265278788	0.0564193290494	0.229654508782	0.153910042673	0.196626963654	0.102193624774	0.213540704308	0.0886253954587	0.0115390450506	0.0667578948434	0.0481228036363	-0.0516286876521	0.163950656692	0.0931196578381	-0.0288597845801	0.0206702361587	-0.00141690618815	0.130443399346	0.0746927224298	0.0175181541397	0.0711034851314	0.0618595515668	0.0909358019059	0.097888949393	0.23657193047	0.160423382044	0.276669597229	0.0932025501036	0.123006869003	0.0976722079853	0.187771704665	0.1525953488	0.100823624043	0.0521565675927	0.183558806082	-0.0131250524461	0.145413552494	0.00134294245322
5	FEL013_M_TGACCCTGTGAGCTCC	FEL013	Non-response	001-102	14	C	letrozole + ribo	Cancer_cells_Cancer cells_1_1_1_1	Cancer cells	0.0811866450236	-0.0218351201998	0.119594019623	0.0226646361225	0.127686156317	0.163302755457	0.214767284967	0.108945281447	0.193531281285	0.0494118288973	-0.0181332706005	-0.0936795878296	0.104515162039	0.00283409323204	0.194558627792	0.19517809812	-0.181172374297	0.142348809749	0.1316106727	0.153999940139	0.103267830306	0.00269120484335	0.139013240869	0.0858665111407	0.143385365936	0.106047213359	0.148099578021	0.102119829128	0.12335595334	0.0786522822169	0.0421756817082	-0.0172175874789	0.181191511224	0.0908188817685	0.165081857213	0.0513582657662	0.128939747497	0.021685228204	0.102257500715	-0.0852171228027
6	FEL013_E_GGGTTTATCATTTGGG	FEL013	Non-response	001-102	180	C	letrozole + ribo	Cancer_cells_Cancer cells_1_1_1_1	Cancer cells	0.0602700252389	0.107013297159	0.000936358829308	0.0682692052173	0.212046919607	0.115641628259	0.157171548371	0.0883667914611	0.100572504978	-0.0304889415957	0.0505012275329	0.0850532101558	0.00747000344839	0.0551550913674	0.098499511792	0.0915035387013	-0.0248527248372	0.112743794153	0.104867897117	0.123965252447	0.049973562894	0.0767838773576	0.0449611502404	0.0501675257817	0.0883858804754	-0.0181275105666	0.117928222161	0.161048422173	0.176064576492	0.00944293047596	0.0824736895188	0.0395212131069	0.066052827426	0.113957132005	0.122995725062	0.0680289019385	0.209462436633	-0.00588215640955	0.137070908451	0.246850760915
7	FEL014_S_ACTTCCGTCAGTGTCA	FEL014	Response	001-103	0	A	letrozole	Cancer_cells_Cancer cells_1_1_1_1	Cancer cells	0.0504236037516	0.166949542971	0.0456503883125	0.0291233305459	0.110322833497	0.0627359890389	0.0650413180282	0.0736075610595	0.0824311707645	0.0415956806804	0.183230007839	0.141923704488	0.104497947142	0.258016401284	0.0661413902499	0.00903726566999	0.113397717134	0.0607297578355	0.100310332916	0.0617303410882	0.0411102562598	0.0715650892731	0.0850570450505	0.0110450867406	0.117825361159	0.110269617476	0.0625779843639	0.220775628785	0.0947914155221	0.0212737265294	0.146253976991	-0.00354990942535	0.166368320363	0.225333766241	0.0012735199834	0.0855623094124	0.161582330513	-0.0751859387672	0.0528318827318	0.0605633005128
8	FEL014_S_AGTTAGCGTATCGTAC	FEL014	Response	001-103	0	A	letrozole	Cancer_cells_Cancer cells_1_1_1_1	Cancer cells	0.0084018310196	0.204988537197	0.0322470828302	-0.0337493486775	0.0821632559707	0.111116557855	0.185634917929	0.0950258592678	0.101700803529	-0.0241301038826	-0.0120017631568	0.0459348697947	-0.0398363004507	-0.017032983622	0.127201280955	-0.188155575392	0.0228365418219	0.0979376263184	0.13044064634	-0.192494001341	0.0533765508981	0.0312421673839	0.115469168918	-0.0627165822894	0.117987437749	0.0456406780895	0.0804916785004	0.133067085481	0.175303344985	0.0379555759661	0.159502972094	-0.0188698298408	0.0870126620048	0.044695716527	0.0371956806069	0.0603636444747	0.12183231932	-0.0890822620244	-0.165572513367	-0.035147800594
9	FEL014_S_ATAGACCCACAAGCAG	FEL014	Response	001-103	0	A	letrozole	Cancer_cells_Cancer cells_1_1_1_1	Cancer cells	0.0742224039056	0.207856794386	0.0716378677427	0.124127631946	0.143925736594	0.0802493521748	0.114328881927	0.0687056572323	0.0744238160795	0.020283576033	-0.0721538498033	0.133654266049	0.0218360362121	0.102819907133	0.142925828726	0.00812482060554	0.210311476509	0.134233448306	0.116237825639	-0.0375690480425	0.0556088752655	0.0904783471409	0.135017569562	0.00809656411991	0.110697079604	0.029903545805	0.114565395575	0.117851198235	0.131989190078	0.0257316132958	0.197859710515	0.0540911579757	0.154503405126	0.147782158891	0.0261004799567	0.0678903905581	0.150461865176	-0.0802437093832	-0.110505741565	-0.0861011378661
10	FEL014_S_CACGGGTTCTGGTTGA	FEL014	Response	001-103	0	A	letrozole	Cancer_cells_Cancer cells_1_1_1_1	Cancer cells	0.0634594606367	0.0744288098403	0.0408012420532	-0.0187587712052	0.103872772977	0.0786786731967	0.236445246277	0.0574643400643	0.0588641047927	0.0112367206904	0.0544181562008	-0.0211240062999	0.0551012598833	0.163326740936	0.0556302753781	0.00120581837169	0.101294153637	-0.0473242454057	-0.0460072119936	0.0315415006088	-0.00854889748682	0.0407235544058	0.0817712536891	0.00513811155191	0.108715233784	-0.0251041673602	0.071992931063	0.103356474052	0.0633612492884	0.00527791334978	0.0744780781663	-0.0358145978796	0.0968494189102	0.186153782848	-0.053379784133	0.0824107897313	0.121800922267	-0.116803277146	0.0429853913272	-0.0391171338473
11	FEL014_S_CCGATGGCATGTGCCG	FEL014	Response	001-103	0	A	letrozole	Cancer_cells_Cancer cells_1_1_1_1	Cancer cells	0.0720882011546	0.14503132122	0.0833148573725	0.159128183694	0.189673655254	0.129733187085	0.242495720836	0.0540863031864	0.180849492858	0.12342275179	0.167462252257	0.0858942924307	0.110487547346	0.170595936842	0.0384547267693	0.0404128570452	-0.0571466234705	0.133691705772	0.14428119023	0.0784694972575	0.126879012944	0.0875872881861	0.144239349498	0.159765533719	0.128473720471	-0.0695687530708	0.227981707655	0.116313004996	0.0877064228497	0.0333627824082	0.0963790715254	-0.0176892474006	0.188365612596	0.0143493015663	0.0781298437383	0.0251167541366	0.164722999831	0.0110553805297	0.0788807435049	0.232524196213
12	FEL014_S_CCTTCAGTCTGCGATA	FEL014	Response	001-103	0	A	letrozole	Cancer_cells_Cancer cells_1_1_1_1	Cancer cells	0.0637538652867	0.0256164660836	0.0785573328327	0.00894241414447	0.177811688869	0.0791661023483	0.0825203863409	0.0825787185119	0.109540865066	-0.0231785489538	0.0729455254532	0.0142617817217	-0.0038194762834	0.172586804233	0.127923543678	0.0237319575495	0.0815429644018	0.0247853415758	0.051893412431	0.0577734405546	0.0092316206697	0.0403473950562	0.128905441672	0.137930021557	0.0236339938405	0.0101096662587	0.1566082149	0.160815162096	0.193623376913	0.0439112962478	0.0777666188051	0.0889203143487	0.141827915848	0.0907697188	0.151740234477	0.119507399197	0.171083854618	-0.107885519015	0.063143251144	-0.062388664914
13	FEL014_S_CGGGCATTCGACCCAG	FEL014	Response	001-103	0	A	letrozole	Cancer_cells_Cancer cells_1_1_1_1	Cancer cells	0.0687119536989	0.0482274713942	0.0751600134547	0.121723522005	0.0383814108736	0.0504235748169	0.15853557508	0.0513539265618	0.038135518311	0.0732467902362	0.111912100477	0.0757608126029	0.0785039830645	0.0708110699969	0.170638856205	-0.00354091305685	-0.052132983175	0.116229095661	0.124244284139	0.0261312474759	0.0677811593904	0.0511503797824	0.119930790797	0.0415580620706	0.0360673729333	0.0627449905733	0.021936827356	0.182968298328	0.0526830370863	0.0302490534928	0.079251473964	-0.0560041237223	0.0744779077446	0.0331148702446	0.10972594485	0.0901684829502	0.120663481157	-0.0814589275777	0.0309610082052	0.0715557237785
14	FEL014_S_GCGTTTCTCATTACTC	FEL014	Response	001-103	0	A	letrozole	Cancer_cells_Cancer cells_1_1_1_1	Cancer cells	0.137088374632	0.023630763274	0.036976700636	0.0643131109093	0.0175807563541	0.0427995953748	0.168727182149	0.0579007552308	0.0505896470403	0.0615618868264	0.0960724168301	0.0828801257738	0.0771724317952	0.11668968631	0.0843093973585	0.0716099740416	-0.0196856692098	0.152382704187	0.201427496476	0.117582965053	0.110849943225	0.123749078805	0.181348138365	0.066026052097	0.017671513751	-0.0219516115611	0.00536735105003	0.137555650612	0.141719481153	0.00839123169203	0.209610800727	-0.0397340964569	0.0377335966865	0.239127037473	0.0737568932935	0.117493294654	0.104011205963	-0.0199414568334	0.114619220006	0.09419512142
15	FEL014_S_GCTACCTGTTGGAGGT	FEL014	Response	001-103	0	A	letrozole	Cancer_cells_Cancer cells_1_1_1_1	Cancer cells	0.0286582115356	-0.0523232589527	0.0649982471858	0.0912273654562	0.0115810658729	0.0837478785752	0.164513078798	0.0664010078821	-0.0453117881547	0.00816764914366	0.145896649577	0.131066093652	0.0756332826604	0.171868499652	0.122877380686	-0.0189285754072	0.132996649971	0.0714128493528	0.103228726321	0.00594311751728	0.0933347607006	0.08619531654	0.151125563898	-0.0465958229411	0.126224520642	-0.0170542180655	-0.0150037977907	0.0338931560652	0.0492581997945	0.0094615446313	0.0357142595565	0.122376989221	0.0619856480798	0.179556014303	0.0650035235056	0.0964835310697	0.0564014296022	0.0557850522719	0.0181846388266	0.0286765838697
16	FEL014_S_GTTGTGATCTGGACCG	FEL014	Response	001-103	0	A	letrozole	Cancer_cells_Cancer cells_1_1_1_1	Cancer cells	0.0914601966207	0.0857282241672	0.139779529607	0.165906913846	0.0888237572002	0.0561445664515	0.168643299125	0.0865443475128	0.0524714276767	0.0743263909657	0.0704916599445	0.151689926643	0.0712847740586	0.136082019334	0.0483978115248	0.0533999985854	-0.0216075442358	-0.0557708005955	-0.0409143211071	0.0991882831003	0.045838982401	0.00815882807211	0.105049632293	0.0250670683859	0.231282737726	0.0712565442264	0.0342507649328	0.0212277656756	0.0191704876747	0.0564488090086	0.192522145611	-0.0889141742675	0.0841603091218	0.114028394666	0.0888972612525	0.0709693832083	0.0416729235165	0.0742265097658	0.101413445565	0.033613448291
17	FEL014_S_TACTTGTCAACCAACT	FEL014	Response	001-103	0	A	letrozole	Cancer_cells_Cancer cells_1_1_1_1	Cancer cells	0.0494026369496	0.280241037289	0.0540819266428	0.0984978189488	0.133075350458	0.132744954484	0.117047127702	0.0763426512686	-0.0304396921014	0.0636114048317	0.067368910083	-0.0102382263735	0.0674147072986	0.053999471828	0.10655409583	0.0884948269245	0.132940593805	0.0334518518321	0.0186422744895	0.142751238725	0.0455159329776	0.0783566925689	0.114538498791	0.0010281007066	0.049236280469	0.0830466238799	0.147953392175	0.0895410257651	0.129551994495	-0.00793525142322	0.129761761598	0.00730588324689	0.0770299123928	0.0684781539877	0.109888648623	0.0558428330261	0.129140611497	-0.136112410246	0.135178460532	0.0255136682119
18	FEL014_S_TATCAGGTCATGCAGT	FEL014	Response	001-103	0	A	letrozole	Cancer_cells_Cancer cells_1_1_1_1	Cancer cells	0.0564641994809	0.149490916808	0.086338807844	0.160390487086	0.0367862678265	0.0460627035799	0.107044334973	0.0783875843975	0.0732980182484	-0.0248943755458	0.0152407236637	0.0314303371077	-0.076060505708	0.0532244541553	0.0677810876171	-0.101278366508	0.0548670363354	0.0211500246922	0.0488333123574	-0.0802641443185	-0.0284070164414	-0.0236188925582	0.162804585109	0.1068445342	0.0522056784285	0.0143799499273	-0.000324162481665	0.178381087829	0.145246067606	-0.020723989081	-0.019227859783	-0.0162936002613	0.103949701283	-0.0294766381658	0.129372230251	0.0706518967693	0.134353860364	-0.0472264614854	-0.167568598861	-0.0474284686681
19	FEL014_S_TGCTTCGAGAGCAAGA	FEL014	Response	001-103	0	A	letrozole	Cancer_cells_Cancer cells_1_1_1_1	Cancer cells	0.019199701304	0.0539804405735	-0.00420464601247	-0.00837057954087	0.113923489812	0.112229832029	0.247788955601	0.0865316487498	0.0854397398794	0.0773146682131	0.0437052042594	0.114868895958	0.0410654347894	0.179212494856	0.174343782711	-0.0444321644281	0.149565961386	0.0152952549287	0.0371880247375	-0.000792381130451	0.0223522499476	0.0613091175942	0.156347318172	0.0373765242252	0.0227308165159	-0.077033694155	0.00708222653595	0.186900814519	0.121155463706	0.0198087715696	0.00522871410516	0.0145300534027	0.170974151157	0.150069843906	-0.0420467130032	0.0840658196103	0.118070269714	0.0763539552351	-0.0087397078012	0.0472603761012
20	FEL014_S_TGGTACACACACCGAC	FEL014	Response	001-103	0	A	letrozole	Cancer_cells_Cancer cells_1_1_1_1	Cancer cells	0.065683357292	-0.0130856883086	0.0576590761223	0.19762199677	0.100019554836	0.0584521810454	0.206448575873	0.0648961183392	0.123771578077	-0.0027197497438	0.0101062087909	0.0162118802404	0.0788824597857	0.14511809646	0.158531449521	0.0824347056784	0.0754881111215	0.0283790961185	0.00831036428881	0.0365194785949	0.0423473863662	0.0526226556205	0.146205413568	0.0795019111052	0.236743003788	0.0511170820278	0.108386347601	0.109511957717	0.211568893508	0.02976620874	0.0681326553938	-0.006884896904	0.0709520806764	0.0369146711812	0.0655448454124	0.0255387306383	0.128762160924	-0.037256071966	0.043425967675	-0.0214505381981
21	FEL015_S_CGGAGAAGTACTGGGA	FEL015	Non-response	001-105	0	A	letrozole	Cancer_cells_Cancer cells_1_1_1_1	Cancer cells	0.110581217074	0.194747308271	0.0522579255868	-0.0415961557314	0.139938943105	0.161415081252	0.219342354271	0.0581079349331	0.110426201411	-0.0539539267196	0.0598770441834	0.000459185527177	-0.0294553883152	0.0981356443667	0.0732466382072	0.1708480552	0.0728627785958	-0.0149712432168	-0.0473308079219	0.133807632869	0.0400447433747	0.00479673331139	0.0877945463182	0.0590363630718	-0.0465583187849	0.0326075889721	0.0879524795874	0.110347940678	0.0721521364723	0.0537987515892	0.00977580019909	0.05998720497	0.144788939725	0.117793405358	0.0835761132374	0.0581739993434	0.155332514453	-0.0251427635068	0.0781598191214	0.0778860628385
22	FEL019_S_CTGCCTACACCAACAT	FEL019	Non-response	001-113	0	B	letrozole + ribo	Cancer_cells_Cancer cells_1_1_1_1	Cancer cells	0.11707406421	0.181340274211	0.0260298029388	-0.0513501467664	0.162889388828	0.112797025893	0.227691176386	0.096080586244	0.134756085644	-0.00760210893575	0.0411268493048	0.155018229076	0.0730149506346	0.101249231491	0.171854312993	0.0172533096222	0.105482210184	0.0531778538066	-0.00681770738997	-0.0530726003177	0.0360935684006	0.0283466458556	0.0592725162546	0.0285117303431	0.135490916344	0.0733715544635	0.11800452824	0.135116443206	0.126531137764	0.0683623820046	0.0731668803168	0.0309825121428	0.151890185847	0.0987704080729	0.0442040408307	0.0743602943506	0.141072163556	0.121325243394	-0.022353409645	0.218673315781
23	FEL019_S_TTCCGGTGTGTCTCCT	FEL019	Non-response	001-113	0	B	letrozole + ribo	Cancer_cells_Cancer cells_1_1_1_1	Cancer cells	-0.0178094327324	0.133417796422	0.0154740113734	0.044683114671	0.127368500713	0.161407722466	0.36860855914	0.0585929606782	0.0397791257455	-0.0311349123286	0.0117195235656	-0.0782558746661	-0.0748330297631	0.0981789816207	0.0981855873423	0.0930557912823	0.0989157577162	-0.131653225366	-0.144837222638	0.0466527658436	-0.0393959300852	-0.00457536534409	0.0979933110747	-0.0220212195414	0.164144070752	0.0250912905545	0.189275678418	0.135110619369	0.0101693451563	0.0352604515882	0.0352539088912	0.0364331450158	0.0280070585716	-0.040876597798	0.113816443562	0.0583335901747	0.0868049096353	-0.12563490281	0.0693427111667	-0.0753135556451
24	FEL020_S_ACTACGATCTCGCAGG	FEL020	Non-response	001-115	0	A	letrozole	Cancer_cells_Cancer cells_1_1_1_1	Cancer cells	0.0848072318919	0.0964204196407	0.0545656255695	0.149091681011	0.133926926081	0.225915449175	0.167788419566	0.104042690345	0.166210985593	-0.0022822994566	0.00731281928109	0.0120181865647	-0.00205994423112	0.0342829814889	0.0951967834489	0.0261646375896	0.0282303146956	-0.0850023830555	-0.145778227514	0.028905637214	0.00602299708121	-0.0361730941813	0.0870901969522	0.0682234057367	0.256006086941	0.0341973793795	0.220680965973	0.148116497339	0.140756568584	0.0421698810449	-0.0157015852465	-0.00843137218276	0.091496918275	0.0914613663001	0.0651268317555	0.11139887253	0.1824155021	-0.0246347899578	0.0660912238247	0.0489959354539
25	FEL020_S_ATCGGCGTCTCGACGG	FEL020	Non-response	001-115	0	A	letrozole	Cancer_cells_Cancer cells_1_1_1_1	Cancer cells	0.0701249540973	0.12056645715	0.0690224050743	0.205478189292	0.054538024023	0.171993420457	0.220546177324	0.0642637323525	0.10498866538	-0.0161270093106	-0.00321857225993	0.0645852136027	-0.108659212091	0.0538991813925	0.173946942861	-0.106242094653	-0.0443312811539	0.110909803096	0.105666908998	-0.200614536714	0.0682146477092	-0.0040144071976	0.0835729577079	0.0484222752253	0.160333310473	0.0835894284534	0.172017085091	0.12403613241	0.0764477095418	0.0951302552587	0.0487887615044	-0.00217509363329	0.0896947797187	0.0211048914553	0.129582721297	0.0581417473151	0.126695752744	-0.15755306413	-0.166235135543	0.00909898031588
26	FEL020_S_CGCGTGACAGCAGTCC	FEL020	Non-response	001-115	0	A	letrozole	Cancer_cells_Cancer cells_1_1_1_1	Cancer cells	0.118847046317	0.291660014496	0.125713572886	0.177294886651	0.148571853006	0.167816283339	0.156200367412	0.0786497603235	0.09678551432	0.120047863217	0.023386230602	0.100285744122	0.0747888366333	-0.0125627828668	0.166691014493	0.0466655925259	-0.0148656575314	0.137810881116	0.0929857161488	0.0756537207838	0.0419800709518	0.0462050874749	0.101206851689	-0.0240795177863	0.264565686585	0.0541987007744	0.15875219947	0.126559024945	0.122379963516	0.0817167974625	0.135227537854	0.0270242248824	-0.00569441314477	0.0947796333108	-0.00378295511279	0.136454970815	0.148345995133	-0.0026271702993	0.0946371787146	0.032008820639
27	FEL020_S_CGGGTCACAGCTCATA	FEL020	Non-response	001-115	0	A	letrozole	Cancer_cells_Cancer cells_1_1_1_1	Cancer cells	0.0233610515081	0.0176761900869	0.0229211807738	0.118337124947	0.0549387354221	0.205583125292	0.201357294002	0.0663714742228	0.12105987236	-0.00477702248761	0.0752596543465	0.0242609741258	-0.0261664353258	-0.01632154102	0.111188846114	0.0812290994397	0.0554750564693	-0.0219586872624	-0.00869364575039	0.115682789852	0.0169417582741	0.0543320131513	0.089472998827	-0.0506648280086	0.171733695865	-0.00204422727672	0.052471185027	0.102828015745	0.00615250782855	0.0104029096714	-0.00889330124607	-0.121365067655	0.0492874846705	-0.0303057776601	-0.0369519950346	0.0691674363432	0.0474295899139	0.064399579577	0.134295130005	0.0641632609259
28	FEL020_S_CTGCTCAAGCACTTTG	FEL020	Non-response	001-115	0	A	letrozole	Cancer_cells_Cancer cells_1_1_1_1	Cancer cells	0.0746101372714	0.208618488183	0.00439178047228	-0.111503678656	0.156137893086	0.209976430784	0.191872307975	0.0755947254027	0.0887613512326	-0.0220753017379	0.045430891005	0.10386588648	-0.00639469641037	0.106150298781	0.0312017419386	0.096552860201	-0.0355515378003	0.101516641814	0.0543430531134	0.0421406931212	0.0556427892641	0.0190312874232	0.0809502918687	0.108902872556	0.240863883214	-0.0247533134859	0.0671800410663	0.107252995649	0.125665563195	-0.000802367188196	0.0580748865248	0.0919207160783	0.0631987050199	0.0283029739749	0.20560764582	0.0821510852875	0.199281520088	0.0639137329336	0.0659928817167	0.137047592915
29	FEL020_S_GAGTGTTTCAGGTGTT	FEL020	Non-response	001-115	0	A	letrozole	Cancer_cells_Cancer cells_1_1_1_1	Cancer cells	0.093743264564	0.0259611499595	0.067304937452	0.055237870698	0.142034898145	0.215598330993	0.168116934049	0.0917897052061	0.174618608032	0.0382196838139	0.102621735251	0.0733074428956	0.00867404502168	0.146152897875	0.111869945895	0.10832954292	-0.00927693119312	0.149654723171	0.133843254547	0.014173323953	0.119986583688	0.0535902527945	0.138825039939	0.0382347074598	0.181125962605	0.175044655408	0.198690721494	0.159647255326	0.0623929293635	0.121900577245	0.0468012537145	0.107740660936	0.132394348726	0.198686055675	0.205548963414	0.0711139205333	0.171028344483	0.152821599047	0.0215845825935	0.0896949084369
30	FEL020_S_GATAGCTAGAATAGTC	FEL020	Non-response	001-115	0	A	letrozole	Cancer_cells_Cancer cells_1_1_1_1	Cancer cells	0.0816053040065	0.20677254765	0.0462894372463	0.00232285325371	0.0588406833616	0.187890075794	0.189038768611	0.0539263938382	0.0956119549455	-0.0374460848435	-0.000898059191061	0.0816601293017	0.0146311679817	0.230391395128	0.0760578190894	-0.0954864490319	0.0877845734434	-0.0750866058605	-0.0831202757335	-0.212537607766	-0.0303057028012	-0.0126603524456	-0.00938532045861	0.0719699484619	0.197826133909	-0.111992444933	0.139440150032	0.0983174046103	0.10604459522	-0.0045793958628	0.0559499680553	0.00494461778707	0.132566517597	0.0553536007369	0.100659475348	0.0557573196535	0.168332964041	-0.0478759251431	-0.155903682279	0.0264186992102
31	FEL020_S_GGAGATGAGGATTCAA	FEL020	Non-response	001-115	0	A	letrozole	Cancer_cells_Cancer cells_1_1_1_1	Cancer cells	0.00858528852263	0.252059631808	0.054605065503	0.0503467852082	0.085617741719	0.172904473935	0.171128544016	0.0648004115497	0.152478526799	-0.00484401480967	0.00331878168742	-0.0250282933832	-0.0944623256917	0.0529396298765	0.077032900104	-0.0152890674315	0.0267035454121	-0.0413950864326	-0.0349684538532	0.00139047372031	0.0337699741172	0.011354718918	0.120184796075	-0.0764304238548	0.192610522359	-0.00419671072507	0.0981435153893	0.0634648531635	0.0428009215321	0.0582780951053	-0.00173315285442	-0.0327800109912	0.161028819988	0.0314508392078	0.113431880967	0.0318520341009	0.178878263795	-0.0216931060378	0.0254595905119	0.0267113983496
32	FEL020_S_GGGCGTTCATAGCACT	FEL020	Non-response	001-115	0	A	letrozole	Cancer_cells_Cancer cells_1_1_1_1	Cancer cells	0.103271051534	0.024866935332	-0.0452640929174	-0.0580327162537	0.122920656037	0.247111339714	0.184333672121	0.0861794901591	0.115600299641	0.0339390494694	-0.0477722569174	0.109339016272	0.0120026491372	0.0666286380597	0.163449600045	0.0012312037757	0.0440301539425	0.0628785575218	0.0783921040536	0.0100921623217	0.0590153193506	0.0662430464384	0.114274634507	0.0228146244668	0.128923680444	-0.0123163527226	0.107268477348	0.159450328925	0.0610172531534	0.0453887411911	0.0170626261162	0.0966990315781	0.0521112505449	0.0772499692274	0.128570399768	0.14465948649	0.13558390095	0.00231253585819	0.0430214561539	-0.0357874823522
33	FEL020_S_TACCGGGCAACGATCT	FEL020	Non-response	001-115	0	A	letrozole	Cancer_cells_Cancer cells_1_1_1_1	Cancer cells	0.0444378102054	0.320237097043	0.0605924338763	0.00382309345986	0.182494116027	0.205284101227	0.209949943378	0.106221283759	0.199952093642	0.0151748702796	0.0321498099729	0.0965665300939	0.0814299959283	0.135767546328	0.0902563721493	-0.0246637269962	0.0159750535446	0.0932207552651	0.0728944672063	-0.144193691648	0.0346665460107	0.0330503923935	0.0773803162358	0.0733640267091	0.278527014536	0.0111331973956	0.144697700093	0.148070627384	0.0463782196785	0.146592106067	0.130988167262	0.0867176384614	0.164300223765	0.0755300654726	0.115804559875	0.00214360935472	0.16226137164	0.0498713433037	-0.091906011438	-0.0403580825035
34	FEL020_S_TACCTGCCAAACACCT	FEL020	Non-response	001-115	0	A	letrozole	Cancer_cells_Cancer cells_1_1_1_1	Cancer cells	-0.0273735987907	0.251865989648	0.0605959769655	0.00417076281279	0.162381587322	0.234817346072	0.24377632508	0.119104256026	0.152893680343	-0.0191525887759	0.0227179177244	-0.0375807719226	-0.137711431216	0.0340477136781	0.14359483555	-0.131376032765	0.0754578839731	-0.0486812201942	-0.0471013509861	-0.141706171194	-0.00534592925169	0.0172630206717	0.0561294016333	0.0161621771833	0.151038067554	0.0110145805616	0.103056563815	0.0981940449776	0.0784665346555	0.00548906298785	0.0657878410951	0.0587011832449	0.106183603517	-0.0698659964363	0.137398547513	0.087467761934	0.207161722219	-0.0678386284865	-0.103492230276	0.0414398345417
35	FEL020_S_TATTTCGCAGAAGCGT	FEL020	Non-response	001-115	0	A	letrozole	Cancer_cells_Cancer cells_1_1_1_1	Cancer cells	0.0572735315098	0.195400874037	0.0601181520551	0.0378755370245	0.17757098168	0.224191803569	0.264106171264	0.0983850707157	0.13104023806	0.02922135619	0.0714764983549	0.0047608160518	0.0711020332706	0.0215701854004	0.174282103475	-0.160026692318	-0.0805208543851	-0.00489847316444	0.00105401395142	-0.190218555668	0.0108557504354	-0.0507000952914	0.111083301288	0.084687016428	0.268814883119	0.0243683264085	0.190228251419	0.259150720446	0.164677076598	0.0272198997477	0.022245048297	0.0408127831925	0.151646683284	0.0695778831869	0.243886606999	0.124187715903	0.215315833107	0.0572144574183	-0.134355817328	0.0789060160362
36	FEL020_S_TCAGTTTCAAGTGGTG	FEL020	Non-response	001-115	0	A	letrozole	Cancer_cells_Cancer cells_1_1_1_1	Cancer cells	0.0751458021636	0.262365190326	0.00843671518597	-0.0204047439054	-0.0140471527922	0.113661884338	0.116816659659	0.0483445863329	0.0762610778867	-0.0466627671574	0.0637490200009	0.00794429811485	-0.0360431800613	0.0573880969668	0.12412862059	-0.0342091687569	-0.060116649664	0.00284768914883	0.0199001786417	-0.0196972347725	0.0359558674511	0.0130649203366	0.00344599793614	0.0388798347668	0.0798934508254	0.0236062480039	0.0721648736477	0.100293307523	-0.0589278996072	0.0675996505969	0.0384113969427	0.103697822376	0.0588462358396	0.0893349242033	0.0615986797778	0.0242537573537	0.109478078244	0.11033982969	0.00231275932599	0.0699659090856
37	FEL020_S_TCATGAGCACTGAATC	FEL020	Non-response	001-115	0	A	letrozole	Cancer_cells_Cancer cells_1_1_1_1	Cancer cells	0.0412649863164	0.141321910915	0.05445646893	-0.00941379897829	0.119335887369	0.192092377497	0.251205711822	0.0806967971387	0.170602857996	-0.00351293524595	0.0806297772003	-0.00409427441886	-0.00407682946704	-0.0496819718117	0.206321635073	-0.0499904570552	-0.0682189070556	-0.0339322519579	-0.0354432204876	-0.0585273298814	0.00575205890259	-0.0275224984907	0.0635379592885	-0.0152579350682	0.196950899214	0.00281269718982	0.221606756267	0.149086591897	0.21877567365	0.0576389753058	0.0462136089277	0.0746001225132	0.121427432661	0.0745513272838	0.141792489728	0.0776182680775	0.202392185374	-0.00823799772872	-0.0161278764812	-0.0406836916646
38	FEL020_S_TTACGTTGTAGCGCTC	FEL020	Non-response	001-115	0	A	letrozole	Cancer_cells_Cancer cells_1_1_1_1	Cancer cells	0.0739023763327	0.212262880549	0.00536228004596	0.0728794118072	-0.00493402154756	0.13602954413	0.161049165758	0.0801630017717	0.0460405845426	-0.0246280419715	0.0607848997091	0.0426900196884	-0.0282691221593	0.0634793469473	0.141793452596	0.0867036483746	-0.0712418378542	0.0204343814402	0.0115858423704	0.127327801184	0.0985680013724	-0.000563241473248	0.0685310307089	-0.0565436093574	0.212692878087	0.0204352393085	0.122449951588	0.0629448292842	0.159865374222	0.0145332166842	-0.0185377539688	-0.105387858586	0.0588445023312	0.123866705179	-0.0125920536592	0.122037951069	0.0671994688883	-0.00810551412885	0.129939293845	0.159246797746
39	FEL020_S_TTCTAACGTGTATTCG	FEL020	Non-response	001-115	0	A	letrozole	Cancer_cells_Cancer cells_1_1_1_1	Cancer cells	0.0799440804647	0.294138387219	0.0720148044878	0.0948448004719	0.0924542179281	0.195447038312	0.205550331009	0.0724840019116	0.0946739389462	-0.0280405491134	-0.0220781966484	0.0520744793613	-0.043076207939	-0.00757356820788	0.0984549144132	-0.152235386299	-0.00627219887233	0.116367539728	0.106201152673	-0.175564018928	0.0709224883202	0.0312277195037	0.0754772924457	-0.00718802261275	0.173346206073	0.0499526772606	0.0864410890813	0.16061806913	0.0589910657521	0.0201576059234	0.0947939527634	0.075452723936	0.0473405643144	0.0362434427558	0.125350873917	0.0424494282787	0.148570609941	-0.164643217263	-0.130349348047	0.0838838429134
40	FEL020_M_AAAGTGAAGTGCTACT	FEL020	Non-response	001-115	14	A	letrozole	Cancer_cells_Cancer cells_1_1_1_1	Cancer cells	0.0607300329511	0.210884832004	0.0631822574172	0.0203929724065	0.226615145773	0.193416468909	0.182424269094	0.0956362514689	0.160033615716	0.00252669926928	0.0997331458668	0.0756776934534	-0.100883210097	0.00865710518857	0.153702089097	0.0467311511713	0.130379870436	-0.0939320442915	-0.0645670109755	0.0566413622778	0.0186567277914	0.00920432214474	0.0859108044969	-0.000825657785498	0.0992134303129	-0.0422931536053	0.10092625379	0.0301600061733	0.0810358596084	0.0267302232447	0.0297704189664	-0.0326662842565	0.118962067946	0.0910932888369	0.146963479693	0.147328562699	0.146265277551	-0.0716043514463	0.0177051688662	-0.036590939762
41	FEL020_M_ACCAACAGTGCCTTTC	FEL020	Non-response	001-115	14	A	letrozole	Cancer_cells_Cancer cells_1_1_1_1	Cancer cells	0.0312606955615	0.294151270791	0.106216943727	0.201083979804	0.108556084105	0.166956742361	0.166032021069	0.12081480755	0.149257109931	-0.0386517825364	-0.0706675724711	0.0137288151348	-0.115606084739	0.0384434395703	0.138824164944	-0.123273586496	-0.0376673165859	0.104572459379	0.124455675411	-0.15545659563	0.0981471462427	0.0345331837485	0.106414178482	0.114075677417	0.183551326084	0.0934017238763	0.264730252217	0.131182628469	0.208052352967	0.0509463262186	-0.00738633524138	0.0710944994967	0.0666630223478	0.0533379339504	0.116292204204	0.105997862789	0.124445401801	-0.0689567757129	-0.0923100578299	0.179672368541
42	FEL020_M_ACGTTCCGTCTAGGCC	FEL020	Non-response	001-115	14	A	letrozole	Cancer_cells_Cancer cells_1_1_1_1	Cancer cells	0.0876581915207	0.127141442927	0.0144525417264	-0.00678967180313	0.182982270046	0.150010342858	0.217906249919	0.0770341067155	0.105480661053	0.000567817065214	-0.0410008791304	0.0585034503234	-0.0130235870584	0.0976573566404	0.0747062032504	0.0535404558857	0.163085884171	0.058555135531	0.0821877004937	0.0820539850646	0.0453073792375	0.0795965433446	0.0912823789576	0.00820211690522	0.142767395619	0.0170081144709	0.109200242967	0.0882581881683	0.154272612909	0.0494740097456	0.053445004166	0.0430633326626	0.129674495796	-0.0401901502149	0.0465658477036	0.110482230133	0.204840921989	-0.172594640624	0.0222511436821	0.0576294974041
43	FEL020_M_ATTCAGGCATGAGTAA	FEL020	Non-response	001-115	14	A	letrozole	Cancer_cells_Cancer cells_1_1_1_1	Cancer cells	0.0557664951965	0.193894603672	0.0571546770454	0.0155779757797	0.163528690277	0.174802292939	0.245861453059	0.0725237522685	0.111289858407	-0.0488497955832	0.0335043354359	0.031391114824	-0.0239633983468	0.223880268656	0.170495409506	-0.064013673163	0.159348420564	0.0960368823864	0.117099059014	-0.0679508950916	0.0638914587632	0.076706113282	0.119559866088	0.0236282542925	0.0832298846503	-0.00361562657559	0.142785539518	0.221327794097	0.19365786215	0.0287371580275	-0.000424763478509	0.0249858152086	0.138357716366	0.0571546034095	0.109600228333	0.0367560660224	0.210263714292	0.0426538027678	-0.107345219794	0.196988368723
44	FEL020_M_CAGTGCGCATCGTCCT	FEL020	Non-response	001-115	14	A	letrozole	Cancer_cells_Cancer cells_1_1_1_1	Cancer cells	0.0577273927338	0.155352683623	0.004804937042	0.00731878747094	0.118914649092	0.165223536668	0.252740879354	0.0547599067849	0.119187079388	-0.037259607566	0.0435925905813	0.0801710448133	0.0022941719037	0.00952815809376	0.0789542988312	0.0865997988188	-0.0234346372218	0.104077856053	0.128656094202	0.0298194172373	0.0840549439396	0.0116344849749	0.111263125913	0.0448013760734	0.139552651277	-0.0444222559805	0.170240513014	0.122262962554	0.174862781169	0.123612244795	0.106905781107	-0.0835706934099	0.108809019568	0.118901432037	0.156334470541	0.102700443638	0.139302610098	-0.189207915774	-0.0209389610139	0.0376126886972
45	FEL020_M_CATGAGTAGATCCGAG	FEL020	Non-response	001-115	14	A	letrozole	Cancer_cells_Cancer cells_1_1_1_1	Cancer cells	0.121957266302	0.31775283176	0.0785401430855	0.125329608943	0.158677359488	0.158364597998	0.221025391028	0.10164630495	0.0922004099938	-0.010155160469	0.083799123944	-0.00562244909002	0.0143772256768	0.099469636262	0.126192204577	0.121129443234	0.0870241497781	0.0541100012999	0.061636522882	0.134181569492	0.093442248336	0.0877531864731	0.0687431831156	0.0231505085134	0.132442791424	0.0266610894272	0.116801971469	0.0759588007471	0.159484769125	0.0237603870214	0.100488335769	-0.0404717961278	0.0742343069729	0.0712294138768	0.15801871052	0.0909723564374	0.153131482602	0.083398798786	0.105064152845	-0.0838617490228
46	FEL020_M_CTGCCATAGGGTTGCA	FEL020	Non-response	001-115	14	A	letrozole	Cancer_cells_Cancer cells_1_1_1_1	Cancer cells	0.0944791607762	0.127317652109	0.0294920620933	0.214936367835	0.0846659125808	0.184290483855	0.235013994365	0.0967838740309	0.15301492642	0.0356157714751	0.185845559575	0.172111439245	0.0714502414733	0.156387812788	0.173243634487	0.048703715879	0.0072533840312	0.0991019921626	0.0833864938554	0.0628725366531	0.0880520289691	0.0711946150022	0.107869807211	0.0434814271185	0.0675182070574	0.0895741970058	0.110829819562	0.22915411284	0.138899142225	0.027419658914	0.0414480179154	0.0534681756338	0.223772929573	0.163059956332	0.114475940908	0.094869565408	0.214761596582	0.0664343706583	0.0923012534472	0.168872095879
47	FEL020_M_GAATCGTGTCACTACA	FEL020	Non-response	001-115	14	A	letrozole	Cancer_cells_Cancer cells_1_1_1_1	Cancer cells	0.00693779480848	0.212204017369	0.0511531573487	0.0719234688759	0.163163753198	0.169027490733	0.223812282878	0.0953204104617	0.152268535668	0.0116372350021	0.000488940419385	0.108459010598	0.0809326244245	0.0655506203425	0.144589821767	0.020999240485	-0.00255290162304	0.0266448152467	0.0328094295035	0.023958086838	0.0431385562897	0.0401709853332	0.10937160455	-0.058846423301	0.211105236868	-0.00953611680534	0.105568310941	0.114206309704	0.120135158866	0.0490780332221	0.149112232945	-0.00227776972693	0.00934041249308	0.00833426390961	0.0678714113472	0.0669815403756	0.10731626519	-0.105109803434	0.0633565238044	-0.104165138626
48	FEL020_M_GTGTGATTCGAGAAGC	FEL020	Non-response	001-115	14	A	letrozole	Cancer_cells_Cancer cells_1_1_1_1	Cancer cells	0.0367248445465	0.220876325226	0.0909113497237	0.0503959371574	0.106503006881	0.177023352544	0.242569179123	0.0441441187912	0.0843855618471	0.00505188055484	0.0331495622318	0.0948137141634	0.0360372676033	0.140723272383	0.120818089571	0.0820054919125	0.131489403343	0.03019268126	0.0783645174226	0.10160153021	0.0553373779676	0.0959980231606	0.0967581876162	0.0669540958971	0.0770605187821	0.0770008951167	0.168859081965	0.151385771459	0.224765503821	0.033285283922	0.165996738863	0.0599169761847	0.199512615547	0.0612657537177	0.179878055892	0.00264071963636	0.210762655404	-0.0786871229176	0.0547105699772	-0.107989143699
49	FEL020_M_GTTTGGAGTGTGACCC	FEL020	Non-response	001-115	14	A	letrozole	Cancer_cells_Cancer cells_1_1_1_1	Cancer cells	0.0224488058643	0.172917702616	0.00814314227153	0.0324172735997	0.156855194287	0.236383511868	0.340435066147	0.0803666243915	0.153144668654	0.0275995942738	0.0432294278252	0.0062816121563	-0.00544525240823	-0.0110906563019	0.116609857891	-0.101258872937	0.0514452192834	0.026254083953	0.0854411100605	-0.0941410158962	0.0604055800031	0.0239992688226	0.0525474423334	-0.0030969376585	0.138235077691	0.0921780367898	0.0879976173558	0.166287234618	0.175370754296	0.0905865711154	0.077329462605	0.0315772811761	0.137325286155	0.178668872129	0.192863726366	0.070643400482	0.233493366111	-0.029596320064	-0.0662578534766	-0.0915193228453
50	FEL020_M_TCAAGTGTCTGGTTGA	FEL020	Non-response	001-115	14	A	letrozole	Cancer_cells_Cancer cells_1_1_1_1	Cancer cells	0.0805880620403	0.309716867707	0.0966813750869	0.20205555545	0.132976267159	0.174028124597	0.196417932569	0.0993011261606	0.147053630914	-0.0439001082521	0.0430706397851	0.0548785384519	-0.0750914456926	0.0343833145535	0.183975509261	-0.00150751166499	-0.0607631914673	-0.0733444855929	-0.0853798557883	0.000392851307508	-0.028149167377	-0.0421142182668	0.067984777866	0.0333795684997	0.149024277498	0.0442902961453	0.229442159678	0.186983631665	0.14750519779	0.0542241131258	0.0777296400221	0.0492643733407	0.0833326685534	0.124604972426	0.133851321142	0.0829304561226	0.154787156217	0.0535602717235	0.0341168801866	-0.0385145924429
51	FEL020_M_TCATGAGTCGCGTGAC	FEL020	Non-response	001-115	14	A	letrozole	Cancer_cells_Cancer cells_1_1_1_1	Cancer cells	0.0121149294336	0.191085306779	0.0803987276731	0.0572641747779	0.162887851726	0.13784479638	0.192829937002	0.0684757003151	0.130207996194	0.0306542582761	0.0349003872668	0.0928130770709	0.00694316598224	0.114236612184	0.0732767500542	0.0293892746284	0.0556565118119	0.000524705299369	0.0442567190985	0.0399524975424	0.0360205670418	0.0332188271377	0.0647634016085	0.0598959131554	0.191074546804	0.0590989179333	0.0587670445584	0.0363134284318	-0.00557932026139	0.0373694499668	0.00752412021685	0.0145927402321	0.0782376286344	0.0783356417775	0.147873897265	0.0388324237044	0.104696295556	0.0346162357595	-0.00395673370205	0.0953749989667
52	FEL020_M_TCCATGCGTCACGACC	FEL020	Non-response	001-115	14	A	letrozole	Cancer_cells_Cancer cells_1_1_1_1	Cancer cells	0.053551119162	0.0245056116416	0.0533052865666	0.103808064377	0.124020092382	0.175229125236	0.247399913016	0.077082783381	0.10347037637	0.0197614912728	0.090921167077	0.0214134431499	0.0311503527525	0.0258294396601	0.121777442128	0.12184800967	0.0748259434627	-0.0116181534307	0.0340387311809	0.155973033925	0.0689589038465	0.0350949606441	0.119401787987	0.134637447641	0.256598273894	0.0558155899992	0.0772517195143	0.0605124585719	0.114709541227	0.0223439834494	0.0669086025563	0.0200034699223	0.100876854232	0.181475958095	0.0577674452858	0.12024679284	0.244760129342	-0.0455586496035	0.112640155503	-0.0133522527385
53	FEL020_M_TGACCCTTCCTACGAA	FEL020	Non-response	001-115	14	A	letrozole	Cancer_cells_Cancer cells_1_1_1_1	Cancer cells	0.0879868804446	0.190128491086	0.0405884903685	0.0762337802009	0.183410189305	0.197696266199	0.200175562872	0.0681196586352	0.147585961615	-0.00212410683055	-0.0234976361018	0.0350988509774	-0.0159394430328	0.0356618626301	0.126403653261	0.0911878999603	-0.0120593747862	0.0348472806635	0.0784007818224	0.101854358417	0.0541976623092	0.0298938236319	0.0931341698674	0.0137213958775	0.0417403505393	0.0216317408257	0.235572429967	0.146188645464	0.14423367235	0.0362315934925	0.0232159571289	0.0345244628262	0.142517604473	0.208463475345	0.143041829917	0.0837971091916	0.158575001211	-0.0078192106746	0.0662125855664	0.0161372547129
54	FEL020_M_TGGGAGATCTATCCAT	FEL020	Non-response	001-115	14	A	letrozole	Cancer_cells_Cancer cells_1_1_1_1	Cancer cells	0.0179868260193	0.169890901236	0.0310221128153	0.142758163652	0.167153555321	0.166058239172	0.260603942293	0.0852817986294	0.144393706473	-0.0405238242657	0.0972916818546	-0.0415061598455	-0.026155376413	0.0944487150876	0.135010904718	-0.0855393490984	0.147701659501	-0.00569944831451	-0.00685496525645	-0.103036251322	0.0321277554047	0.052427670785	0.106284657749	0.0640758383754	0.133208358169	0.071263179973	0.101225198021	0.163087497577	0.0726120109118	-0.0353321649088	0.02899729858	0.0215964805473	0.133315285779	0.0485512808604	0.1610312637	0.103669684626	0.180714186849	0.068491565267	-0.055560289622	0.00529346024688
55	FEL020_M_TTGACCCGTATGGAGC	FEL020	Non-response	001-115	14	A	letrozole	Cancer_cells_Cancer cells_1_1_1_1	Cancer cells	0.105669745277	0.0173290398031	0.0805543806969	0.0389031978118	0.0825500972146	0.144803050256	0.222215430364	0.0846586301163	0.171824566905	0.0491021443228	-0.00792697837876	0.0681178696921	0.0607718716822	0.143716725734	0.116776196194	0.110923280435	0.00608576794945	0.0526738117984	0.0790109141274	0.151067112625	0.065427047885	0.0489250373991	0.0933362100968	0.0320655436715	0.290955690097	0.0773418624432	0.135425276911	0.146452488105	0.0222711663292	0.049535921607	-0.00385678269975	-0.0863977782597	0.172798859928	0.0980298332291	0.0962548024841	0.0523123713897	0.140197668124	-0.0659931117424	0.0902535294385	-0.03637888032
56	FEL020_M_TTGTGTTCAATGGCAG	FEL020	Non-response	001-115	14	A	letrozole	Cancer_cells_Cancer cells_1_1_1_1	Cancer cells	0.080046202477	0.245944836366	0.0216880576688	0.0889624636987	0.126594783006	0.112044018834	0.22029865976	0.103168135218	0.127105067146	0.00523597773594	0.111137914063	0.0914004924924	0.0802121676511	0.24786654859	0.063877037788	0.0391029527539	0.141214739067	0.085797013737	0.100788657925	0.0430888239158	0.0761085890603	0.116223850414	0.0694729871671	0.037558765874	0.213024746906	-0.00413312862435	0.201453390834	0.203778687142	0.126425001069	0.00664231914586	0.0391522049852	-0.00633612454968	0.111908951736	0.139668666424	0.183695068489	0.10124654345	0.198631863586	-0.0269320774057	0.0804028553119	0.212635265727
57	FEL020_M_TTTCACAGTTTCACAG	FEL020	Non-response	001-115	14	A	letrozole	Cancer_cells_Cancer cells_1_1_1_1	Cancer cells	0.106189954386	0.196865472065	0.0263502052331	-0.0211129454287	0.114373062711	0.181856986173	0.219203196586	0.094940616702	0.112386831179	-0.0489348737968	0.0655417138262	-0.0446147840415	-0.0294520834551	0.066019486353	0.16176179353	0.152021946201	-0.0523717958202	0.0262594196138	0.0361041150949	0.182460670836	0.0596705631397	0.0213225287923	0.053421557023	0.0333476506364	0.0409939958032	0.0342378979663	0.171718343147	0.108475089059	0.177104496689	0.0295219599173	0.00138398185175	0.0111722461775	0.0845819727788	0.0519890374413	0.124468503543	0.106003797774	0.10432111474	0.0713929602761	0.140772582487	0.0697757757031
58	FEL020_E_ACATCCCAGCTACTAC	FEL020	Non-response	001-115	180	A	letrozole	Cancer_cells_Cancer cells_1_1_1_1	Cancer cells	0.0265904978723	0.0942352759536	0.0286665457044	0.0795830788502	0.113351709107	0.169128082403	0.207538978975	0.0336401973156	0.0634968898646	-0.0136901082208	-0.00715251327333	-0.00816013033552	0.00729205307075	0.0703722158375	0.101518079394	0.0927622241892	0.14613900736	0.0195493301743	0.0765838313514	0.132064843391	0.0557126605853	0.0677802679273	0.101223798471	0.0419734322384	0.118537032211	0.0935079602457	0.157695929392	0.177828933702	0.171401237987	0.10219122712	-0.0233193112423	-0.0133703752809	0.0873163407734	0.0107681452284	0.0708546586054	0.0489187887971	0.228792455504	0.0354126171799	0.0680912739429	-0.11464082761
59	FEL020_E_ACCAACAAGTGGTTCT	FEL020	Non-response	001-115	180	A	letrozole	Cancer_cells_Cancer cells_1_1_1_1	Cancer cells	0.00044667240697	0.226142233991	0.0368549388186	0.0730900155878	0.136219244694	0.131754132857	0.138834525359	0.0730984317678	0.141951247804	-0.00845590604216	-0.0336590946327	0.000945680520873	-0.0340099234797	0.0843961377575	0.166854130918	0.077582948986	0.0260859217169	-0.0276646278046	0.014398822037	0.102259973742	0.0306940553446	0.0169223434509	0.110043894649	0.0414730402276	-0.00384299575643	-0.00562072727263	0.182236573554	0.191275863992	0.162181779721	0.0716305108815	0.111742491744	-0.0256328307031	0.114279899892	0.0247492399166	0.112648651413	0.105328896449	0.18597687748	0.0162500347138	0.0625167161946	-0.0517681759784
60	FEL020_E_ACCAACAGTAGATTAG	FEL020	Non-response	001-115	180	A	letrozole	Cancer_cells_Cancer cells_1_1_1_1	Cancer cells	0.0377978671227	0.305565318827	0.0679553869494	0.12978306028	0.0698019814498	0.132410801794	0.164596978705	0.0701444688193	0.119404068457	-0.0249461941335	-0.0280750334745	0.0795475192171	0.0223965123035	0.0500263929395	0.150701403948	0.117220804362	0.00484728598465	0.0707641700377	0.0112756023188	0.0669317923026	0.0291866346218	-0.00693519620321	0.0598765361559	-0.00324863390917	0.213963745154	-0.00272125851469	0.166726633687	0.122330424108	0.158277402318	-0.0103597020333	0.00387264578623	-0.0132212756768	0.0987828431194	0.0577383599319	0.0742584475682	0.0613629366774	0.128592515287	0.0242922544152	0.0231748936361	0.0419662675497
61	FEL020_E_ACCACAAAGACATCAA	FEL020	Non-response	001-115	180	A	letrozole	Cancer_cells_Cancer cells_1_1_1_1	Cancer cells	0.0208287685565	0.171799560902	-0.00384345373068	0.0363015249555	0.128294652329	0.141036124726	0.250411128982	0.068366006102	0.0929653918496	-0.00482804918513	0.0805581199145	0.0257135438396	-0.0400920108331	-0.033280816009	0.0985488309087	-0.019099523186	-0.0301322176456	-0.0105873140431	-0.0362787829657	0.0011015603345	0.0445839145838	-0.0689255229547	0.0628576867599	0.121342766817	0.12936392059	0.0674864803555	0.111145432372	0.174744541724	0.18719890969	0.0641513623167	0.0170090804076	-0.00920818251962	0.0786867221175	0.047657157742	0.0225222773554	0.105773333462	0.135415270293	0.000660061364783	-0.0650803247788	-0.0207166844276
62	FEL020_E_ACCGTTCGTACGGTTT	FEL020	Non-response	001-115	180	A	letrozole	Cancer_cells_Cancer cells_1_1_1_1	Cancer cells	0.0743709599821	0.190368199473	0.0881935034175	0.172217543569	0.139124051398	0.0917053194328	0.163069156502	0.0562767624749	0.0522630492018	-0.00508158050435	0.00319709565253	0.0991924780087	-0.0428185336912	0.112273958602	0.130850466807	0.187022545138	0.127982214155	0.0780609036269	0.0939562612491	0.139648646023	0.081398724879	0.0905435452244	0.061617174067	0.00696403180432	0.184423087913	0.0212865818407	0.187805956691	0.145193749514	0.110523068565	0.00334320306057	0.0503230613781	-0.00571131137445	0.11574736789	0.116164785378	0.117962696383	0.13365409191	0.186512539283	-0.0296356356685	0.0901714678246	0.0558953001717
63	FEL020_E_ACGATGTTCAGCCTCT	FEL020	Non-response	001-115	180	A	letrozole	Cancer_cells_Cancer cells_1_1_1_1	Cancer cells	0.040702099186	0.239099318102	0.0358229345046	-0.000815834719719	0.136276202699	0.14005146575	0.214249024001	0.0687403816735	0.0572249574049	0.0261963030042	0.0759666715705	0.0713819190348	0.0461629178168	0.103259694114	0.124257595723	-0.0380298277268	-0.0499870207364	0.177945698071	0.179579201269	-0.0452645878089	0.0960074849045	0.0534573183221	0.0633674696935	-0.0145261967225	0.151857951294	-0.018110319282	0.116198498342	0.20326924253	0.15617490939	-0.000633826449538	-0.0363177366064	0.0362465984115	0.0998938504074	0.168275242568	0.0596821076404	0.0894025170779	0.169143138964	0.0401650586119	-0.0839018556015	0.183773967743
64	FEL020_E_ACTTATCCATAACTCG	FEL020	Non-response	001-115	180	A	letrozole	Cancer_cells_Cancer cells_1_1_1_1	Cancer cells	0.0180243293784	0.222354436899	0.0766353692091	0.0354432997514	0.11981512394	0.0931298684655	0.241563891826	0.097985204663	0.133640952933	-0.00118852766962	-0.0196294740099	-0.0544152387246	-0.00435183702087	0.062183200085	0.0557755442024	0.0899029964661	0.0447003882483	-0.0420217064665	-0.00380849055866	0.108441915208	0.00906379208702	0.00835354570574	0.0508718951012	0.0818465746817	0.116019764025	-0.0366284434804	0.14829929826	0.0869856985526	0.198199900488	0.00950286678774	0.0662032686202	0.0794385303669	0.107559449095	-0.000816000504352	0.0832712743182	0.0807056997119	0.10063609058	-0.211004762749	0.0671132168497	-0.19940814564
65	FEL020_E_AGACAAAAGAGTCCGA	FEL020	Non-response	001-115	180	A	letrozole	Cancer_cells_Cancer cells_1_1_1_1	Cancer cells	0.105399373939	0.318829804028	0.0615418364351	0.0589554260116	0.218216568175	0.143981834583	0.227027859707	0.0905875076035	0.100318927903	0.0363754115911	0.0921216824896	0.13597366052	0.0728202751493	0.183755817803	0.165373144069	0.069394444801	0.22813723743	0.105277232613	0.128653787868	0.0805466276945	0.0416202380337	0.109987717641	0.0348492246194	-0.0415071902217	0.0745112188287	0.03331638683	0.0946382812124	0.170498158818	0.216071176726	0.0261328902546	0.0181687897643	0.125273224557	0.157914120737	0.223605703968	0.183702996928	0.0718180139196	0.221841180541	0.0291493594045	0.0418509072506	0.0982098770421
66	FEL020_E_AGCGCCACAATGCTCA	FEL020	Non-response	001-115	180	A	letrozole	Cancer_cells_Cancer cells_1_1_1_1	Cancer cells	0.103073343721	0.279363182099	0.0625711025679	0.0536113072397	0.162994251564	0.160629136035	0.147695871344	0.0664938322792	0.116446600141	0.0115757348631	0.0440873226995	0.0261527593808	0.097773637527	0.186608953229	0.114486362084	0.157868691792	0.0966463449035	0.0513730736024	0.0717020382017	0.129437156759	0.0672378452946	0.0645865269145	0.0579128758462	0.0341474513112	0.0747053191242	0.0395101330209	0.0671629570075	0.141395789282	0.103946306162	0.0339362014892	0.0592795308126	0.059560108979	0.124032923294	0.0584066403199	0.1132026909	0.0914539164923	0.191539627321	-0.125434382275	0.0707449758747	-0.168535854321
67	FEL020_E_AGCTTCCAGAAACCAT	FEL020	Non-response	001-115	180	A	letrozole	Cancer_cells_Cancer cells_1_1_1_1	Cancer cells	0.0420642042617	0.226779717278	0.076499820124	0.111579396719	0.110918017331	0.134189081993	0.208491385061	0.0901527396974	0.100962720227	-0.0680648167783	-0.0533423377626	0.0622373399176	-0.0423654215823	0.0872122346205	0.139052721867	0.0729960148655	0.105857932938	0.0343007066771	0.0506704013011	0.0991568514969	0.0655725215681	0.0561627423823	0.0974020466597	0.0674505295443	0.0781282298229	0.00152106418331	0.188172328445	0.228467014937	0.161891809866	0.108727729848	0.00210825609261	0.0364487817015	0.111998909177	-0.0182233324442	0.176754492869	0.0200962792684	0.194223558244	0.0222384665136	0.0482048151116	0.0147593698476
68	FEL020_E_ATCCCTGGTCACGCTG	FEL020	Non-response	001-115	180	A	letrozole	Cancer_cells_Cancer cells_1_1_1_1	Cancer cells	0.0839270054937	0.301059933568	0.0850988481863	0.0989176157861	0.0615137518358	0.13447598986	0.205389514251	0.10675618276	0.106032689555	-0.0495860076936	-0.0295710607903	0.107320131093	0.0349036448354	0.000532796618433	0.129728991434	0.0564337517612	-0.0571409514368	0.0809840416255	0.0677654932431	0.0764200946028	0.0420447903252	-0.0054453845642	0.0872947466043	0.108686966893	0.100889728041	0.0376798704116	0.0654845868368	0.132124094526	0.162670238127	0.011771142243	0.0852226890941	0.0558907889695	0.0872721748033	0.153489795094	0.0622621201132	0.0375052776857	0.135569328974	-0.0556465406697	0.0279837404217	0.0439939092666
69	FEL020_E_CAACGGCCAATATCCG	FEL020	Non-response	001-115	180	A	letrozole	Cancer_cells_Cancer cells_1_1_1_1	Cancer cells	0.150723398576	0.223612490365	0.0364860951976	0.106632556463	0.151767703356	0.148235513583	0.27218949465	0.106905324489	0.088911222653	-0.0396593998105	0.00152986960134	0.0494058175913	0.102873442545	0.0880151350383	0.111469011604	0.170642783813	-0.0335227978072	0.193842216802	0.126859067723	0.118306356534	0.0802324219624	0.0454446757787	0.0993036540992	0.0836948792738	0.028549713237	-0.020077643286	0.189854643887	0.150113998394	0.130851310422	0.0383324491203	-0.00778937697181	0.0583897581583	0.0686383541128	0.0628468871725	0.0476962056154	0.169301261257	0.192103619209	0.0454862696676	0.0829983287142	-0.019183346668
70	FEL020_E_CATACTTTCGCGGTAC	FEL020	Non-response	001-115	180	A	letrozole	Cancer_cells_Cancer cells_1_1_1_1	Cancer cells	0.0207064128872	0.20783300045	0.107611940059	0.0947130566238	0.196712011651	0.140586028436	0.166906808568	0.0796985200029	0.0810478324057	-0.0180500564049	0.0712083215249	0.065386675659	0.0484881907309	-0.0164411583446	0.0588546263827	0.0661603037765	0.0165230947459	0.118861317885	0.0684560330778	0.07438536665	0.0469394441735	0.029060239651	0.0927218628898	0.0306016411326	0.156999200741	0.0409353000871	0.200144197095	0.175038951195	0.149337918425	-0.00529632930526	0.034405164031	-0.0227597903365	0.15247196047	0.116348602875	0.0904528354983	0.111179526608	0.230431520488	0.0342660675907	0.0411428835032	0.114575241081
71	FEL020_E_CATCGCTGTAGCCCTG	FEL020	Non-response	001-115	180	A	letrozole	Cancer_cells_Cancer cells_1_1_1_1	Cancer cells	0.0880886826353	0.214614430386	0.0705856102547	0.113540396004	0.144214313825	0.153555533729	0.168563776028	0.0657775125506	0.171487353498	-0.01592466194	0.0428861306801	-0.00591701439976	0.0209466507102	0.10669117545	0.140366560706	0.0589441054027	0.0893874621849	0.0589297916338	0.038022616722	0.0719857027673	0.0108303964089	0.0381477334772	0.0886039565283	0.00247835218357	0.0802002828159	-0.0203624923348	0.107043965945	0.146898665225	0.080451301633	-0.024145487277	-0.0217778028528	0.00336293964542	0.146071556979	-0.00261654133444	0.0977166448181	0.0468747565347	0.170872628894	-0.0349901670829	0.0305207364204	-0.0262731265163
72	FEL020_E_CCCGAAGCATCACAGT	FEL020	Non-response	001-115	180	A	letrozole	Cancer_cells_Cancer cells_1_1_1_1	Cancer cells	0.0776632066001	0.245271894812	0.0577316275919	-0.00850061319051	0.243935803838	0.121316836879	0.243231017902	0.0746379270642	0.0589035295044	0.00596139275823	-0.0657263703039	-0.0153593630716	0.0763865648231	0.129271615363	0.112728667172	-0.0141917363667	0.138593756552	0.0626243441104	0.0767277110402	-0.00327579945504	0.0459644388511	0.0720987436675	0.0703529907665	0.177501525017	0.126875122732	0.0593891600044	0.0629973360718	0.170132363688	0.113436273667	0.0251284203069	0.0452047239271	0.00842204306616	0.118888720451	0.0167803991877	0.0825905378003	0.107394125217	0.203212574695	-0.100370559287	-0.0599209508041	-0.169976455193
73	FEL020_E_CCTATCGGTGTAACGG	FEL020	Non-response	001-115	180	A	letrozole	Cancer_cells_Cancer cells_1_1_1_1	Cancer cells	0.0706690361979	0.158662341251	0.0302040236705	0.0420912451756	0.139173172095	0.15583755862	0.19194222323	0.0805684728768	0.126182051065	0.013313707835	0.0694231558578	0.143803133552	0.13773531994	0.151081889425	0.122980955592	0.221277648794	-0.00943372704107	0.0727357684819	0.013473985213	0.257507094622	0.029899267065	0.0496723295439	0.105124998233	0.0459510253875	0.127852377685	0.0384373032641	0.0822841354366	0.111852402023	0.189842688312	0.065601002766	0.123113765838	0.043622338795	0.172327466085	0.00305991567099	0.105421771254	0.0588087891994	0.218444969045	-0.0654775712971	0.224590136031	0.0935423589042
74	FEL020_E_CGGACACTCATTACGG	FEL020	Non-response	001-115	180	A	letrozole	Cancer_cells_Cancer cells_1_1_1_1	Cancer cells	0.113790454242	0.181865669493	0.072326092237	0.0527829857055	0.195115108125	0.14670682632	0.242432890886	0.121309363814	0.191428234674	0.0324430611521	-0.00487709319627	0.032969953489	0.0340630186927	0.00813300687044	0.135656878901	0.217036163369	0.0976209754071	0.0540627823003	0.0288255468069	0.178229149954	0.0486710791322	0.0633025508767	0.059513364887	0.117920172481	0.0319616180572	0.0368829818731	0.145513300436	0.112553875047	0.168558804001	0.0754529564326	0.0467715677848	-0.0400026569004	0.182605547437	0.0881050998062	0.113207308846	0.151305398231	0.276900650271	-0.0947399366054	0.138586687615	0.0274707822704
75	FEL020_E_CGTTAGAAGATTCGCT	FEL020	Non-response	001-115	180	A	letrozole	Cancer_cells_Cancer cells_1_1_1_1	Cancer cells	0.101077021706	0.19766101518	0.0383722370926	-0.041196040122	0.115267015973	0.178943136424	0.226673830672	0.0640615275121	0.0382475509953	-0.0207300630433	-0.0902165544567	0.0241596912701	0.0930432038815	0.0171169910688	0.104667594175	0.0552861307806	-0.0479447680874	0.0475570456254	0.0153357456478	0.064824394854	0.0276509054223	-0.00336082227823	0.0872191511939	0.0740066705227	0.0556459417955	0.0124034677914	0.139560839754	0.104393956419	0.184561638643	-0.00595702602332	0.00683922827777	0.0308952617615	0.115259035572	0.0784026003093	0.163330051121	0.0722628482883	0.197862209165	-0.0160471110642	0.0246031158229	0.0481991226096
76	FEL020_E_CTCCCTCTCGATTCCC	FEL020	Non-response	001-115	180	A	letrozole	Cancer_cells_Cancer cells_1_1_1_1	Cancer cells	0.0777643737873	0.131744291542	0.0409428187753	0.0578971573505	0.13299644899	0.195058145415	0.158706746105	0.0775009845214	0.113813537271	0.0239381720851	0.0113175597875	0.0362377186317	0.0400968187794	0.0490297327061	0.14506214047	-0.0124412914334	-0.0217024094245	0.118464449803	0.118835315764	0.00703443356103	0.0710507738338	0.0237066718853	0.0735547492442	0.0911629685908	0.0360947890953	0.0615309565934	0.275626542345	0.205351464013	0.213756080572	0.0199061280718	0.0593113727072	0.000171521234184	0.0870773453269	0.0486793280354	0.0298624799769	-0.00901943267304	0.279921401885	-0.110529436455	-0.0569815615345	0.073558863197
77	FEL020_E_CTTCTAAGTCTTCATT	FEL020	Non-response	001-115	180	A	letrozole	Cancer_cells_Cancer cells_1_1_1_1	Cancer cells	0.0698279005823	0.224701848313	0.0711414202412	0.120848449036	0.146248872742	0.108696515493	0.19917511333	0.0886810772228	0.108199801924	-0.00348473081242	-0.0938406626314	-0.0716159414305	-0.0266310637095	0.0607305676017	0.0845716250703	0.00232788360495	0.0471383079298	0.0767373366986	0.054389818876	-0.0995849517091	0.0444461258167	-0.0211967299835	0.116148780406	0.0418848376701	0.128880112189	0.103769400194	0.195072914245	0.202454739048	0.148729912046	0.0649926219468	-0.0233258765613	0.168696755365	0.167345336825	0.044731934899	0.13996641009	0.0482155072839	0.286068436917	-0.125952281487	-0.144281087133	-0.030626955514
78	FEL020_E_GACATCAGTGGAAATT	FEL020	Non-response	001-115	180	A	letrozole	Cancer_cells_Cancer cells_1_1_1_1	Cancer cells	0.0402715960341	0.193950659161	0.0325121425419	0.0265734551493	0.105404708183	0.115087767016	0.197105328924	0.0716755316271	0.0815521813655	-0.0764790450053	-0.0212183652765	-0.00575287898561	-0.020834077391	0.0907859573511	0.1475704044	-0.0109415525436	0.0268616906652	-0.0294666411509	-0.0233305902873	0.00157058917222	0.0672500552682	-0.0251928699888	0.109396265549	0.0881635760066	0.16325744943	0.037386336264	0.056277978772	0.140160984389	0.171966598026	0.056280349587	0.0380664497672	-0.0895748879897	0.12232650157	-0.0857423901151	0.0298873246275	0.11606346597	0.19095752085	-0.032670059281	-0.0531139867415	-0.0188489915605
79	FEL020_E_GCGATCGCAATCACGT	FEL020	Non-response	001-115	180	A	letrozole	Cancer_cells_Cancer cells_1_1_1_1	Cancer cells	0.0523535212097	0.170893765828	0.0915635571699	0.102751226626	0.256795658481	0.138966921055	0.18221739322	0.0744545803226	0.0991223252489	-0.0440223394315	-0.0216066457743	-0.0182129319271	0.0707605882237	0.0843037395278	0.135791425088	0.119307575213	0.060471083389	0.0250565864971	-0.0110286881188	0.0561436878676	0.0613552523012	0.0268212144777	0.110041974123	0.0336308103692	0.0464475685766	0.0243389452117	0.154619434359	0.202827882541	0.166818505103	0.0690570983809	0.0934365323151	0.0653451371801	0.0525430933713	0.115157414764	0.14967529637	0.106891699021	0.194676700258	-0.0588170030314	0.017342335882	-0.075328860857
80	FEL020_E_GGCAGTCGTGCAACAG	FEL020	Non-response	001-115	180	A	letrozole	Cancer_cells_Cancer cells_1_1_1_1	Cancer cells	0.0787270985483	0.206400472965	0.0864020390012	0.0675133864512	0.0709062740828	0.118925445992	0.23588580824	0.0904677787176	0.0654460503715	-0.0563851762417	-0.0345271544935	-0.0218581944084	-0.0206227243933	0.0833674167232	0.110274056568	0.0761601861774	0.0151761375817	0.130981691046	0.117045735409	0.00793282543076	0.0585889879979	0.0500422459864	0.11245559869	0.0679332782572	0.0525794056432	0.0289705378678	0.130161199015	0.178423165253	0.26573390174	0.0163978340035	-0.0402134981306	0.100494111956	0.208339200499	0.00956148356141	0.0857374484937	0.0233507352708	0.256276711458	-0.0299010129314	-0.0345259085926	-0.0730371787597
81	FEL020_E_GGGCTCATCTGTCCGT	FEL020	Non-response	001-115	180	A	letrozole	Cancer_cells_Cancer cells_1_1_1_1	Cancer cells	0.0707664591661	0.240107711608	0.0510620938101	0.0249747439689	0.166919281793	0.138121721488	0.195098761719	0.103451835815	0.136023110335	-0.0088027954006	-0.135754399765	-0.0336522302722	-0.00112193980123	0.0754642865825	0.108778065346	0.065979772488	0.0639771387265	0.131906849277	0.0748501666691	-0.0171790109901	0.0939428207491	0.0475161538339	0.118745705665	0.0871802550102	0.204422341673	0.00383238949884	0.122121488171	0.212424266824	0.202538837212	0.0346746398728	0.116401024122	0.092459957586	0.175055304922	0.033639931268	0.110268849941	0.0609435281157	0.276441785949	-0.169337464771	-0.0597986144088	-0.0167445988807
82	FEL020_E_GTAATGCGTCCGATCG	FEL020	Non-response	001-115	180	A	letrozole	Cancer_cells_Cancer cells_1_1_1_1	Cancer cells	0.0431193371192	0.0871312539372	0.083641674628	0.033947679666	0.0674686735675	0.11712831923	0.185607220908	0.108335150444	0.149021363705	0.0726821632186	0.0858864431227	0.0734732988839	0.0381914606753	0.116495192998	0.136652802179	-0.0225197051642	-0.072021081864	-0.00330967687536	0.0056174954573	-0.0123158779276	0.00695329643621	-0.0183675453314	0.067816805821	0.0741608077168	0.0728942770526	0.0225664529972	0.0495382108838	0.208728652158	0.193421286272	0.0851552946115	-0.0071274165188	0.0736622369826	0.0834848542749	0.0651668394171	0.130018453927	0.104048023382	0.245155349753	0.0951936500653	0.0210254817686	-0.0366870489157
83	FEL020_E_GTCAGCGCAGAATTCC	FEL020	Non-response	001-115	180	A	letrozole	Cancer_cells_Cancer cells_1_1_1_1	Cancer cells	0.0411894931	0.232287252496	0.0623297911843	0.102587220144	0.11893316064	0.116786350118	0.238499176075	0.0777407480418	0.0947578192168	-0.0393107880253	-0.0338474620534	0.0697273901251	-0.0408316587135	0.133966423207	0.110778035775	0.234994940701	0.0597197860341	0.0772022685756	0.0131812017723	0.203854265324	0.0598865643203	0.0515260296242	0.0856976306539	0.0296582194904	0.127030298737	-0.0134812437665	0.172460156101	0.204344368653	0.198167983819	0.0506932054999	0.0339785684056	0.0381020894962	0.161163131588	0.0627094817215	0.161388526764	0.0985734519109	0.213864514091	0.0879329759045	0.161175048857	0.10415986707
84	FEL020_E_GTGCACGCAAGAGGCT	FEL020	Non-response	001-115	180	A	letrozole	Cancer_cells_Cancer cells_1_1_1_1	Cancer cells	0.053343293093	0.192711656737	0.075218654216	0.0728331483109	0.221956353104	0.12755546713	0.163600028094	0.0736468238765	0.09333917952	0.0120309404653	0.019601280944	0.0322202605953	-0.00654789358603	-0.0498152582147	0.123602478643	0.0320887656946	-0.0808013967133	0.0356855979018	0.0545641367345	0.054890344426	0.0290299855107	-0.017115757898	0.0819579320258	0.0440233791878	0.000468448846103	-0.0140741732477	0.085828323115	0.135891022831	0.101128588496	0.0296278251609	0.05417259407	0.012647413952	0.110020453066	0.0572089664893	0.0652418185684	0.0424153104962	0.241711388229	0.0409885561692	-0.00313122175704	0.0140084954903
85	FEL020_E_TAGATCGCAATAAGGT	FEL020	Non-response	001-115	180	A	letrozole	Cancer_cells_Cancer cells_1_1_1_1	Cancer cells	0.121705134154	0.165167821154	0.0271263383098	0.123248774571	0.116267782428	0.137797344739	0.179166246147	0.0554439219459	0.120278789456	0.00087295672549	-0.0578680954926	0.0171352088087	0.018517761893	0.0930196508024	0.13729671728	0.122087940919	0.0215027341722	0.0587684250413	0.0484827533766	0.0883502976035	0.0436468291164	0.0157661968689	0.100268452391	0.0766778865354	0.00332221525665	-0.0140920959076	0.140913230827	0.185076616279	0.0424730265613	0.0638643147687	0.134873465605	0.153337854515	0.0980009099156	-0.00710015345621	0.156020104397	0.110236928212	0.186885250571	-0.0512557374015	0.0237146314154	0.0345665578997
86	FEL020_E_TATCAGGCACAACCGC	FEL020	Non-response	001-115	180	A	letrozole	Cancer_cells_Cancer cells_1_1_1_1	Cancer cells	0.0534235500095	0.16244921007	0.0260209592571	-0.0487383632172	0.0801238150923	0.146571912127	0.213709574277	0.0890889039651	0.075168458206	0.0200318239663	0.0884397010231	-0.0581957489629	0.0672239962305	0.160351804501	0.119094163649	0.118072130442	0.105240715259	0.0929694434826	0.0861674575341	0.0833249968838	0.0640074069672	0.0828985606191	0.0945478847828	0.0585362470589	0.0411302057031	0.0329327999893	0.203095244116	0.198329387258	0.164511607965	0.0929647757797	-0.0359574467917	0.100975256571	0.061443048885	0.0520615244855	0.07155362779	0.0952046640139	0.235818633987	-0.0210229842271	0.016041781027	0.0109030669761
87	FEL020_E_TCCGATCTCTGTGCTC	FEL020	Non-response	001-115	180	A	letrozole	Cancer_cells_Cancer cells_1_1_1_1	Cancer cells	0.0402305920783	0.116163631103	0.0551510822388	0.105209121142	0.155392581573	0.11169872192	0.211444723815	0.110174074027	0.119760551681	-0.0156522675281	-0.100761554474	0.0439009512887	-0.0014692467337	0.0577425202922	0.137696210508	-0.185429086455	0.0750700843246	0.00462426502281	-0.03326930855	-0.209459401825	-0.031327259938	0.00475092393026	0.0648260285559	-0.0419255584869	0.0859559169407	-0.0339942869517	0.164287818233	0.126465150456	0.170040009755	0.0336486580054	0.090859977774	-0.0152687211325	0.0981331821133	0.0300801851241	0.0923536992422	0.112022792694	0.182118014704	-0.149149882113	-0.153732199943	-0.0948417435758
88	FEL020_E_TCTACCGTCGTTAGAC	FEL020	Non-response	001-115	180	A	letrozole	Cancer_cells_Cancer cells_1_1_1_1	Cancer cells	0.126949002105	0.0997475789891	0.0572854430169	0.107439293557	0.171293776945	0.134564720952	0.148455249284	0.0807080720077	0.128369022256	-0.0187675132323	-0.0138522494675	0.069955859037	-0.000594541577583	0.086886826307	0.107730213937	0.240804155624	0.139437101855	0.141398709558	0.153066026543	0.303578112957	0.104680580163	0.140748153604	0.0411339041175	0.0186523244469	0.209178910063	0.100863934019	0.132319104675	0.254567244363	0.0723310612636	-0.018575206852	0.0687797820459	-0.0321580691955	0.123027291775	-0.0224827124106	0.0619398491251	0.153613372145	0.175314025495	-0.0253907249558	0.245759258418	0.0354975327113
89	FEL020_E_TGTAGACTCAGTCACA	FEL020	Non-response	001-115	180	A	letrozole	Cancer_cells_Cancer cells_1_1_1_1	Cancer cells	0.124866018346	0.179758571247	0.0221899863739	-0.0481199510236	0.119635388907	0.0902457373435	0.19979845136	0.0807320521119	0.124897014596	0.0316695538984	-0.0532576270408	0.184781439122	0.116314586975	0.100803713556	0.0785425062995	0.117951280217	-0.0764769369496	0.132397051376	0.0554476179711	0.0669184590708	0.0954992012777	-0.0153782884946	0.061074184927	0.0707445500145	0.102230663752	0.0353664264833	0.139819149668	0.146688505645	0.0894904028477	0.00300767467585	0.07998653252	0.0404148638455	0.143141772593	0.131818694464	0.0390606797443	0.0462994085745	0.207907172955	-0.0432032551311	0.0125562300463	0.0831857406226
90	FEL046_M_ACGTAACTCGCTTACC	FEL046	Response	001-117	14	B	letrozole + ribo	Cancer_cells_Cancer cells_1_1_1_1	Cancer cells	0.107137564098	0.147133718202	0.107909344971	0.170047523903	0.0322131489144	0.0535415179153	0.0625926611778	0.0660149356443	0.0152866589273	0.100805676398	0.089092984394	0.145660554247	0.0739128175384	0.245530648504	0.13772107105	0.25341191323	0.182472346494	0.144275416439	0.130156699831	0.219541548887	0.14974855365	0.184053992424	0.13117991171	0.109866199135	0.072050327915	-0.0146094899019	0.0161457103116	-0.00568319766666	-0.0187564458583	0.0473500025751	0.0920340655641	-0.00918066850893	0.015730870098	0.171607959592	-0.0295380876573	0.113385629066	-0.0479077181479	-0.0416653598501	0.266280560134	0.0654823823955
91	FEL046_M_GCTCAAAAGCGTGTTT	FEL046	Response	001-117	14	B	letrozole + ribo	Cancer_cells_Cancer cells_1_1_1_1	Cancer cells	0.10418821984	0.131175049197	0.146810368026	0.10054456555	0.167823806675	0.158815049611	0.244035743279	0.0861891909288	0.262020476291	0.115936827675	0.12928772293	-0.033736498856	0.0975647084386	-0.107889158431	0.0824858183782	0.182251473983	-0.22018534513	0.0742675736702	0.0378522229195	0.15169697649	0.112512820849	-0.0082733129521	0.0326576161197	0.0635792192402	0.115278597418	0.0653716199943	0.224257564814	0.202725838828	0.0924994268246	0.126247120691	0.128445787069	-0.00269589456357	0.181200991745	0.0608351456357	0.0690892231957	-0.0415491661437	0.0611837167522	0.286271146565	0.162486831404	0.104787138105
92	FEL021_S_ACACAGTTCGATTTCT	FEL021	Response	001-118	0	C	letrozole + ribo	Cancer_cells_Cancer cells_1_1_1_1	Cancer cells	0.142015690386	0.0451931332311	0.0782768564797	0.0767757106379	0.128649714279	0.194917572361	0.125767017782	0.103392676313	0.121724115197	0.0208766451271	0.0761520063801	0.137742807776	0.0643902765496	0.00875691846777	0.0999026992713	0.0808195816825	0.057911451316	0.0426921012349	0.0194881201747	0.11577715944	0.0735557309862	0.0450630591599	0.0649441202318	0.00360682216861	0.111533145684	-0.00505603784925	0.0964567532424	0.163571464659	0.0562618472572	0.0693381808857	0.0813225294429	0.0201416472985	0.0891621085694	0.0514362856255	0.0729571406659	0.0876279339804	0.102230834434	0.156632363966	0.1232936371	0.166712406292
93	FEL021_S_AGACACTTCGATTGGT	FEL021	Response	001-118	0	C	letrozole + ribo	Cancer_cells_Cancer cells_1_1_1_1	Cancer cells	0.0763931994718	0.145701463084	0.0898256779041	-0.0218396715791	0.129470852542	0.165012889964	0.274955384036	0.104251331381	0.0957515743564	-0.0412104803005	0.0304523981892	0.0860162736363	-0.024784864589	0.0216196412531	0.148876524147	0.0635144039321	-0.03108600166	0.0645654213726	0.0578134101343	0.106370656415	0.0733409808849	0.0333217813624	0.105819163222	0.0920794239542	0.208306053793	0.124324986132	0.0891009049141	0.191702084959	0.0698193271708	0.0880400264367	0.11004941312	0.00410336177978	0.220434791255	0.0875723755252	0.0629785589576	0.0825684772155	0.244534011776	0.0800191214091	0.108914519969	0.0871463222295
94	FEL021_S_AGAGAGCGTTTGGGAG	FEL021	Response	001-118	0	C	letrozole + ribo	Cancer_cells_Cancer cells_1_1_1_1	Cancer cells	-0.0296376050451	0.0115888536225	0.0201004310334	-0.00788979901444	0.0665928094883	0.124017514422	0.162322550818	0.0810338607382	0.0889313585897	-0.0736279189243	0.0305140001032	0.0958439938974	-0.0185124976016	0.0137177179243	0.117595162083	-0.00425684127935	0.156942128157	-0.0248628357057	-0.0224379409141	0.0154218788648	0.00546559056295	0.0633092058777	0.044201495968	0.0591340745591	0.144753648533	0.0806603004018	0.17886241961	0.134964836185	0.0194129565458	0.0409400946715	0.047318894255	-0.0117237089312	0.120375853286	-0.0234302732123	0.0904832646515	0.0341428814325	0.198650214136	0.102429999293	0.0373400231453	0.104266578734
95	FEL021_S_AGTAGCTGTAATGTGA	FEL021	Response	001-118	0	C	letrozole + ribo	Cancer_cells_Cancer cells_1_1_1_1	Cancer cells	-0.0175016421105	0.2536416408	0.0287263775475	0.013787644571	0.0212345818083	0.119342512099	0.187990733956	0.0871457040473	0.0751751062415	0.0410284786656	0.0187576864857	0.0959896337301	0.0661460237043	0.0764888371336	0.179271172783	0.0202169463242	0.0926825709334	-0.00356744584342	0.00460546288091	0.044779339263	0.0192681531876	0.040275910827	0.0271629863499	-0.0520698891771	-0.0275330699848	0.0548874586081	0.153307315221	0.165243492948	0.0454633258059	0.0966933967946	-0.00132989535989	0.168713798341	0.0543488338982	0.143977640139	0.0308855608687	0.0956096236239	0.120991497421	-0.0187414352534	0.0666294892969	0.0458423684423
96	FEL021_S_AGTCTCCAGCATATGA	FEL021	Response	001-118	0	C	letrozole + ribo	Cancer_cells_Cancer cells_1_1_1_1	Cancer cells	0.0618720060106	0.0624852514887	-0.00904243551787	-0.0183275255274	0.0717407354259	0.12072186879	0.177815193098	0.0968048229372	0.0259179025291	0.0312634068486	0.0669477914967	0.0544711369147	0.0105680954957	0.137332692979	0.146161066254	-0.0109577177759	0.0354650194706	0.070464895779	0.0937192885006	0.0157933151642	0.0603160271037	0.0682882269233	0.0546984331729	0.0576224894647	0.00211253553432	0.047145050203	0.101918541714	0.184173500979	0.155695900106	0.0342726730705	0.0612985987071	0.0458880690548	0.0139674990848	0.00284972849642	0.103777103755	0.0253897530885	0.186024633622	-0.0830199228924	0.0222231372892	0.122627518619
97	FEL021_S_ATTACTCCAGCAGTGA	FEL021	Response	001-118	0	C	letrozole + ribo	Cancer_cells_Cancer cells_1_1_1_1	Cancer cells	0.0995061803586	0.0410066840127	-0.00437257456638	-0.122238412194	0.140242130817	0.0793093430224	0.261809917402	0.0582086638431	0.0651646544373	0.0215926546506	0.0502532499139	0.108206597815	0.0059938406929	0.0925927021223	0.116181797614	-0.108511936392	0.105544253579	0.180681699654	0.201394899784	-0.0924205834409	0.0911210249022	0.129331504827	0.0423701607448	-0.0635381826249	0.12598984612	0.0107655606432	0.127614768381	0.221485931015	0.137744036595	0.0186789312852	0.0457600039238	-0.0476719705177	0.139351648782	0.142012548754	0.0678280822987	0.0350659561337	0.189867460602	0.0741447269135	-0.0751049801115	0.196720856416
98	FEL021_S_ATTCATCGTCACTTCC	FEL021	Response	001-118	0	C	letrozole + ribo	Cancer_cells_Cancer cells_1_1_1_1	Cancer cells	0.0223493905719	0.141219320568	0.0825121128653	0.127068480572	0.0737572187871	0.0839886461182	0.196446860272	0.0540976119498	0.0124133687966	0.0144830441149	-0.0670637831764	0.114582361771	-0.0127128248279	0.029698044275	0.0644363463293	-0.173775689413	-0.0246352619764	0.0400247113497	0.0980204024224	-0.183614160375	0.00146474376835	-0.0119035300416	0.0630436313655	-0.013663932748	0.133729103196	0.018667873534	0.166973223161	0.0860968495003	0.078979293398	0.0391413501695	0.0195991457059	0.0232894755702	0.0106535950115	0.0826878812696	0.0369693421025	0.116979047558	0.0837012170522	0.0474218191645	-0.149563893374	-0.0872355802917
99	FEL021_S_CAGATTGCATACAGCT	FEL021	Response	001-118	0	C	letrozole + ribo	Cancer_cells_Cancer cells_1_1_1_1	Cancer cells	0.0344034680108	0.0929903383153	0.132381507482	0.178131222514	0.166970814991	0.148357522205	0.17573690067	0.121815072796	0.188381571488	0.0969170583153	-0.00923969443191	0.0741643752615	0.00663080675817	0.113953058402	0.132702514107	0.0444029303901	-0.0397134685227	0.117013195321	0.1461398307	0.0688177978002	0.0570469422713	0.0781702503086	0.0487866154893	0.139706604397	0.175050227337	0.0822612186578	0.13797303133	0.217298681877	0.138761888571	0.109031018064	0.157848984379	0.0656069170779	0.275526385264	0.11936475876	0.186137554462	0.0573189179455	0.142524563567	-0.0236853006328	0.0920317435875	0.0311105456245
100	FEL021_S_CAGCAATGTCGATGCC	FEL021	Response	001-118	0	C	letrozole + ribo	Cancer_cells_Cancer cells_1_1_1_1	Cancer cells	0.0371029628589	-0.00516533329669	0.0164372369891	0.131669514199	0.0685622943128	0.1775806595	0.17174930769	0.0760902555989	0.0856456511785	-0.0347790309152	-0.0418760676118	0.0594365007127	-0.0575366771632	-0.0113025956206	0.0571106480905	-0.0400260258338	-0.0282271202651	0.018454537745	0.0050881173565	-0.0157395872633	0.00613370133491	-0.0140293705346	0.00868655003364	0.00272449589915	-0.0014340426374	-0.0590536504834	0.202414811406	0.0815246311161	-0.0484977516497	0.0447130941089	0.184731663919	-0.116348786501	0.0820834392085	-0.0182533385478	0.0214297044724	0.063249471507	0.149036492531	0.0129731655642	-0.00134196123503	0.0575776502994
101	FEL021_S_CAGCACGTCCTCACCA	FEL021	Response	001-118	0	C	letrozole + ribo	Cancer_cells_Cancer cells_1_1_1_1	Cancer cells	0.0941501751669	0.104354538062	0.0818832167697	0.0775722891802	0.210929007013	0.144380834959	0.208936233221	0.0880490057867	0.0199193613359	0.0154200942585	0.011431818067	0.0790975537665	-0.0191937833143	-0.020276248934	0.0996418024457	-0.0227007463107	0.034763991861	-0.0778847639238	-0.0856615992445	-0.000794003681084	0.0408406451012	-0.00761720212069	0.111942694151	0.0253526809824	0.156881771817	0.0681988977271	0.0331207813399	0.194283148183	0.107385393184	0.0791003849458	0.0602267769821	0.0218496126016	0.123659892375	0.0462105578586	0.160506578161	0.142427989088	0.123912912003	-0.0242220026983	0.0134232594702	0.0864145101224
102	FEL021_S_CGTAGTACAGCGGTCT	FEL021	Response	001-118	0	C	letrozole + ribo	Cancer_cells_Cancer cells_1_1_1_1	Cancer cells	0.129983643973	0.144183975436	0.0594077260267	-0.0113206502737	0.0843624691019	0.0768567082326	0.179229380836	0.0563743465502	0.0872787529103	0.0738748008455	-0.0243250890646	0.152088128092	0.0596870478671	0.112373951247	0.183197236202	0.0293448184823	0.123362646142	0.0871378517127	0.0934722324293	0.0697482477316	0.0328880677252	0.0887103544387	0.0813888226471	0.0318408549735	-0.0251306664772	0.0045112047286	0.0127020764131	0.132555144195	-0.0636895575474	0.013730595337	0.0656787007063	-0.026841364621	0.0834247271794	0.122653933409	3.28086321311e-05	0.0844847397862	0.0758594067194	-0.198012637297	0.0752875132672	0.0499950286697
103	FEL021_S_CTCACTGTCGATGGAG	FEL021	Response	001-118	0	C	letrozole + ribo	Cancer_cells_Cancer cells_1_1_1_1	Cancer cells	0.0410420137882	0.254616885155	0.0728889016623	0.148268207192	0.0824307844267	0.122136967135	0.212140061266	0.0752491498182	0.0334359856501	-0.0113631461425	0.0891796965395	0.0382811158676	-0.0176815880852	-0.0377004166111	0.167617306656	-0.0823295751678	-0.0367733565572	0.0862553187377	0.151964633737	-0.0726492177317	0.0394626747212	0.0421931857223	0.072366368928	0.0738760184378	0.0148239935962	0.000258439890691	0.0813563821996	0.15766125746	-0.0390008195376	0.0561867268577	0.127613680567	0.0459410960875	0.0825530682475	-0.0420700021406	0.0519837799748	0.135288263895	0.127438116227	0.0899830916309	-0.044836957779	0.0535994644576
104	FEL021_S_CTGCCATCATTGCTGA	FEL021	Response	001-118	0	C	letrozole + ribo	Cancer_cells_Cancer cells_1_1_1_1	Cancer cells	0.0347943555142	0.178500978364	0.164183915165	0.245042951869	0.104079012229	0.163767185889	0.177294534154	0.0851010822971	0.131488310627	-0.0155551451212	-0.0332870119598	0.101607628419	-0.0233122568097	0.0318009533777	0.157947395415	0.0721006914154	0.115314046905	0.0716902696911	0.0598073306992	0.0956573184891	0.0636512145856	0.0802321302638	0.0609976291088	0.0898137195092	0.115531796115	0.0598642081958	0.107212044257	0.155881842716	0.195567951389	0.0554415842433	0.129290100867	0.020336711267	0.202104868605	0.0520393694068	0.0288132977655	0.128851569595	0.20309600811	-0.0368756885454	0.115942840311	-0.0564740461041
105	FEL021_S_CTTACCGAGCATCCCG	FEL021	Response	001-118	0	C	letrozole + ribo	Cancer_cells_Cancer cells_1_1_1_1	Cancer cells	0.0775922762146	0.334211093848	0.0492593210783	0.135856514069	0.0812896435285	0.0928642421627	0.142202008	0.075489916123	0.0109294167776	0.0704237134406	0.0668844053766	0.130443798035	0.0542590751449	0.110644093655	0.159467910888	0.00878111292696	0.0271291486855	0.00498005859945	0.00931357942041	0.0271771772526	0.0445626499577	0.0373174772976	0.0642745812462	0.0695256435504	0.173850358939	0.0220139322868	0.0367431064207	0.145124587748	0.0972945785891	0.0745395431024	0.0711112500607	-0.0147145495473	0.143567302589	0.0585723260228	-0.00601967648998	0.0586341637682	0.185560783473	0.0457440933582	0.0507991898547	-0.00220624317392
106	FEL021_S_CTTCGGTCACCAATTG	FEL021	Response	001-118	0	C	letrozole + ribo	Cancer_cells_Cancer cells_1_1_1_1	Cancer cells	0.121315552902	0.269973548336	0.051957693911	0.0396463335774	0.127958720001	0.190706653481	0.212734616086	0.0862648643481	0.105116976428	0.00863094001574	0.0680694830694	0.200532399597	0.0720268262954	0.0804635962077	0.133684234225	0.0730401619015	-0.0197767206311	0.060713616752	0.0482011218865	0.10694410341	0.044681775671	0.0503891500487	0.062699681707	0.0268542151301	0.264645245925	0.178381669784	0.0489031903881	0.227187367906	0.157686664818	0.0377926330191	0.0425026680844	0.00839784144077	0.176456585197	0.0571417385825	0.0853973767623	0.0673020463828	0.20201048597	0.0667638461877	0.115760301691	0.211399896572
107	FEL021_S_GCACTAAAGCGAACTG	FEL021	Response	001-118	0	C	letrozole + ribo	Cancer_cells_Cancer cells_1_1_1_1	Cancer cells	0.008989786835	0.104330220994	0.0260257683932	0.10840069544	0.128146145476	0.15626639916	0.0902625127833	0.0888330951211	0.0574049212269	-0.03948298554	-0.0215207511497	-0.0448061404251	-0.0187775829078	0.0864800547772	0.128705968887	-0.126032459811	0.0139283297125	0.0156911324121	0.0429239107248	-0.105536539303	-0.0126846196779	0.000312322596174	0.0620088242058	0.0577026169846	0.118789083491	-0.0712122827927	0.0510247704572	0.124554135028	0.15925237209	0.0284140936682	0.0823128422318	-0.0725505803827	0.111656896979	-0.0693761864328	-0.0493434669474	0.0819547791833	0.104498632251	-0.0706772326908	-0.093008402701	-0.15043397753
108	FEL021_S_GCCATGGTCGCTAAAC	FEL021	Response	001-118	0	C	letrozole + ribo	Cancer_cells_Cancer cells_1_1_1_1	Cancer cells	0.10128912271	-0.0182481786185	0.0439253495371	0.129639523863	0.0928825875875	0.196648443218	0.153978315249	0.0769576459589	0.0958933070427	0.0337662720835	0.131377540367	0.189630403363	0.0654963013377	0.0133082278205	0.0910903788282	-0.0510484372054	0.0118918069183	-0.0250497602048	-0.0177213337484	-0.0285844098054	0.0213775811019	-0.0101724991942	0.104580892503	-0.0314110693122	0.157370808466	0.117484768802	0.0718918995017	0.0884857036102	0.113259324752	0.0671353810277	0.0780101125018	-0.118461586569	0.129539841483	0.146645965971	0.0382245895815	0.0428658499775	0.131393983619	-0.00600924476561	-0.0135421390004	0.0221987225024
109	FEL021_S_GGGCTCAAGATTAGAC	FEL021	Response	001-118	0	C	letrozole + ribo	Cancer_cells_Cancer cells_1_1_1_1	Cancer cells	0.0232736730396	0.0967180365848	0.107843976775	0.0652756511995	0.0816389162315	0.163127371887	0.150473487338	0.0809253337663	0.111004967168	0.0812097695507	-0.00470840023658	0.0840242752307	-0.105926267758	0.0936041074539	0.138040833091	0.0839278025467	-0.0312781714945	-0.0381466833547	-0.027409222021	0.119724866392	0.00848730960276	0.00587795621004	0.028494923694	0.136239411844	0.0313065895133	0.0642752857681	0.105983968176	0.190911415689	0.148350148378	0.0947544026029	0.179353726383	0.0543806185845	0.163931387691	0.0690006719607	0.0809675072965	0.0551027569893	0.230714186001	-0.00790401949223	0.138612853645	-0.14834453731
110	FEL021_S_GGTGTCGTCCTCACGT	FEL021	Response	001-118	0	C	letrozole + ribo	Cancer_cells_Cancer cells_1_1_1_1	Cancer cells	0.144041561357	0.0819955747873	0.0899557991291	0.133953836912	0.1638254523	0.142056096641	0.257648730504	0.0932503033127	0.123825313525	0.0566980029662	0.0190156725549	0.167232386023	0.112014524838	0.209890354887	0.14296813957	0.0532781187569	-0.0232581674542	0.0899021834287	0.0857033380773	0.0078354912132	0.053874439354	0.0284540738867	0.162700516042	0.0393046007761	0.0487666052282	0.122688732444	0.0254197314867	0.141707662889	0.175884532495	0.0851750920531	0.133756171262	-0.00630631938294	0.0244554744851	0.0245460787017	0.139421048266	0.118556849895	0.144878601684	-0.142961414831	0.0181075040216	0.000671926489984
111	FEL021_S_GTCACTCCACCATATG	FEL021	Response	001-118	0	C	letrozole + ribo	Cancer_cells_Cancer cells_1_1_1_1	Cancer cells	0.0673494806093	0.129626819231	0.112748569681	0.101512491556	0.10343771321	0.24506130606	0.170955838761	0.0788178668472	0.0398100210611	0.0267439270601	0.0251930360731	0.0673751032725	0.0226639634472	-0.0830202532376	0.137281955598	-0.0627998295032	-0.0288560594285	0.0630451906699	0.019119746251	-0.121324978568	0.04948202138	0.0091390215989	0.109513634888	0.0671294242559	0.0589102536487	-0.00359758379628	0.105434184451	0.189995074547	0.101213853347	0.067531129638	0.092588808788	-0.0419408065313	0.112465880399	0.0576662849635	0.122737962456	0.09705475422	0.169730959314	0.0177935158153	-0.0214419897688	0.202897587217
112	FEL021_S_GTCTCACGTGTTCGAT	FEL021	Response	001-118	0	C	letrozole + ribo	Cancer_cells_Cancer cells_1_1_1_1	Cancer cells	0.0700138463904	0.314287878521	0.0754529169436	0.0674281928603	0.0650131537458	0.129363886732	0.229769007343	0.0457890593193	0.0443338669049	-0.0357052627928	0.0909684256409	0.0342572704079	-0.0153664911407	-0.0267247288736	0.179607553318	-0.0208891661664	0.0114794863686	0.0526078864012	0.1121036885	-0.0026848107935	0.0882003739137	0.0638903312171	0.078998006293	0.0455206984008	0.000909716271691	-0.0319647743496	0.119178295883	0.174830503676	0.031471142341	0.0572828272019	0.180133801921	-0.0408673259271	0.136318076578	-0.0287808541286	0.0641273098269	0.0498837472653	0.208680173997	0.121540416246	0.0188723500443	0.0855578848575
113	FEL021_S_GTGATGTCATGCACTA	FEL021	Response	001-118	0	C	letrozole + ribo	Cancer_cells_Cancer cells_1_1_1_1	Cancer cells	0.0400411246489	0.251397834856	0.074271245499	0.0238370999374	0.179979455277	0.187482932105	0.204832090501	0.0892020793288	0.0576056822592	0.0320183828728	0.00747982583862	0.0442172068072	-0.0218567176921	0.0323791263547	0.176807057855	-0.106192183187	0.0227804697688	0.0278720583684	0.0373379860289	-0.11354657979	0.0127428110765	0.0246073549294	0.0316004734814	0.0188006276674	0.0777409218295	-0.04432231885	0.114501402845	0.191734655057	0.0932945283641	0.00537488343131	0.0915239180506	0.0803711104379	0.133394879337	0.0127320678495	0.0462313089999	0.122052541623	0.156983111335	-0.109682970101	-0.0705322020911	-0.0507629333904
114	FEL021_S_TAGTGCAGTCAAGGCA	FEL021	Response	001-118	0	C	letrozole + ribo	Cancer_cells_Cancer cells_1_1_1_1	Cancer cells	0.114792283825	0.300857038183	0.121862646344	0.22383944403	0.0949268754077	0.116397424435	0.16393469138	0.100318866876	0.114956767313	0.0335980387189	0.0970732627877	0.167634551554	0.0560333481248	0.036524804043	0.10565881149	0.112810094837	0.0442588580969	0.0239850312555	0.00445493402093	0.146841030593	0.0559903024667	0.0635710915415	0.0395712766957	0.0483917494727	0.0497054361763	0.0815101811175	0.186678807976	0.161414166622	0.146538356862	0.0477725012791	0.022819641234	0.021333230517	0.104260298429	0.20109268406	0.0162639484209	0.126542764938	0.14282301226	-0.055565020814	0.161404610908	0.201006231404
115	FEL021_S_TCACGCTGTAAGCAAT	FEL021	Response	001-118	0	C	letrozole + ribo	Cancer_cells_Cancer cells_1_1_1_1	Cancer cells	0.0114164001309	0.092356358848	-0.0249963319778	0.0366904656801	0.181297765038	0.152637669767	0.252363083206	0.0571223886303	0.153891690458	-0.063452053287	0.00132899694404	0.00474348668114	-0.0674534944596	-0.046932010313	0.125051404844	-0.133952192459	-0.0622173922848	0.0439796905601	0.0926834558089	-0.167006399664	0.0164063503586	-0.00190575708911	0.147379518155	0.0656915485955	0.0970641043288	-0.0289788117854	0.062846964987	0.180639536958	0.112159681536	0.0437700246172	0.1492027967	-0.00745507378759	0.162975725313	0.0284926668466	0.0812894735851	0.0858688626296	0.168306333218	-0.0746426381221	-0.101829771515	0.00260700973043
116	FEL021_S_TCACTATAGGTTACAA	FEL021	Response	001-118	0	C	letrozole + ribo	Cancer_cells_Cancer cells_1_1_1_1	Cancer cells	0.0620687723436	0.0436472959293	0.0323173498752	0.080724637413	0.10383346847	0.145796949484	0.231539031733	0.0635484341062	0.0770276231857	0.044135486533	0.118932042576	0.0918598984732	-0.00285757816289	0.1216541147	0.0763640515416	0.0329274159786	0.018714208112	0.221319904151	0.214907101205	0.00197402949647	0.115471259655	0.105992886418	0.0049326846529	0.063239892596	0.127528902108	-0.00840900509883	0.0638975281919	0.10686220411	-0.0152103049106	0.0027751519313	0.0693973062657	-0.091166278746	0.133415755029	0.073462135027	0.000659543791833	0.0588047897987	0.106823119972	0.0275397092976	0.0727896662376	0.0599011451783
117	FEL021_S_TTGTTCAGTTCAGCTA	FEL021	Response	001-118	0	C	letrozole + ribo	Cancer_cells_Cancer cells_1_1_1_1	Cancer cells	0.0724979949733	0.153794489005	0.0608569334987	-0.0609201895476	0.0751082518888	0.122678555547	0.246350151616	0.0575921123251	0.0734036141636	0.076894357038	0.0683657669321	0.078271521112	0.0265748755741	-0.0504945017971	0.148799231527	-0.0529885937314	-0.0265889262427	0.0695779056993	0.100751939691	-0.0261998466672	0.0294039177068	0.0217908393399	0.0703591571348	0.133986867016	0.143189708379	0.040700117013	0.104742823499	0.150748668995	0.112981996279	0.0800584840704	0.0687400915537	0.0291936586908	0.107748445156	0.0126747965552	0.0700015486249	0.135918676144	0.214946296088	-0.147888131526	-0.0208672796993	-0.161989276437
118	FEL021_M_AAAGTGAGTCGCAACC	FEL021	Response	001-118	14	C	letrozole + ribo	Cancer_cells_Cancer cells_1_1_1_1	Cancer cells	0.115998732263	0.137640187043	-0.0157456013431	-0.0646105772346	0.0926380309589	0.190597367918	0.14639116547	0.098214405184	0.00808275937821	-0.0249590393687	0.113696597239	0.0456667511197	-0.0238298742663	-0.0915252278978	0.0661547062621	0.0440337599073	-0.0360253537242	-0.0777427107033	-0.0632650568176	0.0167833269723	0.0367259833392	-0.0230782969085	0.0836652235882	0.0805305836772	0.16623297989	0.122147468146	0.0084111576785	0.21045618181	0.180173720827	0.0618293768135	0.14703789191	0.0709336891675	0.0438066339951	0.141507855744	0.0750953786431	0.184284291321	0.155832732807	0.0605176023272	0.0978300148075	0.0609950440284
119	FEL021_M_GCCATGGAGAAGAGCA	FEL021	Response	001-118	14	C	letrozole + ribo	Cancer_cells_Cancer cells_1_1_1_1	Cancer cells	0.0643041095192	-0.0188546508632	0.102758222296	0.227339970028	0.135831697369	0.109932798191	0.11878657419	0.112258547085	0.1964671096	0.0537860836054	-0.0487044665441	0.0841500065523	0.0519762196283	0.113436103795	0.214629654247	-0.0196126104207	-0.0794717871042	0.1598251577	0.172941830517	0.00798534511796	0.0794365591316	0.0674114031237	0.09242262839	-0.0558572739825	0.246551248115	0.135425324327	0.100667074024	0.187186665444	0.0882714828584	0.0438395720637	0.124919141383	0.00346068474542	0.0820387378476	0.0766923551172	0.0414403804563	0.0993874819963	0.157415921087	-0.103590941086	0.0286986055663	0.0946185975558
120	FEL035_S_AGATAGATCAGCAGAG	FEL035	Non-response	001-119	0	C	letrozole + ribo	Cancer_cells_Cancer cells_1_1_1_1	Cancer cells	-0.0388634250467	0.245757320296	0.0433967017192	-0.0172508416913	0.166295034906	0.19541818389	0.277594189823	0.0937561978981	0.192052433174	0.0563548783451	-0.0164292593231	-0.00916782570065	-0.011966356743	-0.0192233495634	0.147312241684	0.043750494313	0.0475762181676	-0.0442586212628	-0.00227858837307	0.0574151450287	0.0132891303454	0.0302495449388	0.1133289347	0.117784664903	0.143726878576	0.123207647176	0.141916890296	0.165458783887	0.186731435466	0.0845644375708	0.110092573384	-0.00703016084875	0.113212177888	0.00931709779462	0.145217023747	0.0985518293546	0.266659712283	-0.096368887312	0.0893188432507	-0.0117244615944
121	FEL035_S_AGTTAGCCATTGCCTC	FEL035	Non-response	001-119	0	C	letrozole + ribo	Cancer_cells_Cancer cells_1_1_1_1	Cancer cells	0.0328934217111	0.214172357136	0.0510438763876	0.170200676554	0.148816720353	0.139218424016	0.192185699789	0.0787072653677	0.149129246719	0.000280305325692	0.14945492964	0.059836650294	0.0409355074148	0.162560303996	0.0910362315054	0.143728785023	0.000342549136252	0.102709292854	0.0628022423111	0.113193630397	0.123119394119	0.0601641029421	0.153719445439	-0.0658682353487	0.133603093163	0.0305655331486	0.14923052413	0.146277825056	0.0503846387377	0.0308541115139	0.114065053682	-0.0134432513145	0.0843936678619	0.154665205092	0.0855861634614	0.0989439814225	0.174671234535	-0.00274030703765	0.117248829433	0.215584332794
122	FEL035_S_AGTTCCCTCTCTCAAT	FEL035	Non-response	001-119	0	C	letrozole + ribo	Cancer_cells_Cancer cells_1_1_1_1	Cancer cells	0.0451331799837	-0.0370913869005	-0.0048219170647	0.109475140261	0.125946581355	0.148119947381	0.15962196066	0.04785323919	0.0365784960148	0.00762788024633	0.0764245300728	0.0740063643761	-0.0634163307937	0.0868541539971	0.172742289694	-0.0488328043089	-0.0216498567236	0.108469993626	0.118297633446	-0.114305430637	0.0417205834093	0.018886351367	0.120135802007	0.153778177456	0.024149834518	0.0260769034818	0.111709504088	0.0441233232702	0.153679929121	0.0450335860038	0.0698926173994	-0.0646090244012	0.0567536622568	0.0866020888941	0.0510063450357	0.0660795622939	0.104996907925	0.0247897606454	-0.0969288257342	0.0529412910313
123	FEL035_S_ATGTCTTTCTCCCTAG	FEL035	Non-response	001-119	0	C	letrozole + ribo	Cancer_cells_Cancer cells_1_1_1_1	Cancer cells	0.0727030357113	0.0932567469241	0.0622769746784	0.0376516529309	0.0476313576923	0.0945966603897	0.163474974157	0.0805154157579	0.0654347721152	-0.0588279964354	0.127829849843	-0.00711644506257	0.00298718254149	0.0568382801389	0.0384968569754	-0.126433597389	-0.0487320705501	-0.0944784879555	-0.0521653406147	-0.12344510797	-0.0202070614543	-0.0615014538363	0.0877415006594	0.0442422139969	0.263247567152	-0.00479778874559	0.150214353229	0.0889817939829	0.103545440108	0.0333988589822	0.0672834371574	-0.0365496155791	0.107721437296	0.106503842079	0.0796746947109	0.0686231651311	0.157810271994	0.0218850027144	-0.0977105672638	-0.0434077378444
124	FEL035_S_CAGGTATCAGATACCT	FEL035	Non-response	001-119	0	C	letrozole + ribo	Cancer_cells_Cancer cells_1_1_1_1	Cancer cells	0.0805663655183	0.0407821959522	-0.0166760815401	-0.0636579442641	0.0396647781751	0.145357979514	0.0614268595531	0.0539955544409	0.0804432629755	0.0405880210083	0.0141108966855	-0.029796439677	0.0575248407717	0.213173289093	0.040817728901	0.224620742005	0.0708446496898	-0.023267817747	-0.00499925037811	0.224032155249	0.0586049852436	0.0501027739249	0.0484483496562	0.0740425479763	-0.0271605107028	-0.0467945021572	0.172416539917	0.148348125874	0.118669051451	0.0276648738056	0.267049853847	-0.0392330376992	0.0386681445661	0.013459328144	0.0337633518918	0.113706219396	0.0635112551812	-0.0129701484945	0.176366802046	-0.0964923152836
125	FEL035_S_CATTGTTCACAGCATT	FEL035	Non-response	001-119	0	C	letrozole + ribo	Cancer_cells_Cancer cells_1_1_1_1	Cancer cells	0.151810023516	0.060781385583	0.0914175740693	0.200443660963	0.161425507618	0.187465241119	0.0886964775989	0.066620594121	0.108401693969	0.0283147060674	0.0448794778904	0.121067483069	0.0727021040715	0.219722677817	0.135822705435	0.017059213608	0.136133567367	0.0181446540835	0.0760397666996	0.0388654661402	0.0703098759538	0.0864145191241	0.0934484888824	0.0699913710978	-0.0194570299263	0.0461867613554	0.181516383946	0.0465629257357	0.0983326133286	0.0665559807539	0.270625367094	-0.0691484666761	0.05535170238	0.0336987222925	0.060715873171	0.035082353259	0.198952459607	0.0353736367757	0.0593027459433	-0.139744643475
126	FEL035_S_CCACGTTCAGCAGAAC	FEL035	Non-response	001-119	0	C	letrozole + ribo	Cancer_cells_Cancer cells_1_1_1_1	Cancer cells	0.119466653343	0.0463227949897	0.0573595908623	0.0305256468357	0.134407423509	0.111993565891	0.146527549981	0.0472413950321	0.0627011742187	0.116544286952	0.0929830770551	0.0925717331955	0.0552517961447	0.0660375948628	0.103719571854	0.0778690403149	0.0619545785871	0.0742033479388	0.0758075137358	0.120478743392	0.0908437232269	0.0824983093685	0.091011017143	0.071319160638	0.0788601201292	0.022824164169	0.0259401598617	0.0269751377331	0.0616785387153	0.0305272661789	0.116008801421	-0.0794836930132	0.0786782991365	0.187647724372	0.103128325649	0.186077871878	0.147197721257	-0.0655805872307	0.126820219113	0.126421770555
127	FEL035_S_CGCATGGCACTTTATC	FEL035	Non-response	001-119	0	C	letrozole + ribo	Cancer_cells_Cancer cells_1_1_1_1	Cancer cells	0.0870278516858	0.0299833622162	0.00412241468973	-0.0497556404704	0.142641568521	0.197534444921	0.15895382698	0.0622871763879	0.0993216651714	0.0454193839274	0.0396482389587	-0.113133280857	0.0124083748257	0.0943892695474	0.109363229797	-0.0211169700753	0.0603850989439	0.0679837619529	0.102463466378	-0.081858440248	0.07357499015	0.0429030765776	0.134125553195	0.0268537555488	0.0288776775604	-0.0969097911552	0.122481848101	0.0335765027556	-0.049925297465	0.0218243042649	0.10162000243	0.0397666886057	0.11051673299	0.0771391306817	0.0862813289394	0.0752842194886	0.111072710437	0.0114783064816	-0.0629661434501	0.00794805404342
128	FEL035_S_CTAACCCTCAGACCGC	FEL035	Non-response	001-119	0	C	letrozole + ribo	Cancer_cells_Cancer cells_1_1_1_1	Cancer cells	0.0587468536987	0.140191323284	0.1166540053	0.111318891179	0.0699209523855	0.130658881135	0.130438573897	0.0839925963827	0.126814534156	-0.059295032406	0.0209001968197	0.0381157935281	-0.055268270474	0.0168432148279	0.120415832825	-0.0838411480497	0.0228989267409	-0.093147704789	-0.050310519774	-0.0695306256371	-0.0270350112999	-0.0411399199684	0.108623608298	0.0227250582571	0.115233044478	0.0151755554855	0.129419045453	0.0691931718431	0.118519619079	0.0777540074629	0.123182071622	-0.037234092964	0.0852026642531	0.0166704027939	0.0692911554715	0.11127664409	0.168807939434	-0.111531908944	-0.0510888130809	-0.0971332248648
129	FEL035_S_CTGTGGGGTATCGTAC	FEL035	Non-response	001-119	0	C	letrozole + ribo	Cancer_cells_Cancer cells_1_1_1_1	Cancer cells	0.0996211925231	0.159583397067	0.0389600527758	0.0250715110662	0.163697566912	0.120317341457	0.234803527142	0.042771006374	0.021018584819	0.0124649731306	0.0630495349646	0.0862668635302	0.0187344668453	0.152012796717	0.0860422454399	0.083799479204	0.071248039809	0.0645133833175	0.0138848014606	0.0362760717216	0.11516013481	0.0496343168659	0.0952322874521	0.114314922822	0.134275655424	0.0460471216428	0.0396874672026	0.109893076091	0.0936349886569	0.0466674146298	0.0748217937169	-0.0214521237435	0.0920768627087	0.174171711337	0.021034386278	0.0587055004352	0.0995887911341	0.00872941177363	0.0491312818608	0.153705441349
130	FEL035_S_GCAACCGTCATGCGGC	FEL035	Non-response	001-119	0	C	letrozole + ribo	Cancer_cells_Cancer cells_1_1_1_1	Cancer cells	0.0564276672759	0.047011410918	-0.0477587545769	-0.0336721765864	0.133810627885	0.184760718259	0.130720053534	0.0677106010607	0.12318395988	0.0818042991972	0.143784177586	0.0656950624699	0.0637137639844	0.1460804286	0.15995525392	0.0736639251983	-0.0683288479953	0.0983878337126	0.0249468915495	0.0535419459431	0.0598664901656	0.0314668224515	0.103030752426	0.0830323190707	-0.0644154759884	0.0166057662312	0.15809173072	0.011021914622	-0.0267758583993	0.0755036672655	0.144505029384	-0.0156766197038	0.0557504047462	0.169427496245	0.0946688823911	0.0356823894114	0.123690879499	0.0632219320122	0.124331583644	0.119397719913
131	FEL035_S_GCTACCTGTCATCTAG	FEL035	Non-response	001-119	0	C	letrozole + ribo	Cancer_cells_Cancer cells_1_1_1_1	Cancer cells	0.0359810244822	-0.0170249707688	0.0779636595242	0.120079865337	0.0905794089078	0.0851403625135	0.150960927057	0.110599053616	0.166762752447	-0.0207214480342	0.069823420054	-0.0158373504743	0.0382693322334	0.0915592288236	0.141593803164	0.0257234775488	0.0766398044709	-0.133219288654	-0.090545061812	0.0708398662521	0.0412246142967	0.00235501445645	0.114714462926	0.043711937443	0.0406917579904	0.0540125141372	0.0873690396381	0.164011337338	0.076833117632	0.111964366597	0.159111591942	-0.0174617474545	0.0487990558852	-0.010869500546	0.0540633899383	0.112410670317	0.115807629114	-0.127192230859	0.0676034746268	-0.0672511017723
132	FEL035_S_GCTACCTGTGTCATTG	FEL035	Non-response	001-119	0	C	letrozole + ribo	Cancer_cells_Cancer cells_1_1_1_1	Cancer cells	0.0175721839662	0.133103734115	0.0422526800825	0.0955642824279	0.181181589997	0.109939408057	0.164551738604	0.0743458405977	0.017525678073	-0.0213822660523	0.00254144830229	0.0670911054431	-0.00648767098125	0.132804967916	0.0261321946535	-0.0159158062212	0.0231410836445	-0.0121826464805	-8.33564732444e-06	-0.0018510599666	0.0232890433565	0.00863130669762	0.0820289105388	0.00440272141399	-0.0282711468367	-0.0888617066381	0.113970130562	0.118469895888	0.0153406091731	0.0728572512514	0.0732328046727	0.0656612778772	0.0776880517171	-0.0251805131548	0.0104439499799	0.0360636794261	0.15193120782	-0.0433493736351	0.0256893591828	0.0294431337755
133	FEL035_S_GTCCCATCAGCCGTCA	FEL035	Non-response	001-119	0	C	letrozole + ribo	Cancer_cells_Cancer cells_1_1_1_1	Cancer cells	-0.00842815564269	-0.0497582301816	0.0383545623114	0.216817934364	0.0549049897828	0.0973195775207	0.060362724086	0.0353843039987	0.0674174215143	0.0698262813419	0.0747573721926	0.0836075812261	-0.0152930390715	0.0365032365153	0.0825259179868	0.0554188000002	-0.0681562864404	0.0016325740825	0.0135399775357	0.0890715844347	0.0113011907327	-0.0177524036392	0.147873190287	0.116955847899	0.0284583522804	0.060278996632	-0.0270882178389	0.119180200266	0.0831148387351	0.0234251785088	0.148330707892	-0.0309858162313	0.0898735116655	0.131405447343	0.0522535281974	0.0928531711241	0.13792104295	-0.0478876193609	0.0978201856998	0.00149008887781
134	FEL035_S_TATACCTGTCCGCAGT	FEL035	Non-response	001-119	0	C	letrozole + ribo	Cancer_cells_Cancer cells_1_1_1_1	Cancer cells	0.0491457901629	0.0156613251816	0.0338800914822	0.0370016221432	0.0498145542261	0.112979129486	0.236725981922	0.0934765236502	0.0536802586417	0.00981855202629	0.105449981981	-0.0773193668356	-0.00509278162962	0.000815796435979	0.0422753892766	0.0625723089701	0.0750015365787	-0.0729050547982	-0.0279009015877	0.0949012691542	0.0468885794325	0.0334599425575	0.099267098374	0.0988158908309	0.0094388455101	-0.00247131934642	0.0987010189613	0.158399644236	0.139241899536	0.0110012897237	0.0461057438649	0.0716951624368	0.130518340033	0.00502815824151	0.0526613468776	0.041219023935	0.190772802737	-0.030572626776	0.105798037985	0.0298720766175
135	FEL035_S_TCAGTTTAGTTAACGA	FEL035	Non-response	001-119	0	C	letrozole + ribo	Cancer_cells_Cancer cells_1_1_1_1	Cancer cells	0.0982949425657	0.0744896145922	0.0914753098782	-0.0269219395716	0.23329394779	0.167687191953	0.151350762237	0.0767578739889	0.0694066729172	0.0340267361124	0.0669239751655	0.0405387914897	0.146108364827	0.0288252515227	0.162904003107	0.101042754683	-0.00816957240231	0.0980074975293	0.099788963533	0.134881726132	0.0972406681966	0.0610134050617	0.0817610652265	0.0349966369071	-0.054080710104	0.04205155321	0.155554805096	0.0878807208756	0.0346994966393	0.0509054033949	-0.0270922885168	-0.0394208170317	0.103298434462	0.0913536229146	0.113365858291	0.0576768370484	0.105204240306	0.0150257460581	0.145016406536	0.0140067511081
136	FEL035_S_TCATTACCACTCAGAT	FEL035	Non-response	001-119	0	C	letrozole + ribo	Cancer_cells_Cancer cells_1_1_1_1	Cancer cells	0.0673596929124	0.0958943160603	0.0320400881881	-0.0580281458171	0.125797535431	0.110800762975	0.152016424703	0.0668312045537	0.0521768658818	0.109803035556	0.177285122121	0.0828296424185	0.0674013606086	0.149972490341	0.119726842769	0.20560201314	0.0544436121573	0.063652510275	0.0569977724546	0.255930918369	0.0997706727204	0.102337824093	0.126053732331	0.0570716339785	-0.0584689401637	0.0852867832383	0.077340781991	0.100751335408	0.0346707831856	0.00882678623744	0.0140919985999	-0.0736297047592	0.0712770682052	0.0570782903778	0.0534323717539	0.0341457201412	0.164815287441	0.0666594355452	0.258131915604	-0.00868873091611
137	FEL035_S_TCGACCTCATCGAAGG	FEL035	Non-response	001-119	0	C	letrozole + ribo	Cancer_cells_Cancer cells_1_1_1_1	Cancer cells	0.0724556766123	0.159071687387	0.090256334429	-0.165146367402	0.23150254809	0.207871010807	0.182724135608	0.147350411089	0.282966332594	0.112364939735	0.0137548892492	0.0107880574186	0.0108666601682	0.10528967237	0.118451548617	-0.1292747536	0.0372290580395	0.205659665928	0.150609825717	-0.312341391038	0.101901578243	0.0546071522955	0.177506491199	0.248813569745	0.103160964988	0.143247412048	0.170983169116	0.22472884452	0.272182571558	0.130834697397	0.0574663835646	0.249500368893	0.306005743951	0.0720663347945	0.29155450402	0.192039455466	0.407083409705	-0.0591204364248	-0.188553146081	0.201283430055
138	FEL035_S_TCGCTTGTCGAGCCTG	FEL035	Non-response	001-119	0	C	letrozole + ribo	Cancer_cells_Cancer cells_1_1_1_1	Cancer cells	0.0918832372945	0.0376343462636	0.0272180311285	0.0963978523087	0.0830452767949	0.16533626244	0.163642608809	0.0689238603554	0.142261694844	0.0585024474417	0.0605323721609	0.00309990352712	0.0135276045362	0.0813355905364	0.123976128052	0.0454546506476	0.0352304761451	0.0281346441316	0.0462960336088	-0.0201465301014	0.0185964336929	0.0254458727545	0.128319794205	0.0523461032701	0.152646817723	-0.0299824148118	0.143752727229	0.164834165294	-0.00985056178498	0.025021413251	0.0436902485183	-0.0197769716099	0.0141843479564	0.104599379586	0.0353030513877	0.0798684942883	0.0477298218611	-0.0320428339087	0.0102454280585	0.00851503115473
139	FEL035_S_TCGGATACAACGATTC	FEL035	Non-response	001-119	0	C	letrozole + ribo	Cancer_cells_Cancer cells_1_1_1_1	Cancer cells	0.0713275211091	0.0221520202923	0.0469009120376	0.0162344366092	0.164732198109	0.100256172538	0.137132541592	0.065062820423	0.104612218598	-0.0478902586899	0.0172251589288	0.0639374063629	-0.0292539505712	0.0873995089875	0.063272235374	0.0195844995967	-0.0406561288385	-0.0377324415259	-0.00198610013006	0.0206535058001	0.000443548734841	-0.0105427261427	0.0738861203146	0.043213038735	0.0655588758212	-0.00155962460449	0.176279984713	0.119334973367	0.11296105997	0.0153735576779	0.0860564366692	0.0151042270727	0.0875736282435	0.0314449426069	0.0611510818957	0.0564094266955	0.177711759704	-0.153212385158	0.0573516486409	-0.0904563071584
140	FEL035_S_TGCTCGTTCCTAAGTG	FEL035	Non-response	001-119	0	C	letrozole + ribo	Cancer_cells_Cancer cells_1_1_1_1	Cancer cells	0.104676101396	0.103225124568	0.0446766303701	0.115823185149	0.11013715518	0.082626418109	0.14980991528	0.062118246297	0.140758249852	0.0333204593638	0.0252289455462	0.0831123241094	0.0983058666806	0.0351423870398	0.108255360695	-0.0564439216563	0.0227126319221	-0.112141625841	-0.0786998261811	-0.053923059861	0.035570924744	-0.0343850429102	0.109176701496	0.0769995547672	0.233304404864	-0.0456917401702	0.110388619591	0.150701872657	0.000218701488259	0.0372671899691	0.0445315449543	0.0756918318811	0.0503614962657	0.142905283247	-0.0386205356541	0.0594116589794	0.117958607148	-0.199304825503	-0.0200982318636	-0.033857465348
141	FEL035_S_TTAATCCTCGGCTGGT	FEL035	Non-response	001-119	0	C	letrozole + ribo	Cancer_cells_Cancer cells_1_1_1_1	Cancer cells	0.0228719651416	0.107712584294	0.0554838854209	0.175330354763	0.0919945092439	0.14510077173	0.263613332355	0.0493571242036	0.0859344142986	0.0159187828847	0.0483598263752	0.0864518097271	0.0171701421311	0.110418343485	0.119907651966	0.116904953699	-0.0911553639487	0.0343256496905	0.0108137753552	0.154442166453	0.0879334356471	0.03630743142	0.111334389753	0.0904446940495	0.0290776616981	0.0747552558556	0.134750020165	0.0357296871196	0.0603544883213	0.0125903334644	0.0977177389431	-0.0652922425556	0.00388674652829	0.0324796297346	0.035269803393	0.067721350316	0.0997793469357	0.058657734341	0.163733845261	0.0614673985874
142	FEL035_S_TTCGGTCCAAGGTACG	FEL035	Non-response	001-119	0	C	letrozole + ribo	Cancer_cells_Cancer cells_1_1_1_1	Cancer cells	0.0446811367114	0.0846036898213	0.216144991286	0.288145118348	-0.0554800292309	0.0579946515406	0.0290546312589	0.0393282995083	-0.0784619960046	0.0121830254942	0.0550740441237	0.0427969232491	-0.0311301844317	0.0978929664237	0.0393464834797	-0.0850307965983	0.0696141853135	0.0298925446275	-0.00683450976838	-0.11440414021	0.0739660489478	0.046351543776	0.126719400233	0.0531598283159	-0.00877954676125	0.0637623480054	0.136925364318	0.0972810310763	-0.0160933354872	0.104371671331	0.150508074519	0.00770551371101	0.0818723012253	-0.0875270522788	0.131367928263	0.0929977595943	0.0689007665071	-0.185410823477	-0.128959248225	-0.0281090405573
143	FEL035_E_CCACGTTGTCAGGCAA	FEL035	Non-response	001-119	180	C	letrozole + ribo	Cancer_cells_Cancer cells_1_1_1_1	Cancer cells	0.102944552568	0.00609265260029	0.0425250412382	-0.037684673627	0.108704833107	0.187250873852	0.246141416307	0.0616424637046	0.0922258632889	0.0178514380624	0.0175583941745	0.0457592370252	0.0380205040792	0.0561573549295	0.0954101219225	0.0791920960933	-0.00798912192768	0.0510195240789	0.110366031558	0.112391836368	0.0719423031115	0.0612567392731	0.109541838392	0.0619862408579	0.0594007225886	-0.0392045797979	0.114941389204	0.186515537155	0.186217704867	0.0207470405773	0.0806367811972	0.0121142373021	0.117048465211	0.187075523315	0.129578554948	0.0682375362193	0.323353965436	-0.17215669051	0.12153524194	0.0277619099945
144	FEL035_E_CGGAACCTCGTCAAAC	FEL035	Non-response	001-119	180	C	letrozole + ribo	Cancer_cells_Cancer cells_1_1_1_1	Cancer cells	0.0355767262189	0.0327670464811	0.11146261217	0.0190136680833	0.312955600889	0.219557475808	0.17337280003	0.0961949821601	0.248951691691	0.0740263499458	-0.00438328122299	0.01881104412	0.0830701025321	-0.138150148481	0.104614449938	0.0578213537631	-0.140897738201	0.128628263872	0.160202673012	0.0744897900383	0.12711523258	0.0270650241075	0.124490338245	0.171032725339	-0.0235667424979	0.0789106762932	0.288942450403	0.196870756869	0.201457347897	0.0663168177579	0.087559435768	0.156577511512	0.207907499958	0.0281854696915	0.191001746896	0.0122151454366	0.347142056364	0.0237750649976	0.100279059193	0.0929310814413
145	FEL035_E_CTTCTCTCATCCTCAC	FEL035	Non-response	001-119	180	C	letrozole + ribo	Cancer_cells_Cancer cells_1_1_1_1	Cancer cells	0.0600287871432	0.0907720999851	0.0421785844673	-0.0332222319866	0.184535117746	0.101054399362	0.126623696044	0.085192247876	0.0626703604237	0.0703438913587	0.0436925794065	0.0016947982284	0.062591057448	0.137006226858	0.111141397907	0.16693319474	0.0437967584772	-0.0263872692511	-0.0531244706875	0.143266939439	0.0516750848299	0.0199395447735	0.138013861331	0.203947084432	0.0800162055956	0.0476259012327	0.148695451537	0.124276555474	0.198830462738	0.100325465661	0.129597697872	0.044432799668	0.182208792479	-0.0945668247449	0.0782236469347	0.0699035180051	0.168156775958	-0.0378911389262	0.138575753605	-0.141976592619
146	FEL035_E_GATTTCTTCCGCTTAC	FEL035	Non-response	001-119	180	C	letrozole + ribo	Cancer_cells_Cancer cells_1_1_1_1	Cancer cells	0.0500296231198	0.0462836985975	0.0587509535304	-0.00874890858947	0.155427110309	0.208135078035	0.115954563726	0.0956792780266	0.146317897156	0.0634180521243	-0.0165731574348	0.0962062564391	-0.044778601165	-0.00195798459599	0.109434750259	-0.0311941099333	0.0693373796832	0.0100008754299	0.0296089657058	-0.0147822994733	0.0235088726014	0.0159493094641	0.117712978624	0.201453364119	0.165665783286	0.0664372214561	0.214205679972	0.167781905673	0.18853848173	0.0543602953069	0.156756654307	0.0765638913111	0.182461791917	0.137907778517	0.175595697479	0.0948447913124	0.225430255251	0.00405737508877	0.00872995876336	0.0111013194286
147	FEL023_S_ATCGTCCTCTCACTCG	FEL023	Response	001-121	0	A	letrozole	Cancer_cells_Cancer cells_1_1_1_1	Cancer cells	0.0872802289061	0.200902176028	-0.00142915278747	-0.0102571271771	0.178874204237	0.12261794954	0.16242588651	0.0882102390996	0.0550125870218	0.0358137683064	-0.00513104509422	0.10180282042	0.0574860238796	0.0753101388334	0.120272751558	-0.0714755609343	-0.0191984691728	0.145973732611	0.147955798621	-0.0832758689974	0.0712532761237	0.0477428529608	0.00177618338195	0.114509930603	0.114826184989	0.0686624802918	0.0443545022531	0.0865749509196	0.112410869201	-0.0338973645068	0.0484942402638	0.0104814617804	0.12038900087	0.0983916424021	0.0650219102506	0.0288249261906	0.168536035057	-0.0617446448875	-0.0412381934171	0.0951092353093
148	FEL022_S_AAACGAAAGTGCTACT	FEL022	Response	001-124	0	B	letrozole + ribo	Cancer_cells_Cancer cells_1_1_1_1	Cancer cells	0.0491454029417	0.0790717591786	0.0312375794883	0.0767333668918	-0.0291868466712	0.183266212032	0.0999577715139	0.0719024197388	-0.0145387484099	0.0392777111717	0.10209949244	0.104105787234	0.0408352593362	0.0297160384561	0.0719142491767	0.075779392714	0.0821076349531	0.0908800604391	0.0703654369289	-0.0110802569135	0.0461481470514	0.0285975768686	0.10371697426	0.0575333501027	0.207805511279	0.0768283358574	0.0508214963809	-0.00449476200098	-0.0641099336259	0.0581008768626	0.124918136427	2.61917926316e-05	0.0626939675586	-0.0461965110641	0.0698550379525	0.0613712354736	0.0315017601231	0.106074790322	-0.0220389143745	0.0253144211426
149	FEL022_S_AAACGAACACGTATAC	FEL022	Response	001-124	0	B	letrozole + ribo	Cancer_cells_Cancer cells_1_1_1_1	Cancer cells	0.135701004243	0.076893777074	0.0677724387631	-0.00146833059992	0.0881509388921	0.115017399973	0.0733344472344	0.018026947243	-0.0158043858533	0.0702310053525	0.0306268850904	0.105144719631	-0.0229505625217	0.0871344835117	0.139851111047	0.125116262596	0.112192743179	0.16661745678	0.178205811	0.0844251446653	0.0724028017471	0.0915174519447	0.0618101801509	0.108588599414	0.2543515859	0.0902459563326	0.1620111244	0.0783975023713	0.106349297918	0.0696232075765	0.101652246345	0.0921364989684	0.162361124057	0.0679510352006	0.0599605690854	0.075895205055	0.242381739345	-0.030956020419	0.00875778688519	-0.0418118243981
150	FEL022_S_AAACGAACATATTCGG	FEL022	Response	001-124	0	B	letrozole + ribo	Cancer_cells_Cancer cells_1_1_1_1	Cancer cells	-0.0173582553884	0.0825017590747	0.0548513213943	0.0133225582702	0.0260647052744	0.122807379175	0.0691752156499	0.145698103122	0.164027395665	0.00790006044025	-0.047955357325	-0.0606117324351	-0.147918664568	0.0882282988718	0.108638429094	-0.0105046644655	0.108499830783	-0.0106799612603	0.0438758904944	0.0171014059604	-0.0482511323665	0.0290457995877	0.0991931975847	0.0679192222559	0.122052959736	0.102674505879	0.00947069904609	0.179100399188	0.0167558799357	0.109684419619	0.0411146438562	0.175232767872	0.217870400047	0.0313690484738	0.133707047733	0.107443841955	0.184338968815	-0.00219150996027	-0.0470045560258	-0.253908190193
151	FEL022_S_AAACGCTCAAATGCGG	FEL022	Response	001-124	0	B	letrozole + ribo	Cancer_cells_Cancer cells_1_1_1_1	Cancer cells	0.0409235168165	-0.0181930093443	0.0112008847517	0.0172861971622	-0.0733389110247	0.0614216550495	0.147961966631	0.0496227369562	0.0873753865642	0.00423128768891	0.111017247129	-0.0107292436318	-0.0555595593918	0.00484254008232	0.0651466951371	0.0939913602828	0.039660643294	0.0421691009068	0.0821801564749	0.0917249019109	0.0408242344322	0.0331509577634	0.110901598196	0.0108010340149	0.0593235494058	-0.0526967889309	0.0426854784963	0.036625843062	0.0178407426642	-0.0104034556131	0.0247162791984	0.00939467460999	0.0595808505523	0.0319518130578	0.00310259600432	0.0504094969695	0.132367284844	-0.000758728091714	0.0248938622979	0.0343221912789
152	FEL022_S_AAAGAACCACCTGCAG	FEL022	Response	001-124	0	B	letrozole + ribo	Cancer_cells_Cancer cells_1_1_1_1	Cancer cells	0.0433996768238	0.22002574616	0.0407606959258	0.0499998417803	0.182722559044	0.172499918493	0.213101214115	0.0400257353486	0.0828436903913	-0.0207626539614	-0.0419549629672	-0.0048575638396	-0.0354710277749	0.0165283280343	0.167487816186	-0.0231172891228	0.139180461118	-0.098406882919	-0.0644490483539	-0.0168986804614	-0.0221017759924	0.0250100418759	0.0896968797949	0.063526064848	0.0843933306525	-0.0487070837083	0.209367994714	0.159986012284	0.0858661336905	0.0466276287658	0.0307975658972	0.116109662122	0.135866823319	0.00607863303221	0.181893206969	0.0825386503231	0.191665065814	-0.0794978145792	0.0179107197062	-0.0378179745319
153	FEL022_S_AAAGAACCATAGGCGA	FEL022	Response	001-124	0	B	letrozole + ribo	Cancer_cells_Cancer cells_1_1_1_1	Cancer cells	0.023243966999	0.110256058986	0.0106891799269	0.035061287584	0.115717638751	0.11997526103	0.15959224908	0.0845397652472	0.0452455287933	0.0319335336942	0.136473283919	0.0790356292106	0.0576156727733	0.0172116052413	0.128846545639	0.0930136647617	-0.0484809172314	0.0949255425366	0.115902122958	0.116557175597	0.0529928847707	0.0384129416913	0.0577836235398	-0.0202424804643	0.125436571397	0.0691088287149	0.137277577892	0.143057591877	0.134948396732	0.00400509162619	0.0922316676374	0.0464570650879	0.117870972091	0.199230314606	0.0809953071691	0.0864526881048	0.134793302684	-0.0479981960086	0.138537639265	0.126234664888
154	FEL022_S_AAAGGATAGAAGTATC	FEL022	Response	001-124	0	B	letrozole + ribo	Cancer_cells_Cancer cells_1_1_1_1	Cancer cells	0.0861054952155	0.182953631824	0.0959111997927	0.073688827515	0.0125880236562	0.128333780186	0.0638316480257	0.0767354343166	0.16102292143	0.0585710710873	0.16145674134	0.122951115603	0.0287571859695	-0.0152081505816	0.139161319973	0.182272339382	0.0648810466767	0.0479989914042	0.0543215564168	0.240314256629	0.0501500333649	0.0618523134942	0.0616406990721	0.119820867539	0.155262676739	-0.000764179125193	0.113124814035	0.0380182076311	0.0403280072246	0.0929850841888	-0.00211226624856	-0.0595716692664	0.184290922035	0.0729597663761	0.0765376749622	0.167553333422	0.125791061356	-0.0365715744791	0.18281318945	0.110773581933
155	FEL022_S_AAAGGATTCGATAACC	FEL022	Response	001-124	0	B	letrozole + ribo	Cancer_cells_Cancer cells_1_1_1_1	Cancer cells	0.0349997544715	0.0335455377669	0.0788530392016	0.165278175919	0.0477949698473	0.137590611131	0.143875224525	0.104407571523	0.175820910982	0.0919853358893	-0.0210203872737	0.0228172303427	-0.0566954836517	0.0656763170131	0.164354408629	0.0671675042132	0.0632829454691	0.151589968147	0.163947265881	0.106003006293	0.0620968611267	0.089467517329	0.0491972067988	0.000927548412546	0.126064980674	-0.0909477572833	0.110985506116	0.0335467783659	0.157838730817	0.0123602419617	0.00672115060436	-0.0957057565199	0.0892899342653	0.0842483582374	0.107891581007	0.0516938313244	0.0834845606815	0.0992757652749	0.0442990948132	-0.0106241184
156	FEL022_S_AAAGGGCAGAGGGTGG	FEL022	Response	001-124	0	B	letrozole + ribo	Cancer_cells_Cancer cells_1_1_1_1	Cancer cells	0.0859856570063	0.145888211256	0.108570757472	0.00337916710561	0.167135043676	0.246865173875	0.196280082806	0.107988765357	0.259579914556	0.05614804191	0.160976348887	0.0622445966647	0.0655649907948	-0.0173057282118	0.156340751637	-0.00525425486212	-0.276494746163	0.105516703875	0.0963192983433	0.0203833974354	0.100315024923	-0.0471689874964	0.111729767067	0.138037690239	0.217752590522	0.0779023872117	0.163518431979	0.170735544871	0.253228060179	0.0475943635652	-0.0104659368523	0.0501260274684	0.13405917995	0.0825311940775	0.197115625415	0.121897026388	0.244458214747	0.015639739006	0.0367645944235	0.120672876581
157	FEL022_S_AAAGGGCGTTCGTGCG	FEL022	Response	001-124	0	B	letrozole + ribo	Cancer_cells_Cancer cells_1_1_1_1	Cancer cells	0.0488583416882	0.147759167731	0.0503105791879	0.0504295473779	-0.0213310608328	-0.0112067732862	0.114379540152	0.0901596012536	-0.062169798573	0.0581834748845	0.11510768776	0.0436013592826	-0.0332817284668	0.144902168319	0.124320908326	-0.106860849704	0.0739435470842	0.0736639528132	0.0868031941116	-0.156081431452	0.0384375474964	0.0607571287336	0.0499878173395	0.0355541444068	0.060632675126	-0.0038210941137	0.0299693176086	0.0565412854395	-0.0347496874069	-0.0442790255903	0.0871957652405	0.0763617728844	0.0683122092985	0.146221793016	0.0294637857326	0.0804064407642	0.00732981057547	-0.0688061063334	-0.0639032499258	0.0884270283121
158	FEL022_S_AAAGGGCTCAGAGCGA	FEL022	Response	001-124	0	B	letrozole + ribo	Cancer_cells_Cancer cells_1_1_1_1	Cancer cells	-0.0204422242469	0.125117400266	0.0740360905052	0.0368735090515	-0.0475172134036	0.0990941077247	0.02123406425	0.0958846630224	0.0823341861369	-0.0204797193162	-0.0250229948816	-0.055906383789	-0.0723054248232	0.102269309995	0.109740428144	0.0383861398094	0.140921805732	0.0370213128964	-0.0346826903699	-0.0850619701569	0.00616253602895	0.00693239498303	0.059190677673	-0.0202338950699	0.074771290298	-0.02951610243	0.0769097022714	0.0551515697557	-0.0252635964549	0.0292016033476	0.112190713267	-0.139461866066	0.130480053597	-0.0224460704956	0.130762645256	0.121978826406	0.0330403948335	0.0340778658598	-0.0927022211446	0.0763387031924
159	FEL022_S_AAAGGGCTCAGCCTTC	FEL022	Response	001-124	0	B	letrozole + ribo	Cancer_cells_Cancer cells_1_1_1_1	Cancer cells	0.132222340548	0.0257702460794	0.0686384306567	-0.177749737023	0.121708652858	0.0440933765387	0.1317488655	0.0347297091643	0.0689945090428	0.0560307861587	0.0972998428739	0.0702619693567	0.0847108010142	0.29209927711	0.0320512061116	0.0819694191137	0.228822592593	0.123013793392	0.136551707999	0.129624468329	0.0768235229768	0.151282099346	0.0427395987135	0.0726505589098	0.0974241596537	0.00343343777446	0.110122665793	0.0799910163802	0.109589199504	0.0158766162486	0.0973027278809	0.00315174008664	0.0960461771177	0.0945735239242	0.0577657892868	0.0152351646401	0.122365378129	0.0699083045404	0.0628244708483	0.0166101360281
160	FEL022_S_AAAGGTAAGAAGCCTG	FEL022	Response	001-124	0	B	letrozole + ribo	Cancer_cells_Cancer cells_1_1_1_1	Cancer cells	0.0402453711902	0.223185699607	0.134681398392	0.0677469721862	0.0922975109628	0.13654038791	0.0710545489541	0.0556317047441	0.0595809345043	0.0360397023239	0.0790502028312	0.0688236519009	-0.049359681384	0.107433644412	0.0643997470546	-0.0703227930928	0.162714749769	0.0406170919784	0.0689482681912	-0.0433404454643	-0.0126860530633	0.0691408753279	0.0698670888934	0.0209681865757	0.0446005853525	0.0106977587999	0.114770261684	0.0677025526706	-0.06989159709	0.00300303883651	0.0636258431681	0.0441809427535	0.101775207819	0.0313624405845	0.11022042988	0.098542784628	0.127591401316	0.196128741193	-0.0384430020651	0.0281976877441
161	FEL022_S_AAAGGTACACCGTCGA	FEL022	Response	001-124	0	B	letrozole + ribo	Cancer_cells_Cancer cells_1_1_1_1	Cancer cells	0.054875421922	0.0982510566279	0.0863003767376	0.201321552356	0.00781621955686	0.0829418298962	0.108728723623	0.0497050762529	0.042021482251	0.0833510659675	0.0129774718662	0.0560130612119	0.0411420256179	0.128972798663	0.119169132905	0.0565067699134	0.180319308572	0.0414933749027	0.0213275391686	0.0799682158832	0.0243836422395	0.0985126456657	0.0685701904966	0.0235026474282	0.198916089782	0.054186929652	-0.0195756420709	-0.023802241054	0.00365366455138	0.0263635512829	0.093949251023	0.0910633335938	0.0846494525065	-0.0169533022719	0.0381223321817	0.129803697255	0.0439465931751	-0.0495197700299	0.103190439439	-0.00539610070116
162	FEL022_S_AAAGGTAGTCGCCTAG	FEL022	Response	001-124	0	B	letrozole + ribo	Cancer_cells_Cancer cells_1_1_1_1	Cancer cells	0.0323074366517	0.141687583899	0.073551905779	-0.067559707269	0.11363377159	0.0914179614993	0.183140437498	0.0670177368159	0.173851306187	-0.058824098783	0.0109047603584	-0.0695325274421	0.00342955684591	-0.0572160767117	0.0617587138875	-0.0697148507187	0.05983312181	-0.0460467065747	0.00838416905816	-0.0411071561063	0.0138027628883	0.0186584370731	0.0371921188	0.0567782338486	0.0788605777549	-0.018740676054	0.1624637086	0.00959086298786	-0.0817521391515	0.10044238274	0.0228253423436	-0.0571454251344	0.248378544323	-0.0580602742151	0.0202812120885	0.124446278065	0.134278164469	-0.0423677733254	-0.0301702405233	-0.0534998820551
163	FEL022_S_AAAGTCCGTCGGATTT	FEL022	Response	001-124	0	B	letrozole + ribo	Cancer_cells_Cancer cells_1_1_1_1	Cancer cells	0.130604233981	0.102124358086	0.0246291596344	-0.00158541682413	0.159205072933	0.164866784998	0.185857541507	0.0513070308893	0.11162334842	0.0596501141332	-0.0132309598275	0.0863346863559	0.0112620834178	0.032751298581	0.129364230123	-0.112239859139	0.00555191549185	0.00509695036788	0.0226112648386	-0.117324701558	0.0377905463063	0.00989817506824	0.0825921644387	0.0098599724072	-0.0429073157584	-0.0334760907756	0.15589308271	0.122774499611	0.0122482436327	0.0834768418717	-0.0255431398698	0.0777603735084	0.0533475828833	0.124913416325	0.173069795511	0.124468734007	0.0946036613171	0.0430932302035	-0.0838009877368	0.056226280103
164	FEL022_S_AAAGTGAAGGCTGAAC	FEL022	Response	001-124	0	B	letrozole + ribo	Cancer_cells_Cancer cells_1_1_1_1	Cancer cells	0.00347229464943	0.0653893970542	0.0469153889728	0.10867153037	0.0256488849313	0.106604036099	0.147615795024	0.0559698444183	0.0342285303065	0.0253595071174	0.0133731415098	0.0263939335438	0.0725763016574	0.173506147102	0.142289087572	-0.0816306747647	0.258370561194	0.0397068124415	0.0301087451112	-0.0598744973919	0.0328769197666	0.104657114448	0.0604560611173	0.0063549239359	0.17079017053	0.0116846667387	0.121581392151	0.1171331736	0.155658673534	-0.00581779183464	-0.00537185672654	0.000944743084447	0.113130850582	0.192116017439	0.134680163077	0.0367836289649	0.0941259951645	0.00408563528653	-0.0417493349648	-0.0186313794471
165	FEL022_S_AAAGTGATCGGACCAC	FEL022	Response	001-124	0	B	letrozole + ribo	Cancer_cells_Cancer cells_1_1_1_1	Cancer cells	0.0315050308339	0.128369426496	0.0772515513539	-0.00239711355981	0.0171417442596	0.146638861466	0.089775903803	0.0495114808961	0.0829383313894	0.0916639807318	-0.0252736882675	-0.0335984883554	0.0668754374425	0.0337082685507	0.102666433513	0.054425438516	-0.0707274459745	0.0593646207233	0.0868711520949	0.00177089896997	0.119682888836	0.0288453258846	0.103240398629	-0.0208105274244	0.121404017896	0.070216724055	0.156404991307	0.127738089233	0.104564015193	0.0403949935264	0.0982222004497	0.00297344507738	0.0752442405974	0.0145089606986	-0.040582703289	-0.00912239067205	0.125857086174	-0.0669207890734	0.0247450580958	0.0791051569404
166	FEL022_S_AAATGGAGTGGAACCA	FEL022	Response	001-124	0	B	letrozole + ribo	Cancer_cells_Cancer cells_1_1_1_1	Cancer cells	0.104979145789	0.207353198924	0.0187862506168	-0.00733201879859	0.085541379277	0.116888944957	0.150610503253	0.0805980054003	0.0894561474395	0.0340121971265	0.0881201021464	0.117939914225	0.0133950996573	0.16169277803	0.0899669897058	-0.0213437212702	0.15394124753	0.0613825981674	0.0596774989108	-0.0727289599122	0.0833799942993	0.0943764448993	0.0539277143891	0.048120179409	-0.0247049916263	-0.0716720988079	0.130711203582	0.0993689046069	0.0579791445204	0.0489960124451	0.0167679674919	0.0451991057644	0.112307953861	0.141257220571	0.169476079085	0.0942662563864	0.204293330332	-0.0425579077916	0.0119453631991	0.160122956395
167	FEL022_S_AAATGGAGTTATAGCC	FEL022	Response	001-124	0	B	letrozole + ribo	Cancer_cells_Cancer cells_1_1_1_1	Cancer cells	0.0480358193219	0.124560271339	0.0955119974463	-0.0521200471492	0.125347024079	0.131907068004	0.0914059301501	0.104623498415	0.134706646974	0.0126167877283	0.0273727128727	0.0144624261769	0.0308244698035	0.0365488238243	0.0522095245676	-0.0164228573534	-0.0517580208628	0.0790430755439	0.0858205991495	0.0139628996523	0.0425164234403	0.00463890814831	0.043264471348	0.0383007946157	0.161217196692	0.0327875296537	0.160305480194	0.027378416207	0.0510218807453	0.0194193947167	-0.0175936692313	0.096467697975	0.0732255700869	0.101526177158	0.111251061299	0.0543764062872	0.0534536393322	0.04084244837	0.0228583339591	0.0490212418128
168	FEL022_S_AACAAAGAGATCCCAT	FEL022	Response	001-124	0	B	letrozole + ribo	Cancer_cells_Cancer cells_1_1_1_1	Cancer cells	0.0976197779493	0.183972995066	0.111161622852	-0.0632388671193	-0.0219373216942	0.120664921607	0.114648036047	0.101460640985	0.0596868656258	0.0344749432614	0.0537173633112	0.109726876251	0.0453645930987	0.0953882995115	0.135848123356	0.120888929338	0.12024651089	0.115273742575	0.0504026450743	0.0128797453845	0.0291838566013	0.0709110498262	0.0547051573315	0.0551707885651	0.150583297281	0.0291778055766	0.0826167498967	0.0324374984905	-0.0771991524214	0.0234027630945	0.0365859965312	-0.0841868728191	0.118991700916	0.0125815345809	0.0587598997379	0.124350272076	0.057252839329	0.081628804176	0.0817351291341	0.100435843167
169	FEL022_S_AACAAAGTCCAAACCA	FEL022	Response	001-124	0	B	letrozole + ribo	Cancer_cells_Cancer cells_1_1_1_1	Cancer cells	0.0540831618897	0.058226311875	0.0423077743133	-0.0950374760189	0.0868269676106	0.0837567640646	0.116067875766	0.0690539510921	0.0602370639678	0.085751958645	0.0309494430552	0.0732720833109	-0.00654402735259	0.0105087361362	0.126128463646	-0.0118057871859	0.0365646501443	0.0843922300588	0.118302457075	0.0255556604067	0.0601806278876	0.0751077709906	0.00124665669284	0.163426333583	0.124039508603	-0.0197602899355	0.181593725879	0.0603153710271	0.216296361258	0.0925046059671	-0.0457631957065	0.0953722368726	0.0881912897306	0.18169110416	0.090141427897	0.0975892608983	0.17059958656	-0.070694885006	0.0247040523024	0.199193263611
170	FEL022_S_AACAACCAGTCTTCCC	FEL022	Response	001-124	0	B	letrozole + ribo	Cancer_cells_Cancer cells_1_1_1_1	Cancer cells	0.0511920216544	0.125461275752	0.0142394638545	-0.074327809165	0.11371853982	0.0677747804251	0.287257392022	0.0736741830669	0.0293169359359	-0.0109064515206	0.0288366348868	0.0353230623031	0.0556037743188	-0.0117016549387	0.183558326092	0.0252495359749	-0.056992849929	0.0171353823198	-0.00125289867562	-0.0191397253587	0.00761829091865	-0.0452771037342	0.0563020367762	0.0118782570075	0.145524534262	0.0712070811341	0.206887013371	0.0108708798541	-0.0731784710303	0.0282418014476	0.0613502163659	0.0397836008288	0.0781875860185	0.0132013130033	0.0926372005259	0.107983513618	0.0898861655186	0.0830696692636	-0.00763947545701	0.0598242290617
171	FEL022_S_AACAACCTCTCTGAGA	FEL022	Response	001-124	0	B	letrozole + ribo	Cancer_cells_Cancer cells_1_1_1_1	Cancer cells	0.0330697896252	0.106627774348	0.0483220672029	-0.0116466537498	0.00662467042207	0.131521818873	0.133494674087	0.0266831672062	0.0163869922794	0.0397189199325	0.0216872356291	0.054892213147	-0.0452978701636	0.0263522700789	0.0146025660928	-0.0176362949401	0.00357217654873	0.106578780991	0.115541610902	-0.16209460315	0.056555405303	0.0426526876114	0.0414064644572	0.0292019186707	-0.0578043842716	-0.0312176712233	0.0856062758526	0.0781781869199	0.0145061639494	0.0361030308273	0.165459017401	0.103179671712	0.101333962366	0.070217401632	0.0569751274312	0.046361843121	0.122545254372	0.0568852034558	-0.0697158219279	0.0499362881392
172	FEL022_S_AACAAGACATTCTCCG	FEL022	Response	001-124	0	B	letrozole + ribo	Cancer_cells_Cancer cells_1_1_1_1	Cancer cells	0.00851417066178	0.172141907817	0.0470821955268	0.112248074677	0.101767159392	0.0616786968889	0.215663769729	0.0777101920941	0.0497772669003	0.0188196320813	-0.0443911005951	-0.112937106048	-0.0496090681953	0.116575329466	0.127304313009	-0.00585193845385	0.13996122365	-0.0666258872723	-0.0713566976347	-0.0984886015225	0.0262541617688	0.011170875233	0.138123930512	-0.0478923668103	0.208587238445	0.0612887610327	0.0853293584257	0.121776725978	0.15520671848	0.0512350044823	-0.00915083160298	0.0190384711504	0.00528863578221	0.0928104210828	0.102247603835	0.0909697517366	0.138639494406	-0.154793841061	-0.0563747158083	-0.0518174892475
173	FEL022_S_AACAAGATCCATTTAC	FEL022	Response	001-124	0	B	letrozole + ribo	Cancer_cells_Cancer cells_1_1_1_1	Cancer cells	0.0825124015051	0.232866390697	0.0380914027623	-0.0231983435334	0.068210751354	0.119599537103	0.231761067855	0.0663276085649	0.126612774007	0.0611797452076	0.170011456426	0.103413136767	0.044963772449	0.124087154402	0.0674024149598	0.163291411854	0.11799921756	0.0717408185824	0.0534852162877	0.198855791121	0.0967042745665	0.111273869416	0.0581215556956	-0.0593007908924	0.113554582964	0.0151931097075	0.22843445225	0.0630264464492	0.106766056089	-0.0151641198	-0.00492401500046	-0.0811755163986	0.164905613426	0.175390502295	0.104072887661	0.057880646807	0.0933475553231	-0.0288901292284	0.209443883693	0.254628213469
174	FEL022_S_AACACACAGGCTGTAG	FEL022	Response	001-124	0	B	letrozole + ribo	Cancer_cells_Cancer cells_1_1_1_1	Cancer cells	0.0663678734529	0.0969072995095	0.0519386068615	-0.00479222358522	-0.0558994190371	0.139213076546	0.12059256186	0.0609843493916	0.107818553239	0.0222470478775	-0.0256937478151	-0.0168841690885	0.0194280726127	0.182767324351	0.136080854105	0.220709069008	0.186602491475	0.0813935187344	0.0925478889352	0.220864941435	0.0577790977306	0.134484727693	0.0939452247409	-0.0245421478895	0.249569009404	0.0494255623974	0.0519568420811	0.0684680520901	0.0143140206259	0.0430214253781	0.0269430250166	-0.0155449619135	0.0868512265769	-0.0312885604427	-0.0856285105155	0.0698617329004	0.0573824391856	-0.134835288688	0.152665542129	0.0359689181234
175	FEL022_S_AACAGGGCACATTCTT	FEL022	Response	001-124	0	B	letrozole + ribo	Cancer_cells_Cancer cells_1_1_1_1	Cancer cells	0.0120179911523	0.0794172933045	0.0691543048669	-0.0616970275423	0.0703707569912	0.0709963802087	0.0558531952317	0.0316462006908	-0.0267367043739	0.0105429044241	-0.0808836560034	-0.127680159145	0.0164272756661	0.0108254166525	0.156495280247	-0.173440695322	0.128210744932	0.0156288611244	0.0174822289767	-0.246797798657	0.0204808617856	0.0338970762882	0.0195865194942	-0.00457936043674	0.150456585402	0.0476363755263	0.0363801588846	0.0739552227193	0.101441487596	0.0702020603887	-0.00337544128039	0.111464773331	0.121821217062	-0.0527938309825	0.0145466959141	0.0462517119685	0.138918615707	0.0314501835794	-0.223505545637	-0.0245297112512
176	FEL022_S_AACAGGGTCATTCGGA	FEL022	Response	001-124	0	B	letrozole + ribo	Cancer_cells_Cancer cells_1_1_1_1	Cancer cells	0.0196592432988	0.154638026105	0.0204065223664	-0.00206520291404	0.0730669594712	0.11356673384	0.089618770233	0.0769008598975	0.0531226225748	0.0515825181846	0.0769891848155	0.126854741032	0.0390638698222	0.125248332396	0.124394143152	-0.207545698272	0.115969683694	0.0808159687729	0.110159617926	-0.237094694509	0.0108745306516	0.0329312817254	0.0144850803502	-0.0195068700059	0.137701146533	-0.0253315968831	0.0788113151435	-0.0123619811791	-0.0156611043043	-0.0404953493656	-0.0864470351269	-0.0185225538062	0.0750162340962	0.0518860554183	0.0348521282849	0.117303926571	0.112275322245	-0.0131697108218	-0.180602293211	0.0556252689062
177	FEL022_S_AACCACACATCGAAGG	FEL022	Response	001-124	0	B	letrozole + ribo	Cancer_cells_Cancer cells_1_1_1_1	Cancer cells	0.0843167469679	0.0505743359056	0.0255943285753	-0.0534005249426	0.0815081892726	0.12814562442	0.0506387752084	0.0823501542491	0.0640102087829	0.0228886954114	0.0170155360648	0.0333433724655	-0.0400368634487	0.120033643632	0.118155898933	-0.0564470196712	0.0492120794164	0.0636698946897	0.0571241878237	-0.0421288126842	0.0119143137172	0.0449070884637	0.0751054277701	0.0929565492159	0.191231299571	0.0845220482206	0.0434318989299	0.0626967256162	0.114336700216	0.00344588162869	0.069609770954	-0.0128252962161	0.102600843252	0.0936810237847	0.148776051257	0.0158872166378	0.142314837405	-0.0553556894119	-0.0151397448109	-0.00519258657414
178	FEL022_S_AACCATGCAATGACCT	FEL022	Response	001-124	0	B	letrozole + ribo	Cancer_cells_Cancer cells_1_1_1_1	Cancer cells	0.0142207060224	0.0842628639535	-0.0212060101572	0.0384788479426	0.0226251734119	0.0386377675133	-0.016216407861	0.0376181785527	-0.00433176207621	0.0208710146763	-0.0127478094161	0.0419009951044	-0.0394945819966	0.134986231969	0.0447197319282	0.0785362300693	0.195266292046	0.085456333551	0.0951431650935	0.0662841366395	0.0521355662101	0.14492271888	0.0311414839077	-0.0527784825211	0.0781324753448	-0.0358872921888	0.0815834549828	0.0843265631614	-0.0365584854678	0.0399417534047	0.100161604284	-0.0617514911977	0.123167510632	0.167653032013	0.0336423956995	0.0501045568475	0.10179509375	0.00110434840974	0.122954807827	0.115260647645
179	FEL022_S_AACCATGCAGAGTTGG	FEL022	Response	001-124	0	B	letrozole + ribo	Cancer_cells_Cancer cells_1_1_1_1	Cancer cells	0.0616139513981	0.0812202425875	0.0857289967312	0.145583869634	0.165711675684	0.111071896862	0.132743164122	0.099897579788	0.17942640184	0.0627732935737	0.0644225184692	0.0582036205682	0.0829064030263	0.0487652282893	0.152986578567	0.113472426801	-0.00599908432497	0.0152162568052	-0.00216952221422	0.0611463154066	0.0514717315635	0.00197541612079	0.0672399920089	0.0390903814613	0.210646707067	0.0756606715656	0.236145675607	0.0361407570785	0.240864135727	0.0770264561494	0.0378420553033	0.113136060314	0.127113992431	0.134857325573	0.128958258354	0.0654032879739	0.145422276483	0.0259007523602	0.0713074430193	0.0921915765757
180	FEL022_S_AACCTGAAGGCATTTC	FEL022	Response	001-124	0	B	letrozole + ribo	Cancer_cells_Cancer cells_1_1_1_1	Cancer cells	0.0191358088982	0.0501088752867	0.0055836530886	0.0900509357041	-0.0125519397609	0.179451357353	0.140265704464	0.0719403955796	0.113796377009	0.0264618828707	0.000632470839492	-0.0735658531498	0.00398108322855	0.10968798124	0.109225810389	-0.0133058925877	-0.0533734673295	0.0671056026151	0.0936562846249	-0.088928994022	0.0451257052223	0.001145577452	0.0512471030265	0.0214121352805	0.164047030138	-0.013009543325	0.130635083478	0.191022859051	0.071803362125	0.0158709616872	-0.0145073695281	-0.0753435012077	0.186236652266	0.0695716278158	0.108948348362	0.0515303259373	0.12144865515	-0.120077334596	-0.0615260959444	-0.127077978026
181	FEL022_S_AACCTTTAGTCTCTGA	FEL022	Response	001-124	0	B	letrozole + ribo	Cancer_cells_Cancer cells_1_1_1_1	Cancer cells	0.0823664422458	0.177372492616	0.0588976640671	0.126278431813	-0.0526225736108	0.0563726400774	0.122433437325	0.0664134054217	0.0376054535236	0.022077765229	0.153446151478	0.0821893654142	0.0102138952837	0.0933854077964	0.0467671377504	0.209083886802	-0.127694717628	0.155249393647	0.12575299296	0.156424169655	0.12060445845	0.0642912904006	0.0421977592056	-0.0297031725912	0.148576799292	-0.03887286351	0.142876147837	-0.0105022373279	0.122149470133	0.0550720807546	0.00533182176001	0.0147885415765	0.0622434125972	0.00888541744987	-0.0308677314761	0.0284640843114	0.042946198503	0.130884554681	0.15050476718	0.144780838007
182	FEL022_S_AACCTTTCATACCACA	FEL022	Response	001-124	0	B	letrozole + ribo	Cancer_cells_Cancer cells_1_1_1_1	Cancer cells	0.153215841328	0.0854617338088	0.0373960199854	0.0990080636201	0.0813411301246	0.104782943182	0.153507041207	0.0951568324114	0.0818086714201	0.107627407355	0.114182606987	0.117611914876	0.193727492421	0.139673486691	0.0682925343061	-0.0135574801577	0.0410704720425	0.109566207651	0.0780148132259	-0.0824715408571	0.0592099415236	0.0410734286717	0.104711446292	0.096421757495	0.0289158853492	-0.0500891044151	0.194495658381	0.0934742463947	-0.0407618365279	0.0303804340722	0.122377622708	-0.00310309483823	0.176330327501	0.0814871208767	0.0966739553765	0.0784272731889	0.116337163622	0.106407342998	-0.0431783632145	0.0281336818857
183	FEL022_S_AACGAAAGTGTAGCAG	FEL022	Response	001-124	0	B	letrozole + ribo	Cancer_cells_Cancer cells_1_1_1_1	Cancer cells	0.116539523755	0.203686898223	0.0063218698043	-0.0296735638407	0.000844656216576	0.0448033812686	0.164284384298	0.081304769019	0.0617542024182	0.0971836547548	0.0589600954994	0.0680138397654	0.0112588538739	0.00221585795557	0.0950985328362	0.0410472597286	0.145342755545	0.149530878811	0.13340560739	0.00416811722135	0.0660228170006	0.0881472988037	0.0619774370397	-0.0556891162332	0.190720439202	-0.0248331027201	0.0640344692867	0.0498948116023	0.0600472405611	0.0488684987528	0.13888880183	-0.0664616260074	0.0818402272107	0.0758053516346	0.0914490023351	0.111228288106	0.0620372562881	0.194799863111	0.0202356344639	0.0495023112653
184	FEL022_S_AACGTCAAGATTGACA	FEL022	Response	001-124	0	B	letrozole + ribo	Cancer_cells_Cancer cells_1_1_1_1	Cancer cells	0.101545395731	0.0373756906607	-0.00239431646788	-0.0872158266329	0.0127416848864	0.0616022701281	0.14398268272	0.0565127400313	0.0761797498337	0.0366140710667	0.0177849748316	0.0848044514653	-0.020594329948	0.0934340938728	0.0953387448306	0.1413146556	0.132058510351	0.150762754984	0.13167740606	0.133744083336	0.0767698587427	0.0762409298249	0.0483291346948	0.073753308412	0.0608972792337	-0.0635398360623	0.151282096081	-0.010601596947	-0.0509563340317	0.0659409168451	0.0171482467081	-0.0579925245688	0.0356911135623	0.0567228740372	0.0014811662053	0.0873520565695	0.0896320079685	0.0530377479996	0.0731081936752	0.064537308624
185	FEL022_S_AACGTCAAGGCAGTCA	FEL022	Response	001-124	0	B	letrozole + ribo	Cancer_cells_Cancer cells_1_1_1_1	Cancer cells	0.00114076700495	0.134619663838	0.0883591381448	0.0807943526467	0.109097548954	0.114952569116	0.221891504165	0.0513288274321	0.0311635775955	0.0199377610368	0.0486300906257	-0.0181362336073	-0.0288705402493	-0.102688512195	0.0686260249723	0.0475723127999	-0.00669737495591	0.128100185653	0.148646087401	0.0154466139581	0.056939887786	0.0421600961306	0.081836227586	0.089610202179	0.102881383748	-0.0323252310421	0.0563778294437	0.0672975281701	0.110899807833	0.0559713746928	-0.0510115919445	0.0961179789006	0.0825128858639	0.0535038924631	0.0616779572133	0.113444777321	0.146235375145	0.0453120692852	0.0277059257681	-0.0935756810272
186	FEL022_S_AACGTCAGTCGGTAAG	FEL022	Response	001-124	0	B	letrozole + ribo	Cancer_cells_Cancer cells_1_1_1_1	Cancer cells	0.165828046545	0.197218700538	0.0210757780312	-0.0874108442597	0.0274688438694	0.120742320431	0.0689351324711	0.0641754472736	0.164653497509	0.0866374120008	0.0851066944412	0.100270305302	0.153219029327	0.132130978469	0.11676942118	0.192744005898	0.0363812154171	0.160243968669	0.14209084077	0.174205438953	0.150369151503	0.114357871134	0.102209082421	0.0679414416879	0.123095884041	-0.0297118677917	0.173841746151	0.0760410388777	0.00306799301218	0.0352314415233	0.145192130915	0.0333276192184	0.110139649781	-0.0016009482499	0.220512223746	0.107962591261	0.00434825731226	-0.0108905791368	0.185955877145	0.246441587295
187	FEL022_S_AACGTCATCGGTCGAC	FEL022	Response	001-124	0	B	letrozole + ribo	Cancer_cells_Cancer cells_1_1_1_1	Cancer cells	0.0404482058466	0.0710360430017	0.0213109376839	-0.135243656698	0.0845636677874	0.0976988494343	0.237416866858	0.0802060533524	0.0172447976061	0.0485446098792	0.0531451513011	-0.00900540622564	-0.0216857580291	0.235522436527	0.105534872465	0.0815140988033	0.166700043927	0.00447856310057	-0.000635454185236	0.0537482539202	0.00935808255404	0.0809335827954	0.0374386070673	0.0782682650957	-0.0359062986881	-0.0112394858553	0.135845339854	0.00755632400747	0.0637906638856	0.0500775173931	0.00301370360659	-0.0211041639348	-0.0225286991828	0.17383961881	0.0599595496981	0.0697144851187	0.0414708817202	0.0420511136582	0.130334826444	-0.0553471306909
188	FEL022_S_AACTTCTGTTGCCATA	FEL022	Response	001-124	0	B	letrozole + ribo	Cancer_cells_Cancer cells_1_1_1_1	Cancer cells	-0.0111645241477	0.00775377460361	0.0433665489633	0.0567916216764	0.032397048882	0.0951215780761	0.0675260331754	0.0833530149941	0.0154971286957	-0.0089580697662	0.0309651736665	-0.0268535829521	-0.0064725885223	0.0732393905471	0.0664841267213	-0.269587851989	0.214271444502	-0.0461621591468	0.00894270813504	-0.286688486053	0.00234497389992	0.0380030397584	0.0257444240716	0.141709096045	-0.0514664399486	-0.0499101433405	0.223366731173	0.0550124314533	-0.0364224306045	-0.0124552254554	-0.109815441413	0.0139592245141	0.0392262001035	0.00907552022673	-0.00664580416837	0.10072097334	0.11481778663	0.0837796968107	-0.245415516642	-0.121793379485
189	FEL022_S_AAGAACACACAGTACT	FEL022	Response	001-124	0	B	letrozole + ribo	Cancer_cells_Cancer cells_1_1_1_1	Cancer cells	0.0552031136755	0.0742389183861	0.0672995805095	-0.0957147742364	-0.03665132316	0.136144612952	0.0891586066222	0.0845173713904	0.0359151551584	0.0928883305565	0.0667903919333	-0.0132025648965	0.0817221917384	0.0460898870876	0.0925157855423	0.0721803532864	0.0909022652525	0.0288476926417	0.073639255846	0.125563864596	0.0235863019005	0.054942157226	0.106356220292	0.198183115656	0.0897217937296	0.060058820893	0.330905287672	0.142657680243	0.259584563181	0.0791635467002	0.0674395854705	0.0847492123328	0.137817704233	0.0636301390797	-0.00466882306608	0.0708320656744	0.140635725131	0.0852300603809	0.0457271979614	0.00974715073314
190	FEL022_S_AAGAACATCGGTCTAA	FEL022	Response	001-124	0	B	letrozole + ribo	Cancer_cells_Cancer cells_1_1_1_1	Cancer cells	0.13226578808	-0.0688849224009	0.0248777939694	-0.0804535003417	0.0569397694764	0.18388835905	0.183560125921	0.0941813632964	0.108925827402	0.121684586237	0.145828243986	0.0846021518528	0.0777250053532	0.172263746203	0.0916503838475	0.253954497973	0.0423881797926	0.169747008184	0.131651714861	0.233636760748	0.135442802323	0.103025164392	0.0930137996648	0.134784709759	0.161521123419	-0.00749571434517	-7.68266552309e-06	0.0869082277319	0.0653329054322	0.045451802959	0.114253946161	-0.0195645387688	0.0349126017111	0.0430005541384	0.0635348175202	0.0401372948672	0.0860767432112	-0.00875324631588	0.214796993422	0.170505958617
191	FEL022_S_AAGACAAGTAGATCGG	FEL022	Response	001-124	0	B	letrozole + ribo	Cancer_cells_Cancer cells_1_1_1_1	Cancer cells	0.0546373072155	0.151071594884	0.0690672220512	0.0610019934539	0.136129384192	0.12808601832	0.11198310435	0.0691375413473	0.0417707318726	0.0249054237447	0.0157833685184	0.0445986125253	-0.0412690120003	0.0764942358449	0.118961346923	-0.0493695751465	0.0925828129154	0.070852562371	0.0640051396348	-0.0442646015512	0.0185286105085	0.0214639941922	0.0956619058652	0.038628999805	0.15690205514	-0.0536205139873	0.0940107592954	0.0183614751174	-0.0283131563616	0.0413427343788	-0.0724073188341	0.026183969771	0.0881573597816	0.0163623042667	0.160107323989	0.0427837196518	0.0551643643639	0.137756464932	-0.0953777134204	0.00105737373602
192	FEL022_S_AAGATAGCAATCACGT	FEL022	Response	001-124	0	B	letrozole + ribo	Cancer_cells_Cancer cells_1_1_1_1	Cancer cells	0.0155551489708	0.267173370895	0.0777157731783	0.0398482554982	0.0649285482286	0.125931073681	0.18221995608	0.067614847905	0.0183844270825	-0.0346964431758	-0.00230645771895	0.0129183952538	-0.106576576082	0.0829541835633	0.0885727896479	-0.0979015608707	0.184521231794	-0.112977203615	-0.0735702920251	-0.0877591712678	-0.0491558018057	0.0382005849885	0.0470243343054	0.0394662430955	0.121888860624	0.0244116316517	0.070206285749	0.0454853780553	0.0401113020521	0.0274875373983	0.0522280540711	-0.0030002678385	0.0682723653658	-0.0321104924106	0.0867256975594	0.115662000868	0.125177827867	0.0915109617189	-0.0661624860533	-0.0282857038638
193	FEL022_S_AAGCATCAGGCTATCT	FEL022	Response	001-124	0	B	letrozole + ribo	Cancer_cells_Cancer cells_1_1_1_1	Cancer cells	-0.0445547091337	0.0706106578701	0.0539537216651	0.0196044567109	-0.0243083842951	0.0955152228384	0.0123229151096	0.0497135706745	0.0271909017412	0.0462777160405	0.0116431375316	-0.00919898837127	0.0507978237088	0.162505067999	0.0674226209997	-0.0916076164678	0.141828792442	-0.125954023208	-0.0797843038928	-0.0658203018513	-0.0790845357115	0.00674604715481	0.0557376895063	-0.0568105596486	0.152058882182	0.0466403016912	-0.0590637153117	0.0218553373547	-0.0232674742243	0.0719718941839	0.0975028254719	-0.0135967284973	-0.00282871337335	-0.112856387494	0.0832044517485	0.0616219775758	0.0162179824334	-0.109809086167	-0.0521805500154	-0.095540802091
194	FEL022_S_AAGCATCGTTACACAC	FEL022	Response	001-124	0	B	letrozole + ribo	Cancer_cells_Cancer cells_1_1_1_1	Cancer cells	0.11018266419	0.0850559996142	0.0895731403667	0.037646263657	0.120205560402	0.126337269302	0.192455988764	0.108122338329	0.00526514443173	0.00255678021568	0.0896484006767	-0.040145504141	0.0382056129738	0.0849236833768	0.0840030087159	-0.00713766016162	0.0536217366398	0.137346012657	0.124305787692	-0.0454836392545	0.051833798128	0.0873781636851	0.0214109149631	0.00701666337266	0.180939963759	0.0790657579218	0.0887195272575	0.00881686739948	-0.0649567134189	0.0110695107279	0.00995267785202	0.0137168394043	0.119962743266	0.0733239859707	0.210067943461	0.0955720364354	0.178989233603	0.0164516749914	-0.0450574184619	0.095212070455
195	FEL022_S_AAGCATCTCGTTCTAT	FEL022	Response	001-124	0	B	letrozole + ribo	Cancer_cells_Cancer cells_1_1_1_1	Cancer cells	0.092383167979	0.108796657667	-0.0049832269293	-0.105774617453	0.0314014679936	0.0931313252333	0.172076186075	0.107170576977	0.107658748158	0.0571709534581	0.0710734843867	0.154624179531	0.111361163709	0.15076015013	0.182113299269	0.0628099567749	0.186592474927	0.183803500544	0.158224381754	0.00669572368739	0.0901611253498	0.128579811788	0.0377408995962	0.0274442044577	0.146157823961	0.0713474337285	0.0907046271629	0.031724717725	0.0211511421175	0.0133307715094	0.0561607734312	0.0191947490968	0.120681206414	0.120414133722	0.140912235157	0.0843153542274	0.0626045515389	0.000831138018583	-0.0566564123053	0.0541389480204
196	FEL022_S_AAGCCATAGGAGTCTG	FEL022	Response	001-124	0	B	letrozole + ribo	Cancer_cells_Cancer cells_1_1_1_1	Cancer cells	0.0859684305308	0.184785575568	0.0280092675901	-0.0612166012057	0.0472605967126	0.106289717107	0.212612136761	0.0899138474492	0.0356201968625	0.0827166942802	0.048536184277	-0.0113994788585	0.108410734213	0.0167201303481	0.112058662545	0.232571459622	0.178464277847	0.103402738712	0.110982498528	0.239578948959	0.0692894398139	0.157375384214	0.0446743712241	-0.0600375127269	0.26995544257	-0.0134485750111	0.0841983768931	0.0483038404982	0.013275973899	0.0499302796462	-0.0284355301491	-0.06072415872	0.0661719184012	0.201696282669	0.141839085616	0.0588732767535	0.102098031158	0.114496034492	0.291469793416	0.0451140273049
197	FEL022_S_AAGCCATCATTGGCAT	FEL022	Response	001-124	0	B	letrozole + ribo	Cancer_cells_Cancer cells_1_1_1_1	Cancer cells	0.064810252932	0.0790559366334	0.0786803476626	0.0422288362793	0.0642287322139	0.0728467909496	-0.017012265239	0.0773535687513	0.0210485032787	0.0776494946526	0.0674625914036	0.00206516059788	0.0125847248996	0.0552495748666	0.0482307647611	0.101739842463	0.120492494389	0.0263922579738	0.0664090885947	0.102348040408	0.0647835410264	0.0532903053232	0.115937770676	0.0130246534074	0.194089456281	0.06035651762	0.0991419154732	0.219763440448	0.138653398289	0.10095222202	0.0683012774215	0.157309227849	0.185514454987	0.114781464505	0.00876563802038	0.121572464955	0.214242576362	0.083870956628	0.0253221996711	-0.0346058566655
198	FEL022_S_AAGCCATTCCCTAGGG	FEL022	Response	001-124	0	B	letrozole + ribo	Cancer_cells_Cancer cells_1_1_1_1	Cancer cells	0.0499233336669	-0.0865034713844	-0.0137453327496	0.0465493136081	0.0646337092531	0.0962708972443	0.12686378081	0.0608020420759	0.133272484797	0.157593832128	0.036952470671	0.0216767819774	0.0247661858334	0.0781360653495	0.0768440461573	0.192185179212	0.0696465388495	0.110286436514	0.125273554357	0.192170470005	0.0761956206776	0.0769938538134	0.0264210178042	0.0412072683251	0.251249445339	-0.0590683810778	0.185364882845	0.0619982331588	1.29933452481e-05	0.0621544234109	0.215580390711	0.0458817123678	0.177576690846	0.0377257561087	0.174442410346	0.0916104601723	0.0933904977383	0.0581708719364	0.123734631072	0.024024484488
199	FEL022_S_AAGCGAGCACGGCGTT	FEL022	Response	001-124	0	B	letrozole + ribo	Cancer_cells_Cancer cells_1_1_1_1	Cancer cells	0.103488212567	0.0277986980375	0.0728743025432	-0.0462237456962	0.0184345165881	0.05642703522	0.0263019236749	0.081621760708	0.079383709025	0.126255149467	0.149671164821	0.0893704131711	0.00689823858825	0.0928898445044	0.0770191601101	0.0058110990469	0.0801195191384	0.217204364973	0.244308068165	-0.0116040431203	0.130209606163	0.153461088142	0.0291987119519	0.0442087403355	0.00778026881123	0.0386557528057	0.102764004722	0.0896857491579	0.0872629932423	0.0310990807854	0.083032264856	-0.0496434126957	0.11253711655	0.193624978518	0.092570701601	0.149480568594	0.0651520872079	0.203709519529	0.0486926667581	0.260574702981
200	FEL022_S_AAGCGAGTCCTACGAA	FEL022	Response	001-124	0	B	letrozole + ribo	Cancer_cells_Cancer cells_1_1_1_1	Cancer cells	0.0567367522565	0.0760627451639	-0.0055836765586	-0.082591925113	0.0865207562752	0.0880048768748	0.101376760754	0.0499684490252	0.0709395442652	0.0466305081239	0.0780707308956	0.141705250731	0.0169238454941	0.254416797861	0.148232197818	-0.0291836440066	0.0839097988538	0.0485606586573	0.109181516548	-0.0117793640943	0.056377058744	0.0820279886363	0.0544164481668	0.124341311241	0.221670222445	-0.0129364335428	0.126376247625	0.21230728241	-0.0167970377033	0.0283492268346	0.137469865394	-0.044367818966	0.125881485829	0.113384009734	0.0423306985937	0.117709400006	0.105619907385	-0.0414616882248	0.0129343759936	0.0643915569597
201	FEL022_S_AAGGAATTCAGTCAGT	FEL022	Response	001-124	0	B	letrozole + ribo	Cancer_cells_Cancer cells_1_1_1_1	Cancer cells	0.052197108788	-0.0583671666762	0.0989008929899	0.104282179741	-0.0496437931162	0.0461058859093	0.14672008632	0.126758684555	0.126554241646	0.0275994778971	0.0383484669854	-0.0709840125625	-0.0191493427823	0.201229051135	0.153254601133	-0.0283669503995	0.176100060325	-0.0209501069585	0.00287383323055	0.00816272478074	-0.0203748909368	0.0734318520435	0.0253043673101	0.0826735468105	0.160339420424	0.0126136706781	0.0996388549384	0.0346762746855	0.0727540947696	0.0426415967284	-0.0137270935181	0.0373026025237	0.122287122714	0.0626678586328	0.132498024278	0.104008010977	0.145172602816	0.0931075915258	0.016630286217	-0.0110858843211
202	FEL022_S_AAGGAATTCTATCGTT	FEL022	Response	001-124	0	B	letrozole + ribo	Cancer_cells_Cancer cells_1_1_1_1	Cancer cells	0.0476170558977	0.00744852567024	0.038232606092	0.0985838085862	0.114769317795	0.136432595955	0.252216757487	0.0824186279529	0.0957828077571	0.0388091564395	0.0276258892634	0.0347422434726	-0.0691374765738	0.0562859333572	0.12622233611	0.0138155755254	-0.0998099454357	0.0463111553745	0.0713476939086	-0.0531366522754	0.0184254732421	-0.0126320616536	-0.00453523480397	0.0947799585017	0.0399282605163	0.0212757100346	0.263169676171	0.0580897699465	0.0338378409348	0.0200949813249	0.0482327430562	-0.00211238939613	0.0524426254322	0.043810371502	0.0953836469102	0.0659654013578	0.0605061368628	-0.00982090237122	-0.0210222708448	-0.0828877884319
203	FEL022_S_AAGGAATTCTCTCTAA	FEL022	Response	001-124	0	B	letrozole + ribo	Cancer_cells_Cancer cells_1_1_1_1	Cancer cells	0.0415043491812	0.0369184877347	0.071666476651	0.0272688089153	0.0202568983884	0.062742610346	0.0270145854073	0.0780397836858	0.0120199877719	0.0930961799097	-0.0286850844777	-0.0208664303608	-0.0218861908026	0.204767394554	0.157831740668	0.0387066748418	0.169301161839	0.146216757001	0.169748969498	0.00497709312387	0.0489641276809	0.136717969128	0.0420373993791	-0.0260954824917	0.015888190637	0.0513571762692	0.0368873287827	0.0716538704823	0.107424069264	0.000383216057845	0.0345041253748	-0.0144869974624	0.0165039068211	0.0489198153698	0.0726954211684	0.0118447226221	0.0361476956665	-0.0088161902384	0.0222700942108	-0.0213958191529
204	FEL022_S_AAGTACCAGTTACGTC	FEL022	Response	001-124	0	B	letrozole + ribo	Cancer_cells_Cancer cells_1_1_1_1	Cancer cells	-0.0314044425903	-0.0238623532792	0.0143383327613	0.0865156342166	0.132148976523	0.120867099836	0.140838247547	0.0899044176398	0.0960532666977	0.0103894795986	-0.0497264805217	0.0313112109585	-0.0951349076807	0.0166040966229	0.129235885562	-0.147165246217	0.128223083284	0.0126198360708	0.00434208327499	-0.141084822795	-0.0555175283786	0.00857075726102	0.0780457655008	0.0766206624987	0.121680669947	-0.0676004351125	0.120637710529	0.0757142357447	0.00637194371597	0.0278924240241	0.031475983233	0.110437540998	0.151333136655	-0.0645452343276	0.121469820013	0.0710146381976	0.217744062381	-0.0264099298477	-0.112668449455	-0.0878238392646
205	FEL022_S_AAGTACCCAATAGGAT	FEL022	Response	001-124	0	B	letrozole + ribo	Cancer_cells_Cancer cells_1_1_1_1	Cancer cells	0.101208110365	0.109762068465	0.00997465432151	0.0235410445705	0.202956478581	0.152020140503	0.156185400846	0.0637664104954	0.15205403994	0.00258408186213	0.0426903877077	0.126839277033	0.0682772648851	-0.044999731315	0.201132928292	0.220124368004	0.0680136357702	-0.0945407388939	-0.113274642221	0.25539612735	0.00999767773479	0.0228069219665	0.062634200781	0.0897910380408	0.264898802619	0.0495445323885	0.273983212737	0.118329304696	0.1072548449	0.0441671930007	0.0883744190623	-0.0182576273593	0.0296539755733	0.136844768487	0.149938152589	0.103705919546	0.158772432661	0.149771984971	0.271816139078	0.00954827716878
206	FEL022_S_AAGTACCGTGCTGTCG	FEL022	Response	001-124	0	B	letrozole + ribo	Cancer_cells_Cancer cells_1_1_1_1	Cancer cells	0.0618014510968	0.0847718403752	0.11223759218	0.0487566054001	-0.00245708267598	0.0396447789597	0.236138412587	0.0969448516819	0.0977075651444	0.059396445552	0.0242396761061	-0.0147762557785	0.125589029905	0.0349951843531	0.128227698866	-0.102506081097	0.0119372014649	0.113762759446	0.0884094811952	-0.171926566531	-0.00423620176961	0.0202872169084	0.139733149515	0.0335211505502	0.166516659778	0.0530921484907	0.0452294296686	0.0620351384251	0.120799275085	0.0465123807356	-0.00276290594246	-0.052385196776	0.109472625207	0.0753404648706	0.0647650214144	0.144430221773	0.151862100535	0.104275434365	-0.131745172811	-0.18763492486
207	FEL022_S_AAGTACCTCCTCTCGA	FEL022	Response	001-124	0	B	letrozole + ribo	Cancer_cells_Cancer cells_1_1_1_1	Cancer cells	0.044893204973	0.16775724281	0.0924283127299	-0.0271260211392	0.0551417301358	0.0348090926385	0.0302864769752	0.0507606864619	0.0426881606658	0.001914468992	-0.100619775915	0.0459840225887	-0.0908459708163	-0.0136727788083	0.0960147084061	0.0498326514711	0.116358393011	0.174245561975	0.138206505483	-0.0361584098232	0.0317346306587	0.0561980207633	0.0296566743446	0.0129158031625	0.091762622157	0.0370533474985	0.135438569405	0.108730626177	0.0847212672145	0.0416415991111	0.00469037257259	0.113741535994	0.160027925327	0.0720404477267	0.00375558480391	0.0435415260277	0.198962013892	-0.0306324507323	-0.0436029463661	0.0742641980355
208	FEL022_S_AAGTCGTAGCGCCGTT	FEL022	Response	001-124	0	B	letrozole + ribo	Cancer_cells_Cancer cells_1_1_1_1	Cancer cells	0.0227200987301	0.105096409913	0.0685665016617	0.0930457346466	0.0655725154658	0.0915879966106	0.098330713983	0.0794289899645	0.103618989143	0.0791893346075	0.0400021288494	0.0169656550428	0.018972793508	0.069202905154	0.0922347073724	0.0109859769443	0.239375738377	0.0527836904612	0.0785652843538	0.0461346418975	0.0620536707218	0.0986018918635	0.0961879882052	0.0144202243112	0.165229894847	0.097685800585	0.121805787243	0.148602698707	0.149208182145	0.0536123517992	-0.0622486002816	-0.0818340250818	0.0684177546154	0.0619473305521	0.124324709939	0.041992007403	0.0795142100477	0.0944210294116	-0.0246543133552	-0.14553658773
209	FEL022_S_AAGTTCGCAACTTGGT	FEL022	Response	001-124	0	B	letrozole + ribo	Cancer_cells_Cancer cells_1_1_1_1	Cancer cells	0.0187521215837	0.120820379337	0.0561396471442	0.0998904549361	0.0930705165919	0.0998289597616	0.0634946061522	0.0760157495513	0.123262593553	-0.0553256527808	-0.00420603448684	-0.0227232617285	-0.00801925122111	-0.0318693003526	0.0521102054264	-0.0520571588544	0.21978782411	0.0494851151612	0.0782301609838	-0.0343224284705	0.00455306980789	0.063452257627	0.0275933998061	0.0957854139563	0.146567469312	-0.034480517918	0.114838702571	0.0805415085918	0.00308584802284	0.0237314807111	0.121323823735	0.0666100890068	0.0662185831369	-0.0133016131417	0.0910701796796	0.0221104588843	0.127476015205	0.00872311467813	-0.101624805058	-0.0494331224364
210	FEL022_S_AATAGAGAGGAGATAG	FEL022	Response	001-124	0	B	letrozole + ribo	Cancer_cells_Cancer cells_1_1_1_1	Cancer cells	0.0275601784534	0.0532539610759	0.0222639613046	-0.0139216176606	0.137387660593	0.0906386059394	0.156118220851	0.0596380117271	0.0430697490012	0.0105250500024	-0.0337998104371	0.0335267549356	-0.0894668649907	0.0601673362311	0.116514513518	0.00300281438745	0.0143125138043	0.0994655589619	0.128791386358	0.0180884781174	0.0562959288447	0.0348803514116	0.0750222675291	0.0557417509994	0.0952057363229	-0.0685195614446	0.0893850868936	0.0429831792527	0.00041025377808	0.028438289591	0.0125845575402	0.0248545743034	0.14804534762	0.0837705742653	0.0805063206173	0.088565637833	0.112339395991	-0.0508805545229	-0.0295588049225	0.0289774324491
211	FEL022_S_AATAGAGTCCGCTTAC	FEL022	Response	001-124	0	B	letrozole + ribo	Cancer_cells_Cancer cells_1_1_1_1	Cancer cells	0.00616255779417	0.0200161654334	0.0672755464642	-0.0355773885568	0.0189283703588	0.0760167933077	0.0241242714813	0.0848985030011	0.112197103829	0.0876369430657	0.0978622139069	0.0655770013391	-0.0253116216868	0.0202092548525	0.103948221839	-0.0118569492052	-0.0958924577746	0.143203106888	0.170754392598	-0.117406130005	0.070254950551	0.047096398321	0.0454987954433	-0.0205933409407	-0.0360446023629	0.0793446635777	0.123261873446	-0.01997177188	0.025360399815	0.05729687877	0.0550303590569	0.0193668531181	0.105748174408	-0.00253565088214	0.0500713378041	0.126605793733	0.0386173381774	0.0332946993006	-0.0324912460885	0.0321697465937
212	FEL022_S_AATCACGAGTGCACCC	FEL022	Response	001-124	0	B	letrozole + ribo	Cancer_cells_Cancer cells_1_1_1_1	Cancer cells	0.180399666664	0.224421403613	0.039799543627	0.146551218388	0.091131033903	0.17797355409	0.0923583312986	0.0368140329982	0.0327201682344	0.0949565488196	-0.00873856488271	0.00207832705223	0.038490385211	0.206560094978	0.142418802738	0.148076582215	0.158902338369	0.17005115153	0.183236841623	0.125395332562	0.143074283757	0.137302224408	0.0770252797271	-0.00786922037898	0.113113053376	0.00808628008397	0.140767230005	0.0795717245579	0.0153162596659	0.0315743807451	0.134405351673	0.117101297791	0.0665478117118	0.0503564294796	0.0756011470234	0.143759784673	0.0356341587269	0.0530078433629	0.0759200209932	0.164172577887
213	FEL022_S_AATCACGCAAGTGCAG	FEL022	Response	001-124	0	B	letrozole + ribo	Cancer_cells_Cancer cells_1_1_1_1	Cancer cells	0.109874480888	0.107565641875	0.0537829385851	0.0962515161445	0.136961191399	0.109812561057	0.0879289281694	0.0622291730352	0.170171205296	0.00589182728482	-0.0253713318545	0.0684956565596	0.0636381139424	0.193812723016	0.102044196651	0.138299542362	0.215384848462	0.0824677482606	0.0828194883415	0.116988631365	0.108288825544	0.1304489091	0.0899728330795	-0.000132721230979	0.16093882647	0.0449642598521	0.173254567416	0.0342547690572	0.119199766645	0.00576843691109	0.0823321954635	-0.0678335699037	0.107941731473	-0.0500388687735	0.0579449622936	0.138198457184	0.105094694045	-0.011448220665	0.0534365803446	0.0486662875965
214	FEL022_S_AATCACGCACTACCGG	FEL022	Response	001-124	0	B	letrozole + ribo	Cancer_cells_Cancer cells_1_1_1_1	Cancer cells	0.134817360751	0.102125524524	0.0532964177256	-0.0110275605133	0.16912448835	0.116833606357	0.116690376112	0.0821980222668	0.0730218988856	0.0819806031545	0.0597746311721	0.0965551760591	0.0668219101681	0.0665962016802	0.113604946018	0.112639971209	0.144675603616	0.0153115275291	-0.00758881816256	0.0636204575299	0.0621558994411	0.0612330504007	0.0761002675577	0.0752565067677	-0.0428043227758	-0.00444507013799	0.173138037133	0.103032177787	0.121089543806	0.0496360846756	0.10225649802	0.0352146224753	0.0259309484644	0.0958078338728	0.169095388803	0.109929804748	0.249712856083	-0.0215330012636	0.0861116391126	-0.0735614025466
215	FEL022_S_AATCACGGTTGCCGAC	FEL022	Response	001-124	0	B	letrozole + ribo	Cancer_cells_Cancer cells_1_1_1_1	Cancer cells	0.092848228232	-0.0438967909327	0.0149379413379	-0.0271135250125	-0.0181626684988	0.163218253378	0.119307546569	0.0658958316005	0.0516552607855	-0.0161929746209	-0.00412772094668	-0.00860155286447	-0.0263946728573	0.00208592813776	0.10601302014	-0.0348111497602	0.162120987511	0.046531897785	0.106392165151	-0.0186002969257	0.0659180352137	0.084078920208	0.035946033102	0.0798439829833	0.164316356946	0.0288665736371	0.132308791914	0.0533717113963	0.0751160504812	0.0564600789689	0.0234121593941	-0.0693109482736	0.137929469713	0.0293486727575	0.10695931488	0.0815415045255	0.160429632401	0.0782961566535	-0.079994359376	0.0151991738227
216	FEL022_S_AATCACGTCAAACGTC	FEL022	Response	001-124	0	B	letrozole + ribo	Cancer_cells_Cancer cells_1_1_1_1	Cancer cells	0.12639956675	0.0385842378674	0.0344820454888	-0.0345810015287	0.0477804205419	0.1255804818	0.206184049178	0.0655061963038	0.108061670105	0.0527938398779	0.0139560459953	0.0187023288223	0.0966936000611	0.136045203128	0.0699000987058	0.139362688746	0.275961362932	0.0602425765768	0.064590021372	0.126476399636	0.0447386586839	0.144331970739	0.0481165340583	0.00962916915737	0.00473512644807	0.0295697550243	0.132930954386	0.162933375826	0.121022500314	0.045442350449	0.0331809982572	0.0222736727055	0.153286333213	0.163460738853	0.123027590625	0.0955438769871	0.206924595513	0.0129131329953	0.184739385478	-0.023886346636
217	FEL022_S_AATCGACCAGCGGATA	FEL022	Response	001-124	0	B	letrozole + ribo	Cancer_cells_Cancer cells_1_1_1_1	Cancer cells	0.0446584137347	0.0685718109301	0.123460042821	0.125919083638	0.100651136724	0.141164462354	0.128393047326	0.0730440300616	0.108935681854	0.0759604153697	0.0332198347045	0.0165017662881	-0.0170239662096	0.111188236538	0.137008627769	-0.0567624014193	0.110737410552	0.0787721231159	0.107093462403	-0.0565287884633	0.0409378139391	0.0430373010319	0.0589375209489	-0.0297157460039	0.118997377133	0.0290146702722	0.075485648418	0.0754411222121	-0.03359395196	-0.0133385480281	0.114029652705	0.0808761336354	0.157974873244	0.0720618075963	0.111338216489	0.0485246750834	0.167155000251	0.149992401016	-0.104123101291	0.095348853028
218	FEL022_S_AATCGACTCAGGCGAA	FEL022	Response	001-124	0	B	letrozole + ribo	Cancer_cells_Cancer cells_1_1_1_1	Cancer cells	0.0635274831252	0.195728179995	0.0251108864748	0.0155682195104	0.148044309841	0.168468389962	0.25701684313	0.0816734121654	0.0840664642348	-0.00765457936778	0.0165659197426	-0.00936017353032	0.103589361239	0.0510028057637	0.138946469753	-0.111553838948	0.0665708671507	0.109242995424	0.171079789741	-0.132523037524	0.0327119289252	0.0767012447593	0.152021819486	0.0360776977401	0.18264310227	-0.0559327269795	0.078645259675	0.138757632173	0.121570725293	0.0337885560047	0.114024283056	0.149450311089	0.114817867776	0.130407273805	0.134651193472	0.209714263987	0.212871244677	-0.123822168169	-0.0816638699066	-0.0445412175013
219	FEL022_S_AATCGACTCCGATAAC	FEL022	Response	001-124	0	B	letrozole + ribo	Cancer_cells_Cancer cells_1_1_1_1	Cancer cells	0.00967931985907	0.101236418075	0.107146673895	0.0164402468034	-0.0148203196077	0.0570965617159	0.129094790784	0.0635704639626	0.167158528927	0.0423740137119	0.0204096595586	-0.0302902593978	0.103965713219	-0.129798187401	0.141291328709	0.0124452430187	0.0241257176239	0.0221559413636	0.0774455960159	0.0338020455225	0.0164486025353	0.0286067344947	0.0646773430241	0.0690923088636	0.171472852876	0.0613959955909	0.11139875156	0.0960647083614	0.12136235428	0.0511776554685	0.0644299169403	0.0628822813603	0.215681448698	0.0498104645082	0.101474399032	0.0914796642434	0.194206294033	0.000402086974614	0.0589809223558	0.0420856390844
220	FEL022_S_AATCGTGCACTTCAAG	FEL022	Response	001-124	0	B	letrozole + ribo	Cancer_cells_Cancer cells_1_1_1_1	Cancer cells	0.0864865107119	0.229164575966	0.0979619939323	-0.0120642282978	-0.0119903820825	0.174538661128	0.104629377976	0.0667293548258	0.0604057989131	0.081169249765	0.124073399333	0.114636975993	0.061941150689	0.0352428788081	0.203393638862	-0.0204249478916	0.130682287121	0.113909344341	0.125339234322	0.0120303189982	0.046794578473	0.0926705908543	0.00915816608543	0.0459465382455	0.176344245286	-0.0644729289842	0.136215847144	0.0945968501291	0.120113974114	0.000777173216407	0.0151686898619	-0.0790628022898	0.159590837865	0.0845182002262	0.156340898156	0.0964479441995	0.131766580683	-0.0291755996157	0.0191363189156	0.0230981353722
221	FEL022_S_AATGAAGCACTCCACT	FEL022	Response	001-124	0	B	letrozole + ribo	Cancer_cells_Cancer cells_1_1_1_1	Cancer cells	0.0439454430924	0.0106539696579	0.0361685704491	0.0385447692212	0.00197256775852	0.0135494198012	0.0639187840568	0.0398419644643	0.041917344877	-0.00211478421422	0.125398514104	0.00801646698935	0.00658843160743	0.153063402581	0.113009202555	0.0914365612169	0.207534455011	0.067094188167	0.0463229803971	0.0202810610869	0.0422242124444	0.0894640693727	-0.0399775358044	0.127119311667	0.0406046443593	0.0649713534604	0.114551986114	-0.0184514442405	0.0430430225232	0.024737106065	0.00655507940189	-0.00844888210626	0.156553656906	0.0419844325721	-0.0099089400389	0.0931716329461	0.0973160654001	0.130016127731	0.0185246333674	0.149357215987
222	FEL022_S_AATGAAGCATAGCACT	FEL022	Response	001-124	0	B	letrozole + ribo	Cancer_cells_Cancer cells_1_1_1_1	Cancer cells	0.0411806094592	0.0967834018749	0.0722619498515	0.0837986288086	-0.0129879585358	0.103611770353	0.0264141152744	0.0830303960847	0.0943823713223	0.112399935173	-0.0267575386015	0.00177136267536	0.0584530764891	0.13012476806	0.103432184127	0.0293933958797	0.218937859486	0.00192194836429	-0.0436893302882	0.00498613676948	0.0525112706732	0.125007823659	0.0841831366869	-0.0453200239455	0.0266753988873	0.0576981090166	0.0304287740543	0.058216346282	0.0386997398538	0.00576891030297	0.0848279749307	0.0499409262698	0.0832622561796	0.0476663757545	0.138301313322	0.000423561663436	0.092690176092	0.171233721774	0.0738161885675	0.187742611021
223	FEL022_S_AATGAAGTCTTAGTTC	FEL022	Response	001-124	0	B	letrozole + ribo	Cancer_cells_Cancer cells_1_1_1_1	Cancer cells	0.136942425024	0.224913520578	0.0857142376727	-0.0398850521252	0.0575638802211	0.142558637197	0.143957042945	0.0986945383598	0.135052663404	0.128440022192	0.165544398932	0.0796979814304	0.149571256032	0.0441404776712	0.197945749135	0.142396058999	-0.0157545381374	0.0994487002101	0.0617397286754	0.188111821662	0.118383968522	0.090561238937	0.078273921077	0.115343264878	0.157472616089	0.121626746928	0.176193346517	0.110768514188	0.102597957532	0.0458259422716	0.059648806082	0.124472420023	0.188543363018	0.204671038472	0.177027188352	0.139988024329	0.197632426562	0.122471925019	0.196236037039	0.26976372914
224	FEL022_S_AATGACCGTCGGCTAC	FEL022	Response	001-124	0	B	letrozole + ribo	Cancer_cells_Cancer cells_1_1_1_1	Cancer cells	0.00146976139125	0.167225561413	0.00506098126096	0.0826728726582	0.0685969586561	0.0657120417532	0.275881149567	0.0762643493118	0.0324706721448	0.0084697204812	0.120933406597	-0.00478574793876	-0.0503178866504	-0.00560175384601	0.160357197277	0.0160226674102	-0.0352419826847	-0.00594218967021	0.00781596358383	0.037050758378	0.0153927561129	-0.016218318121	0.0193537582134	0.0250124576608	0.206459161858	-0.0361948486965	0.144677298395	0.0781899420515	0.0145915065166	-0.00416806869411	0.00469526290748	-0.117682249747	0.0749955055367	0.0301783431652	0.109238482122	0.0835034842017	0.0848276709488	0.119144422429	0.0602780116049	0.075181181196
225	FEL022_S_AATGGAACAGTTAAAG	FEL022	Response	001-124	0	B	letrozole + ribo	Cancer_cells_Cancer cells_1_1_1_1	Cancer cells	0.103439783405	0.0857364267444	0.0493244592016	0.0137498303114	0.17823732085	0.113018810979	0.171368814254	0.100261085932	0.207351249526	0.0737846791967	0.163583146531	0.0542089279157	0.125497915498	0.125431369146	0.127387745421	0.0746003754461	-0.0910886851103	0.177366341108	0.149468336109	-0.00510793286224	0.0677310595541	0.0342200444595	0.0654232456537	0.0311073590249	0.0505256300399	0.0613317929725	0.0582515730588	0.0169283209972	0.111571699645	0.00327799713868	0.179184368426	0.0312714223217	0.152249702019	0.170295774451	0.134341720096	0.0570538387335	0.134158295912	0.193139262283	0.0247048752525	0.0820402929129
226	FEL022_S_AATGGCTAGGAACTAT	FEL022	Response	001-124	0	B	letrozole + ribo	Cancer_cells_Cancer cells_1_1_1_1	Cancer cells	0.0979213141683	-0.0421116550188	0.0270918057212	0.0264821895576	0.0467242449365	0.0954440805238	0.0719063339254	0.0785970406771	0.0500298951956	0.0498059664005	0.144002145462	0.0418164757404	0.0579378850479	0.150714464105	0.0805440336725	0.00172794948176	0.105109941822	0.0569927213322	0.0165811309153	0.0378915874142	0.0127202451802	0.0587655045007	0.0406522549097	0.0602949636988	0.205887221022	0.150696087027	0.0948314324281	0.080814945859	0.104739458728	0.0349514460166	0.0964277694783	0.0835273444172	0.104938769926	0.0898173588522	0.177249221735	0.0357030488399	0.138149237848	0.0119512933803	0.0445913063657	0.139740572596
227	FEL022_S_AATTCCTGTGGACTAG	FEL022	Response	001-124	0	B	letrozole + ribo	Cancer_cells_Cancer cells_1_1_1_1	Cancer cells	-0.0141279335328	0.137611120694	-0.00330845103051	0.0428535719091	0.201627479594	0.144239039827	0.124024276156	0.036164948435	0.0315005145652	-0.0208073614754	0.0160961368394	-0.139084641862	-0.026815726725	-0.050586851682	0.192188006833	-0.105476862958	0.00583616069493	-0.0124488762739	-0.00220844619463	-0.111859378583	0.02625989393	-0.0159478543335	0.129355981386	0.0846732699748	0.119802965997	-0.0871626794399	0.195377203498	0.117687474342	0.115657160894	0.00937170592156	0.0228618538372	0.0269998075784	0.124947469677	0.0174538589154	0.0205385059157	0.0831729910683	0.0997334237531	-0.0600216238354	-0.0715786934291	-0.194073141207
228	FEL022_S_AATTCCTTCTCCGAAA	FEL022	Response	001-124	0	B	letrozole + ribo	Cancer_cells_Cancer cells_1_1_1_1	Cancer cells	0.13631114389	0.192570839584	0.0052105147555	0.0356564265285	0.103214886442	0.108405916928	0.181707719193	0.0752889258048	0.0251510384307	0.0376113103603	0.117291526413	0.0933169466701	0.0603610086155	0.262377334693	0.107654129295	0.22257056756	0.216151551661	0.106081227458	0.0849125666253	0.162057652847	0.0668713806123	0.122491556147	0.0465748118612	-0.0135654386661	0.0576489279945	-0.0015788829434	0.0307783986277	0.0941263505653	0.00144106542566	0.0199815230423	0.128328731909	-0.107221930298	0.105267535026	0.109140188807	0.149712513068	0.0648635573743	0.0803711587108	0.067519603069	0.157805908833	0.150198015906
229	FEL022_S_AATTTCCCAAAGGATT	FEL022	Response	001-124	0	B	letrozole + ribo	Cancer_cells_Cancer cells_1_1_1_1	Cancer cells	0.00922931795809	-0.0877956913678	0.0362807768514	-0.114694909437	0.0238481722681	0.0306930035207	0.0531082916356	0.0358899742984	0.108565559973	-0.00534804796457	0.0421489146989	0.133829673558	0.00625179424818	0.0241425497583	0.0402107715709	-0.0823110546863	0.0868171936665	0.0412236739583	0.0784576244361	-0.0458012129391	0.0309175902764	0.0657825581824	0.000753201986258	0.178836687001	0.195097603971	8.27241833544e-06	0.0274960656267	0.140292648022	0.0146130638807	0.022028446297	0.122122628176	0.0191225270018	0.0504013389946	0.00845480051815	0.143153215048	0.109349050094	0.1996847093	0.120131335537	-0.0443674368996	-0.0292220171581
230	FEL022_S_AATTTCCTCGATTGAC	FEL022	Response	001-124	0	B	letrozole + ribo	Cancer_cells_Cancer cells_1_1_1_1	Cancer cells	-0.024285362084	0.174521257041	0.0247405576196	0.00449895686719	0.108641332731	0.132561433779	0.184880126593	0.0559427677507	0.0884620381261	-0.0182344342193	-0.0420705902996	-0.0284570060752	-0.078733681563	0.0938339306162	0.160411953096	0.00989618132154	0.0840900710337	0.0558153705262	0.087973388973	0.0400416024614	0.0275055650653	0.0417341451816	0.0446587301606	0.121741200389	0.221784011084	0.081265620488	0.161347321533	0.0843295791657	0.113255504411	-0.0570277672161	-0.00209763256565	0.042968022698	0.147845417259	0.0513463908571	0.0927808561212	0.129380139268	0.152768115896	-0.0202522498269	-0.0256144896238	0.0487322496074
231	FEL022_S_ACAAAGACAGCCATTA	FEL022	Response	001-124	0	B	letrozole + ribo	Cancer_cells_Cancer cells_1_1_1_1	Cancer cells	-0.0189717700661	0.240257887945	0.0292426643261	0.0318625495622	0.16744909484	0.132565956986	0.173649950246	0.0825738443268	0.0525519542711	-0.0562742311993	0.0306131754744	-0.0627411357129	-0.0594115656998	0.0817379113335	0.0712586523619	0.0533881338667	-0.035736453675	0.0428594397006	-0.00784872141977	-0.0697575055505	0.0190437267375	-0.00222637096942	0.0927799882807	0.102630688665	0.14755635521	0.0190926732215	0.153801654041	0.104912426347	0.0780803204993	0.014306551255	0.0841350396451	-0.00497643638064	0.0632852518272	-0.0509849180552	0.128701295349	0.123950787463	0.192129385332	0.0412556704567	0.0150651075018	0.0217811692899
232	FEL022_S_ACAAAGAGTGGACAGT	FEL022	Response	001-124	0	B	letrozole + ribo	Cancer_cells_Cancer cells_1_1_1_1	Cancer cells	0.0779688826137	0.0859579886679	0.0792224598816	0.0464105278301	-0.0213322046961	0.120178553253	0.101063407382	0.137078493185	0.155604899012	0.0538243223794	0.102950789112	0.0839262048593	0.0654344364053	0.175921463453	0.100768509389	0.173802442205	0.0416838492166	0.108080915645	0.0925333946222	0.128393303748	0.0739801114796	0.0570647508707	0.0782091127874	-0.0425875893672	0.0941491466907	0.00787090104217	0.0045765845452	0.117993209339	0.079714067631	0.0540118161273	0.072936364282	0.0858193354194	0.218527850444	0.221664050865	0.0874565519673	0.111618191051	0.101969515229	-0.0616506726504	0.148205450881	0.118160732031
233	FEL022_S_ACAACCACAATTCGTG	FEL022	Response	001-124	0	B	letrozole + ribo	Cancer_cells_Cancer cells_1_1_1_1	Cancer cells	0.0125696064353	0.0212368758236	-0.0155140051558	0.0783813324659	0.0371338480628	0.138773125163	0.142829486303	0.0724764099632	0.109260840166	-0.00700492728791	0.0898714589089	0.00581931694695	-0.112276781319	-0.0177042484337	0.127842304779	0.13503460769	0.096960474731	0.0711105368425	0.0882424945749	0.161091661928	0.0471845215131	0.0632971813357	0.0713901857229	0.0541825164376	0.136619067548	0.0300628058479	0.188905352062	0.0912627030932	0.0814953803496	-0.0457757916721	0.102322724143	-0.00537941914941	0.155375217978	0.0446664466728	0.00563816484455	0.0617152048646	0.106630442853	-0.0386345055516	0.127570413135	0.1065241937
234	FEL022_S_ACAACCACATGCGGTC	FEL022	Response	001-124	0	B	letrozole + ribo	Cancer_cells_Cancer cells_1_1_1_1	Cancer cells	0.0756340255181	0.107912165773	0.0961737331497	0.140581840452	0.10221792716	0.105524633185	0.232293871871	0.0901582918195	0.11628334627	-0.0465006274191	0.018772846588	-0.0528749774134	0.0223080791075	0.0244934924084	0.110565260108	0.144266213135	0.108525590279	-0.0365346532523	-0.0298068645106	0.108484510875	-0.000417548947879	-0.00217827910958	0.128665346723	0.118858066837	0.216758703139	0.0667345889565	0.167151691487	-0.0182110496109	0.0458807763279	0.0742209204482	0.107157684144	-0.0780844016984	0.0475978941053	-0.0410439644766	0.0097116699918	0.105812766442	0.0749240022632	0.0191044223643	0.0425928742359	-0.0972298217998
235	FEL022_S_ACAAGCTGTATTCTCT	FEL022	Response	001-124	0	B	letrozole + ribo	Cancer_cells_Cancer cells_1_1_1_1	Cancer cells	0.0138912427068	0.189223206004	0.0359865508062	0.105499895223	0.120255376572	0.174557294847	0.18244912295	0.0730851497721	0.0862763014986	-0.049883097392	0.0678646752258	0.0508215128537	-0.0257455572198	0.110440518142	0.133318001808	0.107115389492	0.170402347752	0.0140799549288	-0.026535419189	0.0291288007445	0.0312021849576	0.0428492653873	0.0928333169988	0.0879032897392	0.210049290298	0.125224278399	0.0752091059807	0.107960182058	0.0253660161323	0.0471747352701	0.0183288834829	0.019624661341	0.122798658316	0.0209014589774	0.0469905882636	0.0736432364237	0.0879380456314	0.00122067495508	0.0631212950102	-0.0934726149298
236	FEL022_S_ACACAGTAGGTATCTC	FEL022	Response	001-124	0	B	letrozole + ribo	Cancer_cells_Cancer cells_1_1_1_1	Cancer cells	0.013417007088	0.156268885895	-0.0209954185142	0.0155544468392	0.103292823839	0.154647435208	0.228593973385	0.0780884929288	0.0576291872083	0.0413537339777	0.0796590597567	0.023746178989	-0.0423141243339	0.0707383350588	0.141470374775	-0.0983743668222	0.0583852464906	-0.0200968090449	-0.0499771101544	-0.109294550431	-0.014991998711	-0.0173364143907	0.0922494184299	0.0781427594645	0.0405749286857	0.0896677252825	0.1173149837	0.116844957603	0.144008706366	0.0461793007607	0.0791077538711	0.104413369672	0.0938542045802	0.106021705101	0.114607477193	0.0455354735033	0.159123321901	0.0271103765764	-0.0687994204912	0.0850004282654
237	FEL022_S_ACACAGTCACTGCTTC	FEL022	Response	001-124	0	B	letrozole + ribo	Cancer_cells_Cancer cells_1_1_1_1	Cancer cells	0.0742665381564	-0.0488396381482	0.0240454282003	-0.131962995842	0.0740478724913	0.108329462878	0.204977382932	0.0444923762147	0.0166565678895	0.0619686577416	0.0966762309847	-0.0293939528861	0.0727322314924	0.156028503518	0.131705546089	0.181226860145	0.0763509716693	0.0819812439757	0.0815871582095	0.158598696279	0.032876567627	0.0710972336009	0.108278262333	0.160120471119	0.145105964153	0.0725237705457	0.132231716342	0.12272757036	0.0129587876269	0.0823737093321	0.104774840589	-0.00981812329236	0.0611836238303	0.0502771088158	0.14430276855	0.0882985710994	0.0991160257438	0.0961615430753	0.0987768978874	0.087535961533
238	FEL022_S_ACACCAAGTATGGGAC	FEL022	Response	001-124	0	B	letrozole + ribo	Cancer_cells_Cancer cells_1_1_1_1	Cancer cells	0.0486808667643	0.0536593053712	0.107960291717	0.0956059237495	-0.0759019930898	0.10041707682	0.0929624010032	0.0615935120268	-0.0433620797857	-0.000594990908328	-0.0830310471093	0.0118034239089	-0.0339677826594	0.146829829803	0.104547359141	0.0960800361182	0.205303654697	0.0970813463166	0.0558616439331	0.0330997386422	0.0452197114028	0.123306900529	0.0799305144507	-0.0318511020502	-0.0439182130525	-0.120492116846	0.0326567058781	-0.0300255639215	0.0571280521623	0.0346852443118	0.0165658007843	0.159214660164	0.149739619961	0.0921924704356	-0.0199872733619	0.135617757603	0.104844875052	0.0108645196537	0.103467741053	0.0787965863132
239	FEL022_S_ACACGCGAGGGAGAAT	FEL022	Response	001-124	0	B	letrozole + ribo	Cancer_cells_Cancer cells_1_1_1_1	Cancer cells	0.0317309792792	0.0287844550078	0.00091085283212	-0.147420153218	-0.0196929626143	0.0986639608499	0.158044083466	0.070968089743	0.130196672059	0.0341964308657	0.0350182482981	0.0853178503728	0.061565358228	0.0822014126976	0.136727782381	0.111617982162	0.1773938359	0.0885599694798	0.160029751446	0.164406395929	0.0623358487378	0.138236140457	0.0716856009739	0.0287157098795	0.135435440734	0.0891976472292	0.086552537437	0.0120499114147	0.0618780858347	0.0400590626704	-0.00726109218738	0.066820711439	0.172634810543	-0.108748711306	-0.0482140566289	0.085092308743	0.130790182062	0.0636150876102	0.098083032663	0.0392668185852
240	FEL022_S_ACACGCGCAAGCTGTT	FEL022	Response	001-124	0	B	letrozole + ribo	Cancer_cells_Cancer cells_1_1_1_1	Cancer cells	0.0192895247141	0.262533049205	0.0978756731713	0.0471159508056	0.0898858092581	0.121529655525	0.223973280354	0.0530958499358	0.129088561814	-0.0264247241915	-0.00895874699347	-0.0634045576407	-0.125242853376	-0.0864166856976	0.115812543131	-0.0757412268629	-0.0723350795847	0.0394363145315	0.0196153557341	-0.185493923302	0.06129899311	-0.04686544475	0.105783447091	-0.0597871306969	0.138707916259	0.0493928473767	0.192990570519	0.0368308830669	0.127892652442	0.0376523621289	0.0625044779686	-0.0874067047962	0.0982620188504	-0.0252124646691	0.117099359925	0.0927827827507	0.139393946692	-0.0542071208618	-0.14718132521	-0.0403624509629
241	FEL022_S_ACACTGAGTGGCTCTG	FEL022	Response	001-124	0	B	letrozole + ribo	Cancer_cells_Cancer cells_1_1_1_1	Cancer cells	-0.00616899722409	-0.0273789624601	0.0859120037866	0.000277208188814	0.0899173749456	0.107169617591	0.152854273262	0.0918045859605	0.158971625073	-0.00387860108218	-0.0899943705667	-0.0222348358189	-0.114101068145	-0.0836701537679	0.145077233378	-0.0802463505206	0.0150554587597	0.125544176393	0.135732928986	-0.14049155899	0.0208117466726	0.0345081075241	0.0353927526966	0.129530507565	0.0832224932841	0.10794221478	0.00849318854042	0.0685578591315	0.0965606191932	0.061751245658	0.160833726455	0.117162633334	0.173316739438	-0.0691000993178	0.0902085539406	0.138387091767	0.0819310825829	0.045074841715	-0.0391893556163	-0.0159448231025
242	FEL022_S_ACAGAAACACGCTGTG	FEL022	Response	001-124	0	B	letrozole + ribo	Cancer_cells_Cancer cells_1_1_1_1	Cancer cells	0.0538380136191	0.066499828206	0.0398964343622	0.03253164169	0.114354678819	0.106963618615	0.222988218075	0.0864894725007	0.104826605533	-0.0128570232069	0.0469255715652	-0.00647044126412	-0.00123605795042	0.155315466332	0.133707355412	-0.117015722687	-0.00703641043707	0.0688893529788	0.0654312548712	-0.108679299907	0.0432098543334	0.0184468308427	0.0655388431346	0.0210956903803	0.102899733736	-0.0240680101843	0.0921532671282	0.172314569104	0.0650742913558	0.0212086401574	0.0390337529023	0.0819027980124	0.116066622254	-0.031039545193	0.163896656139	0.110596812826	0.220190041103	0.0197567044423	-0.0812133850032	0.00244125698483
243	FEL022_S_ACAGCCGCAGCTACTA	FEL022	Response	001-124	0	B	letrozole + ribo	Cancer_cells_Cancer cells_1_1_1_1	Cancer cells	0.0670719855223	0.0543551073723	0.0710754489053	0.0170270023513	0.119749397484	0.0798541201371	0.14951546904	0.0867906406123	0.116818670787	0.0643854105312	0.0388216107269	0.0210581760474	0.0665454679667	0.0913327255673	0.166467032037	-0.0817850206495	0.0425196488463	0.0709846241226	0.139218885145	-0.0606135005226	0.0622085960756	0.0762121394763	0.104289072873	0.0404631994816	-0.0425216921474	0.0582893286044	0.0889995573446	0.0678901875737	0.179151114189	0.102091735046	0.0893937199846	0.0672823102008	0.179670423614	0.171951448489	0.135177959667	0.143286923965	0.142707013373	-0.0391632067787	-0.0456909639373	0.0719564449733
244	FEL022_S_ACAGCCGGTGGTTTAC	FEL022	Response	001-124	0	B	letrozole + ribo	Cancer_cells_Cancer cells_1_1_1_1	Cancer cells	0.0804444181602	0.155194456085	0.0886210448611	0.11927911178	0.00419184717987	0.0891904213075	0.158519549231	0.0689333456411	0.0774255781006	-0.00251992641234	0.0449782669731	-0.0011015427157	0.0371964246406	0.121898241761	0.112626159444	0.070658770417	0.140106755064	0.0825195144709	0.0822725789812	0.110657628646	0.0298696419783	0.0702110342864	0.149269397284	0.0392391922591	0.249952941591	0.0909967362591	0.0481097840649	0.116916986438	0.14114187487	0.0245749180972	-0.00197283378115	0.106144908459	0.13636607872	-0.0681536336333	0.283051011598	0.100028408355	0.0999124902638	0.0118236414314	0.0474720100896	0.029137559038
245	FEL022_S_ACAGCCGTCCTACCGT	FEL022	Response	001-124	0	B	letrozole + ribo	Cancer_cells_Cancer cells_1_1_1_1	Cancer cells	-0.00849856794018	0.17698645643	-0.01129465796	-0.053029350777	0.140486146339	0.101633393299	0.144925459102	0.105257254844	0.121740205024	-0.0404830006763	0.0735815205984	0.00966881413747	-0.0465130289545	-0.00864542482098	0.103046851664	-0.0511604892944	0.0390961719095	-0.106456664092	-0.124028122557	-0.0519658360321	0.044829382297	-0.052166454552	0.111006099415	0.208978652064	0.269698987046	-0.0106538439364	0.211048134785	0.140961527514	0.00577687936584	0.0811765189975	0.0303083365455	0.0377688225433	0.175368177116	-0.00288346919745	0.0466077972151	0.102171232531	0.150441018445	-0.0330414508153	-0.0152622579087	0.0349272840368
246	FEL022_S_ACATCCCGTCCTGTCT	FEL022	Response	001-124	0	B	letrozole + ribo	Cancer_cells_Cancer cells_1_1_1_1	Cancer cells	0.0794058301375	0.126546739875	0.0233093911505	-0.0923933540089	0.102582626268	0.104559986004	0.151856917084	0.0508827517217	0.0501768178157	0.105764083038	0.102780462437	0.0101690524477	0.0803411497451	0.030530870067	0.0871134888082	0.0472781197852	0.13513397002	0.129404216538	0.174043877455	0.0152409909519	0.0321454709048	0.115750990303	0.0632217182974	0.0129966077079	0.30315483334	-0.0154051936887	0.225710774334	0.106102109698	0.0496432162322	0.0619039513319	0.182312060816	0.177403306214	0.212222065881	0.188013569668	0.0332649923695	0.132082494824	0.257040438731	0.13223483781	0.0963215281505	0.0923479644811
247	FEL022_S_ACATCCCGTCTACGAT	FEL022	Response	001-124	0	B	letrozole + ribo	Cancer_cells_Cancer cells_1_1_1_1	Cancer cells	0.0106419223373	0.187894509216	0.0797833581164	0.147202356289	0.043250537139	0.0421915942989	0.0378640593726	0.0746598978876	0.0127289326712	0.0312329666623	0.0010321925435	0.0650849863212	-0.0191704073638	-0.0074295695746	0.0412588692797	-0.0706447660978	0.0752030958499	-0.0455394082572	-0.0806024787474	-0.103347678972	-0.044948605712	-0.0183848772941	0.0579356630573	0.0266605351105	0.203578619089	-0.0594842198394	0.0891682713191	0.0913674644948	0.0979456451063	0.0659048403855	0.106225871132	0.0764613280678	0.0732346318978	-0.0394920894016	0.139050028036	0.125489008085	0.0456477860225	0.100604819758	-0.0941534136623	-0.0501276451177
248	FEL022_S_ACATCCCGTGAATGTA	FEL022	Response	001-124	0	B	letrozole + ribo	Cancer_cells_Cancer cells_1_1_1_1	Cancer cells	0.0731561717417	0.0732981315499	0.0399520343997	-0.00343595481379	0.0506661402586	0.118808167283	0.075719801412	0.0800196218212	0.0942318023958	-0.00929589119914	0.0290408921129	-0.0308870364627	-0.00737782498663	0.0786438114975	0.141338140213	-0.0107697646946	0.181250691029	0.0779088195552	0.0401092606624	-0.168688931485	0.0546109614339	0.0470095897149	0.050727987007	0.093911242141	0.0490654493267	0.013894600182	0.201246558654	0.0973555437904	0.0893856509949	0.011794151998	0.0961376344632	0.0249632041363	0.166059803984	0.0985872778608	0.172461417288	0.145171427433	0.0639783339557	0.0695029724458	-0.071325059522	0.0799314700662
249	FEL022_S_ACATCCCGTTACGGAG	FEL022	Response	001-124	0	B	letrozole + ribo	Cancer_cells_Cancer cells_1_1_1_1	Cancer cells	0.0444794061289	0.110075221555	0.00416640350425	-0.0810836797952	0.108683341904	0.0825115196123	0.0941935916735	0.0795707253091	0.0383776230276	0.0169971596677	0.04119683509	0.0868802804481	0.025215853003	0.0714290100631	0.154084753077	-0.0598179971155	-0.172285927361	-0.0612270756053	-0.0234279440934	-0.067151450023	-0.0299493435917	-0.0783761153468	0.0629864624957	0.0759567860822	0.0247116257213	0.0650420019926	0.0979293919456	0.00960890912501	0.191512738227	0.0157526548363	0.0492541442287	-0.055509926594	0.082896012712	0.0877193667651	0.0556173949269	0.100803697698	0.1345433499	0.136851679254	-0.0194307521099	-0.0236496788215
250	FEL022_S_ACATCCCTCCTGATAG	FEL022	Response	001-124	0	B	letrozole + ribo	Cancer_cells_Cancer cells_1_1_1_1	Cancer cells	0.0124988557689	0.0349305360471	0.0654280228579	-0.0358844577516	-0.0293389610822	0.209309617678	0.173540423101	0.0755260672654	0.0447132113071	0.0338799261045	0.0256644917553	0.0724013468193	0.0639362706841	0.110896896245	0.0425097923982	0.112454130008	0.0856281285948	0.0532542246698	0.00715931900914	0.0788174548843	0.063902232591	0.0444355362201	0.0943816492744	-0.0872518500407	0.126237708088	0.0262971601978	0.146200146012	0.189789084361	0.0131715615704	0.0345607575398	0.106221032974	0.139606528598	0.144724242169	0.00223273850811	0.163077285104	0.140508889611	0.172464670578	-0.00294849557978	0.0957684084926	0.164107679869
251	FEL022_S_ACATCGAGTTATAGCC	FEL022	Response	001-124	0	B	letrozole + ribo	Cancer_cells_Cancer cells_1_1_1_1	Cancer cells	0.0241942066501	0.0533764679108	0.0140972718679	0.0358025527233	-0.0256469417946	0.0297963250727	0.0194770897584	0.0625119471636	-0.0109088686434	0.0256682454807	0.086346390221	0.0125608393199	0.0781223293926	0.0176190338977	0.0567710448008	0.054919401462	0.0931570541845	0.0410837953497	0.0572794170061	0.0499459491451	0.0924292391188	0.0806477095033	0.0602580323491	0.0624756502619	0.116744329535	-0.0650082286302	0.155251964534	0.181773914144	0.0345106553082	0.0603945358819	0.0468394143356	-0.0178431597252	0.0735324225079	0.00374787431587	0.0922200535667	-0.00460776824808	0.154458035973	0.0735646020987	0.0525007195448	-0.0104087130196
252	FEL022_S_ACATCGATCCATTTGT	FEL022	Response	001-124	0	B	letrozole + ribo	Cancer_cells_Cancer cells_1_1_1_1	Cancer cells	0.0774502690116	0.106827793837	-0.0317922231136	0.0360164701047	0.108752747859	0.170518613124	0.175212855484	0.0396983896751	0.0328337328408	-0.000587436304964	0.0588117622494	0.0068597275365	0.010752146327	0.0822783552032	0.135401409136	-0.0876823572791	0.175448527476	0.00470042775217	-0.0265242825678	-0.0875211449314	-0.0159511568446	0.0385896863877	0.0590651635809	0.000238415819723	0.121678827852	0.10227952571	0.160867850655	0.181669328677	0.172458940596	0.022439845533	0.0540069970011	0.0787787588164	0.1913527174	0.0769670580374	0.124059782918	0.120953894988	0.221019713396	0.080731582632	-0.0544339952053	0.160046141316
253	FEL022_S_ACATGCAAGATAGCTA	FEL022	Response	001-124	0	B	letrozole + ribo	Cancer_cells_Cancer cells_1_1_1_1	Cancer cells	0.00335201331349	0.114833016767	0.0545086873615	-0.00728447913402	0.131581837998	0.112510718207	0.303109386238	0.0829771564369	0.0832837042119	0.102111255868	0.0160878497432	0.172693165547	0.0258085718029	0.0955282236191	0.0812445704477	0.126339024443	-0.0896530690984	0.0996921917177	0.131183590766	0.16817070194	0.0910358333939	0.0119472713747	0.107103954904	0.0551628695674	0.162061724759	-0.0591418845742	0.115602064527	0.102632462818	0.0320483022275	-0.0271542664421	0.0563528961519	0.0352704603379	0.121739187486	0.0274340840005	0.0971282938164	0.123579023137	0.0805352771975	-0.0671025354998	0.113884706636	0.0189895150866
254	FEL022_S_ACATGCAAGCCTCTTC	FEL022	Response	001-124	0	B	letrozole + ribo	Cancer_cells_Cancer cells_1_1_1_1	Cancer cells	0.0321350529987	0.0730506338698	0.0649944994214	0.0174184086717	-0.00414522988129	0.0366971736687	0.186162736958	0.0899374698116	0.0827655156143	0.0501000953744	-0.0707335606069	-4.69346024923e-05	0.0146564193706	0.0472209899099	0.0799527785515	-0.109090314394	0.12892336778	0.0869445531339	0.088965440049	-0.166424180107	0.0402008793322	0.0467392316228	0.0327178640748	0.0455036777969	0.214816463464	-0.0316171685927	0.165938097253	-0.0288566465231	0.0624742913582	0.0501265807612	0.0741637987432	0.111777877375	0.0285164877332	0.0315052504641	0.123768051065	0.0583346702342	0.110214731311	-0.0979169921625	-0.176651039654	-0.0522515476267
255	FEL022_S_ACATGCAGTACCCACG	FEL022	Response	001-124	0	B	letrozole + ribo	Cancer_cells_Cancer cells_1_1_1_1	Cancer cells	0.0632152697347	0.181760083177	0.0544103444093	-0.0490973420547	-0.0122954840529	0.108547454739	0.0952138947136	0.0963628325138	0.139983341936	0.00944502064965	0.1548667914	0.00939402819713	-0.0405217980279	0.175383854063	0.118704139011	0.109462228958	0.193379541142	-0.0097073628184	-0.0176348388219	0.0241567437223	-0.000351528095367	0.0436200931749	0.0971458099955	-0.0283298565517	0.184805216471	0.00538819842167	0.156874991207	0.0594419601432	-0.00957199869652	0.0363479003298	0.0204538062826	-0.028983814134	0.0712034101905	0.0395961334066	-0.000359879752899	0.129877714374	0.051052729789	0.0341669979239	0.0171521678093	-0.114835263743
256	FEL022_S_ACCAAACAGGCCTAGA	FEL022	Response	001-124	0	B	letrozole + ribo	Cancer_cells_Cancer cells_1_1_1_1	Cancer cells	0.0703587800633	0.181042466074	0.0277712771952	-0.0461621245995	0.039028455875	0.0969192754681	0.0805560468266	0.0733323774253	0.0664531290846	0.029501340184	-0.030665489856	0.122989379341	-0.0305027935475	0.110738818138	0.113816165012	0.0939466743044	0.0562897557193	0.169881209752	0.143214506252	0.0156454995978	0.0611921709925	0.0723002585074	0.0704065064707	0.0644446752836	0.0723306259903	0.0232914287413	0.18963674659	0.13226128154	-0.0321511570907	0.0361302169652	0.0331462906796	-0.0988648938185	0.138972911162	0.151170038082	0.0809274783861	0.107698352475	0.147605428799	0.112480026141	0.00684044936415	0.0843274937244
257	FEL022_S_ACCAAACCAGAATCGG	FEL022	Response	001-124	0	B	letrozole + ribo	Cancer_cells_Cancer cells_1_1_1_1	Cancer cells	0.0549159590206	0.0751714287489	0.0577117865046	0.180063071273	0.0970938890083	0.148130852954	0.223588037307	0.07075642826	0.0657951537946	0.036173963338	0.0534734443632	-0.00855186743546	0.00578860562801	-0.156199691995	0.0672960150969	0.069691462746	-0.0127877512256	0.0445186449225	0.0669382567914	0.0979020064261	0.0810402594177	0.0212871481193	0.0590171662194	0.0221396355254	0.125044403219	0.0332014131879	0.0398117622095	0.0605361712232	0.131410921048	0.0136192604811	-0.0291254033432	0.0736111357786	0.0495841066941	0.168610057386	0.078652619263	0.0346068419106	0.106760679635	-0.0762857497797	0.113348035994	-0.0599297218587
258	FEL022_S_ACCAACACAATTCTCT	FEL022	Response	001-124	0	B	letrozole + ribo	Cancer_cells_Cancer cells_1_1_1_1	Cancer cells	0.00274920317371	0.0117735815428	0.0390027710233	0.0980845283664	0.111389006552	0.0282554293625	0.114685677565	0.0395332503503	0.0172178258537	-0.0663416754187	-0.0238632051681	-0.0691681930023	0.0161908144934	0.120504129346	0.099401283279	0.00499419820931	0.148055997419	0.146199682749	0.125630987898	-0.126587682348	0.0899357700947	0.101245448592	0.0495136684061	0.0254438477173	0.0459021864835	0.0325786680662	0.156063392879	0.0360668341608	0.0417789436467	0.0232427350838	0.0606470559915	-0.0197395070683	0.0960751679114	-0.0322192447258	0.0739800754206	0.0656115036305	0.0482589883547	-0.0282168423448	-0.0297958010027	-0.0309896264974
259	FEL022_S_ACCAACAGTCACTTCC	FEL022	Response	001-124	0	B	letrozole + ribo	Cancer_cells_Cancer cells_1_1_1_1	Cancer cells	0.0626736889258	0.192832045557	0.0353047283419	0.0824102688964	0.121119077627	0.136964569162	0.213869738009	0.0876032496419	0.0701529994626	0.102866825968	0.135729105445	0.102016879683	0.1541929616	0.210614514716	0.117184512675	0.233242726906	0.135368799003	0.0458002225504	0.0163612965722	0.191921466718	0.142929198332	0.0714703024985	0.0675460802942	-0.0603092827382	0.15460897256	0.0118249627338	0.163450836886	0.0703228858655	-0.0261928955611	0.0829721134224	0.14903601968	-0.0124858056554	0.210618253131	0.224134383689	0.0689717997606	0.126663217322	0.146923822858	0.0552346220114	0.21352614798	0.0528506697197
260	FEL022_S_ACCAACATCTGCCCTA	FEL022	Response	001-124	0	B	letrozole + ribo	Cancer_cells_Cancer cells_1_1_1_1	Cancer cells	0.00576146646292	-0.0136418536684	0.0303760982955	0.0342527189567	0.130025647292	0.0876564869971	0.137826120898	0.102120939636	0.0785166094373	-0.0284642215658	-0.091598643671	0.00617862938824	-0.0646271318448	-0.022939329932	0.14079616408	-0.0551505358726	0.049212342753	0.0860457481804	0.11859041805	-0.13088819075	0.0292743787977	0.0285507806395	0.0581746881773	0.110648436308	0.242155516755	0.0536491191466	0.128633986969	0.151215452321	0.0498506115335	0.0547004003985	-0.0258212968132	0.149213414579	0.162140664482	-0.0363045170327	0.15082362572	0.12194761002	0.230194171994	-0.0951127957399	-0.103740291036	-0.0780413048957
261	FEL022_S_ACCATTTCAGAACATA	FEL022	Response	001-124	0	B	letrozole + ribo	Cancer_cells_Cancer cells_1_1_1_1	Cancer cells	-0.00548906832844	0.184966832137	0.0215614895759	-0.125096998488	0.0358013688843	0.0960620568434	0.164602172611	0.064316282448	0.0781022647846	0.0796923726788	0.123072400101	-0.027518528029	0.0170647800614	0.0750730395227	0.0407888912332	-0.141226989227	0.102485943561	0.108436257399	0.14490994103	-0.145501050213	0.0687185544547	0.0864522829762	0.0169719176671	-0.0220195406962	0.0692118196979	-0.0379470974058	0.109582839695	0.0929796257942	0.0148023622562	0.0188489238779	0.0568998508107	0.0280726414213	0.0286801590399	-0.0132339491786	0.096840728426	0.124140753758	0.0991058180314	-0.0399130385289	-0.107603743371	-0.0100094647533
262	FEL022_S_ACCATTTGTCTAGGCC	FEL022	Response	001-124	0	B	letrozole + ribo	Cancer_cells_Cancer cells_1_1_1_1	Cancer cells	0.0440468899575	0.114074580982	0.0650255979739	-0.0903484252789	-0.05523165013	0.114256688623	0.0727651716816	0.0833923242429	0.0661087308324	0.0624008116524	0.16495939228	0.0495344698118	0.169490668819	0.234798862227	0.0335177131926	0.0676534651483	0.20459998689	0.164787759616	0.188856267971	0.0411736460616	0.0669739121146	0.126849911369	0.0755315318199	0.0759172524199	0.0836311179943	0.011344179311	-0.00424158916757	0.073969201989	0.0450059221112	0.0399463460179	0.13707857726	0.0971377219306	0.0090707123406	0.0930706461816	0.00480703803237	0.0626485142411	0.105671035907	0.0806987934123	-0.0254771129789	0.0359946427209
263	FEL022_S_ACCATTTTCACCCATC	FEL022	Response	001-124	0	B	letrozole + ribo	Cancer_cells_Cancer cells_1_1_1_1	Cancer cells	0.0371454680184	0.253655804573	0.0510561995131	-0.00473083345614	0.00323310628147	0.121244688968	0.14110204191	0.0759334558344	0.126679672954	-0.0146000338657	-0.060125079788	-0.019284932578	-0.139909850626	-0.0344575320975	0.075220765809	-0.104896752304	0.0394234690368	-0.0836434395514	-0.0472413514063	-0.119846373181	-0.0632318406966	-0.0433814354902	0.038976933046	0.0340374560064	0.170789144651	0.00075334223107	0.0249383933578	0.087340293831	-0.0512761748773	0.0457050387026	0.0722956681819	-0.00293047247332	0.0800928284031	-0.0941101854887	0.114900969514	0.084889588179	0.111808410166	-0.0689412843101	-0.0728218233167	-0.131264746244
264	FEL022_S_ACCCAAACACGAGGAT	FEL022	Response	001-124	0	B	letrozole + ribo	Cancer_cells_Cancer cells_1_1_1_1	Cancer cells	0.165881660876	0.0975725869021	0.105848682986	0.0577688794406	-0.0252111851413	0.117396248068	0.0662959052262	0.104886528417	0.136697891186	0.0952617786566	0.158043406231	0.0824342176299	0.108436316899	0.248310429224	0.0561210926028	0.16677985529	0.215430675617	0.211324915648	0.182656609441	0.163656928277	0.102688084292	0.177189053484	0.0064583611134	0.0213778245546	0.0111857470635	0.0486910973472	0.0580083781077	0.0952874830232	0.0446530073627	0.0376002448099	-0.0690002524394	0.0906852136913	0.204138587503	0.1950201103	0.0479921738971	0.0792374993008	0.196914686798	0.130464617046	0.0942971401635	0.235897474703
265	FEL022_S_ACCCAAACATGAGTAA	FEL022	Response	001-124	0	B	letrozole + ribo	Cancer_cells_Cancer cells_1_1_1_1	Cancer cells	0.0361122032566	0.0708672293293	0.0207132197419	0.00262699178836	0.160181389249	0.0861256396586	0.0862508016425	0.0624762262021	0.0769872271906	0.0296354605525	0.0445778224096	0.0573586942344	0.0102768912066	0.1380498714	0.104094053627	0.0494000084656	0.081531117276	0.137784722081	0.128856076926	0.0286298911654	0.0538816383748	0.0787026619685	0.0327519821116	0.0490774356491	-0.0601145147294	0.0185404406693	0.152464886009	0.0477131819913	0.0168243492618	0.01154619506	-0.00379691063734	-0.00807226747591	0.00362486780668	0.0206871294898	-0.00544296109542	0.0846914879994	0.0546304577938	0.0185136677829	0.0239968443447	0.0188313874742
266	FEL022_S_ACCCAAAGTTGTGGCC	FEL022	Response	001-124	0	B	letrozole + ribo	Cancer_cells_Cancer cells_1_1_1_1	Cancer cells	0.0584597349884	0.0159298738582	0.0701357203855	-0.0154460398697	0.143462028166	0.184975410873	0.201393919373	0.0854054862987	0.105219699932	0.0495083286421	-0.0360733036363	0.019850965033	0.0514907326995	0.126951876209	0.102654726974	0.0042838048202	0.127431819314	0.0554293755061	0.0666823513401	0.00938470057188	0.0410823799098	0.0495496103594	0.0995569422567	0.0595274363101	0.141957733118	-0.0457512607268	0.26976709653	0.148717305993	0.183600294954	0.0718254216708	0.182102665376	0.0596028311165	0.161342530813	0.114929852938	0.180744492947	0.0802758054989	0.183710599908	-0.103012266354	-0.0328618736019	-0.0696451758492
267	FEL022_S_ACCCTCACATCGAGCC	FEL022	Response	001-124	0	B	letrozole + ribo	Cancer_cells_Cancer cells_1_1_1_1	Cancer cells	0.0608983215961	0.045792708943	0.0326474347162	-0.149202386024	-0.0296854297026	0.0936503028218	0.123410146349	0.0455913806287	0.0984972443315	0.00984499220475	-0.066375992534	0.0602451096315	-0.0231825501023	0.0955453007754	0.134047690538	-0.0621401144025	0.0778068917839	0.00559652694088	0.0657919608254	-0.0357414716653	0.00824715751706	0.0265957583573	0.0131005635376	0.0317328530796	0.150006065468	-0.0649030060369	0.017694628753	-0.0167008669443	0.108183878544	0.115321706503	0.0303912763114	-0.0813844863838	0.116101311626	-0.0609741963856	0.103894847754	0.126079209392	0.00932847260206	-0.0406624750199	-0.0224931211199	-0.151433089836
268	FEL022_S_ACCCTTGTCACGGTCG	FEL022	Response	001-124	0	B	letrozole + ribo	Cancer_cells_Cancer cells_1_1_1_1	Cancer cells	0.071240175418	0.188850678957	0.0386904091374	-0.00656311444714	0.169762664223	0.130874627949	0.0664925875644	0.0697278598204	0.0362049546718	0.018855074132	0.035988234314	-0.030302193748	0.112885062381	0.0848662436303	0.127051028504	0.00849505703407	0.0833286058405	0.149290526615	0.151014358236	-0.0164122215199	0.135531030721	0.089466447484	0.0674163850011	-0.00260577810121	0.12564722862	0.0696335953439	0.212828258258	0.0970294440511	0.0810850770146	-0.0340406390679	0.00711172505559	-0.146816183536	0.140780690016	-0.038693766854	0.0403254760364	0.0488019633565	0.10639199278	0.0180716337201	-0.0118701901855	0.0407398532716
269	FEL022_S_ACCGTTCTCCTATGGA	FEL022	Response	001-124	0	B	letrozole + ribo	Cancer_cells_Cancer cells_1_1_1_1	Cancer cells	0.0400355927354	0.130708443956	0.0705444031527	0.0354743068805	-0.0579466169144	0.127442715899	0.0227079457228	0.0894776932954	0.127382260928	0.0686370008478	0.0259002070594	-0.0533758523686	0.0616188686206	-0.00749867684314	0.158491233343	-0.0308688645735	0.0899661104588	0.0556391011724	0.0927284628374	0.00569973521709	0.0161821084205	0.0638370965807	0.0377339233324	0.089467286826	0.0757707851109	0.00151729984111	0.03987187268	0.0906463559539	-0.0275605395741	0.0729790324905	0.226867030385	-0.0435038254445	0.083900851935	0.0483164951671	0.0513267557763	0.0780724937716	0.0786463371852	0.119265632615	0.0125016310368	-0.098440089065
270	FEL022_S_ACCTACCCATCCAACA	FEL022	Response	001-124	0	B	letrozole + ribo	Cancer_cells_Cancer cells_1_1_1_1	Cancer cells	0.0895730296746	0.083200629735	0.0637072295561	0.0118003850636	0.164796265216	0.120399427057	0.179332853466	0.0797388963043	0.0577867461367	-0.0258611887968	0.0695524024291	0.0891598201887	0.0378691794706	0.0405903548777	0.159914301131	-0.0287627000831	-0.00816047749235	0.0686785992031	0.0996046528735	-0.00971581305101	0.0263659490007	0.0199181100776	0.0413909927474	0.0254923983264	0.157563550952	0.0532077035084	0.182106297451	0.114258251778	0.10216831654	0.103213280076	-0.00975458835529	0.0431349734001	0.0674202614306	0.040750250404	0.0649931888404	0.0699400203699	0.154433030762	-0.0267404423588	0.00780425841383	-0.0464033813898
271	FEL022_S_ACCTGAACAATTGCTG	FEL022	Response	001-124	0	B	letrozole + ribo	Cancer_cells_Cancer cells_1_1_1_1	Cancer cells	0.0799058115394	-0.0493261454436	0.056805485657	0.0314599293956	0.0406285730237	0.157678445997	0.118061542406	0.091173989568	0.0675441758887	0.127065185178	0.109592413716	0.00798771644158	0.0690805377577	0.16173047627	0.188103125762	0.0274376659953	0.14548091801	0.14205135125	0.18760244831	0.0762341333257	0.0825721770022	0.137133638141	0.0391855089286	0.0177509071935	0.0425755665067	0.103465312333	0.193908628318	0.11091717653	0.19925559251	0.0555250886987	0.0505679355863	0.0336733508478	0.0434354378589	0.0522950207759	0.0418534002599	0.0831576671001	0.138508535703	0.00767851413512	0.0671104564742	-0.0112215718525
272	FEL022_S_ACCTGTCCACCAGTTA	FEL022	Response	001-124	0	B	letrozole + ribo	Cancer_cells_Cancer cells_1_1_1_1	Cancer cells	0.0621576896625	0.0684263938388	0.0143543719329	0.0813609642575	0.0910476663775	0.111614133879	0.0835382948626	0.0548042719477	0.0492443349843	0.00311758037853	0.0468359489998	0.00450569004437	0.0233793764696	0.148344958692	0.15259814869	0.10200648276	0.0555263606779	0.0811880261682	0.078925372191	0.148482931397	0.0770676779952	0.0995293066517	0.0964273860414	-0.0112575584279	0.149999134743	-0.069066604826	0.0207159205381	0.0773049084436	0.118853762438	0.0569923037369	0.0932144941412	0.0301833203538	0.0645907730953	0.055134802496	0.0182444317434	0.104945310047	0.12618857681	-0.0371201939389	0.153546654896	0.0261249185114
273	FEL022_S_ACGATGTAGATTGATG	FEL022	Response	001-124	0	B	letrozole + ribo	Cancer_cells_Cancer cells_1_1_1_1	Cancer cells	-0.00432939258022	0.117378432877	0.0362074369866	0.126920145273	0.100979968004	0.157439806137	0.0670447225286	0.0786293443152	0.0326445914729	-0.0437921042345	-0.028307654419	-0.0948452140451	0.0162269216794	0.0477743719548	0.142574342761	-0.068830531708	0.0672248334855	0.02875202465	0.0520463716652	-0.0661919659812	0.0898210683591	0.0168671544749	0.0828101390331	0.0368784684082	0.0571821852443	0.0199337812309	0.107181425255	0.124476618799	-0.0303208327274	0.0333170855694	0.0322753218116	0.0455372830081	0.0633788183196	-0.0418766973744	0.00995516323712	0.052893468058	0.0942106865799	-0.0867580940793	-0.0309934968459	-0.0797471761916
274	FEL022_S_ACGATGTAGGCCATAG	FEL022	Response	001-124	0	B	letrozole + ribo	Cancer_cells_Cancer cells_1_1_1_1	Cancer cells	0.0973127435042	0.148733259951	0.057256019121	-0.0184014808688	-0.0271669358356	0.0827120644664	0.0974160627123	0.0878707991876	0.134568255105	0.0307921826733	-0.0732744685443	0.0131246897205	-0.0579002929539	0.0849246309952	0.0745460614681	0.00384759725949	0.169629927368	0.138224099729	0.143515782244	0.0283110175818	0.0449455296979	0.104774250785	0.0603610117224	-0.00121821401135	0.236188189441	-0.0483738181678	-0.0418787874154	0.178289711048	0.0861533142729	0.0460621260039	0.0650053693387	-0.0370326663173	0.139223414531	0.0861921100029	0.151871597103	0.149703510972	0.13279105445	0.0393556082278	-0.0389754059492	0.15677149459
275	FEL022_S_ACGATGTGTGGTAACG	FEL022	Response	001-124	0	B	letrozole + ribo	Cancer_cells_Cancer cells_1_1_1_1	Cancer cells	0.00820547822049	0.175264131046	0.0634098161209	0.136351707214	-0.082003891468	0.0902627477687	0.085812604766	0.0727988456614	0.123504340917	0.0337279756143	-0.0442874114668	-0.000660569428884	-0.0585227319029	-0.0443934395468	0.110693840996	-0.0316790080872	0.1041584651	0.0150275039574	0.0153697416005	0.00631122578682	0.0258132172142	0.0523940423229	0.00155783786901	0.0408189579755	0.032684533126	0.0103219988665	0.161007080225	0.021499528182	0.0217955093395	0.0189294117211	-0.0040502025905	-0.0958454578994	0.190913319505	0.0625439634196	0.0495087777378	0.0223727776347	0.140062851367	0.0894260795015	0.0118426045902	-0.112535797675
276	FEL022_S_ACGCACGGTGGATTTC	FEL022	Response	001-124	0	B	letrozole + ribo	Cancer_cells_Cancer cells_1_1_1_1	Cancer cells	0.123741392501	0.20570473136	0.115067940346	0.285993540536	0.14708118722	0.149290135453	0.122860048587	0.0503293289305	0.0274209942761	0.0407919826497	-0.0339332496437	0.0487702528344	0.0322325862242	0.0660099523104	0.120927317738	-0.0481442041755	0.156036630688	0.00118785217978	-0.0107561330463	-0.029033133467	0.0493395405698	0.0758390574777	0.0174312568335	-0.0315125414049	-0.00667453650823	-0.0362019127791	-0.00610108003699	0.126619855138	0.0918186719417	0.0509257752584	0.116927193743	0.0939212553851	0.0795771835375	0.0202190925371	0.120743159139	0.166452325541	0.171193412841	-0.0426983243642	-0.00820756069384	-0.0394863996985
277	FEL022_S_ACGCACGTCAAACTGC	FEL022	Response	001-124	0	B	letrozole + ribo	Cancer_cells_Cancer cells_1_1_1_1	Cancer cells	0.00263599552498	0.132119355942	0.0443219994059	-0.00757828075885	0.151169273783	0.146202285985	0.183067447177	0.0876460045324	0.192233028721	0.0409136012089	0.0425115646092	0.0617005262895	-0.0462799306423	-0.036336218654	0.0900156315737	0.100599723943	-0.131036635854	-0.00509290035122	0.041945778508	0.12984106207	0.0609163353616	0.000534205836875	0.0459914074551	0.135473645787	0.202591293691	0.00799425672926	0.212124510473	0.0932742961292	0.0789137871267	0.116878358296	-0.033328811942	0.0181685348759	0.135590952451	0.0936502410545	0.14184938008	0.0682221134425	0.0877894504325	-0.0980497963347	0.145487105443	0.133663693248
278	FEL022_S_ACGGAAGGTGTTGACT	FEL022	Response	001-124	0	B	letrozole + ribo	Cancer_cells_Cancer cells_1_1_1_1	Cancer cells	0.0849880041835	-0.127622939445	0.026851434919	0.0187940634135	0.0903918647957	0.112386522941	0.0672589658904	0.0682041805007	0.0491520722679	0.0196362406742	0.024309269407	-0.0776533016917	0.0649011305169	0.0822694051474	0.0657879951974	0.125231255023	0.15531984641	0.00813424486744	0.0180780859762	0.0742886716809	0.0314375336117	0.0892796591059	0.0405880036112	0.097409650689	0.125547332866	-0.0214129076777	0.0854234406327	0.0668626539986	-0.0529665354045	0.0936847069286	0.196638543688	0.0474628765371	0.124104450314	0.102142593879	0.0144991424329	0.0886322753998	0.0902033109704	0.0788122055986	0.128457530291	-0.0954025519093
279	FEL022_S_ACGGGTCCAGAGACTG	FEL022	Response	001-124	0	B	letrozole + ribo	Cancer_cells_Cancer cells_1_1_1_1	Cancer cells	0.0854508592785	0.00989459154107	0.0556751091014	-0.0763324966581	-0.0833182850191	0.0510839523422	0.0810873302068	0.00859377778646	-0.0524083506485	0.0440229605332	0.0771092533494	0.0308064377628	0.0519988516224	0.0718725725073	0.103557954862	0.0215519355102	0.104550231748	0.102277426536	0.0352574943261	0.00788850532865	0.0693716551496	0.061521756251	0.0392769574976	0.00854969623464	0.0535842736704	-0.0140049101083	0.15457844877	-0.0340271223849	0.0421799996197	0.0214640760304	0.0775454326123	-0.0682593650725	0.0636890501566	0.0831302586674	-0.13170686002	0.054201908801	0.0207287387226	-0.0327201962038	-0.0070001464004	0.0278693078287
280	FEL022_S_ACGGGTCTCTCTAAGG	FEL022	Response	001-124	0	B	letrozole + ribo	Cancer_cells_Cancer cells_1_1_1_1	Cancer cells	0.032928787166	0.30757832616	0.0504020372627	0.0199675035951	0.12493865319	0.128865779471	0.194244044908	0.0874417875251	0.143860752469	-0.0386480043312	0.0767049724473	-0.0929899699264	-0.0962236066164	0.0429145450971	0.105725677593	-0.100632595832	0.177843948942	-0.0772375812034	-0.0359513540791	-0.09913662225	-0.0434738908151	0.0221287204756	0.0480120895488	0.0073263089026	0.201610880425	-0.0230120732964	0.164720750015	0.0100120248065	-0.00648770743501	0.0593469942709	0.135406158728	0.074575917976	0.110983428389	-0.0222324696485	0.0186301008241	0.0364147826513	0.089482463839	-0.0193840742312	-0.0700266747672	-0.0453452953488
281	FEL022_S_ACGGTCGGTTGCACGC	FEL022	Response	001-124	0	B	letrozole + ribo	Cancer_cells_Cancer cells_1_1_1_1	Cancer cells	0.0420625660957	0.114541811684	0.0778236874342	-0.0275113880208	0.0440435436374	0.0591101670055	0.08191275951	0.0790028405934	0.088545157908	-0.0406207438396	-0.025062606967	-0.0361493820617	0.00829829633694	0.017897644868	0.0910599558231	-0.116192903608	0.0382932795414	0.0367408328516	0.0908881270158	-0.118728384184	0.00495838750426	0.0438945947305	0.0856886012775	0.068883605875	0.234961030671	0.108323052846	-0.0178222779433	0.117026614191	0.0581665569044	0.0786835080176	-0.0323088017606	0.0289324513626	0.194034785272	-0.00189124064273	0.140760150631	0.0804461890516	0.158985667722	-0.0145804852024	-0.0837572263175	0.00252322747103
282	FEL022_S_ACGGTTAAGTTCACTG	FEL022	Response	001-124	0	B	letrozole + ribo	Cancer_cells_Cancer cells_1_1_1_1	Cancer cells	0.0590395893636	0.161074579041	-0.00782004880171	-0.119673522756	-0.0147401750246	0.102393407494	0.155734964652	0.0713535111969	0.0454356780228	0.016934530957	0.021268127339	0.0314098551307	-0.0944623393644	0.0430820532436	0.115731470371	-0.0231993728527	0.133809833165	0.0828235478223	0.0717936243455	0.00220403197036	0.0320583444102	0.0342275343986	0.0626178332445	0.116437782398	0.151496601079	0.123964295532	0.122564956124	0.0579315694058	-0.000707263014701	0.024598015386	0.0314121293348	0.00634391484941	0.10244720521	0.0581647572949	0.104570499278	0.0832605119233	0.115235212832	-0.0119401103053	-0.0637639833454	-0.0412809712921
283	FEL022_S_ACGGTTACAAATGAAC	FEL022	Response	001-124	0	B	letrozole + ribo	Cancer_cells_Cancer cells_1_1_1_1	Cancer cells	0.0155076705831	0.0704079250781	-0.0147584582487	-0.0461681389584	0.159563830039	0.12361500141	0.196188615038	0.0930633915201	0.0480097364744	0.077877809435	0.149814146703	0.0436418337287	0.0707474860206	0.0153569616375	0.0866590867127	0.0458674155556	-0.0806263171858	0.104381132132	0.11143467365	0.0827712567553	0.0595592506014	0.0298694274801	0.122522656594	0.135052538165	0.0756397053966	0.0495563011096	0.242730215802	0.112448538972	-0.0761231035833	0.0625993488501	0.0985492302173	0.018240532048	0.0176537656409	0.0976589295313	0.0977900188094	0.0703396268626	0.0835788029524	0.0517459230933	0.0853360265681	0.0546534826642
284	FEL022_S_ACGTAACTCCCAGCGA	FEL022	Response	001-124	0	B	letrozole + ribo	Cancer_cells_Cancer cells_1_1_1_1	Cancer cells	0.0901298583758	0.118954583601	0.028305828431	0.0311682351329	0.0993534443176	0.107149883143	0.0799677848371	0.0738625138524	0.175362209843	0.0396909171052	0.130533359554	0.0673674827603	-0.0221640957212	0.135154850118	0.121136754663	0.125327398907	0.116339815223	0.12595368455	0.146061948861	0.179680245386	0.0900578615201	0.101174773179	0.0575582090829	0.0157955528231	0.0891998526953	-0.0259222113471	0.0933538915675	0.0142677683765	0.0137428451954	0.110061844746	-0.0243158081469	0.0416601905288	0.168642215205	0.0598935345588	0.0819717931208	0.11197737009	0.108581177453	0.10471667638	0.113712755983	0.134478464484
285	FEL022_S_ACGTACACAGGTCAGA	FEL022	Response	001-124	0	B	letrozole + ribo	Cancer_cells_Cancer cells_1_1_1_1	Cancer cells	0.0451165112121	0.047860783043	0.0771493398303	0.0201592503743	0.125708692343	0.0737623519068	0.0450974451215	0.0690449553107	-0.0610424618149	0.0594246119424	0.0251237304318	-0.0963114377276	-0.0740885993793	-0.0577081523529	0.170016760907	-0.0342462056792	0.079174669363	-0.0531540282333	-0.0276917289205	-0.0587162992471	0.0126099558629	0.0123578630244	0.0627649782369	0.047054601591	-0.0307684509354	-0.000946439372707	0.165566493202	0.0414383979511	0.00251034821116	0.0489089586293	0.0150828575414	0.0228359828943	0.0546476699247	0.0482083544052	0.0463537682845	0.109041389398	0.0751011472546	0.0250401206531	0.00621523431878	-0.0407155394814
286	FEL022_S_ACGTACAGTGCCTATA	FEL022	Response	001-124	0	B	letrozole + ribo	Cancer_cells_Cancer cells_1_1_1_1	Cancer cells	0.06138580175	-0.0709848526073	0.0694490063176	-0.0108465957482	-0.0433722635722	0.0851116310455	0.0496263979644	0.0423725929949	0.0414643563371	-0.0313147482747	0.148560920638	0.0615829535331	-0.0542860797371	0.143778447703	0.126984144944	0.139700883983	0.157118182371	0.0235789505563	-0.0238033912761	0.138828417823	0.0330817497494	0.0683795285439	0.0741645515051	0.116871252115	0.0756044762578	0.0294646851641	0.0683769075658	0.0436301865195	0.108119329152	0.0310050951761	-0.0989941824551	0.138970915346	0.105339680039	0.112055450455	0.0825942006574	-0.00340228194482	0.117732572239	0.0707158892795	0.12805077966	0.0833642985923
287	FEL022_S_ACTACGATCAGACATC	FEL022	Response	001-124	0	B	letrozole + ribo	Cancer_cells_Cancer cells_1_1_1_1	Cancer cells	0.0554225517861	0.245372756591	0.0816983092495	-0.0220541911383	0.0215237005739	0.111142130616	0.183392875513	0.0721216916014	0.0698976985285	0.0248084522877	0.0472001444219	0.0344801422502	0.0479194443037	0.156106653597	0.117026049267	0.116927991095	0.22446785323	0.087336081659	0.0793246490503	0.158992674322	0.0567797888787	0.140923000636	0.100876527021	-0.0860086855351	0.00886938111875	0.0615329801709	0.112876989371	0.0162524202031	0.0741959101354	0.052112531557	0.0751365576662	0.0345631759517	0.176747135454	0.0142423422927	0.0720272674658	0.110653739035	0.0784723538836	0.186835672424	0.0980488458641	0.021381557998
288	FEL022_S_ACTATCTGTCGAACGA	FEL022	Response	001-124	0	B	letrozole + ribo	Cancer_cells_Cancer cells_1_1_1_1	Cancer cells	0.0566087927271	0.142475887125	0.074903421132	-0.0348614279502	-0.0200811666777	0.149679257668	0.12993082375	0.0938069664609	0.129885217278	0.0270640564117	0.0144831601641	0.0539654468383	0.047919088902	0.114728333404	0.114355458035	-0.0817222065568	0.0645963279554	0.0792687572236	0.104252272922	-0.18670782425	0.0144558148297	0.0347074099912	0.0314538117048	0.0931667160595	0.0461138527071	0.0119978564678	-0.0595988691974	0.0223661677449	-0.0350103578126	0.0770683614519	0.174217204195	0.0119879547832	0.107701561121	0.0836466666979	0.126645312496	0.0779197687314	0.103693291982	0.0142056624664	-0.151752625395	-0.0517713577636
289	FEL022_S_ACTATCTTCCTCTAGC	FEL022	Response	001-124	0	B	letrozole + ribo	Cancer_cells_Cancer cells_1_1_1_1	Cancer cells	0.116714273373	0.207144794186	0.0263984402087	-0.0195046243841	0.137800590416	0.165171933956	0.155910543688	0.11123424273	0.142386287764	0.0937961011293	0.116335667219	0.0575340336734	0.128296279703	0.085081122384	0.0822261293451	0.23129417892	0.0748711481531	0.0478421513145	0.0143930016564	0.197180023218	0.0560297879812	0.0663077335362	0.0347721865753	0.0890035362079	0.129030669623	0.0468048733799	0.227898986191	0.0985570378493	0.032640533624	0.041593176538	0.0386055322608	0.0150881222413	0.133598556528	0.14359431049	0.15051928526	0.0946902019017	0.185230417701	0.00980757549993	0.201603364554	-0.0303209048629
290	FEL022_S_ACTATGGAGAATAACC	FEL022	Response	001-124	0	B	letrozole + ribo	Cancer_cells_Cancer cells_1_1_1_1	Cancer cells	0.140299621468	0.226737285654	0.110082261266	0.0863921473015	0.0671534855093	0.133936088411	0.200381176025	0.107267034774	0.103269888094	0.136055210293	0.17677513586	0.0317045471696	0.162340773709	0.223569295484	0.141036062601	0.229170450863	0.313616053602	0.100743433289	0.0786267766236	0.230855422175	0.0958027565431	0.185219437288	0.0679106780867	-0.0316949081265	0.187107318012	0.0249586466243	0.19973283146	0.136986644644	0.0604727025735	0.0216736581226	0.0827189021335	-0.0359809850137	0.134828095517	0.105379291196	0.106534723753	0.145451099918	0.173821387071	0.074481324068	0.229451122043	0.0232315765403
291	FEL022_S_ACTATGGCACACACGC	FEL022	Response	001-124	0	B	letrozole + ribo	Cancer_cells_Cancer cells_1_1_1_1	Cancer cells	0.0883638161528	0.225016574801	0.058501868257	0.15043363232	0.0842929356378	0.164258118077	0.244287524561	0.108356993267	0.158624532562	0.0493683588587	0.0381216566462	-0.0300212509689	0.0111077245819	0.0497061436883	0.113171698382	-0.0350672179842	0.0741068029527	0.0291549286581	0.0514880277332	-0.111967647112	0.00484550414791	0.0307284795062	0.0852658337783	0.155343927229	-0.021765090476	-0.0849974405971	0.224343873963	0.0698609625204	0.0202819889676	0.0959430422467	-0.0715884982606	0.166821133436	0.0366123164305	0.0767901715807	-0.00315646206804	0.0427458054745	0.224388400362	-0.0755794567938	-0.0686689847198	-0.170342476049
292	FEL022_S_ACTATGGTCCATGAGT	FEL022	Response	001-124	0	B	letrozole + ribo	Cancer_cells_Cancer cells_1_1_1_1	Cancer cells	0.056917334546	0.147844999448	0.0960861095453	0.0426369434552	0.00159114993721	0.0436719905318	0.0668171121226	0.028862095092	0.0713731743513	0.0902752557136	-0.0248146769962	0.0263397129108	0.122907510016	0.130758329167	0.0215507372317	-0.0581488984969	0.108620941443	0.124963545113	0.112136416821	-0.128559215641	0.110030799229	0.0842632024517	0.0225998812138	-0.0609381186984	0.33008913678	0.00194628246694	0.102445027256	0.100602503476	0.109754405215	0.074186003429	-0.0244637955593	-0.00692038332544	0.124063030792	0.0233173385729	0.086246104379	0.0179319044784	0.000843562311372	0.108429612985	-0.0998586977245	-0.00737332262943
293	FEL022_S_ACTATTCAGTTAACGA	FEL022	Response	001-124	0	B	letrozole + ribo	Cancer_cells_Cancer cells_1_1_1_1	Cancer cells	0.00794920751419	0.146018116516	0.00938013739908	0.0533209282119	0.0342436394162	0.163683544094	0.177544055772	0.0833293828971	0.0923344444682	-0.015358127108	0.0878632871801	-0.0241330074123	-0.142781849419	-0.0279527180878	0.141561091369	0.0159843951306	0.0170381713582	-0.111858584111	-0.140940620215	-0.0132733589228	0.0136954773308	-0.0430940566002	0.0241980784461	0.0248249579538	0.129139780106	-0.0147127666156	0.107498177394	0.0846454219355	0.030928528594	0.0340693467228	0.190226127822	-0.0407315093509	0.111278915156	-0.00042501863552	0.0396216076355	0.0959918469492	0.0939676368819	0.0761875689466	0.0612549616389	-0.0132463890856
294	FEL022_S_ACTGATGCAGTCACGC	FEL022	Response	001-124	0	B	letrozole + ribo	Cancer_cells_Cancer cells_1_1_1_1	Cancer cells	-0.0581428155864	0.230367678934	0.0881366898303	-0.0406104415001	0.0664384856783	0.108899897369	0.0988904377345	0.0643519463479	0.0575330728163	0.0130525902503	-0.112716838912	-0.0368264532385	-0.0339162435744	-0.0696175061022	0.173438993705	-0.0658856429029	-0.00110881527978	0.0197599035389	0.000814914230201	-0.154172886441	-0.014313509722	-0.0469040006777	0.0651743198936	0.121620048439	0.116682079695	-0.0783613644701	0.105069231875	-0.0479636040325	-0.0144380128387	0.0294668454959	0.00532318965859	-0.0680462637459	0.0773844377311	-0.0313973672794	0.0865289990346	0.106893741952	0.0392170178868	-0.00014148281025	-0.134256593954	-0.155993861357
295	FEL022_S_ACTGCAACATCAGCAT	FEL022	Response	001-124	0	B	letrozole + ribo	Cancer_cells_Cancer cells_1_1_1_1	Cancer cells	0.0406395673145	0.197218428509	0.105260265987	0.0497933920721	0.120788299259	0.153585251508	0.270935572171	0.0681798250572	0.0852446621825	-0.0291235282109	0.0860168306473	0.0921831612221	0.094450791954	0.124431760607	0.0736065665401	0.0506617665985	-0.0325814343658	0.0691489042536	0.026114323336	-0.0792528713805	0.0428558915934	0.0284492941832	0.137693821853	0.130141480754	0.209401301694	-0.0196480781767	0.296026994327	0.186839690984	0.126344355309	0.00541218425848	0.0450058386411	0.0231276276765	0.114028676607	0.0954411873812	0.131033938718	0.0523349339042	0.206304074482	0.0460782364322	0.0091059860492	0.0854914296968
296	FEL022_S_ACTGTCCAGTATGAAC	FEL022	Response	001-124	0	B	letrozole + ribo	Cancer_cells_Cancer cells_1_1_1_1	Cancer cells	0.114470180891	-0.00364152238548	0.0769116848402	-0.0589197077944	0.0948037132033	0.124946750373	0.18985549082	0.0737949201485	0.053925826065	0.0647464377809	-0.0270804807761	0.0506116651736	0.00265579639299	-0.0274627698717	0.128390714045	0.0696561635167	-0.131575909625	0.087770988662	0.11641105765	0.0147352912733	0.0453586814508	0.0110861242327	0.0691771555852	0.126707886643	0.12848744062	-0.0308332015817	0.135385577197	0.14868695643	0.092711404194	0.0528067909073	0.0477254813659	0.136175065601	0.22049796071	0.0458294506518	0.11481825791	0.0605357371776	0.225282390523	-0.108291661491	0.0338503511477	0.0288830263218
297	FEL022_S_ACTGTGAAGAACAGGA	FEL022	Response	001-124	0	B	letrozole + ribo	Cancer_cells_Cancer cells_1_1_1_1	Cancer cells	0.0825488440849	0.0959340335897	0.0720922504024	0.0449874768438	0.0712949790213	0.132998815318	0.203185759418	0.106696961276	0.0772019392362	0.00952802151962	0.0120315658175	-0.0118471643291	0.0419454237856	0.0480466587355	0.0728835150777	0.0847614414806	-0.0312120251642	0.00426444299683	0.0206070253009	0.1217127583	0.0263936576874	0.0310539348914	0.0820234644662	0.137529030662	0.103886845344	0.0304687487108	0.165172998653	0.131728405298	0.182710118	-0.00380549185206	0.0517401499779	-0.0480248221241	0.22579572383	0.12168376136	0.108140313305	0.0969068579692	0.124802824781	-0.0811437381606	0.131913112813	-0.13932234512
298	FEL022_S_ACTGTGAAGGGTCAAC	FEL022	Response	001-124	0	B	letrozole + ribo	Cancer_cells_Cancer cells_1_1_1_1	Cancer cells	0.0596160656081	0.35242359908	0.0919932122145	0.236360402759	0.195172361623	0.174689119428	0.219556011245	0.102259656894	0.139734156942	0.0180467785302	0.0477465336877	0.0163793357751	0.0711821480512	0.175101065023	0.220269446086	0.234068898361	0.0613176064712	0.0725406867394	0.0847915635263	0.18884832128	0.0820126416631	0.0936456029644	0.118087412133	0.0410435259123	0.262067363145	0.0159110645036	0.185982885339	0.178479336204	0.292510385731	0.0298073716678	0.102850135663	0.0559899064718	0.121722247294	0.153151569477	0.183462916389	0.0449262113692	0.221879235915	-0.0901222509209	0.204675579661	0.0540316855672
299	FEL022_S_ACTGTGAAGTATTCCG	FEL022	Response	001-124	0	B	letrozole + ribo	Cancer_cells_Cancer cells_1_1_1_1	Cancer cells	0.143075447857	0.126575676261	0.095313323565	0.0397878647117	0.14090277132	0.169608698247	0.146743716737	0.115528485678	0.16474289272	0.0860828789895	0.0370407107871	0.159436317716	0.133730202298	0.164928488666	0.132627215967	0.12444999199	0.0290776104042	0.207634857811	0.175350866555	0.0352061154449	0.123148968676	0.0882862969846	0.105653337501	0.214869562487	0.198982578159	0.12367809984	0.15406665543	0.207750850111	0.124261536844	0.0148794946164	0.0704367532979	-0.00440912154264	0.198503626753	0.205957250863	0.0825416021401	0.08780950586	0.184820436687	0.079139884775	0.0386378088674	0.215381819974
300	FEL022_S_ACTTAGGCAACTAGAA	FEL022	Response	001-124	0	B	letrozole + ribo	Cancer_cells_Cancer cells_1_1_1_1	Cancer cells	0.0452213841197	0.161603059419	0.0133406617221	-0.0172544634438	0.00834997990909	0.0572842625452	0.150979446976	0.068600087523	0.0803082516442	-0.0135348469227	0.0509947893657	-0.0524146971976	0.0110184642783	0.0828765183051	0.124869430795	0.0532147257307	0.0477292451227	-0.00168500001164	0.0247917634955	0.0980092574644	0.0256619386474	0.0487881777888	0.0559718982596	0.0336126251746	0.0530785631704	-0.0267541937572	0.116711940469	0.0859531499419	0.0772840973713	0.0104966324102	0.0327185840379	-0.146378665127	0.112392382266	0.104826306705	0.0694385683727	-0.0157911659342	-0.00295102884663	0.000962754999506	0.096418635181	0.0292798579951
301	FEL022_S_ACTTATCAGAAGCGCT	FEL022	Response	001-124	0	B	letrozole + ribo	Cancer_cells_Cancer cells_1_1_1_1	Cancer cells	0.0768401320596	-0.0426174142348	0.0545464462863	0.0468228890596	0.0340374480464	0.13956621067	0.112407777496	0.0616687230711	-0.00750504569638	0.0492974626981	-0.0425827972272	-0.0490048093471	-0.00729661419056	0.0301230174787	0.164978697216	0.054373051248	0.099823233783	-0.0167787102671	0.000987240338741	0.0857570548048	0.0395654882513	0.0352218394924	0.0552950325452	0.112434391064	-0.0175984966271	-0.0131943820794	0.101127086608	0.098848002415	-0.0638098676138	0.0479392723325	0.129462005725	-0.0398333545676	0.0491301427018	-0.0718066027413	0.0920724873977	0.110396075152	0.121087274256	-0.0484740503988	0.0294570385964	0.0754270575321
302	FEL022_S_ACTTCGCCAGTCGCTG	FEL022	Response	001-124	0	B	letrozole + ribo	Cancer_cells_Cancer cells_1_1_1_1	Cancer cells	0.111463499264	0.149192435593	0.0222285245254	-0.0173229754644	0.0145745471876	0.0951823226092	0.250661315356	0.0736419973872	0.0613428342042	0.0148575993119	-0.0366495452212	0.0256650511476	-0.0463551663354	-0.116956359796	0.134779348655	-0.0180757202303	-0.0184843935108	0.0296575151522	0.0101337247631	-0.00773374481142	0.0232360479721	-0.0187203852272	0.0759005504015	-0.0214874214835	0.0382988322924	-0.0429695831694	0.0635600699554	0.0877636597021	0.0884039813519	0.00232996737599	0.0127076230721	-0.0582448109137	0.127369648848	0.102895403077	0.103882018503	0.0934978668618	0.0885742964639	-0.000418492368076	0.0201021539372	0.0747353491347
303	FEL022_S_ACTTCGCCATTCTCCG	FEL022	Response	001-124	0	B	letrozole + ribo	Cancer_cells_Cancer cells_1_1_1_1	Cancer cells	0.02087747645	0.0490261047827	0.0729544285188	-0.0451166127219	0.0608254770047	0.158947708175	0.180203163398	0.0608358410428	0.174873931608	0.032013106762	0.026626002583	-0.00857998449018	0.0546455736586	0.00336549495719	0.110493529082	0.0765432754215	-0.0246918374687	-0.0384652423889	-0.0590567206827	0.0384415923527	0.0477993193166	-0.0137878368558	0.0992954262377	-0.0664479473755	-0.0133188473664	-0.00803386482201	0.100905412829	0.0668573516262	-0.0301817781396	-0.037110626766	0.0364421556922	-0.0169838680009	-0.0206332774239	0.144830250546	0.169871257062	0.0906455329928	0.075915099338	0.114843268429	0.0554971795915	-0.0352770679281
304	FEL022_S_ACTTTCAGTAATGCTC	FEL022	Response	001-124	0	B	letrozole + ribo	Cancer_cells_Cancer cells_1_1_1_1	Cancer cells	0.000647805073047	0.0293756191137	0.125569112273	0.0401593093615	0.0477970836146	0.110493018427	-0.0329297263321	0.0472167883568	0.0513082138139	0.109923535092	0.0763305943446	0.048454058915	-0.0482431545732	-0.0417767409386	0.0994624060663	0.0194676578726	-0.0133281274941	0.0701781945653	0.0408319037438	-0.00822698096891	0.0453381630229	0.0328658933607	0.0947120520578	0.0290786300658	-0.0105355230961	0.0891374936495	0.204221661392	0.0209822254545	0.18266837516	0.0687381732781	0.117784998629	0.0785008272571	0.0234461199974	0.0825684384884	0.0338999374409	0.0259715886215	0.0645019337679	0.0633688387621	0.0672454096804	0.126712278656
305	FEL022_S_ACTTTCATCCCGAGGT	FEL022	Response	001-124	0	B	letrozole + ribo	Cancer_cells_Cancer cells_1_1_1_1	Cancer cells	0.0845375146358	0.131784959388	0.0852556938495	-0.0316011284891	0.0761844416008	0.178502593815	0.119028874863	0.120371927153	0.0783451253545	-0.00428099601034	0.112563278047	-0.00487358819081	-0.0522336012384	0.0293582855951	0.0943562447979	-0.216592843612	0.00151420323205	0.0079952290672	0.0306943626418	-0.238589835416	0.00191837241387	-0.0305199915113	0.0426123766861	0.108130881203	0.0792065934674	0.0609055565487	0.0966659874224	0.216353076884	0.117441572002	0.0644407889592	0.0577547331933	0.140709085591	0.216257376201	0.0962865940069	0.110778776784	0.112230923727	0.188576713505	0.0208119345292	-0.194718925621	-0.133079282025
306	FEL022_S_ACTTTGTCAAGGGCAT	FEL022	Response	001-124	0	B	letrozole + ribo	Cancer_cells_Cancer cells_1_1_1_1	Cancer cells	0.0515429032872	0.0891914300311	0.0163704500385	0.0322211509349	-0.00224244438067	0.122380449484	0.250160318826	0.0825246908605	0.200929390495	-0.0154398010995	0.0112283742088	-0.0444514037422	-0.00384549721856	0.0365081944646	0.119282663449	0.17699202919	-0.0623925611818	0.0366892623038	-0.0198939286239	0.14578444665	0.0782960367118	-0.0038192558346	0.0804276746926	0.0352295217262	0.138987705781	0.0420717616315	0.0364362362082	0.0376842458795	0.0319419994596	0.0703521393249	-0.00505438444046	0.0905608468415	0.0529670837065	0.0657599451181	0.150111662149	0.0520550485961	0.11249565811	0.0685533520969	0.159249831135	0.0364679103038
307	FEL022_S_ACTTTGTTCAGCCTTC	FEL022	Response	001-124	0	B	letrozole + ribo	Cancer_cells_Cancer cells_1_1_1_1	Cancer cells	0.042388995428	0.0421197267089	0.0999610806812	0.140979544395	-0.0539805886874	0.0756964634447	0.0961675802986	0.0394304510278	0.0636496178031	0.0493182768168	-0.00466340762695	-0.0561695233129	-0.0219520927258	0.0581392428792	0.0818713931076	-0.131770366516	0.0619822874304	-0.0241779179054	0.00687952617492	-0.19375392663	0.00405136859377	-0.00485401783649	0.0321145913801	0.148421146329	0.127313455797	0.0365560767262	0.0504677295147	0.0475976361403	-0.0192710962875	-0.0387011036875	0.141580948767	0.0357680800363	0.049716803909	0.0920501847622	-0.022489660326	0.0463505944036	0.133316592287	-0.0580162920321	-0.172078570614	-0.0936274437242
308	FEL022_S_ACTTTGTTCCCTCTTT	FEL022	Response	001-124	0	B	letrozole + ribo	Cancer_cells_Cancer cells_1_1_1_1	Cancer cells	0.0785058638374	-0.0609875806598	0.0575077571276	-0.0798194374629	0.0075104378132	0.0517865995367	0.0922644042313	0.0896691194736	0.0639433845478	0.0514649943759	0.0288998547233	0.105356573466	0.0342013559329	-0.0561506118182	0.121433415077	0.0166940293857	0.116946934806	-0.0166433780531	0.0143133256673	0.0631980536271	0.0474159859488	0.0652239633808	0.0614508708075	0.0541647729078	0.129346004753	-0.0786909280858	0.0351456293484	0.143538963507	0.130079403344	0.0563448557583	0.0872270456306	0.0681220569054	0.20056460284	0.149878212341	0.111139146811	0.112834061848	0.120421824218	0.0427711602684	0.0638395501704	0.0738992667947
309	FEL022_S_ACTTTGTTCCGAAGGA	FEL022	Response	001-124	0	B	letrozole + ribo	Cancer_cells_Cancer cells_1_1_1_1	Cancer cells	0.0312970130413	0.14056806375	0.0425206988391	0.0798821942808	0.152695084633	0.129360935392	0.196474110133	0.102084822385	0.079358069364	0.100384103322	-0.0741615631311	0.0256358455538	-0.0404707102711	0.00451210729507	0.134679519893	0.0358797278386	0.00883341296831	0.117698815457	0.150145159306	0.0547807996082	0.0646533096364	0.0505734206761	0.079137260244	0.00622946873504	0.0323624070042	-0.0460534295624	0.192984463491	0.0512045138233	0.0516032660484	0.0238785229219	0.066184664751	-0.000424140849294	0.0477835119798	0.0728658744885	0.077331093121	0.0443751189192	0.133816034033	0.0121425030168	0.00580931163718	0.0778438531
310	FEL022_S_AGAAATGCAGACGCTC	FEL022	Response	001-124	0	B	letrozole + ribo	Cancer_cells_Cancer cells_1_1_1_1	Cancer cells	0.0569649395924	0.175960773481	0.0764712713333	-0.0788646867504	0.129851809198	0.136587848917	0.184134908559	0.10532025787	0.000982221377484	-0.0193785082368	-0.000533482424178	0.060864671617	-0.00360445618995	0.0827161635805	0.152588949939	0.0369551200035	0.114826747579	0.197744743697	0.174513215578	0.0568199159926	0.0778059903422	0.0983045927154	0.054444345374	0.0265228726541	0.10965044958	0.116285965726	0.253659889997	0.0220013125654	0.0260977363702	0.0482568398025	0.0860603921908	0.0622597049683	0.144447704816	0.102257830755	0.0140661617538	0.112744490124	0.117783847263	0.067796893601	0.00577413279192	0.0997070703799
311	FEL022_S_AGAACAAAGGGATCAC	FEL022	Response	001-124	0	B	letrozole + ribo	Cancer_cells_Cancer cells_1_1_1_1	Cancer cells	-0.0484491367902	0.162749282178	0.0370864039129	0.0685178365777	0.0826383049499	0.0956916873071	0.106458234237	0.0860628569454	0.0391697652017	0.0349248511611	0.0301314166921	-0.00105855114092	-0.111980378992	-0.047255034755	0.0913180715709	-0.109888143885	0.013217624087	0.0413782045844	0.0753992090277	-0.0982870261291	0.0299775911229	-0.00129556060014	0.00409926712776	0.0253723758159	0.13671710918	0.0351801571054	0.0481623025657	0.00670074534979	-0.0450541105781	0.00477138751859	0.0375722482863	0.0611471301023	0.0313871924808	0.030350561011	0.0659416593875	0.0408408811344	0.0795606900938	-0.0298077091394	-0.0765696985518	-0.127272850494
312	FEL022_S_AGAACAACAGTATACC	FEL022	Response	001-124	0	B	letrozole + ribo	Cancer_cells_Cancer cells_1_1_1_1	Cancer cells	0.0909337726506	0.206544092301	0.0688027736488	-0.0317596124878	0.0408435626477	0.13416391861	0.145072293569	0.0840072893848	0.0922332667379	0.0410391240804	0.0631152675522	0.10967204241	5.04441973648e-05	0.102254432232	0.0883411832154	-0.122914651917	-0.0699786949347	0.120142361981	0.15948717566	-0.122654758429	0.030105306686	0.0263697942878	0.0482046434388	-0.0226224388088	0.190161490346	-0.00561988314554	0.0313543024733	0.0520686925741	0.00646263774141	0.00603817002081	0.043469446283	-0.0106072987924	-0.00188400018055	0.0678445029389	0.12019202427	0.0894038880594	0.0848856351841	-0.0230972376328	-0.0885375081341	-0.0136231552513
313	FEL022_S_AGAACAATCTTGGTCC	FEL022	Response	001-124	0	B	letrozole + ribo	Cancer_cells_Cancer cells_1_1_1_1	Cancer cells	0.066360214935	0.081902792011	-0.0318462375052	-0.00188371746537	0.149666814651	0.133262294298	0.173762678486	0.0505341897187	0.0803016430835	0.041532918138	0.0159036664844	0.0451253638908	0.105692375426	-0.0310997973391	0.101774020848	-0.0315358021165	-0.0919113834912	0.0671597038723	0.121752899114	-0.0345826565528	0.0220565602118	0.00288411400962	0.120353030648	0.0524145256811	0.233685676001	0.0179144856789	0.181657885855	0.0989792887473	0.062184806719	0.0340950504867	0.0683608880494	0.12320214553	0.142853392599	0.161197154077	0.0883927398757	0.124873309577	0.188529498674	-0.0285991325335	0.0106650491699	0.0673074869696
314	FEL022_S_AGAACCTCAACGGCTC	FEL022	Response	001-124	0	B	letrozole + ribo	Cancer_cells_Cancer cells_1_1_1_1	Cancer cells	0.0897068828267	0.246701391757	0.0950861016169	0.0710014099933	-0.0123229604687	0.131747038276	0.124435650847	0.0724171970036	0.111499906206	0.0463438136587	-0.00289108061056	-0.00717021377434	0.0169702104509	0.0423933749164	0.124902596518	0.0385196037059	-0.0551700726896	0.0419660747294	0.0567391472616	0.0343058660803	0.0394929473045	0.0222549469119	0.061586967916	0.163184297024	0.030920279664	0.0191815275673	0.153716777817	0.00873751241094	0.0799426504802	0.0651722920368	0.0376917746619	0.0417669055983	0.113533574939	0.0909626034257	-0.0265765687492	0.0715769065931	0.0897869038437	0.0704598442595	0.0356486388357	0.0243179807029
315	FEL022_S_AGAACCTCACGCTTAA	FEL022	Response	001-124	0	B	letrozole + ribo	Cancer_cells_Cancer cells_1_1_1_1	Cancer cells	0.0541981215093	0.127272417434	0.101172533131	0.0852407649338	0.141572228463	0.14315653296	0.151926372418	0.0579872548469	0.0116298092008	0.0845203615031	0.0862068158497	0.0950312112001	0.113208166667	0.158657524772	0.154418476795	0.139578978727	0.261032035589	0.0588979541551	0.0356078306968	0.0647286532286	0.0615430007261	0.155017572925	0.0477626104166	0.0850187600448	0.0467903496783	-0.0155757750702	0.151455656025	0.0846564044748	0.0796769211043	0.0184820367199	0.103288604384	0.111628549131	0.141077629259	-0.0426188394462	0.111544958459	0.0849373907663	0.121563009136	-0.0663444274528	0.131709799361	0.0704390662158
316	FEL022_S_AGAACCTCATGAATCC	FEL022	Response	001-124	0	B	letrozole + ribo	Cancer_cells_Cancer cells_1_1_1_1	Cancer cells	0.0872770277382	0.124020495997	0.0584611527283	0.0372014308674	0.00374552607653	0.0688068584817	0.15841060186	0.0749411337265	0.114505287304	0.0907442519524	0.0654801373449	-0.035996421605	0.0880518482411	0.163964513002	0.0991437562298	0.221488900244	0.238373187531	0.157741868361	0.179971345257	0.168355583388	0.139277430439	0.160170968535	0.0701842716012	-0.090906861196	-0.0335782941124	-0.020840663859	0.0177712374631	0.0744516294571	0.19272166468	0.00906693808592	0.0448566674933	0.0841358902934	0.0241850703078	0.105550150171	0.0801310917552	0.140908794292	0.0621899958199	-0.0152830510525	0.165028815611	-0.027089631682
317	FEL022_S_AGAACCTGTAACAGGC	FEL022	Response	001-124	0	B	letrozole + ribo	Cancer_cells_Cancer cells_1_1_1_1	Cancer cells	0.00963799695635	0.12984538934	0.028137241238	0.0906327274344	0.0575505123589	0.0994129235548	0.0941800836881	0.0761337615701	-0.00958644406982	0.018102352098	0.0296273458418	-0.0173721709499	0.0601286705001	0.0352214676237	0.0690715519827	0.0206922900372	0.120244909953	0.02503172755	0.0857510595593	0.0535193046012	0.0598080425539	0.0999735035194	0.0274147315339	0.109009835415	0.0910633475476	0.0170490086669	0.0556014791501	0.132417065279	0.0377674318304	-0.0168753301045	-0.00778735913369	0.0364702052798	0.110382239475	0.00762222817547	0.12072902273	0.0976932228618	0.155575475731	-0.0391469188533	0.0640918502285	0.0623410683323
318	FEL022_S_AGAACCTTCATTGAGC	FEL022	Response	001-124	0	B	letrozole + ribo	Cancer_cells_Cancer cells_1_1_1_1	Cancer cells	0.100647776065	0.135296877629	0.120612147144	0.10854652365	0.0486358573378	0.135716738023	0.203495433488	0.0652734165902	0.0667666273036	0.0483179208544	0.0601785188634	-0.0273505382178	0.110563635491	0.0823624183105	0.0767963129825	0.118175445225	0.0325586689945	-0.016438014186	-0.0595794802621	0.120070044063	0.0581927043233	0.0336476369021	0.068662770757	0.173003921124	-0.0866981091521	0.00161282031938	0.0562442848794	0.141003230168	0.0536030260371	0.104262888491	0.235071746712	0.0901451967856	0.149909566923	0.169207198123	0.168618216921	0.0777514483503	0.151578429099	0.138011880404	0.12500682924	-0.0708079668319
319	FEL022_S_AGAAGCGCACTGCACG	FEL022	Response	001-124	0	B	letrozole + ribo	Cancer_cells_Cancer cells_1_1_1_1	Cancer cells	-0.0368822560708	0.0227224249269	-0.00041966403065	-0.00881686806727	0.165589356473	0.151587649807	0.148939262551	0.0466101213851	-0.00288911223833	0.0499893347647	0.0724533901354	-0.0299145938575	-0.0708035826293	0.0810853487905	0.10140573666	-0.0344076461196	0.174432730654	0.0325123067634	0.0850210291209	-0.0279807582586	0.0347034118803	0.0610288320229	0.0772656533133	-0.0194336544763	0.074457471773	0.0450378013151	0.161773475344	0.0418080645576	0.00783041842401	0.00630176732057	0.0432042800366	0.0124957419284	0.149084429357	-0.0499222003698	-0.0136272067873	0.113778986891	0.12535245405	-0.0145508077912	-0.0826356501673	0.0188751021642
320	FEL022_S_AGAAGCGTCAGGAACG	FEL022	Response	001-124	0	B	letrozole + ribo	Cancer_cells_Cancer cells_1_1_1_1	Cancer cells	0.077154401528	0.145639641795	-0.00316564563454	0.036501570205	0.0815662110502	0.10377632455	0.226137047904	0.108374089553	0.101694203614	0.0206583715538	0.0451021064823	-0.0588629242419	-0.016445654311	0.0851502684427	0.0312243922684	-0.12477246782	0.0181212806803	0.0365704641179	0.0626341460676	-0.124482425453	0.0179520219676	-0.00332197815225	0.00794741538393	0.0301459367952	0.167921082084	-0.0107248150014	0.131172890635	-0.0139176434878	0.104264968586	0.0037758511198	0.00849489501578	0.0586086389403	0.104658027734	-0.019051160635	0.132612344224	0.0928619008608	0.131643761283	0.00645139070257	-0.0904487910247	-0.0689699500989
321	FEL022_S_AGAAGTAGTGCCGGTT	FEL022	Response	001-124	0	B	letrozole + ribo	Cancer_cells_Cancer cells_1_1_1_1	Cancer cells	0.0388815089949	0.287114250281	0.0536810846645	0.0447751644733	0.0934932721987	0.150555791129	0.112398774707	0.0653347152595	0.0323881747716	0.000748542958525	0.0346652989225	-0.0262237505035	0.0515206933774	0.11519057825	0.0566761667133	0.125538772413	0.200035104899	-0.0369219936117	-0.0590828578207	0.117466497868	0.0199762853659	0.0236336264906	0.0201587481643	-0.0377651819975	0.0555306078056	0.0456180663081	0.262588559956	0.111738853886	0.0411903852483	0.0244459001208	0.0220731091042	0.0978632116007	0.139275839383	0.146773828801	0.0670430758663	0.033281516748	0.0969970947304	-0.0143687382458	0.0432326990254	-0.026999261601
322	FEL022_S_AGAAGTATCATTCACT	FEL022	Response	001-124	0	B	letrozole + ribo	Cancer_cells_Cancer cells_1_1_1_1	Cancer cells	-0.00351770046704	0.175651324048	0.0816642988585	0.0644557010632	0.00662195430289	0.0794875634435	0.105017731876	0.0177617548524	-0.00799372466958	-0.0515657843401	-0.0663575088614	0.0144742024407	-0.0401498451942	-0.065291001942	0.141718982351	-0.101978044417	0.146910383532	-0.0708562637747	-0.0221097713544	-0.0843593933526	-0.0123826754114	0.0389717321237	0.025909202539	0.0241254456282	0.00240763008421	-0.000577032263527	0.0699122606041	-0.0237969371021	-0.0235679971809	0.0107329833604	0.0815476798085	0.0100512567752	0.0655063987152	-0.00203340388603	0.0783101778179	0.0597268641447	0.0132891817422	-0.0866329150911	-0.0641173678399	-0.093283262249
323	FEL022_S_AGACAAAAGCTCAGAG	FEL022	Response	001-124	0	B	letrozole + ribo	Cancer_cells_Cancer cells_1_1_1_1	Cancer cells	0.0573362239335	0.278814852738	0.115938419553	0.176162430651	0.172810981507	0.180353860341	0.131747025276	0.0849862071616	0.0925813015432	0.0337046375667	-0.0177836355447	0.0230573461649	-0.0304746653275	-0.0122321922069	0.0773589473173	0.0796209569004	-0.0794592254808	0.0658469812578	0.0909235058388	0.107517988292	0.0592502764597	0.0165711804297	0.0736396142573	0.0737994652932	0.261932933648	0.0529842703283	0.214928699866	0.08350750945	0.132050842968	0.0499021824944	0.0917640702331	0.0122512385392	0.0304425968619	0.0790834753538	0.0871747511037	0.0526060820005	0.162253901866	-0.168520880274	0.129541277897	0.033076182959
324	FEL022_S_AGACAAACAGACCCGT	FEL022	Response	001-124	0	B	letrozole + ribo	Cancer_cells_Cancer cells_1_1_1_1	Cancer cells	0.0469287257056	0.111131063548	0.0560718564017	-0.0117984091427	0.025173347308	0.0670446137098	0.135160872004	0.0754645576227	0.079289162345	0.0345901185991	-0.101651876544	-0.0708120788394	-0.0650186244849	0.027286554113	0.0714875895011	-0.106552906279	0.00494584297235	-0.00296844647102	0.0117159642436	-0.111164288742	0.00753057686461	-0.0160782423088	0.0595420586671	-0.0550277282486	0.155152011858	0.0171154610837	0.0520869258364	0.050402798152	-0.0320321298766	0.0463736446296	0.0268031514087	0.0461148089648	0.0498110753125	-0.00785320723472	0.083424447435	0.051464272159	0.0941821000818	-0.0869100407386	-0.0735573783581	-0.0649568699765
325	FEL022_S_AGACACTAGCGGTAGT	FEL022	Response	001-124	0	B	letrozole + ribo	Cancer_cells_Cancer cells_1_1_1_1	Cancer cells	0.0358758886626	0.0706103015452	0.0618143232781	-0.0182227261354	0.169674837721	0.165485638168	0.203644289352	0.0869290918894	0.128067619772	0.104184859433	0.126912405803	0.036637984509	-0.0245582096313	0.0249842597971	0.102743247171	0.0453730840115	0.0616471479918	0.136731008769	0.141960741374	-0.0111763003398	0.0742083692766	0.0609679015083	0.1157665581	0.0382983482061	0.193056561462	0.0513042247232	0.222438579207	0.0808272890985	0.124379398348	0.104856671912	0.0623256031487	0.0673004084223	0.0839347442431	0.0661366128598	0.229521623173	0.147196112364	0.159500445123	0.101800068396	0.011907878828	0.0942114531039
326	FEL022_S_AGACACTCACGTCATA	FEL022	Response	001-124	0	B	letrozole + ribo	Cancer_cells_Cancer cells_1_1_1_1	Cancer cells	0.0465811795364	0.0261817207942	0.0385782344617	0.0209237254517	0.0548579707224	0.126672197585	0.19853389766	0.0294212084479	0.0844289836481	-0.0642951113645	-0.100460365491	0.0426602609701	-0.103692066816	0.0215742231293	0.186957804749	-0.0812950084285	0.0683222083288	0.0888501163902	0.112326729969	-0.0777195329835	0.0836937229301	0.0398451451972	0.0666631402794	0.0908844480531	0.23824358509	0.00156329896011	0.132067458112	0.0408986974726	-0.0280292196984	0.0194910897248	0.0143846837724	0.0120232530013	0.121136312749	-0.0630759293148	0.0353120846024	0.0832917847039	0.107981481618	-0.0357624920254	-0.141672685826	0.0465489587472
327	FEL022_S_AGACACTCATCCTTGC	FEL022	Response	001-124	0	B	letrozole + ribo	Cancer_cells_Cancer cells_1_1_1_1	Cancer cells	0.012124187692	0.222977869862	0.0611651971141	0.0727036957244	0.0776829925343	0.0436555471773	0.224362129303	0.0853091029932	0.0787185825096	0.00364192610239	-0.0458005792881	0.0982708874294	-0.0294375733035	0.077579452181	0.129484150083	-0.147214564983	0.155141826417	0.0515091220163	0.081548711409	-0.144172634846	0.0504810148508	0.0717225055445	0.0775075216748	0.0813157643382	0.0840527777377	0.0137764122647	0.136090265329	0.102932753708	0.13717679201	0.0587251553447	-0.0384414385302	0.0945184878963	0.0987368822435	0.0847087285872	0.0391040814017	0.0611417894227	0.125747765825	-0.0504373428611	-0.116980500871	-0.0858218447285
328	FEL022_S_AGACACTCATTAAAGG	FEL022	Response	001-124	0	B	letrozole + ribo	Cancer_cells_Cancer cells_1_1_1_1	Cancer cells	-0.0197749973119	0.0528620247084	0.00244107750988	-0.0634206178307	-0.0374918073172	0.101664684485	0.172477635601	0.105731891261	0.0592837169931	0.00170481758565	0.0528773940527	-0.00244110060544	0.010575066723	-0.0269063488071	0.0707377265233	-0.0202766547619	-0.00294488402266	0.00272931717482	-0.00750908351567	0.00249362891003	0.0147030253271	0.0207221639821	0.0448647382938	0.023826803586	0.25916144253	0.0898610776057	0.0469882241194	0.140662996506	0.132807418081	0.00643020958821	-0.0991229737459	-0.0249361404091	0.116884983212	-0.00198688984018	0.124173143554	0.0235823083444	0.227760226323	0.0312458381293	0.0263828118459	0.0890904813959
329	FEL022_S_AGACACTGTAAGGTCG	FEL022	Response	001-124	0	B	letrozole + ribo	Cancer_cells_Cancer cells_1_1_1_1	Cancer cells	0.0792051351928	0.088980912739	0.0151618721031	0.086569693825	0.0325420855824	0.0644114438763	0.108609062597	0.0760153808332	0.0830112048688	0.0518150229498	0.0884206453176	-0.0189611544499	-0.032305300225	0.0793433299146	0.177041874724	0.0565671763789	-0.0169230816243	0.0765371828321	0.0929406911279	0.0493928690645	0.0288990339932	0.0384046804239	0.064609617973	-0.0230470091858	0.180724048653	-0.0819718274003	0.0877009362254	0.0149982613431	0.183294847813	0.0352341426379	0.0111909164007	-0.0275063628978	0.0225519549903	0.0497300282079	0.102102332662	0.0179275139269	0.0659659360032	0.131757140043	0.0540076333583	0.0058135098261
330	FEL022_S_AGACACTGTCAATCTG	FEL022	Response	001-124	0	B	letrozole + ribo	Cancer_cells_Cancer cells_1_1_1_1	Cancer cells	-0.0143188172747	0.047744623621	0.0716373380232	0.149539379098	0.0769080246207	0.166038872196	0.0920202690843	0.0751647129654	0.0835301515019	0.00555981673906	0.00548348360465	-0.0635658906051	-0.0101063253652	0.154737391019	0.0438843017315	0.12067933935	0.243612655162	-0.026634350914	-0.00561029075418	0.108997863114	0.0513134205077	0.100044072103	0.0326246531126	-0.0316057831565	0.124615083692	-0.0252078366304	0.0590338789644	0.00377245430492	0.0699996711109	0.060837318942	0.232818261947	-0.0802846656161	-0.0119503584809	-0.0594315832212	0.000491006845005	0.185142014282	-0.000703415840069	-0.0463890577344	0.0467819955845	-0.171848709039
331	FEL022_S_AGACAGGAGAGTATAC	FEL022	Response	001-124	0	B	letrozole + ribo	Cancer_cells_Cancer cells_1_1_1_1	Cancer cells	0.0143266614074	0.0158320670926	0.0752510731038	0.00749109584948	0.014193995674	0.132349623232	0.12558886006	0.0782826862497	-0.0112886878253	0.000464846352302	-0.0303352843597	0.00266282313748	-0.00602840220473	0.19273178164	0.155840787918	-0.0185800964878	0.0989416373637	0.0443139357117	0.021755081167	-0.0478762874317	0.0918864986078	0.0398700033814	0.096148357085	0.0492880534919	0.104868423261	-0.0615336600765	0.130867318577	0.00365836528116	0.168432670932	0.0754819083015	0.19401958383	-0.121076478422	0.0350574993061	-0.0173038786194	0.0261215584627	0.0501580076513	0.0266340395455	0.0255653908821	-0.0387681024788	0.054409457675
332	FEL022_S_AGACCATTCAGGAAGC	FEL022	Response	001-124	0	B	letrozole + ribo	Cancer_cells_Cancer cells_1_1_1_1	Cancer cells	0.0984214639825	-0.0286918823325	0.0662409748456	-0.0217644920781	-0.0580206856321	0.0911724018712	0.129706098763	0.0549358622627	-0.0293991478989	0.0543036096493	0.0733354415506	0.00698105852654	0.0594245410587	0.062563497281	0.0941975401729	-0.0177716478505	0.0855054955501	0.0556564799836	0.0614392630197	0.0219693734465	0.0250284609481	0.0563171817684	0.0573502218404	-0.00915801564638	0.0922741568209	0.120065059655	0.135860474142	0.0371117289448	0.155826410348	0.0501172124239	0.043061989782	0.0715770083368	0.0645676455712	0.132100189779	0.0582439682588	0.053861321981	0.104692005528	0.0266304675281	0.0244264150336	-0.093505827641
333	FEL022_S_AGACTCATCAACTGGT	FEL022	Response	001-124	0	B	letrozole + ribo	Cancer_cells_Cancer cells_1_1_1_1	Cancer cells	0.0640035001087	0.154627753228	0.061048665743	-0.00845236030517	0.137527563126	0.11909822846	0.11719467438	0.0929908632556	0.0704581106235	-0.00460093638546	0.0600604851196	0.0948568068568	0.0100923771186	0.197890664029	0.0812131912638	0.163607580592	0.0611205424018	0.0116094646846	0.0179228859365	0.202294945588	0.034985444465	0.0754956247452	0.10035181604	0.0681207177187	0.0728951412011	-0.0488696591521	0.127154078242	0.114305225831	0.0220825593432	0.015706552264	0.0902348131081	-0.0730797614471	0.204010010289	0.0223070794965	0.0876801991792	0.117472097203	0.108389608758	0.0587014353246	0.216047893179	0.144259868915
334	FEL022_S_AGAGCCCCAGCTGAAG	FEL022	Response	001-124	0	B	letrozole + ribo	Cancer_cells_Cancer cells_1_1_1_1	Cancer cells	0.03259002941	0.077439406431	-0.00240761007821	-0.0167568635877	0.135595915123	0.128026870967	0.202197840667	0.0732719325457	0.15134363564	-0.0509476424605	0.0090283140866	0.0293614840108	-0.0937922262941	0.0901640092133	0.104258838498	0.00799556762325	0.00134301848268	0.124732629246	0.152738365647	0.0304606551734	0.026291040595	0.0336850402875	0.0834319667991	0.0453332642448	0.0827572514501	-0.0692876235133	0.324056908258	0.0633491120099	0.03782102113	0.0623098026218	-0.0219127168544	-0.0588447465956	0.130869347993	-0.0727437349364	0.182307664786	0.118797893183	0.0999989660874	-0.0224271559982	-0.0320377050792	0.0436062631784
335	FEL022_S_AGAGCCCTCCACTAGA	FEL022	Response	001-124	0	B	letrozole + ribo	Cancer_cells_Cancer cells_1_1_1_1	Cancer cells	0.0742206465434	0.152780733012	0.133229196646	0.09804190785	0.087883014552	0.130732866941	0.0768238932106	0.0432730889202	0.0490188467732	0.00158228048106	0.0260449632046	0.127198471883	0.0673433019232	0.00645496300096	0.0880445313168	0.169493853785	-0.0293447625935	0.0654210104495	0.00383766594074	0.112753528996	0.114716699173	-0.0116622403703	0.108342499624	-0.00841002880078	0.0255110149882	-0.118868468182	0.064616628619	0.157777951062	0.330848659147	-0.0431002678156	0.111450529637	0.134913532646	0.104010617452	0.106965043157	0.0632365251308	0.0986120392644	0.190203721133	0.00840637393208	0.106089298527	0.0931731455033
336	FEL022_S_AGATAGAAGAGGTATT	FEL022	Response	001-124	0	B	letrozole + ribo	Cancer_cells_Cancer cells_1_1_1_1	Cancer cells	0.0674444267232	0.06786519433	0.0894617832814	0.100729565362	0.102608376433	0.113528601587	0.10942076946	0.0972109332796	0.0524994795711	0.0459259295433	0.0143989046268	-0.0481380546035	-0.0533833090491	0.154361126165	0.100833266285	-0.0362184083106	0.163528678888	0.052698713227	0.0507820992989	-0.066571078613	0.0724341707507	0.0707026659791	0.0618211085997	0.0956490620066	0.208569881992	0.101605398288	0.0188373949966	0.0687440364626	0.0302848513207	0.111928666334	0.14239569893	0.0201602246112	0.174173951131	0.00317667399979	0.141081808459	0.0949716729034	0.149229731666	0.0429056877316	-0.0829772352967	0.129772293195
337	FEL022_S_AGATCCAAGACGGTTG	FEL022	Response	001-124	0	B	letrozole + ribo	Cancer_cells_Cancer cells_1_1_1_1	Cancer cells	0.0552506295207	0.277611722233	0.0631649625236	-0.0638905523077	0.0821703095391	0.154699418969	0.158553398959	0.0673849815982	0.0494701276514	0.0134842908535	-0.0508891230566	0.00387918471632	-0.0749885719963	0.0746038847446	0.117820313987	-0.052872733764	0.0919580198196	0.0128616708238	0.0648235995997	-0.0463532837902	-0.00120138239041	0.0359542021749	0.0877417762956	0.04744475139	0.179797270422	0.053059941026	0.169096806275	0.0442496430021	0.0731278837576	0.000591202863415	0.0841287999681	0.0144646260262	0.0540972117892	-0.0553049330563	0.0220228691204	0.0732137546381	0.0707254038003	-0.0109234816189	-0.0143686379091	-0.135213159538
338	FEL022_S_AGATCCAAGGTACTGG	FEL022	Response	001-124	0	B	letrozole + ribo	Cancer_cells_Cancer cells_1_1_1_1	Cancer cells	0.0600147607177	0.192805469263	0.00633353257511	0.00769101517231	0.0828115420012	0.076083232957	0.214532415801	0.100339041096	0.109994336306	-0.0242257120033	0.0301642311792	-0.0765081058826	-0.10203106726	0.14894978447	0.134520353199	0.0247266074703	0.123507192736	0.0370586665297	0.026615591759	-0.0324943688116	-0.00505193167598	0.0465886181127	0.0607876167777	0.0121290647323	0.0323614333081	-0.0238721214254	0.0656803697134	0.0880108975515	0.0771090755377	-0.0358148480794	0.0655416102755	0.0716995434196	0.0537615162055	0.009886942411	0.0893177020121	0.0807493444566	0.0354374357598	0.0707605058919	-0.00609119176441	-0.0250834832686
339	FEL022_S_AGATCGTAGTATAACG	FEL022	Response	001-124	0	B	letrozole + ribo	Cancer_cells_Cancer cells_1_1_1_1	Cancer cells	0.0942112859819	0.0911920655134	0.0275971332335	-0.0400640942124	0.0530225249657	0.0898651451802	0.10489086368	0.104445224227	0.142485272685	0.0605508505981	0.0203498359196	0.108612684049	0.0860512568786	0.095446919757	0.119350542805	-0.0181757620189	0.0818484812995	0.192513896828	0.174043037703	0.0017415590599	0.132058518219	0.125891451183	0.0528234588961	0.0415749734108	0.166725837809	-0.0373362618173	0.144877087594	0.14081035756	0.0590360919841	0.00492011989932	0.0394915359078	0.0162667558138	0.0918216191082	0.0645816835307	0.0571410120909	0.102943384526	0.165757547153	0.0373730077043	0.0185951784275	0.133822750595
340	FEL022_S_AGATCGTGTGGTGATG	FEL022	Response	001-124	0	B	letrozole + ribo	Cancer_cells_Cancer cells_1_1_1_1	Cancer cells	-0.00226578220571	-0.0529022270009	0.0297784219122	-0.0812005890837	-0.00751763919317	0.124336641578	0.178089195737	0.0608665131584	0.069189579289	0.0525954973516	0.0264488065948	-0.114250919636	0.0276539999523	0.0498022715301	0.115178215375	-0.0591719876137	-0.0101388288425	0.0690904114791	0.0563931989379	-0.141121374954	0.0297757619541	-0.00195081791299	0.0799401307208	0.124041276946	0.196446341039	0.0331784967737	0.0611983446011	0.051791607066	0.1402517132	0.00962751957524	0.0462425929453	0.021515820725	0.221603278875	-0.121570455188	0.137113651012	0.0985038080788	0.174157807082	-0.099808290844	-0.100331350358	-0.147358102732
341	FEL022_S_AGATGAAGTAGGACTG	FEL022	Response	001-124	0	B	letrozole + ribo	Cancer_cells_Cancer cells_1_1_1_1	Cancer cells	0.0628369106387	0.0937596572269	-0.00473333960511	0.00931207022678	0.105493436345	0.152986872826	0.121654680808	0.13029738529	0.109529185011	0.0335998052905	-0.0158407973927	-0.0249036253383	0.087917896179	0.147513981101	0.125486887369	0.047917683413	0.135145456462	0.17472615855	0.180426199462	0.0738595273672	0.0927096133852	0.130261933972	0.0657257799968	0.121483820285	0.0846172875427	0.0399542700328	0.169917411811	0.171652473483	0.0755397181013	0.091446461615	0.125946644116	0.0260691268165	0.114451753659	0.06133756269	0.139307474735	0.0888287075102	0.146217709179	-0.0284051122679	0.0923227028577	0.0270743279942
342	FEL022_S_AGATGCTCAATGCAAA	FEL022	Response	001-124	0	B	letrozole + ribo	Cancer_cells_Cancer cells_1_1_1_1	Cancer cells	-0.0039585022452	0.0731830676435	0.0570860519239	-0.0767103326186	0.119267689982	0.0788743515165	0.112778875761	0.08613116855	0.0951346063286	0.0313216698261	0.0857371609482	-0.0170296348044	0.0518280190127	-0.0281078941569	0.0810885407865	-4.50110369088e-05	0.0692346845409	-0.116724822598	-0.116920056122	0.0321141411847	-0.076699724429	-0.0343595452223	0.038509874812	-0.0711615716797	0.0892448899048	0.0064214158542	0.221560694056	0.0599422883566	0.096863463295	0.0297595920402	0.166315321914	0.0821834311975	0.0178138859196	0.0161266312013	0.20981465145	0.0731660126166	0.123519623079	0.0071536846211	0.0402074845118	-0.0999665479655
343	FEL022_S_AGATGCTCACATGAAA	FEL022	Response	001-124	0	B	letrozole + ribo	Cancer_cells_Cancer cells_1_1_1_1	Cancer cells	0.0242450285574	0.185537788413	0.0398894982538	-0.0802792052339	0.10769380947	0.14056995664	0.219511278123	0.073046128468	0.111324441182	0.102987741074	-0.0282219425759	0.0550442467693	-0.0322606839581	0.165089160366	0.147545404422	0.168988971758	0.0483012552448	0.129610552998	0.0840053969563	0.136262003727	0.0605846501992	0.0867571961902	0.105823066937	0.00982927137244	0.10914284261	0.0302843177838	-9.03385840195e-05	0.0789398990424	0.10633718686	0.043039774909	0.0329474578465	0.00848558416433	0.107513167592	0.011889554221	0.133171570647	0.0854176239434	0.104684920509	0.0889902999324	0.141513665378	0.0809213822558
344	FEL022_S_AGATGCTGTTTAGAGA	FEL022	Response	001-124	0	B	letrozole + ribo	Cancer_cells_Cancer cells_1_1_1_1	Cancer cells	0.021583009172	0.0939844954919	0.0381805750145	0.108532926266	0.0778798157918	0.0677938957047	0.127984636789	0.0614569658667	0.0191226096793	-0.0144993111276	-0.0519260027349	-0.0806071305068	-0.00246553108762	-0.0681623589791	0.139220974663	0.133136976436	-0.0650023561558	0.0447531911607	0.0217032017606	0.0653146076828	0.0402285184186	0.0301588913106	0.0772182845241	0.0961967271065	0.212966336149	0.0612224242515	0.169997668352	0.0331187084883	0.177693122288	0.0466461821223	0.0812349033255	0.0651397256684	0.00862613899224	0.0125634580701	-0.0159214606625	0.115903290657	0.112854609053	-0.0586778508828	0.129213688265	-0.0500760111686
345	FEL022_S_AGCATCAAGAAATTGC	FEL022	Response	001-124	0	B	letrozole + ribo	Cancer_cells_Cancer cells_1_1_1_1	Cancer cells	0.0609354791097	-0.0181866220558	0.0791510992606	0.0461384783527	0.021238564221	0.117324567254	0.10181059881	0.0837884315145	0.0958195525733	0.0734478734297	-0.000565551413889	0.0687223587239	0.0827247901119	0.163978052414	0.0910284842328	0.0229448733133	0.139824515726	0.141517199259	0.215692177635	0.0585636619415	0.106789562885	0.11908414512	0.0612417727102	-0.0725312774289	0.0583584165304	0.0902212581563	0.121717981221	0.0043330238764	0.13950162984	0.0609811507645	-0.0376107795572	0.00136529633896	0.0458825795954	0.0548533742331	0.0654029308718	0.0592806313516	0.0449906770924	-0.0820266224186	-0.0127596861781	0.0540109502114
346	FEL022_S_AGCCAATGTACCCGCA	FEL022	Response	001-124	0	B	letrozole + ribo	Cancer_cells_Cancer cells_1_1_1_1	Cancer cells	0.09102017244	-0.0137286702631	0.0588889740601	0.124011367203	0.0795366218139	0.103239510305	0.165909546943	0.0421188554257	0.0679948749503	0.0714133418877	0.0491129022277	-0.013216416148	0.00696501228137	0.0823508704575	0.114217104325	0.0700276413078	0.0292125405954	-0.0126271869393	-0.00218534131827	0.0893592331228	0.00833252559234	-0.00461552961145	0.0550110795568	-0.0346873454455	0.234478932604	0.0273765970027	0.18050160289	0.0766288858719	0.141879930671	0.0260414026085	-0.0543616387073	0.0420939378257	0.189272874294	0.115810230647	0.107870446007	0.169388179226	0.119169465515	0.0692033735183	0.0446878782061	-0.0198463639919
347	FEL022_S_AGCCAATTCCAATCCC	FEL022	Response	001-124	0	B	letrozole + ribo	Cancer_cells_Cancer cells_1_1_1_1	Cancer cells	0.0407755798081	0.100147158284	0.0650085512896	0.00982398635626	0.0363839298838	0.0940601005366	-0.0459825623291	0.112275120457	0.0162690529183	0.0928518351207	0.0310924577759	0.0254696542092	0.0524009489102	0.168076144577	0.0622367021675	0.0280618474974	0.189382303773	-0.0171398032707	-0.0352161428916	0.0776361423814	0.0504019431117	0.105150249809	0.0408734872896	0.0454464801634	-0.00380390842368	0.0137751904513	0.15307692872	0.0637732344078	0.166528243487	0.0550635109324	0.090838792046	0.0262320699968	0.050992861739	0.143731678979	0.141380834212	0.10439227328	0.0823128073567	0.0586402572366	0.0802891117359	-0.106539403671
348	FEL022_S_AGCCAATTCGGTAGGA	FEL022	Response	001-124	0	B	letrozole + ribo	Cancer_cells_Cancer cells_1_1_1_1	Cancer cells	0.0409420735408	-0.0216588457654	0.120525890076	0.115791607563	0.0299147097174	0.138385685382	0.129509177839	0.0958934599394	0.114975864557	-0.0127165391341	-0.0551598870698	0.0942839822382	0.0504200312394	0.157906998897	0.0685356235525	0.246333150288	0.134740156121	0.128345173547	0.122917207415	0.215515591857	0.110417908102	0.133976327161	0.0293353876179	-0.034614954948	0.190262518931	0.122316520219	0.054131256192	0.0703320676838	0.0845877242718	0.0574118224882	0.129619784236	0.0689909102253	0.113755830548	0.0711749589629	0.121883247349	0.0597430357996	0.0639926562106	-0.0113607235272	0.208203373511	0.116588474518
349	FEL022_S_AGCCACGAGAGGTCAC	FEL022	Response	001-124	0	B	letrozole + ribo	Cancer_cells_Cancer cells_1_1_1_1	Cancer cells	0.0498381580654	0.0805772871388	0.10286310378	-0.000273722635091	0.0499425582313	0.126171830059	0.0900541635421	0.0592811089643	0.0501550778689	0.0539666628472	0.0713997330661	0.0190727016427	-0.0334017788405	-0.0447691297444	0.0936316631785	-0.0863162143424	0.125923735899	0.000526502416137	0.032753139292	-0.134087707427	-0.0109217502665	0.0283622753963	0.0626507809327	0.0913413215325	0.0529886359856	0.0583584481225	0.178672707581	0.138355106159	0.0680983026109	0.0339557720268	0.117519790736	0.0395254986232	0.0567006869355	0.0722166871219	0.0542552984262	0.0878152462184	0.138661814278	0.0395332022389	-0.0492291001052	0.154039589982
350	FEL022_S_AGCCACGAGCGAGTAC	FEL022	Response	001-124	0	B	letrozole + ribo	Cancer_cells_Cancer cells_1_1_1_1	Cancer cells	0.0631009983559	0.271604025959	0.0604841290832	0.00339162118175	0.115573819333	0.104825414922	0.100690327329	0.0747054926037	0.0853633442441	0.0665092612304	0.000205321905716	0.0487765264456	-0.00964595102601	0.0553801327824	0.104775470661	0.120884843773	0.104997433511	0.0297139131306	0.0108447862762	0.0968213694291	0.0500740977826	0.0450760807226	0.100340921199	0.0492409777273	0.104438693989	0.0834395143181	0.093237085494	0.142800468783	0.0534457732284	0.0252568234446	0.0639927973832	-0.0143205511757	0.141121214869	0.0472457096968	0.109121909258	0.145883445304	0.18549825926	-0.0590871654054	0.0389066267784	-0.0312002682749
351	FEL022_S_AGCCACGGTGGAATGC	FEL022	Response	001-124	0	B	letrozole + ribo	Cancer_cells_Cancer cells_1_1_1_1	Cancer cells	0.0243334690625	0.0540560615461	0.090313147703	0.174970815436	0.0147471258946	0.156985116488	0.179505473315	0.101097667411	0.00724307724339	0.00810314000621	0.0912741711944	0.108237936882	0.0237542696156	0.0911688392904	0.0649242623862	0.0622825897409	0.0242819489525	0.160423179027	0.148050029791	0.0310105332551	0.0829128282888	0.0666754364633	0.0773832919233	-0.0054150688015	0.108399125714	0.0577864151945	0.184454253801	0.0243364181316	0.118085025245	0.0114101180238	0.0725432022398	0.00154750958006	0.0365673394281	0.0187725176183	0.0527212616797	0.166950734118	0.0423017576525	-0.00641708227998	0.0383382785148	0.147848488697
352	FEL022_S_AGCCACGTCTAGTGAC	FEL022	Response	001-124	0	B	letrozole + ribo	Cancer_cells_Cancer cells_1_1_1_1	Cancer cells	-0.0289623897192	0.086869803824	-0.0411900636901	-0.103231896894	0.131252045125	0.106722214842	0.153023286179	0.0675829113184	0.021460955444	0.0078308809578	0.0689175941942	-0.0366297286659	-0.0104301995242	-0.0943748340365	0.161707675774	-0.214073755509	-0.0453734583892	-0.0209074097421	0.0242027463982	-0.247755508194	-0.00672221946565	-0.0449018221425	0.0570914879025	0.151800693023	0.0197035365596	0.00486291072578	0.201789208144	0.128683318981	0.146194475272	0.0277628595028	0.226894496215	-0.0763808416633	0.143362459702	-0.0240038032437	0.104451278184	0.128684273584	0.193904430051	-0.0634229722948	-0.186709785957	-0.119265507665
353	FEL022_S_AGCCAGCTCTGCGATA	FEL022	Response	001-124	0	B	letrozole + ribo	Cancer_cells_Cancer cells_1_1_1_1	Cancer cells	0.0988365532457	0.026078067394	-0.00230784354012	-0.0657649195255	0.106911760795	0.0515113505403	0.0811890735833	0.0819570455469	0.00947795472854	0.0551762366326	0.100157985961	0.0101771672378	0.054031250319	0.149014418434	0.150555268573	0.0777871052801	0.152859530854	0.0697295269612	0.0460643729408	0.0690212905348	0.0715094742387	0.11462728822	0.0707991041308	0.00268969155654	-0.00766463060652	-0.0344986002319	0.054579859694	-0.026556696529	0.0783782981139	0.0384131918263	0.138868608178	-0.020266966436	0.0604200662793	-0.0257035571028	0.0809456934259	0.19542061012	-0.017091011349	0.155345938306	0.0674946304419	0.264166461066
354	FEL022_S_AGCGATTGTCAACCTA	FEL022	Response	001-124	0	B	letrozole + ribo	Cancer_cells_Cancer cells_1_1_1_1	Cancer cells	0.0728616465361	0.247258266189	0.0904892651088	0.113186639741	0.0594921007344	0.161268752859	0.19815447243	0.0858326559402	0.126282671344	0.0552115909802	0.126635019985	0.0375964284194	0.0879020459154	0.153870630694	0.11904856206	0.124781864913	0.0528834643922	0.00707538703612	0.00365454239857	0.175922943103	0.0474891631438	0.0776075577741	0.0524981848152	0.0918033573522	0.153016856742	0.00571574662465	0.136517255591	0.00967603330052	0.0760789156439	0.0437589132492	0.203202076846	-0.015663760113	0.148395150059	0.0369831357137	0.122716187485	0.0847506686406	-0.00416101765252	-0.122874763191	0.176848780514	-0.0491088596191
355	FEL022_S_AGCGATTGTGTTAAAG	FEL022	Response	001-124	0	B	letrozole + ribo	Cancer_cells_Cancer cells_1_1_1_1	Cancer cells	0.0612186359754	0.0755812839618	0.0425949832322	0.0157190597526	0.0914632289375	0.0911661732259	0.150368521109	0.0946121797306	0.0553008461886	0.00880365346821	0.0722184421588	0.027848812144	0.0121799773826	0.103657230456	0.13792020555	0.00016727671878	0.0225961274275	0.0192931463453	0.0435342120932	0.0284455180593	0.0237231852954	0.0263265852092	0.0942339671879	0.0432635405381	0.195627146208	-0.0441057701352	0.021845137241	0.0778594390633	0.144922900596	0.013806326303	0.15699235752	0.020193812591	0.127286963898	0.0730211385377	0.0342669850307	0.110401671284	0.125682776196	-0.0934363098855	0.0416840472281	-0.0165803341537
356	FEL022_S_AGCGCTGCACCGGTCA	FEL022	Response	001-124	0	B	letrozole + ribo	Cancer_cells_Cancer cells_1_1_1_1	Cancer cells	0.0528146583321	0.0154841783645	0.00996687744088	-0.0327890811232	0.0457575775606	0.140905537405	0.0721460328254	0.0769179330571	0.140293477207	0.0778555470695	0.0616256371853	0.0967297455505	-0.00951003232084	0.0763968204378	0.106764679544	0.0521382204653	0.115844864368	0.0423040009763	0.0352744146245	0.0998340020866	0.0390951173381	0.0542852983013	0.067401683376	0.0505906954026	0.013917583627	-0.00878063984902	0.188348984283	0.0621605658138	0.00968437295006	0.0337083541082	0.145934398689	0.0891119212177	0.153471190301	-0.0449917686235	0.0353590551182	0.0975768606197	0.102641329803	0.0775710985566	0.0989672308236	0.139602805631
357	FEL022_S_AGCGTATGTATGTCAC	FEL022	Response	001-124	0	B	letrozole + ribo	Cancer_cells_Cancer cells_1_1_1_1	Cancer cells	0.0821524430852	0.0488677884924	0.0466813013808	0.027147341575	0.0404256435926	0.12157225536	0.15666947663	0.100134868294	0.101423860941	0.0937078131722	0.109428416541	0.0633588566526	0.00316422578596	0.0453399665376	0.0807834520825	0.114416002581	0.0154847464378	0.0697878486502	0.107613935007	0.103232154509	0.0349189407475	0.0200396833511	0.0723341008601	0.109020448197	0.105416856078	0.0366051266123	0.159861261178	0.202251993069	0.204714669638	0.073314340462	0.118664568048	0.104080564371	0.151445548912	-0.0101830301959	0.0684107632696	0.081038018383	0.209303941589	0.138474963446	0.0343896187811	0.0307885132963
358	FEL022_S_AGCTACAAGAAATTGC	FEL022	Response	001-124	0	B	letrozole + ribo	Cancer_cells_Cancer cells_1_1_1_1	Cancer cells	0.0806745229516	0.104471106394	0.0735491958613	0.0375456850896	0.0888469703197	0.155260893338	0.178730959253	0.0885222199662	0.0907716751526	0.0447554118372	-0.00598336194907	0.0389559175889	0.0526597217979	0.180432483293	0.138899986242	0.0960581887153	0.106681587344	0.0587594635455	0.0608532111732	0.0759731739373	0.0245675378679	0.0801509494797	0.0170434044073	0.0478592451729	0.12274613021	0.0861182247895	0.177626182501	0.127005846873	0.0957186999538	0.030070300466	0.041186395131	-0.00229212289451	0.109386026429	0.0597569215931	0.122552110575	-0.000706026127389	0.163202974997	0.0181502114079	0.0803477523596	-0.0901846555296
359	FEL022_S_AGCTACACACTTGAAC	FEL022	Response	001-124	0	B	letrozole + ribo	Cancer_cells_Cancer cells_1_1_1_1	Cancer cells	0.0902199778443	0.114905536626	0.0947972236854	0.057479550044	0.0859735119405	0.123746603703	0.0372446042696	0.0602955414742	0.0656116835505	0.057499168307	0.0609452863658	0.00953179109616	-0.0406490828873	0.00328703443896	0.149704074824	-0.0503655860503	0.028981851661	0.100443948661	0.111200717369	-0.0246274343226	0.105319168617	0.060977811534	0.0547681236987	-0.00475166929435	0.111961194083	0.0868569905855	0.181599289284	0.0110927966025	0.0192644578399	0.070224130481	0.0255762716435	0.088936501547	-0.0175113838564	-0.0164300100347	0.0844637571464	0.0570036118796	0.0648447150384	-0.0674718545256	-0.00849499361693	-0.0882071147176
360	FEL022_S_AGCTACAGTAAGCAAT	FEL022	Response	001-124	0	B	letrozole + ribo	Cancer_cells_Cancer cells_1_1_1_1	Cancer cells	0.0554081904277	0.193716699592	0.0630936209236	0.110922129354	0.0482368489971	0.155086991296	0.165483043076	0.108901546891	0.112973708539	0.0394759360765	0.0113418822403	0.0207939923997	0.0340736193294	0.152898345557	0.13420895364	-0.123429572884	0.0742645929824	0.0991793434201	0.128065407933	-0.13474412298	0.0489485371464	0.0715511354686	0.0609400212051	-0.0369484768688	0.100338782343	0.0205117400024	0.0515450044511	0.0881880191864	0.0529821352082	-0.0142893856744	0.0643916910156	-0.0339970227318	0.0169033106045	0.0676981015602	0.175887323207	0.0779638152492	0.069362428864	0.0102989990328	-0.0892138762291	0.00972341709345
361	FEL022_S_AGCTACATCTGACAGT	FEL022	Response	001-124	0	B	letrozole + ribo	Cancer_cells_Cancer cells_1_1_1_1	Cancer cells	-0.0362975185287	-0.0464362964724	0.00854426746683	-0.0120830995523	0.0921352264202	0.0907467949051	0.1143623332	0.0694907925882	0.162727040438	-0.00386815435203	-0.000785296066435	-0.00869978690817	-0.0286186818363	0.150549973037	0.0560659482915	0.00938259083271	0.217874820673	0.114683514182	0.0844902306019	-0.0585051158343	0.0365728394846	0.0949612601529	0.0743459094929	0.142377170312	0.238130941499	0.0287338375029	0.0319578329886	0.024348496102	0.131603273169	0.0665005556975	0.0988420165389	0.00693855202607	0.163428277721	0.109555530606	0.082575439686	0.134403028586	0.129142545619	-0.0403950285639	-0.13193154673	-0.0984356468574
362	FEL022_S_AGCTCAAAGGTGCTAG	FEL022	Response	001-124	0	B	letrozole + ribo	Cancer_cells_Cancer cells_1_1_1_1	Cancer cells	0.0333885469373	0.187414356337	0.0553596129693	0.028649723298	0.0900311897548	0.105927407568	0.282951917147	0.104441185899	0.104005227584	0.00314652445348	0.0304042641454	0.0089568608386	-0.0111626180561	0.210453320231	0.0584299329548	0.0229359834657	0.127573016651	0.147909102456	0.178636493164	0.0392067542035	0.0913501971718	0.126807504918	0.0694681591417	0.0346707945446	0.059620681205	-0.0239625096261	0.137040127907	0.117197624711	0.038142080553	0.0492768258982	0.110794356913	0.0298054396878	0.208015385291	0.152580197996	0.144167624169	0.0540595812992	0.108233635387	0.0478972670787	-0.0111279772274	0.216920915298
363	FEL022_S_AGCTCAACAAACCATC	FEL022	Response	001-124	0	B	letrozole + ribo	Cancer_cells_Cancer cells_1_1_1_1	Cancer cells	-0.0620950489952	0.138876074174	0.0934316555491	0.118759902461	-0.0121396866921	0.0374357255839	-0.0266971523029	0.0589429724876	0.0840698571787	0.0369276843109	0.100013815559	-0.0034068461492	-0.0147159303295	-0.0172682028763	0.0859098787072	0.0153903771117	0.0508863151984	-0.0554183019745	-0.0997460464127	0.0541453537901	0.0385513222494	-0.000902909162007	0.0117436201641	0.124520574733	0.193039479952	0.0280155285981	0.17926510255	0.00344692147458	0.0939845179529	0.104623340643	0.0636511545389	0.0330760821546	0.0755227543775	-0.0246355224026	0.151239111958	0.0929580819607	0.146586006584	0.0591199085668	0.0565209817491	0.120097834066
364	FEL022_S_AGCTCAACAAGAAACT	FEL022	Response	001-124	0	B	letrozole + ribo	Cancer_cells_Cancer cells_1_1_1_1	Cancer cells	0.0297025258958	0.365727905067	0.0446281460361	0.00486421692396	0.123370028932	0.0897433250765	0.0968981732051	0.100010029926	0.137914101664	0.0165844861479	0.0719104511941	0.016462815847	0.0993285222858	0.190477996858	0.116959043815	0.1957027398	0.219195157277	-0.00279578551829	-0.012308040468	0.192319018572	0.0539833642298	0.094623917835	0.0750920604857	0.0133909909907	0.269252163827	-0.0222989821762	0.165891543836	0.115270902981	-0.0527511494693	0.11252670594	0.103967334576	-0.00781351234762	0.221791274006	-0.0102852190026	0.161815891029	0.104088307617	0.0946163049783	0.0368967510562	0.139366772709	-0.0153455575277
365	FEL022_S_AGCTTCCAGGACAGCT	FEL022	Response	001-124	0	B	letrozole + ribo	Cancer_cells_Cancer cells_1_1_1_1	Cancer cells	0.0283990716947	0.0629503850931	0.0867591404759	-0.184340148033	0.0397361067554	0.0750788096821	0.0819776051364	0.0808007338663	0.0652228324477	0.071734001304	0.00522622295738	0.017264122356	-0.0487771796053	0.000210194415771	0.0597103102736	0.0942326565666	0.17947925208	0.0185895076111	0.0267547873651	0.0895914729285	0.0242890748249	0.0695840472569	0.0836412862467	0.0969578588948	0.145657587306	-0.0306912955592	0.076007840295	0.131555230694	0.165006644211	0.018083391871	0.112567289648	-0.0279193750743	0.0773995433914	0.0435146542281	0.0566528912992	0.00995835562315	0.145018724026	0.0479034343387	0.0202797989269	0.0133849412955
366	FEL022_S_AGGAAATCAGAGTTGG	FEL022	Response	001-124	0	B	letrozole + ribo	Cancer_cells_Cancer cells_1_1_1_1	Cancer cells	0.0705865234276	-0.0325009382823	0.0726896588901	-0.0313774288477	-0.0428913122429	0.0500863875569	0.193055100052	0.0763750698451	0.00533700073536	0.0635613302638	0.0385413184995	-0.0434135418411	0.0324037649616	0.0938552080684	0.0393733970431	0.125629424654	0.123912598356	0.00407096523887	-0.0444801835825	0.117345985686	0.020267316245	0.0790425044522	0.057437327221	-0.000661126410175	-0.0686523249688	0.0157406871383	0.0407401710042	0.137190162115	0.0456197239509	0.0312120252788	0.044796608869	-0.025714583786	0.11115233933	0.0846475839982	0.0938591769231	0.0658154091009	0.10557060327	0.182226595205	0.179638611756	0.119654479185
367	FEL022_S_AGGAATACAGACATCT	FEL022	Response	001-124	0	B	letrozole + ribo	Cancer_cells_Cancer cells_1_1_1_1	Cancer cells	0.0831392837151	0.0738947384176	0.0378914477126	-0.141468232602	-0.036074862736	0.0891150928178	0.161339520406	0.0908558764311	0.0538347712845	0.0108813450614	0.00445225685343	-0.0233971381527	0.00981269260541	0.0116777687972	0.0897207532042	-0.0648236923019	0.113384724966	0.0470425938448	0.07735399593	-0.0433635196063	0.011465986649	0.0723870029257	0.0501514401957	0.119985609838	0.160489115617	0.059407208862	0.0798930755398	0.112236763592	0.0983579650545	0.10264142955	0.032447999296	-0.0372789718416	0.0649556726852	-0.0163438509209	0.0728077075643	0.027206613464	0.118057559752	-0.0212817942784	-0.0266611189117	-0.024473536313
368	FEL022_S_AGGAATATCACTGATG	FEL022	Response	001-124	0	B	letrozole + ribo	Cancer_cells_Cancer cells_1_1_1_1	Cancer cells	0.00668649637698	0.237823001824	0.0498306192735	-0.0795769849107	0.111787937088	0.182752453286	0.21216615631	0.0672526708432	0.141803854562	0.00910110752097	0.092587397096	-0.0509679196812	-0.03236124685	0.0283465120926	0.0836144844188	-0.0792984795238	0.120167599906	0.0375663728887	0.0568983735313	-0.0761454913076	0.0265119984908	0.0394674993151	0.128915744496	0.0495087108318	0.108813563273	-0.0219219094685	0.130776387791	0.198236634616	0.0879042984354	0.0415773083944	0.0654706709215	0.000465601826415	0.180957395215	0.0815124740757	0.194504494356	0.0673306543962	0.203357765927	-0.0680329780204	-0.0468843269182	-0.0294883749839
369	FEL022_S_AGGAGGTTCAAGCTTG	FEL022	Response	001-124	0	B	letrozole + ribo	Cancer_cells_Cancer cells_1_1_1_1	Cancer cells	0.0614262978215	0.0107564234372	0.00345290358453	-0.0341835675396	0.120035248165	0.095321157475	0.176595041404	0.0454958425679	0.0345291620194	-0.0324928780143	0.0374382131758	0.0781374907875	0.0443505930991	0.098382699245	0.132913266891	-0.0142313551787	-0.0932791476908	0.0649139498811	0.0825978504645	-0.108379237545	0.0339502451228	-0.013889721012	0.0483686862919	0.0481192126492	0.110233732313	-0.0175786680791	0.0141422103584	0.0878287095625	-0.0233244440091	0.0126445908095	0.0847497362097	-0.00170327131681	0.0440286808835	0.117106532768	0.0167454016038	0.0339208084817	0.118542611634	-0.0594099364414	-0.0608784146144	-0.0513557260716
370	FEL022_S_AGGATAAAGGCAGGGA	FEL022	Response	001-124	0	B	letrozole + ribo	Cancer_cells_Cancer cells_1_1_1_1	Cancer cells	0.106104052643	-0.0647377489534	0.0351621309605	-0.0162573080565	0.0441403292418	0.0832380408087	0.0423592670542	0.0090096699174	-0.0177917363512	0.0974592360197	0.112918236317	0.0775529836689	-0.00596131447033	0.0193373757772	0.0557474367407	0.0941380745902	-0.0281155180809	-0.0143040272376	0.00929499531481	0.153703304734	0.054814714554	0.0314503878593	0.026579452687	0.0185348461236	0.125527268952	0.0207865629597	0.0817237191799	0.00928980080571	0.155384073448	0.0475420133419	0.0822834894417	0.0934190465868	0.137830862401	0.0749762284118	0.0349829260161	0.107471267865	0.149418932085	0.0138322465686	0.149793776671	0.164231959509
371	FEL022_S_AGGATAACATCATTGG	FEL022	Response	001-124	0	B	letrozole + ribo	Cancer_cells_Cancer cells_1_1_1_1	Cancer cells	0.0670729212278	0.0288454638921	0.027677697205	0.0115648171966	0.141570166518	0.133153351266	0.174142332569	0.0969690048125	0.0700200593438	-0.0487455131055	0.00603037793325	0.0743714511095	0.0451128815935	0.0306623854746	0.121141397174	0.0229503125129	-0.169726085991	0.159584164405	0.176325692185	-0.0135860169085	0.0805024248201	0.0362217842433	0.0820462511866	0.0220851142056	-0.0599272988268	0.0427839592523	0.0604380727848	0.0744310984388	0.0533089208212	0.0777267691773	0.138106974046	0.0119742496417	0.0904136937404	0.0655121892973	0.134798595929	0.15818721375	0.0861807664669	-0.0313847076972	-0.0122002516438	0.148484060426
372	FEL022_S_AGGATCTCACGCTGAC	FEL022	Response	001-124	0	B	letrozole + ribo	Cancer_cells_Cancer cells_1_1_1_1	Cancer cells	0.0219730700853	-0.0133251374542	0.0520803815869	0.00837425502111	-0.000235583047478	0.107534107459	0.057445396844	0.070163322795	0.00235839678568	0.0625650562343	0.0832207112865	0.140518291619	0.0475327809831	0.105681108013	0.118282435091	0.0208703601922	0.142768362469	-0.0485102312157	-0.0618831405126	0.0623892558322	0.0422220601519	0.0814720939495	0.0214636874358	0.0441223195564	0.160994680476	-0.0662920506098	0.151317485626	0.0829194742389	0.0547920426807	0.0223228369845	0.0840088190654	-0.0537634439463	0.162208596106	0.134057825926	0.0844696528771	0.0666961982667	0.108177069644	0.0811093653131	0.0638055920596	-0.0348019073656
373	FEL022_S_AGGCATTGTCATAGTC	FEL022	Response	001-124	0	B	letrozole + ribo	Cancer_cells_Cancer cells_1_1_1_1	Cancer cells	0.066040758608	0.00907026056224	0.12448076787	0.200859762482	-0.0283534472845	0.0883744872482	-0.00177929474879	0.0843884237984	0.0685594089712	0.105274736198	-0.0518823553385	0.0103443501612	0.137258103325	0.0332595634084	0.060516709203	0.0733567374575	0.0693792305006	0.0697989386305	0.0682445473536	0.118391483062	0.0499216005281	0.116383869141	0.126808891804	0.102907019101	-0.0765653998659	-0.0513492614308	0.12840407588	0.0943661469212	0.105458851148	0.0603034045292	-0.0148598364649	0.12564457294	0.175153965855	0.032159793802	0.0673710885731	0.147371147977	0.137150925855	0.0659906931291	0.12059227895	-0.00610756745071
374	FEL022_S_AGGCCACAGCTCCGAC	FEL022	Response	001-124	0	B	letrozole + ribo	Cancer_cells_Cancer cells_1_1_1_1	Cancer cells	0.00935418533199	-0.00758230553532	0.0186990462075	0.0266975327215	-0.00580069076399	0.079933816062	-0.00314822532772	0.0502080449486	0.0128904074323	-0.00800097282178	0.033668538575	-0.0354847486579	-0.0258942671357	0.0674000672415	0.127763370465	-0.0229771435489	0.206066970562	0.00279176930702	0.0211582155873	-0.0267779560242	0.00889486633956	0.0722603504383	0.0583398506965	0.113109474027	-0.00490863431766	0.0243567049252	0.107061856028	0.167813598645	0.17787971927	0.0279060567301	0.0536231148915	0.0654357505159	0.287611929241	0.029811760731	0.120804539043	0.0793786441469	0.22425630461	0.00109892327903	-0.0661799327071	0.00039545913669
375	FEL022_S_AGGCCACCAATCAGCT	FEL022	Response	001-124	0	B	letrozole + ribo	Cancer_cells_Cancer cells_1_1_1_1	Cancer cells	0.0147548929797	0.216847506228	0.106984315617	0.0249729892986	-0.0132189853215	0.180601267777	0.126135771779	0.114386250044	0.145345191783	0.0776266872436	0.137878779244	-0.00603380909729	0.00924042000531	0.0993847759941	0.108927514265	0.0115461784329	-0.0507039310058	0.125732655101	0.170028662064	0.0448505738432	0.09075627726	0.0449184359654	0.0480860915846	0.0265266429697	0.00696803691387	0.0659021736055	0.0347572242915	0.000809661821089	0.104802817877	0.0101509424599	0.038401932768	-0.0346821367116	-0.0574399039333	0.0896845620156	0.182930135911	0.147160707609	0.0884045462607	0.0424960560807	0.0573662634192	0.074525587368
376	FEL022_S_AGGGAGTAGCACACCC	FEL022	Response	001-124	0	B	letrozole + ribo	Cancer_cells_Cancer cells_1_1_1_1	Cancer cells	0.0692485222161	0.259463613901	-0.00234724023978	-0.0647143399463	0.0361292557837	0.127973944564	0.115656092173	0.0588280222017	0.0737434134916	0.118146222305	0.0508148294024	0.0857677931594	0.114082086105	0.150252382089	0.132270484911	0.176009511978	0.0386322605536	0.0215204807011	-0.0181710924245	0.127563294309	0.038653625411	0.0315151156483	0.0812751982196	-0.0116353333013	0.259498374791	-0.0396038129233	0.231282651611	0.122282773611	-0.0201129691153	-0.00609504642455	0.0760138486209	0.027178670632	0.0396209039535	0.0460465604946	0.131096452104	0.089232894773	0.0974104603377	0.0106507639389	0.145058974141	-0.0592994300476
377	FEL022_S_AGGGAGTTCAGCTGAT	FEL022	Response	001-124	0	B	letrozole + ribo	Cancer_cells_Cancer cells_1_1_1_1	Cancer cells	0.0969997594258	0.034789189777	0.0901465148639	0.0916248725296	-0.00589157925573	0.0918334505751	0.178315807473	0.048454851969	0.0546826889971	0.0464795475628	0.0907210163752	0.0829197457352	0.151538499333	0.218279832782	0.124851626015	0.0692099433758	0.147901237713	0.105001336329	0.0650534720878	0.118096491315	0.129940394384	0.13515042012	0.0561815549563	0.0880258080074	0.057910890534	0.0647709504362	0.220211784347	0.0893153482846	0.00176778311961	0.0784514198645	0.0456899035083	-0.0080223342627	0.0792501113361	0.216915476347	0.0425107500125	0.0339022696287	0.0852685930371	0.0301533636388	0.114832970079	0.281770579775
378	FEL022_S_AGGGAGTTCTTGATTC	FEL022	Response	001-124	0	B	letrozole + ribo	Cancer_cells_Cancer cells_1_1_1_1	Cancer cells	0.0364491564459	0.164365740516	0.0361897095222	-0.0784014271645	0.117041022517	0.0739940531112	0.219817201224	0.0263388057286	-0.00921274079113	0.0181343390629	0.0784305562553	0.0855154267778	-0.0542970020296	0.203552910368	0.0909778599104	0.039967278999	0.0336391592035	0.111868092896	0.121474955623	0.0096873808089	0.0539404022629	0.064925255259	0.0676463506989	0.0543192407285	0.132073088554	-0.0287778521711	0.13713038955	0.156401268551	0.0697405544431	0.0286571096209	-0.00498642136313	-0.0167269839443	0.212492981817	0.118186587595	0.0472194590833	0.0520043493656	0.216156106414	0.0387968221762	0.00526146981937	0.0860782157259
379	FEL022_S_AGGGCTCTCTCGGCTT	FEL022	Response	001-124	0	B	letrozole + ribo	Cancer_cells_Cancer cells_1_1_1_1	Cancer cells	0.078796364262	0.0806097256053	0.0429029116359	0.0423294064168	0.0748499986095	0.0366558062284	0.113850069301	0.111722294049	-0.00551393265135	0.0402401135828	0.0784669643021	0.065815861526	0.00506348474002	0.0394535763392	0.0589402447996	-0.0934985191003	0.0416916152086	0.14004261397	0.148359567947	-0.0777905027583	0.0812689614448	0.0624071638793	0.073599781416	0.0335617440626	0.0322391837703	-0.0409430099079	0.0970347959662	0.196838115598	0.139255587213	0.0864321507554	0.0795128468854	0.138695131634	0.0713482745627	-0.0257952156812	0.0825301771486	0.0817382260256	0.141990490493	-0.0708540409463	-0.0549087559965	0.0960291006026
380	FEL022_S_AGGGTCCAGCCATCCG	FEL022	Response	001-124	0	B	letrozole + ribo	Cancer_cells_Cancer cells_1_1_1_1	Cancer cells	0.00616020896893	0.254365116005	0.0568696973105	-0.146521733041	0.00546461826729	0.201009302054	0.270634666535	0.0694103266475	0.0244941260336	-0.0159603803923	0.0723813822965	-0.0703807034274	0.0383565445514	0.0760844928876	0.0774586305815	-0.0526739298631	0.0833122735071	-0.0638717826526	-0.0104060825624	-0.0256205765823	0.0263913970087	0.0345720939761	0.0224212232607	-0.0231275748309	0.164688747433	0.0874654815108	0.0720820712203	0.0607014864358	0.166699673903	0.0657734749383	0.0787152058115	-0.0313057538606	0.10084712259	-0.0312318074031	0.0974002153094	0.137459962118	0.0756868306146	-0.108958364309	-0.011654449794	-0.074718219694
381	FEL022_S_AGGGTGAAGCACTCGC	FEL022	Response	001-124	0	B	letrozole + ribo	Cancer_cells_Cancer cells_1_1_1_1	Cancer cells	-0.000502212979028	0.127526670748	0.0306922097714	-0.0164072077649	0.0772741428782	0.119380082409	0.229980005032	0.0891853359584	0.0965927247357	-0.0213735426914	0.0303563603723	-0.0693340457999	-0.021511807344	0.137311609873	0.163491616207	0.0195937796401	0.101811797527	0.0567993835019	0.0739125636762	-0.0543094929734	0.0492820745886	0.0402460628996	0.105655449505	0.103995724861	0.0340003756184	0.0152550160988	0.252507545427	0.0658029885017	0.022871963998	0.0587959832944	0.0135802994507	0.124412871159	0.154419132327	-0.0833423653869	0.185163668129	0.105863779562	0.0777654323264	0.169069475378	-0.117643508266	0.0094393815713
382	FEL022_S_AGGGTGACATGCGGTC	FEL022	Response	001-124	0	B	letrozole + ribo	Cancer_cells_Cancer cells_1_1_1_1	Cancer cells	0.0294908669564	0.147852637671	0.0767404654008	-0.012131271122	0.0805237577724	0.100140370681	0.134058341178	0.100986166193	0.12424306481	0.0696506606454	0.0345297965588	0.0270247673336	0.0229737618658	0.0906506558895	0.0644315834724	0.0219135637106	0.129029836864	0.114240302735	0.139759836084	0.000620677455847	0.0597246062896	0.0866930495162	0.0398426304525	-0.0353380024173	0.161190669416	0.0214781863749	0.262954090397	0.124672218327	0.197241066872	0.0753212759237	-0.000520810552339	0.0349020519915	0.130003848647	-0.00406138863504	0.127300727508	0.0967757276813	0.136455179799	0.0578664204949	-0.00924446170074	-0.0168979670958
383	FEL022_S_AGGGTTTTCTCGTGGG	FEL022	Response	001-124	0	B	letrozole + ribo	Cancer_cells_Cancer cells_1_1_1_1	Cancer cells	0.0797621930573	0.00996901278954	0.0269382157189	0.0461156490674	0.0169349443093	0.0868549405199	0.0713108679395	0.122324118753	0.153689549467	0.0979801121353	0.142957793766	0.0443546260758	0.109643537476	0.133246169363	0.109340252896	-0.0363316127326	0.0846115009575	0.054780355988	0.0861998245206	-0.0109131354853	0.0829133331853	0.0603098862778	0.0143882419499	0.169340360349	0.143301771856	0.0287809904607	0.263753232358	0.115763311977	0.0783700200541	0.0011565706555	-0.0862537423585	0.0474610593307	0.157693163952	0.145961072429	0.117404322652	0.130768506932	0.102445968205	0.083128089786	0.0112137682827	0.196348395521
384	FEL022_S_AGGTAGGAGGTGCCAA	FEL022	Response	001-124	0	B	letrozole + ribo	Cancer_cells_Cancer cells_1_1_1_1	Cancer cells	0.0498668625641	0.0345415041307	0.0462089180208	-0.00314698746313	-0.0145675258772	0.152858811656	0.188366322986	0.0834462546048	0.0836418648139	0.0335425573815	0.0442448470279	0.132038742095	0.00642865079476	0.154730588952	0.0843509166727	0.0591617940876	0.0129689020944	0.0942495951172	0.0919370092203	0.084047059219	0.0415176399498	0.0531479266138	0.0913250502912	-0.0982416145393	0.170122663978	0.0122951311687	0.108225043881	-0.0236437046146	-0.1441857372	0.0768240437584	0.0349648443988	-0.0311981440147	0.136031009656	0.0854375639188	0.0232043219285	0.130951458162	0.0690413043708	-0.11576829541	0.103966739116	0.114194134339
385	FEL022_S_AGGTCATAGCGTGAAC	FEL022	Response	001-124	0	B	letrozole + ribo	Cancer_cells_Cancer cells_1_1_1_1	Cancer cells	0.00825946886271	0.226660194612	0.0510917874871	0.109342271585	-0.0129835374829	0.101329306479	0.141695852368	0.0807692393216	0.00717975856951	-0.000373853751514	-0.0249450978732	-0.044258528923	-0.0263863015112	0.0210780062302	0.137338660207	-0.0900483678951	0.26037867445	0.0431039639764	0.0778631634811	-0.0719294204886	0.0031264799612	0.100269595223	0.0790925241354	0.0636474881425	0.0957639213593	0.0332397870289	0.0959061382822	0.105597849064	0.104017408617	0.0164823486945	-0.0344557397362	-0.0728263801653	0.0561672495204	0.0304694689619	0.045974411339	0.0553564991466	0.114384742487	0.0574917083533	-0.0533572131749	-0.0696337576634
386	FEL022_S_AGGTCATCAGCGTACC	FEL022	Response	001-124	0	B	letrozole + ribo	Cancer_cells_Cancer cells_1_1_1_1	Cancer cells	0.00826495561774	-0.113756131739	0.0235215936021	-0.137489813162	-0.0188503436129	0.0825024771221	0.103991038001	0.0299102187816	0.0162295202324	-0.000997851296069	-0.0688464120703	0.0871730006851	-0.0873913685993	0.0306153862043	0.161771377989	-0.0851335708801	0.0892094656282	-0.22544547673	-0.199960084901	-0.0628442877733	-0.0520516285181	-0.0196701466761	0.0167766297042	0.0278490956621	0.143282381033	0.00697468824969	0.148693131216	0.0218395695938	0.0498001221268	0.0141616674096	0.0655168340107	-0.0283828562579	0.0802875832752	-0.00787645027583	0.0341956849111	0.0611682858127	0.109499126214	0.0309804692963	-0.0446474054652	-0.071801227631
387	FEL022_S_AGGTCATTCCCTCGTA	FEL022	Response	001-124	0	B	letrozole + ribo	Cancer_cells_Cancer cells_1_1_1_1	Cancer cells	0.090830833162	0.11766207134	-0.0192412542034	0.0184420424724	0.125517008881	0.074576443749	0.166498170535	0.126049455748	0.137128175405	0.0694159334276	0.0694186233877	0.140236356857	0.0178221809557	0.111275534199	0.0889748956048	0.0317678169892	0.136358397709	0.18303450554	0.231714900212	0.0710537415824	0.108923499108	0.126976146754	0.0486297674531	0.0093111432825	0.127652288356	0.0898649470219	0.0375598506929	0.0303597650066	0.0434793889468	0.0564976685052	0.117093436889	0.0941109810296	0.0669250244264	0.0749265252963	0.11780562309	0.070586510821	0.0848033348264	0.0417622553326	-0.00134680491379	0.0125702068404
388	FEL022_S_AGGTTACAGACGAGCT	FEL022	Response	001-124	0	B	letrozole + ribo	Cancer_cells_Cancer cells_1_1_1_1	Cancer cells	0.08364818896	0.0966772639987	0.0975307702481	0.0748316077886	-0.0450568146296	0.103919605255	0.214754777897	0.0699075112428	0.0393988547309	0.00083412742832	0.064277660935	0.0888872597337	0.0788533822868	0.118993616456	0.0755492592616	0.0308068322804	0.185104035681	0.025578961559	-0.0240154957883	0.0705405048986	0.0678516194525	0.0967756717324	0.0562980337607	0.0109714769033	-0.0293192603855	0.0477022671501	0.0490889106445	0.0805743897242	0.203660689009	0.0129858463429	-0.0157362900173	0.0541443526252	0.050989042819	0.148548950749	-0.01003344201	0.0546715811855	0.196437170508	0.0700234154572	0.0736692605495	0.160771579073
389	FEL022_S_AGGTTACAGTGCAGCA	FEL022	Response	001-124	0	B	letrozole + ribo	Cancer_cells_Cancer cells_1_1_1_1	Cancer cells	0.00404240650877	0.0682457583983	0.0671537691897	0.112629431454	0.0368105000939	0.141312419584	0.0911451617789	0.0279159645519	0.0547057912064	-0.0535009513022	-0.0116270964336	0.0273813628487	-0.0331760731976	0.0442511269578	0.140378667507	-0.0206340165706	0.0596505274638	0.104614344946	0.0956255742177	-0.109877164559	0.0665802987066	0.029148705411	0.0174758942378	0.0904866124593	-0.0393611379574	0.116283121393	0.215774746282	0.175967004914	0.0950941370657	0.0364027568241	-0.0100577471041	0.170467351858	0.0657815347044	0.0566078018338	-0.0147267985744	0.071647366367	0.216575177038	-0.161364288526	-0.0667331987403	-0.110477915407
390	FEL022_S_AGGTTACGTACGTAGG	FEL022	Response	001-124	0	B	letrozole + ribo	Cancer_cells_Cancer cells_1_1_1_1	Cancer cells	0.0260638308003	-0.0822567929605	0.0530837735171	0.17767203243	0.0432544516652	0.116247338117	0.0874239117603	0.0947116629121	0.0469152669538	-0.0120927614052	0.135155446839	0.0611743005751	0.0620919200355	0.136849082201	0.0691332642947	0.040983820909	0.0733352693015	0.0197550868478	0.0543211620076	0.090058854569	0.0290452908766	0.0567556346184	0.0342908889756	0.0692860752222	0.0737565819331	0.101590526224	0.00262684830628	0.17553651788	0.12446087337	0.0196801537821	0.0395301173424	0.0147555165045	0.135436666454	0.0621210533532	0.0422220390458	0.0928816355321	0.171116280775	0.115366923991	0.0130387789957	0.170816584748
391	FEL022_S_AGGTTACTCACGACTA	FEL022	Response	001-124	0	B	letrozole + ribo	Cancer_cells_Cancer cells_1_1_1_1	Cancer cells	0.0727045633191	0.000962206696692	0.109969491363	0.0504469644287	-0.0458073268977	0.13259274988	0.177216508001	0.0884117161223	-0.000241218186015	0.0756048544868	0.0625054113365	-0.0132484293553	-0.0228917988477	0.106600565623	0.115787860318	0.0941316060401	0.131585292211	0.0488590712033	-0.0147937093742	0.0193298350688	0.0611816610683	0.0544613047521	0.0458710010166	0.0119882539222	0.194518433838	0.0464216559211	0.0606607303245	0.0485664863222	0.109365056641	0.0689162964286	0.0779681388503	0.0015774170564	0.0364528868441	0.168533483124	0.116421610296	0.0508883968591	0.0852681357135	0.165141549298	0.086763394527	-0.00603899133668
392	FEL022_S_AGGTTGTAGACGACTG	FEL022	Response	001-124	0	B	letrozole + ribo	Cancer_cells_Cancer cells_1_1_1_1	Cancer cells	0.0701206802923	0.129102671671	0.0500319418701	-0.105394902902	0.015384424948	0.0853566912528	0.0931958947128	0.0526944239001	0.0436603988555	0.0189220582563	0.0591008056453	0.0335376944096	0.0209159976599	0.0976088903067	0.147245993574	0.0836273690676	0.0933466338482	0.14412740582	0.13897828506	0.0154970922026	0.0478127771002	0.0951399427116	0.023758185084	0.0398496597892	0.00551997277371	0.0267925882812	0.24727226668	0.0591133638025	-0.133171244588	0.0855659257101	0.087790906565	0.0807242963628	0.0346297661686	0.0928683699785	0.0107634254345	0.0697116681623	0.0896652182439	0.10363564478	0.0036413033507	0.0172456041162
393	FEL022_S_AGTAACCCACTACAGT	FEL022	Response	001-124	0	B	letrozole + ribo	Cancer_cells_Cancer cells_1_1_1_1	Cancer cells	0.0190091688454	0.0771816841555	0.0511548524371	0.100390641917	0.0251256305681	0.128850169191	0.159097502642	0.0801776957075	0.106590482457	-0.00120961436914	-0.0375323771353	-0.0675236603965	-0.0577111859115	-0.0388948733905	0.0925660753946	-0.124030450573	-0.000463513366473	-0.0776508367927	-0.0748788624319	-0.123563364829	-0.0550023119758	-0.0551511408243	0.0517733842989	0.00400310029447	-0.00425472554805	-0.0468899778954	0.0625944220748	0.103655057615	0.0507897502845	0.0372628241022	0.0691453368257	0.0920306707019	-0.0550510556387	-0.0248889510273	0.104687886956	0.0616730634723	0.0600393143758	0.0198878518941	-0.0957473035434	-0.0716396783686
394	FEL022_S_AGTACCAAGCCATGCC	FEL022	Response	001-124	0	B	letrozole + ribo	Cancer_cells_Cancer cells_1_1_1_1	Cancer cells	0.0326914994136	-0.0936058717349	0.0897632625156	0.00850706235872	-0.0366161161212	0.114461991763	0.230363035118	0.0806798294385	-0.0024486452135	0.000480282692378	0.0215014660608	0.110454984694	-0.0513018101218	0.124059119986	0.0877401216945	0.142689067475	0.164263429522	0.0556183577507	0.0624095386974	0.0732752821397	0.0906486336986	0.114572783642	0.0214992849399	0.0635281507262	0.182485075046	0.0626369776581	0.0896386505855	0.0814282993621	0.0738546389793	0.05317243405	0.0664916818941	0.148671987031	0.140269810734	0.046854961947	0.0787810306164	0.105005853745	0.18380801238	0.00957472324356	0.137574136535	-0.00359811511135
395	FEL022_S_AGTACCAGTCTGTGTA	FEL022	Response	001-124	0	B	letrozole + ribo	Cancer_cells_Cancer cells_1_1_1_1	Cancer cells	0.0144835842082	0.104859086035	0.0859925185027	0.00705588943307	0.0487755318521	0.120031895693	0.227077353698	0.0543322941621	0.0253194019806	0.0826238048104	0.0964601502307	0.0333280529722	0.00711690129061	0.0242716384723	0.12990864279	0.0799673550814	0.0655658204489	0.106034996118	0.111454790854	0.0629028726154	0.079044375725	0.0960883705552	0.0624347681335	0.0585639948869	0.240886423658	0.0810438096955	0.112044064655	-0.00394301945253	-0.0665603085956	0.0462952423386	0.0358314698339	0.0222723132431	0.0825352914843	0.0234427590038	0.150726308311	0.0516440774379	0.0159070922498	0.113297417472	0.127146230019	0.0868460454843
396	FEL022_S_AGTACTGAGCGACCCT	FEL022	Response	001-124	0	B	letrozole + ribo	Cancer_cells_Cancer cells_1_1_1_1	Cancer cells	0.07092709466	0.175439957528	0.0712224415337	0.129807930876	-0.00733425285178	0.148279178922	0.0768463860486	0.079057743848	0.0535531697047	0.113429772981	0.0416637217374	0.00162303812013	-0.00743988016998	0.085507106373	0.0671349986748	0.143391121666	0.0084654750157	0.108221941166	0.1170501843	0.142051800196	0.0854208762883	0.0707912070146	0.0663578973872	0.0851448090035	0.182740337174	0.0744099342029	0.070253036511	0.122784885561	0.124581080941	0.0534091938345	-0.0164867279707	0.0725019200546	0.0986230517151	0.0357244260955	0.119045927956	0.114389577198	0.122905740977	0.0926436218675	0.135613029571	0.14346097958
397	FEL022_S_AGTACTGGTTTGGCTA	FEL022	Response	001-124	0	B	letrozole + ribo	Cancer_cells_Cancer cells_1_1_1_1	Cancer cells	0.0132787000297	0.311061431752	0.11894568853	0.158937941413	0.100843899287	0.117569088719	0.100248112364	0.0925560588225	0.0589425465129	-0.0458027831966	-0.0317153615312	-0.0686965214846	-0.134691939892	0.108752548147	0.205791510294	0.0162498275514	0.0163847460672	0.103576890003	0.110132789327	-0.121195559524	0.0534677457212	0.0390654856368	0.0398340106526	0.0641642742683	0.0190114831463	0.0297563037441	0.111124028819	0.0380437447987	0.0908162916779	0.0153288626138	0.0814764613335	-0.0431343963196	0.0770307754129	0.0245397636142	0.140878403319	0.0727065353166	0.111463312405	-0.0402906574139	-0.0274489196811	-0.0793798377531
398	FEL022_S_AGTACTGTCAAGTCGT	FEL022	Response	001-124	0	B	letrozole + ribo	Cancer_cells_Cancer cells_1_1_1_1	Cancer cells	0.0945585300308	0.0185452323545	0.00830140663155	-0.137091112537	0.0533239337354	0.0911580241529	0.215316398176	0.0434639562845	0.0255488401244	0.0872812514257	0.0148505440486	0.095345297255	0.0827859246231	-0.0284307860708	0.127830409722	0.202525583302	0.0825539706986	-0.012983970537	-0.0064575441949	0.24818507694	0.00489150604171	0.0357546916665	0.0786041084032	0.00446017500305	0.0913146026721	0.0862966794945	0.135642378902	0.0578065858987	0.113180286266	0.0152108291939	0.188650228468	-0.0513265755129	0.0345793878968	0.155824471629	0.0716266681352	0.128542782716	0.163984422723	-0.0878764488168	0.204780853991	-0.00147508414879
399	FEL022_S_AGTACTGTCCCTTTGG	FEL022	Response	001-124	0	B	letrozole + ribo	Cancer_cells_Cancer cells_1_1_1_1	Cancer cells	0.0591704415916	0.225996612377	0.0264474238527	-0.0718103005866	0.221978600393	0.156300082419	0.275839050455	0.0797200408481	0.103313269139	0.018242075368	0.0445385658443	-0.0398661340382	0.0737114116375	0.0102663699515	0.125490908043	0.177499726552	0.044808816893	-0.00189753230598	-0.0381111984876	0.133791761389	0.0444792652307	0.0154948725775	0.0865602592352	0.0675449776371	0.126457049259	0.104614702683	0.174225065217	0.113742469662	0.0838477432935	0.044960150454	0.170553749622	-0.023366477525	0.149028723467	0.108504857416	0.0611877848653	0.0633095931964	0.166262431682	0.126307699196	0.15913965182	-0.00362754000709
400	FEL022_S_AGTAGCTCATCGGATT	FEL022	Response	001-124	0	B	letrozole + ribo	Cancer_cells_Cancer cells_1_1_1_1	Cancer cells	0.103182178912	0.141050342434	-0.0514151891939	-0.0460854694898	0.0840298207306	0.106037547649	0.127193554815	0.0778377653035	0.04310536654	0.0594470894082	0.0368297970631	0.106144559765	-0.0108032437124	0.0038173060257	0.0680980970216	0.111224258263	-0.00691380771252	0.132605738241	0.164275562678	0.140144990161	0.0768743456472	0.0953212358593	0.0358010106623	-0.0373153476573	0.124356764163	-0.023922008118	0.0805163976736	0.0994200367021	-0.0305852020199	0.0304720351329	-0.0320939055067	0.048709675723	0.0860506424049	0.104888129708	0.0191530535534	0.0091725651216	0.0835117505287	-0.0404905770391	0.162623635398	0.147090299508
401	FEL022_S_AGTCACAGTTCGAACT	FEL022	Response	001-124	0	B	letrozole + ribo	Cancer_cells_Cancer cells_1_1_1_1	Cancer cells	0.111340472158	0.201741572358	0.12621727983	0.206201141889	0.0328101554473	0.0593464903734	-0.0258245040195	0.121537774394	0.217159450577	0.151210156377	0.136539470953	0.04536429364	0.085072688655	0.179544627571	0.0668091086222	0.0136439408512	0.183421529476	0.0739479038805	0.120382368193	-0.00746156150676	0.0491579382713	0.131476066521	0.0251744276584	0.0125294700564	-0.0673264613366	-0.0132085415566	0.0693511559553	0.186524368572	0.195845990846	0.0763763332486	0.0331679763185	0.10720749965	0.110574917583	0.153467807404	0.0364192344724	0.0773991790825	0.161953738631	0.127393898286	-0.0214848995841	0.163481697347
402	FEL022_S_AGTCACATCACTAGCA	FEL022	Response	001-124	0	B	letrozole + ribo	Cancer_cells_Cancer cells_1_1_1_1	Cancer cells	0.0984830218397	0.171852210848	0.0352573621858	-0.128998421503	0.179538025478	0.179151543179	0.198203473906	0.108252820385	0.182930354219	0.0342292447437	0.0226897261982	0.0792985145004	0.0513866074375	0.0598662321129	0.0733410623325	-0.122940667554	-0.00797360278064	0.11238197657	0.0719485328745	-0.247056807026	0.0769626164517	0.0219233328398	0.128301189285	-0.0295066556408	0.137264642006	0.00298442850876	0.171582714906	0.0485776718523	0.0233782384449	0.00673995778452	0.0532390749078	0.18881134673	0.0653109840634	0.0158801963925	0.158723563922	0.0630260312223	0.140575196879	0.0210732306702	-0.187327458099	0.0787858366101
403	FEL022_S_AGTCATGAGCCGAACA	FEL022	Response	001-124	0	B	letrozole + ribo	Cancer_cells_Cancer cells_1_1_1_1	Cancer cells	0.0533356219899	0.0677605840151	0.0736442591373	-0.0207117593508	0.0960142177918	0.0189373548449	0.100055561641	0.0793245177683	0.0708179042162	0.0301940083593	0.116896971369	-0.0296868174996	0.0388408363599	0.139536412708	0.0651718470343	0.0715987039454	0.107122020165	0.145510204398	0.144971060914	0.0780369847532	0.108946426308	0.0985934801628	0.038947457922	0.0774295854635	0.00242665513876	0.0391936485296	0.0262131297169	0.0332085032547	0.136703402082	0.0882979990737	0.110731067661	0.0889502345936	0.119108856378	0.0658556295377	0.103200554012	0.0784852995118	0.159387722914	0.0939514039393	-0.0136728462514	0.0586264400498
404	FEL022_S_AGTCATGGTCATATGC	FEL022	Response	001-124	0	B	letrozole + ribo	Cancer_cells_Cancer cells_1_1_1_1	Cancer cells	0.0960657696422	0.0630912920947	0.0430676613789	0.0843581390416	0.142378129322	0.0712396841878	0.0914558566324	0.0730163369259	0.0857788070688	0.0225956700213	-0.0173049235981	0.0179203477787	-0.00746064076223	0.117074855557	0.0405671448206	0.0397905201073	0.109166662489	-0.013521802584	0.0408709976218	0.0795331613763	-0.00060764331701	0.0372174311089	0.0583429522035	0.000549874148409	0.261474479441	0.01173500169	0.14938378509	0.0744838968134	0.00768530726386	0.0409915307179	0.0876861079509	0.00349058418513	0.115456687482	0.0335673916131	0.11187883036	0.0521613422991	0.116642532236	-0.0499030970938	0.01218964342	-0.0639745816886
405	FEL022_S_AGTCTCCCACTGCGAC	FEL022	Response	001-124	0	B	letrozole + ribo	Cancer_cells_Cancer cells_1_1_1_1	Cancer cells	0.109939492351	0.0781024001233	0.0552357194108	-0.0498859223448	-0.00934385463444	0.117158818673	0.123418048231	0.0998624080731	0.0539782487872	0.0964520707361	0.196509171323	0.102818168083	0.0555113152945	0.128827650868	0.137970960738	0.156247364646	0.0641949154846	0.160542196818	0.159402327411	0.0911171543443	0.0820690801653	0.081496564888	0.0867015602866	-0.0131993023943	-0.0107489146342	-0.0542565018319	0.0339191610459	-0.0260348633795	0.0992609195977	0.0280854187124	0.05127585492	0.051340155633	0.101371078185	0.194941825469	0.107151707293	0.186102703011	0.0888091000126	0.23622162125	0.0772519966245	0.2171800833
406	FEL022_S_AGTCTCCTCACAGAGG	FEL022	Response	001-124	0	B	letrozole + ribo	Cancer_cells_Cancer cells_1_1_1_1	Cancer cells	0.0631724021562	0.0164477269468	0.01768795917	-0.046350281562	0.10615430885	0.139831448424	0.266912843689	0.0801212506948	0.130409850968	-0.00976598284296	0.10567753439	0.096075356873	0.115440405738	0.0526925609118	0.0995855385196	0.124568723566	-0.0159719981519	0.145286582732	0.142004649465	0.0789529202943	0.0690960638728	0.0622239557581	0.145362311612	0.0928790094591	0.129366245554	-0.00256989420338	0.232554054515	0.115420111563	0.130430303382	0.0230282881587	-0.0409060898311	0.0137330411179	0.104496992531	0.157954716921	0.0887339133982	0.0991916412389	0.120952579354	-0.00126039512279	0.0811054430227	0.039619565543
407	FEL022_S_AGTGACTTCCCAAGTA	FEL022	Response	001-124	0	B	letrozole + ribo	Cancer_cells_Cancer cells_1_1_1_1	Cancer cells	0.144530547087	-0.0499794506119	0.00703462499426	0.0957066550208	-0.00605039995376	0.0275904859456	0.0422438216549	0.0711933967154	-0.0557652253352	0.146381528915	0.0378699650458	0.102241672305	0.158884968593	0.127456455751	0.128293258931	0.270395243178	0.06454155432	0.165223448524	0.126301639744	0.283833415152	0.108544936181	0.115361926405	0.0208398788721	0.0721953043736	0.0702697569256	0.0506490394599	0.22825416209	0.0290337426988	0.0776391480599	0.0663330308611	0.0981662080739	-0.0297181653297	0.16963741942	0.12781096128	0.0756205702245	0.00346452761726	0.0941210432205	0.103204918823	0.219434902517	0.0297711683522
408	FEL022_S_AGTGCCGCACAATCTG	FEL022	Response	001-124	0	B	letrozole + ribo	Cancer_cells_Cancer cells_1_1_1_1	Cancer cells	0.0956000789699	0.0671457345953	0.0440023672699	0.0242110407437	0.019479843187	0.1049756425	0.0870086993347	0.0989385603162	0.135865050042	-0.0117789104748	0.125573902284	0.0766626920331	-0.0379767149674	0.144037284865	0.101626749911	0.0868358876943	0.226249808592	-0.061256897406	-0.0532334497298	0.125893658156	-0.0102044718892	0.100724906239	0.0297438909225	0.10659572152	0.178560582344	-0.023825511433	0.203162792822	0.0998176338101	0.0118434156432	0.0714523082575	0.0100873191766	0.0954885190103	0.12429893307	0.0670214878585	0.180254510071	0.124030662823	0.149847291513	0.0835051266541	0.137313899932	0.168840676642
409	FEL022_S_AGTGCCGGTCAGACTT	FEL022	Response	001-124	0	B	letrozole + ribo	Cancer_cells_Cancer cells_1_1_1_1	Cancer cells	-0.0428393023208	0.165964265199	0.0912237814701	-0.174598823364	0.0264579237037	0.1039119223	0.0621281428064	0.0895390312135	0.0596851471563	0.02465319142	0.0147548721779	-0.00191953518035	-0.0486914726894	0.114543830531	0.107667683257	-0.146646774932	0.0878099696442	-0.0724772811191	-0.0327146576633	-0.16743990609	-0.0280305616765	0.0240594203118	0.0273559410457	-0.0560544596491	0.0894212707093	0.0798218755643	0.153543101623	0.1449170754	0.0374283143219	-0.0273549342629	0.0925099527453	-0.0279099645401	0.224995171742	0.012841304225	0.171127767757	0.113005770059	0.169247082257	0.0268921291195	-0.110802023348	-0.0951028675123
410	FEL022_S_AGTGTTGAGGGTTTCT	FEL022	Response	001-124	0	B	letrozole + ribo	Cancer_cells_Cancer cells_1_1_1_1	Cancer cells	0.0424539932208	0.196354186742	0.0389151461549	0.0203829492091	0.0411150567826	0.109320982989	0.037632549818	0.0543310760736	-0.0117844012474	0.0299560384152	0.0649313871605	0.0272298951471	0.0227695735002	0.0701561351542	0.134608307802	-0.0128864427037	0.0647513510267	-0.00366112795617	-0.00118811242003	-0.106505707912	0.0309888753139	0.0357076343557	0.0643966382681	-0.100199332243	0.167120423406	-0.0251980922767	-0.0219705133172	0.131153480444	0.0865726758091	0.0712013352115	0.117470936829	-0.0167075874055	0.116841475969	0.0769285376317	0.110780727486	0.141659595898	0.177949794499	0.00584632299668	-0.0216202963262	0.0301684378085
411	FEL022_S_AGTGTTGGTGCAACAG	FEL022	Response	001-124	0	B	letrozole + ribo	Cancer_cells_Cancer cells_1_1_1_1	Cancer cells	0.0254923973651	0.218017363255	-0.00736180534805	-0.126343223123	0.0270173937528	0.132894049284	0.305815581336	0.0712525439928	0.100794377131	-0.00351489935253	0.0287473417873	-0.0412072710582	-0.0482679821129	-0.0596549528485	0.142724213052	-0.0166613293978	0.0248434979407	0.143963950789	0.152947310968	-0.185821697835	0.0693010804643	0.0531201633094	0.0705341847403	0.0478926019202	0.259263875812	0.0384334890163	0.0673196693638	0.151124320773	0.0899584945261	0.0581724026479	0.125436264286	-0.11712830483	0.141630976565	0.0355102052392	0.0512624872139	0.0777095973636	0.145427781467	0.0776138298592	-0.0760121064497	0.034534478582
412	FEL022_S_AGTTCGACAGGATGAC	FEL022	Response	001-124	0	B	letrozole + ribo	Cancer_cells_Cancer cells_1_1_1_1	Cancer cells	0.00691996461304	0.124212750778	0.0819023380551	0.0891555005689	0.0277537178478	0.0700524380866	0.118926857162	0.0510445198806	-0.00447225199457	0.0356224931749	0.036361768852	0.0298855664639	-0.0709274160278	-0.0173153458476	0.106550766581	0.0295667745977	0.171516324679	-0.0572846618382	-0.0336977470852	0.00593428151104	0.0079491227999	0.0623731781775	0.0490861489191	0.0494382244136	0.0308342357152	-0.0107312996316	0.0064592200585	0.171492653557	0.232506114044	0.0566857911626	-0.0742786627637	0.000719463373632	0.0497508368433	-0.00272243031509	0.0578404269828	0.0292958998347	0.142588756511	0.0904606324293	0.0786591371993	-0.0455124046875
413	FEL022_S_ATACCGACATATGAAG	FEL022	Response	001-124	0	B	letrozole + ribo	Cancer_cells_Cancer cells_1_1_1_1	Cancer cells	-0.012160919092	0.157864033477	0.0691891701923	0.0961557297655	0.133434986661	0.133846713333	0.239382859912	0.080831974362	0.0428738913803	-0.108670025559	0.0384868557306	-0.0436030242261	-0.0179617197944	0.055079828237	0.152342757524	-0.17819231871	0.0567551075257	-0.0967056793036	-0.0647662802085	-0.212582818987	0.00796900568189	-0.0207211342961	0.02234117242	0.0185037111421	0.195112831751	-0.0119278965726	0.137446525481	0.0646008976098	0.147832131684	-0.000377069120848	0.0923968055372	-0.0408119825389	0.121639911754	-0.0186839753033	0.146562027011	0.0485157232229	0.14551147837	-0.0239521704818	-0.150854446691	0.0624396989667
414	FEL022_S_ATACCGAGTAATGATG	FEL022	Response	001-124	0	B	letrozole + ribo	Cancer_cells_Cancer cells_1_1_1_1	Cancer cells	0.122501351709	0.0722854957265	0.073450265389	0.0327195754694	0.0164596541007	0.0587709588895	0.158263806381	0.0772533267352	0.0449960700387	0.0296583038013	0.163903134033	0.146446046183	-0.0477701199305	0.0817563007545	0.14386615606	0.00154602361715	0.0618143490099	0.0488875241016	0.0396289062001	0.023866369967	0.0111952230088	0.0085254602969	0.0728104989558	0.0236202568214	0.260357179028	0.0725040327322	0.0178106307421	0.0731197965331	-0.0739192381608	-0.064589445382	0.0463285508472	0.0608000705047	0.0835288078979	0.0683435403947	0.0264825747161	0.099821374649	0.16965999202	0.0679214465547	-0.033280870277	-0.0173699795752
415	FEL022_S_ATACCGAGTGTATTGC	FEL022	Response	001-124	0	B	letrozole + ribo	Cancer_cells_Cancer cells_1_1_1_1	Cancer cells	0.00725750003057	0.133741957166	0.0523660453574	0.0685152371158	0.112130004041	0.112831146646	0.0201342750616	0.0947468239947	0.0273905879728	0.0359111440716	-0.0298915830562	0.00392185781821	0.0859956280042	0.11484973131	0.14313196293	0.168241993158	0.238504559142	0.0652688723727	0.0736839801267	0.166668643475	0.0771314232597	0.141951584812	0.0531054324657	-0.000983287066424	-0.0253555404164	-0.0284655123562	0.15779505604	-0.0224175514315	-0.00395604504505	0.03227795592	0.0539445575239	-0.11593785745	0.0984899822114	0.101124131372	0.0327576684598	0.0633021278993	-0.00572472082401	0.016242034278	0.168877140417	-0.0239820162152
416	FEL022_S_ATACCGAGTTAAGTCC	FEL022	Response	001-124	0	B	letrozole + ribo	Cancer_cells_Cancer cells_1_1_1_1	Cancer cells	0.0710549402116	0.159939358705	0.0988622711663	0.0327167244446	0.0857054574589	0.13986226211	0.120070499379	0.0308537647706	0.00571212127145	-0.0566990892011	0.101194331569	0.105787986658	0.059106431485	-0.0397418748486	0.116102957747	-0.0119075327744	-0.0685161610755	-0.115727441654	-0.110828599599	-0.0564787095626	0.0466845541122	-0.0632939443249	0.048722642425	0.0768045108353	0.207677459762	0.0742962212647	0.210154823791	0.165857049725	0.0975482006864	0.0516772804916	0.0863167973778	-0.0237611555472	0.0328132905354	0.115792546875	0.0890252394771	0.0846061424781	0.176033911767	0.202755604959	0.0236456764148	0.13104474133
417	FEL022_S_ATAGGCTCAAACGAGC	FEL022	Response	001-124	0	B	letrozole + ribo	Cancer_cells_Cancer cells_1_1_1_1	Cancer cells	0.0751179465814	0.0479092396536	0.0749057835272	0.0385580974542	0.089422426644	0.129220172136	0.113246667938	0.0824086113432	0.0480605884328	0.0370629355722	0.123168960531	0.0302151319244	0.0604650766959	0.0877111770625	0.0758034079544	0.0672146357936	0.177619969737	0.065026760606	0.0262572792822	0.0302050420857	0.0895676896816	0.0781865971269	0.0953535343903	0.0372760711139	0.17384212254	0.0304411207555	0.0566881784787	0.0522241046151	0.0123167871238	0.118492137612	0.0776870382375	0.0291549939963	0.111477218989	0.153379806083	0.0637993130348	0.0916823554451	0.166716945667	0.144079405028	0.0481644098558	0.0370445814199
418	FEL022_S_ATATCCTAGTACAGAT	FEL022	Response	001-124	0	B	letrozole + ribo	Cancer_cells_Cancer cells_1_1_1_1	Cancer cells	0.0486578655908	-0.029595405101	0.0654592479066	-0.0340425726484	0.0179417700826	0.0750843249911	0.0897221776357	0.0463648059689	0.0653227509896	0.0452935673522	0.0234563754216	-0.0966473188153	-0.0254840014682	-0.102250695121	0.0901143067178	-0.0467673584549	0.0465775611623	-0.00890034815526	0.00558252577656	-0.124542883387	-0.0125422448536	-0.00520561827986	0.0913318880447	-0.0309416779914	0.222765860973	0.00222852664011	0.0441418623234	0.0788196417053	0.0367026239735	0.0893939131737	0.0119729271273	-0.0382734907182	-0.00341470431101	-0.00766961348798	0.0517490391061	0.0532394267089	0.163683403494	-0.183940553435	-0.0903750951769	-0.0650156129965
419	FEL022_S_ATCACAGAGACTTCGT	FEL022	Response	001-124	0	B	letrozole + ribo	Cancer_cells_Cancer cells_1_1_1_1	Cancer cells	0.0977521588025	-0.046948788055	0.105163185663	0.0333142864657	0.0319081389373	0.0478025714982	0.109107886672	0.109450541601	0.130125931889	0.0529468846932	-0.0104196956894	0.0166126732878	-0.00798597976818	0.00503574447296	0.115760425898	-0.0997477175162	-0.0524819277283	0.0717300192928	0.134651400974	-0.0951127082081	0.0332172427885	0.0160561591611	0.0404231286809	-0.00645182333038	0.178511916818	0.0175726268443	0.00533618934019	0.185297847323	0.0163276351162	-0.00749008534586	0.0627478467816	0.0263033377276	0.178277016951	-0.00579348511961	0.220734900814	0.0954386282843	0.0571926722699	-0.197501946457	-0.0612396209969	0.0566159065871
420	FEL022_S_ATCACAGCACTTCATT	FEL022	Response	001-124	0	B	letrozole + ribo	Cancer_cells_Cancer cells_1_1_1_1	Cancer cells	0.0932727491311	-0.140210245559	0.0205295349663	-0.126791112095	-0.0394058725612	0.0857607515391	0.0281393503305	0.100863581473	0.166706294626	0.117923611765	0.108637045677	0.165479873301	0.139337724586	0.0379316129692	0.0646944889516	0.0647721044129	0.0252414267537	0.166793144447	0.161787506358	0.0836143937244	0.118620217285	0.106975654075	0.0375172191306	0.143212247985	0.118103925829	0.043447423175	0.165443614149	0.0699368904291	-0.0364284217022	0.0103887463283	0.0161281162495	0.148369687463	0.131001599461	0.0368093598542	-0.0171309172841	0.0890913600513	0.0848240882288	0.0464270552616	0.120656330319	0.228987230442
421	FEL022_S_ATCACGAAGTCTTCGA	FEL022	Response	001-124	0	B	letrozole + ribo	Cancer_cells_Cancer cells_1_1_1_1	Cancer cells	0.00502665169303	0.251335083496	0.0539929998006	-0.0365676259853	-0.0790676280043	0.068515515881	0.00757361525815	0.0592019101277	-0.0146149283538	0.00570295213436	0.137834192978	0.0383295909924	-0.0424947663811	0.0463109289156	0.121146938267	0.10562010896	0.0967137373062	0.0083550064852	-0.00433261067452	0.100930738918	-0.0111289768372	0.0221715266365	0.0119061219603	0.0370155377234	-0.0288999709546	0.00145573874871	0.0625916187345	0.104448347213	0.0677655642477	0.0217671821287	0.0507054205323	0.0136392492189	0.094002377788	-0.105553159396	0.0918817354719	0.00789719246276	0.0299419683909	0.167350405221	0.0882582860245	0.0346085922074
422	FEL022_S_ATCACGAGTTGGCCTG	FEL022	Response	001-124	0	B	letrozole + ribo	Cancer_cells_Cancer cells_1_1_1_1	Cancer cells	0.0921125714529	0.105329417333	0.0873952749874	-0.0531397835655	0.0467226572151	0.131059948184	0.0957867017535	0.106519213921	0.0529594085624	0.0644169463337	0.143288040629	0.0408530339189	0.0867184269687	0.16577793259	0.143691055534	0.0423976619297	0.058514785783	0.118068661237	0.101823914992	0.0111667407511	0.0875369632949	0.0692738871989	0.0337722946815	0.021344489305	0.0793276442151	0.0743431784531	0.121940789228	-0.0332614172176	0.102220156089	0.0421214427256	-0.0133673773237	-0.0205910438018	0.0916391440337	0.0839073427433	0.0392467188583	0.0780153008401	0.0938170510701	-0.0455248214319	0.0904849697249	0.0316873772249
423	FEL022_S_ATCACGATCATACGGT	FEL022	Response	001-124	0	B	letrozole + ribo	Cancer_cells_Cancer cells_1_1_1_1	Cancer cells	-0.0342141227392	0.0920631959712	0.0325353234135	0.151385466596	0.156152320908	0.093491796887	0.112776679101	0.0823716482345	0.168955625132	-0.021074768494	0.0402251106202	-0.0580993654831	-0.0429783408847	-0.0190771075091	0.159303191984	-0.0828212583223	-0.00321557652715	-0.0251366021764	-0.00752065322409	-0.0689262091447	0.0420975045262	-0.0212765380471	0.0588776075317	0.133324919542	-0.0142019249316	-0.0470660413935	0.103365358443	0.0113111487602	-0.0268926611533	0.0203653516002	0.116747424416	-0.0615567012985	0.0666715857141	0.0424630420579	0.0856548525823	0.0992900219837	0.106814853173	-0.0978400686799	-0.0441881625495	-0.0387991514706
424	FEL022_S_ATCACGATCTTACACT	FEL022	Response	001-124	0	B	letrozole + ribo	Cancer_cells_Cancer cells_1_1_1_1	Cancer cells	0.0636312647637	0.187487606754	0.102391141002	0.0916507878694	0.107622288976	0.0784184857496	0.134844013576	0.0319545145799	0.0871402922068	0.0499824434824	0.0705520955919	-0.00111763013869	0.00503565753688	0.0287337618964	0.137303374704	-0.0942564663369	0.218173312204	0.133262488176	0.173373892528	-0.0769237725038	0.0555369260333	0.131148419582	0.00791886473012	0.0589049323871	0.0244375822861	-0.0248402087125	0.23194666604	0.0820507950501	0.0998112721069	0.0602535344991	0.207336865031	-0.0485684494857	0.127906064995	0.0422997481575	0.0895598471954	0.0726144098893	0.10818377829	0.0158365481061	-0.0577438786711	0.0845546282524
425	FEL022_S_ATCAGGTTCGCCTAGG	FEL022	Response	001-124	0	B	letrozole + ribo	Cancer_cells_Cancer cells_1_1_1_1	Cancer cells	0.117210928811	0.181350403151	0.0853609382433	0.131980235469	0.0320888863427	0.095212155159	0.0802044445374	0.0857034770538	0.0673762277203	0.0369273494171	0.050815608883	0.0219052375947	0.047644967982	0.0916598061131	0.100868922397	0.0894791545007	0.100783338155	0.152087532834	0.203960995125	0.146973849591	0.11461398665	0.112459614582	0.104368196974	0.0525881507839	0.0789621117594	0.0585243423832	0.0224426183889	0.0586012791132	0.119579222782	0.130473648596	0.182408882076	0.142157973884	0.0659940226793	0.0832821875701	0.138288507733	0.108877730554	0.0848245002256	-0.0247432389487	0.0671372133666	-0.101622333799
426	FEL022_S_ATCATTCAGCCAAGGT	FEL022	Response	001-124	0	B	letrozole + ribo	Cancer_cells_Cancer cells_1_1_1_1	Cancer cells	0.0438041935509	0.0932879033226	0.123237212188	-0.10867103148	0.14647652609	0.116924433681	0.190115437624	0.0763481002445	0.0688969885955	0.130135118799	0.0796212561227	0.0753696182984	0.0227127196628	0.0688146407705	0.0385814576046	0.054288605053	0.0874147508931	0.0636580668521	0.0631886599681	0.0100520411743	0.032988050726	0.0385375304299	0.0430156058863	0.133308522785	0.0758227976125	0.0918055736983	0.0792923391293	0.141717515259	0.169576283828	0.110141121394	-0.00886471798256	0.0468670885549	0.258734224402	0.0627342217593	0.21116369739	0.148566077378	0.201596668462	0.0499713264442	-0.0450779162091	-0.154568534086
427	FEL022_S_ATCATTCCATACAGCT	FEL022	Response	001-124	0	B	letrozole + ribo	Cancer_cells_Cancer cells_1_1_1_1	Cancer cells	-0.00159324545458	0.180705884975	0.113668730649	0.133058440905	0.111863782552	0.199908332644	0.222039564488	0.0484617720699	0.0711690672998	0.0217465768696	-0.011046244514	-0.0265115840528	-0.047333916975	0.139792470968	0.183594428225	-0.0817944414689	0.0441107085749	0.0522034052893	0.0308504736305	-0.0872618671635	0.0346717290317	0.049102822446	0.0604656415042	0.0736357637969	0.144699816555	0.09410107678	0.204330096601	0.107070297715	0.0990581900106	0.0522341749243	0.139485276558	-0.02303221438	0.135142493747	-0.0208814038412	0.0272658776301	0.0697995895681	0.220431727726	-0.0692332642436	-0.0441828922965	-0.0134688627646
428	FEL022_S_ATCATTCGTTGTGGCC	FEL022	Response	001-124	0	B	letrozole + ribo	Cancer_cells_Cancer cells_1_1_1_1	Cancer cells	0.0961468560349	0.211006891591	0.0689933150199	0.0646284992791	0.0644845409991	0.105260608102	0.0670849761328	0.0379710153487	0.0729336244819	-0.0253829561946	0.0103867324152	0.0431590839556	-0.0210360308379	0.101517751257	0.121288190635	-0.00601391969015	0.150612615869	-0.0391031255277	-0.0767060557724	-0.0795594943231	-0.0174542951186	0.0275495657503	0.0618119879122	-0.0107117849271	0.181557732225	0.028325479558	0.0417568697688	-0.00250251717616	0.00736041693765	0.0648044670844	-0.0494541679167	0.00841949869451	-0.0105069139612	0.0667941500068	0.116496686753	0.112278087736	-0.0333929172043	0.109314879412	-0.0407762054001	0.0351690104461
429	FEL022_S_ATCCACCGTCTAGATC	FEL022	Response	001-124	0	B	letrozole + ribo	Cancer_cells_Cancer cells_1_1_1_1	Cancer cells	0.0461698864274	0.0967263892681	0.0462128685509	-0.149598746386	0.124417308861	0.0248653108688	0.154628025831	0.116658947101	0.0573235701614	-0.0109264055817	0.0786113697577	0.0175918440246	-0.0261045722691	0.0972470748473	0.199242960037	0.00716085930694	0.100970239325	-0.0538345807167	-0.0314473697392	-0.0224867472736	-0.0476028973086	0.0441051966447	0.055575122569	-0.0116731939563	0.0267223179086	-0.0848532502303	0.244238592486	0.0584794753891	0.0777408241305	0.0149588267027	0.0371672294273	0.120536892044	0.0930604559886	0.0179672387464	0.127720704776	0.0657616927291	0.0655502311572	0.128969444243	0.0469699409786	-0.0561725124186
430	FEL022_S_ATCCATTCATACTTTC	FEL022	Response	001-124	0	B	letrozole + ribo	Cancer_cells_Cancer cells_1_1_1_1	Cancer cells	0.0892200809206	0.233347604363	0.054292824717	0.0132191994633	0.114586133132	0.162713223097	0.133993982464	0.101519101969	0.171555533279	0.0430948797376	-0.0195900948456	-0.0377146258036	0.112872496033	0.129087922824	0.184432624192	-0.0663069776545	-0.023253771818	0.215498094592	0.211376296447	-0.1560543873	0.0754906287241	0.0629403977029	0.102475684765	0.0287255417102	0.120236821114	0.0485326702982	0.215172429349	0.0877916443644	0.0598478157486	0.0601085365044	-0.0431385062666	0.125381588615	0.0781715911544	0.0622214290672	0.203261545173	0.125764594949	0.139321046283	-0.162445126963	-0.107648630071	0.000497066725829
431	FEL022_S_ATCCCTGCATCATTTC	FEL022	Response	001-124	0	B	letrozole + ribo	Cancer_cells_Cancer cells_1_1_1_1	Cancer cells	0.0410865622482	0.157704088445	0.0551799737777	-0.0635592243272	0.0250570000426	0.147638428484	0.0344072591412	0.08458918248	0.0708794784868	0.104573135111	0.0547824220706	-0.0301251697223	-0.0370372825945	0.116359391159	0.121275442043	0.0687459152663	0.106665010244	0.0846517744606	0.120433895346	0.0368719631362	0.0251517097958	0.0609957230867	0.0551012433221	-0.0387690905386	0.0519109743797	0.0420641987727	0.122403531651	0.156026282626	0.0670849015074	0.052421459353	0.00629293575356	0.0745007143164	0.15567645586	0.123339571986	0.093972485105	0.085710613525	0.106822259552	0.106833796323	-0.0333284399949	-0.0139682859044
432	FEL022_S_ATCCCTGTCACTACGA	FEL022	Response	001-124	0	B	letrozole + ribo	Cancer_cells_Cancer cells_1_1_1_1	Cancer cells	0.00024790056091	-0.107020849776	0.0346419243217	-0.0313334386484	-0.0218950475346	0.117957800774	0.0234902801547	0.0588455738289	0.0238631980339	-0.0030080082657	0.142060062889	-0.047682800804	0.0950647474264	0.156507424489	0.1166209776	-0.0551748603822	0.18163679977	0.0360858648879	0.0430084766787	-0.105287167788	0.0314041020514	0.103135961772	0.0656750815403	0.0767720501405	0.0823758173607	0.0299860062541	0.14486079951	0.010351547684	-0.00430002215806	0.110921384717	0.0943559734708	-0.096114670147	0.0324648946715	0.103205635841	0.0588456463305	0.208840276243	0.0591407256818	0.0619329892614	-0.00859191089887	0.0457441921612
433	FEL022_S_ATCCGTCCACTCCGGA	FEL022	Response	001-124	0	B	letrozole + ribo	Cancer_cells_Cancer cells_1_1_1_1	Cancer cells	-0.041308595828	0.112268447633	0.0505543140712	-0.0091215244893	-0.0169712190555	0.0221586496837	0.0185596743958	0.0735220957247	0.00453312128055	-0.0772770444494	-0.00142563595542	-0.0420993228823	-0.0372658677344	0.0674273822815	0.065195632091	0.00397972362421	0.215287590029	5.62005169938e-05	-0.00905370830462	-0.0453750958974	0.0213745527022	0.0474741599503	0.0200504065944	-0.00720908572126	0.0232130134988	0.0201635010796	0.0961479056711	-0.01849083531	-0.0408652047069	0.0864204874012	-0.00888552967769	0.0317968041172	0.0330626377136	-0.130267014016	0.0316336924554	0.0458700078086	-0.0287095780734	0.0722861553763	-0.128845711755	-0.163871258535
434	FEL022_S_ATCCTATTCGCCAATA	FEL022	Response	001-124	0	B	letrozole + ribo	Cancer_cells_Cancer cells_1_1_1_1	Cancer cells	0.0523598064528	0.211013572265	0.0445383874027	0.0145675726722	0.11354701637	0.0692145202776	0.0441086705443	0.104182688836	0.0345506114845	0.0263483014214	0.085768891924	0.0191326123865	0.0369188423203	0.139141699935	0.11927334804	0.0951008410265	0.160850978905	0.144818357014	0.188971337684	0.0713363448358	0.0412762920204	0.103487607519	0.0974776869091	0.0515654524586	0.0625609439835	0.073752308197	0.0855413824823	0.144614894175	0.0834894304521	0.0114317554637	0.0718084653172	0.0336560057951	0.135023462023	0.0492567656112	0.115944376181	0.0805615804506	0.148338319885	-0.15148423732	0.00161474298735	-0.0645784239673
435	FEL022_S_ATCGATGCATCATGAC	FEL022	Response	001-124	0	B	letrozole + ribo	Cancer_cells_Cancer cells_1_1_1_1	Cancer cells	0.0840113384899	0.130399943141	0.0400313472161	-0.0191532278646	0.11862746707	0.141431091737	0.0964024810833	0.0482908012508	0.114153151518	0.0235064419702	0.182979619488	0.0321122750165	0.04036403049	0.159341597841	0.169861888982	0.0860254478087	0.140334250869	0.0746498814128	0.073210946482	0.120981053647	0.0521604771927	0.0989185579771	0.0858224098568	0.0460539014403	0.125621797669	-0.0444835054352	0.216092455327	0.0993650879306	0.0300611381261	0.0396057621137	-0.00943981701711	0.0264582253417	0.0882169099672	0.115476229902	0.150420398345	0.100252903658	0.0905593784918	0.0272213534328	0.129087671322	0.215628081924
436	FEL022_S_ATCGATGTCACAACCA	FEL022	Response	001-124	0	B	letrozole + ribo	Cancer_cells_Cancer cells_1_1_1_1	Cancer cells	0.122569675863	-0.0269399716068	0.0526165239569	0.0835113798927	-0.000289956996448	0.118843815297	0.133744491369	0.108701345847	0.128910013697	0.0308298005541	0.0121611104038	-0.0145559845895	0.0185334454195	0.166367973971	0.180887788319	0.136121120497	0.13017947276	0.0830104060605	0.0397976138948	0.0372095836686	0.0446967710013	0.047947724277	0.0988601924981	0.0585005066901	0.134547791451	-0.0366816741732	0.185031444513	0.147694882387	0.103601441814	0.0131205930544	0.161276989079	0.00500412431458	0.137496869828	0.0862839224318	0.0510627355706	0.060417769901	0.168326065528	0.0123877396831	0.0301756309761	0.0261972755865
437	FEL022_S_ATCGCCTAGCGTTACT	FEL022	Response	001-124	0	B	letrozole + ribo	Cancer_cells_Cancer cells_1_1_1_1	Cancer cells	0.0410702727157	0.087084068617	0.0193697255	0.0803307823364	0.0712890417616	0.115264373269	0.0982798072874	0.0624741007312	0.0798910911024	0.0504679397607	0.0247699431171	0.0315052934389	0.0581970729065	0.126519451008	0.0851291145492	0.0833672251381	0.0577755557175	0.174470363928	0.155833191284	0.025688194631	0.0859248918992	0.0876513739381	0.0883520156298	0.0507904694319	-0.046863465172	-0.0566763888402	0.181734576187	0.0999342468307	-0.0190983591812	0.000856351894768	-0.020045647975	-0.0801540842937	0.0604278244238	0.0281615312133	0.0904281804328	0.0575503707386	0.13754159462	0.0831556309733	0.0375845239506	0.0492915442233
438	FEL022_S_ATCGCCTAGCTAATCC	FEL022	Response	001-124	0	B	letrozole + ribo	Cancer_cells_Cancer cells_1_1_1_1	Cancer cells	0.0617619141695	0.0312135858799	0.0611417572164	-0.0897564910485	0.0541687622336	0.107257479488	0.174805775396	0.0716083620008	0.0742678747754	0.049158182737	-0.0101737352919	0.0320584396445	0.0353374182686	0.0464323114918	0.0772667550715	-0.0157503407354	0.247614197945	0.0588893153509	0.0461537811772	0.0113272471056	0.0589832644613	0.126982176776	0.0113305403735	0.0666661384866	0.100417603964	0.0951910908665	0.0568890360466	0.107003444354	0.0507600949886	0.0133845701667	-0.062803980675	0.0493179378565	0.19036981372	0.171824125152	0.083074177335	0.0324321742982	0.137200942887	-0.050332883958	0.0297581313864	-0.0146172130601
439	FEL022_S_ATCGCCTGTCCCAAAT	FEL022	Response	001-124	0	B	letrozole + ribo	Cancer_cells_Cancer cells_1_1_1_1	Cancer cells	0.0627880387355	0.21806389579	0.086253967673	0.0477135888953	0.0602082920036	0.0560644550695	0.173864545971	0.0534979257838	-0.0790756090557	0.0274162205261	-0.0255357280065	0.0115254311822	0.0438205222951	0.0808157087181	0.0728422352717	0.0338815197043	0.139764503215	0.0145598641018	0.0280337274177	0.0221803151105	0.0294085726848	0.0804915373186	0.052658895695	-0.0144425115068	0.218789111511	-0.110947691809	0.0313918493131	0.0771552351701	0.0543496154582	0.00397893212121	0.0155869364262	0.00817664769819	0.080322237161	0.13692051298	0.115191112487	0.0963853394082	0.146183617321	0.0489014239816	0.0296118092875	0.0490213943769
440	FEL022_S_ATCGCCTTCGAGAAGC	FEL022	Response	001-124	0	B	letrozole + ribo	Cancer_cells_Cancer cells_1_1_1_1	Cancer cells	0.0522050450232	0.0686266574758	0.00992228753919	0.0462938195829	0.0599139494454	0.109585615633	0.146048061682	0.106761807557	-0.00241706874257	0.0164140636921	0.0316146299945	0.101339658114	0.031603048386	0.0931381937864	0.066069073504	-0.0823518683424	-0.0222466417007	0.0125568598483	0.00328741079378	-0.0707882913765	-0.0125918855528	-0.00158469087742	0.0226009394372	0.0286083982216	0.0412698670115	0.0138841299564	0.0939244543074	0.0425001778287	0.171031904974	0.0379717280954	-0.0127344032842	0.0314932026695	0.0327905492421	0.129486666593	0.0145854980747	0.0789578991532	0.125114095558	0.0887555317786	-0.0465037060177	-0.0308719051317
441	FEL022_S_ATCGGATAGTCACTGT	FEL022	Response	001-124	0	B	letrozole + ribo	Cancer_cells_Cancer cells_1_1_1_1	Cancer cells	0.0921605996739	0.162606147494	0.0773372373369	0.00434814755159	-0.00999858569834	0.114222857105	0.205722248221	0.0784046932374	0.0472060578574	-0.00396788710012	0.0220455079247	-0.0274439298001	-0.0190823257923	0.0514475570719	0.0712280152021	0.170494023798	0.111282890124	0.0725003212064	0.0423678968293	0.159347498626	0.0474003632358	0.0662339278277	0.0728659219209	0.0490618583474	-0.0137478137967	0.0113670703073	0.0332119551025	0.086831462418	0.0232900829944	-0.0654964414586	0.0602493120922	-0.0282831243863	0.193477537452	0.00170979577455	0.162060771114	0.052673890596	0.105765023987	-0.167420063959	0.102992522644	-0.0121927627876
442	FEL022_S_ATCGGCGAGCGAGTCA	FEL022	Response	001-124	0	B	letrozole + ribo	Cancer_cells_Cancer cells_1_1_1_1	Cancer cells	0.0370654450939	0.176677807237	0.0338265948845	0.0925721747117	0.114161315654	0.145644565976	0.212731532353	0.0906073031361	0.0333096554011	0.0213109465827	-0.0271015768242	0.0654781272475	-0.0654009335975	0.138035240174	0.132562592992	-0.0813019748195	0.0295205071885	0.195573836656	0.239871726386	-0.0806091272657	0.0632370948718	0.0885725923875	0.0825281674039	-0.00795596570297	0.0795320800381	0.0146478591058	0.112242832128	0.171026256951	0.177827677064	0.0231244785489	0.117944080788	0.129707262981	0.0644235516414	-0.0731255885279	0.120369990797	0.0212127322694	0.162005154179	-0.108823158693	-0.140038304381	-0.0248048852035
443	FEL022_S_ATCGTAGAGAGTCCGA	FEL022	Response	001-124	0	B	letrozole + ribo	Cancer_cells_Cancer cells_1_1_1_1	Cancer cells	0.00188541806764	0.00318965662834	0.00612232270377	0.00775701550103	0.089047608775	0.104901214479	-0.00664971351442	0.0619463658657	0.139681681717	0.0665657608558	0.0730144646584	0.0298069159847	0.0197602632782	0.182449283824	0.0316403929545	-0.0167792372492	0.119146596636	0.0150258100644	0.0439874975106	0.0345604739992	0.0251815975157	0.03859328507	0.0258750758695	0.0419669074966	0.0866998128517	-0.0466184192841	0.0915930920076	0.0566818358831	0.144533095736	0.0321570277361	0.0684964373871	0.0652648135116	0.121104115261	-0.0456311189333	0.10429496682	0.0836793782534	0.0914899270792	-0.000420932079577	-0.0602199005123	-0.00929282012612
444	FEL022_S_ATCGTAGCAAGTCCCG	FEL022	Response	001-124	0	B	letrozole + ribo	Cancer_cells_Cancer cells_1_1_1_1	Cancer cells	0.0389062575545	0.158392474098	0.0969741119803	0.0773229226075	0.0566132880534	0.135314541371	0.145588086462	0.0699961019764	0.105066413903	0.00186553200155	0.0508548110838	-0.0195570598494	0.0136678544721	-0.0614930390508	0.12569584245	-0.225116083071	0.023873871698	0.0683787267296	0.131330022049	-0.242421451244	0.00327273560828	0.00825414059551	0.0394097602527	0.0441170011777	0.0470406553514	0.0209113744894	-0.00273949379539	0.0443912870384	0.108728923938	0.000342661449504	0.0108099505617	0.0719912357069	0.129724130495	-0.0505672908302	0.0788634988568	0.084204275437	0.0848783214736	-0.169353189975	-0.201144946298	-0.155304034638
445	FEL022_S_ATCGTAGCAGATTTCG	FEL022	Response	001-124	0	B	letrozole + ribo	Cancer_cells_Cancer cells_1_1_1_1	Cancer cells	0.0980738820791	0.0499679400401	0.0434555548666	-0.0465386753462	0.0186890178191	0.0253952725642	0.0743759612424	0.0879594943971	0.0405898887219	0.062180031826	0.19426674726	-0.0102764966895	0.0240297306886	0.111941888503	0.167970354524	-0.0715940212252	0.0856083765846	0.085694002493	0.135980529243	-0.111639980193	0.0807039009819	0.0876634870721	0.00249577360916	0.0210648244496	0.0625671619146	-0.0213188415183	0.023608181194	-0.0326495899529	-0.0715728537315	0.125341966879	0.0699133847814	0.0261881990612	0.0661876034213	0.136605961215	0.129321142873	0.0381732724394	0.155731674577	0.119893285027	-0.0297783212175	0.0450587980975
446	FEL022_S_ATCGTCCCAGTTCTAG	FEL022	Response	001-124	0	B	letrozole + ribo	Cancer_cells_Cancer cells_1_1_1_1	Cancer cells	0.000496364752379	0.164768850669	0.0257321887411	-0.0344989858567	0.108359120896	0.146468418233	0.0913616460776	0.111039595502	0.129617084571	-0.030557709912	-0.0705201430908	0.099492529278	-0.0766770753503	0.180567387931	0.162684823518	-0.0877028970036	0.146392266378	0.0708816397037	0.0916623338681	-0.0831631509834	0.0476526952651	0.0900836190655	0.0859825588848	0.0911479863581	0.0629614049344	-0.0441484139371	0.142413396589	0.107241317889	0.0975362831116	0.0820868313009	0.148123467181	0.0273838167676	0.112576108506	0.00559896715117	0.120456608088	0.138212481667	0.12243339194	-0.0176909686676	-0.050872976735	-0.0348554727122
447	FEL022_S_ATCGTCCGTGAATAAC	FEL022	Response	001-124	0	B	letrozole + ribo	Cancer_cells_Cancer cells_1_1_1_1	Cancer cells	-0.0353859605617	0.0896753211159	0.083240422084	0.0453980226271	0.0915571826691	0.14094477082	0.16188941907	0.0665834709447	0.152974639474	-0.0392360834147	0.0732245730667	-0.0267092187057	-0.117447043716	0.0136251809331	0.14740150524	-0.0966157959539	0.0663345847583	-0.00313612764662	-0.000312202108498	-0.114733733347	-0.000607511276919	0.0193983252297	0.0880793371295	0.0330345641639	0.174344145669	-0.0733766584743	0.122318510863	0.0413829502782	0.0245665908497	-0.0217410195749	0.0526399405633	-0.00840806596981	0.0994565719996	-0.0451865943973	0.174431008418	0.140046306716	0.146340684261	-0.0100841509784	-0.0634811442886	-0.11547668653
448	FEL022_S_ATCTCTACAATGGCCC	FEL022	Response	001-124	0	B	letrozole + ribo	Cancer_cells_Cancer cells_1_1_1_1	Cancer cells	-0.0100291442645	0.0159237563256	0.0215963311403	-0.0532094237166	-0.0123727817423	0.110744664685	0.0539956693936	0.0818332770564	0.0930098455167	-0.0166878071978	-0.0224554099527	-0.117294394039	-0.0523698666927	0.0980791371029	0.118080742045	0.0636999730096	-0.0218157141895	0.120680440392	0.164853020573	0.0301542911154	0.106231541886	0.0758704880279	0.0103845735933	0.0384668532987	0.147606797029	-0.0464297757068	0.131370632952	-0.0557294321602	-0.0963597462743	0.0750357703239	0.175413449329	-0.0240878160742	0.0702038280423	0.0866308743163	0.0421252320907	0.0353704271603	1.81844160653e-05	-0.0266195785335	0.0364642129669	-0.0429688604199
449	FEL022_S_ATCTCTAGTCCCAAAT	FEL022	Response	001-124	0	B	letrozole + ribo	Cancer_cells_Cancer cells_1_1_1_1	Cancer cells	0.12530571533	0.0125480142575	0.102750647036	0.0189769793365	-0.0600448108872	0.122332449206	0.215777239088	0.067244764561	0.106334888287	0.0468674774826	0.032882448183	0.0190058877145	0.044058294557	-0.0561088009231	0.0991589494228	0.0584362787366	-0.000805063679148	0.140804991371	0.221178326168	0.103317650109	0.0968879705284	0.106306554933	0.0864238665577	0.0596617908518	0.0534328390814	0.0597906623444	0.095241923684	0.154804827393	0.201241024033	0.0677913202341	-0.0761553800445	0.062578620951	0.162623698345	0.151927028818	0.0831408891349	0.11031299756	0.109344227528	-0.0260287136694	0.109361042634	0.042377619648
450	FEL022_S_ATCTCTATCTGCGATA	FEL022	Response	001-124	0	B	letrozole + ribo	Cancer_cells_Cancer cells_1_1_1_1	Cancer cells	0.0288879100977	0.199447450656	0.081457713006	0.102875993195	0.0879231551802	0.0786481286813	0.0938618598945	0.103480511567	0.0249310760166	-0.0320701777869	0.0243267386259	-0.003640285429	-0.109978953094	-0.00185414355868	0.101488702906	0.0478372574099	0.122185031659	-0.0244166133358	-0.0326736268228	-0.04870370342	0.0238015464618	0.0192150632006	0.0946257982251	0.0509307555894	0.167475986453	0.0159486177933	0.182658672408	0.136915808002	0.201999915013	0.0304873069503	0.0244520799397	-0.068300302218	0.110163852374	0.0427833030601	0.0469987754299	0.0266970591857	0.182215778691	0.0931659919372	0.0312909653885	0.0200483262052
451	FEL022_S_ATCTTCACAACTGATC	FEL022	Response	001-124	0	B	letrozole + ribo	Cancer_cells_Cancer cells_1_1_1_1	Cancer cells	0.0607475449434	0.105239809427	0.0649793813909	-0.00588260858241	0.140954885731	0.0998350418331	0.16509018343	0.0826885242679	0.130596077854	0.00117636317687	0.0131720611982	0.0225405037352	-0.0109273864402	0.113191958011	0.16826970201	0.0373110725002	0.0741538816426	0.103399842253	0.14438495764	0.069768442543	0.0395194993687	0.0923020858887	0.0260961329639	-0.0119571345916	0.028014856159	0.0468845503671	0.256184042542	0.177255331843	0.0259086297529	0.0610082351807	0.0121244029675	0.00143113253015	0.131640128084	0.00147093971971	0.0747983659271	0.0950348317947	0.165638689284	-0.0261500042715	0.00951586595954	0.0389716875422
452	FEL022_S_ATCTTCACATAGAGGC	FEL022	Response	001-124	0	B	letrozole + ribo	Cancer_cells_Cancer cells_1_1_1_1	Cancer cells	-0.0078158033774	0.138879901413	0.0459616971492	0.0566848963221	0.0797147300336	0.0805914398705	0.26929219853	0.0466287584778	0.0153697434473	-0.051489961657	0.00169864116212	-0.0388617342591	-0.051574729482	0.0514951633562	0.101608499027	-0.122844188917	0.0219080695979	0.0738715955352	0.0772428401562	-0.110455257071	0.0561523625167	0.0158692758448	0.0321129080334	0.0182345433352	0.152695932099	0.0559436770536	0.125277329476	0.0569277023155	0.0990452120204	0.0796095911774	0.0790992223479	0.104682989366	0.0937821369159	-0.02407768399	0.0360051783547	0.0312507142999	0.104802499556	0.00265892083096	-0.0907072821061	0.00394945345046
453	FEL022_S_ATGAAAGTCGGCGATC	FEL022	Response	001-124	0	B	letrozole + ribo	Cancer_cells_Cancer cells_1_1_1_1	Cancer cells	-0.0153633378867	-0.0445399452727	0.0884953586513	-0.0379488104598	0.0416158951278	0.0749524595468	0.0217667956434	0.0760178628113	0.0578050728565	0.0249675290767	0.071508289997	0.0234865366582	0.0107351140978	0.133780491269	0.0953616293002	-0.0162446400932	0.0431112506413	-0.0506119450479	-0.0377997191888	0.00645581209963	0.0190322454522	-0.00602633380006	0.0560732358385	0.136231879718	0.0758448587407	-0.0705374293998	0.077245140896	-0.0167811019807	-0.0407047105437	0.0302220115865	0.162627137888	0.0547256188384	-0.0906358047665	0.060976628167	0.119709084758	0.0653231081227	0.0354243874304	0.125694397628	0.0220552058019	0.00188260489585
454	FEL022_S_ATGACCACAACCCGCA	FEL022	Response	001-124	0	B	letrozole + ribo	Cancer_cells_Cancer cells_1_1_1_1	Cancer cells	0.093328362153	0.0861358138545	0.0336923315992	-0.0617308695306	0.112700314724	0.134889236312	0.101302789179	0.0927834215618	0.0553585689201	0.104869994697	0.0189554792369	0.0769239760516	0.094621387999	0.0982439809141	0.0910610178362	0.184898186716	0.0699009095795	0.0997559579489	0.0794853224585	0.185199707048	0.11175674641	0.097039894409	0.0377448621305	0.0624844235299	0.0879060963512	-0.0241958711634	0.0592898063589	0.116699283078	0.162952327083	0.0816576289875	0.177096541025	0.0281932636216	0.237088567161	0.119420745076	0.125473140214	0.100680608215	0.224041617366	-0.00524358079628	0.23275823375	0.140111270668
455	FEL022_S_ATGAGGGCAAACCACT	FEL022	Response	001-124	0	B	letrozole + ribo	Cancer_cells_Cancer cells_1_1_1_1	Cancer cells	0.0765935976106	0.0883199202693	0.0626531181413	-0.0528218123121	0.13735616261	0.14038594082	0.137267234897	0.0458159445472	0.0303745505475	0.016670343059	0.122509807595	0.0120572070183	0.0744483214513	0.105649340077	0.135182551809	0.131133588176	0.0789645054622	-0.0179694883019	-0.0568120762219	0.0787164062057	0.0311313927027	0.00794605802993	0.0919023442805	0.0486023019896	0.0838524079558	0.0911170988034	0.147561768383	0.0425996713814	0.105245459015	-0.00473762940227	0.0772152868744	0.039838002176	0.164213181049	0.109850801696	0.179645591148	0.0635333532631	0.210410609794	-0.0566270410146	0.106157849744	0.074687708164
456	FEL022_S_ATGAGGGCATTGAAAG	FEL022	Response	001-124	0	B	letrozole + ribo	Cancer_cells_Cancer cells_1_1_1_1	Cancer cells	0.0768246883177	0.0627621986374	0.0189296470583	0.141078980167	0.0355019225816	0.098278058073	0.18613408251	0.0691481368697	0.103422567174	0.0703380485827	0.0322672776659	0.0808123481521	0.107347176125	0.0347027870029	0.0898031758821	0.210538216922	0.0501782844106	0.0533632982365	0.031713078981	0.186633572656	0.075812552706	0.059097872521	0.0832468730791	0.0450170295716	0.0420134052363	-0.0222463546754	0.118486069569	0.150777035913	0.0985250210548	-0.00838676535399	0.107234279702	-0.0278943111536	0.126827007026	0.0785519155587	0.0584109920827	0.0551635193843	0.152315539838	-0.166259704235	0.189918726449	0.144340529757
457	FEL022_S_ATGAGTCAGTTGCTCA	FEL022	Response	001-124	0	B	letrozole + ribo	Cancer_cells_Cancer cells_1_1_1_1	Cancer cells	-0.00833823054365	-0.00957112974023	0.0737039864235	0.0197361327633	0.0555879964518	0.184612483445	0.165871424228	0.0767781778959	0.0826750525893	0.00514843849861	-0.0270187293992	0.0784413800293	-0.00541818694683	0.219815027872	0.143311439632	0.0955768425995	0.0958989513155	-0.0107383973284	-0.0307391986443	0.0773588465993	0.0597659527259	0.0576217353028	0.0627746188629	-0.0269854485321	-0.0286915638911	-0.0157102504989	0.0990951530491	0.116615767657	0.18951859793	0.0455356582548	0.157291145689	0.0225572784558	0.0372049928966	0.0649206165894	0.146478922235	0.107206446092	0.162157435114	0.00182366882014	0.139005137124	0.0543010679738
458	FEL022_S_ATGAGTCCAATTCTTC	FEL022	Response	001-124	0	B	letrozole + ribo	Cancer_cells_Cancer cells_1_1_1_1	Cancer cells	0.116366416489	0.13490033989	0.0150562501871	0.0588573028576	0.0654837774832	0.121488240506	0.22693953349	0.0531964045676	0.0668870405836	0.0132665604397	-0.0231732749819	-0.0145734863604	0.00519486989842	0.233983148148	0.177005030492	0.0313534308638	0.0308252124018	0.157273478121	0.191699622283	0.0400056996171	0.126783598308	0.11490642825	0.0853806887398	0.0837964100247	0.166711858728	-0.00604391888166	0.17416457573	0.08487523366	0.0393516821765	0.0210857429566	0.0628558146971	-0.102893019149	0.0261656738832	0.0998217134029	0.0619319284236	0.0972181097011	0.125629186477	-0.0208532843387	0.0697995670999	0.123371131926
459	FEL022_S_ATGAGTCCAATTGCGT	FEL022	Response	001-124	0	B	letrozole + ribo	Cancer_cells_Cancer cells_1_1_1_1	Cancer cells	0.118196586099	-0.00162374620423	0.0221035920077	-0.0423363042536	-0.038366082625	0.0974416006341	0.0972780469246	0.0577659609505	0.0685737365411	0.106838553033	0.116454949212	0.00881863742801	0.0105112535089	-0.0101206309132	0.119364049619	0.0824863164028	0.0103549237504	0.160358355382	0.157070283806	-0.0121869052191	0.0645000954123	0.0849299945185	0.0299389260192	0.0508780273591	0.0405800421531	0.0181292636239	0.0262167830001	0.0673708483329	0.0812998912096	0.0931801962656	0.0504753505953	-0.0160256145547	0.135044439979	0.0449793912335	0.065437736301	0.107697641034	0.160313297747	0.0668932933215	0.0585927442314	0.0339630936028
460	FEL022_S_ATGATCGCACAAAGTA	FEL022	Response	001-124	0	B	letrozole + ribo	Cancer_cells_Cancer cells_1_1_1_1	Cancer cells	0.122328237554	0.0981538307659	0.0261760459047	-0.0659436385842	0.106359309585	0.149151970825	0.0896126504597	0.101705446549	0.0924684722044	0.0744200488436	0.0234397850918	0.0185003547402	-0.0368201337615	0.00986409090552	0.0685186965902	-0.0706148029938	0.0155226238187	0.0544803082741	0.073683400557	-0.068601510583	0.0435115974406	0.00676369040414	0.0665692463458	0.0306343539662	0.0764929616378	0.0611301079069	0.114797246569	0.138629218353	0.142900145471	0.0690953366573	0.118187572591	0.0810445781312	0.164974113899	0.0659632712851	0.158634871097	0.0603729605785	0.0800580747535	-0.0772335407733	-0.0293833003706	0.0174880929825
461	FEL022_S_ATGCCTCAGACTCTTG	FEL022	Response	001-124	0	B	letrozole + ribo	Cancer_cells_Cancer cells_1_1_1_1	Cancer cells	0.049730209502	0.0742695435612	0.0536917595318	-0.0185147847295	0.0739703034872	0.110026905154	0.190632712886	0.0946834396131	0.148138890469	0.106804831087	0.0547498106515	0.0782975075737	0.027146410402	0.0761231215591	0.175169028376	0.127229652038	0.0402544725232	0.0702814437822	0.134904689651	0.168712569207	0.0971681336466	0.0812532923659	0.108784859159	0.0819954281066	0.118093317349	0.0141064237128	0.169064944438	0.152088094108	-0.0239196065275	0.0145317850546	0.0518964803646	-0.0117929359792	0.116494095204	0.155540800683	0.170108345487	0.145811899224	0.147217034243	-0.121345464754	0.177314135899	0.0865926726132
462	FEL022_S_ATGCCTCGTCGTGCCA	FEL022	Response	001-124	0	B	letrozole + ribo	Cancer_cells_Cancer cells_1_1_1_1	Cancer cells	0.0192038137883	0.210159573255	0.0531405714081	0.01467657257	0.147641471235	0.0751180239263	0.229453276988	0.0706359435848	0.152773989414	0.018472851863	-0.0207927431576	0.00416172166878	0.019268613091	0.074237814485	0.1933798343	-0.0854906655088	0.10417181062	-0.0520956788362	-0.018368091339	-0.108814676066	0.0082083528917	0.015964915795	0.0309896406863	0.0587898116183	0.306196553131	0.0455583827254	0.0777262348339	0.139949176504	0.114384762709	0.0215967581936	0.156697348522	-0.0316753219935	0.1350151928	0.0312530531268	0.105568386186	0.153023611157	0.210519384918	-0.15119326956	-0.050157881076	-0.10265781977
463	FEL022_S_ATGCCTCTCACCTCTG	FEL022	Response	001-124	0	B	letrozole + ribo	Cancer_cells_Cancer cells_1_1_1_1	Cancer cells	0.00776668497868	0.149931604776	0.0998194576734	0.0659919539789	0.0815575154771	0.100905093196	0.0810528774222	0.103910535959	0.0834497703691	0.0688828199523	0.110608962022	0.0196023589901	-0.0235580069257	0.0981613421692	0.0870026195441	0.0314225606334	0.197250669453	0.10316651887	0.148843631193	0.0678073691937	0.0717851206558	0.108082102256	-0.00918698968949	-0.0308394909777	0.0724579399697	0.0490014428988	0.0430115051071	0.0940248298787	0.127893140894	0.0923153531038	0.154586980941	0.0214976581555	0.167937806166	0.0563304823538	0.0909087134241	0.0623882123305	0.147035362438	0.0116512244631	-0.0046022928736	-0.185757102798
464	FEL022_S_ATGCCTCTCAGCGGAA	FEL022	Response	001-124	0	B	letrozole + ribo	Cancer_cells_Cancer cells_1_1_1_1	Cancer cells	0.059283678783	0.0225165107512	0.0214641860278	0.0320912127484	0.0362899417855	0.15607922341	0.10053341699	0.0509469927424	0.109355565475	0.0489572155184	0.140355229018	0.0278662648832	0.0957340912999	0.0471764324047	0.0939607866007	0.0524322746316	0.0810374241192	-0.00280745533643	0.00773945081032	0.0923435777631	0.0656682983423	0.0411524946495	0.039235885953	0.00307226474369	0.0544585161893	0.0573510535902	0.118920356284	0.144887513989	0.0638774096347	0.00748157865288	0.0453493059986	0.0534831637994	0.0552838244905	0.0565305118975	0.108589351907	0.103864766652	0.0971408173596	0.150458457392	0.0966905394326	0.147582892851
465	FEL022_S_ATGCCTCTCTATACGG	FEL022	Response	001-124	0	B	letrozole + ribo	Cancer_cells_Cancer cells_1_1_1_1	Cancer cells	0.0354047324784	0.131605545248	0.0757212084441	0.0622956530755	0.127701283018	0.124734304957	0.251788151823	0.0864594398586	0.123007462145	0.0231247505676	0.0190076810672	0.0670548342474	-0.00659207054874	0.0476954983606	0.179566759387	0.0723875892743	-0.0837003857067	-0.00361737792087	-0.0365321615957	0.0937191270703	0.0349900139069	-0.0370686586696	0.12127482884	0.133043233466	0.27283963838	0.146324032171	0.1346951938	0.121667639495	0.144936199694	0.0463378100172	0.0224538429264	0.0440599487738	0.138915318493	0.129040888392	0.120460152023	0.12128875866	0.149224354088	-0.0147501818471	0.119612420187	0.169691229561
466	FEL022_S_ATGCGATTCTCTGACC	FEL022	Response	001-124	0	B	letrozole + ribo	Cancer_cells_Cancer cells_1_1_1_1	Cancer cells	0.0787689560205	0.0804781571675	0.041462417397	0.0851606550185	0.154677943171	0.0502071199418	0.105362131359	0.0332811628603	0.0751374164185	0.0664415221396	0.0695335213299	0.0926152102072	0.0881500945068	0.0746404252328	0.0923481091513	0.0929390160802	0.0447740817173	0.0439988896733	0.0310660126189	0.137602885915	0.0352258621357	0.0635562336048	0.0455567250154	-0.00520759341443	0.255261735177	0.0196521084125	0.151476464038	0.0116375433537	0.14992190058	-0.0108401463755	0.0868990100855	-0.100126021104	0.163164615225	0.104429075228	0.122294485588	0.0442275775571	0.152813469918	0.00162356527219	0.144267030123	0.00484540743524
467	FEL022_S_ATGGAGGGTAGACAGC	FEL022	Response	001-124	0	B	letrozole + ribo	Cancer_cells_Cancer cells_1_1_1_1	Cancer cells	0.0778567118625	-0.066191855414	-0.0509512242911	0.043565956932	-0.0135717597159	0.117238772054	0.0442944372331	0.054185465216	0.0767022564686	0.0325137513842	-0.0325779314926	-0.0901453284524	0.0201172295966	0.0608305738902	0.0984349293229	0.121359846693	0.199421890086	0.0404408726806	0.0065655200172	0.0388090698061	-0.00497852171948	0.069945258851	0.0343448476313	0.0224510798696	0.0584797860031	-0.083122334735	0.095800455899	0.0168301179218	-0.0670813365265	0.00981957219821	0.204281730939	0.0482414066777	0.13084112561	0.152344055441	-0.0190355786439	0.0232240928128	0.179364337291	0.051966726425	0.0380890135942	-0.0838707729456
468	FEL022_S_ATGGAGGGTGTAAATG	FEL022	Response	001-124	0	B	letrozole + ribo	Cancer_cells_Cancer cells_1_1_1_1	Cancer cells	-0.0402849183741	-0.0369039674542	0.110375688144	-0.0244266721043	0.0735628564148	0.144553548698	0.0866054412884	0.0422476094945	0.0730710153929	0.0357422451431	0.0812343459371	0.0405306341021	0.0922127133623	0.0993035660186	0.172294602583	0.0398301820118	0.144618907047	0.0715220923403	0.0294426881828	-0.00598968198613	0.0175485537863	0.0837144162266	0.136617025232	-0.0846500332377	0.189271297834	0.00256118833595	0.188912189252	0.0605594675217	0.0337906457596	0.0313474520718	0.0389180881803	-0.0122206982474	0.0245490035797	0.0513164002796	0.160160689944	0.102863879699	0.0444795777893	0.0316543299644	0.0134987619729	-0.121283400237
469	FEL022_S_ATGGAGGTCAACCGAT	FEL022	Response	001-124	0	B	letrozole + ribo	Cancer_cells_Cancer cells_1_1_1_1	Cancer cells	0.0630589650284	0.0535178809	0.0263092451256	0.0212181597192	0.0293340587497	0.0394927181515	0.0188101215656	0.0589481062037	-0.0230574301853	0.0196331555561	0.048652751018	0.0141975325452	0.0090978437127	0.0825971635423	0.113576835897	-0.0503085577669	0.114205753004	0.0872874445862	0.0841078370687	-0.154046513761	0.0626837752149	0.0764252239764	0.00759741036535	0.0986689433507	-0.0532116458044	-0.0334018580846	0.0783832772361	0.0688414228056	-0.0742725441019	0.0467337145095	-0.094020895395	0.112983610473	0.0600306634661	0.0731534804691	-0.00688863838868	-0.0580648729511	0.0929148872383	0.161551793729	-0.0733010594556	0.00528616043065
470	FEL022_S_ATGGAGGTCGCTGACG	FEL022	Response	001-124	0	B	letrozole + ribo	Cancer_cells_Cancer cells_1_1_1_1	Cancer cells	0.00951978729293	0.0186318922157	-0.028255008134	-0.119863395794	0.0197477526186	0.130428003152	0.256889376702	0.0512851613088	0.0779312801048	-0.0207436394429	-0.0094621913863	-0.00120984986656	-0.0817495185672	0.0610550776363	0.0833989652081	-0.0868582701982	0.0556975399221	-0.0248918642524	-0.0150367995449	-0.0814907789261	-0.0541237297176	0.00126736967913	0.0532442003432	0.0134829336878	0.184918945367	0.0136030636224	0.149946350486	0.14001650088	-0.00869670037312	-0.030099006395	0.0396136161575	0.00107760539064	0.159372450708	0.0789929180053	0.0925942421975	0.0204574588937	0.104875694934	-0.0926469070543	-0.0520206962225	-0.0980177822682
471	FEL022_S_ATGGATCAGGTTGTTC	FEL022	Response	001-124	0	B	letrozole + ribo	Cancer_cells_Cancer cells_1_1_1_1	Cancer cells	-0.00676490295988	0.17828852384	0.0735038131499	-0.158815921098	-0.00234362604729	0.101280592277	0.0612829570762	0.0584523202482	0.0408485328761	0.0228227759593	0.0921478982073	-0.0176300676711	-0.0275114815306	0.0866214593334	0.0616431386209	-0.0325583903309	0.214162030143	0.0026645642538	0.0703482122868	0.00749330481476	0.0197325813963	0.0738633953777	0.0691229845708	0.0606453501894	0.213366017349	-0.0180488566576	0.0511462787173	0.10230288201	0.0951938419184	0.0434173075399	0.100622549194	0.014718528252	0.235263364957	0.053828563539	0.120903677629	0.0391885364611	0.186195491617	-0.0131713203409	-0.0802332577847	-0.0762272759562
472	FEL022_S_ATGGATCTCTGCAGCG	FEL022	Response	001-124	0	B	letrozole + ribo	Cancer_cells_Cancer cells_1_1_1_1	Cancer cells	-0.0075038596746	0.127977921096	0.00128842283743	0.0907514282043	0.0586751840849	0.083659437884	0.100618653994	0.0767299374587	0.0606087847817	-0.0494227761009	-0.0962448636783	0.0109896700658	-0.231982871449	0.0186898677102	0.0493375446018	-0.254095420799	0.0707106485157	0.00144171125153	0.0286051111366	-0.269066352257	-0.0126676970111	0.0219156769132	0.0963722461333	-0.0360062638293	0.0731281266045	0.0277209649094	0.0672996551697	-0.0756380249459	-0.134678692066	0.0523939197667	0.03653961796	0.0568769109457	0.0290661361631	0.0069489956695	0.10350085256	0.129688041862	0.00585142540255	-0.0231855488037	-0.226862462854	-0.0374180050201
473	FEL022_S_ATGGGAGTCTCCCATG	FEL022	Response	001-124	0	B	letrozole + ribo	Cancer_cells_Cancer cells_1_1_1_1	Cancer cells	0.0567419709403	0.192918625306	0.0414873451398	0.0427700934466	-0.0175572378777	0.0775830001231	0.077096863129	0.075856957863	0.0462130310756	0.00128961608475	0.0154025429311	-0.0705219258655	-0.0378013503334	0.0672328892396	0.0991748377312	0.0883851111423	0.160233986646	0.145200583764	0.166188505226	-0.0108507715456	0.0884259455821	0.127920569384	0.117751879259	0.0868138476246	0.135370511625	-0.0216195421792	0.0239009500043	0.0947246707763	0.0610846685344	0.0339092824704	0.0589413251145	0.0529269341846	0.0962106217991	0.0818173775512	0.0504440169179	0.0951842385793	0.0683365002196	0.0282132240884	0.0641807350931	-0.182146249717
474	FEL022_S_ATGGGTTTCTTCTAAC	FEL022	Response	001-124	0	B	letrozole + ribo	Cancer_cells_Cancer cells_1_1_1_1	Cancer cells	-0.00141997713365	0.121525510659	-0.0121388174521	-0.0335266894158	0.0491236856273	0.133874632617	0.105028836904	0.0617757928722	0.125339112922	0.0373283632301	0.0571472054991	-0.00242485966479	-0.00696612210017	0.163254441977	0.0850690862209	0.10119394989	0.125036723193	0.0205196428438	0.0766943687815	0.143923905303	0.0663466309476	0.0713571178084	0.00529338693062	0.0272882463908	0.190209376536	0.0177240129003	0.150971919661	0.0177938033595	-0.00266844541029	0.0310986879529	0.0626308578517	0.0797509398156	0.00824602916337	-0.1033737671	0.0604189697537	0.107037562362	0.0313531737387	0.0115704819245	0.0827332739747	0.0606174931275
475	FEL022_S_ATGGTTGGTAACAGTA	FEL022	Response	001-124	0	B	letrozole + ribo	Cancer_cells_Cancer cells_1_1_1_1	Cancer cells	0.100990039485	0.0672119328586	0.0405256764376	0.0461851179565	0.0163070046974	0.157636415866	0.148143992692	0.0566779880709	0.0236085780164	0.0204992269711	0.116082373252	0.0620457251142	0.0193993087709	0.216897942946	0.103993066251	0.0187514741142	0.0983210229751	0.139166873328	0.156706530548	-0.0134402901374	0.0501774995706	0.087680537905	0.070182889952	0.0779101858681	0.106635248825	0.00396139226929	0.148453703752	0.0323671678106	0.0342912090543	0.00495728108551	0.0408662574014	-0.03663609049	0.0284855062966	0.120783695669	0.0331056171027	0.0688303748931	0.0348799169231	0.112443505413	0.0634916817749	0.145984740657
476	FEL022_S_ATGGTTGGTTGGGATG	FEL022	Response	001-124	0	B	letrozole + ribo	Cancer_cells_Cancer cells_1_1_1_1	Cancer cells	0.0547693132895	0.0863264523645	0.0806736183748	-0.0106634490321	0.0123855616256	0.116333363664	0.116554608357	0.0695594976968	-0.00704578959372	0.0438154128587	0.00787397966657	0.0793948663643	0.0333870173201	0.108117637668	0.191899601853	0.134300420002	0.0769818626395	-0.056674282327	-0.0780668898664	0.122523534439	0.029774725405	0.0277377107023	0.0656376851982	-0.0130473410228	0.0840213348823	-0.00941164582355	0.0687183223013	0.0776321365217	0.0337867974085	0.0442010090621	0.111400738697	0.121094193975	0.0927465978071	0.0374159991495	0.101533699655	0.0817500511093	0.13964839478	0.018874233703	0.123492125904	0.0305649502479
477	FEL022_S_ATTACCTCAACGACTT	FEL022	Response	001-124	0	B	letrozole + ribo	Cancer_cells_Cancer cells_1_1_1_1	Cancer cells	-0.025875148556	0.211180157399	0.0441041399742	-0.0480670473827	0.190065620006	0.124405976304	0.138551017923	0.0938423256114	0.0527938875538	0.0610775523604	0.0413986490315	0.065194660717	-0.0321707617186	0.113976640785	0.0941021864884	0.0482499678465	0.155128884702	0.198637474568	0.21327538533	0.0732003124715	0.10182517647	0.150042815689	0.0724576624466	0.0613447565824	0.0932940318772	0.0383891682835	0.0919537469006	0.035779605509	-0.0189272886183	-0.00200805050868	0.0894602597734	0.0026247726137	0.0393146563638	0.0930924155403	0.110660726651	0.133709799858	0.10041643955	0.13770459534	0.0912471207968	0.238487546935
478	FEL022_S_ATTACCTCAGTCCCGA	FEL022	Response	001-124	0	B	letrozole + ribo	Cancer_cells_Cancer cells_1_1_1_1	Cancer cells	0.0583897209315	0.0976253630008	0.0103443827929	0.0115290994532	0.0618816589923	0.0543094092643	0.0787641567072	0.0503489860906	0.00144308513011	0.0141979175493	0.108770407611	0.0215723806934	-0.00251996615936	0.175817462548	0.0804552848098	-0.00940075851141	0.119523871171	0.135012734841	0.0988243690297	-0.0914717773081	0.0384391027438	0.0784401409952	0.0494193693679	0.0208621444132	-0.028858038018	0.0240356040293	0.137583518007	0.0312395028662	0.136379099446	0.062054920496	-0.00111661532919	0.0172848776752	0.192624665217	0.159738187228	0.116964223222	0.0583650922298	0.158894352091	0.123099192682	-0.0595512449153	0.0294316299262
479	FEL022_S_ATTACCTGTTCTTGCC	FEL022	Response	001-124	0	B	letrozole + ribo	Cancer_cells_Cancer cells_1_1_1_1	Cancer cells	0.0223523534006	-0.0144680417886	0.0439007097939	-0.00824689280028	-0.0111521117591	0.0336413302808	0.0795751673677	0.0391703269404	0.00655339068402	0.10082748095	0.0415391876712	-0.07027583165	0.0269317840917	0.123526900638	0.0648302298114	0.0543587016616	0.189412344753	0.109105736041	0.127004649036	0.0535712666725	0.0478132584327	0.109275045262	-0.0385381280852	0.050056995191	0.0229796573417	0.041483080485	0.0536077448312	0.143373197722	0.00702533485976	0.107070455201	-0.115206320738	0.0849393200221	0.122061657425	0.0265796526375	0.0378223139052	0.00816292908142	0.164416717907	0.109531813251	0.0307148018924	-0.138031028247
480	FEL022_S_ATTACCTTCTTCGGAA	FEL022	Response	001-124	0	B	letrozole + ribo	Cancer_cells_Cancer cells_1_1_1_1	Cancer cells	0.0904858979114	0.227180810523	0.0430838928834	-0.040361307371	0.111218700429	0.109885029542	0.228274948399	0.0884034655638	0.0983607081496	0.0781659177484	0.121165286097	0.0913834639173	0.0843157469006	0.111446102268	0.156229333086	0.206211961849	0.048677644815	0.162305212436	0.128881710305	0.172771236444	0.119768272858	0.100718063214	0.0644330586241	0.00599840698771	0.207948306427	0.0963131682469	0.155352254116	-0.0198927131017	0.00531403558996	0.00726650258058	-0.0266994543129	-0.00233246122805	0.0604225428746	0.112539183014	0.0530727342107	0.0683631279836	0.129288330788	0.117668700305	0.196443914734	0.28005970413
481	FEL022_S_ATTACTCTCATGCATG	FEL022	Response	001-124	0	B	letrozole + ribo	Cancer_cells_Cancer cells_1_1_1_1	Cancer cells	0.0900676655147	0.0747315960567	0.0222838138573	-0.0620963690681	0.0756508232663	0.0939399076238	0.138879483741	0.0973039447949	0.0902006143467	0.0623333823914	0.0979246260587	0.0607468834277	-0.064598424118	0.0351087620199	0.125603250183	0.0410494180158	-0.0467680943475	0.191768582946	0.182408780524	0.0737580286201	0.126578766425	0.07434540964	0.0328032659039	0.0705983571204	0.0541217407491	-0.0790708694902	0.186436283373	0.167971338538	0.0111552342241	0.0729646589489	0.0500332764932	0.253028882853	0.105442677158	0.100424345215	0.144774394651	0.0706342369723	0.170142229516	-0.0217615394473	0.0876689333159	0.0755002055662
482	FEL022_S_ATTACTCTCTTCCCAG	FEL022	Response	001-124	0	B	letrozole + ribo	Cancer_cells_Cancer cells_1_1_1_1	Cancer cells	0.13878495033	-0.0443765042939	0.0269206352335	-0.0417312521696	-0.0885494530251	0.148519655302	0.109139122547	0.0560525165148	-0.0220102211415	0.0981205371354	0.102478823282	0.0441359844241	0.191514495633	0.0892571673277	0.0526587189399	0.272455874444	0.0831257052928	0.0659479998396	0.0492251346709	0.245266016969	0.0858286889802	0.100069137157	0.0778469122459	0.0473305221891	0.00791651316985	-0.00931160125069	0.0529269935148	0.0715195103766	0.051790855513	0.0680805700446	0.106886122346	0.0442997730912	-0.00248929844433	0.164226772991	0.0745663745962	0.0682203804412	0.0213486875645	0.0168207916296	0.279508951155	0.0654971628577
483	FEL022_S_ATTCAGGTCAAGCTGT	FEL022	Response	001-124	0	B	letrozole + ribo	Cancer_cells_Cancer cells_1_1_1_1	Cancer cells	0.120486410981	-0.12417596151	0.00688097150123	-0.0496245973073	-0.00988954137474	0.0747975701175	0.0369484388329	0.0621756145962	0.071040902817	-0.00337949541897	0.0948764006386	0.0808390575119	0.0288366749976	0.0582975002734	0.0637180833806	0.080338479222	0.0977534187263	0.0427974943813	0.0395655768505	0.0510588204535	0.071627818141	0.053923445496	0.0545748436508	0.034017110051	0.0432773924643	-0.0103544344689	0.0257903693756	0.08396709344	-0.0454570472756	0.039005945707	0.0676653377301	-0.0838274300212	0.131052500219	0.125088551588	0.0915764650101	0.0336157120474	0.0742235818704	0.0798940845556	0.05146232321	0.0663596010921
484	FEL022_S_ATTCATCAGGTTGTTC	FEL022	Response	001-124	0	B	letrozole + ribo	Cancer_cells_Cancer cells_1_1_1_1	Cancer cells	0.0132941038664	0.0520985021116	0.0434977811171	0.0517705507329	0.076936468599	0.0883915370127	0.0959799625562	0.0766682898093	0.0287987216496	0.0480098683072	0.0348426607653	0.0389006846431	0.0758934349584	0.165947299373	0.0512324452944	0.142438956665	0.0680655151339	-0.0418789531756	0.00791489823145	0.193596030265	0.0320914382212	0.0767397607663	0.0750033467284	0.0551573735528	0.191618493444	0.179901838142	0.117505949318	0.0864514826141	0.110344038468	0.0243824851603	0.0342785855388	0.0526061661804	0.124619290812	0.0558344708742	0.140388524562	0.146462927541	0.150132573781	0.0485867873704	0.195565058505	-0.134387898738
485	FEL022_S_ATTCATCCATTGAGGG	FEL022	Response	001-124	0	B	letrozole + ribo	Cancer_cells_Cancer cells_1_1_1_1	Cancer cells	0.0228300048986	0.242957697286	0.0176745860463	-0.0199008570948	0.116166585715	0.116204344554	0.248861022725	0.0899649255403	0.0601107948651	-0.0149127228002	0.0249211501531	-0.0228253818048	-0.0443857438103	0.0445678684045	0.204960707029	-0.0583835583541	0.191973564478	0.0118059039288	0.0315728619933	-0.0422615617588	0.024000323933	0.0623975408915	0.0883795671268	0.0369624472466	0.110034329831	-0.0741860802301	0.161967835501	0.0529348425688	0.0205631494922	-0.00762301552812	0.0950451484889	0.00217858457845	0.0987938719627	0.0220842155345	0.14184481917	0.0719751536002	0.176824482193	-0.0367830282363	-0.117507533312	0.0430487011636
486	FEL022_S_ATTCCATCAACCAGAG	FEL022	Response	001-124	0	B	letrozole + ribo	Cancer_cells_Cancer cells_1_1_1_1	Cancer cells	0.080080906867	0.106169917566	0.0875744257701	-0.0793156435961	0.0863399659551	0.163739651688	0.0991096581785	0.0666434404821	0.109806150307	0.0816794932635	0.156101131784	0.0648105683907	0.0259778030471	-0.0578194098697	0.100514816831	0.0814553305236	-0.00866149679691	0.118813339549	0.15644081963	0.126822685574	0.0527247042079	0.0933459422667	0.0621354474405	0.135435573567	0.259276302522	0.204334056563	0.239973888999	0.139951902227	0.0613989106916	0.115648390404	0.0985667913748	0.116684511699	0.213803970238	0.127188655769	0.193600809099	0.0227292310118	0.23651181257	0.0363651141946	0.127601118857	0.102142488553
487	FEL022_S_ATTCCATCAATGCAGG	FEL022	Response	001-124	0	B	letrozole + ribo	Cancer_cells_Cancer cells_1_1_1_1	Cancer cells	0.0520689669862	0.0576969518581	0.0129982840842	-0.0168143686644	-0.000519168308968	0.106286425844	0.143129958174	0.0766823831937	0.141424805806	0.0410118478989	0.110190613243	-0.0399636178941	0.0199010373426	0.0263006403512	0.0518721582514	0.0449708416284	0.139096584846	0.0706163157264	0.106122227349	0.0766528549284	0.0212450373189	0.0616282572965	0.0354754017967	-0.0161455464928	0.127422012839	0.0673814346012	0.0733226866067	0.117647591179	0.155708430053	0.00597903903188	0.0466463320046	-0.059164725053	0.107211207085	0.0128932199142	0.0507585820337	0.0775768070238	0.139735380849	0.052997508383	0.0169898184704	0.0400306613952
488	FEL022_S_ATTCCATTCAAAGGTA	FEL022	Response	001-124	0	B	letrozole + ribo	Cancer_cells_Cancer cells_1_1_1_1	Cancer cells	0.0384089969924	0.143301331709	0.0502251653743	-0.0490845095757	0.0242708776667	0.10160865822	0.130971301072	0.0885989133095	0.0500137510648	0.0599251862552	0.0266663347071	0.0374646328651	-0.0527816539759	-0.0836723061728	0.10714469362	-0.0967725270806	0.0707952538983	0.0840371928723	0.115234534153	-0.0831935438857	0.045453440707	0.0548499852891	0.0338812757138	-0.0418136417198	0.0222776470784	-0.0275135299129	0.114608043932	0.0747280004664	0.0658432159433	0.102475148574	0.00513973679513	0.0771726163105	0.110969057426	-0.133882600438	0.0882892327365	0.0475336232513	0.119954796587	-0.0253217747956	-0.0596242640154	-0.0932174888943
489	FEL022_S_ATTCCCGAGTCTACCA	FEL022	Response	001-124	0	B	letrozole + ribo	Cancer_cells_Cancer cells_1_1_1_1	Cancer cells	0.129033203967	0.0717499072066	0.0474862672681	-0.00584344258134	-0.0777218008116	0.136334216384	0.102504741474	0.0644592085264	0.0354182285738	0.0233135930039	0.0635470815051	0.00101808211485	0.0497474287615	0.268645918234	0.133531176942	0.0318100629295	0.155067270012	0.110613861779	0.117316506647	-0.0307646617147	0.00569915654367	0.104831515552	0.082327394648	-0.0842019545903	-0.0214667128841	0.0849694087447	0.145305392824	0.0888507839078	-0.0382528623125	0.0300548574352	0.0441051166373	0.0829347364258	0.0138333406345	0.114171166629	0.11053878848	0.0888664010014	0.0522158075766	-0.00271191861784	-0.0108085675621	-0.0783523171691
490	FEL022_S_ATTCCCGCAGCCATTA	FEL022	Response	001-124	0	B	letrozole + ribo	Cancer_cells_Cancer cells_1_1_1_1	Cancer cells	0.0282843207851	0.0300034178124	0.0955410734935	0.13460737492	0.0667822121686	0.164764015716	0.23152436888	0.0569017825846	0.0860250337018	-0.0107530751444	0.0587082732245	-0.00879148395051	0.00961601427701	-0.0441452884429	0.144994685595	-0.216177944677	-0.0508133835203	0.136685031642	0.209744646758	-0.233000101214	0.0343124127744	0.0247335221781	0.0346178757655	-0.0650608046489	0.1167223303	-0.00609811940335	0.233971913739	0.0265756998357	0.0761445030666	0.0645690145596	-0.00592319107029	0.0474046905793	0.0340551928296	-0.0537616016084	0.155247515858	0.0742449860601	0.0562705514473	-0.0982342231786	-0.188504245731	-0.119210772836
491	FEL022_S_ATTCCCGCATAGACTC	FEL022	Response	001-124	0	B	letrozole + ribo	Cancer_cells_Cancer cells_1_1_1_1	Cancer cells	0.00172353809894	-0.011253065945	0.0936294841241	0.0753811542884	0.0921212434441	0.108296435697	0.0815914256475	0.0658019944906	0.0658308417453	0.0337655871562	-0.117180130928	0.053641241049	-0.0446855996577	0.0997238878493	0.0885766840167	0.182432899582	0.0703765739956	0.0201039945406	0.0502115455124	0.185249831741	0.0583542584882	0.0587691389671	0.0676617961827	0.102395362229	0.0201607275674	-0.018136891874	0.146329471719	0.0520779162959	0.137432103566	0.0748091823162	0.200205637683	0.167934631227	0.0825301755921	0.0267475417933	0.0997729302631	0.126100413415	0.0911871604727	-0.122071552251	0.122037820192	-0.0432485861834
492	FEL022_S_ATTCCCGCATCGCTAA	FEL022	Response	001-124	0	B	letrozole + ribo	Cancer_cells_Cancer cells_1_1_1_1	Cancer cells	0.0370881675952	0.132519950081	0.102504075637	0.0975027164216	-0.0206300647655	0.140377197475	0.140384650889	0.0855596062596	0.110347091015	0.0947173435952	0.0725931724135	0.00778679792437	-0.0334211756768	-0.00169741891426	0.0975959658364	0.0141671239361	0.160440033383	-0.080345545648	-0.0667770950666	-0.0179308558404	0.0100527068144	0.019574540856	0.0665230280682	-0.0463132852286	0.0667095057759	0.0423113870588	0.00593127730964	0.035485427347	0.029842667808	0.0269944397125	0.108158416736	-0.0483522590144	0.144971799172	0.0918465074312	0.0809498200716	0.129798598525	0.0841836483607	0.0621656902265	0.0563683077772	-0.013180960131
493	FEL022_S_ATTCGTTGTGTACAGG	FEL022	Response	001-124	0	B	letrozole + ribo	Cancer_cells_Cancer cells_1_1_1_1	Cancer cells	0.0622734424187	-0.00120035453167	0.0432051543459	0.0217911667012	0.0440971028769	0.148338683013	0.212515101514	0.108580143714	0.122678662679	-0.0450355386458	0.0725848247583	0.071832187679	-0.0597725742763	0.0721958300844	0.155287042937	-0.0501094015397	0.0218838701331	-0.11875162542	-0.12091171874	-0.030527404452	-0.0406299165881	-0.027348439732	0.115536444814	0.0684911748303	0.0355821226122	-0.0118064300077	0.159918498939	0.196391950308	0.0453053538025	-0.00453439272888	0.116940552501	0.098547455881	0.00111173261556	0.118512470094	0.0995713794711	0.0350985417654	0.175876658649	-0.0491176589026	-0.0102208843591	-0.00172211493836
494	FEL022_S_ATTCTACAGAGCAGCT	FEL022	Response	001-124	0	B	letrozole + ribo	Cancer_cells_Cancer cells_1_1_1_1	Cancer cells	0.0599039859914	0.0602716260652	-0.0295273571409	-0.0727808673556	0.107016339363	0.100308798914	0.0816419569686	0.0939185451318	0.0652177583312	0.037382455538	-0.0365044179526	0.00772063580049	0.0528621324396	0.142693140775	0.134749083128	0.115673325532	0.0779959280854	0.0487074088552	-0.00196243479504	0.0805201614065	0.0026716828744	0.0708492200044	0.116454339253	0.0823939870311	0.11390257756	-0.0261939847426	0.269693522682	0.130170507334	0.0194787093932	0.0550868418363	0.153031069365	0.0912301437133	0.137142902568	0.146136462151	0.0726827101732	0.0793758296987	0.107891052284	0.0337881061046	0.0912520742544	-0.044098673335
495	FEL022_S_ATTCTACGTACCCGAC	FEL022	Response	001-124	0	B	letrozole + ribo	Cancer_cells_Cancer cells_1_1_1_1	Cancer cells	0.0169640957077	0.133551554385	0.0854892012403	-0.0100160533866	0.106560425055	0.109047976243	0.189213236238	0.0702053035005	0.0564105644362	-0.00376158083379	0.0627346767604	-0.0437446953156	-0.0162501020649	0.0967834735404	0.184340604364	-0.0397064785196	0.131404854414	0.102854667964	0.147298943232	-0.0794687773997	0.082187995229	0.0724755939851	0.0919308979795	0.0788947864588	-0.0217074868498	0.0767650852222	0.228825065605	-0.0248616146902	0.172519455561	0.0461145161822	0.0964511173089	-0.0433282621937	0.107940088173	0.061058402664	0.150564149448	0.0772166546308	0.0940301293781	0.0373429570359	-0.164138873547	-0.00459896406822
496	FEL022_S_ATTGGGTCACTTCAGA	FEL022	Response	001-124	0	B	letrozole + ribo	Cancer_cells_Cancer cells_1_1_1_1	Cancer cells	0.139072650209	0.141815352048	0.065369808146	-0.0465026545888	-0.00392423863358	0.0773758420117	0.106088560732	0.0461556369326	0.0593389825871	0.0411934173469	0.0727343543466	0.0380277032461	0.0203469931246	0.200296532966	0.0671325436416	0.0298135972755	0.122911813599	0.0464484975688	0.0320443579524	0.0672277143385	0.0326100920208	0.106014903618	0.0635104028895	-0.0115451501661	0.0496530112741	0.0384305057138	0.142607606082	0.051884327508	0.137691124228	0.0865363876603	0.0871322025565	-0.0670777749628	0.0908895507767	0.0946812064297	-0.0282734085293	0.119189657831	-0.0383867307261	0.0653748799991	0.0743543499012	0.217576617267
497	FEL022_S_ATTTACCCAGCGTGCT	FEL022	Response	001-124	0	B	letrozole + ribo	Cancer_cells_Cancer cells_1_1_1_1	Cancer cells	0.0991634954022	0.0569507446135	0.0923901756005	0.0543704864936	0.0909440083253	0.0492034252092	0.0286812962304	0.0837301129164	0.023434456492	0.0935145017994	0.159484715633	0.166099531499	0.130947692488	0.253912205847	0.122569714	0.031117810007	0.0775543432108	0.122067458851	0.0723311061671	-0.0112926003975	0.0840156129305	0.0431485722798	0.0602298797942	0.093507368627	0.0937419765671	0.0541060843058	0.0416904466135	0.0641954465083	0.0927448185112	0.0809185914569	0.00766127586376	0.0150343038477	0.076305007868	0.150951695351	0.075496633855	0.108989444571	0.152430608278	0.0818971257342	-0.0118901567613	0.187062302532
498	FEL022_S_ATTTCACGTCATAGTC	FEL022	Response	001-124	0	B	letrozole + ribo	Cancer_cells_Cancer cells_1_1_1_1	Cancer cells	-0.0134336578793	0.0915947164695	0.0433536900118	0.0811749073457	0.206941775668	0.134702869094	0.120454353449	0.0852992695354	0.0932546457129	-0.0294442649132	0.0639739047479	0.00297803387116	-0.0787907502621	0.00312495521442	0.169445344289	-0.0459450123164	0.067713374213	0.0673846302118	0.0966570566455	-0.120167705199	0.057568927607	0.0459682937008	0.105229590139	0.0627640303124	0.179623916198	0.0304479681082	0.185270857431	0.125978469577	0.160704326832	0.0630158782269	0.0755235838958	0.0919765487587	0.149150077657	0.0846787105596	0.152758858887	0.0437845537888	0.220198702744	0.000794703067927	-0.0978097569314	0.0368062070446
499	FEL022_S_ATTTCTGGTGGATTTC	FEL022	Response	001-124	0	B	letrozole + ribo	Cancer_cells_Cancer cells_1_1_1_1	Cancer cells	0.132903619915	0.213334752283	0.0897443249747	0.107376538505	0.152282475189	0.123384044273	0.147607293669	0.0993302745052	0.115859491862	0.0272106363349	0.0147020674822	0.0533719761391	0.017944487007	0.162040336018	0.144782197376	0.0821233962336	0.0641833173307	0.0628264282756	0.0449433506226	0.11545975182	0.0347446544761	0.0315870545809	0.0292441333376	0.0356760474817	0.287667002292	-0.00598809949319	0.118297535952	0.0835109153833	0.0246758793898	0.0329887939005	0.0812319235846	-0.0421036951889	0.173540649413	0.0542728327053	0.0995248998792	0.0846344262375	0.140524027737	-0.0417685355142	0.0595037491243	0.0417148224003
500	FEL022_S_CAAAGAAAGACGTCCC	FEL022	Response	001-124	0	B	letrozole + ribo	Cancer_cells_Cancer cells_1_1_1_1	Cancer cells	0.0647042560463	0.0110334745895	0.0102310360482	-0.0282187082417	-0.00433330152675	0.123208829746	0.115210578258	0.0828917995027	0.085164194802	0.0933003560433	-0.0247617203044	0.127843785181	0.0234291128774	0.108065273339	0.0761397307693	0.0897583825855	0.122337824192	0.0179880797227	0.0443965083509	0.137343451819	0.0335620619159	0.0607380506534	0.0330016621579	-0.0882410521083	0.141749494029	-0.0108472875029	0.185099655764	-0.047037753128	-0.042548790646	0.0735215571817	0.0877379783056	-0.0588092761127	0.100762113254	0.164935247157	0.14343960664	0.0650636763534	0.0366500946976	0.0846816691899	0.0676795164763	0.151971599494
501	FEL022_S_CAAAGAAAGCCTCTTC	FEL022	Response	001-124	0	B	letrozole + ribo	Cancer_cells_Cancer cells_1_1_1_1	Cancer cells	0.0510622664797	0.199834476507	0.0836353988074	0.108320111342	0.0535794801832	0.112485693598	0.2124185136	0.109876042415	0.125490852617	0.0252143786343	0.0298246865475	0.000395289801291	0.0180699120358	0.0690191718846	0.178145363358	0.0184209948684	0.00521257539158	0.0164655769993	0.0276809955239	0.0517156610665	0.029251410308	0.00477846660537	0.0759818600348	0.119749738169	0.224376698737	0.0695739796666	0.145136551223	0.0160684996907	-0.0255566819789	0.10536975384	0.0264846870451	0.0285943195399	0.0561888300749	0.0525311386279	0.0781818853786	0.0505285266958	0.0943535218553	0.0938037287409	0.0621919848904	0.125413898068
502	FEL022_S_CAAAGAACAACAACAA	FEL022	Response	001-124	0	B	letrozole + ribo	Cancer_cells_Cancer cells_1_1_1_1	Cancer cells	-0.0040645942675	0.0204063125252	0.0775593232139	-0.0783630332857	0.0190478561994	0.149057612774	0.199587565128	0.0681031216437	0.111379839129	-0.0516827383754	-0.0244543668418	0.0866866893837	-0.024800121251	-0.0385464695927	0.157082707526	0.00763029079719	-0.0727804210539	-0.0216827802484	0.0233913875941	0.0202944307763	-0.00720866015856	-0.0114684188869	0.0149275342715	0.0730018950401	0.12043177404	0.0169789232296	0.0788047791847	-0.00690963561263	0.138331006589	0.0634502506575	-0.0191884965367	-0.048914060385	0.0469028862788	0.0854991800671	0.0504037767579	0.0579209417104	0.0639837138708	0.0394508579559	0.0445306717084	0.0439546468493
503	FEL022_S_CAACAACGTACGATCT	FEL022	Response	001-124	0	B	letrozole + ribo	Cancer_cells_Cancer cells_1_1_1_1	Cancer cells	0.0380712885757	0.0944054556773	0.0829009709374	0.0647413079607	0.131707935355	0.0804076686694	-0.0291449987201	0.0671412366533	0.0556385556396	0.0562087886475	-0.0793855770519	0.0423509056667	-0.0159271051561	0.0490668016726	0.119883688144	-0.0689367848697	0.10485557614	0.0700727725164	0.0543063023457	-0.18242390931	0.0374818807906	0.0413782155257	0.0515280067129	0.146445049882	0.0403393927208	0.084202086697	0.154338943504	0.159108009239	0.120028252115	0.0304983092397	0.107066943753	0.0991529410315	0.119752984853	-0.0231707240712	0.067754620965	0.0603117378412	0.216264153205	-0.171599093565	-0.0845406792124	-0.016430767654
504	FEL022_S_CAACAACTCACTGGTA	FEL022	Response	001-124	0	B	letrozole + ribo	Cancer_cells_Cancer cells_1_1_1_1	Cancer cells	0.0982969806156	0.0280483924889	0.0214172511592	0.0607497864461	0.193050419507	0.185272222249	0.240493381755	0.111546743217	0.121664417173	0.0661983583884	0.121981970055	0.0655705448975	0.18038996122	0.0229627266698	0.122830911645	0.049085781354	-0.0269404786492	0.104985977011	0.090737927812	-0.0247326246817	0.0814262283568	0.0288607453648	0.0536911988038	0.132695765833	-0.033408383617	-0.0292557909855	0.143915058137	0.146600680393	0.0868945179473	0.0237194676921	0.138719271646	-0.0345816900788	0.182271183999	0.120475118746	0.043074607558	0.0922861180899	0.206399192421	-0.0904615551467	0.0121173227438	0.112896612657
505	FEL022_S_CAACAACTCTAATTCC	FEL022	Response	001-124	0	B	letrozole + ribo	Cancer_cells_Cancer cells_1_1_1_1	Cancer cells	0.052536255279	-0.0714831344252	0.100225695284	0.205143899285	0.107126322576	0.124287965952	0.123812651712	0.0653550910018	0.145513590946	0.0190644785461	-0.0202683852059	-0.0917282618314	0.0436191685705	0.0135764408362	0.0450780386966	-0.00356121874256	0.0415819231159	0.109130476195	0.178111973244	0.0242148633992	0.0818702776985	0.100600106153	0.098289368155	0.0343719884159	0.0395544365786	0.0557707931232	0.0147477806332	0.134167148053	0.110046409395	0.0555574657496	-0.00474967208246	0.103446490144	0.14633445024	0.00998103646137	0.126561966422	0.129527069234	0.214802329999	-0.00949233077665	0.0367640371972	-0.0951495194896
506	FEL022_S_CAACAGTCAGGCGATA	FEL022	Response	001-124	0	B	letrozole + ribo	Cancer_cells_Cancer cells_1_1_1_1	Cancer cells	-0.0346004947283	0.1656161162	0.133913862308	0.0408353121854	0.155982229616	0.162249547888	0.123141365212	0.087251509332	0.0909002064531	0.0159816181252	0.0191932307184	-0.0810872623657	-0.114452349945	-0.0291572842297	0.118543910236	-0.108432616	0.0689497551008	-0.048235220346	0.00146091199637	-0.0943951708162	-0.036172145136	0.00552768467239	0.107385945182	0.146801811685	0.224169674084	-0.0277241317429	0.189065656242	0.0191898232072	0.0146644292268	0.0881771517431	0.0667363371023	0.117013253168	0.0791923721859	0.0414505274608	0.0480157064141	0.123030829076	0.115549462014	0.112902835194	-0.0752916017295	0.0245853076721
507	FEL022_S_CAACCAACATGGGTCC	FEL022	Response	001-124	0	B	letrozole + ribo	Cancer_cells_Cancer cells_1_1_1_1	Cancer cells	0.0412035457937	-0.137499959783	0.0651522906009	-0.0111351288371	0.00398741238922	0.040309353114	0.0912252911641	0.107987930518	0.065459536105	0.0404549920614	-0.120183812872	-0.0113180197625	0.0163511011212	0.0374856139814	0.168680753793	-0.0607928068122	0.125324797338	0.112026300029	0.130118143624	-0.0976556706845	0.0375396718966	0.123363000846	0.0478857611305	0.0758181023858	0.0353352083771	0.046854906243	0.107610806462	0.0853265823697	0.089492876653	0.0138418037127	0.0230177363289	-0.0210922241845	0.15685723429	-0.0311467414536	0.0729420087902	0.153491081607	0.102278387274	0.0392641333719	-0.0845789885632	-0.085762462238
508	FEL022_S_CAACCAATCTTGCAGA	FEL022	Response	001-124	0	B	letrozole + ribo	Cancer_cells_Cancer cells_1_1_1_1	Cancer cells	0.02173654612	0.133412325871	0.101597397085	0.001175688609	0.138515244158	0.105226432829	0.203010717285	0.0897725591842	0.112099558173	0.020077827361	0.0737392682743	-0.0649939169935	0.00947963656352	0.0852655892	0.110693990446	-0.0369732698888	-0.0331440646765	0.0405077827337	0.0580659909867	-0.131039033354	0.0277143577055	-0.0134624409529	0.0698333580432	0.0803421441214	0.131511589046	0.0425743082247	0.0940355122192	0.118096818448	0.0185425546861	0.0288649823678	0.00733765403945	0.0482384292674	0.217234366565	-0.0053621315804	0.13811597542	0.0518556003021	0.160780867118	0.0328408530744	-0.102506005033	-0.0786807800196
509	FEL022_S_CAACCTCAGCACTCGC	FEL022	Response	001-124	0	B	letrozole + ribo	Cancer_cells_Cancer cells_1_1_1_1	Cancer cells	0.0978810539948	0.0951709865978	0.062774111884	-0.0070430096629	0.035058667026	0.109277221411	0.199900025195	0.0721650009509	0.0685244496034	0.0821379196783	0.0700692911692	0.0596981290876	0.0789492389782	0.0955174460472	0.132254155984	-0.0958162017931	0.015525308758	0.116104987797	0.119886711857	-0.0922234742147	0.0819424007833	0.0531843730993	0.101307939817	-0.0518692389216	-0.0369848369783	-0.00161239098564	0.0506099749193	0.127141187935	0.229193413512	0.0395653332302	-0.0134618396258	0.114123819368	0.0952322533504	0.157503447445	0.188668971636	0.0813205264641	0.12099755729	0.0352247002577	-0.0654127398917	0.0878641090314
510	FEL022_S_CAACCTCAGGTTGGTG	FEL022	Response	001-124	0	B	letrozole + ribo	Cancer_cells_Cancer cells_1_1_1_1	Cancer cells	0.0634340144903	0.0101693527458	0.0159126317854	0.0758903691654	0.0338212573435	0.0096291605286	0.0919732084474	0.0437032964799	-0.117865556861	0.105554611168	-0.0136336029353	-0.0474874706633	-0.0162106441356	0.0598784657102	0.10208868448	0.00896850779753	0.185486532933	0.0893026739117	0.137355427729	-0.00718451883406	0.0872930343061	0.125546481178	0.0242173430646	0.0606942813806	0.00156778304396	0.0656477218796	0.181846737814	0.0401952384358	0.0793698307839	-0.00275820021175	0.0525784021998	0.101112533031	0.11246018882	0.113301361213	0.00660610010424	0.0687451592228	0.0784853519994	0.0053336635913	0.0553572012017	-0.0599945225886
511	FEL022_S_CAACCTCCACTAGGTT	FEL022	Response	001-124	0	B	letrozole + ribo	Cancer_cells_Cancer cells_1_1_1_1	Cancer cells	-0.0545880615727	0.114845064911	0.0314472416713	0.0201197388438	0.0546406314644	0.132203407655	0.228337053124	0.0734493844829	0.0591833329191	0.00107479801519	-0.015970269843	-0.0686049297045	-0.0509224747558	-0.0773362770162	0.114466583738	-0.0383620039624	0.116251912938	-0.00833369012154	-0.00995664954718	-0.0804758996278	0.00785717832044	0.0570017981263	0.00591438450056	0.0914303120606	0.0661604297668	0.0214093465182	0.187040115886	0.135726768463	0.141732429401	0.0185916627562	0.145286121244	-0.0373663241018	0.212371148426	-0.00780931002189	0.0998156022658	0.0768310170513	0.222968869514	-0.0558463314824	0.00368488893664	0.041127202775
512	FEL022_S_CAACGATGTCTTGTCC	FEL022	Response	001-124	0	B	letrozole + ribo	Cancer_cells_Cancer cells_1_1_1_1	Cancer cells	0.0448221226766	0.15759291398	0.0348753180251	-0.0405891492221	0.0622366990252	0.159518149702	0.116061752459	0.0656988810542	0.0585481235502	-0.00203710702169	0.0541425298917	0.0918947942385	-0.0603081648444	0.185478665977	0.155513199949	0.0179478024534	0.103896892228	0.00490300398644	-0.0271565077149	0.0288182571454	0.0252825795119	0.0159646826746	0.0455309699142	0.00247755987282	0.157079392742	0.0182207747017	0.231847950923	0.168102821849	-0.0217326938124	0.0226529400477	0.0889289500155	-0.00422999447852	0.0528602890049	0.0442427245088	0.13429687091	0.0506930753025	0.032103612895	-0.0256445162059	0.0588151576519	0.110804480417
513	FEL022_S_CAACGATTCACTGGTA	FEL022	Response	001-124	0	B	letrozole + ribo	Cancer_cells_Cancer cells_1_1_1_1	Cancer cells	0.0497512265853	0.0436513289196	-0.00333785825523	0.0276832137863	0.0625971668575	0.148161618949	0.145992017138	0.0827149328038	0.0701841903146	-0.0149624074363	-0.0290405979562	-0.0942906955609	-0.0387151204114	0.0839902858967	0.0721680330643	0.048659492997	0.0157805502963	-0.00423825578323	-0.0314659839116	-0.00805023019114	0.0204919143626	-0.011129589723	0.0264531428146	0.0372142212447	0.0900402109037	0.0461578331453	0.055864124756	0.0481564634861	-0.0519040694825	0.0102960712609	0.120499949917	-0.0410472621126	0.0876665441253	0.0453806992652	0.0740868240057	0.0684032923914	0.0696456549308	-0.12662938031	0.0121320380315	0.00900588859933
514	FEL022_S_CAACGGCAGAAATCCA	FEL022	Response	001-124	0	B	letrozole + ribo	Cancer_cells_Cancer cells_1_1_1_1	Cancer cells	0.00121722233981	-0.0366001510736	0.0185924057946	-0.0332173776113	0.0911837241754	0.106567376392	0.14869567005	0.0717270342965	0.0974650996526	0.0186967997829	-0.0639134865896	-0.0399937527887	0.0207135402202	0.0350333359042	0.131498846872	0.148315137008	0.0240403928758	-0.00918870070825	0.011869364105	0.199053547475	0.00632646256705	0.0430704129499	0.0719070034969	0.088189694534	0.233657113938	0.065486479472	0.176061613355	0.0505014883186	-0.0331749104595	0.0715093215853	0.192346956371	-0.0753110127375	0.133464829641	-0.0584283660529	0.100444008935	0.0608790575483	0.123918618732	-0.0566669439754	0.19530241035	0.0182144464869
515	FEL022_S_CAACGGCAGATAACGT	FEL022	Response	001-124	0	B	letrozole + ribo	Cancer_cells_Cancer cells_1_1_1_1	Cancer cells	0.112989992522	0.157305435013	0.0421087291521	0.0457063951023	0.043834920565	0.100173561915	0.252587523328	0.0586762723805	0.0584454624803	-0.0257430610025	0.0609165761206	0.00410909081967	0.0269023873535	0.0966743986679	0.171851435689	0.0972402536445	0.0793193752038	0.113162849601	0.150732500811	0.133365913696	0.0822841060821	0.0809532068293	0.135770329484	-0.0129069331172	0.00344188520324	0.149437027725	0.0151318732128	0.00870119271236	0.0146825160809	0.0321230817723	0.0229473857448	-0.0320781592616	0.0412058458587	0.0325006516339	0.0412591236568	0.0405360759777	0.137698011492	-0.14594391549	0.0777274171012	0.0910818928424
516	FEL022_S_CAACGGCCAGACCTAT	FEL022	Response	001-124	0	B	letrozole + ribo	Cancer_cells_Cancer cells_1_1_1_1	Cancer cells	0.0717704233915	0.235041215874	0.0733952741841	0.00912447295817	0.02455306324	0.128586199362	0.0671774114234	0.135336328978	0.140908394092	0.0342900459062	0.0235274686808	0.00070271789552	-0.0370939116888	0.0602559725366	0.104156474277	0.137924745245	0.138368351047	0.0726248932383	0.130294422931	0.170059435746	0.0664320863472	0.117564047221	0.0649952716078	0.0699101864077	0.132126672345	0.0600082572197	0.11771350857	0.0470519582171	0.0223459943309	0.0421794728328	-0.0174033987106	-0.0338587837264	0.140761002461	0.0557572174095	0.185889254435	0.136021419209	0.0466695727994	0.0880909569891	0.125840457824	0.108666915864
517	FEL022_S_CAACGGCCATGGACAG	FEL022	Response	001-124	0	B	letrozole + ribo	Cancer_cells_Cancer cells_1_1_1_1	Cancer cells	0.123149536681	0.0930196157633	0.0784771191652	0.0564958494212	0.22633700348	0.172951793254	0.218542049658	0.0576506152704	0.0792202596789	0.0310152622998	0.0958454902736	0.0795455658	-0.0385813120064	0.110618161129	0.132268571392	-0.0120094615394	0.124274187487	0.146855502806	0.134787679669	-0.0536490667162	0.120701073062	0.0544237797011	0.0318809964865	0.011777592356	0.161434987868	0.082087378379	0.248526498122	0.150291702403	0.0936983593845	0.00807203574312	0.0941930886212	0.0259602963269	0.228536974165	0.090347314295	0.0604573270745	0.0347188761357	0.154375795655	-0.0169890740872	-0.0566247526067	0.0898270253768
518	FEL022_S_CAAGACTGTAATGCGG	FEL022	Response	001-124	0	B	letrozole + ribo	Cancer_cells_Cancer cells_1_1_1_1	Cancer cells	0.140730577728	0.0391554609132	0.0760569275947	0.0199572950881	-0.0199871506649	0.110752778935	0.0206786726062	0.0603876078991	0.0524972825488	0.087017577447	0.206861505043	0.0607711490245	0.104886621563	0.174250033047	0.102428439265	0.14157352091	0.148242433256	0.144508820725	0.140335277529	0.154280480619	0.123328581867	0.132054752977	0.0894967282114	0.0434105642194	-0.0301537781748	-0.0375936752062	0.164596742806	-0.0491905596938	0.0865647153529	0.0162266107602	-0.0258963268229	-0.0378504826341	0.19420348386	0.0196992253072	0.0808122920648	0.0973292370091	0.0435556604853	0.0733193777663	0.146389795369	0.155686992119
519	FEL022_S_CAAGACTGTATCAGGG	FEL022	Response	001-124	0	B	letrozole + ribo	Cancer_cells_Cancer cells_1_1_1_1	Cancer cells	0.00905324327637	-0.10059162386	0.00178291752318	-0.0231387023885	0.134876721483	0.172393160582	0.0236527395467	0.0884369253587	0.11941226566	0.0891427370658	-0.0409641640328	-0.0117988508894	0.0241753518557	0.103901286013	0.128788709049	0.139994028631	0.032183381423	0.0482704941857	0.0208014857103	0.147570454962	0.0377823347536	0.0792674169479	0.0575582134331	0.0431808626121	0.0925964203271	0.0102509682229	0.261004728784	0.0605487332151	0.110394456258	0.0342524117732	0.1126004256	0.0437851255291	-0.0180731086378	0.100281603194	0.0807589858747	0.160984974165	0.082125930841	0.0303838195857	0.144886623689	-0.0475590582868
520	FEL022_S_CAAGCTAGTTTCCATT	FEL022	Response	001-124	0	B	letrozole + ribo	Cancer_cells_Cancer cells_1_1_1_1	Cancer cells	-0.0484203713595	0.0604585600546	-0.00427689942222	-0.00428812955361	0.0928524238376	0.140936663992	0.195014797642	0.075814568041	0.0613229591135	0.0629979382245	-0.0719750972947	-0.00405832598323	0.00355350491787	0.102834847699	0.193885081696	0.00561246981641	0.164492713867	0.0596471826074	0.0839633768154	-0.0617078903832	-0.0101721037714	0.0531050821153	0.117053852069	0.0811617482857	0.0624099733341	0.0851394717932	0.113125707865	0.0269401590419	0.0736521036142	0.0782207939374	0.117334916725	0.104422412033	0.110126276227	0.0285328792667	0.146225151303	0.0780018140089	0.119035387478	-0.0493984504807	-0.135841728409	-0.238831539555
521	FEL022_S_CAATACGAGTCCCGGT	FEL022	Response	001-124	0	B	letrozole + ribo	Cancer_cells_Cancer cells_1_1_1_1	Cancer cells	0.00632144338339	0.173113489105	0.0763494385001	0.116327826079	0.113235147272	0.163434553497	0.16843132085	0.0872791360714	0.0992462319853	0.00415920240507	-0.0325385568559	-0.00558139702198	-0.0199732603778	0.229110251897	0.143239837459	-0.0193225918824	0.286344883112	0.0705459102389	0.126996181962	-0.0122869312348	0.0392792586357	0.135734203356	0.0776523109063	0.096542048868	0.167850964791	0.068577373317	0.0419136152418	0.101401512197	-0.0188392560675	0.0555438352561	-0.0262110622708	0.0532287498211	0.0813544789289	0.101839371962	0.0680459867197	0.102084682307	0.0971249449495	-0.056321670581	-0.0605057602507	-0.0910708182171
522	FEL022_S_CAATTTCTCGGTTCAA	FEL022	Response	001-124	0	B	letrozole + ribo	Cancer_cells_Cancer cells_1_1_1_1	Cancer cells	0.0456624641144	-0.00361530133883	0.0568393949814	-0.0180952517818	0.0695360526025	-0.014499331695	0.0871187212786	0.0604519653822	0.0798589018401	0.0619323030061	0.0467064771949	-0.100076296802	-0.041557918669	-0.0725501976377	0.132651159647	-0.0864551305547	0.0658004160109	0.0466146926518	0.0941445467227	-0.117505327099	0.0135405342679	0.0311262625565	0.0724265206217	-0.0746227936682	0.189545887165	-0.00706413850787	0.173521336638	0.228728735307	0.198225810268	0.102760731703	0.0072973373156	0.053383821502	0.126968638474	0.0779643945387	0.178129668722	0.108380887195	0.168303583955	0.039987726651	-0.103758974038	-0.0943066449263
523	FEL022_S_CACAGGCTCTTCTGGC	FEL022	Response	001-124	0	B	letrozole + ribo	Cancer_cells_Cancer cells_1_1_1_1	Cancer cells	0.060674507538	-0.0660111962922	0.0533126885488	-0.0378940233986	0.0825692921124	0.0914403031629	0.0819505889694	0.0749331688611	0.0805946486839	0.0880066092549	-0.0582369910731	0.0352566454935	0.0931028659085	0.10296240681	0.155694677514	0.134898980374	0.0532762988292	0.122515091095	0.102626296058	0.133478569066	0.105258887145	0.0489722747007	0.042691785272	0.0513109747247	0.125855337311	-0.00436239445978	0.108198903332	0.031688853064	0.133335355321	0.0850141479078	0.15207049299	0.0910759659205	0.161173206495	0.0965237924784	0.123043181893	0.0876662244429	0.162135478807	0.0326741056734	0.0669171318957	-0.052563006687
[truncated: 102,184 more rows]
[truncated: 8 more columns]
