# Supplementary material for: Blocking cancer-fibroblast mutualism inhibits proliferation of endocrine therapy resistant breast cancer
Source: Mol Syst Biol. 2025 May 8;21(7):825–55. doi: 10.1038/s44320-025-00104-6 (PMC12222798; doi:10.1038/s44320-025-00104-6)
Supplement: Supplementary file 7 — Source data Fig. 2 [file 44320_2025_104_MOESM7_ESM.zip › Figure 2/SourceData_Figure_2D_ValidationTumortoCancerComms.csv]

	Patient.Study.ID	Day	PhenoCelltype	Pair.Name	dynamic_class3	ARM	Transduction	FracSample
1	001-108	0	Cancer cells	A2M_LRP1	Non-response	C	1192.11979566608	0.647730516699972
2	001-108	0	Cancer cells	AANAT_MTNR1A	Non-response	C	0	0.647730516699972
3	001-108	0	Cancer cells	AANAT_MTNR1B	Non-response	C	0	0.647730516699972
4	001-108	0	Cancer cells	ACE_AGTR2	Non-response	C	0	0.647730516699972
5	001-108	0	Cancer cells	ACE_BDKRB2	Non-response	C	0	0.647730516699972
6	001-108	0	Cancer cells	ADAM10_AXL	Non-response	C	1975.56080109633	0.647730516699972
7	001-108	0	Cancer cells	ADAM10_EPHA3	Non-response	C	105.644863127898	0.647730516699972
8	001-108	0	Cancer cells	ADAM12_ITGA9	Non-response	C	4642.25292380427	0.647730516699972
9	001-108	0	Cancer cells	ADAM12_ITGB1	Non-response	C	13533.1905932636	0.647730516699972
10	001-108	0	Cancer cells	ADAM12_SDC4	Non-response	C	11722.4476970709	0.647730516699972
11	001-108	0	Cancer cells	ADAM15_ITGA5	Non-response	C	681.98675143525	0.647730516699972
12	001-108	0	Cancer cells	ADAM15_ITGA9	Non-response	C	1202.49920652889	0.647730516699972
13	001-108	0	Cancer cells	ADAM15_ITGAV	Non-response	C	4439.99748829355	0.647730516699972
14	001-108	0	Cancer cells	ADAM15_ITGB1	Non-response	C	3505.55026133037	0.647730516699972
15	001-108	0	Cancer cells	ADAM15_ITGB3	Non-response	C	0	0.647730516699972
16	001-108	0	Cancer cells	ADAM17_ERBB4	Non-response	C	93463.2370416217	0.647730516699972
17	001-108	0	Cancer cells	ADAM17_ITGA5	Non-response	C	540.672368471011	0.647730516699972
18	001-108	0	Cancer cells	ADAM17_ITGB1	Non-response	C	2779.16566355411	0.647730516699972
19	001-108	0	Cancer cells	ADAM17_NOTCH1	Non-response	C	680.950820638252	0.647730516699972
20	001-108	0	Cancer cells	ADAM2_CD9	Non-response	C	0	0.647730516699972
21	001-108	0	Cancer cells	ADAM2_ITGA6	Non-response	C	0	0.647730516699972
22	001-108	0	Cancer cells	ADAM2_ITGA9	Non-response	C	0	0.647730516699972
23	001-108	0	Cancer cells	ADAM2_ITGB1	Non-response	C	0	0.647730516699972
24	001-108	0	Cancer cells	ADAM23_ITGA5	Non-response	C	68.2863576965552	0.647730516699972
25	001-108	0	Cancer cells	ADAM23_ITGB3	Non-response	C	0	0.647730516699972
26	001-108	0	Cancer cells	ADAM28_ITGA4	Non-response	C	849.802488282854	0.647730516699972
27	001-108	0	Cancer cells	ADAM9_ITGA3	Non-response	C	1223.64696375999	0.647730516699972
28	001-108	0	Cancer cells	ADAM9_ITGA6	Non-response	C	2865.30349626724	0.647730516699972
29	001-108	0	Cancer cells	ADAM9_ITGAV	Non-response	C	3107.32875387144	0.647730516699972
30	001-108	0	Cancer cells	ADAM9_ITGB1	Non-response	C	2453.35659623536	0.647730516699972
31	001-108	0	Cancer cells	ADAM9_ITGB5	Non-response	C	4583.89389234659	0.647730516699972
32	001-108	0	Cancer cells	ADCYAP1_ADCYAP1R1	Non-response	C	0	0.647730516699972
33	001-108	0	Cancer cells	ADCYAP1_SCTR	Non-response	C	0.000235825597268484	0.647730516699972
34	001-108	0	Cancer cells	ADCYAP1_VIPR1	Non-response	C	11.1813544831366	0.647730516699972
35	001-108	0	Cancer cells	ADCYAP1_VIPR2	Non-response	C	1.75639461946409	0.647730516699972
36	001-108	0	Cancer cells	ADIPOQ_ADIPOR1	Non-response	C	3.71036939623985	0.647730516699972
37	001-108	0	Cancer cells	ADIPOQ_ADIPOR2	Non-response	C	36.0512016653509	0.647730516699972
38	001-108	0	Cancer cells	ADM_CALCR	Non-response	C	2.22926290915895	0.647730516699972
39	001-108	0	Cancer cells	ADM_CALCRL	Non-response	C	17.4581329015277	0.647730516699972
40	001-108	0	Cancer cells	ADM_MRGPRX2	Non-response	C	0	0.647730516699972
41	001-108	0	Cancer cells	ADM_RAMP2	Non-response	C	7.56690047912612	0.647730516699972
42	001-108	0	Cancer cells	ADM2_CALCR	Non-response	C	1.27688558576095	0.647730516699972
43	001-108	0	Cancer cells	ADM2_CALCRL	Non-response	C	9.99973496381813	0.647730516699972
44	001-108	0	Cancer cells	ADM2_RAMP1	Non-response	C	4.89505209618479	0.647730516699972
45	001-108	0	Cancer cells	AGRP_MC3R	Non-response	C	0	0.647730516699972
46	001-108	0	Cancer cells	AGRP_MC4R	Non-response	C	0	0.647730516699972
47	001-108	0	Cancer cells	AGRP_MC5R	Non-response	C	0	0.647730516699972
48	001-108	0	Cancer cells	AGRP_SDC3	Non-response	C	0	0.647730516699972
49	001-108	0	Cancer cells	AGT_AGTR1	Non-response	C	7.11278695331092	0.647730516699972
50	001-108	0	Cancer cells	AGT_AGTR2	Non-response	C	0	0.647730516699972
51	001-108	0	Cancer cells	AGT_LRP2	Non-response	C	226.118208476877	0.647730516699972
52	001-108	0	Cancer cells	AGT_MAS1	Non-response	C	0.00102526972596774	0.647730516699972
53	001-108	0	Cancer cells	ALB_LRP2	Non-response	C	0.0277474302865259	0.647730516699972
54	001-108	0	Cancer cells	AMH_ACVR1	Non-response	C	497.990199748702	0.647730516699972
55	001-108	0	Cancer cells	AMH_AMHR2	Non-response	C	0	0.647730516699972
56	001-108	0	Cancer cells	AMH_EGFR	Non-response	C	193.370113953628	0.647730516699972
57	001-108	0	Cancer cells	ANGPT1_ITGA5	Non-response	C	11.0021513220358	0.647730516699972
58	001-108	0	Cancer cells	ANGPT1_TEK	Non-response	C	2.24986359777124	0.647730516699972
59	001-108	0	Cancer cells	ANGPT1_TIE1	Non-response	C	2.72426731993401	0.647730516699972
60	001-108	0	Cancer cells	ANGPT2_TEK	Non-response	C	25.1046436752158	0.647730516699972
61	001-108	0	Cancer cells	ANXA1_EGFR	Non-response	C	385.784746228415	0.647730516699972
62	001-108	0	Cancer cells	ANXA1_FPR1	Non-response	C	28.4536363817771	0.647730516699972
63	001-108	0	Cancer cells	APOB_LDLR	Non-response	C	0	0.647730516699972
64	001-108	0	Cancer cells	APOB_LRP2	Non-response	C	0	0.647730516699972
65	001-108	0	Cancer cells	APOB_OLR1	Non-response	C	0	0.647730516699972
66	001-108	0	Cancer cells	APOE_LDLR	Non-response	C	885.165785822024	0.647730516699972
67	001-108	0	Cancer cells	APOE_LRP1	Non-response	C	1042.57628197192	0.647730516699972
68	001-108	0	Cancer cells	APOE_LRP2	Non-response	C	2018.72169423268	0.647730516699972
69	001-108	0	Cancer cells	APOE_LRP5	Non-response	C	922.372310714964	0.647730516699972
70	001-108	0	Cancer cells	APOE_LRP8	Non-response	C	55.2810091569189	0.647730516699972
71	001-108	0	Cancer cells	APOE_SCARB1	Non-response	C	731.48124178563	0.647730516699972
72	001-108	0	Cancer cells	APOE_SORL1	Non-response	C	2409.10347030807	0.647730516699972
73	001-108	0	Cancer cells	APOE_VLDLR	Non-response	C	97.2205767511609	0.647730516699972
74	001-108	0	Cancer cells	AREG_EGFR	Non-response	C	86.911630548443	0.647730516699972
75	001-108	0	Cancer cells	AREG_ERBB3	Non-response	C	169.809721806953	0.647730516699972
76	001-108	0	Cancer cells	ARTN_GFRA1	Non-response	C	81.4384704061425	0.647730516699972
77	001-108	0	Cancer cells	ARTN_GFRA3	Non-response	C	0.0371709349827304	0.647730516699972
78	001-108	0	Cancer cells	ARTN_RET	Non-response	C	18.1654187877777	0.647730516699972
79	001-108	0	Cancer cells	ASIP_ATRN	Non-response	C	91.1190315644879	0.647730516699972
80	001-108	0	Cancer cells	ASIP_MC1R	Non-response	C	7.0944640768907	0.647730516699972
81	001-108	0	Cancer cells	ASIP_MC2R	Non-response	C	0	0.647730516699972
82	001-108	0	Cancer cells	ASIP_MC3R	Non-response	C	0	0.647730516699972
83	001-108	0	Cancer cells	ASIP_MC4R	Non-response	C	0	0.647730516699972
84	001-108	0	Cancer cells	ASIP_MC5R	Non-response	C	0	0.647730516699972
85	001-108	0	Cancer cells	AVP_AVPR1A	Non-response	C	0	0.647730516699972
86	001-108	0	Cancer cells	AVP_AVPR1B	Non-response	C	0	0.647730516699972
87	001-108	0	Cancer cells	AVP_AVPR2	Non-response	C	0	0.647730516699972
88	001-108	0	Cancer cells	AVP_OXTR	Non-response	C	0	0.647730516699972
89	001-108	0	Cancer cells	BDNF_NGFR	Non-response	C	1.36947840934323	0.647730516699972
90	001-108	0	Cancer cells	BDNF_NTRK2	Non-response	C	6.32939560411015	0.647730516699972
91	001-108	0	Cancer cells	BDNF_SORT1	Non-response	C	26.4284330085796	0.647730516699972
92	001-108	0	Cancer cells	BMP10_ACVR2A	Non-response	C	0	0.647730516699972
93	001-108	0	Cancer cells	BMP10_ACVRL1	Non-response	C	0	0.647730516699972
94	001-108	0	Cancer cells	BMP10_BMPR1A	Non-response	C	0	0.647730516699972
95	001-108	0	Cancer cells	BMP10_BMPR1B	Non-response	C	0	0.647730516699972
96	001-108	0	Cancer cells	BMP10_BMPR2	Non-response	C	0	0.647730516699972
97	001-108	0	Cancer cells	BMP15_ACVR2A	Non-response	C	0	0.647730516699972
98	001-108	0	Cancer cells	BMP15_BMPR1A	Non-response	C	0	0.647730516699972
99	001-108	0	Cancer cells	BMP15_BMPR1B	Non-response	C	0	0.647730516699972
100	001-108	0	Cancer cells	BMP15_BMPR2	Non-response	C	0	0.647730516699972
101	001-108	0	Cancer cells	BMP2_ACVR1	Non-response	C	27.786392801405	0.647730516699972
102	001-108	0	Cancer cells	BMP2_ACVR2A	Non-response	C	21.6110136247413	0.647730516699972
103	001-108	0	Cancer cells	BMP2_ACVR2B	Non-response	C	5.79002346563106	0.647730516699972
104	001-108	0	Cancer cells	BMP2_BMPR1A	Non-response	C	47.6222251070957	0.647730516699972
105	001-108	0	Cancer cells	BMP2_BMPR1B	Non-response	C	132.865915453963	0.647730516699972
106	001-108	0	Cancer cells	BMP2_BMPR2	Non-response	C	102.139622693674	0.647730516699972
107	001-108	0	Cancer cells	BMP2_ENG	Non-response	C	6.76539902032879	0.647730516699972
108	001-108	0	Cancer cells	BMP4_BMPR1A	Non-response	C	208.96188086698	0.647730516699972
109	001-108	0	Cancer cells	BMP4_BMPR1B	Non-response	C	583.003241321383	0.647730516699972
110	001-108	0	Cancer cells	BMP4_BMPR2	Non-response	C	448.179135290629	0.647730516699972
111	001-108	0	Cancer cells	BMP6_ACVR1	Non-response	C	122.437938850084	0.647730516699972
112	001-108	0	Cancer cells	BMP6_ACVR2A	Non-response	C	95.2267530220985	0.647730516699972
113	001-108	0	Cancer cells	BMP6_BMPR1A	Non-response	C	209.842534338343	0.647730516699972
114	001-108	0	Cancer cells	BMP6_BMPR1B	Non-response	C	585.460262794177	0.647730516699972
115	001-108	0	Cancer cells	BMP6_BMPR2	Non-response	C	450.06795113421	0.647730516699972
116	001-108	0	Cancer cells	BMP7_ACVR1	Non-response	C	757.509464819312	0.647730516699972
117	001-108	0	Cancer cells	BMP7_ACVR2A	Non-response	C	589.156983494918	0.647730516699972
118	001-108	0	Cancer cells	BMP7_ACVR2B	Non-response	C	157.846957972885	0.647730516699972
119	001-108	0	Cancer cells	BMP7_BMPR1A	Non-response	C	1298.27165808139	0.647730516699972
120	001-108	0	Cancer cells	BMP7_BMPR1B	Non-response	C	3622.17540173731	0.647730516699972
121	001-108	0	Cancer cells	BMP7_BMPR2	Non-response	C	2784.51872024279	0.647730516699972
122	001-108	0	Cancer cells	BMP7_ENG	Non-response	C	184.437534868478	0.647730516699972
123	001-108	0	Cancer cells	BTC_EGFR	Non-response	C	91.2460558344259	0.647730516699972
124	001-108	0	Cancer cells	BTC_ERBB2	Non-response	C	162.673158134513	0.647730516699972
125	001-108	0	Cancer cells	BTC_ERBB3	Non-response	C	178.278410604541	0.647730516699972
126	001-108	0	Cancer cells	BTC_ERBB4	Non-response	C	8076.46173455918	0.647730516699972
127	001-108	0	Cancer cells	C3_C3AR1	Non-response	C	220.440053700529	0.647730516699972
128	001-108	0	Cancer cells	C3_ITGAM	Non-response	C	1792.38557657827	0.647730516699972
129	001-108	0	Cancer cells	C3_ITGAX	Non-response	C	2771.59375043495	0.647730516699972
130	001-108	0	Cancer cells	C3_ITGB2	Non-response	C	661.75926587907	0.647730516699972
131	001-108	0	Cancer cells	C3_LRP1	Non-response	C	5331.24564339813	0.647730516699972
132	001-108	0	Cancer cells	C5_C5AR1	Non-response	C	159.066975917938	0.647730516699972
133	001-108	0	Cancer cells	CALCA_CALCR	Non-response	C	0	0.647730516699972
134	001-108	0	Cancer cells	CALCA_CALCRL	Non-response	C	0	0.647730516699972
135	001-108	0	Cancer cells	CALCA_RAMP1	Non-response	C	0	0.647730516699972
136	001-108	0	Cancer cells	CALCA_RAMP2	Non-response	C	0	0.647730516699972
137	001-108	0	Cancer cells	CALCB_CALCR	Non-response	C	1.79495304480142	0.647730516699972
138	001-108	0	Cancer cells	CALCB_CALCRL	Non-response	C	14.0569013548822	0.647730516699972
139	001-108	0	Cancer cells	CALCB_RAMP1	Non-response	C	6.88110881858871	0.647730516699972
140	001-108	0	Cancer cells	CALR_ITGA2B	Non-response	C	574.73924393117	0.647730516699972
141	001-108	0	Cancer cells	CALR_ITGA3	Non-response	C	3148.28496487699	0.647730516699972
142	001-108	0	Cancer cells	CALR_ITGAV	Non-response	C	7994.75394985106	0.647730516699972
143	001-108	0	Cancer cells	CALR_LRP1	Non-response	C	6241.66944553342	0.647730516699972
144	001-108	0	Cancer cells	CALR_MTNR1A	Non-response	C	0	0.647730516699972
145	001-108	0	Cancer cells	CALR_SCARF1	Non-response	C	618.391650836554	0.647730516699972
146	001-108	0	Cancer cells	CALR_TSHR	Non-response	C	46.6613001808033	0.647730516699972
147	001-108	0	Cancer cells	CCK_CCKAR	Non-response	C	0	0.647730516699972
148	001-108	0	Cancer cells	CCK_CCKBR	Non-response	C	0	0.647730516699972
149	001-108	0	Cancer cells	CCL1_CCR8	Non-response	C	0	0.647730516699972
150	001-108	0	Cancer cells	CCL11_CCR2	Non-response	C	0	0.647730516699972
151	001-108	0	Cancer cells	CCL11_CCR3	Non-response	C	0	0.647730516699972
152	001-108	0	Cancer cells	CCL11_CCR5	Non-response	C	0	0.647730516699972
153	001-108	0	Cancer cells	CCL11_CXCR3	Non-response	C	0	0.647730516699972
154	001-108	0	Cancer cells	CCL13_CCR1	Non-response	C	0	0.647730516699972
155	001-108	0	Cancer cells	CCL13_CCR2	Non-response	C	0	0.647730516699972
156	001-108	0	Cancer cells	CCL13_CCR3	Non-response	C	0	0.647730516699972
157	001-108	0	Cancer cells	CCL13_CCR5	Non-response	C	0	0.647730516699972
158	001-108	0	Cancer cells	CCL13_CXCR3	Non-response	C	0	0.647730516699972
159	001-108	0	Cancer cells	CCL14_CCR1	Non-response	C	0	0.647730516699972
160	001-108	0	Cancer cells	CCL14_CCR3	Non-response	C	0	0.647730516699972
161	001-108	0	Cancer cells	CCL14_CCR5	Non-response	C	0	0.647730516699972
162	001-108	0	Cancer cells	CCL15_CCR1	Non-response	C	0	0.647730516699972
163	001-108	0	Cancer cells	CCL15_CCR3	Non-response	C	0	0.647730516699972
164	001-108	0	Cancer cells	CCL16_CCR1	Non-response	C	9.75303007547107e-05	0.647730516699972
165	001-108	0	Cancer cells	CCL16_CCR2	Non-response	C	0.111335959765652	0.647730516699972
166	001-108	0	Cancer cells	CCL16_CCR5	Non-response	C	0.0970450753778215	0.647730516699972
167	001-108	0	Cancer cells	CCL16_CCR8	Non-response	C	9.75303007547107e-05	0.647730516699972
168	001-108	0	Cancer cells	CCL16_HRH4	Non-response	C	0.000390121203018843	0.647730516699972
169	001-108	0	Cancer cells	CCL17_CCR4	Non-response	C	0.303994985962462	0.647730516699972
170	001-108	0	Cancer cells	CCL17_CCR8	Non-response	C	0.000165543363345705	0.647730516699972
171	001-108	0	Cancer cells	CCL19_CCR10	Non-response	C	5.03251824570943e-07	0.647730516699972
172	001-108	0	Cancer cells	CCL19_CCR7	Non-response	C	2.51625912285472e-07	0.647730516699972
173	001-108	0	Cancer cells	CCL19_CCRL2	Non-response	C	0	0.647730516699972
174	001-108	0	Cancer cells	CCL19_CXCR3	Non-response	C	0.000129704078497666	0.647730516699972
175	001-108	0	Cancer cells	CCL2_CCR1	Non-response	C	0.000830046748488725	0.647730516699972
176	001-108	0	Cancer cells	CCL2_CCR10	Non-response	C	0.0033201869939549	0.647730516699972
177	001-108	0	Cancer cells	CCL2_CCR2	Non-response	C	0.947541950329599	0.647730516699972
178	001-108	0	Cancer cells	CCL2_CCR3	Non-response	C	0.0390042396352311	0.647730516699972
179	001-108	0	Cancer cells	CCL2_CCR4	Non-response	C	1.52425349198732	0.647730516699972
180	001-108	0	Cancer cells	CCL2_CCR5	Non-response	C	0.825917162675348	0.647730516699972
181	001-108	0	Cancer cells	CCL20_CCR6	Non-response	C	0.488254203532319	0.647730516699972
182	001-108	0	Cancer cells	CCL20_CXCR3	Non-response	C	0.245181236562896	0.647730516699972
183	001-108	0	Cancer cells	CCL21_CCR7	Non-response	C	0.000392859335266397	0.647730516699972
184	001-108	0	Cancer cells	CCL21_CXCR3	Non-response	C	0.202504811992989	0.647730516699972
185	001-108	0	Cancer cells	CCL22_CCR4	Non-response	C	0.279049963184224	0.647730516699972
186	001-108	0	Cancer cells	CCL23_CCR1	Non-response	C	0	0.647730516699972
187	001-108	0	Cancer cells	CCL24_CCR2	Non-response	C	0	0.647730516699972
188	001-108	0	Cancer cells	CCL24_CCR3	Non-response	C	0	0.647730516699972
189	001-108	0	Cancer cells	CCL25_CCR10	Non-response	C	0.000545417125239199	0.647730516699972
190	001-108	0	Cancer cells	CCL25_CCR9	Non-response	C	0	0.647730516699972
191	001-108	0	Cancer cells	CCL26_CCR1	Non-response	C	0	0.647730516699972
192	001-108	0	Cancer cells	CCL26_CCR2	Non-response	C	0	0.647730516699972
193	001-108	0	Cancer cells	CCL26_CCR3	Non-response	C	0	0.647730516699972
194	001-108	0	Cancer cells	CCL27_CCR10	Non-response	C	0.000197508565373212	0.647730516699972
195	001-108	0	Cancer cells	CCL28_CCR10	Non-response	C	0.063235088141092	0.647730516699972
196	001-108	0	Cancer cells	CCL28_CCR3	Non-response	C	0.742860729139889	0.647730516699972
197	001-108	0	Cancer cells	CCL3_CCR1	Non-response	C	8.97381998165021e-05	0.647730516699972
198	001-108	0	Cancer cells	CCL3_CCR3	Non-response	C	0.00421683508362619	0.647730516699972
199	001-108	0	Cancer cells	CCL3_CCR4	Non-response	C	0.164790434615885	0.647730516699972
200	001-108	0	Cancer cells	CCL3_CCR5	Non-response	C	0.0892917411109473	0.647730516699972
201	001-108	0	Cancer cells	CCL4_CCR1	Non-response	C	1.25812956142736e-07	0.647730516699972
202	001-108	0	Cancer cells	CCL4_CCR3	Non-response	C	5.91200278724391e-06	0.647730516699972
203	001-108	0	Cancer cells	CCL4_CCR5	Non-response	C	0.000125187021037548	0.647730516699972
204	001-108	0	Cancer cells	CCL4_CCR8	Non-response	C	1.25812956142736e-07	0.647730516699972
205	001-108	0	Cancer cells	CCL5_CCR1	Non-response	C	0.000739351357191187	0.647730516699972
206	001-108	0	Cancer cells	CCL5_CCR3	Non-response	C	0.034742425728459	0.647730516699972
207	001-108	0	Cancer cells	CCL5_CCR4	Non-response	C	1.3577053220871	0.647730516699972
208	001-108	0	Cancer cells	CCL5_CCR5	Non-response	C	0.735672992230036	0.647730516699972
209	001-108	0	Cancer cells	CCL5_CXCR3	Non-response	C	0.762217894011536	0.647730516699972
210	001-108	0	Cancer cells	CCL5_GPR75	Non-response	C	0	0.647730516699972
211	001-108	0	Cancer cells	CCL5_SDC1	Non-response	C	55.4859249055625	0.647730516699972
212	001-108	0	Cancer cells	CCL5_SDC4	Non-response	C	73.769286617472	0.647730516699972
213	001-108	0	Cancer cells	CCL7_CCR1	Non-response	C	0	0.647730516699972
214	001-108	0	Cancer cells	CCL7_CCR10	Non-response	C	0	0.647730516699972
215	001-108	0	Cancer cells	CCL7_CCR2	Non-response	C	0	0.647730516699972
216	001-108	0	Cancer cells	CCL7_CCR3	Non-response	C	0	0.647730516699972
217	001-108	0	Cancer cells	CCL7_CCR5	Non-response	C	0	0.647730516699972
218	001-108	0	Cancer cells	CCL7_CXCR3	Non-response	C	0	0.647730516699972
219	001-108	0	Cancer cells	CCL8_CCR1	Non-response	C	0.00046135188200031	0.647730516699972
220	001-108	0	Cancer cells	CCL8_CCR2	Non-response	C	0.526657399543735	0.647730516699972
221	001-108	0	Cancer cells	CCL8_CCR3	Non-response	C	0.0216791155371286	0.647730516699972
222	001-108	0	Cancer cells	CCL8_CCR5	Non-response	C	0.459056599005284	0.647730516699972
223	001-108	0	Cancer cells	CD24_SELP	Non-response	C	15.3536788399324	0.647730516699972
224	001-108	0	Cancer cells	CD34_SELL	Non-response	C	2.67608809211353	0.647730516699972
225	001-108	0	Cancer cells	CD40LG_CD40	Non-response	C	0.3378746893867	0.647730516699972
226	001-108	0	Cancer cells	CDH1_EGFR	Non-response	C	2775.62134716326	0.647730516699972
227	001-108	0	Cancer cells	CDH1_IGF1R	Non-response	C	50829.6301662265	0.647730516699972
228	001-108	0	Cancer cells	CDH1_ITGAE	Non-response	C	1739.67454258256	0.647730516699972
229	001-108	0	Cancer cells	CDH1_ITGB7	Non-response	C	393.507245774949	0.647730516699972
230	001-108	0	Cancer cells	CDH1_PTPRF	Non-response	C	10552.4979469126	0.647730516699972
231	001-108	0	Cancer cells	CDH1_PTPRM	Non-response	C	30717.6702432581	0.647730516699972
232	001-108	0	Cancer cells	CFH_ITGAM	Non-response	C	381.125825504383	0.647730516699972
233	001-108	0	Cancer cells	CFH_SELL	Non-response	C	14.6032174362322	0.647730516699972
234	001-108	0	Cancer cells	CGA_FSHR	Non-response	C	0	0.647730516699972
235	001-108	0	Cancer cells	CGA_LHCGR	Non-response	C	0	0.647730516699972
236	001-108	0	Cancer cells	CGA_TSHR	Non-response	C	0	0.647730516699972
237	001-108	0	Cancer cells	CHAD_ITGA2	Non-response	C	62.5497266679022	0.647730516699972
238	001-108	0	Cancer cells	CHAD_ITGB1	Non-response	C	43.4518570926474	0.647730516699972
239	001-108	0	Cancer cells	CLCF1_CNTFR	Non-response	C	0.44625954288222	0.647730516699972
240	001-108	0	Cancer cells	CLCF1_CRLF1	Non-response	C	2.37347067975546	0.647730516699972
241	001-108	0	Cancer cells	CLCF1_IL6ST	Non-response	C	278.69096972174	0.647730516699972
242	001-108	0	Cancer cells	CLCF1_LIFR	Non-response	C	30.3635038037685	0.647730516699972
243	001-108	0	Cancer cells	CNTF_CNTFR	Non-response	C	0.0615805290065049	0.647730516699972
244	001-108	0	Cancer cells	CNTF_IL6R	Non-response	C	6.71648026335775	0.647730516699972
245	001-108	0	Cancer cells	CNTF_IL6ST	Non-response	C	38.4573005071402	0.647730516699972
246	001-108	0	Cancer cells	CNTF_LIFR	Non-response	C	4.18993981540599	0.647730516699972
247	001-108	0	Cancer cells	COL18A1_GPC1	Non-response	C	4002.862047326	0.647730516699972
248	001-108	0	Cancer cells	COL18A1_ITGA5	Non-response	C	1012.53280053105	0.647730516699972
249	001-108	0	Cancer cells	COL18A1_ITGB1	Non-response	C	5204.62401364432	0.647730516699972
250	001-108	0	Cancer cells	COL18A1_KDR	Non-response	C	159.882023769386	0.647730516699972
251	001-108	0	Cancer cells	COL1A1_CD36	Non-response	C	301960.464483111	0.647730516699972
252	001-108	0	Cancer cells	COL1A1_CD44	Non-response	C	115815.937406145	0.647730516699972
253	001-108	0	Cancer cells	COL1A1_CD93	Non-response	C	1967.65672076999	0.647730516699972
254	001-108	0	Cancer cells	COL1A1_DDR1	Non-response	C	27333.1292953372	0.647730516699972
255	001-108	0	Cancer cells	COL1A1_DDR2	Non-response	C	31477.0585728854	0.647730516699972
256	001-108	0	Cancer cells	COL1A1_ITGA11	Non-response	C	99213.968436904	0.647730516699972
257	001-108	0	Cancer cells	COL1A1_ITGA2	Non-response	C	66203.533944585	0.647730516699972
258	001-108	0	Cancer cells	COL1A1_ITGA5	Non-response	C	8947.13187652722	0.647730516699972
259	001-108	0	Cancer cells	COL1A1_ITGB1	Non-response	C	45990.0730064184	0.647730516699972
260	001-108	0	Cancer cells	COL2A1_DDR1	Non-response	C	4.79545122149215	0.647730516699972
261	001-108	0	Cancer cells	COL2A1_ITGA10	Non-response	C	1.06577182828885	0.647730516699972
262	001-108	0	Cancer cells	COL2A1_ITGA2	Non-response	C	11.6150556451587	0.647730516699972
263	001-108	0	Cancer cells	COL2A1_ITGA2B	Non-response	C	0.734677090324492	0.647730516699972
264	001-108	0	Cancer cells	COL2A1_ITGB1	Non-response	C	8.06871212557303	0.647730516699972
265	001-108	0	Cancer cells	COL2A1_TNFRSF10A	Non-response	C	2.53490844749666	0.647730516699972
266	001-108	0	Cancer cells	COL4A1_CD93	Non-response	C	77.9183092957407	0.647730516699972
267	001-108	0	Cancer cells	COL4A1_ITGA1	Non-response	C	1287.35448644463	0.647730516699972
268	001-108	0	Cancer cells	COL4A1_ITGAV	Non-response	C	2306.64527616432	0.647730516699972
269	001-108	0	Cancer cells	COL4A1_ITGB1	Non-response	C	1821.18592904026	0.647730516699972
270	001-108	0	Cancer cells	COL4A1_ITGB8	Non-response	C	1079.68534427635	0.647730516699972
271	001-108	0	Cancer cells	COL5A3_SDC3	Non-response	C	369.278272365903	0.647730516699972
272	001-108	0	Cancer cells	CORT_GHSR	Non-response	C	0	0.647730516699972
273	001-108	0	Cancer cells	CORT_MRGPRX2	Non-response	C	0	0.647730516699972
274	001-108	0	Cancer cells	CORT_SSTR1	Non-response	C	0	0.647730516699972
275	001-108	0	Cancer cells	CORT_SSTR2	Non-response	C	0	0.647730516699972
276	001-108	0	Cancer cells	CORT_SSTR3	Non-response	C	0	0.647730516699972
277	001-108	0	Cancer cells	CORT_SSTR4	Non-response	C	0	0.647730516699972
278	001-108	0	Cancer cells	CORT_SSTR5	Non-response	C	0	0.647730516699972
279	001-108	0	Cancer cells	CRH_CRHR1	Non-response	C	0	0.647730516699972
280	001-108	0	Cancer cells	CRH_CRHR2	Non-response	C	0	0.647730516699972
281	001-108	0	Cancer cells	CRH_MC2R	Non-response	C	0	0.647730516699972
282	001-108	0	Cancer cells	CSF1_CSF1R	Non-response	C	127.790824310827	0.647730516699972
283	001-108	0	Cancer cells	CSF2_CSF1R	Non-response	C	0	0.647730516699972
284	001-108	0	Cancer cells	CSF2_CSF2RA	Non-response	C	0	0.647730516699972
285	001-108	0	Cancer cells	CSF2_CSF2RB	Non-response	C	0	0.647730516699972
286	001-108	0	Cancer cells	CSF2_CSF3R	Non-response	C	0	0.647730516699972
287	001-108	0	Cancer cells	CSF2_IL3RA	Non-response	C	0	0.647730516699972
288	001-108	0	Cancer cells	CSF2_SDC2	Non-response	C	0	0.647730516699972
289	001-108	0	Cancer cells	CX3CL1_CX3CR1	Non-response	C	12.3429739354988	0.647730516699972
290	001-108	0	Cancer cells	CXCL10_CCR3	Non-response	C	0.0118544643790107	0.647730516699972
291	001-108	0	Cancer cells	CXCL10_CXCR3	Non-response	C	0.26007639605322	0.647730516699972
292	001-108	0	Cancer cells	CXCL10_SDC4	Non-response	C	25.1708210390018	0.647730516699972
293	001-108	0	Cancer cells	CXCL11_CCR3	Non-response	C	0.00849004477352413	0.647730516699972
294	001-108	0	Cancer cells	CXCL11_CXCR3	Non-response	C	0.186264024795434	0.647730516699972
295	001-108	0	Cancer cells	CXCL12_CXCR3	Non-response	C	6.71299921763383	0.647730516699972
296	001-108	0	Cancer cells	CXCL12_CXCR4	Non-response	C	44.4389751472563	0.647730516699972
297	001-108	0	Cancer cells	CXCL13_CCR10	Non-response	C	0.0014405560417153	0.647730516699972
298	001-108	0	Cancer cells	CXCL13_CXCR3	Non-response	C	0.371277330338997	0.647730516699972
299	001-108	0	Cancer cells	CXCL16_CXCR6	Non-response	C	0	0.647730516699972
300	001-108	0	Cancer cells	CXCL2_XCR1	Non-response	C	0	0.647730516699972
301	001-108	0	Cancer cells	CXCL9_CCR3	Non-response	C	0.00195115603539403	0.647730516699972
302	001-108	0	Cancer cells	CXCL9_CXCR3	Non-response	C	0.0428066265668865	0.647730516699972
303	001-108	0	Cancer cells	DEFB1_CCR6	Non-response	C	0.966040124382876	0.647730516699972
304	001-108	0	Cancer cells	DHH_BOC	Non-response	C	0.918968284816155	0.647730516699972
305	001-108	0	Cancer cells	DHH_CDON	Non-response	C	4.43738494179663	0.647730516699972
306	001-108	0	Cancer cells	DHH_HHIP	Non-response	C	0.0392045549058972	0.647730516699972
307	001-108	0	Cancer cells	DHH_PTCH2	Non-response	C	0.385127361528117	0.647730516699972
308	001-108	0	Cancer cells	DKK1_KREMEN1	Non-response	C	0	0.647730516699972
309	001-108	0	Cancer cells	DKK1_KREMEN2	Non-response	C	0	0.647730516699972
310	001-108	0	Cancer cells	DKK1_LRP5	Non-response	C	0	0.647730516699972
311	001-108	0	Cancer cells	DKK1_LRP6	Non-response	C	0	0.647730516699972
312	001-108	0	Cancer cells	DKK2_KREMEN2	Non-response	C	16.7513135223474	0.647730516699972
313	001-108	0	Cancer cells	DKK2_LRP6	Non-response	C	2341.62804951825	0.647730516699972
314	001-108	0	Cancer cells	DLL1_NOTCH1	Non-response	C	134.93230665031	0.647730516699972
315	001-108	0	Cancer cells	DLL1_NOTCH2	Non-response	C	426.026642680989	0.647730516699972
316	001-108	0	Cancer cells	DLL1_NOTCH3	Non-response	C	207.575281785003	0.647730516699972
317	001-108	0	Cancer cells	DLL4_NOTCH1	Non-response	C	6.69047988816	0.647730516699972
318	001-108	0	Cancer cells	DLL4_NOTCH2	Non-response	C	21.1240936691638	0.647730516699972
319	001-108	0	Cancer cells	DLL4_NOTCH3	Non-response	C	10.2924072265426	0.647730516699972
320	001-108	0	Cancer cells	DLL4_NOTCH4	Non-response	C	1.38453944025706	0.647730516699972
321	001-108	0	Cancer cells	EDA_EDA2R	Non-response	C	10.1221164072727	0.647730516699972
322	001-108	0	Cancer cells	EDA_EDAR	Non-response	C	3.71094109535932	0.647730516699972
323	001-108	0	Cancer cells	EDN1_EDNRA	Non-response	C	50.3469937806878	0.647730516699972
324	001-108	0	Cancer cells	EDN1_EDNRB	Non-response	C	0.00103370466081105	0.647730516699972
325	001-108	0	Cancer cells	EDN2_EDNRA	Non-response	C	28.4494112535443	0.647730516699972
326	001-108	0	Cancer cells	EDN2_EDNRB	Non-response	C	0.000584112114781311	0.647730516699972
327	001-108	0	Cancer cells	EDN3_EDNRA	Non-response	C	20.2989873505573	0.647730516699972
328	001-108	0	Cancer cells	EDN3_EDNRB	Non-response	C	0.000416770819036754	0.647730516699972
329	001-108	0	Cancer cells	EFNA1_EPHA1	Non-response	C	85.5868045995068	0.647730516699972
330	001-108	0	Cancer cells	EFNA1_EPHA2	Non-response	C	63.3890713308932	0.647730516699972
331	001-108	0	Cancer cells	EFNA1_EPHA3	Non-response	C	25.3465945435732	0.647730516699972
332	001-108	0	Cancer cells	EFNA1_EPHA4	Non-response	C	78.8358641438904	0.647730516699972
333	001-108	0	Cancer cells	EFNA1_EPHA5	Non-response	C	19.2357240075176	0.647730516699972
334	001-108	0	Cancer cells	EFNA1_EPHA6	Non-response	C	48.0947040937782	0.647730516699972
335	001-108	0	Cancer cells	EFNA1_EPHA7	Non-response	C	0.00825122199414561	0.647730516699972
336	001-108	0	Cancer cells	EFNA1_EPHA8	Non-response	C	0	0.647730516699972
337	001-108	0	Cancer cells	EFNA1_EPHB1	Non-response	C	89.0021765127077	0.647730516699972
338	001-108	0	Cancer cells	EFNA2_EPHA2	Non-response	C	0.926512506293236	0.647730516699972
339	001-108	0	Cancer cells	EFNA2_EPHA3	Non-response	C	0.370472959194772	0.647730516699972
340	001-108	0	Cancer cells	EFNA2_EPHA4	Non-response	C	1.15228717727169	0.647730516699972
341	001-108	0	Cancer cells	EFNA2_EPHA5	Non-response	C	0.281154755644517	0.647730516699972
342	001-108	0	Cancer cells	EFNA2_EPHA6	Non-response	C	0.702965730429328	0.647730516699972
343	001-108	0	Cancer cells	EFNA2_EPHA7	Non-response	C	0.000120602182825353	0.647730516699972
344	001-108	0	Cancer cells	EFNA2_EPHA8	Non-response	C	0	0.647730516699972
345	001-108	0	Cancer cells	EFNA3_EPHA1	Non-response	C	5.5617489329271	0.647730516699972
346	001-108	0	Cancer cells	EFNA3_EPHA2	Non-response	C	4.1192576529007	0.647730516699972
347	001-108	0	Cancer cells	EFNA3_EPHA3	Non-response	C	1.64711599896401	0.647730516699972
348	001-108	0	Cancer cells	EFNA3_EPHA4	Non-response	C	5.12304770963718	0.647730516699972
349	001-108	0	Cancer cells	EFNA3_EPHA5	Non-response	C	1.25000890001106	0.647730516699972
350	001-108	0	Cancer cells	EFNA3_EPHA6	Non-response	C	3.12537277708528	0.647730516699972
351	001-108	0	Cancer cells	EFNA3_EPHA7	Non-response	C	0.000536195098485409	0.647730516699972
352	001-108	0	Cancer cells	EFNA3_EPHA8	Non-response	C	0	0.647730516699972
353	001-108	0	Cancer cells	EFNA3_EPHB1	Non-response	C	5.78369250451715	0.647730516699972
354	001-108	0	Cancer cells	EFNA4_EPHA2	Non-response	C	0	0.647730516699972
355	001-108	0	Cancer cells	EFNA4_EPHA3	Non-response	C	0	0.647730516699972
356	001-108	0	Cancer cells	EFNA4_EPHA4	Non-response	C	0	0.647730516699972
357	001-108	0	Cancer cells	EFNA4_EPHA5	Non-response	C	0	0.647730516699972
358	001-108	0	Cancer cells	EFNA4_EPHA6	Non-response	C	0	0.647730516699972
359	001-108	0	Cancer cells	EFNA4_EPHA7	Non-response	C	0	0.647730516699972
360	001-108	0	Cancer cells	EFNA4_EPHA8	Non-response	C	0	0.647730516699972
361	001-108	0	Cancer cells	EFNA5_EPHA2	Non-response	C	3410.04683216484	0.647730516699972
362	001-108	0	Cancer cells	EFNA5_EPHA3	Non-response	C	1363.53274491583	0.647730516699972
363	001-108	0	Cancer cells	EFNA5_EPHA4	Non-response	C	4241.01478599565	0.647730516699972
364	001-108	0	Cancer cells	EFNA5_EPHA5	Non-response	C	1034.79540461834	0.647730516699972
365	001-108	0	Cancer cells	EFNA5_EPHA6	Non-response	C	2587.27868851053	0.647730516699972
366	001-108	0	Cancer cells	EFNA5_EPHA7	Non-response	C	0.443878618693571	0.647730516699972
367	001-108	0	Cancer cells	EFNA5_EPHA8	Non-response	C	0	0.647730516699972
368	001-108	0	Cancer cells	EFNA5_EPHB1	Non-response	C	4787.91665031099	0.647730516699972
369	001-108	0	Cancer cells	EFNA5_EPHB2	Non-response	C	7557.34418848952	0.647730516699972
370	001-108	0	Cancer cells	EFNA5_EPHB6	Non-response	C	1063.2902716598	0.647730516699972
371	001-108	0	Cancer cells	EFNB1_EPHB1	Non-response	C	32.1167008606625	0.647730516699972
372	001-108	0	Cancer cells	EFNB1_EPHB2	Non-response	C	50.6936482670431	0.647730516699972
373	001-108	0	Cancer cells	EFNB1_EPHB3	Non-response	C	86.467319107087	0.647730516699972
374	001-108	0	Cancer cells	EFNB1_EPHB4	Non-response	C	121.171254747383	0.647730516699972
375	001-108	0	Cancer cells	EFNB1_EPHB6	Non-response	C	7.13240811757495	0.647730516699972
376	001-108	0	Cancer cells	EFNB1_ERBB2	Non-response	C	232.314499415627	0.647730516699972
377	001-108	0	Cancer cells	EFNB2_EPHA3	Non-response	C	8.47483280121056	0.647730516699972
378	001-108	0	Cancer cells	EFNB2_EPHA4	Non-response	C	26.359389866353	0.647730516699972
379	001-108	0	Cancer cells	EFNB2_EPHA6	Non-response	C	16.0808417524403	0.647730516699972
380	001-108	0	Cancer cells	EFNB2_EPHB1	Non-response	C	29.7585761902788	0.647730516699972
381	001-108	0	Cancer cells	EFNB2_EPHB2	Non-response	C	46.9715367360704	0.647730516699972
382	001-108	0	Cancer cells	EFNB2_EPHB3	Non-response	C	80.1185749053402	0.647730516699972
383	001-108	0	Cancer cells	EFNB2_EPHB4	Non-response	C	112.274421713354	0.647730516699972
384	001-108	0	Cancer cells	EFNB2_EPHB6	Non-response	C	6.60872084302368	0.647730516699972
385	001-108	0	Cancer cells	EFNB2_GRM1	Non-response	C	9.78061630820404	0.647730516699972
386	001-108	0	Cancer cells	EFNB2_GRM5	Non-response	C	34.4962843088853	0.647730516699972
387	001-108	0	Cancer cells	EFNB3_EPHA4	Non-response	C	0	0.647730516699972
388	001-108	0	Cancer cells	EFNB3_EPHB2	Non-response	C	0	0.647730516699972
389	001-108	0	Cancer cells	EFNB3_EPHB3	Non-response	C	0	0.647730516699972
390	001-108	0	Cancer cells	EFNB3_EPHB4	Non-response	C	0	0.647730516699972
391	001-108	0	Cancer cells	EGF_EGFR	Non-response	C	1128.8769326486	0.647730516699972
392	001-108	0	Cancer cells	EGF_ERBB2	Non-response	C	2012.55795770918	0.647730516699972
393	001-108	0	Cancer cells	EGF_ERBB3	Non-response	C	2205.62284561555	0.647730516699972
394	001-108	0	Cancer cells	EGF_ERBB4	Non-response	C	99920.2789225996	0.647730516699972
395	001-108	0	Cancer cells	EPO_EPOR	Non-response	C	0.394395644452341	0.647730516699972
396	001-108	0	Cancer cells	EREG_EGFR	Non-response	C	12.9066756192247	0.647730516699972
397	001-108	0	Cancer cells	EREG_ERBB4	Non-response	C	1142.40852172492	0.647730516699972
398	001-108	0	Cancer cells	F13A1_ITGA4	Non-response	C	824.465841870761	0.647730516699972
399	001-108	0	Cancer cells	F13A1_ITGA9	Non-response	C	650.561881569083	0.647730516699972
400	001-108	0	Cancer cells	F13A1_ITGB1	Non-response	C	1896.53129213211	0.647730516699972
401	001-108	0	Cancer cells	F2_F2R	Non-response	C	0	0.647730516699972
402	001-108	0	Cancer cells	F2_F2RL1	Non-response	C	0	0.647730516699972
403	001-108	0	Cancer cells	F2_F2RL2	Non-response	C	0	0.647730516699972
404	001-108	0	Cancer cells	F2_F2RL3	Non-response	C	0	0.647730516699972
405	001-108	0	Cancer cells	F2_ITGA2B	Non-response	C	0	0.647730516699972
406	001-108	0	Cancer cells	F2_THBD	Non-response	C	0	0.647730516699972
407	001-108	0	Cancer cells	F7_F3	Non-response	C	31.6969473425376	0.647730516699972
408	001-108	0	Cancer cells	F8_ASGR2	Non-response	C	0.00772209618279565	0.647730516699972
409	001-108	0	Cancer cells	F8_LDLR	Non-response	C	746.759536521133	0.647730516699972
410	001-108	0	Cancer cells	F8_LRP1	Non-response	C	879.557020372468	0.647730516699972
411	001-108	0	Cancer cells	F9_LRP1	Non-response	C	0.0143302629505832	0.647730516699972
412	001-108	0	Cancer cells	FASLG_FAS	Non-response	C	1.18178613544606	0.647730516699972
413	001-108	0	Cancer cells	FASLG_TNFRSF6B	Non-response	C	0	0.647730516699972
414	001-108	0	Cancer cells	FGA_ITGA2B	Non-response	C	0	0.647730516699972
415	001-108	0	Cancer cells	FGA_ITGA5	Non-response	C	0	0.647730516699972
416	001-108	0	Cancer cells	FGA_ITGAM	Non-response	C	0	0.647730516699972
417	001-108	0	Cancer cells	FGA_ITGAV	Non-response	C	0	0.647730516699972
418	001-108	0	Cancer cells	FGA_ITGAX	Non-response	C	0	0.647730516699972
419	001-108	0	Cancer cells	FGA_ITGB1	Non-response	C	0	0.647730516699972
420	001-108	0	Cancer cells	FGA_ITGB2	Non-response	C	0	0.647730516699972
421	001-108	0	Cancer cells	FGA_ITGB3	Non-response	C	0	0.647730516699972
422	001-108	0	Cancer cells	FGF1_FGFR1	Non-response	C	973.698563991889	0.647730516699972
423	001-108	0	Cancer cells	FGF1_FGFR2	Non-response	C	371.578740600265	0.647730516699972
424	001-108	0	Cancer cells	FGF1_FGFR3	Non-response	C	287.876291190932	0.647730516699972
425	001-108	0	Cancer cells	FGF1_FGFR4	Non-response	C	24.6233732547647	0.647730516699972
426	001-108	0	Cancer cells	FGF1_NRP1	Non-response	C	709.005464370438	0.647730516699972
427	001-108	0	Cancer cells	FGF10_FGFR2	Non-response	C	301.700764367875	0.647730516699972
428	001-108	0	Cancer cells	FGF16_FGFR2	Non-response	C	1.19710538461776	0.647730516699972
429	001-108	0	Cancer cells	FGF16_FGFR3	Non-response	C	0.927443420825805	0.647730516699972
430	001-108	0	Cancer cells	FGF16_FGFR4	Non-response	C	0.079328469285174	0.647730516699972
431	001-108	0	Cancer cells	FGF17_FGFR1	Non-response	C	89.8326729887092	0.647730516699972
432	001-108	0	Cancer cells	FGF17_FGFR2	Non-response	C	34.28156590583	0.647730516699972
433	001-108	0	Cancer cells	FGF17_FGFR3	Non-response	C	26.5592429568098	0.647730516699972
434	001-108	0	Cancer cells	FGF17_FGFR4	Non-response	C	2.27173328509975	0.647730516699972
435	001-108	0	Cancer cells	FGF18_FGFR1	Non-response	C	467.101777364036	0.647730516699972
436	001-108	0	Cancer cells	FGF18_FGFR2	Non-response	C	178.253410843604	0.647730516699972
437	001-108	0	Cancer cells	FGF18_FGFR3	Non-response	C	138.099748986968	0.647730516699972
438	001-108	0	Cancer cells	FGF18_FGFR4	Non-response	C	11.8123019149225	0.647730516699972
439	001-108	0	Cancer cells	FGF19_FGFR1	Non-response	C	0	0.647730516699972
440	001-108	0	Cancer cells	FGF19_FGFR2	Non-response	C	0	0.647730516699972
441	001-108	0	Cancer cells	FGF19_FGFR3	Non-response	C	0	0.647730516699972
442	001-108	0	Cancer cells	FGF19_FGFR4	Non-response	C	0	0.647730516699972
443	001-108	0	Cancer cells	FGF2_CD44	Non-response	C	1237.16753006816	0.647730516699972
444	001-108	0	Cancer cells	FGF2_FGFR1	Non-response	C	475.341676447642	0.647730516699972
445	001-108	0	Cancer cells	FGF2_FGFR2	Non-response	C	181.39788639013	0.647730516699972
446	001-108	0	Cancer cells	FGF2_FGFR3	Non-response	C	140.535894705671	0.647730516699972
447	001-108	0	Cancer cells	FGF2_FGFR4	Non-response	C	12.02067657852	0.647730516699972
448	001-108	0	Cancer cells	FGF2_FGFRL1	Non-response	C	31.9358934702949	0.647730516699972
449	001-108	0	Cancer cells	FGF2_NRP1	Non-response	C	346.123388189767	0.647730516699972
450	001-108	0	Cancer cells	FGF2_SDC1	Non-response	C	320.073439787393	0.647730516699972
451	001-108	0	Cancer cells	FGF2_SDC2	Non-response	C	804.527376055813	0.647730516699972
452	001-108	0	Cancer cells	FGF2_SDC3	Non-response	C	108.923183989419	0.647730516699972
453	001-108	0	Cancer cells	FGF2_SDC4	Non-response	C	425.541961470472	0.647730516699972
454	001-108	0	Cancer cells	FGF20_FGFR4	Non-response	C	0.56156419278331	0.647730516699972
455	001-108	0	Cancer cells	FGF21_FGFR4	Non-response	C	0	0.647730516699972
456	001-108	0	Cancer cells	FGF22_FGFR2	Non-response	C	7.44819599868817	0.647730516699972
457	001-108	0	Cancer cells	FGF23_FGFR1	Non-response	C	0.0140221167404149	0.647730516699972
458	001-108	0	Cancer cells	FGF23_FGFR2	Non-response	C	0.00535106106924139	0.647730516699972
459	001-108	0	Cancer cells	FGF23_FGFR3	Non-response	C	0.00414567209109136	0.647730516699972
460	001-108	0	Cancer cells	FGF23_FGFR4	Non-response	C	0.000354598257704729	0.647730516699972
461	001-108	0	Cancer cells	FGF3_FGFR1	Non-response	C	0	0.647730516699972
462	001-108	0	Cancer cells	FGF3_FGFR2	Non-response	C	0	0.647730516699972
463	001-108	0	Cancer cells	FGF3_FGFR3	Non-response	C	0	0.647730516699972
464	001-108	0	Cancer cells	FGF3_FGFR4	Non-response	C	0	0.647730516699972
465	001-108	0	Cancer cells	FGF4_FGFR1	Non-response	C	0	0.647730516699972
466	001-108	0	Cancer cells	FGF4_FGFR2	Non-response	C	0	0.647730516699972
467	001-108	0	Cancer cells	FGF4_FGFR3	Non-response	C	0	0.647730516699972
468	001-108	0	Cancer cells	FGF4_FGFR4	Non-response	C	0	0.647730516699972
469	001-108	0	Cancer cells	FGF4_NRP1	Non-response	C	0	0.647730516699972
470	001-108	0	Cancer cells	FGF5_FGFR1	Non-response	C	0	0.647730516699972
471	001-108	0	Cancer cells	FGF5_FGFR2	Non-response	C	0	0.647730516699972
472	001-108	0	Cancer cells	FGF5_FGFR3	Non-response	C	0	0.647730516699972
473	001-108	0	Cancer cells	FGF5_FGFR4	Non-response	C	0	0.647730516699972
474	001-108	0	Cancer cells	FGF6_FGFR1	Non-response	C	0	0.647730516699972
475	001-108	0	Cancer cells	FGF6_FGFR2	Non-response	C	0	0.647730516699972
476	001-108	0	Cancer cells	FGF6_FGFR3	Non-response	C	0	0.647730516699972
477	001-108	0	Cancer cells	FGF6_FGFR4	Non-response	C	0	0.647730516699972
478	001-108	0	Cancer cells	FGF7_FGFR1	Non-response	C	1044.71507088331	0.647730516699972
479	001-108	0	Cancer cells	FGF7_FGFR2	Non-response	C	398.67976053436	0.647730516699972
480	001-108	0	Cancer cells	FGF7_FGFR3	Non-response	C	308.872489987223	0.647730516699972
481	001-108	0	Cancer cells	FGF7_FGFR4	Non-response	C	26.4192739791819	0.647730516699972
482	001-108	0	Cancer cells	FGF7_NRP1	Non-response	C	760.71663383144	0.647730516699972
483	001-108	0	Cancer cells	FGF8_FGFR1	Non-response	C	0	0.647730516699972
484	001-108	0	Cancer cells	FGF8_FGFR2	Non-response	C	0	0.647730516699972
485	001-108	0	Cancer cells	FGF8_FGFR3	Non-response	C	0	0.647730516699972
486	001-108	0	Cancer cells	FGF8_FGFR4	Non-response	C	0	0.647730516699972
487	001-108	0	Cancer cells	FGF9_FGFR1	Non-response	C	26.21811383857	0.647730516699972
488	001-108	0	Cancer cells	FGF9_FGFR2	Non-response	C	10.0052460600438	0.647730516699972
489	001-108	0	Cancer cells	FGF9_FGFR3	Non-response	C	7.75144757626656	0.647730516699972
490	001-108	0	Cancer cells	FGF9_FGFR4	Non-response	C	0.663016694238853	0.647730516699972
491	001-108	0	Cancer cells	FLT3LG_FLT3	Non-response	C	0	0.647730516699972
492	001-108	0	Cancer cells	FN1_CD44	Non-response	C	56978.2576974849	0.647730516699972
493	001-108	0	Cancer cells	FN1_ITGA2	Non-response	C	32570.3189220883	0.647730516699972
494	001-108	0	Cancer cells	FN1_ITGA2B	Non-response	C	2060.14227289513	0.647730516699972
495	001-108	0	Cancer cells	FN1_ITGA3	Non-response	C	11284.9696827732	0.647730516699972
496	001-108	0	Cancer cells	FN1_ITGA4	Non-response	C	9835.97897771223	0.647730516699972
497	001-108	0	Cancer cells	FN1_ITGA5	Non-response	C	4401.74294774651	0.647730516699972
498	001-108	0	Cancer cells	FN1_ITGA8	Non-response	C	1031.28441185051	0.647730516699972
499	001-108	0	Cancer cells	FN1_ITGA9	Non-response	C	7761.28332532844	0.647730516699972
500	001-108	0	Cancer cells	FN1_ITGAV	Non-response	C	28657.0488223977	0.647730516699972
501	001-108	0	Cancer cells	FN1_ITGB1	Non-response	C	22625.8517607683	0.647730516699972
502	001-108	0	Cancer cells	FN1_ITGB3	Non-response	C	0	0.647730516699972
503	001-108	0	Cancer cells	FN1_ITGB6	Non-response	C	16359.3074454421	0.647730516699972
504	001-108	0	Cancer cells	FN1_ITGB7	Non-response	C	1218.7560824615	0.647730516699972
505	001-108	0	Cancer cells	FN1_ITGB8	Non-response	C	13413.6774056587	0.647730516699972
506	001-108	0	Cancer cells	FN1_PLAUR	Non-response	C	8087.05171550949	0.647730516699972
507	001-108	0	Cancer cells	FN1_SDC2	Non-response	C	37052.8380704138	0.647730516699972
508	001-108	0	Cancer cells	FN1_TNFRSF11B	Non-response	C	2303.2317759881	0.647730516699972
509	001-108	0	Cancer cells	FN1_TSHR	Non-response	C	167.256574221743	0.647730516699972
510	001-108	0	Cancer cells	FSHB_FSHR	Non-response	C	0	0.647730516699972
511	001-108	0	Cancer cells	GAL_GALR1	Non-response	C	0	0.647730516699972
512	001-108	0	Cancer cells	GAL_GALR2	Non-response	C	0	0.647730516699972
513	001-108	0	Cancer cells	GAL_GALR3	Non-response	C	0.107320529764448	0.647730516699972
514	001-108	0	Cancer cells	GAL_GPR151	Non-response	C	0	0.647730516699972
515	001-108	0	Cancer cells	GALP_GALR1	Non-response	C	0	0.647730516699972
516	001-108	0	Cancer cells	GALP_GALR2	Non-response	C	0	0.647730516699972
517	001-108	0	Cancer cells	GALP_GALR3	Non-response	C	0.058702409999753	0.647730516699972
518	001-108	0	Cancer cells	GAS6_AXL	Non-response	C	976.744028558287	0.647730516699972
519	001-108	0	Cancer cells	GAS6_MERTK	Non-response	C	640.332967254966	0.647730516699972
520	001-108	0	Cancer cells	GAS6_TYRO3	Non-response	C	115.224059405271	0.647730516699972
521	001-108	0	Cancer cells	GAST_CCKBR	Non-response	C	0	0.647730516699972
522	001-108	0	Cancer cells	GCG_GCGR	Non-response	C	0	0.647730516699972
523	001-108	0	Cancer cells	GCG_GLP1R	Non-response	C	0	0.647730516699972
524	001-108	0	Cancer cells	GCG_GLP2R	Non-response	C	0	0.647730516699972
525	001-108	0	Cancer cells	GDF11_ACVR1B	Non-response	C	129.264935734433	0.647730516699972
526	001-108	0	Cancer cells	GDF11_ACVR2A	Non-response	C	148.696797134397	0.647730516699972
527	001-108	0	Cancer cells	GDF11_ACVR2B	Non-response	C	39.8388506722643	0.647730516699972
528	001-108	0	Cancer cells	GDF2_ACVR2A	Non-response	C	0	0.647730516699972
529	001-108	0	Cancer cells	GDF2_ACVR2B	Non-response	C	0	0.647730516699972
530	001-108	0	Cancer cells	GDF2_ACVRL1	Non-response	C	0	0.647730516699972
531	001-108	0	Cancer cells	GDF2_BMPR2	Non-response	C	0	0.647730516699972
532	001-108	0	Cancer cells	GDF2_ENG	Non-response	C	0	0.647730516699972
533	001-108	0	Cancer cells	GDF5_ACVR1	Non-response	C	55.3100833666222	0.647730516699972
534	001-108	0	Cancer cells	GDF5_ACVR2A	Non-response	C	43.0177091990584	0.647730516699972
535	001-108	0	Cancer cells	GDF5_ACVR2B	Non-response	C	11.5253060326189	0.647730516699972
536	001-108	0	Cancer cells	GDF5_BMPR1A	Non-response	C	94.7942131101065	0.647730516699972
537	001-108	0	Cancer cells	GDF5_BMPR1B	Non-response	C	264.475670262953	0.647730516699972
538	001-108	0	Cancer cells	GDF5_BMPR2	Non-response	C	203.313581816809	0.647730516699972
539	001-108	0	Cancer cells	GDF5_ROR2	Non-response	C	214.80249122395	0.647730516699972
540	001-108	0	Cancer cells	GDF6_BMPR1A	Non-response	C	5.56770251092101	0.647730516699972
541	001-108	0	Cancer cells	GDF6_BMPR1B	Non-response	C	15.5338791798417	0.647730516699972
542	001-108	0	Cancer cells	GDF6_BMPR2	Non-response	C	11.9415468818856	0.647730516699972
543	001-108	0	Cancer cells	GDF7_ACVR2A	Non-response	C	4.85847381879998	0.647730516699972
544	001-108	0	Cancer cells	GDF7_BMPR1A	Non-response	C	10.7061768547006	0.647730516699972
545	001-108	0	Cancer cells	GDF7_BMPR2	Non-response	C	22.9624899292647	0.647730516699972
546	001-108	0	Cancer cells	GDF9_ACVR2A	Non-response	C	28.0661729681036	0.647730516699972
547	001-108	0	Cancer cells	GDF9_BMPR1A	Non-response	C	61.8468726266289	0.647730516699972
548	001-108	0	Cancer cells	GDF9_BMPR1B	Non-response	C	172.5526543756	0.647730516699972
549	001-108	0	Cancer cells	GDF9_BMPR2	Non-response	C	132.648489663419	0.647730516699972
550	001-108	0	Cancer cells	GDF9_TGFBR1	Non-response	C	16.4718862103595	0.647730516699972
551	001-108	0	Cancer cells	GDNF_GFRA1	Non-response	C	15.6834923395368	0.647730516699972
552	001-108	0	Cancer cells	GDNF_GFRA2	Non-response	C	0.233373892215028	0.647730516699972
553	001-108	0	Cancer cells	GDNF_RET	Non-response	C	3.49831234528076	0.647730516699972
554	001-108	0	Cancer cells	GH1_GHR	Non-response	C	0	0.647730516699972
555	001-108	0	Cancer cells	GH1_PRLR	Non-response	C	0	0.647730516699972
556	001-108	0	Cancer cells	GHRH_GHRHR	Non-response	C	0	0.647730516699972
557	001-108	0	Cancer cells	GHRH_VIPR1	Non-response	C	0	0.647730516699972
558	001-108	0	Cancer cells	GHRL_GHRHR	Non-response	C	0	0.647730516699972
559	001-108	0	Cancer cells	GHRL_GHSR	Non-response	C	0	0.647730516699972
560	001-108	0	Cancer cells	GHRL_GPR39	Non-response	C	91.3321257396612	0.647730516699972
561	001-108	0	Cancer cells	GHRL_MLNR	Non-response	C	0	0.647730516699972
562	001-108	0	Cancer cells	GIP_GIPR	Non-response	C	2.54738808358581	0.647730516699972
563	001-108	0	Cancer cells	GNAI2_ADORA1	Non-response	C	127.906473723265	0.647730516699972
564	001-108	0	Cancer cells	GNAI2_ADRA2A	Non-response	C	33.8609270321256	0.647730516699972
565	001-108	0	Cancer cells	GNAI2_ADRA2B	Non-response	C	15.6729549671513	0.647730516699972
566	001-108	0	Cancer cells	GNAI2_AGTR2	Non-response	C	0	0.647730516699972
567	001-108	0	Cancer cells	GNAI2_C5AR1	Non-response	C	1197.360539049	0.647730516699972
568	001-108	0	Cancer cells	GNAI2_CCR5	Non-response	C	18.8563432131328	0.647730516699972
569	001-108	0	Cancer cells	GNAI2_CHRM1	Non-response	C	143.509367159423	0.647730516699972
570	001-108	0	Cancer cells	GNAI2_CNR1	Non-response	C	0.0189506249291985	0.647730516699972
571	001-108	0	Cancer cells	GNAI2_DRD2	Non-response	C	0.383282736844508	0.647730516699972
572	001-108	0	Cancer cells	GNAI2_EDNRA	Non-response	C	922.997671986797	0.647730516699972
573	001-108	0	Cancer cells	GNAI2_EGFR	Non-response	C	829.372219120793	0.647730516699972
574	001-108	0	Cancer cells	GNAI2_F2R	Non-response	C	104.629172233258	0.647730516699972
575	001-108	0	Cancer cells	GNAI2_FPR1	Non-response	C	61.1705252183256	0.647730516699972
576	001-108	0	Cancer cells	GNAI2_IGF1R	Non-response	C	15188.1967657935	0.647730516699972
577	001-108	0	Cancer cells	GNAI2_LHCGR	Non-response	C	0	0.647730516699972
578	001-108	0	Cancer cells	GNAI2_MTNR1A	Non-response	C	0	0.647730516699972
579	001-108	0	Cancer cells	GNAI2_MTNR1B	Non-response	C	0	0.647730516699972
580	001-108	0	Cancer cells	GNAI2_OPRM1	Non-response	C	0.0379012498583969	0.647730516699972
581	001-108	0	Cancer cells	GNAI2_P2RY12	Non-response	C	26.3948204837924	0.647730516699972
582	001-108	0	Cancer cells	GNAI2_PTPRU	Non-response	C	197.048986759031	0.647730516699972
583	001-108	0	Cancer cells	GNAI2_TBXA2R	Non-response	C	0.0568518747875954	0.647730516699972
584	001-108	0	Cancer cells	GNAI2_TSHR	Non-response	C	16.1364649775128	0.647730516699972
585	001-108	0	Cancer cells	GNB3_TGFBR1	Non-response	C	27.4464757146966	0.647730516699972
586	001-108	0	Cancer cells	GNRH1_GNRHR	Non-response	C	0	0.647730516699972
587	001-108	0	Cancer cells	GNRH2_GNRHR	Non-response	C	0	0.647730516699972
588	001-108	0	Cancer cells	GPHA2_TSHR	Non-response	C	0	0.647730516699972
589	001-108	0	Cancer cells	GPI_AMFR	Non-response	C	2432.86218294128	0.647730516699972
590	001-108	0	Cancer cells	GRP_BRS3	Non-response	C	0	0.647730516699972
591	001-108	0	Cancer cells	GRP_GRPR	Non-response	C	171.06175071787	0.647730516699972
592	001-108	0	Cancer cells	GRP_NMBR	Non-response	C	0	0.647730516699972
593	001-108	0	Cancer cells	GSTP1_TRAF2	Non-response	C	265.738600082596	0.647730516699972
594	001-108	0	Cancer cells	GUCA2A_GUCY2C	Non-response	C	0	0.647730516699972
595	001-108	0	Cancer cells	GUCA2B_GUCY2C	Non-response	C	0	0.647730516699972
596	001-108	0	Cancer cells	GUCA2B_GUCY2D	Non-response	C	0	0.647730516699972
597	001-108	0	Cancer cells	GZMB_CHRM3	Non-response	C	0.770124896489772	0.647730516699972
598	001-108	0	Cancer cells	GZMB_IGF2R	Non-response	C	19.7191933018021	0.647730516699972
599	001-108	0	Cancer cells	HAS2_CD44	Non-response	C	758.18816738455	0.647730516699972
600	001-108	0	Cancer cells	HAS2_HMMR	Non-response	C	23.8641537779628	0.647730516699972
601	001-108	0	Cancer cells	HBEGF_CD44	Non-response	C	313.460846578606	0.647730516699972
602	001-108	0	Cancer cells	HBEGF_CD82	Non-response	C	58.1503378875384	0.647730516699972
603	001-108	0	Cancer cells	HBEGF_CD9	Non-response	C	117.171383172288	0.647730516699972
604	001-108	0	Cancer cells	HBEGF_EGFR	Non-response	C	47.2931692867324	0.647730516699972
605	001-108	0	Cancer cells	HBEGF_ERBB2	Non-response	C	84.314101422895	0.647730516699972
606	001-108	0	Cancer cells	HBEGF_ERBB4	Non-response	C	4186.06008289746	0.647730516699972
607	001-108	0	Cancer cells	HCRT_HCRTR1	Non-response	C	0	0.647730516699972
608	001-108	0	Cancer cells	HCRT_HCRTR2	Non-response	C	0.000282912282016114	0.647730516699972
609	001-108	0	Cancer cells	HCRT_NPFFR2	Non-response	C	0.000284800581436537	0.647730516699972
610	001-108	0	Cancer cells	HGF_CD44	Non-response	C	597.942949978571	0.647730516699972
611	001-108	0	Cancer cells	HGF_MET	Non-response	C	11.7019338388869	0.647730516699972
612	001-108	0	Cancer cells	HGF_SDC1	Non-response	C	154.696637395356	0.647730516699972
613	001-108	0	Cancer cells	HGF_SDC2	Non-response	C	388.841010522501	0.647730516699972
614	001-108	0	Cancer cells	HLA-A_ERBB2	Non-response	C	1435.19387550207	0.647730516699972
615	001-108	0	Cancer cells	HLA-A_KIR3DL1	Non-response	C	0	0.647730516699972
616	001-108	0	Cancer cells	HLA-A_KIR3DL2	Non-response	C	0	0.647730516699972
617	001-108	0	Cancer cells	HLA-A_LILRB1	Non-response	C	44.5467134286954	0.647730516699972
618	001-108	0	Cancer cells	HLA-A_LILRB2	Non-response	C	0	0.647730516699972
619	001-108	0	Cancer cells	HLA-B_KIR3DL1	Non-response	C	0	0.647730516699972
620	001-108	0	Cancer cells	HLA-B_KLRD1	Non-response	C	71.0427376295896	0.647730516699972
621	001-108	0	Cancer cells	HLA-B_LILRB1	Non-response	C	86.6630416660506	0.647730516699972
622	001-108	0	Cancer cells	HLA-B_LILRB2	Non-response	C	0	0.647730516699972
623	001-108	0	Cancer cells	HLA-C_KIR2DL1	Non-response	C	0	0.647730516699972
624	001-108	0	Cancer cells	HLA-C_KIR2DL3	Non-response	C	0	0.647730516699972
625	001-108	0	Cancer cells	HLA-C_LILRB1	Non-response	C	30.7331846487247	0.647730516699972
626	001-108	0	Cancer cells	HLA-C_LILRB2	Non-response	C	0	0.647730516699972
627	001-108	0	Cancer cells	HLA-E_KLRC1	Non-response	C	5.34444538423526	0.647730516699972
628	001-108	0	Cancer cells	HLA-E_KLRC2	Non-response	C	0.0364031212628314	0.647730516699972
629	001-108	0	Cancer cells	HLA-E_KLRD1	Non-response	C	18.0674654474461	0.647730516699972
630	001-108	0	Cancer cells	HLA-G_KIR2DL4	Non-response	C	0	0.647730516699972
631	001-108	0	Cancer cells	HLA-G_KLRC1	Non-response	C	0	0.647730516699972
632	001-108	0	Cancer cells	HLA-G_KLRD1	Non-response	C	0	0.647730516699972
633	001-108	0	Cancer cells	HLA-G_LILRB1	Non-response	C	0	0.647730516699972
634	001-108	0	Cancer cells	HLA-G_LILRB2	Non-response	C	0	0.647730516699972
635	001-108	0	Cancer cells	HRAS_AGTR1	Non-response	C	50.6025975049397	0.647730516699972
636	001-108	0	Cancer cells	HRAS_INSR	Non-response	C	4544.94434660649	0.647730516699972
637	001-108	0	Cancer cells	HRAS_TLR2	Non-response	C	108.873810845458	0.647730516699972
638	001-108	0	Cancer cells	HRAS_TLR9	Non-response	C	0	0.647730516699972
639	001-108	0	Cancer cells	HSPG2_ITGA2	Non-response	C	9347.75441071926	0.647730516699972
640	001-108	0	Cancer cells	HSPG2_ITGB1	Non-response	C	6493.6700834565	0.647730516699972
641	001-108	0	Cancer cells	HSPG2_PTPRS	Non-response	C	10700.2839883041	0.647730516699972
642	001-108	0	Cancer cells	IAPP_CALCR	Non-response	C	0.000591021920958649	0.647730516699972
643	001-108	0	Cancer cells	IAPP_RAMP1	Non-response	C	0.00226573400572588	0.647730516699972
644	001-108	0	Cancer cells	IAPP_RAMP2	Non-response	C	0.00200613576734352	0.647730516699972
645	001-108	0	Cancer cells	ICAM1_EGFR	Non-response	C	511.3138417613	0.647730516699972
646	001-108	0	Cancer cells	ICAM1_IL2RA	Non-response	C	106.251585883042	0.647730516699972
647	001-108	0	Cancer cells	ICAM1_IL2RG	Non-response	C	0	0.647730516699972
648	001-108	0	Cancer cells	ICAM1_ITGAL	Non-response	C	496.342637116717	0.647730516699972
649	001-108	0	Cancer cells	ICAM1_ITGAM	Non-response	C	447.397075901907	0.647730516699972
650	001-108	0	Cancer cells	ICAM1_ITGAX	Non-response	C	691.817070911611	0.647730516699972
651	001-108	0	Cancer cells	ICAM1_ITGB2	Non-response	C	165.181624073597	0.647730516699972
652	001-108	0	Cancer cells	ICAM2_ITGAL	Non-response	C	6.33677864197126	0.647730516699972
653	001-108	0	Cancer cells	ICAM2_ITGAM	Non-response	C	5.7118934039691	0.647730516699972
654	001-108	0	Cancer cells	ICAM2_ITGB2	Non-response	C	2.10886454074578	0.647730516699972
655	001-108	0	Cancer cells	ICAM3_CLEC4M	Non-response	C	0	0.647730516699972
656	001-108	0	Cancer cells	ICAM3_ITGAD	Non-response	C	3.9870631846405	0.647730516699972
657	001-108	0	Cancer cells	ICAM3_ITGAL	Non-response	C	119.332554720049	0.647730516699972
658	001-108	0	Cancer cells	ICAM3_ITGB2	Non-response	C	39.7135843658616	0.647730516699972
659	001-108	0	Cancer cells	ICAM4_ITGA2B	Non-response	C	1.72709416166951	0.647730516699972
660	001-108	0	Cancer cells	ICAM4_ITGA4	Non-response	C	8.24586830250219	0.647730516699972
661	001-108	0	Cancer cells	ICAM4_ITGAL	Non-response	C	6.99579569889146	0.647730516699972
662	001-108	0	Cancer cells	ICAM4_ITGAM	Non-response	C	6.30592317732956	0.647730516699972
663	001-108	0	Cancer cells	ICAM4_ITGAV	Non-response	C	24.0242736450855	0.647730516699972
664	001-108	0	Cancer cells	ICAM4_ITGB1	Non-response	C	18.9680960353809	0.647730516699972
665	001-108	0	Cancer cells	ICAM4_ITGB2	Non-response	C	2.32818381661263	0.647730516699972
666	001-108	0	Cancer cells	ICAM4_ITGB3	Non-response	C	0	0.647730516699972
667	001-108	0	Cancer cells	ICAM5_ITGAL	Non-response	C	6.95847292768381	0.647730516699972
668	001-108	0	Cancer cells	ICAM5_ITGB2	Non-response	C	2.31576288900741	0.647730516699972
669	001-108	0	Cancer cells	IFNA1_IFNAR1	Non-response	C	0	0.647730516699972
670	001-108	0	Cancer cells	IFNA1_IFNAR2	Non-response	C	0	0.647730516699972
671	001-108	0	Cancer cells	IFNB1_IFNAR1	Non-response	C	0	0.647730516699972
672	001-108	0	Cancer cells	IFNB1_IFNAR2	Non-response	C	0	0.647730516699972
673	001-108	0	Cancer cells	IFNG_IFNGR1	Non-response	C	0	0.647730516699972
674	001-108	0	Cancer cells	IFNG_IFNGR2	Non-response	C	0	0.647730516699972
675	001-108	0	Cancer cells	IFNW1_IFNAR1	Non-response	C	0	0.647730516699972
676	001-108	0	Cancer cells	IFNW1_IFNAR2	Non-response	C	0	0.647730516699972
677	001-108	0	Cancer cells	IGF1_IGF1R	Non-response	C	6552.01814613989	0.647730516699972
678	001-108	0	Cancer cells	IGF2_IGF1R	Non-response	C	0	0.647730516699972
679	001-108	0	Cancer cells	IGF2_IGF2R	Non-response	C	0	0.647730516699972
680	001-108	0	Cancer cells	IGF2_INSR	Non-response	C	0	0.647730516699972
681	001-108	0	Cancer cells	IHH_BOC	Non-response	C	0	0.647730516699972
682	001-108	0	Cancer cells	IHH_CDON	Non-response	C	0	0.647730516699972
683	001-108	0	Cancer cells	IHH_HHIP	Non-response	C	0	0.647730516699972
684	001-108	0	Cancer cells	IHH_PTCH2	Non-response	C	0	0.647730516699972
685	001-108	0	Cancer cells	IL10_IL10RA	Non-response	C	0	0.647730516699972
686	001-108	0	Cancer cells	IL10_IL10RB	Non-response	C	0	0.647730516699972
687	001-108	0	Cancer cells	IL11_IL11RA	Non-response	C	3.72332473311637	0.647730516699972
688	001-108	0	Cancer cells	IL11_IL6ST	Non-response	C	405.327151838097	0.647730516699972
689	001-108	0	Cancer cells	IL12A_IL12RB1	Non-response	C	0.35616958769126	0.647730516699972
690	001-108	0	Cancer cells	IL12A_IL12RB2	Non-response	C	1.60629020971392	0.647730516699972
691	001-108	0	Cancer cells	IL12B_IL12RB1	Non-response	C	0.205556330955764	0.647730516699972
692	001-108	0	Cancer cells	IL12B_IL12RB2	Non-response	C	0.927039066134904	0.647730516699972
693	001-108	0	Cancer cells	IL12B_IL23R	Non-response	C	0	0.647730516699972
694	001-108	0	Cancer cells	IL13_IL13RA1	Non-response	C	0.0149025614748744	0.647730516699972
695	001-108	0	Cancer cells	IL13_IL13RA2	Non-response	C	0	0.647730516699972
696	001-108	0	Cancer cells	IL13_IL2RG	Non-response	C	0	0.647730516699972
697	001-108	0	Cancer cells	IL13_IL4R	Non-response	C	0.014871464156934	0.647730516699972
698	001-108	0	Cancer cells	IL15_IL15RA	Non-response	C	184.95774132869	0.647730516699972
699	001-108	0	Cancer cells	IL15_IL2RA	Non-response	C	90.9350764186713	0.647730516699972
700	001-108	0	Cancer cells	IL15_IL2RB	Non-response	C	47.2387277179068	0.647730516699972
701	001-108	0	Cancer cells	IL15_IL2RG	Non-response	C	0	0.647730516699972
702	001-108	0	Cancer cells	IL17A_IL17RA	Non-response	C	0	0.647730516699972
703	001-108	0	Cancer cells	IL17A_IL17RC	Non-response	C	0	0.647730516699972
704	001-108	0	Cancer cells	IL17B_IL17RB	Non-response	C	4.38828229166051	0.647730516699972
705	001-108	0	Cancer cells	IL18_IL18R1	Non-response	C	282.237432114695	0.647730516699972
706	001-108	0	Cancer cells	IL18_IL18RAP	Non-response	C	12.0185223476804	0.647730516699972
707	001-108	0	Cancer cells	IL18_IL1RAPL1	Non-response	C	46.4211108313444	0.647730516699972
708	001-108	0	Cancer cells	IL19_IL20RA	Non-response	C	10.3481198135411	0.647730516699972
709	001-108	0	Cancer cells	IL19_IL20RB	Non-response	C	0.753517194639737	0.647730516699972
710	001-108	0	Cancer cells	IL1A_IL1R1	Non-response	C	4.18843864511207	0.647730516699972
711	001-108	0	Cancer cells	IL1A_IL1R2	Non-response	C	0.0621102951528528	0.647730516699972
712	001-108	0	Cancer cells	IL1A_IL1RAP	Non-response	C	0.581158812220759	0.647730516699972
713	001-108	0	Cancer cells	IL1B_ADRB2	Non-response	C	0.547858068383476	0.647730516699972
714	001-108	0	Cancer cells	IL1B_IL1R1	Non-response	C	37.8809222384072	0.647730516699972
715	001-108	0	Cancer cells	IL1B_IL1R2	Non-response	C	0.561735639516997	0.647730516699972
716	001-108	0	Cancer cells	IL1B_IL1RAP	Non-response	C	5.2560950844036	0.647730516699972
717	001-108	0	Cancer cells	IL2_CD53	Non-response	C	0	0.647730516699972
718	001-108	0	Cancer cells	IL2_IL2RA	Non-response	C	0	0.647730516699972
719	001-108	0	Cancer cells	IL2_IL2RB	Non-response	C	0	0.647730516699972
720	001-108	0	Cancer cells	IL2_IL2RG	Non-response	C	0	0.647730516699972
721	001-108	0	Cancer cells	IL2_NGFR	Non-response	C	0	0.647730516699972
722	001-108	0	Cancer cells	IL20_IL20RA	Non-response	C	10.3797676386363	0.647730516699972
723	001-108	0	Cancer cells	IL20_IL20RB	Non-response	C	0.755821688674584	0.647730516699972
724	001-108	0	Cancer cells	IL20_IL22RA1	Non-response	C	0.387821724520146	0.647730516699972
725	001-108	0	Cancer cells	IL21_IL21R	Non-response	C	0	0.647730516699972
726	001-108	0	Cancer cells	IL21_IL2RG	Non-response	C	0	0.647730516699972
727	001-108	0	Cancer cells	IL22_IL10RA	Non-response	C	0	0.647730516699972
728	001-108	0	Cancer cells	IL22_IL10RB	Non-response	C	0	0.647730516699972
729	001-108	0	Cancer cells	IL22_IL22RA1	Non-response	C	0	0.647730516699972
730	001-108	0	Cancer cells	IL22_IL22RA2	Non-response	C	0	0.647730516699972
731	001-108	0	Cancer cells	IL23A_IL12RB1	Non-response	C	0.0055245301786534	0.647730516699972
732	001-108	0	Cancer cells	IL23A_IL23R	Non-response	C	0	0.647730516699972
733	001-108	0	Cancer cells	IL24_IL20RA	Non-response	C	5.47632717284968	0.647730516699972
734	001-108	0	Cancer cells	IL24_IL20RB	Non-response	C	0.398768738917699	0.647730516699972
735	001-108	0	Cancer cells	IL24_IL22RA1	Non-response	C	0.204613313337149	0.647730516699972
736	001-108	0	Cancer cells	IL25_IL17RB	Non-response	C	0	0.647730516699972
737	001-108	0	Cancer cells	IL3_CSF2RB	Non-response	C	0	0.647730516699972
738	001-108	0	Cancer cells	IL3_IL3RA	Non-response	C	0	0.647730516699972
739	001-108	0	Cancer cells	IL31_IL31RA	Non-response	C	0	0.647730516699972
740	001-108	0	Cancer cells	IL31_OSMR	Non-response	C	0	0.647730516699972
741	001-108	0	Cancer cells	IL4_CD53	Non-response	C	0	0.647730516699972
742	001-108	0	Cancer cells	IL4_IL13RA1	Non-response	C	0	0.647730516699972
743	001-108	0	Cancer cells	IL4_IL13RA2	Non-response	C	0	0.647730516699972
744	001-108	0	Cancer cells	IL4_IL2RG	Non-response	C	0	0.647730516699972
745	001-108	0	Cancer cells	IL4_IL4R	Non-response	C	0	0.647730516699972
746	001-108	0	Cancer cells	IL5_CSF2RB	Non-response	C	0.0913815859082443	0.647730516699972
747	001-108	0	Cancer cells	IL5_IL5RA	Non-response	C	0.148857294660235	0.647730516699972
748	001-108	0	Cancer cells	IL6_IL6R	Non-response	C	0	0.647730516699972
749	001-108	0	Cancer cells	IL6_IL6ST	Non-response	C	0	0.647730516699972
750	001-108	0	Cancer cells	IL7_IL2RG	Non-response	C	0	0.647730516699972
751	001-108	0	Cancer cells	IL7_IL7R	Non-response	C	44.6326383002652	0.647730516699972
752	001-108	0	Cancer cells	IL9_IL2RG	Non-response	C	0	0.647730516699972
753	001-108	0	Cancer cells	IL9_IL9R	Non-response	C	0	0.647730516699972
754	001-108	0	Cancer cells	INHA_ACVR2A	Non-response	C	6.10833432537089	0.647730516699972
755	001-108	0	Cancer cells	INHA_TGFBR3	Non-response	C	1.97817131801862	0.647730516699972
756	001-108	0	Cancer cells	INHBA_ACVR1	Non-response	C	3859.36678158615	0.647730516699972
757	001-108	0	Cancer cells	INHBA_ACVR1B	Non-response	C	2609.38487846163	0.647730516699972
758	001-108	0	Cancer cells	INHBA_ACVR2A	Non-response	C	3001.64287951458	0.647730516699972
759	001-108	0	Cancer cells	INHBA_ACVR2B	Non-response	C	804.200256851294	0.647730516699972
760	001-108	0	Cancer cells	INHBA_BAMBI	Non-response	C	512.915475526624	0.647730516699972
761	001-108	0	Cancer cells	INHBA_ENG	Non-response	C	939.674193402758	0.647730516699972
762	001-108	0	Cancer cells	INHBA_TGFBR3	Non-response	C	972.075779566964	0.647730516699972
763	001-108	0	Cancer cells	INHBB_ACVR1	Non-response	C	76.7200276444242	0.647730516699972
764	001-108	0	Cancer cells	INHBB_ACVR1B	Non-response	C	51.8717425266955	0.647730516699972
765	001-108	0	Cancer cells	INHBB_ACVR1C	Non-response	C	3.46871299457971	0.647730516699972
766	001-108	0	Cancer cells	INHBB_ACVR2A	Non-response	C	59.6694063372755	0.647730516699972
767	001-108	0	Cancer cells	INHBB_ACVR2B	Non-response	C	15.9866292656245	0.647730516699972
768	001-108	0	Cancer cells	INHBC_ACVR1	Non-response	C	0	0.647730516699972
769	001-108	0	Cancer cells	INHBC_ACVR1B	Non-response	C	0	0.647730516699972
770	001-108	0	Cancer cells	INHBC_ACVR2A	Non-response	C	0	0.647730516699972
771	001-108	0	Cancer cells	INHBC_ACVR2B	Non-response	C	0	0.647730516699972
772	001-108	0	Cancer cells	INS_IGF1R	Non-response	C	0	0.647730516699972
773	001-108	0	Cancer cells	INS_INSR	Non-response	C	0	0.647730516699972
774	001-108	0	Cancer cells	INS_LRP2	Non-response	C	0	0.647730516699972
775	001-108	0	Cancer cells	INSL3_RXFP2	Non-response	C	0	0.647730516699972
776	001-108	0	Cancer cells	INSL5_RXFP3	Non-response	C	0	0.647730516699972
777	001-108	0	Cancer cells	INSL5_RXFP4	Non-response	C	0	0.647730516699972
778	001-108	0	Cancer cells	ITGB3BP_ITGB3	Non-response	C	0	0.647730516699972
779	001-108	0	Cancer cells	ITGB3BP_ITGB5	Non-response	C	3769.20021057014	0.647730516699972
780	001-108	0	Cancer cells	JAG1_NOTCH1	Non-response	C	390.211022076955	0.647730516699972
781	001-108	0	Cancer cells	JAG1_NOTCH2	Non-response	C	1232.0273461521	0.647730516699972
782	001-108	0	Cancer cells	JAG1_NOTCH3	Non-response	C	600.287395020621	0.647730516699972
783	001-108	0	Cancer cells	JAG1_NOTCH4	Non-response	C	80.7509415049066	0.647730516699972
784	001-108	0	Cancer cells	JAG2_NOTCH1	Non-response	C	94.9313787180467	0.647730516699972
785	001-108	0	Cancer cells	JAG2_NOTCH2	Non-response	C	299.730268935072	0.647730516699972
786	001-108	0	Cancer cells	JAG2_NOTCH3	Non-response	C	146.039211637476	0.647730516699972
787	001-108	0	Cancer cells	KISS1_KISS1R	Non-response	C	0.000815842573151384	0.647730516699972
788	001-108	0	Cancer cells	KITLG_EPOR	Non-response	C	129.439725800339	0.647730516699972
789	001-108	0	Cancer cells	KITLG_KIT	Non-response	C	2327.44261357684	0.647730516699972
790	001-108	0	Cancer cells	KNG1_BDKRB1	Non-response	C	0	0.647730516699972
791	001-108	0	Cancer cells	KNG1_BDKRB2	Non-response	C	0	0.647730516699972
792	001-108	0	Cancer cells	KNG1_CD93	Non-response	C	0	0.647730516699972
793	001-108	0	Cancer cells	KNG1_GPR135	Non-response	C	0	0.647730516699972
794	001-108	0	Cancer cells	KNG1_ITGB2	Non-response	C	0	0.647730516699972
795	001-108	0	Cancer cells	KNG1_PLAUR	Non-response	C	0	0.647730516699972
796	001-108	0	Cancer cells	KNG1_RXFP4	Non-response	C	0	0.647730516699972
797	001-108	0	Cancer cells	L1CAM_CNTN1	Non-response	C	0.00186615186632468	0.647730516699972
798	001-108	0	Cancer cells	L1CAM_EGFR	Non-response	C	0.0055061915382788	0.647730516699972
799	001-108	0	Cancer cells	L1CAM_ERBB2	Non-response	C	0.00981641955517168	0.647730516699972
800	001-108	0	Cancer cells	L1CAM_ERBB3	Non-response	C	0.0107581096733626	0.647730516699972
801	001-108	0	Cancer cells	L1CAM_ITGA5	Non-response	C	0.00281936763690181	0.647730516699972
802	001-108	0	Cancer cells	L1CAM_ITGAV	Non-response	C	0.018355173616021	0.647730516699972
803	001-108	0	Cancer cells	LAMA1_ITGA1	Non-response	C	677.147503083113	0.647730516699972
804	001-108	0	Cancer cells	LAMA1_ITGA2	Non-response	C	1378.97531005383	0.647730516699972
805	001-108	0	Cancer cells	LAMA1_ITGA7	Non-response	C	17.3795899112666	0.647730516699972
806	001-108	0	Cancer cells	LAMA1_ITGB1	Non-response	C	957.942445134555	0.647730516699972
807	001-108	0	Cancer cells	LAMA1_ITGB8	Non-response	C	567.913688646323	0.647730516699972
808	001-108	0	Cancer cells	LAMA1_RPSA	Non-response	C	455.202406047613	0.647730516699972
809	001-108	0	Cancer cells	LAMA2_ITGA7	Non-response	C	176.763447127234	0.647730516699972
810	001-108	0	Cancer cells	LAMA2_ITGB1	Non-response	C	9742.99218888389	0.647730516699972
811	001-108	0	Cancer cells	LAMA2_RPSA	Non-response	C	4629.74942702334	0.647730516699972
812	001-108	0	Cancer cells	LAMA3_SDC2	Non-response	C	9324.95716374736	0.647730516699972
813	001-108	0	Cancer cells	LAMB1_ITGA6	Non-response	C	8171.16841530895	0.647730516699972
814	001-108	0	Cancer cells	LAMB1_ITGB1	Non-response	C	6996.39321166643	0.647730516699972
815	001-108	0	Cancer cells	LAMB2_RPSA	Non-response	C	1086.58555466863	0.647730516699972
816	001-108	0	Cancer cells	LAMC2_ITGA3	Non-response	C	434.964123102636	0.647730516699972
817	001-108	0	Cancer cells	LAMC2_ITGA6	Non-response	C	1018.5161730367	0.647730516699972
818	001-108	0	Cancer cells	LAMC2_ITGB1	Non-response	C	872.083314995165	0.647730516699972
819	001-108	0	Cancer cells	LAMC2_ITGB4	Non-response	C	225.998382064447	0.647730516699972
820	001-108	0	Cancer cells	LEFTY2_ACVR2B	Non-response	C	0	0.647730516699972
821	001-108	0	Cancer cells	LEP_LEPR	Non-response	C	0	0.647730516699972
822	001-108	0	Cancer cells	LHB_LHCGR	Non-response	C	0	0.647730516699972
823	001-108	0	Cancer cells	LIF_IL6ST	Non-response	C	526.487300911303	0.647730516699972
824	001-108	0	Cancer cells	LIF_LIFR	Non-response	C	57.3610231426497	0.647730516699972
825	001-108	0	Cancer cells	LRPAP1_LDLR	Non-response	C	447.316888514626	0.647730516699972
826	001-108	0	Cancer cells	LRPAP1_LRP1	Non-response	C	526.863990859892	0.647730516699972
827	001-108	0	Cancer cells	LRPAP1_LRP2	Non-response	C	1020.15726489308	0.647730516699972
828	001-108	0	Cancer cells	LRPAP1_LRP8	Non-response	C	27.936155470647	0.647730516699972
829	001-108	0	Cancer cells	LRPAP1_SORL1	Non-response	C	1217.43597155332	0.647730516699972
830	001-108	0	Cancer cells	LRPAP1_SORT1	Non-response	C	390.238263908952	0.647730516699972
831	001-108	0	Cancer cells	LRPAP1_VLDLR	Non-response	C	49.1302381864437	0.647730516699972
832	001-108	0	Cancer cells	LTA_LTBR	Non-response	C	9.79845776358387	0.647730516699972
833	001-108	0	Cancer cells	LTA_TNFRSF14	Non-response	C	11.6659838077914	0.647730516699972
834	001-108	0	Cancer cells	LTA_TNFRSF1A	Non-response	C	4.30738514681006	0.647730516699972
835	001-108	0	Cancer cells	LTA_TNFRSF1B	Non-response	C	1.31063342861652	0.647730516699972
836	001-108	0	Cancer cells	LTB_CD40	Non-response	C	1.82626271452014	0.647730516699972
837	001-108	0	Cancer cells	LTB_LTBR	Non-response	C	59.4522762975558	0.647730516699972
838	001-108	0	Cancer cells	LTB_TNFRSF1A	Non-response	C	26.1351182039974	0.647730516699972
839	001-108	0	Cancer cells	LTF_LRP1	Non-response	C	2061.34194579841	0.647730516699972
840	001-108	0	Cancer cells	LTF_LRP11	Non-response	C	899.741461473314	0.647730516699972
841	001-108	0	Cancer cells	MADCAM1_CD44	Non-response	C	280.37985985164	0.647730516699972
842	001-108	0	Cancer cells	MADCAM1_ITGA4	Non-response	C	48.4011010290398	0.647730516699972
843	001-108	0	Cancer cells	MADCAM1_ITGB7	Non-response	C	5.99728165448929	0.647730516699972
844	001-108	0	Cancer cells	MDK_ALK	Non-response	C	36.3078902878363	0.647730516699972
845	001-108	0	Cancer cells	MDK_LRP1	Non-response	C	821.634080366112	0.647730516699972
846	001-108	0	Cancer cells	MDK_LRP2	Non-response	C	1590.91528498887	0.647730516699972
847	001-108	0	Cancer cells	MDK_PTPRZ1	Non-response	C	0	0.647730516699972
848	001-108	0	Cancer cells	MDK_SDC1	Non-response	C	541.354321037087	0.647730516699972
849	001-108	0	Cancer cells	MDK_SDC3	Non-response	C	184.226583602055	0.647730516699972
850	001-108	0	Cancer cells	MDK_SDC4	Non-response	C	719.737881961274	0.647730516699972
851	001-108	0	Cancer cells	MDK_TSPAN1	Non-response	C	227.937989597886	0.647730516699972
852	001-108	0	Cancer cells	MLN_MLNR	Non-response	C	0	0.647730516699972
853	001-108	0	Cancer cells	MMP13_LRP1	Non-response	C	24.1210058880951	0.647730516699972
854	001-108	0	Cancer cells	MMP9_CD44	Non-response	C	146.032006282926	0.647730516699972
855	001-108	0	Cancer cells	MMP9_EPHB2	Non-response	C	8.57121120070417	0.647730516699972
856	001-108	0	Cancer cells	MMP9_LRP1	Non-response	C	57.3410990987553	0.647730516699972
857	001-108	0	Cancer cells	MST1_MST1R	Non-response	C	26.3950061325901	0.647730516699972
858	001-108	0	Cancer cells	MUC2_AGR2	Non-response	C	0	0.647730516699972
859	001-108	0	Cancer cells	NCAM1_FGFR1	Non-response	C	523.530195581412	0.647730516699972
860	001-108	0	Cancer cells	NCAM1_GFRA1	Non-response	C	483.602914901115	0.647730516699972
861	001-108	0	Cancer cells	NCAM1_ROBO1	Non-response	C	371.348356254119	0.647730516699972
862	001-108	0	Cancer cells	NCAM1_ROBO3	Non-response	C	93.2176275826604	0.647730516699972
863	001-108	0	Cancer cells	NDP_FZD4	Non-response	C	2.82823146995784	0.647730516699972
864	001-108	0	Cancer cells	NDP_LGR4	Non-response	C	19.8894695422605	0.647730516699972
865	001-108	0	Cancer cells	NID1_ITGAV	Non-response	C	1209.85123932619	0.647730516699972
866	001-108	0	Cancer cells	NID1_ITGB3	Non-response	C	0	0.647730516699972
867	001-108	0	Cancer cells	NID1_PTPRF	Non-response	C	1379.81178205908	0.647730516699972
868	001-108	0	Cancer cells	NLGN1_NRXN1	Non-response	C	5.20997740388874	0.647730516699972
869	001-108	0	Cancer cells	NLGN1_NRXN3	Non-response	C	237.736343060918	0.647730516699972
870	001-108	0	Cancer cells	NLGN2_NRXN1	Non-response	C	6.96569458555464	0.647730516699972
871	001-108	0	Cancer cells	NLGN2_NRXN2	Non-response	C	20.5604471822023	0.647730516699972
872	001-108	0	Cancer cells	NLGN2_NRXN3	Non-response	C	317.851427995246	0.647730516699972
873	001-108	0	Cancer cells	NLGN3_NRXN1	Non-response	C	0.719084615522744	0.647730516699972
874	001-108	0	Cancer cells	NLGN3_NRXN2	Non-response	C	2.12250208150813	0.647730516699972
875	001-108	0	Cancer cells	NLGN3_NRXN3	Non-response	C	32.8125313399909	0.647730516699972
876	001-108	0	Cancer cells	NMB_BRS3	Non-response	C	0	0.647730516699972
877	001-108	0	Cancer cells	NMB_GRPR	Non-response	C	19.9617767704871	0.647730516699972
878	001-108	0	Cancer cells	NMB_NMBR	Non-response	C	0	0.647730516699972
879	001-108	0	Cancer cells	NMS_NMUR1	Non-response	C	0	0.647730516699972
880	001-108	0	Cancer cells	NMS_NMUR2	Non-response	C	0	0.647730516699972
881	001-108	0	Cancer cells	NMU_NMUR1	Non-response	C	0	0.647730516699972
882	001-108	0	Cancer cells	NMU_NMUR2	Non-response	C	0.00011166212159332	0.647730516699972
883	001-108	0	Cancer cells	NODAL_ACVR1B	Non-response	C	0	0.647730516699972
884	001-108	0	Cancer cells	NODAL_ACVR1C	Non-response	C	0	0.647730516699972
885	001-108	0	Cancer cells	NODAL_ACVR2A	Non-response	C	0	0.647730516699972
886	001-108	0	Cancer cells	NODAL_ACVR2B	Non-response	C	0	0.647730516699972
887	001-108	0	Cancer cells	NPB_NPBWR1	Non-response	C	0	0.647730516699972
888	001-108	0	Cancer cells	NPB_NPBWR2	Non-response	C	0	0.647730516699972
889	001-108	0	Cancer cells	NPFF_NPFFR1	Non-response	C	0	0.647730516699972
890	001-108	0	Cancer cells	NPFF_NPFFR2	Non-response	C	0	0.647730516699972
891	001-108	0	Cancer cells	NPNT_ITGA8	Non-response	C	322.723570097907	0.647730516699972
892	001-108	0	Cancer cells	NPNT_ITGB1	Non-response	C	7080.38982538175	0.647730516699972
893	001-108	0	Cancer cells	NPPA_NPR1	Non-response	C	0	0.647730516699972
894	001-108	0	Cancer cells	NPPA_NPR3	Non-response	C	0	0.647730516699972
895	001-108	0	Cancer cells	NPPB_NPR1	Non-response	C	0	0.647730516699972
896	001-108	0	Cancer cells	NPPB_NPR2	Non-response	C	0	0.647730516699972
897	001-108	0	Cancer cells	NPPB_NPR3	Non-response	C	0	0.647730516699972
898	001-108	0	Cancer cells	NPPC_NPR2	Non-response	C	9.57832656566459e-05	0.647730516699972
899	001-108	0	Cancer cells	NPPC_NPR3	Non-response	C	0.00184685593116757	0.647730516699972
900	001-108	0	Cancer cells	NPS_NPSR1	Non-response	C	0	0.647730516699972
901	001-108	0	Cancer cells	NPW_NPBWR1	Non-response	C	0	0.647730516699972
902	001-108	0	Cancer cells	NPW_NPBWR2	Non-response	C	0	0.647730516699972
903	001-108	0	Cancer cells	NPY_MC4R	Non-response	C	0	0.647730516699972
904	001-108	0	Cancer cells	NPY_NPFFR2	Non-response	C	0	0.647730516699972
905	001-108	0	Cancer cells	NPY_NPY1R	Non-response	C	0	0.647730516699972
906	001-108	0	Cancer cells	NPY_NPY2R	Non-response	C	0	0.647730516699972
907	001-108	0	Cancer cells	NPY_NPY5R	Non-response	C	0	0.647730516699972
908	001-108	0	Cancer cells	NPY_PRLHR	Non-response	C	0	0.647730516699972
909	001-108	0	Cancer cells	NRG1_ERBB2	Non-response	C	1735.48179949454	0.647730516699972
910	001-108	0	Cancer cells	NRG1_ERBB3	Non-response	C	1901.96674359243	0.647730516699972
911	001-108	0	Cancer cells	NRG1_ERBB4	Non-response	C	86163.8914826464	0.647730516699972
912	001-108	0	Cancer cells	NRG2_ERBB3	Non-response	C	190.003528715413	0.647730516699972
913	001-108	0	Cancer cells	NRG2_ERBB4	Non-response	C	8607.6391633601	0.647730516699972
914	001-108	0	Cancer cells	NRG3_ERBB4	Non-response	C	8804.70524966916	0.647730516699972
915	001-108	0	Cancer cells	NRTN_GFRA1	Non-response	C	6.50294337120004	0.647730516699972
916	001-108	0	Cancer cells	NRTN_GFRA2	Non-response	C	0.0967652594546864	0.647730516699972
917	001-108	0	Cancer cells	NRTN_RET	Non-response	C	1.45052687141508	0.647730516699972
918	001-108	0	Cancer cells	NTF3_NGFR	Non-response	C	4.0496338929315	0.647730516699972
919	001-108	0	Cancer cells	NTF3_NTRK1	Non-response	C	1.65205504503249	0.647730516699972
920	001-108	0	Cancer cells	NTF3_NTRK2	Non-response	C	18.7164213654661	0.647730516699972
921	001-108	0	Cancer cells	NTF3_NTRK3	Non-response	C	17.2467420698382	0.647730516699972
922	001-108	0	Cancer cells	NTN1_ADORA2B	Non-response	C	5.90895875905277	0.647730516699972
923	001-108	0	Cancer cells	NTN1_DCC	Non-response	C	29.1560678602851	0.647730516699972
924	001-108	0	Cancer cells	NTN1_NEO1	Non-response	C	1869.1352306527	0.647730516699972
925	001-108	0	Cancer cells	NTN1_UNC5A	Non-response	C	8.8958664860409	0.647730516699972
926	001-108	0	Cancer cells	NTN1_UNC5B	Non-response	C	948.709589683025	0.647730516699972
927	001-108	0	Cancer cells	NTN1_UNC5C	Non-response	C	1341.09298811911	0.647730516699972
928	001-108	0	Cancer cells	NTN1_UNC5D	Non-response	C	0.0184255877598044	0.647730516699972
929	001-108	0	Cancer cells	NTN4_DCC	Non-response	C	1367.49280252879	0.647730516699972
930	001-108	0	Cancer cells	NTN4_UNC5A	Non-response	C	417.238478460554	0.647730516699972
931	001-108	0	Cancer cells	NTNG1_LRRC4C	Non-response	C	136.564908499885	0.647730516699972
932	001-108	0	Cancer cells	NTNG2_LRRC4	Non-response	C	0.723741453581938	0.647730516699972
933	001-108	0	Cancer cells	NTS_NTSR1	Non-response	C	0.000218298940675655	0.647730516699972
934	001-108	0	Cancer cells	NTS_NTSR2	Non-response	C	0	0.647730516699972
935	001-108	0	Cancer cells	NTS_SORT1	Non-response	C	6.13889916461795	0.647730516699972
936	001-108	0	Cancer cells	NXPH1_NRXN1	Non-response	C	14.9601533654284	0.647730516699972
937	001-108	0	Cancer cells	NXPH1_NRXN2	Non-response	C	44.1574690549035	0.647730516699972
938	001-108	0	Cancer cells	NXPH1_NRXN3	Non-response	C	682.646368115304	0.647730516699972
939	001-108	0	Cancer cells	NXPH2_NRXN1	Non-response	C	0.419892463954523	0.647730516699972
940	001-108	0	Cancer cells	NXPH3_NRXN1	Non-response	C	0.452527183842762	0.647730516699972
941	001-108	0	Cancer cells	NXPH3_NRXN2	Non-response	C	1.33571191611023	0.647730516699972
942	001-108	0	Cancer cells	NXPH3_NRXN3	Non-response	C	20.6492561257818	0.647730516699972
943	001-108	0	Cancer cells	OMG_TNFRSF1B	Non-response	C	4.15586472930505	0.647730516699972
944	001-108	0	Cancer cells	OSM_IL6ST	Non-response	C	0	0.647730516699972
945	001-108	0	Cancer cells	OSM_LIFR	Non-response	C	0	0.647730516699972
946	001-108	0	Cancer cells	OSM_OSMR	Non-response	C	0	0.647730516699972
947	001-108	0	Cancer cells	OXT_AVPR1A	Non-response	C	0	0.647730516699972
948	001-108	0	Cancer cells	OXT_AVPR1B	Non-response	C	0	0.647730516699972
949	001-108	0	Cancer cells	OXT_AVPR2	Non-response	C	0	0.647730516699972
950	001-108	0	Cancer cells	OXT_OXTR	Non-response	C	0.607785184341977	0.647730516699972
951	001-108	0	Cancer cells	PDAP1_PDGFRB	Non-response	C	96.5489569985673	0.647730516699972
952	001-108	0	Cancer cells	PDGFA_PDGFRA	Non-response	C	12.5916814809583	0.647730516699972
953	001-108	0	Cancer cells	PDGFB_LRP1	Non-response	C	302.966640070805	0.647730516699972
954	001-108	0	Cancer cells	PDGFB_PDGFRA	Non-response	C	11.6546834470895	0.647730516699972
955	001-108	0	Cancer cells	PDGFB_PDGFRB	Non-response	C	59.463023490445	0.647730516699972
956	001-108	0	Cancer cells	PDGFC_FLT4	Non-response	C	86.3063749777753	0.647730516699972
957	001-108	0	Cancer cells	PDGFC_KDR	Non-response	C	134.732489367219	0.647730516699972
958	001-108	0	Cancer cells	PDGFC_PDGFRA	Non-response	C	166.836057641421	0.647730516699972
959	001-108	0	Cancer cells	PDGFD_PDGFRB	Non-response	C	595.286131812796	0.647730516699972
960	001-108	0	Cancer cells	PDYN_OPRK1	Non-response	C	0	0.647730516699972
961	001-108	0	Cancer cells	PDYN_OPRM1	Non-response	C	0	0.647730516699972
962	001-108	0	Cancer cells	PENK_MRGPRX1	Non-response	C	0	0.647730516699972
963	001-108	0	Cancer cells	PENK_OGFR	Non-response	C	0	0.647730516699972
964	001-108	0	Cancer cells	PENK_OPRM1	Non-response	C	0	0.647730516699972
965	001-108	0	Cancer cells	PF4_CXCR3	Non-response	C	0	0.647730516699972
966	001-108	0	Cancer cells	PF4_FGFR2	Non-response	C	0	0.647730516699972
967	001-108	0	Cancer cells	PF4_LDLR	Non-response	C	0	0.647730516699972
968	001-108	0	Cancer cells	PF4_PROCR	Non-response	C	0	0.647730516699972
969	001-108	0	Cancer cells	PF4_SDC2	Non-response	C	0	0.647730516699972
970	001-108	0	Cancer cells	PF4_THBD	Non-response	C	0	0.647730516699972
971	001-108	0	Cancer cells	PGF_FLT1	Non-response	C	5.9101712564079	0.647730516699972
972	001-108	0	Cancer cells	PGF_NRP1	Non-response	C	58.8270117459678	0.647730516699972
973	001-108	0	Cancer cells	PGF_NRP2	Non-response	C	45.4903974270243	0.647730516699972
974	001-108	0	Cancer cells	PLAT_LRP1	Non-response	C	1240.80081859626	0.647730516699972
975	001-108	0	Cancer cells	PLAU_IGF2R	Non-response	C	674.376944754026	0.647730516699972
976	001-108	0	Cancer cells	PLAU_LRP1	Non-response	C	642.307793610669	0.647730516699972
977	001-108	0	Cancer cells	PLAU_LRP2	Non-response	C	1243.6890228158	0.647730516699972
978	001-108	0	Cancer cells	PLAU_PLAUR	Non-response	C	232.170098533903	0.647730516699972
979	001-108	0	Cancer cells	PLG_F2R	Non-response	C	0.00138926346826183	0.647730516699972
980	001-108	0	Cancer cells	PLG_F2RL1	Non-response	C	0.00285699927729376	0.647730516699972
981	001-108	0	Cancer cells	PLG_F3	Non-response	C	0.0030827922453069	0.647730516699972
982	001-108	0	Cancer cells	PLG_ITGA9	Non-response	C	0.00994238477258614	0.647730516699972
983	001-108	0	Cancer cells	PLG_ITGB1	Non-response	C	0.0289842432731361	0.647730516699972
984	001-108	0	Cancer cells	PMCH_MCHR1	Non-response	C	0	0.647730516699972
985	001-108	0	Cancer cells	PMCH_MCHR2	Non-response	C	0.334732961977592	0.647730516699972
986	001-108	0	Cancer cells	PNOC_OPRL1	Non-response	C	0.000134936750251033	0.647730516699972
987	001-108	0	Cancer cells	PODXL2_SELL	Non-response	C	8.16382795967192	0.647730516699972
988	001-108	0	Cancer cells	POMC_MC1R	Non-response	C	2.10594078482909	0.647730516699972
989	001-108	0	Cancer cells	POMC_MC2R	Non-response	C	0	0.647730516699972
990	001-108	0	Cancer cells	POMC_MC3R	Non-response	C	0	0.647730516699972
991	001-108	0	Cancer cells	POMC_MC4R	Non-response	C	0	0.647730516699972
992	001-108	0	Cancer cells	POMC_MC5R	Non-response	C	0	0.647730516699972
993	001-108	0	Cancer cells	POMC_OPRK1	Non-response	C	0.000270234000474106	0.647730516699972
994	001-108	0	Cancer cells	POMC_OPRM1	Non-response	C	0.000270234000474106	0.647730516699972
995	001-108	0	Cancer cells	PPY_NPY5R	Non-response	C	0	0.647730516699972
996	001-108	0	Cancer cells	PRL_PRLR	Non-response	C	0	0.647730516699972
997	001-108	0	Cancer cells	PRLH_PRLHR	Non-response	C	0	0.647730516699972
998	001-108	0	Cancer cells	PRND_RPSA	Non-response	C	0	0.647730516699972
999	001-108	0	Cancer cells	PROC_PROCR	Non-response	C	1.91304851646549	0.647730516699972
1000	001-108	0	Cancer cells	PROC_THBD	Non-response	C	0.20039062568226	0.647730516699972
1001	001-108	0	Cancer cells	PROK1_PROKR1	Non-response	C	0	0.647730516699972
1002	001-108	0	Cancer cells	PROK1_PROKR2	Non-response	C	0	0.647730516699972
1003	001-108	0	Cancer cells	PROK2_PROKR1	Non-response	C	0	0.647730516699972
1004	001-108	0	Cancer cells	PROK2_PROKR2	Non-response	C	0	0.647730516699972
1005	001-108	0	Cancer cells	PROS1_AXL	Non-response	C	239.56425052459	0.647730516699972
1006	001-108	0	Cancer cells	PROS1_TYRO3	Non-response	C	28.2607977389618	0.647730516699972
1007	001-108	0	Cancer cells	PSAP_CELSR1	Non-response	C	17450.0281047894	0.647730516699972
1008	001-108	0	Cancer cells	PSAP_GPR37	Non-response	C	0.232093618415172	0.647730516699972
1009	001-108	0	Cancer cells	PSAP_GPR37L1	Non-response	C	59.0350789973186	0.647730516699972
1010	001-108	0	Cancer cells	PSAP_LRP1	Non-response	C	5287.15433292643	0.647730516699972
1011	001-108	0	Cancer cells	PSEN1_NCSTN	Non-response	C	897.49126409885	0.647730516699972
1012	001-108	0	Cancer cells	PSEN1_NOTCH1	Non-response	C	893.189694494429	0.647730516699972
1013	001-108	0	Cancer cells	PSEN1_NOTCH2	Non-response	C	2820.10006550085	0.647730516699972
1014	001-108	0	Cancer cells	PSEN1_NOTCH3	Non-response	C	1374.05271669027	0.647730516699972
1015	001-108	0	Cancer cells	PSEN1_NOTCH4	Non-response	C	184.838214945863	0.647730516699972
1016	001-108	0	Cancer cells	PSPN_GFRA1	Non-response	C	93.6015415423136	0.647730516699972
1017	001-108	0	Cancer cells	PSPN_GFRA4	Non-response	C	0	0.647730516699972
1018	001-108	0	Cancer cells	PSPN_RET	Non-response	C	20.8784766317204	0.647730516699972
1019	001-108	0	Cancer cells	PTDSS1_SCARB1	Non-response	C	711.389957229937	0.647730516699972
1020	001-108	0	Cancer cells	PTHLH_PRLHR	Non-response	C	0	0.647730516699972
1021	001-108	0	Cancer cells	PTMA_VIPR1	Non-response	C	983.200701521854	0.647730516699972
1022	001-108	0	Cancer cells	PTN_ALK	Non-response	C	74.2176326851686	0.647730516699972
1023	001-108	0	Cancer cells	PTN_PLXNB2	Non-response	C	3123.224574557	0.647730516699972
1024	001-108	0	Cancer cells	PTN_PTPRS	Non-response	C	2798.7713729763	0.647730516699972
1025	001-108	0	Cancer cells	PTN_PTPRZ1	Non-response	C	0	0.647730516699972
1026	001-108	0	Cancer cells	PTN_SDC1	Non-response	C	1106.59241924391	0.647730516699972
1027	001-108	0	Cancer cells	PTN_SDC3	Non-response	C	376.580980173377	0.647730516699972
1028	001-108	0	Cancer cells	PYY_NPY1R	Non-response	C	17.8957581194839	0.647730516699972
1029	001-108	0	Cancer cells	PYY_NPY2R	Non-response	C	0	0.647730516699972
1030	001-108	0	Cancer cells	PYY_NPY5R	Non-response	C	0	0.647730516699972
1031	001-108	0	Cancer cells	RARRES2_CCRL2	Non-response	C	0	0.647730516699972
1032	001-108	0	Cancer cells	RARRES2_CMKLR1	Non-response	C	35.0199083376273	0.647730516699972
1033	001-108	0	Cancer cells	RARRES2_GPR1	Non-response	C	28.9446012254972	0.647730516699972
1034	001-108	0	Cancer cells	RELN_ITGA3	Non-response	C	45.0877660058086	0.647730516699972
1035	001-108	0	Cancer cells	RELN_ITGB1	Non-response	C	90.3989233953295	0.647730516699972
1036	001-108	0	Cancer cells	RELN_LRP8	Non-response	C	4.73972963223608	0.647730516699972
1037	001-108	0	Cancer cells	RELN_VLDLR	Non-response	C	8.33557953297396	0.647730516699972
1038	001-108	0	Cancer cells	REN_ATP6AP2	Non-response	C	24.7273026938242	0.647730516699972
1039	001-108	0	Cancer cells	RGMA_NEO1	Non-response	C	793.287987598457	0.647730516699972
1040	001-108	0	Cancer cells	RGMB_NEO1	Non-response	C	838.131371288664	0.647730516699972
1041	001-108	0	Cancer cells	RLN1_RXFP1	Non-response	C	0.00249167073967285	0.647730516699972
1042	001-108	0	Cancer cells	RLN1_RXFP2	Non-response	C	0	0.647730516699972
1043	001-108	0	Cancer cells	RLN2_RXFP1	Non-response	C	0.37369413407165	0.647730516699972
1044	001-108	0	Cancer cells	RLN2_RXFP2	Non-response	C	0	0.647730516699972
1045	001-108	0	Cancer cells	RLN3_RXFP1	Non-response	C	0	0.647730516699972
1046	001-108	0	Cancer cells	RLN3_RXFP2	Non-response	C	0	0.647730516699972
1047	001-108	0	Cancer cells	RLN3_RXFP3	Non-response	C	0	0.647730516699972
1048	001-108	0	Cancer cells	RLN3_RXFP4	Non-response	C	0	0.647730516699972
1049	001-108	0	Cancer cells	RSPO1_LGR4	Non-response	C	129.130940027018	0.647730516699972
1050	001-108	0	Cancer cells	RSPO1_LGR5	Non-response	C	2.18563665173308	0.647730516699972
1051	001-108	0	Cancer cells	RSPO1_LGR6	Non-response	C	8.4833348867568	0.647730516699972
1052	001-108	0	Cancer cells	RSPO1_LRP6	Non-response	C	347.119972766615	0.647730516699972
1053	001-108	0	Cancer cells	RSPO2_LGR4	Non-response	C	4.7805402527493	0.647730516699972
1054	001-108	0	Cancer cells	RSPO2_LGR5	Non-response	C	0.0809141789667762	0.647730516699972
1055	001-108	0	Cancer cells	RSPO2_LGR6	Non-response	C	0.314060471450204	0.647730516699972
1056	001-108	0	Cancer cells	RSPO3_FZD8	Non-response	C	0.0150351472185132	0.647730516699972
1057	001-108	0	Cancer cells	RSPO3_LGR4	Non-response	C	58.5156936080409	0.647730516699972
1058	001-108	0	Cancer cells	RSPO3_LGR5	Non-response	C	0.990421386420311	0.647730516699972
1059	001-108	0	Cancer cells	RSPO3_LGR6	Non-response	C	3.84422373835428	0.647730516699972
1060	001-108	0	Cancer cells	RSPO3_SDC4	Non-response	C	77.0963487067056	0.647730516699972
1061	001-108	0	Cancer cells	RSPO4_LGR4	Non-response	C	114.220546052707	0.647730516699972
1062	001-108	0	Cancer cells	RSPO4_LGR5	Non-response	C	1.93326720754554	0.647730516699972
1063	001-108	0	Cancer cells	RSPO4_LGR6	Non-response	C	7.5037875733779	0.647730516699972
1064	001-108	0	Cancer cells	RTN4_CNTNAP1	Non-response	C	43.6384644400691	0.647730516699972
1065	001-108	0	Cancer cells	RTN4_RTN4R	Non-response	C	26.1453467595177	0.647730516699972
1066	001-108	0	Cancer cells	RTN4_TNFRSF19	Non-response	C	7432.66397596801	0.647730516699972
1067	001-108	0	Cancer cells	SCT_SCTR	Non-response	C	0.000103940751705535	0.647730516699972
1068	001-108	0	Cancer cells	SCT_VIPR1	Non-response	C	4.92821137113513	0.647730516699972
1069	001-108	0	Cancer cells	SELPLG_SELE	Non-response	C	0.430868303921917	0.647730516699972
1070	001-108	0	Cancer cells	SELPLG_SELL	Non-response	C	0.829165680299417	0.647730516699972
1071	001-108	0	Cancer cells	SELPLG_SELP	Non-response	C	0.706381989938113	0.647730516699972
1072	001-108	0	Cancer cells	SEMA3A_NRP1	Non-response	C	300.039174692841	0.647730516699972
1073	001-108	0	Cancer cells	SEMA3A_NRP2	Non-response	C	232.017586740487	0.647730516699972
1074	001-108	0	Cancer cells	SEMA3A_PLXNA1	Non-response	C	60.1155203502297	0.647730516699972
1075	001-108	0	Cancer cells	SEMA3A_PLXNA2	Non-response	C	579.853851362045	0.647730516699972
1076	001-108	0	Cancer cells	SEMA3A_PLXNA4	Non-response	C	74.884082680484	0.647730516699972
1077	001-108	0	Cancer cells	SEMA3B_NRP1	Non-response	C	746.946949173347	0.647730516699972
1078	001-108	0	Cancer cells	SEMA3B_NRP2	Non-response	C	577.60733660125	0.647730516699972
1079	001-108	0	Cancer cells	SEMA3C_NRP1	Non-response	C	14818.8140913301	0.647730516699972
1080	001-108	0	Cancer cells	SEMA3C_NRP2	Non-response	C	11459.2552367408	0.647730516699972
1081	001-108	0	Cancer cells	SEMA3C_PLXND1	Non-response	C	10101.9647058442	0.647730516699972
1082	001-108	0	Cancer cells	SEMA3E_PLXND1	Non-response	C	746.306163158866	0.647730516699972
1083	001-108	0	Cancer cells	SEMA3F_NRP1	Non-response	C	1412.28315539055	0.647730516699972
1084	001-108	0	Cancer cells	SEMA3F_NRP2	Non-response	C	1092.10582199276	0.647730516699972
1085	001-108	0	Cancer cells	SEMA3F_PLXNA3	Non-response	C	2685.92577605598	0.647730516699972
1086	001-108	0	Cancer cells	SEMA4A_PLXND1	Non-response	C	324.61841012741	0.647730516699972
1087	001-108	0	Cancer cells	SEMA4D_ERBB2	Non-response	C	1241.23210675585	0.647730516699972
1088	001-108	0	Cancer cells	SEMA4D_MET	Non-response	C	90.3096118734245	0.647730516699972
1089	001-108	0	Cancer cells	SEMA4D_PLXNB1	Non-response	C	3760.16455050586	0.647730516699972
1090	001-108	0	Cancer cells	SEMA4D_PLXNB2	Non-response	C	3369.55642717282	0.647730516699972
1091	001-108	0	Cancer cells	SEMA4F_NRP2	Non-response	C	78.539901676032	0.647730516699972
1092	001-108	0	Cancer cells	SEMA5A_MET	Non-response	C	162.100916636719	0.647730516699972
1093	001-108	0	Cancer cells	SEMA5A_PLXNB3	Non-response	C	0.520417952191346	0.647730516699972
1094	001-108	0	Cancer cells	SEMA6A_PLXNA2	Non-response	C	12558.3911371281	0.647730516699972
1095	001-108	0	Cancer cells	SEMA6A_PLXNA4	Non-response	C	1621.82866947862	0.647730516699972
1096	001-108	0	Cancer cells	SEMA6D_KDR	Non-response	C	18.5473255306476	0.647730516699972
1097	001-108	0	Cancer cells	SEMA6D_PLXNA1	Non-response	C	85.2287910322593	0.647730516699972
1098	001-108	0	Cancer cells	SEMA6D_TREM2	Non-response	C	0.00524160650912999	0.647730516699972
1099	001-108	0	Cancer cells	SEMA7A_ITGA1	Non-response	C	81.9899015181593	0.647730516699972
1100	001-108	0	Cancer cells	SEMA7A_ITGB1	Non-response	C	115.988918779202	0.647730516699972
1101	001-108	0	Cancer cells	SEMA7A_PLXNC1	Non-response	C	55.7346171888248	0.647730516699972
1102	001-108	0	Cancer cells	SERPINA1_LRP1	Non-response	C	43.4237916100403	0.647730516699972
1103	001-108	0	Cancer cells	SERPINC1_LRP1	Non-response	C	13.3572194161938	0.647730516699972
1104	001-108	0	Cancer cells	SERPINC1_SDC2	Non-response	C	22.1212881166933	0.647730516699972
1105	001-108	0	Cancer cells	SERPINE1_LRP1	Non-response	C	1051.45453302154	0.647730516699972
1106	001-108	0	Cancer cells	SERPINE1_LRP2	Non-response	C	2035.91249198114	0.647730516699972
1107	001-108	0	Cancer cells	SERPINE2_LRP1	Non-response	C	554.161306358563	0.647730516699972
1108	001-108	0	Cancer cells	SERPING1_LRP1	Non-response	C	429.585958510864	0.647730516699972
1109	001-108	0	Cancer cells	SERPING1_SELE	Non-response	C	2.87565133030004	0.647730516699972
1110	001-108	0	Cancer cells	SERPING1_SELP	Non-response	C	4.71445286315061	0.647730516699972
1111	001-108	0	Cancer cells	SFTPA1_TLR2	Non-response	C	0	0.647730516699972
1112	001-108	0	Cancer cells	SHANK1_SSTR2	Non-response	C	28.0594421690442	0.647730516699972
1113	001-108	0	Cancer cells	SHH_BOC	Non-response	C	3.27447481726096	0.647730516699972
1114	001-108	0	Cancer cells	SHH_CDON	Non-response	C	15.8113239449965	0.647730516699972
1115	001-108	0	Cancer cells	SHH_HHIP	Non-response	C	0.139693969729289	0.647730516699972
1116	001-108	0	Cancer cells	SHH_LRP2	Non-response	C	24.4040723716147	0.647730516699972
1117	001-108	0	Cancer cells	SHH_PTCH2	Non-response	C	1.37228875859874	0.647730516699972
1118	001-108	0	Cancer cells	SHH_SMO	Non-response	C	1.88832741101883	0.647730516699972
1119	001-108	0	Cancer cells	SLIT1_GPC1	Non-response	C	50.5534159240494	0.647730516699972
1120	001-108	0	Cancer cells	SLIT1_ROBO1	Non-response	C	45.1118484850276	0.647730516699972
1121	001-108	0	Cancer cells	SLIT1_SDC1	Non-response	C	42.8247263192669	0.647730516699972
1122	001-108	0	Cancer cells	SLIT2_GPC1	Non-response	C	2740.7309536263	0.647730516699972
1123	001-108	0	Cancer cells	SLIT2_ROBO1	Non-response	C	2445.71879581726	0.647730516699972
1124	001-108	0	Cancer cells	SLIT2_ROBO2	Non-response	C	38286.2362148243	0.647730516699972
1125	001-108	0	Cancer cells	SLIT2_ROBO4	Non-response	C	0	0.647730516699972
1126	001-108	0	Cancer cells	SLIT2_SDC1	Non-response	C	2321.72348511773	0.647730516699972
1127	001-108	0	Cancer cells	SLIT3_ROBO2	Non-response	C	34764.526905178	0.647730516699972
1128	001-108	0	Cancer cells	SORBS1_INSR	Non-response	C	23248.3062221971	0.647730516699972
1129	001-108	0	Cancer cells	SOST_LRP5	Non-response	C	0	0.647730516699972
1130	001-108	0	Cancer cells	SOST_LRP6	Non-response	C	0	0.647730516699972
1131	001-108	0	Cancer cells	SPP1_CD44	Non-response	C	850.668574539393	0.647730516699972
1132	001-108	0	Cancer cells	SPP1_ITGA5	Non-response	C	65.7167233636496	0.647730516699972
1133	001-108	0	Cancer cells	SPP1_ITGA9	Non-response	C	115.873669883117	0.647730516699972
1134	001-108	0	Cancer cells	SPP1_ITGAV	Non-response	C	427.841282927311	0.647730516699972
1135	001-108	0	Cancer cells	SPP1_ITGB1	Non-response	C	337.797290455268	0.647730516699972
1136	001-108	0	Cancer cells	SST_SSTR1	Non-response	C	0	0.647730516699972
1137	001-108	0	Cancer cells	SST_SSTR2	Non-response	C	0	0.647730516699972
1138	001-108	0	Cancer cells	SST_SSTR3	Non-response	C	0	0.647730516699972
1139	001-108	0	Cancer cells	SST_SSTR4	Non-response	C	0	0.647730516699972
1140	001-108	0	Cancer cells	SST_SSTR5	Non-response	C	0	0.647730516699972
1141	001-108	0	Cancer cells	TAC1_TACR1	Non-response	C	0	0.647730516699972
1142	001-108	0	Cancer cells	TAC1_TACR2	Non-response	C	0	0.647730516699972
1143	001-108	0	Cancer cells	TAC1_TACR3	Non-response	C	0	0.647730516699972
1144	001-108	0	Cancer cells	TAC3_TACR1	Non-response	C	0	0.647730516699972
1145	001-108	0	Cancer cells	TAC3_TACR2	Non-response	C	0	0.647730516699972
1146	001-108	0	Cancer cells	TAC3_TACR3	Non-response	C	0	0.647730516699972
1147	001-108	0	Cancer cells	TAC4_TACR1	Non-response	C	0.161274696277796	0.647730516699972
1148	001-108	0	Cancer cells	TAC4_TACR2	Non-response	C	0	0.647730516699972
1149	001-108	0	Cancer cells	TAC4_TACR3	Non-response	C	0.069790351308692	0.647730516699972
1150	001-108	0	Cancer cells	TDGF1_ACVR1B	Non-response	C	0	0.647730516699972
1151	001-108	0	Cancer cells	TDGF1_ACVR1C	Non-response	C	0	0.647730516699972
1152	001-108	0	Cancer cells	TDGF1_ACVR2A	Non-response	C	0	0.647730516699972
1153	001-108	0	Cancer cells	TF_TFR2	Non-response	C	1.14023469775485	0.647730516699972
1154	001-108	0	Cancer cells	TF_TFRC	Non-response	C	11.1884008785056	0.647730516699972
1155	001-108	0	Cancer cells	TFPI_LRP1	Non-response	C	675.112746010564	0.647730516699972
1156	001-108	0	Cancer cells	TFPI_VLDLR	Non-response	C	62.9544827310535	0.647730516699972
1157	001-108	0	Cancer cells	TG_ASGR1	Non-response	C	3.70341705715078	0.647730516699972
1158	001-108	0	Cancer cells	TG_LRP2	Non-response	C	735.36347938773	0.647730516699972
1159	001-108	0	Cancer cells	TGFA_EGFR	Non-response	C	126.254132220125	0.647730516699972
1160	001-108	0	Cancer cells	TGFA_ERBB2	Non-response	C	225.085437698792	0.647730516699972
1161	001-108	0	Cancer cells	TGFA_ERBB4	Non-response	C	11175.1314441046	0.647730516699972
1162	001-108	0	Cancer cells	TGFB1_ACVRL1	Non-response	C	117.33696038041	0.647730516699972
1163	001-108	0	Cancer cells	TGFB1_ENG	Non-response	C	735.438876133364	0.647730516699972
1164	001-108	0	Cancer cells	TGFB1_ITGAV	Non-response	C	3909.85883167403	0.647730516699972
1165	001-108	0	Cancer cells	TGFB1_ITGB6	Non-response	C	2232.00173514171	0.647730516699972
1166	001-108	0	Cancer cells	TGFB1_ITGB8	Non-response	C	1830.11116723055	0.647730516699972
1167	001-108	0	Cancer cells	TGFB1_SDC2	Non-response	C	5055.34840890409	0.647730516699972
1168	001-108	0	Cancer cells	TGFB1_TGFBR1	Non-response	C	1378.75925433181	0.647730516699972
1169	001-108	0	Cancer cells	TGFB1_TGFBR2	Non-response	C	1496.94919399755	0.647730516699972
1170	001-108	0	Cancer cells	TGFB1_TGFBR3	Non-response	C	760.798076461353	0.647730516699972
1171	001-108	0	Cancer cells	TGFB2_ENG	Non-response	C	1097.584880588	0.647730516699972
1172	001-108	0	Cancer cells	TGFB2_TGFBR1	Non-response	C	2057.69012304831	0.647730516699972
1173	001-108	0	Cancer cells	TGFB2_TGFBR2	Non-response	C	2234.07934453843	0.647730516699972
1174	001-108	0	Cancer cells	TGFB2_TGFBR3	Non-response	C	1135.43149948057	0.647730516699972
1175	001-108	0	Cancer cells	TGFB3_ACVRL1	Non-response	C	58.614469519329	0.647730516699972
1176	001-108	0	Cancer cells	TGFB3_ENG	Non-response	C	367.380912618609	0.647730516699972
1177	001-108	0	Cancer cells	TGFB3_TGFBR1	Non-response	C	688.744978781784	0.647730516699972
1178	001-108	0	Cancer cells	TGFB3_TGFBR2	Non-response	C	747.785545314014	0.647730516699972
1179	001-108	0	Cancer cells	TGFB3_TGFBR3	Non-response	C	380.048839841545	0.647730516699972
1180	001-108	0	Cancer cells	TGM2_ITGB1	Non-response	C	157.415019207775	0.647730516699972
1181	001-108	0	Cancer cells	TGM2_ITGB3	Non-response	C	0	0.647730516699972
1182	001-108	0	Cancer cells	TGM2_SDC4	Non-response	C	136.352866434548	0.647730516699972
1183	001-108	0	Cancer cells	THBS1_CD36	Non-response	C	41428.5689650032	0.647730516699972
1184	001-108	0	Cancer cells	THBS1_CD47	Non-response	C	5130.36216387249	0.647730516699972
1185	001-108	0	Cancer cells	THBS1_ITGA2B	Non-response	C	574.52141650331	0.647730516699972
1186	001-108	0	Cancer cells	THBS1_ITGA3	Non-response	C	3147.09175800394	0.647730516699972
1187	001-108	0	Cancer cells	THBS1_ITGA4	Non-response	C	2743.00500956696	0.647730516699972
1188	001-108	0	Cancer cells	THBS1_ITGA6	Non-response	C	7369.26032127289	0.647730516699972
1189	001-108	0	Cancer cells	THBS1_ITGB1	Non-response	C	6309.77606460299	0.647730516699972
1190	001-108	0	Cancer cells	THBS1_ITGB3	Non-response	C	0	0.647730516699972
1191	001-108	0	Cancer cells	THBS1_LRP1	Non-response	C	6239.30383919067	0.647730516699972
1192	001-108	0	Cancer cells	THBS1_LRP5	Non-response	C	5519.94247224019	0.647730516699972
1193	001-108	0	Cancer cells	THBS1_SDC1	Non-response	C	4110.92258016379	0.647730516699972
1194	001-108	0	Cancer cells	THBS1_TNFRSF11B	Non-response	C	642.31291201871	0.647730516699972
1195	001-108	0	Cancer cells	THBS2_CD47	Non-response	C	3961.08527706145	0.647730516699972
1196	001-108	0	Cancer cells	THBS2_ITGA4	Non-response	C	2117.83815864184	0.647730516699972
1197	001-108	0	Cancer cells	THBS2_ITGA6	Non-response	C	5689.70915289026	0.647730516699972
1198	001-108	0	Cancer cells	THBS2_ITGB1	Non-response	C	4871.69526686749	0.647730516699972
1199	001-108	0	Cancer cells	THBS2_NOTCH3	Non-response	C	1836.28936195928	0.647730516699972
1200	001-108	0	Cancer cells	THPO_MPL	Non-response	C	0.00157566891359631	0.647730516699972
1201	001-108	0	Cancer cells	TNF_TNFRSF1A	Non-response	C	30.6130125110902	0.647730516699972
1202	001-108	0	Cancer cells	TNF_TNFRSF1B	Non-response	C	9.3148014816841	0.647730516699972
1203	001-108	0	Cancer cells	TNF_TNFRSF21	Non-response	C	54.7755569065179	0.647730516699972
1204	001-108	0	Cancer cells	TNF_TRAF2	Non-response	C	66.6452088340997	0.647730516699972
1205	001-108	0	Cancer cells	TNFSF10_TNFRSF10A	Non-response	C	957.236068638519	0.647730516699972
1206	001-108	0	Cancer cells	TNFSF10_TNFRSF10B	Non-response	C	2571.89564648043	0.647730516699972
1207	001-108	0	Cancer cells	TNFSF10_TNFRSF10C	Non-response	C	0	0.647730516699972
1208	001-108	0	Cancer cells	TNFSF10_TNFRSF10D	Non-response	C	175.690187366316	0.647730516699972
1209	001-108	0	Cancer cells	TNFSF10_TNFRSF11B	Non-response	C	310.16565268859	0.647730516699972
1210	001-108	0	Cancer cells	TNFSF11_TNFRSF11A	Non-response	C	17.9079162976917	0.647730516699972
1211	001-108	0	Cancer cells	TNFSF11_TNFRSF11B	Non-response	C	10.2143963691732	0.647730516699972
1212	001-108	0	Cancer cells	TNFSF12_TNFRSF12A	Non-response	C	0	0.647730516699972
1213	001-108	0	Cancer cells	TNFSF12_TNFRSF25	Non-response	C	0	0.647730516699972
1214	001-108	0	Cancer cells	TNFSF13_FAS	Non-response	C	0	0.647730516699972
1215	001-108	0	Cancer cells	TNFSF13_SDC2	Non-response	C	0	0.647730516699972
1216	001-108	0	Cancer cells	TNFSF13_TNFRSF11B	Non-response	C	0	0.647730516699972
1217	001-108	0	Cancer cells	TNFSF13_TNFRSF13B	Non-response	C	0	0.647730516699972
1218	001-108	0	Cancer cells	TNFSF13_TNFRSF14	Non-response	C	0	0.647730516699972
1219	001-108	0	Cancer cells	TNFSF13_TNFRSF17	Non-response	C	0	0.647730516699972
1220	001-108	0	Cancer cells	TNFSF13_TNFRSF1A	Non-response	C	0	0.647730516699972
1221	001-108	0	Cancer cells	TNFSF13B_TNFRSF13B	Non-response	C	0	0.647730516699972
1222	001-108	0	Cancer cells	TNFSF13B_TNFRSF13C	Non-response	C	6.20880170724184	0.647730516699972
1223	001-108	0	Cancer cells	TNFSF13B_TNFRSF17	Non-response	C	0	0.647730516699972
1224	001-108	0	Cancer cells	TNFSF14_LTBR	Non-response	C	33.1522008397957	0.647730516699972
1225	001-108	0	Cancer cells	TNFSF14_TNFRSF14	Non-response	C	39.47080729654	0.647730516699972
1226	001-108	0	Cancer cells	TNFSF14_TNFRSF6B	Non-response	C	0	0.647730516699972
1227	001-108	0	Cancer cells	TNFSF15_TNFRSF25	Non-response	C	35.4971732581359	0.647730516699972
1228	001-108	0	Cancer cells	TNFSF15_TNFRSF6B	Non-response	C	0	0.647730516699972
1229	001-108	0	Cancer cells	TNFSF18_TNFRSF18	Non-response	C	0.061954840944102	0.647730516699972
1230	001-108	0	Cancer cells	TNFSF4_TNFRSF4	Non-response	C	1.15480684362788	0.647730516699972
1231	001-108	0	Cancer cells	TNFSF4_TRAF2	Non-response	C	37.0960837647327	0.647730516699972
1232	001-108	0	Cancer cells	TNFSF8_TNFRSF8	Non-response	C	1.60264362988168	0.647730516699972
1233	001-108	0	Cancer cells	TNFSF9_TNFRSF9	Non-response	C	0.0381630689445334	0.647730516699972
1234	001-108	0	Cancer cells	TNFSF9_TRAF2	Non-response	C	2.66128547192023	0.647730516699972
1235	001-108	0	Cancer cells	TRH_TRHR	Non-response	C	0	0.647730516699972
1236	001-108	0	Cancer cells	TSHB_TSHR	Non-response	C	0	0.647730516699972
1237	001-108	0	Cancer cells	UCN_CRHR1	Non-response	C	0	0.647730516699972
1238	001-108	0	Cancer cells	UCN_CRHR2	Non-response	C	0	0.647730516699972
1239	001-108	0	Cancer cells	UCN2_CRHR1	Non-response	C	0	0.647730516699972
1240	001-108	0	Cancer cells	UCN2_CRHR2	Non-response	C	0	0.647730516699972
1241	001-108	0	Cancer cells	UCN2_IL10RB	Non-response	C	2.00066585660838	0.647730516699972
1242	001-108	0	Cancer cells	UCN3_CRHR1	Non-response	C	0	0.647730516699972
1243	001-108	0	Cancer cells	UCN3_CRHR2	Non-response	C	0	0.647730516699972
1244	001-108	0	Cancer cells	UCN3_IL10RB	Non-response	C	0	0.647730516699972
1245	001-108	0	Cancer cells	ULBP2_KLRK1	Non-response	C	0	0.647730516699972
1246	001-108	0	Cancer cells	UTS2_UTS2R	Non-response	C	0	0.647730516699972
1247	001-108	0	Cancer cells	VCAM1_ITGA4	Non-response	C	34.6440191971725	0.647730516699972
1248	001-108	0	Cancer cells	VCAM1_ITGAD	Non-response	C	0.98202642522186	0.647730516699972
1249	001-108	0	Cancer cells	VCAM1_ITGB1	Non-response	C	79.6921632842645	0.647730516699972
1250	001-108	0	Cancer cells	VCAM1_ITGB2	Non-response	C	9.7815829550417	0.647730516699972
1251	001-108	0	Cancer cells	VCAM1_ITGB7	Non-response	C	4.29266971931732	0.647730516699972
1252	001-108	0	Cancer cells	VEGFC_FLT4	Non-response	C	18.6730538126205	0.647730516699972
1253	001-108	0	Cancer cells	VEGFC_KDR	Non-response	C	29.1504193625357	0.647730516699972
1254	001-108	0	Cancer cells	VEGFC_NRP2	Non-response	C	516.992371828942	0.647730516699972
1255	001-108	0	Cancer cells	VEGFC_VIPR2	Non-response	C	61.3562887358875	0.647730516699972
1256	001-108	0	Cancer cells	VIP_ADCYAP1R1	Non-response	C	0	0.647730516699972
1257	001-108	0	Cancer cells	VIP_SCTR	Non-response	C	0.000128749048019344	0.647730516699972
1258	001-108	0	Cancer cells	VIP_VIPR1	Non-response	C	6.10446347616672	0.647730516699972
1259	001-108	0	Cancer cells	VIP_VIPR2	Non-response	C	0.958904113130897	0.647730516699972
1260	001-108	0	Cancer cells	VTN_ITGA5	Non-response	C	0.37621665824684	0.647730516699972
1261	001-108	0	Cancer cells	VTN_ITGA8	Non-response	C	0.0881438057002142	0.647730516699972
1262	001-108	0	Cancer cells	VTN_ITGAV	Non-response	C	2.44931593488405	0.647730516699972
1263	001-108	0	Cancer cells	VTN_ITGB3	Non-response	C	0	0.647730516699972
1264	001-108	0	Cancer cells	VTN_ITGB6	Non-response	C	1.39822884966687	0.647730516699972
1265	001-108	0	Cancer cells	VTN_ITGB8	Non-response	C	1.14646605861926	0.647730516699972
1266	001-108	0	Cancer cells	VTN_PLAUR	Non-response	C	0.691199737830207	0.647730516699972
1267	001-108	0	Cancer cells	VTN_PVR	Non-response	C	0.196998676117512	0.647730516699972
1268	001-108	0	Cancer cells	VTN_TNFRSF11B	Non-response	C	0.196857056901469	0.647730516699972
1269	001-108	0	Cancer cells	VWF_ITGA2B	Non-response	C	76.8954660692445	0.647730516699972
1270	001-108	0	Cancer cells	VWF_TNFRSF11B	Non-response	C	85.9688591464157	0.647730516699972
1271	001-108	0	Cancer cells	WNT1_FZD3	Non-response	C	0	0.647730516699972
1272	001-108	0	Cancer cells	WNT1_FZD8	Non-response	C	0	0.647730516699972
1273	001-108	0	Cancer cells	WNT1_FZD9	Non-response	C	0	0.647730516699972
1274	001-108	0	Cancer cells	WNT1_LRP5	Non-response	C	0	0.647730516699972
1275	001-108	0	Cancer cells	WNT1_LRP6	Non-response	C	0	0.647730516699972
1276	001-108	0	Cancer cells	WNT1_RYK	Non-response	C	0	0.647730516699972
1277	001-108	0	Cancer cells	WNT11_FZD7	Non-response	C	1.61473916466449	0.647730516699972
1278	001-108	0	Cancer cells	WNT3_FZD1	Non-response	C	1.8104092205198	0.647730516699972
1279	001-108	0	Cancer cells	WNT3_FZD7	Non-response	C	2.85833086622405	0.647730516699972
1280	001-108	0	Cancer cells	WNT3_FZD8	Non-response	C	0.00936381648896888	0.647730516699972
1281	001-108	0	Cancer cells	WNT3_LRP6	Non-response	C	97.9640782878334	0.647730516699972
1282	001-108	0	Cancer cells	WNT3_RYK	Non-response	C	51.5618305900403	0.647730516699972
1283	001-108	0	Cancer cells	WNT4_FZD2	Non-response	C	31.9069884305695	0.647730516699972
1284	001-108	0	Cancer cells	WNT4_FZD6	Non-response	C	380.067990572337	0.647730516699972
1285	001-108	0	Cancer cells	WNT5A_FZD1	Non-response	C	58.7684677269686	0.647730516699972
1286	001-108	0	Cancer cells	WNT5A_FZD2	Non-response	C	165.632568606083	0.647730516699972
1287	001-108	0	Cancer cells	WNT5A_FZD4	Non-response	C	168.219729662535	0.647730516699972
1288	001-108	0	Cancer cells	WNT5A_FZD5	Non-response	C	29.860913468916	0.647730516699972
1289	001-108	0	Cancer cells	WNT5A_FZD6	Non-response	C	1972.97333969432	0.647730516699972
1290	001-108	0	Cancer cells	WNT5A_FZD7	Non-response	C	92.7855002950416	0.647730516699972
1291	001-108	0	Cancer cells	WNT5A_FZD8	Non-response	C	0.303962850440645	0.647730516699972
1292	001-108	0	Cancer cells	WNT5A_LRP5	Non-response	C	1574.16094636954	0.647730516699972
1293	001-108	0	Cancer cells	WNT5A_ROR2	Non-response	C	6837.76728926325	0.647730516699972
1294	001-108	0	Cancer cells	WNT5A_RYK	Non-response	C	1673.77062745194	0.647730516699972
1295	001-108	0	Cancer cells	WNT7A_FZD10	Non-response	C	0	0.647730516699972
1296	001-108	0	Cancer cells	WNT7A_FZD5	Non-response	C	0.195048877161711	0.647730516699972
1297	001-108	0	Cancer cells	WNT7A_FZD9	Non-response	C	0.142910480169222	0.647730516699972
1298	001-108	0	Cancer cells	WNT7B_FZD1	Non-response	C	21.0655080408946	0.647730516699972
1299	001-108	0	Cancer cells	WNT7B_FZD10	Non-response	C	0	0.647730516699972
1300	001-108	0	Cancer cells	WNT7B_LRP5	Non-response	C	564.256672940148	0.647730516699972
1301	001-108	0	Cancer cells	XCL1_XCR1	Non-response	C	0	0.647730516699972
1302	001-108	0	Cancer cells	ZP3_MERTK	Non-response	C	235.083835320092	0.647730516699972
1303	001-108	14	Cancer cells	A2M_LRP1	Non-response	C	2993.62042737983	0.344135802469136
1304	001-108	14	Cancer cells	AANAT_MTNR1A	Non-response	C	0	0.344135802469136
1305	001-108	14	Cancer cells	AANAT_MTNR1B	Non-response	C	0	0.344135802469136
1306	001-108	14	Cancer cells	ACE_AGTR2	Non-response	C	0	0.344135802469136
1307	001-108	14	Cancer cells	ACE_BDKRB2	Non-response	C	0	0.344135802469136
1308	001-108	14	Cancer cells	ADAM10_AXL	Non-response	C	1125.78132525362	0.344135802469136
1309	001-108	14	Cancer cells	ADAM10_EPHA3	Non-response	C	148.345127138744	0.344135802469136
1310	001-108	14	Cancer cells	ADAM12_ITGA9	Non-response	C	2402.48827063208	0.344135802469136
1311	001-108	14	Cancer cells	ADAM12_ITGB1	Non-response	C	34623.1583625534	0.344135802469136
1312	001-108	14	Cancer cells	ADAM12_SDC4	Non-response	C	21812.5666002921	0.344135802469136
1313	001-108	14	Cancer cells	ADAM15_ITGA5	Non-response	C	280.941408264337	0.344135802469136
1314	001-108	14	Cancer cells	ADAM15_ITGA9	Non-response	C	57.5899724788443	0.344135802469136
1315	001-108	14	Cancer cells	ADAM15_ITGAV	Non-response	C	1545.83856126341	0.344135802469136
1316	001-108	14	Cancer cells	ADAM15_ITGB1	Non-response	C	829.950664735409	0.344135802469136
1317	001-108	14	Cancer cells	ADAM15_ITGB3	Non-response	C	0	0.344135802469136
1318	001-108	14	Cancer cells	ADAM17_ERBB4	Non-response	C	71037.0316050809	0.344135802469136
1319	001-108	14	Cancer cells	ADAM17_ITGA5	Non-response	C	693.636694792397	0.344135802469136
1320	001-108	14	Cancer cells	ADAM17_ITGB1	Non-response	C	2049.12561478357	0.344135802469136
1321	001-108	14	Cancer cells	ADAM17_NOTCH1	Non-response	C	1097.63438838106	0.344135802469136
1322	001-108	14	Cancer cells	ADAM2_CD9	Non-response	C	0	0.344135802469136
1323	001-108	14	Cancer cells	ADAM2_ITGA6	Non-response	C	0	0.344135802469136
1324	001-108	14	Cancer cells	ADAM2_ITGA9	Non-response	C	0	0.344135802469136
1325	001-108	14	Cancer cells	ADAM2_ITGB1	Non-response	C	0	0.344135802469136
1326	001-108	14	Cancer cells	ADAM23_ITGA5	Non-response	C	156.157651016976	0.344135802469136
1327	001-108	14	Cancer cells	ADAM23_ITGB3	Non-response	C	0	0.344135802469136
1328	001-108	14	Cancer cells	ADAM28_ITGA4	Non-response	C	333.81486368815	0.344135802469136
1329	001-108	14	Cancer cells	ADAM9_ITGA3	Non-response	C	297.268347051021	0.344135802469136
1330	001-108	14	Cancer cells	ADAM9_ITGA6	Non-response	C	1245.07810769493	0.344135802469136
1331	001-108	14	Cancer cells	ADAM9_ITGAV	Non-response	C	1924.71032471647	0.344135802469136
1332	001-108	14	Cancer cells	ADAM9_ITGB1	Non-response	C	1033.36444920612	0.344135802469136
1333	001-108	14	Cancer cells	ADAM9_ITGB5	Non-response	C	1386.23116732046	0.344135802469136
1334	001-108	14	Cancer cells	ADCYAP1_ADCYAP1R1	Non-response	C	0	0.344135802469136
1335	001-108	14	Cancer cells	ADCYAP1_SCTR	Non-response	C	0	0.344135802469136
1336	001-108	14	Cancer cells	ADCYAP1_VIPR1	Non-response	C	39.5268961073471	0.344135802469136
1337	001-108	14	Cancer cells	ADCYAP1_VIPR2	Non-response	C	2.76566582358591	0.344135802469136
1338	001-108	14	Cancer cells	ADIPOQ_ADIPOR1	Non-response	C	203.135616862166	0.344135802469136
1339	001-108	14	Cancer cells	ADIPOQ_ADIPOR2	Non-response	C	1263.53038085503	0.344135802469136
1340	001-108	14	Cancer cells	ADM_CALCR	Non-response	C	0	0.344135802469136
1341	001-108	14	Cancer cells	ADM_CALCRL	Non-response	C	20.202328016331	0.344135802469136
1342	001-108	14	Cancer cells	ADM_MRGPRX2	Non-response	C	0	0.344135802469136
1343	001-108	14	Cancer cells	ADM_RAMP2	Non-response	C	1.55813564055752	0.344135802469136
1344	001-108	14	Cancer cells	ADM2_CALCR	Non-response	C	0	0.344135802469136
1345	001-108	14	Cancer cells	ADM2_CALCRL	Non-response	C	2.13452270171613	0.344135802469136
1346	001-108	14	Cancer cells	ADM2_RAMP1	Non-response	C	0.0293073271153898	0.344135802469136
1347	001-108	14	Cancer cells	AGRP_MC3R	Non-response	C	0	0.344135802469136
1348	001-108	14	Cancer cells	AGRP_MC4R	Non-response	C	0	0.344135802469136
1349	001-108	14	Cancer cells	AGRP_MC5R	Non-response	C	0	0.344135802469136
1350	001-108	14	Cancer cells	AGRP_SDC3	Non-response	C	0	0.344135802469136
1351	001-108	14	Cancer cells	AGT_AGTR1	Non-response	C	0	0.344135802469136
1352	001-108	14	Cancer cells	AGT_AGTR2	Non-response	C	0	0.344135802469136
1353	001-108	14	Cancer cells	AGT_LRP2	Non-response	C	0	0.344135802469136
1354	001-108	14	Cancer cells	AGT_MAS1	Non-response	C	0	0.344135802469136
1355	001-108	14	Cancer cells	ALB_LRP2	Non-response	C	109.516350149223	0.344135802469136
1356	001-108	14	Cancer cells	AMH_ACVR1	Non-response	C	16.6771246246798	0.344135802469136
1357	001-108	14	Cancer cells	AMH_AMHR2	Non-response	C	0	0.344135802469136
1358	001-108	14	Cancer cells	AMH_EGFR	Non-response	C	13.6757269920673	0.344135802469136
1359	001-108	14	Cancer cells	ANGPT1_ITGA5	Non-response	C	398.222014380855	0.344135802469136
1360	001-108	14	Cancer cells	ANGPT1_TEK	Non-response	C	4.94031114913742	0.344135802469136
1361	001-108	14	Cancer cells	ANGPT1_TIE1	Non-response	C	6.51345020045122	0.344135802469136
1362	001-108	14	Cancer cells	ANGPT2_TEK	Non-response	C	0.852897652752616	0.344135802469136
1363	001-108	14	Cancer cells	ANXA1_EGFR	Non-response	C	348.062640030775	0.344135802469136
1364	001-108	14	Cancer cells	ANXA1_FPR1	Non-response	C	0	0.344135802469136
1365	001-108	14	Cancer cells	APOB_LDLR	Non-response	C	0.0339438553639053	0.344135802469136
1366	001-108	14	Cancer cells	APOB_LRP2	Non-response	C	0.0552125502700071	0.344135802469136
1367	001-108	14	Cancer cells	APOB_OLR1	Non-response	C	6.92022366162874e-06	0.344135802469136
1368	001-108	14	Cancer cells	APOE_LDLR	Non-response	C	210.058626375094	0.344135802469136
1369	001-108	14	Cancer cells	APOE_LRP1	Non-response	C	636.455754331125	0.344135802469136
1370	001-108	14	Cancer cells	APOE_LRP2	Non-response	C	341.678113580354	0.344135802469136
1371	001-108	14	Cancer cells	APOE_LRP5	Non-response	C	338.560373132291	0.344135802469136
1372	001-108	14	Cancer cells	APOE_LRP8	Non-response	C	11.6154561084393	0.344135802469136
1373	001-108	14	Cancer cells	APOE_SCARB1	Non-response	C	88.6600664706737	0.344135802469136
1374	001-108	14	Cancer cells	APOE_SORL1	Non-response	C	296.933448453134	0.344135802469136
1375	001-108	14	Cancer cells	APOE_VLDLR	Non-response	C	10.5305157227322	0.344135802469136
1376	001-108	14	Cancer cells	AREG_EGFR	Non-response	C	0	0.344135802469136
1377	001-108	14	Cancer cells	AREG_ERBB3	Non-response	C	0	0.344135802469136
1378	001-108	14	Cancer cells	ARTN_GFRA1	Non-response	C	0	0.344135802469136
1379	001-108	14	Cancer cells	ARTN_GFRA3	Non-response	C	0	0.344135802469136
1380	001-108	14	Cancer cells	ARTN_RET	Non-response	C	0	0.344135802469136
1381	001-108	14	Cancer cells	ASIP_ATRN	Non-response	C	24.7805023933479	0.344135802469136
1382	001-108	14	Cancer cells	ASIP_MC1R	Non-response	C	0.682615152272084	0.344135802469136
1383	001-108	14	Cancer cells	ASIP_MC2R	Non-response	C	0	0.344135802469136
1384	001-108	14	Cancer cells	ASIP_MC3R	Non-response	C	0	0.344135802469136
1385	001-108	14	Cancer cells	ASIP_MC4R	Non-response	C	0	0.344135802469136
1386	001-108	14	Cancer cells	ASIP_MC5R	Non-response	C	0	0.344135802469136
1387	001-108	14	Cancer cells	AVP_AVPR1A	Non-response	C	0	0.344135802469136
1388	001-108	14	Cancer cells	AVP_AVPR1B	Non-response	C	0	0.344135802469136
1389	001-108	14	Cancer cells	AVP_AVPR2	Non-response	C	0	0.344135802469136
1390	001-108	14	Cancer cells	AVP_OXTR	Non-response	C	0	0.344135802469136
1391	001-108	14	Cancer cells	BDNF_NGFR	Non-response	C	0.00379825836817914	0.344135802469136
1392	001-108	14	Cancer cells	BDNF_NTRK2	Non-response	C	8.52330693837932	0.344135802469136
1393	001-108	14	Cancer cells	BDNF_SORT1	Non-response	C	20.1063757610512	0.344135802469136
1394	001-108	14	Cancer cells	BMP10_ACVR2A	Non-response	C	0	0.344135802469136
1395	001-108	14	Cancer cells	BMP10_ACVRL1	Non-response	C	0	0.344135802469136
1396	001-108	14	Cancer cells	BMP10_BMPR1A	Non-response	C	0	0.344135802469136
1397	001-108	14	Cancer cells	BMP10_BMPR1B	Non-response	C	0	0.344135802469136
1398	001-108	14	Cancer cells	BMP10_BMPR2	Non-response	C	0	0.344135802469136
1399	001-108	14	Cancer cells	BMP15_ACVR2A	Non-response	C	0	0.344135802469136
1400	001-108	14	Cancer cells	BMP15_BMPR1A	Non-response	C	0	0.344135802469136
1401	001-108	14	Cancer cells	BMP15_BMPR1B	Non-response	C	0	0.344135802469136
1402	001-108	14	Cancer cells	BMP15_BMPR2	Non-response	C	0	0.344135802469136
1403	001-108	14	Cancer cells	BMP2_ACVR1	Non-response	C	0	0.344135802469136
1404	001-108	14	Cancer cells	BMP2_ACVR2A	Non-response	C	0	0.344135802469136
1405	001-108	14	Cancer cells	BMP2_ACVR2B	Non-response	C	0	0.344135802469136
1406	001-108	14	Cancer cells	BMP2_BMPR1A	Non-response	C	0	0.344135802469136
1407	001-108	14	Cancer cells	BMP2_BMPR1B	Non-response	C	0	0.344135802469136
1408	001-108	14	Cancer cells	BMP2_BMPR2	Non-response	C	0	0.344135802469136
1409	001-108	14	Cancer cells	BMP2_ENG	Non-response	C	0	0.344135802469136
1410	001-108	14	Cancer cells	BMP4_BMPR1A	Non-response	C	117.907183939498	0.344135802469136
1411	001-108	14	Cancer cells	BMP4_BMPR1B	Non-response	C	227.725429722346	0.344135802469136
1412	001-108	14	Cancer cells	BMP4_BMPR2	Non-response	C	298.909310270334	0.344135802469136
1413	001-108	14	Cancer cells	BMP6_ACVR1	Non-response	C	172.721168845099	0.344135802469136
1414	001-108	14	Cancer cells	BMP6_ACVR2A	Non-response	C	140.031129031655	0.344135802469136
1415	001-108	14	Cancer cells	BMP6_BMPR1A	Non-response	C	456.55077999351	0.344135802469136
1416	001-108	14	Cancer cells	BMP6_BMPR1B	Non-response	C	881.780219748478	0.344135802469136
1417	001-108	14	Cancer cells	BMP6_BMPR2	Non-response	C	1157.41275630219	0.344135802469136
1418	001-108	14	Cancer cells	BMP7_ACVR1	Non-response	C	289.539526562687	0.344135802469136
1419	001-108	14	Cancer cells	BMP7_ACVR2A	Non-response	C	234.739882059421	0.344135802469136
1420	001-108	14	Cancer cells	BMP7_ACVR2B	Non-response	C	138.837504959688	0.344135802469136
1421	001-108	14	Cancer cells	BMP7_BMPR1A	Non-response	C	765.334658021551	0.344135802469136
1422	001-108	14	Cancer cells	BMP7_BMPR1B	Non-response	C	1478.16407835501	0.344135802469136
1423	001-108	14	Cancer cells	BMP7_BMPR2	Non-response	C	1940.21811997979	0.344135802469136
1424	001-108	14	Cancer cells	BMP7_ENG	Non-response	C	164.022827771231	0.344135802469136
1425	001-108	14	Cancer cells	BTC_EGFR	Non-response	C	13.2380451383547	0.344135802469136
1426	001-108	14	Cancer cells	BTC_ERBB2	Non-response	C	12.2390175762454	0.344135802469136
1427	001-108	14	Cancer cells	BTC_ERBB3	Non-response	C	30.8968259466149	0.344135802469136
1428	001-108	14	Cancer cells	BTC_ERBB4	Non-response	C	972.518185505773	0.344135802469136
1429	001-108	14	Cancer cells	C3_C3AR1	Non-response	C	1.25830026189177	0.344135802469136
1430	001-108	14	Cancer cells	C3_ITGAM	Non-response	C	1853.16315711785	0.344135802469136
1431	001-108	14	Cancer cells	C3_ITGAX	Non-response	C	55.8556437064358	0.344135802469136
1432	001-108	14	Cancer cells	C3_ITGB2	Non-response	C	2231.0674327443	0.344135802469136
1433	001-108	14	Cancer cells	C3_LRP1	Non-response	C	18700.4914649549	0.344135802469136
1434	001-108	14	Cancer cells	C5_C5AR1	Non-response	C	47.3488938239825	0.344135802469136
1435	001-108	14	Cancer cells	CALCA_CALCR	Non-response	C	0	0.344135802469136
1436	001-108	14	Cancer cells	CALCA_CALCRL	Non-response	C	0	0.344135802469136
1437	001-108	14	Cancer cells	CALCA_RAMP1	Non-response	C	0	0.344135802469136
1438	001-108	14	Cancer cells	CALCA_RAMP2	Non-response	C	0	0.344135802469136
1439	001-108	14	Cancer cells	CALCB_CALCR	Non-response	C	0	0.344135802469136
1440	001-108	14	Cancer cells	CALCB_CALCRL	Non-response	C	166.062622571088	0.344135802469136
1441	001-108	14	Cancer cells	CALCB_RAMP1	Non-response	C	2.28006551413929	0.344135802469136
1442	001-108	14	Cancer cells	CALR_ITGA2B	Non-response	C	2.10361650596238	0.344135802469136
1443	001-108	14	Cancer cells	CALR_ITGA3	Non-response	C	314.037129535432	0.344135802469136
1444	001-108	14	Cancer cells	CALR_ITGAV	Non-response	C	2033.28242497823	0.344135802469136
1445	001-108	14	Cancer cells	CALR_LRP1	Non-response	C	2773.1515972566	0.344135802469136
1446	001-108	14	Cancer cells	CALR_MTNR1A	Non-response	C	0	0.344135802469136
1447	001-108	14	Cancer cells	CALR_SCARF1	Non-response	C	52.9150069640675	0.344135802469136
1448	001-108	14	Cancer cells	CALR_TSHR	Non-response	C	13.4389162219108	0.344135802469136
1449	001-108	14	Cancer cells	CCK_CCKAR	Non-response	C	0	0.344135802469136
1450	001-108	14	Cancer cells	CCK_CCKBR	Non-response	C	0	0.344135802469136
1451	001-108	14	Cancer cells	CCL1_CCR8	Non-response	C	0	0.344135802469136
1452	001-108	14	Cancer cells	CCL11_CCR2	Non-response	C	0	0.344135802469136
1453	001-108	14	Cancer cells	CCL11_CCR3	Non-response	C	0	0.344135802469136
1454	001-108	14	Cancer cells	CCL11_CCR5	Non-response	C	0	0.344135802469136
1455	001-108	14	Cancer cells	CCL11_CXCR3	Non-response	C	0	0.344135802469136
1456	001-108	14	Cancer cells	CCL13_CCR1	Non-response	C	0	0.344135802469136
1457	001-108	14	Cancer cells	CCL13_CCR2	Non-response	C	0	0.344135802469136
1458	001-108	14	Cancer cells	CCL13_CCR3	Non-response	C	0	0.344135802469136
1459	001-108	14	Cancer cells	CCL13_CCR5	Non-response	C	0	0.344135802469136
1460	001-108	14	Cancer cells	CCL13_CXCR3	Non-response	C	0	0.344135802469136
1461	001-108	14	Cancer cells	CCL14_CCR1	Non-response	C	0	0.344135802469136
1462	001-108	14	Cancer cells	CCL14_CCR3	Non-response	C	0	0.344135802469136
1463	001-108	14	Cancer cells	CCL14_CCR5	Non-response	C	0	0.344135802469136
1464	001-108	14	Cancer cells	CCL15_CCR1	Non-response	C	0	0.344135802469136
1465	001-108	14	Cancer cells	CCL15_CCR3	Non-response	C	0	0.344135802469136
1466	001-108	14	Cancer cells	CCL16_CCR1	Non-response	C	0	0.344135802469136
1467	001-108	14	Cancer cells	CCL16_CCR2	Non-response	C	0	0.344135802469136
1468	001-108	14	Cancer cells	CCL16_CCR5	Non-response	C	0	0.344135802469136
1469	001-108	14	Cancer cells	CCL16_CCR8	Non-response	C	0	0.344135802469136
1470	001-108	14	Cancer cells	CCL16_HRH4	Non-response	C	0.0559831975937269	0.344135802469136
1471	001-108	14	Cancer cells	CCL17_CCR4	Non-response	C	0	0.344135802469136
1472	001-108	14	Cancer cells	CCL17_CCR8	Non-response	C	0	0.344135802469136
1473	001-108	14	Cancer cells	CCL19_CCR10	Non-response	C	0	0.344135802469136
1474	001-108	14	Cancer cells	CCL19_CCR7	Non-response	C	0.0441465346386423	0.344135802469136
1475	001-108	14	Cancer cells	CCL19_CCRL2	Non-response	C	0.000815294964847873	0.344135802469136
1476	001-108	14	Cancer cells	CCL19_CXCR3	Non-response	C	0	0.344135802469136
1477	001-108	14	Cancer cells	CCL2_CCR1	Non-response	C	0	0.344135802469136
1478	001-108	14	Cancer cells	CCL2_CCR10	Non-response	C	0	0.344135802469136
1479	001-108	14	Cancer cells	CCL2_CCR2	Non-response	C	0	0.344135802469136
1480	001-108	14	Cancer cells	CCL2_CCR3	Non-response	C	0.228605612227358	0.344135802469136
1481	001-108	14	Cancer cells	CCL2_CCR4	Non-response	C	0	0.344135802469136
1482	001-108	14	Cancer cells	CCL2_CCR5	Non-response	C	0	0.344135802469136
1483	001-108	14	Cancer cells	CCL20_CCR6	Non-response	C	0	0.344135802469136
1484	001-108	14	Cancer cells	CCL20_CXCR3	Non-response	C	0	0.344135802469136
1485	001-108	14	Cancer cells	CCL21_CCR7	Non-response	C	0	0.344135802469136
1486	001-108	14	Cancer cells	CCL21_CXCR3	Non-response	C	0	0.344135802469136
1487	001-108	14	Cancer cells	CCL22_CCR4	Non-response	C	0	0.344135802469136
1488	001-108	14	Cancer cells	CCL23_CCR1	Non-response	C	0	0.344135802469136
1489	001-108	14	Cancer cells	CCL24_CCR2	Non-response	C	0	0.344135802469136
1490	001-108	14	Cancer cells	CCL24_CCR3	Non-response	C	0	0.344135802469136
1491	001-108	14	Cancer cells	CCL25_CCR10	Non-response	C	0	0.344135802469136
1492	001-108	14	Cancer cells	CCL25_CCR9	Non-response	C	0.00021031557444775	0.344135802469136
1493	001-108	14	Cancer cells	CCL26_CCR1	Non-response	C	0	0.344135802469136
1494	001-108	14	Cancer cells	CCL26_CCR2	Non-response	C	0	0.344135802469136
1495	001-108	14	Cancer cells	CCL26_CCR3	Non-response	C	0.0458418115563756	0.344135802469136
1496	001-108	14	Cancer cells	CCL27_CCR10	Non-response	C	0	0.344135802469136
1497	001-108	14	Cancer cells	CCL28_CCR10	Non-response	C	0	0.344135802469136
1498	001-108	14	Cancer cells	CCL28_CCR3	Non-response	C	0.651560071048198	0.344135802469136
1499	001-108	14	Cancer cells	CCL3_CCR1	Non-response	C	0	0.344135802469136
1500	001-108	14	Cancer cells	CCL3_CCR3	Non-response	C	0.188503640547272	0.344135802469136
1501	001-108	14	Cancer cells	CCL3_CCR4	Non-response	C	0	0.344135802469136
1502	001-108	14	Cancer cells	CCL3_CCR5	Non-response	C	0	0.344135802469136
1503	001-108	14	Cancer cells	CCL4_CCR1	Non-response	C	0	0.344135802469136
1504	001-108	14	Cancer cells	CCL4_CCR3	Non-response	C	0.119879214321066	0.344135802469136
1505	001-108	14	Cancer cells	CCL4_CCR5	Non-response	C	0	0.344135802469136
1506	001-108	14	Cancer cells	CCL4_CCR8	Non-response	C	0	0.344135802469136
1507	001-108	14	Cancer cells	CCL5_CCR1	Non-response	C	0	0.344135802469136
1508	001-108	14	Cancer cells	CCL5_CCR3	Non-response	C	0.227429849055831	0.344135802469136
1509	001-108	14	Cancer cells	CCL5_CCR4	Non-response	C	0	0.344135802469136
1510	001-108	14	Cancer cells	CCL5_CCR5	Non-response	C	0	0.344135802469136
1511	001-108	14	Cancer cells	CCL5_CXCR3	Non-response	C	0	0.344135802469136
1512	001-108	14	Cancer cells	CCL5_GPR75	Non-response	C	0	0.344135802469136
1513	001-108	14	Cancer cells	CCL5_SDC1	Non-response	C	28.6931600467884	0.344135802469136
1514	001-108	14	Cancer cells	CCL5_SDC4	Non-response	C	67.4878523485445	0.344135802469136
1515	001-108	14	Cancer cells	CCL7_CCR1	Non-response	C	0	0.344135802469136
1516	001-108	14	Cancer cells	CCL7_CCR10	Non-response	C	0	0.344135802469136
1517	001-108	14	Cancer cells	CCL7_CCR2	Non-response	C	0	0.344135802469136
1518	001-108	14	Cancer cells	CCL7_CCR3	Non-response	C	0	0.344135802469136
1519	001-108	14	Cancer cells	CCL7_CCR5	Non-response	C	0	0.344135802469136
1520	001-108	14	Cancer cells	CCL7_CXCR3	Non-response	C	0	0.344135802469136
1521	001-108	14	Cancer cells	CCL8_CCR1	Non-response	C	0	0.344135802469136
1522	001-108	14	Cancer cells	CCL8_CCR2	Non-response	C	0	0.344135802469136
1523	001-108	14	Cancer cells	CCL8_CCR3	Non-response	C	0	0.344135802469136
1524	001-108	14	Cancer cells	CCL8_CCR5	Non-response	C	0	0.344135802469136
1525	001-108	14	Cancer cells	CD24_SELP	Non-response	C	3.08987049203718	0.344135802469136
1526	001-108	14	Cancer cells	CD34_SELL	Non-response	C	1.48882816545262	0.344135802469136
1527	001-108	14	Cancer cells	CD40LG_CD40	Non-response	C	0	0.344135802469136
1528	001-108	14	Cancer cells	CDH1_EGFR	Non-response	C	940.824601284659	0.344135802469136
1529	001-108	14	Cancer cells	CDH1_IGF1R	Non-response	C	6121.21556586652	0.344135802469136
1530	001-108	14	Cancer cells	CDH1_ITGAE	Non-response	C	1143.64761330587	0.344135802469136
1531	001-108	14	Cancer cells	CDH1_ITGB7	Non-response	C	15.8091322538069	0.344135802469136
1532	001-108	14	Cancer cells	CDH1_PTPRF	Non-response	C	3890.13446803292	0.344135802469136
1533	001-108	14	Cancer cells	CDH1_PTPRM	Non-response	C	10208.6852491335	0.344135802469136
1534	001-108	14	Cancer cells	CFH_ITGAM	Non-response	C	416.53820135631	0.344135802469136
1535	001-108	14	Cancer cells	CFH_SELL	Non-response	C	4.22669399279143	0.344135802469136
1536	001-108	14	Cancer cells	CGA_FSHR	Non-response	C	0	0.344135802469136
1537	001-108	14	Cancer cells	CGA_LHCGR	Non-response	C	0	0.344135802469136
1538	001-108	14	Cancer cells	CGA_TSHR	Non-response	C	0	0.344135802469136
1539	001-108	14	Cancer cells	CHAD_ITGA2	Non-response	C	9.52487935934199	0.344135802469136
1540	001-108	14	Cancer cells	CHAD_ITGB1	Non-response	C	5.22831509776477	0.344135802469136
1541	001-108	14	Cancer cells	CLCF1_CNTFR	Non-response	C	0.0174234987205763	0.344135802469136
1542	001-108	14	Cancer cells	CLCF1_CRLF1	Non-response	C	0.103643609775146	0.344135802469136
1543	001-108	14	Cancer cells	CLCF1_IL6ST	Non-response	C	3.86871017931872	0.344135802469136
1544	001-108	14	Cancer cells	CLCF1_LIFR	Non-response	C	1.03446465739953	0.344135802469136
1545	001-108	14	Cancer cells	CNTF_CNTFR	Non-response	C	0	0.344135802469136
1546	001-108	14	Cancer cells	CNTF_IL6R	Non-response	C	0	0.344135802469136
1547	001-108	14	Cancer cells	CNTF_IL6ST	Non-response	C	0	0.344135802469136
1548	001-108	14	Cancer cells	CNTF_LIFR	Non-response	C	0	0.344135802469136
1549	001-108	14	Cancer cells	COL18A1_GPC1	Non-response	C	536.682089587837	0.344135802469136
1550	001-108	14	Cancer cells	COL18A1_ITGA5	Non-response	C	1091.15344416891	0.344135802469136
1551	001-108	14	Cancer cells	COL18A1_ITGB1	Non-response	C	3223.46047850746	0.344135802469136
1552	001-108	14	Cancer cells	COL18A1_KDR	Non-response	C	5.67220898279867	0.344135802469136
1553	001-108	14	Cancer cells	COL1A1_CD36	Non-response	C	217675.345104187	0.344135802469136
1554	001-108	14	Cancer cells	COL1A1_CD44	Non-response	C	84178.5660147136	0.344135802469136
1555	001-108	14	Cancer cells	COL1A1_CD93	Non-response	C	407.816522431371	0.344135802469136
1556	001-108	14	Cancer cells	COL1A1_DDR1	Non-response	C	8376.084974742	0.344135802469136
1557	001-108	14	Cancer cells	COL1A1_DDR2	Non-response	C	43104.0889627995	0.344135802469136
1558	001-108	14	Cancer cells	COL1A1_ITGA11	Non-response	C	61162.2460888157	0.344135802469136
1559	001-108	14	Cancer cells	COL1A1_ITGA2	Non-response	C	68203.2252180974	0.344135802469136
1560	001-108	14	Cancer cells	COL1A1_ITGA5	Non-response	C	12672.7439476171	0.344135802469136
1561	001-108	14	Cancer cells	COL1A1_ITGB1	Non-response	C	37437.5295130944	0.344135802469136
1562	001-108	14	Cancer cells	COL2A1_DDR1	Non-response	C	0	0.344135802469136
1563	001-108	14	Cancer cells	COL2A1_ITGA10	Non-response	C	0	0.344135802469136
1564	001-108	14	Cancer cells	COL2A1_ITGA2	Non-response	C	0	0.344135802469136
1565	001-108	14	Cancer cells	COL2A1_ITGA2B	Non-response	C	0	0.344135802469136
1566	001-108	14	Cancer cells	COL2A1_ITGB1	Non-response	C	0	0.344135802469136
1567	001-108	14	Cancer cells	COL2A1_TNFRSF10A	Non-response	C	0	0.344135802469136
1568	001-108	14	Cancer cells	COL4A1_CD93	Non-response	C	32.7600066859567	0.344135802469136
1569	001-108	14	Cancer cells	COL4A1_ITGA1	Non-response	C	1081.00206072471	0.344135802469136
1570	001-108	14	Cancer cells	COL4A1_ITGAV	Non-response	C	5601.42088593428	0.344135802469136
1571	001-108	14	Cancer cells	COL4A1_ITGB1	Non-response	C	3007.36642508414	0.344135802469136
1572	001-108	14	Cancer cells	COL4A1_ITGB8	Non-response	C	949.317740254426	0.344135802469136
1573	001-108	14	Cancer cells	COL5A3_SDC3	Non-response	C	77.5296285064516	0.344135802469136
1574	001-108	14	Cancer cells	CORT_GHSR	Non-response	C	0	0.344135802469136
1575	001-108	14	Cancer cells	CORT_MRGPRX2	Non-response	C	0	0.344135802469136
1576	001-108	14	Cancer cells	CORT_SSTR1	Non-response	C	0	0.344135802469136
1577	001-108	14	Cancer cells	CORT_SSTR2	Non-response	C	0	0.344135802469136
1578	001-108	14	Cancer cells	CORT_SSTR3	Non-response	C	0	0.344135802469136
1579	001-108	14	Cancer cells	CORT_SSTR4	Non-response	C	0	0.344135802469136
1580	001-108	14	Cancer cells	CORT_SSTR5	Non-response	C	0	0.344135802469136
1581	001-108	14	Cancer cells	CRH_CRHR1	Non-response	C	0	0.344135802469136
1582	001-108	14	Cancer cells	CRH_CRHR2	Non-response	C	0	0.344135802469136
1583	001-108	14	Cancer cells	CRH_MC2R	Non-response	C	0	0.344135802469136
1584	001-108	14	Cancer cells	CSF1_CSF1R	Non-response	C	326.13800395903	0.344135802469136
1585	001-108	14	Cancer cells	CSF2_CSF1R	Non-response	C	0	0.344135802469136
1586	001-108	14	Cancer cells	CSF2_CSF2RA	Non-response	C	0	0.344135802469136
1587	001-108	14	Cancer cells	CSF2_CSF2RB	Non-response	C	0	0.344135802469136
1588	001-108	14	Cancer cells	CSF2_CSF3R	Non-response	C	0	0.344135802469136
1589	001-108	14	Cancer cells	CSF2_IL3RA	Non-response	C	0	0.344135802469136
1590	001-108	14	Cancer cells	CSF2_SDC2	Non-response	C	0	0.344135802469136
1591	001-108	14	Cancer cells	CX3CL1_CX3CR1	Non-response	C	1.96626533725101	0.344135802469136
1592	001-108	14	Cancer cells	CXCL10_CCR3	Non-response	C	0.0225038347082614	0.344135802469136
1593	001-108	14	Cancer cells	CXCL10_CXCR3	Non-response	C	0	0.344135802469136
1594	001-108	14	Cancer cells	CXCL10_SDC4	Non-response	C	6.67781946992526	0.344135802469136
1595	001-108	14	Cancer cells	CXCL11_CCR3	Non-response	C	0	0.344135802469136
1596	001-108	14	Cancer cells	CXCL11_CXCR3	Non-response	C	0	0.344135802469136
1597	001-108	14	Cancer cells	CXCL12_CXCR3	Non-response	C	0	0.344135802469136
1598	001-108	14	Cancer cells	CXCL12_CXCR4	Non-response	C	10.5350903639984	0.344135802469136
1599	001-108	14	Cancer cells	CXCL13_CCR10	Non-response	C	0	0.344135802469136
1600	001-108	14	Cancer cells	CXCL13_CXCR3	Non-response	C	0	0.344135802469136
1601	001-108	14	Cancer cells	CXCL16_CXCR6	Non-response	C	0	0.344135802469136
1602	001-108	14	Cancer cells	CXCL2_XCR1	Non-response	C	0	0.344135802469136
1603	001-108	14	Cancer cells	CXCL9_CCR3	Non-response	C	0.0727801834616464	0.344135802469136
1604	001-108	14	Cancer cells	CXCL9_CXCR3	Non-response	C	0	0.344135802469136
1605	001-108	14	Cancer cells	DEFB1_CCR6	Non-response	C	0.0688457898843866	0.344135802469136
1606	001-108	14	Cancer cells	DHH_BOC	Non-response	C	0	0.344135802469136
1607	001-108	14	Cancer cells	DHH_CDON	Non-response	C	0	0.344135802469136
1608	001-108	14	Cancer cells	DHH_HHIP	Non-response	C	0	0.344135802469136
1609	001-108	14	Cancer cells	DHH_PTCH2	Non-response	C	0	0.344135802469136
1610	001-108	14	Cancer cells	DKK1_KREMEN1	Non-response	C	0	0.344135802469136
1611	001-108	14	Cancer cells	DKK1_KREMEN2	Non-response	C	0	0.344135802469136
1612	001-108	14	Cancer cells	DKK1_LRP5	Non-response	C	0	0.344135802469136
1613	001-108	14	Cancer cells	DKK1_LRP6	Non-response	C	0	0.344135802469136
1614	001-108	14	Cancer cells	DKK2_KREMEN2	Non-response	C	0.776487626248663	0.344135802469136
1615	001-108	14	Cancer cells	DKK2_LRP6	Non-response	C	2123.53570231661	0.344135802469136
1616	001-108	14	Cancer cells	DLL1_NOTCH1	Non-response	C	124.310924755025	0.344135802469136
1617	001-108	14	Cancer cells	DLL1_NOTCH2	Non-response	C	79.1952621433529	0.344135802469136
1618	001-108	14	Cancer cells	DLL1_NOTCH3	Non-response	C	170.036227580432	0.344135802469136
1619	001-108	14	Cancer cells	DLL4_NOTCH1	Non-response	C	54.5015372189791	0.344135802469136
1620	001-108	14	Cancer cells	DLL4_NOTCH2	Non-response	C	34.721514104884	0.344135802469136
1621	001-108	14	Cancer cells	DLL4_NOTCH3	Non-response	C	74.5488443941058	0.344135802469136
1622	001-108	14	Cancer cells	DLL4_NOTCH4	Non-response	C	0.196431331226732	0.344135802469136
1623	001-108	14	Cancer cells	EDA_EDA2R	Non-response	C	0.970582311075884	0.344135802469136
1624	001-108	14	Cancer cells	EDA_EDAR	Non-response	C	0	0.344135802469136
1625	001-108	14	Cancer cells	EDN1_EDNRA	Non-response	C	25.9036958780563	0.344135802469136
1626	001-108	14	Cancer cells	EDN1_EDNRB	Non-response	C	0	0.344135802469136
1627	001-108	14	Cancer cells	EDN2_EDNRA	Non-response	C	3.4215964432711	0.344135802469136
1628	001-108	14	Cancer cells	EDN2_EDNRB	Non-response	C	0	0.344135802469136
1629	001-108	14	Cancer cells	EDN3_EDNRA	Non-response	C	0	0.344135802469136
1630	001-108	14	Cancer cells	EDN3_EDNRB	Non-response	C	0	0.344135802469136
1631	001-108	14	Cancer cells	EFNA1_EPHA1	Non-response	C	4.6453978796568	0.344135802469136
1632	001-108	14	Cancer cells	EFNA1_EPHA2	Non-response	C	2.42137346391671	0.344135802469136
1633	001-108	14	Cancer cells	EFNA1_EPHA3	Non-response	C	16.9350049178659	0.344135802469136
1634	001-108	14	Cancer cells	EFNA1_EPHA4	Non-response	C	4.93567332453858	0.344135802469136
1635	001-108	14	Cancer cells	EFNA1_EPHA5	Non-response	C	14.4907369587417	0.344135802469136
1636	001-108	14	Cancer cells	EFNA1_EPHA6	Non-response	C	19.1618015513134	0.344135802469136
1637	001-108	14	Cancer cells	EFNA1_EPHA7	Non-response	C	0	0.344135802469136
1638	001-108	14	Cancer cells	EFNA1_EPHA8	Non-response	C	0	0.344135802469136
1639	001-108	14	Cancer cells	EFNA1_EPHB1	Non-response	C	9.27410641085963	0.344135802469136
1640	001-108	14	Cancer cells	EFNA2_EPHA2	Non-response	C	0.0390925474390209	0.344135802469136
1641	001-108	14	Cancer cells	EFNA2_EPHA3	Non-response	C	0.273411967628013	0.344135802469136
1642	001-108	14	Cancer cells	EFNA2_EPHA4	Non-response	C	0.0796853713226583	0.344135802469136
1643	001-108	14	Cancer cells	EFNA2_EPHA5	Non-response	C	0.233949793548026	0.344135802469136
1644	001-108	14	Cancer cells	EFNA2_EPHA6	Non-response	C	0.309363114498718	0.344135802469136
1645	001-108	14	Cancer cells	EFNA2_EPHA7	Non-response	C	0	0.344135802469136
1646	001-108	14	Cancer cells	EFNA2_EPHA8	Non-response	C	0	0.344135802469136
1647	001-108	14	Cancer cells	EFNA3_EPHA1	Non-response	C	0.162121914199504	0.344135802469136
1648	001-108	14	Cancer cells	EFNA3_EPHA2	Non-response	C	0.0845046454860529	0.344135802469136
1649	001-108	14	Cancer cells	EFNA3_EPHA3	Non-response	C	0.591022660574613	0.344135802469136
1650	001-108	14	Cancer cells	EFNA3_EPHA4	Non-response	C	0.172252372771294	0.344135802469136
1651	001-108	14	Cancer cells	EFNA3_EPHA5	Non-response	C	0.505719009387901	0.344135802469136
1652	001-108	14	Cancer cells	EFNA3_EPHA6	Non-response	C	0.668736678210964	0.344135802469136
1653	001-108	14	Cancer cells	EFNA3_EPHA7	Non-response	C	0	0.344135802469136
1654	001-108	14	Cancer cells	EFNA3_EPHA8	Non-response	C	0	0.344135802469136
1655	001-108	14	Cancer cells	EFNA3_EPHB1	Non-response	C	0.323661379018309	0.344135802469136
1656	001-108	14	Cancer cells	EFNA4_EPHA2	Non-response	C	0	0.344135802469136
1657	001-108	14	Cancer cells	EFNA4_EPHA3	Non-response	C	0	0.344135802469136
1658	001-108	14	Cancer cells	EFNA4_EPHA4	Non-response	C	0	0.344135802469136
1659	001-108	14	Cancer cells	EFNA4_EPHA5	Non-response	C	0	0.344135802469136
1660	001-108	14	Cancer cells	EFNA4_EPHA6	Non-response	C	0	0.344135802469136
1661	001-108	14	Cancer cells	EFNA4_EPHA7	Non-response	C	0	0.344135802469136
1662	001-108	14	Cancer cells	EFNA4_EPHA8	Non-response	C	0	0.344135802469136
1663	001-108	14	Cancer cells	EFNA5_EPHA2	Non-response	C	72.6370911128128	0.344135802469136
1664	001-108	14	Cancer cells	EFNA5_EPHA3	Non-response	C	508.021382717719	0.344135802469136
1665	001-108	14	Cancer cells	EFNA5_EPHA4	Non-response	C	148.061816287386	0.344135802469136
1666	001-108	14	Cancer cells	EFNA5_EPHA5	Non-response	C	434.697495635943	0.344135802469136
1667	001-108	14	Cancer cells	EFNA5_EPHA6	Non-response	C	574.821499413387	0.344135802469136
1668	001-108	14	Cancer cells	EFNA5_EPHA7	Non-response	C	0	0.344135802469136
1669	001-108	14	Cancer cells	EFNA5_EPHA8	Non-response	C	0	0.344135802469136
1670	001-108	14	Cancer cells	EFNA5_EPHB1	Non-response	C	278.207439865916	0.344135802469136
1671	001-108	14	Cancer cells	EFNA5_EPHB2	Non-response	C	4603.5194936919	0.344135802469136
1672	001-108	14	Cancer cells	EFNA5_EPHB6	Non-response	C	2114.29268158205	0.344135802469136
1673	001-108	14	Cancer cells	EFNB1_EPHB1	Non-response	C	9.32916395607795	0.344135802469136
1674	001-108	14	Cancer cells	EFNB1_EPHB2	Non-response	C	154.370379715048	0.344135802469136
1675	001-108	14	Cancer cells	EFNB1_EPHB3	Non-response	C	15.3410584521919	0.344135802469136
1676	001-108	14	Cancer cells	EFNB1_EPHB4	Non-response	C	63.4018037957917	0.344135802469136
1677	001-108	14	Cancer cells	EFNB1_EPHB6	Non-response	C	70.8988339316918	0.344135802469136
1678	001-108	14	Cancer cells	EFNB1_ERBB2	Non-response	C	142.485030735381	0.344135802469136
1679	001-108	14	Cancer cells	EFNB2_EPHA3	Non-response	C	12.0253983206111	0.344135802469136
1680	001-108	14	Cancer cells	EFNB2_EPHA4	Non-response	C	3.50477829772432	0.344135802469136
1681	001-108	14	Cancer cells	EFNB2_EPHA6	Non-response	C	13.6066270610853	0.344135802469136
1682	001-108	14	Cancer cells	EFNB2_EPHB1	Non-response	C	6.58546154543271	0.344135802469136
1683	001-108	14	Cancer cells	EFNB2_EPHB2	Non-response	C	108.970128958338	0.344135802469136
1684	001-108	14	Cancer cells	EFNB2_EPHB3	Non-response	C	10.8292609047058	0.344135802469136
1685	001-108	14	Cancer cells	EFNB2_EPHB4	Non-response	C	44.7553653011142	0.344135802469136
1686	001-108	14	Cancer cells	EFNB2_EPHB6	Non-response	C	50.0475226581252	0.344135802469136
1687	001-108	14	Cancer cells	EFNB2_GRM1	Non-response	C	0.677318590836341	0.344135802469136
1688	001-108	14	Cancer cells	EFNB2_GRM5	Non-response	C	36.6514103598863	0.344135802469136
1689	001-108	14	Cancer cells	EFNB3_EPHA4	Non-response	C	0	0.344135802469136
1690	001-108	14	Cancer cells	EFNB3_EPHB2	Non-response	C	0	0.344135802469136
1691	001-108	14	Cancer cells	EFNB3_EPHB3	Non-response	C	0	0.344135802469136
1692	001-108	14	Cancer cells	EFNB3_EPHB4	Non-response	C	0	0.344135802469136
1693	001-108	14	Cancer cells	EGF_EGFR	Non-response	C	284.300416153288	0.344135802469136
1694	001-108	14	Cancer cells	EGF_ERBB2	Non-response	C	262.845288248234	0.344135802469136
1695	001-108	14	Cancer cells	EGF_ERBB3	Non-response	C	663.540604570719	0.344135802469136
1696	001-108	14	Cancer cells	EGF_ERBB4	Non-response	C	20885.8122151936	0.344135802469136
1697	001-108	14	Cancer cells	EPO_EPOR	Non-response	C	0	0.344135802469136
1698	001-108	14	Cancer cells	EREG_EGFR	Non-response	C	0	0.344135802469136
1699	001-108	14	Cancer cells	EREG_ERBB4	Non-response	C	0	0.344135802469136
1700	001-108	14	Cancer cells	F13A1_ITGA4	Non-response	C	2788.288046558	0.344135802469136
1701	001-108	14	Cancer cells	F13A1_ITGA9	Non-response	C	455.340605918711	0.344135802469136
1702	001-108	14	Cancer cells	F13A1_ITGB1	Non-response	C	6562.08402777209	0.344135802469136
1703	001-108	14	Cancer cells	F2_F2R	Non-response	C	9.818861219018	0.344135802469136
1704	001-108	14	Cancer cells	F2_F2RL1	Non-response	C	2.2439308826669	0.344135802469136
1705	001-108	14	Cancer cells	F2_F2RL2	Non-response	C	0.109224938730143	0.344135802469136
1706	001-108	14	Cancer cells	F2_F2RL3	Non-response	C	0.119231041013673	0.344135802469136
1707	001-108	14	Cancer cells	F2_ITGA2B	Non-response	C	0.0529867743661043	0.344135802469136
1708	001-108	14	Cancer cells	F2_THBD	Non-response	C	0	0.344135802469136
1709	001-108	14	Cancer cells	F7_F3	Non-response	C	4.22225864758369	0.344135802469136
1710	001-108	14	Cancer cells	F8_ASGR2	Non-response	C	0	0.344135802469136
1711	001-108	14	Cancer cells	F8_LDLR	Non-response	C	716.149259488268	0.344135802469136
1712	001-108	14	Cancer cells	F8_LRP1	Non-response	C	2169.85764891836	0.344135802469136
1713	001-108	14	Cancer cells	F9_LRP1	Non-response	C	0	0.344135802469136
1714	001-108	14	Cancer cells	FASLG_FAS	Non-response	C	0	0.344135802469136
1715	001-108	14	Cancer cells	FASLG_TNFRSF6B	Non-response	C	0	0.344135802469136
1716	001-108	14	Cancer cells	FGA_ITGA2B	Non-response	C	0	0.344135802469136
1717	001-108	14	Cancer cells	FGA_ITGA5	Non-response	C	0	0.344135802469136
1718	001-108	14	Cancer cells	FGA_ITGAM	Non-response	C	0	0.344135802469136
1719	001-108	14	Cancer cells	FGA_ITGAV	Non-response	C	0	0.344135802469136
1720	001-108	14	Cancer cells	FGA_ITGAX	Non-response	C	0	0.344135802469136
1721	001-108	14	Cancer cells	FGA_ITGB1	Non-response	C	0	0.344135802469136
1722	001-108	14	Cancer cells	FGA_ITGB2	Non-response	C	0	0.344135802469136
1723	001-108	14	Cancer cells	FGA_ITGB3	Non-response	C	0	0.344135802469136
1724	001-108	14	Cancer cells	FGF1_FGFR1	Non-response	C	2412.40972879181	0.344135802469136
1725	001-108	14	Cancer cells	FGF1_FGFR2	Non-response	C	291.976062862484	0.344135802469136
1726	001-108	14	Cancer cells	FGF1_FGFR3	Non-response	C	3.76459175344835	0.344135802469136
1727	001-108	14	Cancer cells	FGF1_FGFR4	Non-response	C	6.86801129977144	0.344135802469136
1728	001-108	14	Cancer cells	FGF1_NRP1	Non-response	C	2628.27099518245	0.344135802469136
1729	001-108	14	Cancer cells	FGF10_FGFR2	Non-response	C	150.898872976685	0.344135802469136
1730	001-108	14	Cancer cells	FGF16_FGFR2	Non-response	C	1.40452990687648	0.344135802469136
1731	001-108	14	Cancer cells	FGF16_FGFR3	Non-response	C	0.0181092985947588	0.344135802469136
1732	001-108	14	Cancer cells	FGF16_FGFR4	Non-response	C	0.0330380757132062	0.344135802469136
1733	001-108	14	Cancer cells	FGF17_FGFR1	Non-response	C	10.0944330842795	0.344135802469136
1734	001-108	14	Cancer cells	FGF17_FGFR2	Non-response	C	1.22173807939865	0.344135802469136
1735	001-108	14	Cancer cells	FGF17_FGFR3	Non-response	C	0.0157524731770365	0.344135802469136
1736	001-108	14	Cancer cells	FGF17_FGFR4	Non-response	C	0.0287383522210963	0.344135802469136
1737	001-108	14	Cancer cells	FGF18_FGFR1	Non-response	C	366.037404502385	0.344135802469136
1738	001-108	14	Cancer cells	FGF18_FGFR2	Non-response	C	44.3018277332739	0.344135802469136
1739	001-108	14	Cancer cells	FGF18_FGFR3	Non-response	C	0.571205371126339	0.344135802469136
1740	001-108	14	Cancer cells	FGF18_FGFR4	Non-response	C	1.0420904045684	0.344135802469136
1741	001-108	14	Cancer cells	FGF19_FGFR1	Non-response	C	0	0.344135802469136
1742	001-108	14	Cancer cells	FGF19_FGFR2	Non-response	C	0	0.344135802469136
1743	001-108	14	Cancer cells	FGF19_FGFR3	Non-response	C	0	0.344135802469136
1744	001-108	14	Cancer cells	FGF19_FGFR4	Non-response	C	0	0.344135802469136
1745	001-108	14	Cancer cells	FGF2_CD44	Non-response	C	1163.14310537139	0.344135802469136
1746	001-108	14	Cancer cells	FGF2_FGFR1	Non-response	C	1035.41527036113	0.344135802469136
1747	001-108	14	Cancer cells	FGF2_FGFR2	Non-response	C	125.317217245324	0.344135802469136
1748	001-108	14	Cancer cells	FGF2_FGFR3	Non-response	C	1.6157768482173	0.344135802469136
1749	001-108	14	Cancer cells	FGF2_FGFR4	Non-response	C	2.94777611444868	0.344135802469136
1750	001-108	14	Cancer cells	FGF2_FGFRL1	Non-response	C	16.1839082972035	0.344135802469136
1751	001-108	14	Cancer cells	FGF2_NRP1	Non-response	C	1128.06373253272	0.344135802469136
1752	001-108	14	Cancer cells	FGF2_SDC1	Non-response	C	138.558020630729	0.344135802469136
1753	001-108	14	Cancer cells	FGF2_SDC2	Non-response	C	292.528366545917	0.344135802469136
1754	001-108	14	Cancer cells	FGF2_SDC3	Non-response	C	15.0465041096377	0.344135802469136
1755	001-108	14	Cancer cells	FGF2_SDC4	Non-response	C	325.895900722857	0.344135802469136
1756	001-108	14	Cancer cells	FGF20_FGFR4	Non-response	C	0.00502855081203424	0.344135802469136
1757	001-108	14	Cancer cells	FGF21_FGFR4	Non-response	C	0	0.344135802469136
1758	001-108	14	Cancer cells	FGF22_FGFR2	Non-response	C	1.85895826516015	0.344135802469136
1759	001-108	14	Cancer cells	FGF23_FGFR1	Non-response	C	0	0.344135802469136
1760	001-108	14	Cancer cells	FGF23_FGFR2	Non-response	C	0	0.344135802469136
1761	001-108	14	Cancer cells	FGF23_FGFR3	Non-response	C	0	0.344135802469136
1762	001-108	14	Cancer cells	FGF23_FGFR4	Non-response	C	0	0.344135802469136
1763	001-108	14	Cancer cells	FGF3_FGFR1	Non-response	C	0	0.344135802469136
1764	001-108	14	Cancer cells	FGF3_FGFR2	Non-response	C	0	0.344135802469136
1765	001-108	14	Cancer cells	FGF3_FGFR3	Non-response	C	0	0.344135802469136
1766	001-108	14	Cancer cells	FGF3_FGFR4	Non-response	C	0	0.344135802469136
1767	001-108	14	Cancer cells	FGF4_FGFR1	Non-response	C	0	0.344135802469136
1768	001-108	14	Cancer cells	FGF4_FGFR2	Non-response	C	0	0.344135802469136
1769	001-108	14	Cancer cells	FGF4_FGFR3	Non-response	C	0	0.344135802469136
1770	001-108	14	Cancer cells	FGF4_FGFR4	Non-response	C	0	0.344135802469136
1771	001-108	14	Cancer cells	FGF4_NRP1	Non-response	C	0	0.344135802469136
1772	001-108	14	Cancer cells	FGF5_FGFR1	Non-response	C	0	0.344135802469136
1773	001-108	14	Cancer cells	FGF5_FGFR2	Non-response	C	0	0.344135802469136
1774	001-108	14	Cancer cells	FGF5_FGFR3	Non-response	C	0	0.344135802469136
1775	001-108	14	Cancer cells	FGF5_FGFR4	Non-response	C	0	0.344135802469136
1776	001-108	14	Cancer cells	FGF6_FGFR1	Non-response	C	0	0.344135802469136
1777	001-108	14	Cancer cells	FGF6_FGFR2	Non-response	C	0	0.344135802469136
1778	001-108	14	Cancer cells	FGF6_FGFR3	Non-response	C	0	0.344135802469136
1779	001-108	14	Cancer cells	FGF6_FGFR4	Non-response	C	0	0.344135802469136
1780	001-108	14	Cancer cells	FGF7_FGFR1	Non-response	C	3312.1398476956	0.344135802469136
1781	001-108	14	Cancer cells	FGF7_FGFR2	Non-response	C	400.871187360216	0.344135802469136
1782	001-108	14	Cancer cells	FGF7_FGFR3	Non-response	C	5.16863043955109	0.344135802469136
1783	001-108	14	Cancer cells	FGF7_FGFR4	Non-response	C	9.42949849227698	0.344135802469136
1784	001-108	14	Cancer cells	FGF7_NRP1	Non-response	C	3608.50853393223	0.344135802469136
1785	001-108	14	Cancer cells	FGF8_FGFR1	Non-response	C	0	0.344135802469136
1786	001-108	14	Cancer cells	FGF8_FGFR2	Non-response	C	0	0.344135802469136
1787	001-108	14	Cancer cells	FGF8_FGFR3	Non-response	C	0	0.344135802469136
1788	001-108	14	Cancer cells	FGF8_FGFR4	Non-response	C	0	0.344135802469136
1789	001-108	14	Cancer cells	FGF9_FGFR1	Non-response	C	20.7552993913584	0.344135802469136
1790	001-108	14	Cancer cells	FGF9_FGFR2	Non-response	C	2.51203206797543	0.344135802469136
1791	001-108	14	Cancer cells	FGF9_FGFR3	Non-response	C	0.0323888715903129	0.344135802469136
1792	001-108	14	Cancer cells	FGF9_FGFR4	Non-response	C	0.0590893118398177	0.344135802469136
1793	001-108	14	Cancer cells	FLT3LG_FLT3	Non-response	C	0	0.344135802469136
1794	001-108	14	Cancer cells	FN1_CD44	Non-response	C	39504.760168083	0.344135802469136
1795	001-108	14	Cancer cells	FN1_ITGA2	Non-response	C	32007.5784429464	0.344135802469136
1796	001-108	14	Cancer cells	FN1_ITGA2B	Non-response	C	33.8560128628912	0.344135802469136
1797	001-108	14	Cancer cells	FN1_ITGA3	Non-response	C	5054.17459258477	0.344135802469136
1798	001-108	14	Cancer cells	FN1_ITGA4	Non-response	C	7465.36313965576	0.344135802469136
1799	001-108	14	Cancer cells	FN1_ITGA5	Non-response	C	5947.2824737194	0.344135802469136
1800	001-108	14	Cancer cells	FN1_ITGA8	Non-response	C	774.892499831271	0.344135802469136
1801	001-108	14	Cancer cells	FN1_ITGA9	Non-response	C	1219.12905648694	0.344135802469136
1802	001-108	14	Cancer cells	FN1_ITGAV	Non-response	C	32724.042494837	0.344135802469136
1803	001-108	14	Cancer cells	FN1_ITGB1	Non-response	C	17569.3254793841	0.344135802469136
1804	001-108	14	Cancer cells	FN1_ITGB3	Non-response	C	0	0.344135802469136
1805	001-108	14	Cancer cells	FN1_ITGB6	Non-response	C	7208.9662945979	0.344135802469136
1806	001-108	14	Cancer cells	FN1_ITGB7	Non-response	C	139.31465560899	0.344135802469136
1807	001-108	14	Cancer cells	FN1_ITGB8	Non-response	C	5546.00604128804	0.344135802469136
1808	001-108	14	Cancer cells	FN1_PLAUR	Non-response	C	6814.52870662639	0.344135802469136
1809	001-108	14	Cancer cells	FN1_SDC2	Non-response	C	9935.37502770792	0.344135802469136
1810	001-108	14	Cancer cells	FN1_TNFRSF11B	Non-response	C	16080.1700838424	0.344135802469136
1811	001-108	14	Cancer cells	FN1_TSHR	Non-response	C	216.288529388666	0.344135802469136
1812	001-108	14	Cancer cells	FSHB_FSHR	Non-response	C	0	0.344135802469136
1813	001-108	14	Cancer cells	GAL_GALR1	Non-response	C	0	0.344135802469136
1814	001-108	14	Cancer cells	GAL_GALR2	Non-response	C	0	0.344135802469136
1815	001-108	14	Cancer cells	GAL_GALR3	Non-response	C	0	0.344135802469136
1816	001-108	14	Cancer cells	GAL_GPR151	Non-response	C	0	0.344135802469136
1817	001-108	14	Cancer cells	GALP_GALR1	Non-response	C	0	0.344135802469136
1818	001-108	14	Cancer cells	GALP_GALR2	Non-response	C	0	0.344135802469136
1819	001-108	14	Cancer cells	GALP_GALR3	Non-response	C	0	0.344135802469136
1820	001-108	14	Cancer cells	GAS6_AXL	Non-response	C	292.3813044356	0.344135802469136
1821	001-108	14	Cancer cells	GAS6_MERTK	Non-response	C	0.883759564121515	0.344135802469136
1822	001-108	14	Cancer cells	GAS6_TYRO3	Non-response	C	1.83138471231305	0.344135802469136
1823	001-108	14	Cancer cells	GAST_CCKBR	Non-response	C	0	0.344135802469136
1824	001-108	14	Cancer cells	GCG_GCGR	Non-response	C	0	0.344135802469136
1825	001-108	14	Cancer cells	GCG_GLP1R	Non-response	C	0	0.344135802469136
1826	001-108	14	Cancer cells	GCG_GLP2R	Non-response	C	0	0.344135802469136
1827	001-108	14	Cancer cells	GDF11_ACVR1B	Non-response	C	348.254084180647	0.344135802469136
1828	001-108	14	Cancer cells	GDF11_ACVR2A	Non-response	C	187.365584456585	0.344135802469136
1829	001-108	14	Cancer cells	GDF11_ACVR2B	Non-response	C	110.81785520656	0.344135802469136
1830	001-108	14	Cancer cells	GDF2_ACVR2A	Non-response	C	0	0.344135802469136
1831	001-108	14	Cancer cells	GDF2_ACVR2B	Non-response	C	0	0.344135802469136
1832	001-108	14	Cancer cells	GDF2_ACVRL1	Non-response	C	0	0.344135802469136
1833	001-108	14	Cancer cells	GDF2_BMPR2	Non-response	C	0	0.344135802469136
1834	001-108	14	Cancer cells	GDF2_ENG	Non-response	C	0	0.344135802469136
1835	001-108	14	Cancer cells	GDF5_ACVR1	Non-response	C	8.36136367917588	0.344135802469136
1836	001-108	14	Cancer cells	GDF5_ACVR2A	Non-response	C	6.77885174161439	0.344135802469136
1837	001-108	14	Cancer cells	GDF5_ACVR2B	Non-response	C	4.00936923900785	0.344135802469136
1838	001-108	14	Cancer cells	GDF5_BMPR1A	Non-response	C	22.1014432397727	0.344135802469136
1839	001-108	14	Cancer cells	GDF5_BMPR1B	Non-response	C	42.6866327487214	0.344135802469136
1840	001-108	14	Cancer cells	GDF5_BMPR2	Non-response	C	56.0298951603265	0.344135802469136
1841	001-108	14	Cancer cells	GDF5_ROR2	Non-response	C	67.3518764418491	0.344135802469136
1842	001-108	14	Cancer cells	GDF6_BMPR1A	Non-response	C	23.0819181823388	0.344135802469136
1843	001-108	14	Cancer cells	GDF6_BMPR1B	Non-response	C	44.580317850576	0.344135802469136
1844	001-108	14	Cancer cells	GDF6_BMPR2	Non-response	C	58.5155205397788	0.344135802469136
1845	001-108	14	Cancer cells	GDF7_ACVR2A	Non-response	C	2.23530358628541	0.344135802469136
1846	001-108	14	Cancer cells	GDF7_BMPR1A	Non-response	C	7.28787665212779	0.344135802469136
1847	001-108	14	Cancer cells	GDF7_BMPR2	Non-response	C	18.4756696804887	0.344135802469136
1848	001-108	14	Cancer cells	GDF9_ACVR2A	Non-response	C	4.8888317865077	0.344135802469136
1849	001-108	14	Cancer cells	GDF9_BMPR1A	Non-response	C	15.9393127858206	0.344135802469136
1850	001-108	14	Cancer cells	GDF9_BMPR1B	Non-response	C	30.7851204002332	0.344135802469136
1851	001-108	14	Cancer cells	GDF9_BMPR2	Non-response	C	40.4081314793977	0.344135802469136
1852	001-108	14	Cancer cells	GDF9_TGFBR1	Non-response	C	0.197187008131709	0.344135802469136
1853	001-108	14	Cancer cells	GDNF_GFRA1	Non-response	C	0	0.344135802469136
1854	001-108	14	Cancer cells	GDNF_GFRA2	Non-response	C	0	0.344135802469136
1855	001-108	14	Cancer cells	GDNF_RET	Non-response	C	0	0.344135802469136
1856	001-108	14	Cancer cells	GH1_GHR	Non-response	C	0	0.344135802469136
1857	001-108	14	Cancer cells	GH1_PRLR	Non-response	C	0	0.344135802469136
1858	001-108	14	Cancer cells	GHRH_GHRHR	Non-response	C	0	0.344135802469136
1859	001-108	14	Cancer cells	GHRH_VIPR1	Non-response	C	0	0.344135802469136
1860	001-108	14	Cancer cells	GHRL_GHRHR	Non-response	C	0.197903294546533	0.344135802469136
1861	001-108	14	Cancer cells	GHRL_GHSR	Non-response	C	0	0.344135802469136
1862	001-108	14	Cancer cells	GHRL_GPR39	Non-response	C	85.9700760037367	0.344135802469136
1863	001-108	14	Cancer cells	GHRL_MLNR	Non-response	C	0	0.344135802469136
1864	001-108	14	Cancer cells	GIP_GIPR	Non-response	C	0	0.344135802469136
1865	001-108	14	Cancer cells	GNAI2_ADORA1	Non-response	C	396.174625103894	0.344135802469136
1866	001-108	14	Cancer cells	GNAI2_ADRA2A	Non-response	C	23.2762531988675	0.344135802469136
1867	001-108	14	Cancer cells	GNAI2_ADRA2B	Non-response	C	0	0.344135802469136
1868	001-108	14	Cancer cells	GNAI2_AGTR2	Non-response	C	0	0.344135802469136
1869	001-108	14	Cancer cells	GNAI2_C5AR1	Non-response	C	196.076829534706	0.344135802469136
1870	001-108	14	Cancer cells	GNAI2_CCR5	Non-response	C	0	0.344135802469136
1871	001-108	14	Cancer cells	GNAI2_CHRM1	Non-response	C	33.4722552644849	0.344135802469136
1872	001-108	14	Cancer cells	GNAI2_CNR1	Non-response	C	2.50632507995152	0.344135802469136
1873	001-108	14	Cancer cells	GNAI2_DRD2	Non-response	C	18.0805406573457	0.344135802469136
1874	001-108	14	Cancer cells	GNAI2_EDNRA	Non-response	C	510.514824779982	0.344135802469136
1875	001-108	14	Cancer cells	GNAI2_EGFR	Non-response	C	672.12473195913	0.344135802469136
1876	001-108	14	Cancer cells	GNAI2_F2R	Non-response	C	508.606479590659	0.344135802469136
1877	001-108	14	Cancer cells	GNAI2_FPR1	Non-response	C	0	0.344135802469136
1878	001-108	14	Cancer cells	GNAI2_IGF1R	Non-response	C	4372.99403720341	0.344135802469136
1879	001-108	14	Cancer cells	GNAI2_LHCGR	Non-response	C	0	0.344135802469136
1880	001-108	14	Cancer cells	GNAI2_MTNR1A	Non-response	C	0	0.344135802469136
1881	001-108	14	Cancer cells	GNAI2_MTNR1B	Non-response	C	0	0.344135802469136
1882	001-108	14	Cancer cells	GNAI2_OPRM1	Non-response	C	0	0.344135802469136
1883	001-108	14	Cancer cells	GNAI2_P2RY12	Non-response	C	2.98811748500857	0.344135802469136
1884	001-108	14	Cancer cells	GNAI2_PTPRU	Non-response	C	19.4440709305946	0.344135802469136
1885	001-108	14	Cancer cells	GNAI2_TBXA2R	Non-response	C	0	0.344135802469136
1886	001-108	14	Cancer cells	GNAI2_TSHR	Non-response	C	17.5341987868023	0.344135802469136
1887	001-108	14	Cancer cells	GNB3_TGFBR1	Non-response	C	2.00934205366478	0.344135802469136
1888	001-108	14	Cancer cells	GNRH1_GNRHR	Non-response	C	0	0.344135802469136
1889	001-108	14	Cancer cells	GNRH2_GNRHR	Non-response	C	0	0.344135802469136
1890	001-108	14	Cancer cells	GPHA2_TSHR	Non-response	C	0	0.344135802469136
1891	001-108	14	Cancer cells	GPI_AMFR	Non-response	C	1682.68043269399	0.344135802469136
1892	001-108	14	Cancer cells	GRP_BRS3	Non-response	C	0	0.344135802469136
1893	001-108	14	Cancer cells	GRP_GRPR	Non-response	C	11.5563269331756	0.344135802469136
1894	001-108	14	Cancer cells	GRP_NMBR	Non-response	C	0	0.344135802469136
1895	001-108	14	Cancer cells	GSTP1_TRAF2	Non-response	C	204.156566454194	0.344135802469136
1896	001-108	14	Cancer cells	GUCA2A_GUCY2C	Non-response	C	0	0.344135802469136
1897	001-108	14	Cancer cells	GUCA2B_GUCY2C	Non-response	C	0	0.344135802469136
1898	001-108	14	Cancer cells	GUCA2B_GUCY2D	Non-response	C	0	0.344135802469136
1899	001-108	14	Cancer cells	GZMB_CHRM3	Non-response	C	0	0.344135802469136
1900	001-108	14	Cancer cells	GZMB_IGF2R	Non-response	C	0	0.344135802469136
1901	001-108	14	Cancer cells	HAS2_CD44	Non-response	C	854.580098278339	0.344135802469136
1902	001-108	14	Cancer cells	HAS2_HMMR	Non-response	C	0	0.344135802469136
1903	001-108	14	Cancer cells	HBEGF_CD44	Non-response	C	354.508187881121	0.344135802469136
1904	001-108	14	Cancer cells	HBEGF_CD82	Non-response	C	198.880448656124	0.344135802469136
1905	001-108	14	Cancer cells	HBEGF_CD9	Non-response	C	124.571534041374	0.344135802469136
1906	001-108	14	Cancer cells	HBEGF_EGFR	Non-response	C	74.4002301326208	0.344135802469136
1907	001-108	14	Cancer cells	HBEGF_ERBB2	Non-response	C	68.7855128724104	0.344135802469136
1908	001-108	14	Cancer cells	HBEGF_ERBB4	Non-response	C	5465.7297247123	0.344135802469136
1909	001-108	14	Cancer cells	HCRT_HCRTR1	Non-response	C	0	0.344135802469136
1910	001-108	14	Cancer cells	HCRT_HCRTR2	Non-response	C	0	0.344135802469136
1911	001-108	14	Cancer cells	HCRT_NPFFR2	Non-response	C	0	0.344135802469136
1912	001-108	14	Cancer cells	HGF_CD44	Non-response	C	801.310968443901	0.344135802469136
1913	001-108	14	Cancer cells	HGF_MET	Non-response	C	8.61224545168217	0.344135802469136
1914	001-108	14	Cancer cells	HGF_SDC1	Non-response	C	95.4552033920438	0.344135802469136
1915	001-108	14	Cancer cells	HGF_SDC2	Non-response	C	201.528244986997	0.344135802469136
1916	001-108	14	Cancer cells	HLA-A_ERBB2	Non-response	C	293.445398521152	0.344135802469136
1917	001-108	14	Cancer cells	HLA-A_KIR3DL1	Non-response	C	0	0.344135802469136
1918	001-108	14	Cancer cells	HLA-A_KIR3DL2	Non-response	C	0	0.344135802469136
1919	001-108	14	Cancer cells	HLA-A_LILRB1	Non-response	C	3.97456992692004	0.344135802469136
1920	001-108	14	Cancer cells	HLA-A_LILRB2	Non-response	C	3.9477848603637	0.344135802469136
1921	001-108	14	Cancer cells	HLA-B_KIR3DL1	Non-response	C	0	0.344135802469136
1922	001-108	14	Cancer cells	HLA-B_KLRD1	Non-response	C	29.2824042161438	0.344135802469136
1923	001-108	14	Cancer cells	HLA-B_LILRB1	Non-response	C	13.473759531468	0.344135802469136
1924	001-108	14	Cancer cells	HLA-B_LILRB2	Non-response	C	13.3829583750032	0.344135802469136
1925	001-108	14	Cancer cells	HLA-C_KIR2DL1	Non-response	C	0	0.344135802469136
1926	001-108	14	Cancer cells	HLA-C_KIR2DL3	Non-response	C	0	0.344135802469136
1927	001-108	14	Cancer cells	HLA-C_LILRB1	Non-response	C	1.38974714032209	0.344135802469136
1928	001-108	14	Cancer cells	HLA-C_LILRB2	Non-response	C	1.38038148055652	0.344135802469136
1929	001-108	14	Cancer cells	HLA-E_KLRC1	Non-response	C	0.718716102931476	0.344135802469136
1930	001-108	14	Cancer cells	HLA-E_KLRC2	Non-response	C	0.179679025732869	0.344135802469136
1931	001-108	14	Cancer cells	HLA-E_KLRD1	Non-response	C	13.499701990855	0.344135802469136
1932	001-108	14	Cancer cells	HLA-G_KIR2DL4	Non-response	C	0	0.344135802469136
1933	001-108	14	Cancer cells	HLA-G_KLRC1	Non-response	C	0	0.344135802469136
1934	001-108	14	Cancer cells	HLA-G_KLRD1	Non-response	C	0	0.344135802469136
1935	001-108	14	Cancer cells	HLA-G_LILRB1	Non-response	C	0	0.344135802469136
1936	001-108	14	Cancer cells	HLA-G_LILRB2	Non-response	C	0	0.344135802469136
1937	001-108	14	Cancer cells	HRAS_AGTR1	Non-response	C	0.178450907412845	0.344135802469136
1938	001-108	14	Cancer cells	HRAS_INSR	Non-response	C	1420.77099333711	0.344135802469136
1939	001-108	14	Cancer cells	HRAS_TLR2	Non-response	C	29.2752390837035	0.344135802469136
1940	001-108	14	Cancer cells	HRAS_TLR9	Non-response	C	0	0.344135802469136
1941	001-108	14	Cancer cells	HSPG2_ITGA2	Non-response	C	13493.1037705219	0.344135802469136
1942	001-108	14	Cancer cells	HSPG2_ITGB1	Non-response	C	7406.51881222359	0.344135802469136
1943	001-108	14	Cancer cells	HSPG2_PTPRS	Non-response	C	10095.5464815328	0.344135802469136
1944	001-108	14	Cancer cells	IAPP_CALCR	Non-response	C	0	0.344135802469136
1945	001-108	14	Cancer cells	IAPP_RAMP1	Non-response	C	0.363953270318152	0.344135802469136
1946	001-108	14	Cancer cells	IAPP_RAMP2	Non-response	C	2.0444384295657	0.344135802469136
1947	001-108	14	Cancer cells	ICAM1_EGFR	Non-response	C	323.115017342155	0.344135802469136
1948	001-108	14	Cancer cells	ICAM1_IL2RA	Non-response	C	2.65858893193503	0.344135802469136
1949	001-108	14	Cancer cells	ICAM1_IL2RG	Non-response	C	0	0.344135802469136
1950	001-108	14	Cancer cells	ICAM1_ITGAL	Non-response	C	192.071632051934	0.344135802469136
1951	001-108	14	Cancer cells	ICAM1_ITGAM	Non-response	C	172.370600484534	0.344135802469136
1952	001-108	14	Cancer cells	ICAM1_ITGAX	Non-response	C	5.19537138926415	0.344135802469136
1953	001-108	14	Cancer cells	ICAM1_ITGB2	Non-response	C	207.52108718896	0.344135802469136
1954	001-108	14	Cancer cells	ICAM2_ITGAL	Non-response	C	14.3408686036358	0.344135802469136
1955	001-108	14	Cancer cells	ICAM2_ITGAM	Non-response	C	12.8699074729064	0.344135802469136
1956	001-108	14	Cancer cells	ICAM2_ITGB2	Non-response	C	15.4943893175014	0.344135802469136
1957	001-108	14	Cancer cells	ICAM3_CLEC4M	Non-response	C	0	0.344135802469136
1958	001-108	14	Cancer cells	ICAM3_ITGAD	Non-response	C	0.037248651068102	0.344135802469136
1959	001-108	14	Cancer cells	ICAM3_ITGAL	Non-response	C	61.1279669919829	0.344135802469136
1960	001-108	14	Cancer cells	ICAM3_ITGB2	Non-response	C	66.0448502067043	0.344135802469136
1961	001-108	14	Cancer cells	ICAM4_ITGA2B	Non-response	C	0.017106528992897	0.344135802469136
1962	001-108	14	Cancer cells	ICAM4_ITGA4	Non-response	C	3.77204638680303	0.344135802469136
1963	001-108	14	Cancer cells	ICAM4_ITGAL	Non-response	C	2.49017350768458	0.344135802469136
1964	001-108	14	Cancer cells	ICAM4_ITGAM	Non-response	C	2.23475324411368	0.344135802469136
1965	001-108	14	Cancer cells	ICAM4_ITGAV	Non-response	C	16.534574935618	0.344135802469136
1966	001-108	14	Cancer cells	ICAM4_ITGB1	Non-response	C	8.87730569207557	0.344135802469136
1967	001-108	14	Cancer cells	ICAM4_ITGB2	Non-response	C	2.69047286204203	0.344135802469136
1968	001-108	14	Cancer cells	ICAM4_ITGB3	Non-response	C	0	0.344135802469136
1969	001-108	14	Cancer cells	ICAM5_ITGAL	Non-response	C	0.994276964359719	0.344135802469136
1970	001-108	14	Cancer cells	ICAM5_ITGB2	Non-response	C	1.07425252967642	0.344135802469136
1971	001-108	14	Cancer cells	IFNA1_IFNAR1	Non-response	C	0	0.344135802469136
1972	001-108	14	Cancer cells	IFNA1_IFNAR2	Non-response	C	0	0.344135802469136
1973	001-108	14	Cancer cells	IFNB1_IFNAR1	Non-response	C	0	0.344135802469136
1974	001-108	14	Cancer cells	IFNB1_IFNAR2	Non-response	C	0	0.344135802469136
1975	001-108	14	Cancer cells	IFNG_IFNGR1	Non-response	C	0.236082353378203	0.344135802469136
1976	001-108	14	Cancer cells	IFNG_IFNGR2	Non-response	C	0.53783962883105	0.344135802469136
1977	001-108	14	Cancer cells	IFNW1_IFNAR1	Non-response	C	0	0.344135802469136
1978	001-108	14	Cancer cells	IFNW1_IFNAR2	Non-response	C	0	0.344135802469136
1979	001-108	14	Cancer cells	IGF1_IGF1R	Non-response	C	13822.9543351203	0.344135802469136
1980	001-108	14	Cancer cells	IGF2_IGF1R	Non-response	C	0	0.344135802469136
1981	001-108	14	Cancer cells	IGF2_IGF2R	Non-response	C	0	0.344135802469136
1982	001-108	14	Cancer cells	IGF2_INSR	Non-response	C	0	0.344135802469136
1983	001-108	14	Cancer cells	IHH_BOC	Non-response	C	0	0.344135802469136
1984	001-108	14	Cancer cells	IHH_CDON	Non-response	C	0	0.344135802469136
1985	001-108	14	Cancer cells	IHH_HHIP	Non-response	C	0	0.344135802469136
1986	001-108	14	Cancer cells	IHH_PTCH2	Non-response	C	0	0.344135802469136
1987	001-108	14	Cancer cells	IL10_IL10RA	Non-response	C	0	0.344135802469136
1988	001-108	14	Cancer cells	IL10_IL10RB	Non-response	C	0	0.344135802469136
1989	001-108	14	Cancer cells	IL11_IL11RA	Non-response	C	0	0.344135802469136
1990	001-108	14	Cancer cells	IL11_IL6ST	Non-response	C	61.7486020265134	0.344135802469136
1991	001-108	14	Cancer cells	IL12A_IL12RB1	Non-response	C	0.013729848419122	0.344135802469136
1992	001-108	14	Cancer cells	IL12A_IL12RB2	Non-response	C	0.0249547920221876	0.344135802469136
1993	001-108	14	Cancer cells	IL12B_IL12RB1	Non-response	C	0	0.344135802469136
1994	001-108	14	Cancer cells	IL12B_IL12RB2	Non-response	C	0	0.344135802469136
1995	001-108	14	Cancer cells	IL12B_IL23R	Non-response	C	0	0.344135802469136
1996	001-108	14	Cancer cells	IL13_IL13RA1	Non-response	C	0	0.344135802469136
1997	001-108	14	Cancer cells	IL13_IL13RA2	Non-response	C	0	0.344135802469136
1998	001-108	14	Cancer cells	IL13_IL2RG	Non-response	C	0	0.344135802469136
1999	001-108	14	Cancer cells	IL13_IL4R	Non-response	C	0	0.344135802469136
[truncated: 103,463 more rows]
