# Supplementary material for: Blocking cancer-fibroblast mutualism inhibits proliferation of endocrine therapy resistant breast cancer
Source: Mol Syst Biol. 2025 May 8;21(7):825–55. doi: 10.1038/s44320-025-00104-6 (PMC12222798; doi:10.1038/s44320-025-00104-6)
Supplement: Supplementary file 7 — Source data Fig. 2 [file 44320_2025_104_MOESM7_ESM.zip › Figure 2/SourceData_Figure_2B_in vitro ERBB receptor upreg under treatment data.csv]

	Well	Well.Position	cell	resistant	culutre.type	treatment	cDNA.number	genes	CT	EQ.Ct.Mean	EQ.Ct.SE
1	1	A1	CAMA1_	sen	3D 7days 1%FBS	DMSO	11	RPLP0_	17.284	24.997	0.283
2	2	A2	CAMA1_	sen	3D 7days 1%FBS	DMSO	11	RPLP0_	17.338	24.997	0.283
3	3	A3	CAMA1_	sen	3D 7days 1%FBS	DMSO	12	RPLP0_	17.158	24.997	0.283
4	4	A4	CAMA1_	sen	3D 7days 1%FBS	DMSO	12	RPLP0_	17.194	24.997	0.283
5	5	A5	CAMA1_	sen	3D 7days 1%FBS	DMSO	13	RPLP0_	17.521	24.997	0.283
6	6	A6	CAMA1_	sen	3D 7days 1%FBS	DMSO	13	RPLP0_	17.416	24.997	0.283
7	7	A7	CAMA1_	sen	3D 7days 1%FBS	Ribociclib 0.5uM	14	RPLP0_	17.683	24.997	0.283
8	8	A8	CAMA1_	sen	3D 7days 1%FBS	Ribociclib 0.5uM	14	RPLP0_	17.539	24.997	0.283
9	9	A9	CAMA1_	sen	3D 7days 1%FBS	Ribociclib 0.5uM	15	RPLP0_	17.799	24.997	0.283
10	10	A10	CAMA1_	sen	3D 7days 1%FBS	Ribociclib 0.5uM	15	RPLP0_	17.895	24.997	0.283
11	11	A11	CAMA1_	sen	3D 7days 1%FBS	Ribociclib 0.5uM	16	RPLP0_	17.921	24.997	0.283
12	12	A12	CAMA1_	sen	3D 7days 1%FBS	Ribociclib 0.5uM	16	RPLP0_	17.904	24.997	0.283
13	13	A13	CAMA1_	sen	3D 7days 1%FBS	Fulvestrnt 3nM	17	RPLP0_	18.433	24.997	0.283
14	14	A14	CAMA1_	sen	3D 7days 1%FBS	Fulvestrnt 3nM	17	RPLP0_	18.646	24.997	0.283
15	15	A15	CAMA1_	sen	3D 7days 1%FBS	Fulvestrnt 3nM	18	RPLP0_	18.598	24.997	0.283
16	16	A16	CAMA1_	sen	3D 7days 1%FBS	Fulvestrnt 3nM	18	RPLP0_	18.375	24.997	0.283
17	17	A17	CAMA1_	sen	3D 7days 1%FBS	Fulvestrnt 3nM	19	RPLP0_	18.567	24.997	0.283
18	18	A18	CAMA1_	sen	3D 7days 1%FBS	Fulvestrnt 3nM	19	RPLP0_	18.517	24.997	0.283
19	19	A19	CAMA1_	sen	3D 7days 1%FBS	Ribociclib+Fulv	110	RPLP0_	18.574	24.997	0.283
20	20	A20	CAMA1_	sen	3D 7days 1%FBS	Ribociclib+Fulv	110	RPLP0_	18.68	24.997	0.283
21	21	A21	CAMA1_	sen	3D 7days 1%FBS	Ribociclib+Fulv	111	RPLP0_	18.824	24.997	0.283
22	22	A22	CAMA1_	sen	3D 7days 1%FBS	Ribociclib+Fulv	111	RPLP0_	18.86	24.997	0.283
23	23	A23	CAMA1_	sen	3D 7days 1%FBS	Ribociclib+Fulv	112	RPLP0_	18.698	24.997	0.283
24	24	A24	CAMA1_	sen	3D 7days 1%FBS	Ribociclib+Fulv	112	RPLP0_	18.891	24.997	0.283
25	25	B1	CAMA1_	riboR	3D 7days 1%FBS	DMSO	11	RPLP0_	16.653	24.997	0.283
26	26	B2	CAMA1_	riboR	3D 7days 1%FBS	DMSO	11	RPLP0_	16.745	24.997	0.283
27	27	B3	CAMA1_	riboR	3D 7days 1%FBS	DMSO	12	RPLP0_	16.771	24.997	0.283
28	28	B4	CAMA1_	riboR	3D 7days 1%FBS	DMSO	12	RPLP0_	16.853	24.997	0.283
29	29	B5	CAMA1_	riboR	3D 7days 1%FBS	DMSO	13	RPLP0_	16.917	24.997	0.283
30	30	B6	CAMA1_	riboR	3D 7days 1%FBS	DMSO	13	RPLP0_	16.953	24.997	0.283
31	31	B7	CAMA1_	riboR	3D 7days 1%FBS	Ribociclib 0.5uM	14	RPLP0_	17.076	24.997	0.283
32	32	B8	CAMA1_	riboR	3D 7days 1%FBS	Ribociclib 0.5uM	14	RPLP0_	16.997	24.997	0.283
33	33	B9	CAMA1_	riboR	3D 7days 1%FBS	Ribociclib 0.5uM	15	RPLP0_	16.88	24.997	0.283
34	34	B10	CAMA1_	riboR	3D 7days 1%FBS	Ribociclib 0.5uM	15	RPLP0_	17.063	24.997	0.283
35	35	B11	CAMA1_	riboR	3D 7days 1%FBS	Ribociclib 0.5uM	16	RPLP0_	16.963	24.997	0.283
36	36	B12	CAMA1_	riboR	3D 7days 1%FBS	Ribociclib 0.5uM	16	RPLP0_	16.957	24.997	0.283
37	37	B13	CAMA1_	riboR	3D 7days 1%FBS	Fulvestrnt 3nM	17	RPLP0_	15.916	24.997	0.283
38	38	B14	CAMA1_	riboR	3D 7days 1%FBS	Fulvestrnt 3nM	17	RPLP0_	18.341	24.997	0.283
39	39	B15	CAMA1_	riboR	3D 7days 1%FBS	Fulvestrnt 3nM	18	RPLP0_	18.332	24.997	0.283
40	40	B16	CAMA1_	riboR	3D 7days 1%FBS	Fulvestrnt 3nM	18	RPLP0_	18.488	24.997	0.283
41	41	B17	CAMA1_	riboR	3D 7days 1%FBS	Fulvestrnt 3nM	19	RPLP0_	18.008	24.997	0.283
42	42	B18	CAMA1_	riboR	3D 7days 1%FBS	Fulvestrnt 3nM	19	RPLP0_	17.996	24.997	0.283
43	43	B19	CAMA1_	riboR	3D 7days 1%FBS	Ribociclib+Fulv	110	RPLP0_	17.854	24.997	0.283
44	44	B20	CAMA1_	riboR	3D 7days 1%FBS	Ribociclib+Fulv	110	RPLP0_	17.768	24.997	0.283
45	45	B21	CAMA1_	riboR	3D 7days 1%FBS	Ribociclib+Fulv	111	RPLP0_	17.823	24.997	0.283
46	46	B22	CAMA1_	riboR	3D 7days 1%FBS	Ribociclib+Fulv	111	RPLP0_	17.921	24.997	0.283
47	47	B23	CAMA1_	riboR	3D 7days 1%FBS	Ribociclib+Fulv	112	RPLP0_	17.891	24.997	0.283
48	48	B24	CAMA1_	riboR	3D 7days 1%FBS	Ribociclib+Fulv	112	RPLP0_	17.937	24.997	0.283
49	49	C1	CAMA1_	FulR	3D 7days 1%FBS	DMSO	11	RPLP0_	17.286	24.997	0.283
50	50	C2	CAMA1_	FulR	3D 7days 1%FBS	DMSO	11	RPLP0_	17.346	24.997	0.283
51	51	C3	CAMA1_	FulR	3D 7days 1%FBS	DMSO	12	RPLP0_	17.387	24.997	0.283
52	52	C4	CAMA1_	FulR	3D 7days 1%FBS	DMSO	12	RPLP0_	17.443	24.997	0.283
53	53	C5	CAMA1_	FulR	3D 7days 1%FBS	DMSO	13	RPLP0_	17.429	24.997	0.283
54	54	C6	CAMA1_	FulR	3D 7days 1%FBS	DMSO	13	RPLP0_	17.468	24.997	0.283
55	55	C7	CAMA1_	FulR	3D 7days 1%FBS	Ribociclib 0.5uM	14	RPLP0_	18.545	24.997	0.283
56	56	C8	CAMA1_	FulR	3D 7days 1%FBS	Ribociclib 0.5uM	14	RPLP0_	18.518	24.997	0.283
57	57	C9	CAMA1_	FulR	3D 7days 1%FBS	Ribociclib 0.5uM	15	RPLP0_	18.249	24.997	0.283
58	58	C10	CAMA1_	FulR	3D 7days 1%FBS	Ribociclib 0.5uM	15	RPLP0_	18.15	24.997	0.283
59	59	C11	CAMA1_	FulR	3D 7days 1%FBS	Ribociclib 0.5uM	16	RPLP0_	18.193	24.997	0.283
60	60	C12	CAMA1_	FulR	3D 7days 1%FBS	Ribociclib 0.5uM	16	RPLP0_	18.14	24.997	0.283
61	61	C13	CAMA1_	FulR	3D 7days 1%FBS	Fulvestrnt 3nM	17	RPLP0_	19.443	24.997	0.283
62	62	C14	CAMA1_	FulR	3D 7days 1%FBS	Fulvestrnt 3nM	17	RPLP0_	19.461	24.997	0.283
63	63	C15	CAMA1_	FulR	3D 7days 1%FBS	Fulvestrnt 3nM	18	RPLP0_	18.808	24.997	0.283
64	64	C16	CAMA1_	FulR	3D 7days 1%FBS	Fulvestrnt 3nM	18	RPLP0_	18.85	24.997	0.283
65	65	C17	CAMA1_	FulR	3D 7days 1%FBS	Fulvestrnt 3nM	19	RPLP0_	18.719	24.997	0.283
66	66	C18	CAMA1_	FulR	3D 7days 1%FBS	Fulvestrnt 3nM	19	RPLP0_	18.785	24.997	0.283
67	67	C19	CAMA1_	FulR	3D 7days 1%FBS	Ribociclib+Fulv	110	RPLP0_	19.176	24.997	0.283
68	68	C20	CAMA1_	FulR	3D 7days 1%FBS	Ribociclib+Fulv	110	RPLP0_	18.873	24.997	0.283
69	69	C21	CAMA1_	FulR	3D 7days 1%FBS	Ribociclib+Fulv	111	RPLP0_	19.011	24.997	0.283
70	70	C22	CAMA1_	FulR	3D 7days 1%FBS	Ribociclib+Fulv	111	RPLP0_	19.012	24.997	0.283
71	71	C23	CAMA1_	FulR	3D 7days 1%FBS	Ribociclib+Fulv	112	RPLP0_	19.6	24.997	0.283
72	72	C24	CAMA1_	FulR	3D 7days 1%FBS	Ribociclib+Fulv	112	RPLP0_	19.628	24.997	0.283
73	73	D1	CAMA1_	sen	3D 7days 1%FBS	DMSO	11	TGFb1_	25.062	24.997	0.283
74	74	D2	CAMA1_	sen	3D 7days 1%FBS	DMSO	11	TGFb1_	25.23	24.997	0.283
75	75	D3	CAMA1_	sen	3D 7days 1%FBS	DMSO	12	TGFb1_	24.896	24.997	0.283
76	76	D4	CAMA1_	sen	3D 7days 1%FBS	DMSO	12	TGFb1_	24.909	24.997	0.283
77	77	D5	CAMA1_	sen	3D 7days 1%FBS	DMSO	13	TGFb1_	24.61	24.997	0.283
78	78	D6	CAMA1_	sen	3D 7days 1%FBS	DMSO	13	TGFb1_	24.829	24.997	0.283
79	79	D7	CAMA1_	sen	3D 7days 1%FBS	Ribociclib 0.5uM	14	TGFb1_	24.582	24.997	0.283
80	80	D8	CAMA1_	sen	3D 7days 1%FBS	Ribociclib 0.5uM	14	TGFb1_	23.976	24.997	0.283
81	81	D9	CAMA1_	sen	3D 7days 1%FBS	Ribociclib 0.5uM	15	TGFb1_	24.392	24.997	0.283
82	82	D10	CAMA1_	sen	3D 7days 1%FBS	Ribociclib 0.5uM	15	TGFb1_	24.485	24.997	0.283
83	83	D11	CAMA1_	sen	3D 7days 1%FBS	Ribociclib 0.5uM	16	TGFb1_	24.956	24.997	0.283
84	84	D12	CAMA1_	sen	3D 7days 1%FBS	Ribociclib 0.5uM	16	TGFb1_	25.042	24.997	0.283
85	85	D13	CAMA1_	sen	3D 7days 1%FBS	Fulvestrnt 3nM	17	TGFb1_	25.43	24.997	0.283
86	86	D14	CAMA1_	sen	3D 7days 1%FBS	Fulvestrnt 3nM	17	TGFb1_	25.668	24.997	0.283
87	87	D15	CAMA1_	sen	3D 7days 1%FBS	Fulvestrnt 3nM	18	TGFb1_	25.237	24.997	0.283
88	88	D16	CAMA1_	sen	3D 7days 1%FBS	Fulvestrnt 3nM	18	TGFb1_	25.631	24.997	0.283
89	89	D17	CAMA1_	sen	3D 7days 1%FBS	Fulvestrnt 3nM	19	TGFb1_	25.556	24.997	0.283
90	90	D18	CAMA1_	sen	3D 7days 1%FBS	Fulvestrnt 3nM	19	TGFb1_	25.923	24.997	0.283
91	91	D19	CAMA1_	sen	3D 7days 1%FBS	Ribociclib+Fulv	110	TGFb1_	25.929	24.997	0.283
92	92	D20	CAMA1_	sen	3D 7days 1%FBS	Ribociclib+Fulv	110	TGFb1_	25.619	24.997	0.283
93	93	D21	CAMA1_	sen	3D 7days 1%FBS	Ribociclib+Fulv	111	TGFb1_	26.388	24.997	0.283
94	94	D22	CAMA1_	sen	3D 7days 1%FBS	Ribociclib+Fulv	111	TGFb1_	26.477	24.997	0.283
95	95	D23	CAMA1_	sen	3D 7days 1%FBS	Ribociclib+Fulv	112	TGFb1_	26.062	24.997	0.283
96	96	D24	CAMA1_	sen	3D 7days 1%FBS	Ribociclib+Fulv	112	TGFb1_	26.16	24.997	0.283
97	97	E1	CAMA1_	riboR	3D 7days 1%FBS	DMSO	11	TGFb1_	26.526	24.997	0.283
98	98	E2	CAMA1_	riboR	3D 7days 1%FBS	DMSO	11	TGFb1_	26.499	24.997	0.283
99	99	E3	CAMA1_	riboR	3D 7days 1%FBS	DMSO	12	TGFb1_	NA	24.997	0.283
100	100	E4	CAMA1_	riboR	3D 7days 1%FBS	DMSO	12	TGFb1_	26.397	24.997	0.283
101	101	E5	CAMA1_	riboR	3D 7days 1%FBS	DMSO	13	TGFb1_	26.668	24.997	0.283
102	102	E6	CAMA1_	riboR	3D 7days 1%FBS	DMSO	13	TGFb1_	26.488	24.997	0.283
103	103	E7	CAMA1_	riboR	3D 7days 1%FBS	Ribociclib 0.5uM	14	TGFb1_	25.919	24.997	0.283
104	104	E8	CAMA1_	riboR	3D 7days 1%FBS	Ribociclib 0.5uM	14	TGFb1_	26.324	24.997	0.283
105	105	E9	CAMA1_	riboR	3D 7days 1%FBS	Ribociclib 0.5uM	15	TGFb1_	26.105	24.997	0.283
106	106	E10	CAMA1_	riboR	3D 7days 1%FBS	Ribociclib 0.5uM	15	TGFb1_	26.272	24.997	0.283
107	107	E11	CAMA1_	riboR	3D 7days 1%FBS	Ribociclib 0.5uM	16	TGFb1_	25.279	24.997	0.283
108	108	E12	CAMA1_	riboR	3D 7days 1%FBS	Ribociclib 0.5uM	16	TGFb1_	25.362	24.997	0.283
109	109	E13	CAMA1_	riboR	3D 7days 1%FBS	Fulvestrnt 3nM	17	TGFb1_	27.624	24.997	0.283
110	110	E14	CAMA1_	riboR	3D 7days 1%FBS	Fulvestrnt 3nM	17	TGFb1_	27.558	24.997	0.283
111	111	E15	CAMA1_	riboR	3D 7days 1%FBS	Fulvestrnt 3nM	18	TGFb1_	26.971	24.997	0.283
112	112	E16	CAMA1_	riboR	3D 7days 1%FBS	Fulvestrnt 3nM	18	TGFb1_	27.024	24.997	0.283
113	113	E17	CAMA1_	riboR	3D 7days 1%FBS	Fulvestrnt 3nM	19	TGFb1_	27.472	24.997	0.283
114	114	E18	CAMA1_	riboR	3D 7days 1%FBS	Fulvestrnt 3nM	19	TGFb1_	27.254	24.997	0.283
115	115	E19	CAMA1_	riboR	3D 7days 1%FBS	Ribociclib+Fulv	110	TGFb1_	28.755	24.997	0.283
116	116	E20	CAMA1_	riboR	3D 7days 1%FBS	Ribociclib+Fulv	110	TGFb1_	28.614	24.997	0.283
117	117	E21	CAMA1_	riboR	3D 7days 1%FBS	Ribociclib+Fulv	111	TGFb1_	28.682	24.997	0.283
118	118	E22	CAMA1_	riboR	3D 7days 1%FBS	Ribociclib+Fulv	111	TGFb1_	28.652	24.997	0.283
119	119	E23	CAMA1_	riboR	3D 7days 1%FBS	Ribociclib+Fulv	112	TGFb1_	28.741	24.997	0.283
120	120	E24	CAMA1_	riboR	3D 7days 1%FBS	Ribociclib+Fulv	112	TGFb1_	28.81	24.997	0.283
121	121	F1	CAMA1_	FulR	3D 7days 1%FBS	DMSO	11	TGFb1_	24.378	24.997	0.283
122	122	F2	CAMA1_	FulR	3D 7days 1%FBS	DMSO	11	TGFb1_	24.681	24.997	0.283
123	123	F3	CAMA1_	FulR	3D 7days 1%FBS	DMSO	12	TGFb1_	24.877	24.997	0.283
124	124	F4	CAMA1_	FulR	3D 7days 1%FBS	DMSO	12	TGFb1_	24.818	24.997	0.283
125	125	F5	CAMA1_	FulR	3D 7days 1%FBS	DMSO	13	TGFb1_	24.812	24.997	0.283
126	126	F6	CAMA1_	FulR	3D 7days 1%FBS	DMSO	13	TGFb1_	24.802	24.997	0.283
127	127	F7	CAMA1_	FulR	3D 7days 1%FBS	Ribociclib 0.5uM	14	TGFb1_	24.745	24.997	0.283
128	128	F8	CAMA1_	FulR	3D 7days 1%FBS	Ribociclib 0.5uM	14	TGFb1_	25.006	24.997	0.283
129	129	F9	CAMA1_	FulR	3D 7days 1%FBS	Ribociclib 0.5uM	15	TGFb1_	24.832	24.997	0.283
130	130	F10	CAMA1_	FulR	3D 7days 1%FBS	Ribociclib 0.5uM	15	TGFb1_	24.687	24.997	0.283
131	131	F11	CAMA1_	FulR	3D 7days 1%FBS	Ribociclib 0.5uM	16	TGFb1_	24.757	24.997	0.283
132	132	F12	CAMA1_	FulR	3D 7days 1%FBS	Ribociclib 0.5uM	16	TGFb1_	24.734	24.997	0.283
133	133	F13	CAMA1_	FulR	3D 7days 1%FBS	Fulvestrnt 3nM	17	TGFb1_	26.341	24.997	0.283
134	134	F14	CAMA1_	FulR	3D 7days 1%FBS	Fulvestrnt 3nM	17	TGFb1_	26.323	24.997	0.283
135	135	F15	CAMA1_	FulR	3D 7days 1%FBS	Fulvestrnt 3nM	18	TGFb1_	25.665	24.997	0.283
136	136	F16	CAMA1_	FulR	3D 7days 1%FBS	Fulvestrnt 3nM	18	TGFb1_	25.632	24.997	0.283
137	137	F17	CAMA1_	FulR	3D 7days 1%FBS	Fulvestrnt 3nM	19	TGFb1_	26.13	24.997	0.283
138	138	F18	CAMA1_	FulR	3D 7days 1%FBS	Fulvestrnt 3nM	19	TGFb1_	25.991	24.997	0.283
139	139	F19	CAMA1_	FulR	3D 7days 1%FBS	Ribociclib+Fulv	110	TGFb1_	26.901	24.997	0.283
140	140	F20	CAMA1_	FulR	3D 7days 1%FBS	Ribociclib+Fulv	110	TGFb1_	26.733	24.997	0.283
141	141	F21	CAMA1_	FulR	3D 7days 1%FBS	Ribociclib+Fulv	111	TGFb1_	26.548	24.997	0.283
142	142	F22	CAMA1_	FulR	3D 7days 1%FBS	Ribociclib+Fulv	111	TGFb1_	26.799	24.997	0.283
143	143	F23	CAMA1_	FulR	3D 7days 1%FBS	Ribociclib+Fulv	112	TGFb1_	27.123	24.997	0.283
144	144	F24	CAMA1_	FulR	3D 7days 1%FBS	Ribociclib+Fulv	112	TGFb1_	27.25	24.997	0.283
145	145	G1	CAMA1_	sen	3D 7days 1%FBS	DMSO	11	HBEGF	25.255	24.997	0.283
146	146	G2	CAMA1_	sen	3D 7days 1%FBS	DMSO	11	HBEGF	25.665	24.997	0.283
147	147	G3	CAMA1_	sen	3D 7days 1%FBS	DMSO	12	HBEGF	25.627	24.997	0.283
148	148	G4	CAMA1_	sen	3D 7days 1%FBS	DMSO	12	HBEGF	25.922	24.997	0.283
149	149	G5	CAMA1_	sen	3D 7days 1%FBS	DMSO	13	HBEGF	26.036	24.997	0.283
150	150	G6	CAMA1_	sen	3D 7days 1%FBS	DMSO	13	HBEGF	25.926	24.997	0.283
151	151	G7	CAMA1_	sen	3D 7days 1%FBS	Ribociclib 0.5uM	14	HBEGF	25.625	24.997	0.283
152	152	G8	CAMA1_	sen	3D 7days 1%FBS	Ribociclib 0.5uM	14	HBEGF	25.298	24.997	0.283
153	153	G9	CAMA1_	sen	3D 7days 1%FBS	Ribociclib 0.5uM	15	HBEGF	25.479	24.997	0.283
154	154	G10	CAMA1_	sen	3D 7days 1%FBS	Ribociclib 0.5uM	15	HBEGF	25.515	24.997	0.283
155	155	G11	CAMA1_	sen	3D 7days 1%FBS	Ribociclib 0.5uM	16	HBEGF	25.543	24.997	0.283
156	156	G12	CAMA1_	sen	3D 7days 1%FBS	Ribociclib 0.5uM	16	HBEGF	25.513	24.997	0.283
157	157	G13	CAMA1_	sen	3D 7days 1%FBS	Fulvestrnt 3nM	17	HBEGF	25.948	24.997	0.283
158	158	G14	CAMA1_	sen	3D 7days 1%FBS	Fulvestrnt 3nM	17	HBEGF	26.263	24.997	0.283
159	159	G15	CAMA1_	sen	3D 7days 1%FBS	Fulvestrnt 3nM	18	HBEGF	25.976	24.997	0.283
160	160	G16	CAMA1_	sen	3D 7days 1%FBS	Fulvestrnt 3nM	18	HBEGF	26.081	24.997	0.283
161	161	G17	CAMA1_	sen	3D 7days 1%FBS	Fulvestrnt 3nM	19	HBEGF	25.783	24.997	0.283
162	162	G18	CAMA1_	sen	3D 7days 1%FBS	Fulvestrnt 3nM	19	HBEGF	25.7	24.997	0.283
163	163	G19	CAMA1_	sen	3D 7days 1%FBS	Ribociclib+Fulv	110	HBEGF	25.324	24.997	0.283
164	164	G20	CAMA1_	sen	3D 7days 1%FBS	Ribociclib+Fulv	110	HBEGF	24.987	24.997	0.283
165	165	G21	CAMA1_	sen	3D 7days 1%FBS	Ribociclib+Fulv	111	HBEGF	25.641	24.997	0.283
166	166	G22	CAMA1_	sen	3D 7days 1%FBS	Ribociclib+Fulv	111	HBEGF	25.661	24.997	0.283
167	167	G23	CAMA1_	sen	3D 7days 1%FBS	Ribociclib+Fulv	112	HBEGF	25.472	24.997	0.283
168	168	G24	CAMA1_	sen	3D 7days 1%FBS	Ribociclib+Fulv	112	HBEGF	25.27	24.997	0.283
169	169	H1	CAMA1_	riboR	3D 7days 1%FBS	DMSO	11	HBEGF	24.87	24.997	0.283
170	170	H2	CAMA1_	riboR	3D 7days 1%FBS	DMSO	11	HBEGF	24.8	24.997	0.283
171	171	H3	CAMA1_	riboR	3D 7days 1%FBS	DMSO	12	HBEGF	24.873	24.997	0.283
172	172	H4	CAMA1_	riboR	3D 7days 1%FBS	DMSO	12	HBEGF	24.721	24.997	0.283
173	173	H5	CAMA1_	riboR	3D 7days 1%FBS	DMSO	13	HBEGF	25.082	24.997	0.283
174	174	H6	CAMA1_	riboR	3D 7days 1%FBS	DMSO	13	HBEGF	25.102	24.997	0.283
175	175	H7	CAMA1_	riboR	3D 7days 1%FBS	Ribociclib 0.5uM	14	HBEGF	24.362	24.997	0.283
176	176	H8	CAMA1_	riboR	3D 7days 1%FBS	Ribociclib 0.5uM	14	HBEGF	24.688	24.997	0.283
177	177	H9	CAMA1_	riboR	3D 7days 1%FBS	Ribociclib 0.5uM	15	HBEGF	24.337	24.997	0.283
178	178	H10	CAMA1_	riboR	3D 7days 1%FBS	Ribociclib 0.5uM	15	HBEGF	24.355	24.997	0.283
179	179	H11	CAMA1_	riboR	3D 7days 1%FBS	Ribociclib 0.5uM	16	HBEGF	23.829	24.997	0.283
180	180	H12	CAMA1_	riboR	3D 7days 1%FBS	Ribociclib 0.5uM	16	HBEGF	24.018	24.997	0.283
181	181	H13	CAMA1_	riboR	3D 7days 1%FBS	Fulvestrnt 3nM	17	HBEGF	24.498	24.997	0.283
182	182	H14	CAMA1_	riboR	3D 7days 1%FBS	Fulvestrnt 3nM	17	HBEGF	24.671	24.997	0.283
183	183	H15	CAMA1_	riboR	3D 7days 1%FBS	Fulvestrnt 3nM	18	HBEGF	24.604	24.997	0.283
184	184	H16	CAMA1_	riboR	3D 7days 1%FBS	Fulvestrnt 3nM	18	HBEGF	24.499	24.997	0.283
185	185	H17	CAMA1_	riboR	3D 7days 1%FBS	Fulvestrnt 3nM	19	HBEGF	24.396	24.997	0.283
186	186	H18	CAMA1_	riboR	3D 7days 1%FBS	Fulvestrnt 3nM	19	HBEGF	24.339	24.997	0.283
187	187	H19	CAMA1_	riboR	3D 7days 1%FBS	Ribociclib+Fulv	110	HBEGF	24.252	24.997	0.283
188	188	H20	CAMA1_	riboR	3D 7days 1%FBS	Ribociclib+Fulv	110	HBEGF	24.015	24.997	0.283
189	189	H21	CAMA1_	riboR	3D 7days 1%FBS	Ribociclib+Fulv	111	HBEGF	23.672	24.997	0.283
190	190	H22	CAMA1_	riboR	3D 7days 1%FBS	Ribociclib+Fulv	111	HBEGF	23.871	24.997	0.283
191	191	H23	CAMA1_	riboR	3D 7days 1%FBS	Ribociclib+Fulv	112	HBEGF	23.978	24.997	0.283
192	192	H24	CAMA1_	riboR	3D 7days 1%FBS	Ribociclib+Fulv	112	HBEGF	23.856	24.997	0.283
193	193	I1	CAMA1_	FulR	3D 7days 1%FBS	DMSO	11	HBEGF	25.197	24.997	0.283
194	194	I2	CAMA1_	FulR	3D 7days 1%FBS	DMSO	11	HBEGF	25.183	24.997	0.283
195	195	I3	CAMA1_	FulR	3D 7days 1%FBS	DMSO	12	HBEGF	25.32	24.997	0.283
196	196	I4	CAMA1_	FulR	3D 7days 1%FBS	DMSO	12	HBEGF	25.2	24.997	0.283
197	197	I5	CAMA1_	FulR	3D 7days 1%FBS	DMSO	13	HBEGF	25.645	24.997	0.283
198	198	I6	CAMA1_	FulR	3D 7days 1%FBS	DMSO	13	HBEGF	25.307	24.997	0.283
199	199	I7	CAMA1_	FulR	3D 7days 1%FBS	Ribociclib 0.5uM	14	HBEGF	24.876	24.997	0.283
200	200	I8	CAMA1_	FulR	3D 7days 1%FBS	Ribociclib 0.5uM	14	HBEGF	24.772	24.997	0.283
201	201	I9	CAMA1_	FulR	3D 7days 1%FBS	Ribociclib 0.5uM	15	HBEGF	24.653	24.997	0.283
202	202	I10	CAMA1_	FulR	3D 7days 1%FBS	Ribociclib 0.5uM	15	HBEGF	24.961	24.997	0.283
203	203	I11	CAMA1_	FulR	3D 7days 1%FBS	Ribociclib 0.5uM	16	HBEGF	24.524	24.997	0.283
204	204	I12	CAMA1_	FulR	3D 7days 1%FBS	Ribociclib 0.5uM	16	HBEGF	24.654	24.997	0.283
205	205	I13	CAMA1_	FulR	3D 7days 1%FBS	Fulvestrnt 3nM	17	HBEGF	26.398	24.997	0.283
206	206	I14	CAMA1_	FulR	3D 7days 1%FBS	Fulvestrnt 3nM	17	HBEGF	26.227	24.997	0.283
207	207	I15	CAMA1_	FulR	3D 7days 1%FBS	Fulvestrnt 3nM	18	HBEGF	25.912	24.997	0.283
208	208	I16	CAMA1_	FulR	3D 7days 1%FBS	Fulvestrnt 3nM	18	HBEGF	25.849	24.997	0.283
209	209	I17	CAMA1_	FulR	3D 7days 1%FBS	Fulvestrnt 3nM	19	HBEGF	25.904	24.997	0.283
210	210	I18	CAMA1_	FulR	3D 7days 1%FBS	Fulvestrnt 3nM	19	HBEGF	26.05	24.997	0.283
211	211	I19	CAMA1_	FulR	3D 7days 1%FBS	Ribociclib+Fulv	110	HBEGF	24.941	24.997	0.283
212	212	I20	CAMA1_	FulR	3D 7days 1%FBS	Ribociclib+Fulv	110	HBEGF	24.796	24.997	0.283
213	213	I21	CAMA1_	FulR	3D 7days 1%FBS	Ribociclib+Fulv	111	HBEGF	24.804	24.997	0.283
214	214	I22	CAMA1_	FulR	3D 7days 1%FBS	Ribociclib+Fulv	111	HBEGF	24.92	24.997	0.283
215	215	I23	CAMA1_	FulR	3D 7days 1%FBS	Ribociclib+Fulv	112	HBEGF	26.124	24.997	0.283
216	216	I24	CAMA1_	FulR	3D 7days 1%FBS	Ribociclib+Fulv	112	HBEGF	25.819	24.997	0.283
217	217	J1	CAMA1_	sen	3D 7days 1%FBS	DMSO	11	NRG1_	35.544	24.997	0.283
218	218	J2	CAMA1_	sen	3D 7days 1%FBS	DMSO	11	NRG1_	34.615	24.997	0.283
219	219	J3	CAMA1_	sen	3D 7days 1%FBS	DMSO	12	NRG1_	33.115	24.997	0.283
220	220	J4	CAMA1_	sen	3D 7days 1%FBS	DMSO	12	NRG1_	34.147	24.997	0.283
221	221	J5	CAMA1_	sen	3D 7days 1%FBS	DMSO	13	NRG1_	35.45	24.997	0.283
222	222	J6	CAMA1_	sen	3D 7days 1%FBS	DMSO	13	NRG1_	34.288	24.997	0.283
223	223	J7	CAMA1_	sen	3D 7days 1%FBS	Ribociclib 0.5uM	14	NRG1_	32.885	24.997	0.283
224	224	J8	CAMA1_	sen	3D 7days 1%FBS	Ribociclib 0.5uM	14	NRG1_	NA	24.997	0.283
225	225	J9	CAMA1_	sen	3D 7days 1%FBS	Ribociclib 0.5uM	15	NRG1_	32.717	24.997	0.283
226	226	J10	CAMA1_	sen	3D 7days 1%FBS	Ribociclib 0.5uM	15	NRG1_	31.931	24.997	0.283
227	227	J11	CAMA1_	sen	3D 7days 1%FBS	Ribociclib 0.5uM	16	NRG1_	32.806	24.997	0.283
228	228	J12	CAMA1_	sen	3D 7days 1%FBS	Ribociclib 0.5uM	16	NRG1_	NA	24.997	0.283
229	229	J13	CAMA1_	sen	3D 7days 1%FBS	Fulvestrnt 3nM	17	NRG1_	32.793	24.997	0.283
230	230	J14	CAMA1_	sen	3D 7days 1%FBS	Fulvestrnt 3nM	17	NRG1_	32.995	24.997	0.283
231	231	J15	CAMA1_	sen	3D 7days 1%FBS	Fulvestrnt 3nM	18	NRG1_	32.832	24.997	0.283
232	232	J16	CAMA1_	sen	3D 7days 1%FBS	Fulvestrnt 3nM	18	NRG1_	33.163	24.997	0.283
233	233	J17	CAMA1_	sen	3D 7days 1%FBS	Fulvestrnt 3nM	19	NRG1_	32.5	24.997	0.283
234	234	J18	CAMA1_	sen	3D 7days 1%FBS	Fulvestrnt 3nM	19	NRG1_	33.534	24.997	0.283
235	235	J19	CAMA1_	sen	3D 7days 1%FBS	Ribociclib+Fulv	110	NRG1_	31.621	24.997	0.283
236	236	J20	CAMA1_	sen	3D 7days 1%FBS	Ribociclib+Fulv	110	NRG1_	32.925	24.997	0.283
237	237	J21	CAMA1_	sen	3D 7days 1%FBS	Ribociclib+Fulv	111	NRG1_	31.718	24.997	0.283
238	238	J22	CAMA1_	sen	3D 7days 1%FBS	Ribociclib+Fulv	111	NRG1_	32.815	24.997	0.283
239	239	J23	CAMA1_	sen	3D 7days 1%FBS	Ribociclib+Fulv	112	NRG1_	32.981	24.997	0.283
240	240	J24	CAMA1_	sen	3D 7days 1%FBS	Ribociclib+Fulv	112	NRG1_	31.838	24.997	0.283
241	241	K1	CAMA1_	riboR	3D 7days 1%FBS	DMSO	11	NRG1_	28.427	24.997	0.283
242	242	K2	CAMA1_	riboR	3D 7days 1%FBS	DMSO	11	NRG1_	28.064	24.997	0.283
243	243	K3	CAMA1_	riboR	3D 7days 1%FBS	DMSO	12	NRG1_	28.357	24.997	0.283
244	244	K4	CAMA1_	riboR	3D 7days 1%FBS	DMSO	12	NRG1_	28.318	24.997	0.283
245	245	K5	CAMA1_	riboR	3D 7days 1%FBS	DMSO	13	NRG1_	28.415	24.997	0.283
246	246	K6	CAMA1_	riboR	3D 7days 1%FBS	DMSO	13	NRG1_	28.225	24.997	0.283
247	247	K7	CAMA1_	riboR	3D 7days 1%FBS	Ribociclib 0.5uM	14	NRG1_	29.651	24.997	0.283
248	248	K8	CAMA1_	riboR	3D 7days 1%FBS	Ribociclib 0.5uM	14	NRG1_	29.813	24.997	0.283
249	249	K9	CAMA1_	riboR	3D 7days 1%FBS	Ribociclib 0.5uM	15	NRG1_	30.309	24.997	0.283
250	250	K10	CAMA1_	riboR	3D 7days 1%FBS	Ribociclib 0.5uM	15	NRG1_	30.784	24.997	0.283
251	251	K11	CAMA1_	riboR	3D 7days 1%FBS	Ribociclib 0.5uM	16	NRG1_	29.974	24.997	0.283
252	252	K12	CAMA1_	riboR	3D 7days 1%FBS	Ribociclib 0.5uM	16	NRG1_	29.703	24.997	0.283
253	253	K13	CAMA1_	riboR	3D 7days 1%FBS	Fulvestrnt 3nM	17	NRG1_	28.255	24.997	0.283
254	254	K14	CAMA1_	riboR	3D 7days 1%FBS	Fulvestrnt 3nM	17	NRG1_	28.519	24.997	0.283
255	255	K15	CAMA1_	riboR	3D 7days 1%FBS	Fulvestrnt 3nM	18	NRG1_	28.948	24.997	0.283
256	256	K16	CAMA1_	riboR	3D 7days 1%FBS	Fulvestrnt 3nM	18	NRG1_	28.313	24.997	0.283
257	257	K17	CAMA1_	riboR	3D 7days 1%FBS	Fulvestrnt 3nM	19	NRG1_	28.124	24.997	0.283
258	258	K18	CAMA1_	riboR	3D 7days 1%FBS	Fulvestrnt 3nM	19	NRG1_	28.403	24.997	0.283
259	259	K19	CAMA1_	riboR	3D 7days 1%FBS	Ribociclib+Fulv	110	NRG1_	30.672	24.997	0.283
260	260	K20	CAMA1_	riboR	3D 7days 1%FBS	Ribociclib+Fulv	110	NRG1_	30.379	24.997	0.283
261	261	K21	CAMA1_	riboR	3D 7days 1%FBS	Ribociclib+Fulv	111	NRG1_	30.686	24.997	0.283
262	262	K22	CAMA1_	riboR	3D 7days 1%FBS	Ribociclib+Fulv	111	NRG1_	29.865	24.997	0.283
263	263	K23	CAMA1_	riboR	3D 7days 1%FBS	Ribociclib+Fulv	112	NRG1_	29.51	24.997	0.283
264	264	K24	CAMA1_	riboR	3D 7days 1%FBS	Ribociclib+Fulv	112	NRG1_	30.081	24.997	0.283
265	265	L1	CAMA1_	FulR	3D 7days 1%FBS	DMSO	11	NRG1_	31.486	24.997	0.283
266	266	L2	CAMA1_	FulR	3D 7days 1%FBS	DMSO	11	NRG1_	30.338	24.997	0.283
267	267	L3	CAMA1_	FulR	3D 7days 1%FBS	DMSO	12	NRG1_	31.101	24.997	0.283
268	268	L4	CAMA1_	FulR	3D 7days 1%FBS	DMSO	12	NRG1_	30.22	24.997	0.283
269	269	L5	CAMA1_	FulR	3D 7days 1%FBS	DMSO	13	NRG1_	31.421	24.997	0.283
270	270	L6	CAMA1_	FulR	3D 7days 1%FBS	DMSO	13	NRG1_	30.349	24.997	0.283
271	271	L7	CAMA1_	FulR	3D 7days 1%FBS	Ribociclib 0.5uM	14	NRG1_	29.809	24.997	0.283
272	272	L8	CAMA1_	FulR	3D 7days 1%FBS	Ribociclib 0.5uM	14	NRG1_	30.26	24.997	0.283
273	273	L9	CAMA1_	FulR	3D 7days 1%FBS	Ribociclib 0.5uM	15	NRG1_	30.469	24.997	0.283
274	274	L10	CAMA1_	FulR	3D 7days 1%FBS	Ribociclib 0.5uM	15	NRG1_	30.004	24.997	0.283
275	275	L11	CAMA1_	FulR	3D 7days 1%FBS	Ribociclib 0.5uM	16	NRG1_	30.011	24.997	0.283
276	276	L12	CAMA1_	FulR	3D 7days 1%FBS	Ribociclib 0.5uM	16	NRG1_	29.553	24.997	0.283
277	277	L13	CAMA1_	FulR	3D 7days 1%FBS	Fulvestrnt 3nM	17	NRG1_	31.221	24.997	0.283
278	278	L14	CAMA1_	FulR	3D 7days 1%FBS	Fulvestrnt 3nM	17	NRG1_	31.373	24.997	0.283
279	279	L15	CAMA1_	FulR	3D 7days 1%FBS	Fulvestrnt 3nM	18	NRG1_	30.145	24.997	0.283
280	280	L16	CAMA1_	FulR	3D 7days 1%FBS	Fulvestrnt 3nM	18	NRG1_	32.314	24.997	0.283
281	281	L17	CAMA1_	FulR	3D 7days 1%FBS	Fulvestrnt 3nM	19	NRG1_	31.357	24.997	0.283
282	282	L18	CAMA1_	FulR	3D 7days 1%FBS	Fulvestrnt 3nM	19	NRG1_	30.073	24.997	0.283
283	283	L19	CAMA1_	FulR	3D 7days 1%FBS	Ribociclib+Fulv	110	NRG1_	28.236	24.997	0.283
284	284	L20	CAMA1_	FulR	3D 7days 1%FBS	Ribociclib+Fulv	110	NRG1_	29.178	24.997	0.283
285	285	L21	CAMA1_	FulR	3D 7days 1%FBS	Ribociclib+Fulv	111	NRG1_	29.69	24.997	0.283
286	286	L22	CAMA1_	FulR	3D 7days 1%FBS	Ribociclib+Fulv	111	NRG1_	29.339	24.997	0.283
287	287	L23	CAMA1_	FulR	3D 7days 1%FBS	Ribociclib+Fulv	112	NRG1_	30.672	24.997	0.283
288	288	L24	CAMA1_	FulR	3D 7days 1%FBS	Ribociclib+Fulv	112	NRG1_	29.77	24.997	0.283
289	1	A1	CAMA1_	sen	3D 7days 1%FBS	DMSO	11	ERBB1_	34.734	24.688	0.308
290	2	A2	CAMA1_	sen	3D 7days 1%FBS	DMSO	11	ERBB1_	33.627	24.688	0.308
291	3	A3	CAMA1_	sen	3D 7days 1%FBS	DMSO	12	ERBB1_	33.677	24.688	0.308
292	4	A4	CAMA1_	sen	3D 7days 1%FBS	DMSO	12	ERBB1_	33.799	24.688	0.308
293	5	A5	CAMA1_	sen	3D 7days 1%FBS	DMSO	13	ERBB1_	33.858	24.688	0.308
294	6	A6	CAMA1_	sen	3D 7days 1%FBS	DMSO	13	ERBB1_	34.256	24.688	0.308
295	7	A7	CAMA1_	sen	3D 7days 1%FBS	Ribociclib 0.5uM	14	ERBB1_	32.823	24.688	0.308
296	8	A8	CAMA1_	sen	3D 7days 1%FBS	Ribociclib 0.5uM	14	ERBB1_	33.267	24.688	0.308
297	9	A9	CAMA1_	sen	3D 7days 1%FBS	Ribociclib 0.5uM	15	ERBB1_	33.562	24.688	0.308
298	10	A10	CAMA1_	sen	3D 7days 1%FBS	Ribociclib 0.5uM	15	ERBB1_	32.584	24.688	0.308
299	11	A11	CAMA1_	sen	3D 7days 1%FBS	Ribociclib 0.5uM	16	ERBB1_	33.415	24.688	0.308
300	12	A12	CAMA1_	sen	3D 7days 1%FBS	Ribociclib 0.5uM	16	ERBB1_	34.355	24.688	0.308
301	13	A13	CAMA1_	sen	3D 7days 1%FBS	Fulvestrnt 3nM	17	ERBB1_	34.631	24.688	0.308
302	14	A14	CAMA1_	sen	3D 7days 1%FBS	Fulvestrnt 3nM	17	ERBB1_	NA	24.688	0.308
303	15	A15	CAMA1_	sen	3D 7days 1%FBS	Fulvestrnt 3nM	18	ERBB1_	33.67	24.688	0.308
304	16	A16	CAMA1_	sen	3D 7days 1%FBS	Fulvestrnt 3nM	18	ERBB1_	33.997	24.688	0.308
305	17	A17	CAMA1_	sen	3D 7days 1%FBS	Fulvestrnt 3nM	19	ERBB1_	33.629	24.688	0.308
306	18	A18	CAMA1_	sen	3D 7days 1%FBS	Fulvestrnt 3nM	19	ERBB1_	34.345	24.688	0.308
307	19	A19	CAMA1_	sen	3D 7days 1%FBS	Ribociclib+Fulv	110	ERBB1_	33.16	24.688	0.308
308	20	A20	CAMA1_	sen	3D 7days 1%FBS	Ribociclib+Fulv	110	ERBB1_	34.182	24.688	0.308
309	21	A21	CAMA1_	sen	3D 7days 1%FBS	Ribociclib+Fulv	111	ERBB1_	34.823	24.688	0.308
310	22	A22	CAMA1_	sen	3D 7days 1%FBS	Ribociclib+Fulv	111	ERBB1_	33.559	24.688	0.308
311	23	A23	CAMA1_	sen	3D 7days 1%FBS	Ribociclib+Fulv	112	ERBB1_	34.298	24.688	0.308
312	24	A24	CAMA1_	sen	3D 7days 1%FBS	Ribociclib+Fulv	112	ERBB1_	33.479	24.688	0.308
313	25	B1	CAMA1_	riboR	3D 7days 1%FBS	DMSO	11	ERBB1_	33.585	24.688	0.308
314	26	B2	CAMA1_	riboR	3D 7days 1%FBS	DMSO	11	ERBB1_	33.657	24.688	0.308
315	27	B3	CAMA1_	riboR	3D 7days 1%FBS	DMSO	12	ERBB1_	33.927	24.688	0.308
316	28	B4	CAMA1_	riboR	3D 7days 1%FBS	DMSO	12	ERBB1_	33.138	24.688	0.308
317	29	B5	CAMA1_	riboR	3D 7days 1%FBS	DMSO	13	ERBB1_	33.345	24.688	0.308
318	30	B6	CAMA1_	riboR	3D 7days 1%FBS	DMSO	13	ERBB1_	32.979	24.688	0.308
319	31	B7	CAMA1_	riboR	3D 7days 1%FBS	Ribociclib 0.5uM	14	ERBB1_	33.833	24.688	0.308
320	32	B8	CAMA1_	riboR	3D 7days 1%FBS	Ribociclib 0.5uM	14	ERBB1_	33.464	24.688	0.308
321	33	B9	CAMA1_	riboR	3D 7days 1%FBS	Ribociclib 0.5uM	15	ERBB1_	31.65	24.688	0.308
322	34	B10	CAMA1_	riboR	3D 7days 1%FBS	Ribociclib 0.5uM	15	ERBB1_	32.982	24.688	0.308
323	35	B11	CAMA1_	riboR	3D 7days 1%FBS	Ribociclib 0.5uM	16	ERBB1_	32.938	24.688	0.308
324	36	B12	CAMA1_	riboR	3D 7days 1%FBS	Ribociclib 0.5uM	16	ERBB1_	32.374	24.688	0.308
325	37	B13	CAMA1_	riboR	3D 7days 1%FBS	Fulvestrnt 3nM	17	ERBB1_	33.158	24.688	0.308
326	38	B14	CAMA1_	riboR	3D 7days 1%FBS	Fulvestrnt 3nM	17	ERBB1_	33.019	24.688	0.308
327	39	B15	CAMA1_	riboR	3D 7days 1%FBS	Fulvestrnt 3nM	18	ERBB1_	33.28	24.688	0.308
328	40	B16	CAMA1_	riboR	3D 7days 1%FBS	Fulvestrnt 3nM	18	ERBB1_	33.018	24.688	0.308
329	41	B17	CAMA1_	riboR	3D 7days 1%FBS	Fulvestrnt 3nM	19	ERBB1_	33.981	24.688	0.308
330	42	B18	CAMA1_	riboR	3D 7days 1%FBS	Fulvestrnt 3nM	19	ERBB1_	33.253	24.688	0.308
331	43	B19	CAMA1_	riboR	3D 7days 1%FBS	Ribociclib+Fulv	110	ERBB1_	32.822	24.688	0.308
332	44	B20	CAMA1_	riboR	3D 7days 1%FBS	Ribociclib+Fulv	110	ERBB1_	33.55	24.688	0.308
333	45	B21	CAMA1_	riboR	3D 7days 1%FBS	Ribociclib+Fulv	111	ERBB1_	33.199	24.688	0.308
334	46	B22	CAMA1_	riboR	3D 7days 1%FBS	Ribociclib+Fulv	111	ERBB1_	NA	24.688	0.308
335	47	B23	CAMA1_	riboR	3D 7days 1%FBS	Ribociclib+Fulv	112	ERBB1_	33.375	24.688	0.308
336	48	B24	CAMA1_	riboR	3D 7days 1%FBS	Ribociclib+Fulv	112	ERBB1_	33.374	24.688	0.308
337	49	C1	CAMA1_	FulR	3D 7days 1%FBS	DMSO	11	ERBB1_	34.574	24.688	0.308
338	50	C2	CAMA1_	FulR	3D 7days 1%FBS	DMSO	11	ERBB1_	34.64	24.688	0.308
339	51	C3	CAMA1_	FulR	3D 7days 1%FBS	DMSO	12	ERBB1_	34.681	24.688	0.308
340	52	C4	CAMA1_	FulR	3D 7days 1%FBS	DMSO	12	ERBB1_	32.862	24.688	0.308
341	53	C5	CAMA1_	FulR	3D 7days 1%FBS	DMSO	13	ERBB1_	NA	24.688	0.308
342	54	C6	CAMA1_	FulR	3D 7days 1%FBS	DMSO	13	ERBB1_	33.403	24.688	0.308
343	55	C7	CAMA1_	FulR	3D 7days 1%FBS	Ribociclib 0.5uM	14	ERBB1_	32.536	24.688	0.308
344	56	C8	CAMA1_	FulR	3D 7days 1%FBS	Ribociclib 0.5uM	14	ERBB1_	33.544	24.688	0.308
345	57	C9	CAMA1_	FulR	3D 7days 1%FBS	Ribociclib 0.5uM	15	ERBB1_	32.948	24.688	0.308
346	58	C10	CAMA1_	FulR	3D 7days 1%FBS	Ribociclib 0.5uM	15	ERBB1_	32.58	24.688	0.308
347	59	C11	CAMA1_	FulR	3D 7days 1%FBS	Ribociclib 0.5uM	16	ERBB1_	32.707	24.688	0.308
348	60	C12	CAMA1_	FulR	3D 7days 1%FBS	Ribociclib 0.5uM	16	ERBB1_	31.401	24.688	0.308
349	61	C13	CAMA1_	FulR	3D 7days 1%FBS	Fulvestrnt 3nM	17	ERBB1_	34.643	24.688	0.308
350	62	C14	CAMA1_	FulR	3D 7days 1%FBS	Fulvestrnt 3nM	17	ERBB1_	32.403	24.688	0.308
351	63	C15	CAMA1_	FulR	3D 7days 1%FBS	Fulvestrnt 3nM	18	ERBB1_	32.989	24.688	0.308
352	64	C16	CAMA1_	FulR	3D 7days 1%FBS	Fulvestrnt 3nM	18	ERBB1_	33.111	24.688	0.308
353	65	C17	CAMA1_	FulR	3D 7days 1%FBS	Fulvestrnt 3nM	19	ERBB1_	32.521	24.688	0.308
354	66	C18	CAMA1_	FulR	3D 7days 1%FBS	Fulvestrnt 3nM	19	ERBB1_	32.385	24.688	0.308
355	67	C19	CAMA1_	FulR	3D 7days 1%FBS	Ribociclib+Fulv	110	ERBB1_	32.263	24.688	0.308
356	68	C20	CAMA1_	FulR	3D 7days 1%FBS	Ribociclib+Fulv	110	ERBB1_	32.367	24.688	0.308
357	69	C21	CAMA1_	FulR	3D 7days 1%FBS	Ribociclib+Fulv	111	ERBB1_	32.863	24.688	0.308
358	70	C22	CAMA1_	FulR	3D 7days 1%FBS	Ribociclib+Fulv	111	ERBB1_	33.497	24.688	0.308
359	71	C23	CAMA1_	FulR	3D 7days 1%FBS	Ribociclib+Fulv	112	ERBB1_	33.089	24.688	0.308
360	72	C24	CAMA1_	FulR	3D 7days 1%FBS	Ribociclib+Fulv	112	ERBB1_	33.802	24.688	0.308
361	73	D1	CAMA1_	sen	3D 7days 1%FBS	DMSO	11	ERBB2_	NA	24.688	0.308
362	74	D2	CAMA1_	sen	3D 7days 1%FBS	DMSO	11	ERBB2_	23.598	24.688	0.308
363	75	D3	CAMA1_	sen	3D 7days 1%FBS	DMSO	12	ERBB2_	23.516	24.688	0.308
364	76	D4	CAMA1_	sen	3D 7days 1%FBS	DMSO	12	ERBB2_	23.462	24.688	0.308
365	77	D5	CAMA1_	sen	3D 7days 1%FBS	DMSO	13	ERBB2_	23.837	24.688	0.308
366	78	D6	CAMA1_	sen	3D 7days 1%FBS	DMSO	13	ERBB2_	23.659	24.688	0.308
367	79	D7	CAMA1_	sen	3D 7days 1%FBS	Ribociclib 0.5uM	14	ERBB2_	22.225	24.688	0.308
368	80	D8	CAMA1_	sen	3D 7days 1%FBS	Ribociclib 0.5uM	14	ERBB2_	22.447	24.688	0.308
369	81	D9	CAMA1_	sen	3D 7days 1%FBS	Ribociclib 0.5uM	15	ERBB2_	22.292	24.688	0.308
370	82	D10	CAMA1_	sen	3D 7days 1%FBS	Ribociclib 0.5uM	15	ERBB2_	22.279	24.688	0.308
371	83	D11	CAMA1_	sen	3D 7days 1%FBS	Ribociclib 0.5uM	16	ERBB2_	22.482	24.688	0.308
372	84	D12	CAMA1_	sen	3D 7days 1%FBS	Ribociclib 0.5uM	16	ERBB2_	22.418	24.688	0.308
373	85	D13	CAMA1_	sen	3D 7days 1%FBS	Fulvestrnt 3nM	17	ERBB2_	22.197	24.688	0.308
374	86	D14	CAMA1_	sen	3D 7days 1%FBS	Fulvestrnt 3nM	17	ERBB2_	22.258	24.688	0.308
375	87	D15	CAMA1_	sen	3D 7days 1%FBS	Fulvestrnt 3nM	18	ERBB2_	22.328	24.688	0.308
376	88	D16	CAMA1_	sen	3D 7days 1%FBS	Fulvestrnt 3nM	18	ERBB2_	22.254	24.688	0.308
377	89	D17	CAMA1_	sen	3D 7days 1%FBS	Fulvestrnt 3nM	19	ERBB2_	22.14	24.688	0.308
378	90	D18	CAMA1_	sen	3D 7days 1%FBS	Fulvestrnt 3nM	19	ERBB2_	22.129	24.688	0.308
379	91	D19	CAMA1_	sen	3D 7days 1%FBS	Ribociclib+Fulv	110	ERBB2_	21.672	24.688	0.308
380	92	D20	CAMA1_	sen	3D 7days 1%FBS	Ribociclib+Fulv	110	ERBB2_	21.526	24.688	0.308
381	93	D21	CAMA1_	sen	3D 7days 1%FBS	Ribociclib+Fulv	111	ERBB2_	22.501	24.688	0.308
382	94	D22	CAMA1_	sen	3D 7days 1%FBS	Ribociclib+Fulv	111	ERBB2_	22.262	24.688	0.308
383	95	D23	CAMA1_	sen	3D 7days 1%FBS	Ribociclib+Fulv	112	ERBB2_	21.63	24.688	0.308
384	96	D24	CAMA1_	sen	3D 7days 1%FBS	Ribociclib+Fulv	112	ERBB2_	21.732	24.688	0.308
385	97	E1	CAMA1_	riboR	3D 7days 1%FBS	DMSO	11	ERBB2_	22.892	24.688	0.308
386	98	E2	CAMA1_	riboR	3D 7days 1%FBS	DMSO	11	ERBB2_	22.899	24.688	0.308
387	99	E3	CAMA1_	riboR	3D 7days 1%FBS	DMSO	12	ERBB2_	23.154	24.688	0.308
388	100	E4	CAMA1_	riboR	3D 7days 1%FBS	DMSO	12	ERBB2_	23.07	24.688	0.308
389	101	E5	CAMA1_	riboR	3D 7days 1%FBS	DMSO	13	ERBB2_	23.31	24.688	0.308
390	102	E6	CAMA1_	riboR	3D 7days 1%FBS	DMSO	13	ERBB2_	23.442	24.688	0.308
391	103	E7	CAMA1_	riboR	3D 7days 1%FBS	Ribociclib 0.5uM	14	ERBB2_	22.945	24.688	0.308
392	104	E8	CAMA1_	riboR	3D 7days 1%FBS	Ribociclib 0.5uM	14	ERBB2_	22.966	24.688	0.308
393	105	E9	CAMA1_	riboR	3D 7days 1%FBS	Ribociclib 0.5uM	15	ERBB2_	22.874	24.688	0.308
394	106	E10	CAMA1_	riboR	3D 7days 1%FBS	Ribociclib 0.5uM	15	ERBB2_	22.733	24.688	0.308
395	107	E11	CAMA1_	riboR	3D 7days 1%FBS	Ribociclib 0.5uM	16	ERBB2_	22.244	24.688	0.308
396	108	E12	CAMA1_	riboR	3D 7days 1%FBS	Ribociclib 0.5uM	16	ERBB2_	22.164	24.688	0.308
397	109	E13	CAMA1_	riboR	3D 7days 1%FBS	Fulvestrnt 3nM	17	ERBB2_	22.454	24.688	0.308
398	110	E14	CAMA1_	riboR	3D 7days 1%FBS	Fulvestrnt 3nM	17	ERBB2_	22.435	24.688	0.308
399	111	E15	CAMA1_	riboR	3D 7days 1%FBS	Fulvestrnt 3nM	18	ERBB2_	22.579	24.688	0.308
400	112	E16	CAMA1_	riboR	3D 7days 1%FBS	Fulvestrnt 3nM	18	ERBB2_	22.565	24.688	0.308
401	113	E17	CAMA1_	riboR	3D 7days 1%FBS	Fulvestrnt 3nM	19	ERBB2_	22.595	24.688	0.308
402	114	E18	CAMA1_	riboR	3D 7days 1%FBS	Fulvestrnt 3nM	19	ERBB2_	22.494	24.688	0.308
403	115	E19	CAMA1_	riboR	3D 7days 1%FBS	Ribociclib+Fulv	110	ERBB2_	22.497	24.688	0.308
404	116	E20	CAMA1_	riboR	3D 7days 1%FBS	Ribociclib+Fulv	110	ERBB2_	22.363	24.688	0.308
405	117	E21	CAMA1_	riboR	3D 7days 1%FBS	Ribociclib+Fulv	111	ERBB2_	22.124	24.688	0.308
406	118	E22	CAMA1_	riboR	3D 7days 1%FBS	Ribociclib+Fulv	111	ERBB2_	22.055	24.688	0.308
407	119	E23	CAMA1_	riboR	3D 7days 1%FBS	Ribociclib+Fulv	112	ERBB2_	22.268	24.688	0.308
408	120	E24	CAMA1_	riboR	3D 7days 1%FBS	Ribociclib+Fulv	112	ERBB2_	22.293	24.688	0.308
409	121	F1	CAMA1_	FulR	3D 7days 1%FBS	DMSO	11	ERBB2_	23.512	24.688	0.308
410	122	F2	CAMA1_	FulR	3D 7days 1%FBS	DMSO	11	ERBB2_	23.433	24.688	0.308
411	123	F3	CAMA1_	FulR	3D 7days 1%FBS	DMSO	12	ERBB2_	23.462	24.688	0.308
412	124	F4	CAMA1_	FulR	3D 7days 1%FBS	DMSO	12	ERBB2_	23.281	24.688	0.308
413	125	F5	CAMA1_	FulR	3D 7days 1%FBS	DMSO	13	ERBB2_	23.408	24.688	0.308
414	126	F6	CAMA1_	FulR	3D 7days 1%FBS	DMSO	13	ERBB2_	23.422	24.688	0.308
415	127	F7	CAMA1_	FulR	3D 7days 1%FBS	Ribociclib 0.5uM	14	ERBB2_	23.233	24.688	0.308
416	128	F8	CAMA1_	FulR	3D 7days 1%FBS	Ribociclib 0.5uM	14	ERBB2_	23.079	24.688	0.308
417	129	F9	CAMA1_	FulR	3D 7days 1%FBS	Ribociclib 0.5uM	15	ERBB2_	22.931	24.688	0.308
418	130	F10	CAMA1_	FulR	3D 7days 1%FBS	Ribociclib 0.5uM	15	ERBB2_	22.923	24.688	0.308
419	131	F11	CAMA1_	FulR	3D 7days 1%FBS	Ribociclib 0.5uM	16	ERBB2_	22.667	24.688	0.308
420	132	F12	CAMA1_	FulR	3D 7days 1%FBS	Ribociclib 0.5uM	16	ERBB2_	22.866	24.688	0.308
421	133	F13	CAMA1_	FulR	3D 7days 1%FBS	Fulvestrnt 3nM	17	ERBB2_	23.64	24.688	0.308
422	134	F14	CAMA1_	FulR	3D 7days 1%FBS	Fulvestrnt 3nM	17	ERBB2_	23.674	24.688	0.308
423	135	F15	CAMA1_	FulR	3D 7days 1%FBS	Fulvestrnt 3nM	18	ERBB2_	22.901	24.688	0.308
424	136	F16	CAMA1_	FulR	3D 7days 1%FBS	Fulvestrnt 3nM	18	ERBB2_	22.76	24.688	0.308
425	137	F17	CAMA1_	FulR	3D 7days 1%FBS	Fulvestrnt 3nM	19	ERBB2_	23.209	24.688	0.308
426	138	F18	CAMA1_	FulR	3D 7days 1%FBS	Fulvestrnt 3nM	19	ERBB2_	23.175	24.688	0.308
427	139	F19	CAMA1_	FulR	3D 7days 1%FBS	Ribociclib+Fulv	110	ERBB2_	22.252	24.688	0.308
428	140	F20	CAMA1_	FulR	3D 7days 1%FBS	Ribociclib+Fulv	110	ERBB2_	22.191	24.688	0.308
429	141	F21	CAMA1_	FulR	3D 7days 1%FBS	Ribociclib+Fulv	111	ERBB2_	22.256	24.688	0.308
430	142	F22	CAMA1_	FulR	3D 7days 1%FBS	Ribociclib+Fulv	111	ERBB2_	22.082	24.688	0.308
431	143	F23	CAMA1_	FulR	3D 7days 1%FBS	Ribociclib+Fulv	112	ERBB2_	22.965	24.688	0.308
432	144	F24	CAMA1_	FulR	3D 7days 1%FBS	Ribociclib+Fulv	112	ERBB2_	23.001	24.688	0.308
433	145	G1	CAMA1_	sen	3D 7days 1%FBS	DMSO	11	ERBB3_	20.682	24.688	0.308
434	146	G2	CAMA1_	sen	3D 7days 1%FBS	DMSO	11	ERBB3_	20.253	24.688	0.308
435	147	G3	CAMA1_	sen	3D 7days 1%FBS	DMSO	12	ERBB3_	20.295	24.688	0.308
436	148	G4	CAMA1_	sen	3D 7days 1%FBS	DMSO	12	ERBB3_	20.305	24.688	0.308
437	149	G5	CAMA1_	sen	3D 7days 1%FBS	DMSO	13	ERBB3_	20.262	24.688	0.308
438	150	G6	CAMA1_	sen	3D 7days 1%FBS	DMSO	13	ERBB3_	20.197	24.688	0.308
439	151	G7	CAMA1_	sen	3D 7days 1%FBS	Ribociclib 0.5uM	14	ERBB3_	20.246	24.688	0.308
440	152	G8	CAMA1_	sen	3D 7days 1%FBS	Ribociclib 0.5uM	14	ERBB3_	20.191	24.688	0.308
441	153	G9	CAMA1_	sen	3D 7days 1%FBS	Ribociclib 0.5uM	15	ERBB3_	20.148	24.688	0.308
442	154	G10	CAMA1_	sen	3D 7days 1%FBS	Ribociclib 0.5uM	15	ERBB3_	20.16	24.688	0.308
443	155	G11	CAMA1_	sen	3D 7days 1%FBS	Ribociclib 0.5uM	16	ERBB3_	20.18	24.688	0.308
444	156	G12	CAMA1_	sen	3D 7days 1%FBS	Ribociclib 0.5uM	16	ERBB3_	20.407	24.688	0.308
445	157	G13	CAMA1_	sen	3D 7days 1%FBS	Fulvestrnt 3nM	17	ERBB3_	19.949	24.688	0.308
446	158	G14	CAMA1_	sen	3D 7days 1%FBS	Fulvestrnt 3nM	17	ERBB3_	19.977	24.688	0.308
447	159	G15	CAMA1_	sen	3D 7days 1%FBS	Fulvestrnt 3nM	18	ERBB3_	19.921	24.688	0.308
448	160	G16	CAMA1_	sen	3D 7days 1%FBS	Fulvestrnt 3nM	18	ERBB3_	19.864	24.688	0.308
449	161	G17	CAMA1_	sen	3D 7days 1%FBS	Fulvestrnt 3nM	19	ERBB3_	19.803	24.688	0.308
450	162	G18	CAMA1_	sen	3D 7days 1%FBS	Fulvestrnt 3nM	19	ERBB3_	19.746	24.688	0.308
451	163	G19	CAMA1_	sen	3D 7days 1%FBS	Ribociclib+Fulv	110	ERBB3_	19.607	24.688	0.308
452	164	G20	CAMA1_	sen	3D 7days 1%FBS	Ribociclib+Fulv	110	ERBB3_	19.463	24.688	0.308
453	165	G21	CAMA1_	sen	3D 7days 1%FBS	Ribociclib+Fulv	111	ERBB3_	19.947	24.688	0.308
454	166	G22	CAMA1_	sen	3D 7days 1%FBS	Ribociclib+Fulv	111	ERBB3_	19.848	24.688	0.308
455	167	G23	CAMA1_	sen	3D 7days 1%FBS	Ribociclib+Fulv	112	ERBB3_	19.634	24.688	0.308
456	168	G24	CAMA1_	sen	3D 7days 1%FBS	Ribociclib+Fulv	112	ERBB3_	19.639	24.688	0.308
457	169	H1	CAMA1_	riboR	3D 7days 1%FBS	DMSO	11	ERBB3_	19.598	24.688	0.308
458	170	H2	CAMA1_	riboR	3D 7days 1%FBS	DMSO	11	ERBB3_	19.544	24.688	0.308
459	171	H3	CAMA1_	riboR	3D 7days 1%FBS	DMSO	12	ERBB3_	19.778	24.688	0.308
460	172	H4	CAMA1_	riboR	3D 7days 1%FBS	DMSO	12	ERBB3_	19.802	24.688	0.308
461	173	H5	CAMA1_	riboR	3D 7days 1%FBS	DMSO	13	ERBB3_	19.869	24.688	0.308
462	174	H6	CAMA1_	riboR	3D 7days 1%FBS	DMSO	13	ERBB3_	19.919	24.688	0.308
463	175	H7	CAMA1_	riboR	3D 7days 1%FBS	Ribociclib 0.5uM	14	ERBB3_	20.121	24.688	0.308
464	176	H8	CAMA1_	riboR	3D 7days 1%FBS	Ribociclib 0.5uM	14	ERBB3_	20.262	24.688	0.308
465	177	H9	CAMA1_	riboR	3D 7days 1%FBS	Ribociclib 0.5uM	15	ERBB3_	20.133	24.688	0.308
466	178	H10	CAMA1_	riboR	3D 7days 1%FBS	Ribociclib 0.5uM	15	ERBB3_	20.123	24.688	0.308
467	179	H11	CAMA1_	riboR	3D 7days 1%FBS	Ribociclib 0.5uM	16	ERBB3_	19.472	24.688	0.308
468	180	H12	CAMA1_	riboR	3D 7days 1%FBS	Ribociclib 0.5uM	16	ERBB3_	19.371	24.688	0.308
469	181	H13	CAMA1_	riboR	3D 7days 1%FBS	Fulvestrnt 3nM	17	ERBB3_	19.759	24.688	0.308
470	182	H14	CAMA1_	riboR	3D 7days 1%FBS	Fulvestrnt 3nM	17	ERBB3_	19.668	24.688	0.308
471	183	H15	CAMA1_	riboR	3D 7days 1%FBS	Fulvestrnt 3nM	18	ERBB3_	19.458	24.688	0.308
472	184	H16	CAMA1_	riboR	3D 7days 1%FBS	Fulvestrnt 3nM	18	ERBB3_	19.486	24.688	0.308
473	185	H17	CAMA1_	riboR	3D 7days 1%FBS	Fulvestrnt 3nM	19	ERBB3_	19.593	24.688	0.308
474	186	H18	CAMA1_	riboR	3D 7days 1%FBS	Fulvestrnt 3nM	19	ERBB3_	19.408	24.688	0.308
475	187	H19	CAMA1_	riboR	3D 7days 1%FBS	Ribociclib+Fulv	110	ERBB3_	20.03	24.688	0.308
476	188	H20	CAMA1_	riboR	3D 7days 1%FBS	Ribociclib+Fulv	110	ERBB3_	19.982	24.688	0.308
477	189	H21	CAMA1_	riboR	3D 7days 1%FBS	Ribociclib+Fulv	111	ERBB3_	19.6	24.688	0.308
478	190	H22	CAMA1_	riboR	3D 7days 1%FBS	Ribociclib+Fulv	111	ERBB3_	19.638	24.688	0.308
479	191	H23	CAMA1_	riboR	3D 7days 1%FBS	Ribociclib+Fulv	112	ERBB3_	19.867	24.688	0.308
480	192	H24	CAMA1_	riboR	3D 7days 1%FBS	Ribociclib+Fulv	112	ERBB3_	19.982	24.688	0.308
481	193	I1	CAMA1_	FulR	3D 7days 1%FBS	DMSO	11	ERBB3_	19.722	24.688	0.308
482	194	I2	CAMA1_	FulR	3D 7days 1%FBS	DMSO	11	ERBB3_	19.661	24.688	0.308
483	195	I3	CAMA1_	FulR	3D 7days 1%FBS	DMSO	12	ERBB3_	19.903	24.688	0.308
484	196	I4	CAMA1_	FulR	3D 7days 1%FBS	DMSO	12	ERBB3_	19.746	24.688	0.308
485	197	I5	CAMA1_	FulR	3D 7days 1%FBS	DMSO	13	ERBB3_	19.685	24.688	0.308
486	198	I6	CAMA1_	FulR	3D 7days 1%FBS	DMSO	13	ERBB3_	19.727	24.688	0.308
487	199	I7	CAMA1_	FulR	3D 7days 1%FBS	Ribociclib 0.5uM	14	ERBB3_	20.002	24.688	0.308
488	200	I8	CAMA1_	FulR	3D 7days 1%FBS	Ribociclib 0.5uM	14	ERBB3_	20.237	24.688	0.308
489	201	I9	CAMA1_	FulR	3D 7days 1%FBS	Ribociclib 0.5uM	15	ERBB3_	20.088	24.688	0.308
490	202	I10	CAMA1_	FulR	3D 7days 1%FBS	Ribociclib 0.5uM	15	ERBB3_	19.91	24.688	0.308
491	203	I11	CAMA1_	FulR	3D 7days 1%FBS	Ribociclib 0.5uM	16	ERBB3_	20.385	24.688	0.308
492	204	I12	CAMA1_	FulR	3D 7days 1%FBS	Ribociclib 0.5uM	16	ERBB3_	19.74	24.688	0.308
493	205	I13	CAMA1_	FulR	3D 7days 1%FBS	Fulvestrnt 3nM	17	ERBB3_	19.979	24.688	0.308
494	206	I14	CAMA1_	FulR	3D 7days 1%FBS	Fulvestrnt 3nM	17	ERBB3_	20.059	24.688	0.308
495	207	I15	CAMA1_	FulR	3D 7days 1%FBS	Fulvestrnt 3nM	18	ERBB3_	19.629	24.688	0.308
496	208	I16	CAMA1_	FulR	3D 7days 1%FBS	Fulvestrnt 3nM	18	ERBB3_	19.64	24.688	0.308
497	209	I17	CAMA1_	FulR	3D 7days 1%FBS	Fulvestrnt 3nM	19	ERBB3_	20.145	24.688	0.308
498	210	I18	CAMA1_	FulR	3D 7days 1%FBS	Fulvestrnt 3nM	19	ERBB3_	20.128	24.688	0.308
499	211	I19	CAMA1_	FulR	3D 7days 1%FBS	Ribociclib+Fulv	110	ERBB3_	19.51	24.688	0.308
500	212	I20	CAMA1_	FulR	3D 7days 1%FBS	Ribociclib+Fulv	110	ERBB3_	19.49	24.688	0.308
501	213	I21	CAMA1_	FulR	3D 7days 1%FBS	Ribociclib+Fulv	111	ERBB3_	19.433	24.688	0.308
502	214	I22	CAMA1_	FulR	3D 7days 1%FBS	Ribociclib+Fulv	111	ERBB3_	19.367	24.688	0.308
503	215	I23	CAMA1_	FulR	3D 7days 1%FBS	Ribociclib+Fulv	112	ERBB3_	20.229	24.688	0.308
504	216	I24	CAMA1_	FulR	3D 7days 1%FBS	Ribociclib+Fulv	112	ERBB3_	20.28	24.688	0.308
505	217	J1	CAMA1_	sen	3D 7days 1%FBS	DMSO	11	ERBB4_	23.208	24.688	0.308
506	218	J2	CAMA1_	sen	3D 7days 1%FBS	DMSO	11	ERBB4_	23.214	24.688	0.308
507	219	J3	CAMA1_	sen	3D 7days 1%FBS	DMSO	12	ERBB4_	23.083	24.688	0.308
508	220	J4	CAMA1_	sen	3D 7days 1%FBS	DMSO	12	ERBB4_	22.904	24.688	0.308
509	221	J5	CAMA1_	sen	3D 7days 1%FBS	DMSO	13	ERBB4_	22.954	24.688	0.308
510	222	J6	CAMA1_	sen	3D 7days 1%FBS	DMSO	13	ERBB4_	23.009	24.688	0.308
511	223	J7	CAMA1_	sen	3D 7days 1%FBS	Ribociclib 0.5uM	14	ERBB4_	22.496	24.688	0.308
512	224	J8	CAMA1_	sen	3D 7days 1%FBS	Ribociclib 0.5uM	14	ERBB4_	22.821	24.688	0.308
513	225	J9	CAMA1_	sen	3D 7days 1%FBS	Ribociclib 0.5uM	15	ERBB4_	22.646	24.688	0.308
514	226	J10	CAMA1_	sen	3D 7days 1%FBS	Ribociclib 0.5uM	15	ERBB4_	22.715	24.688	0.308
515	227	J11	CAMA1_	sen	3D 7days 1%FBS	Ribociclib 0.5uM	16	ERBB4_	22.898	24.688	0.308
516	228	J12	CAMA1_	sen	3D 7days 1%FBS	Ribociclib 0.5uM	16	ERBB4_	22.781	24.688	0.308
517	229	J13	CAMA1_	sen	3D 7days 1%FBS	Fulvestrnt 3nM	17	ERBB4_	22.866	24.688	0.308
518	230	J14	CAMA1_	sen	3D 7days 1%FBS	Fulvestrnt 3nM	17	ERBB4_	22.943	24.688	0.308
519	231	J15	CAMA1_	sen	3D 7days 1%FBS	Fulvestrnt 3nM	18	ERBB4_	22.964	24.688	0.308
520	232	J16	CAMA1_	sen	3D 7days 1%FBS	Fulvestrnt 3nM	18	ERBB4_	22.725	24.688	0.308
521	233	J17	CAMA1_	sen	3D 7days 1%FBS	Fulvestrnt 3nM	19	ERBB4_	22.62	24.688	0.308
522	234	J18	CAMA1_	sen	3D 7days 1%FBS	Fulvestrnt 3nM	19	ERBB4_	22.651	24.688	0.308
523	235	J19	CAMA1_	sen	3D 7days 1%FBS	Ribociclib+Fulv	110	ERBB4_	22.485	24.688	0.308
524	236	J20	CAMA1_	sen	3D 7days 1%FBS	Ribociclib+Fulv	110	ERBB4_	22.453	24.688	0.308
525	237	J21	CAMA1_	sen	3D 7days 1%FBS	Ribociclib+Fulv	111	ERBB4_	22.63	24.688	0.308
526	238	J22	CAMA1_	sen	3D 7days 1%FBS	Ribociclib+Fulv	111	ERBB4_	22.809	24.688	0.308
527	239	J23	CAMA1_	sen	3D 7days 1%FBS	Ribociclib+Fulv	112	ERBB4_	22.632	24.688	0.308
528	240	J24	CAMA1_	sen	3D 7days 1%FBS	Ribociclib+Fulv	112	ERBB4_	22.558	24.688	0.308
529	241	K1	CAMA1_	riboR	3D 7days 1%FBS	DMSO	11	ERBB4_	22.191	24.688	0.308
530	242	K2	CAMA1_	riboR	3D 7days 1%FBS	DMSO	11	ERBB4_	22.24	24.688	0.308
531	243	K3	CAMA1_	riboR	3D 7days 1%FBS	DMSO	12	ERBB4_	22.349	24.688	0.308
532	244	K4	CAMA1_	riboR	3D 7days 1%FBS	DMSO	12	ERBB4_	22.515	24.688	0.308
533	245	K5	CAMA1_	riboR	3D 7days 1%FBS	DMSO	13	ERBB4_	22.612	24.688	0.308
534	246	K6	CAMA1_	riboR	3D 7days 1%FBS	DMSO	13	ERBB4_	22.561	24.688	0.308
535	247	K7	CAMA1_	riboR	3D 7days 1%FBS	Ribociclib 0.5uM	14	ERBB4_	22.26	24.688	0.308
536	248	K8	CAMA1_	riboR	3D 7days 1%FBS	Ribociclib 0.5uM	14	ERBB4_	22.06	24.688	0.308
537	249	K9	CAMA1_	riboR	3D 7days 1%FBS	Ribociclib 0.5uM	15	ERBB4_	22.103	24.688	0.308
538	250	K10	CAMA1_	riboR	3D 7days 1%FBS	Ribociclib 0.5uM	15	ERBB4_	22.246	24.688	0.308
539	251	K11	CAMA1_	riboR	3D 7days 1%FBS	Ribociclib 0.5uM	16	ERBB4_	21.709	24.688	0.308
540	252	K12	CAMA1_	riboR	3D 7days 1%FBS	Ribociclib 0.5uM	16	ERBB4_	21.802	24.688	0.308
541	253	K13	CAMA1_	riboR	3D 7days 1%FBS	Fulvestrnt 3nM	17	ERBB4_	21.92	24.688	0.308
542	254	K14	CAMA1_	riboR	3D 7days 1%FBS	Fulvestrnt 3nM	17	ERBB4_	21.916	24.688	0.308
543	255	K15	CAMA1_	riboR	3D 7days 1%FBS	Fulvestrnt 3nM	18	ERBB4_	21.738	24.688	0.308
544	256	K16	CAMA1_	riboR	3D 7days 1%FBS	Fulvestrnt 3nM	18	ERBB4_	21.826	24.688	0.308
545	257	K17	CAMA1_	riboR	3D 7days 1%FBS	Fulvestrnt 3nM	19	ERBB4_	21.712	24.688	0.308
546	258	K18	CAMA1_	riboR	3D 7days 1%FBS	Fulvestrnt 3nM	19	ERBB4_	21.825	24.688	0.308
547	259	K19	CAMA1_	riboR	3D 7days 1%FBS	Ribociclib+Fulv	110	ERBB4_	22.532	24.688	0.308
548	260	K20	CAMA1_	riboR	3D 7days 1%FBS	Ribociclib+Fulv	110	ERBB4_	22.478	24.688	0.308
549	261	K21	CAMA1_	riboR	3D 7days 1%FBS	Ribociclib+Fulv	111	ERBB4_	21.969	24.688	0.308
550	262	K22	CAMA1_	riboR	3D 7days 1%FBS	Ribociclib+Fulv	111	ERBB4_	21.952	24.688	0.308
551	263	K23	CAMA1_	riboR	3D 7days 1%FBS	Ribociclib+Fulv	112	ERBB4_	22.282	24.688	0.308
552	264	K24	CAMA1_	riboR	3D 7days 1%FBS	Ribociclib+Fulv	112	ERBB4_	22.254	24.688	0.308
553	265	L1	CAMA1_	FulR	3D 7days 1%FBS	DMSO	11	ERBB4_	23.517	24.688	0.308
554	266	L2	CAMA1_	FulR	3D 7days 1%FBS	DMSO	11	ERBB4_	23.403	24.688	0.308
555	267	L3	CAMA1_	FulR	3D 7days 1%FBS	DMSO	12	ERBB4_	23.444	24.688	0.308
556	268	L4	CAMA1_	FulR	3D 7days 1%FBS	DMSO	12	ERBB4_	23.517	24.688	0.308
557	269	L5	CAMA1_	FulR	3D 7days 1%FBS	DMSO	13	ERBB4_	23.357	24.688	0.308
558	270	L6	CAMA1_	FulR	3D 7days 1%FBS	DMSO	13	ERBB4_	23.375	24.688	0.308
559	271	L7	CAMA1_	FulR	3D 7days 1%FBS	Ribociclib 0.5uM	14	ERBB4_	22.953	24.688	0.308
560	272	L8	CAMA1_	FulR	3D 7days 1%FBS	Ribociclib 0.5uM	14	ERBB4_	22.928	24.688	0.308
561	273	L9	CAMA1_	FulR	3D 7days 1%FBS	Ribociclib 0.5uM	15	ERBB4_	22.948	24.688	0.308
562	274	L10	CAMA1_	FulR	3D 7days 1%FBS	Ribociclib 0.5uM	15	ERBB4_	22.95	24.688	0.308
563	275	L11	CAMA1_	FulR	3D 7days 1%FBS	Ribociclib 0.5uM	16	ERBB4_	22.789	24.688	0.308
564	276	L12	CAMA1_	FulR	3D 7days 1%FBS	Ribociclib 0.5uM	16	ERBB4_	22.859	24.688	0.308
565	277	L13	CAMA1_	FulR	3D 7days 1%FBS	Fulvestrnt 3nM	17	ERBB4_	23.456	24.688	0.308
566	278	L14	CAMA1_	FulR	3D 7days 1%FBS	Fulvestrnt 3nM	17	ERBB4_	23.507	24.688	0.308
567	279	L15	CAMA1_	FulR	3D 7days 1%FBS	Fulvestrnt 3nM	18	ERBB4_	23.173	24.688	0.308
568	280	L16	CAMA1_	FulR	3D 7days 1%FBS	Fulvestrnt 3nM	18	ERBB4_	22.926	24.688	0.308
569	281	L17	CAMA1_	FulR	3D 7days 1%FBS	Fulvestrnt 3nM	19	ERBB4_	23.116	24.688	0.308
570	282	L18	CAMA1_	FulR	3D 7days 1%FBS	Fulvestrnt 3nM	19	ERBB4_	23.32	24.688	0.308
571	283	L19	CAMA1_	FulR	3D 7days 1%FBS	Ribociclib+Fulv	110	ERBB4_	22.401	24.688	0.308
572	284	L20	CAMA1_	FulR	3D 7days 1%FBS	Ribociclib+Fulv	110	ERBB4_	22.662	24.688	0.308
573	285	L21	CAMA1_	FulR	3D 7days 1%FBS	Ribociclib+Fulv	111	ERBB4_	22.465	24.688	0.308
574	286	L22	CAMA1_	FulR	3D 7days 1%FBS	Ribociclib+Fulv	111	ERBB4_	22.564	24.688	0.308
575	287	L23	CAMA1_	FulR	3D 7days 1%FBS	Ribociclib+Fulv	112	ERBB4_	23.283	24.688	0.308
576	288	L24	CAMA1_	FulR	3D 7days 1%FBS	Ribociclib+Fulv	112	ERBB4_	23.24	24.688	0.308
577	1	A1	MCF7_	sen	3D 7days 1%FBS	DMSO	11	RPLP0_	16.084	24.195	0.236
578	2	A2	MCF7_	sen	3D 7days 1%FBS	DMSO	11	RPLP0_	15.982	24.195	0.236
579	3	A3	MCF7_	sen	3D 7days 1%FBS	DMSO	12	RPLP0_	16.09	24.195	0.236
580	4	A4	MCF7_	sen	3D 7days 1%FBS	DMSO	12	RPLP0_	16.145	24.195	0.236
581	5	A5	MCF7_	sen	3D 7days 1%FBS	DMSO	13	RPLP0_	16.127	24.195	0.236
582	6	A6	MCF7_	sen	3D 7days 1%FBS	DMSO	13	RPLP0_	16.163	24.195	0.236
583	7	A7	MCF7_	sen	3D 7days 1%FBS	Ribociclib 0.5uM	14	RPLP0_	16.152	24.195	0.236
584	8	A8	MCF7_	sen	3D 7days 1%FBS	Ribociclib 0.5uM	14	RPLP0_	16.193	24.195	0.236
585	9	A9	MCF7_	sen	3D 7days 1%FBS	Ribociclib 0.5uM	15	RPLP0_	16.119	24.195	0.236
586	10	A10	MCF7_	sen	3D 7days 1%FBS	Ribociclib 0.5uM	15	RPLP0_	16.189	24.195	0.236
587	11	A11	MCF7_	sen	3D 7days 1%FBS	Ribociclib 0.5uM	16	RPLP0_	16.434	24.195	0.236
588	12	A12	MCF7_	sen	3D 7days 1%FBS	Ribociclib 0.5uM	16	RPLP0_	16.469	24.195	0.236
589	13	A13	MCF7_	sen	3D 7days 1%FBS	Fulvestrnt 3nM	17	RPLP0_	16.92	24.195	0.236
590	14	A14	MCF7_	sen	3D 7days 1%FBS	Fulvestrnt 3nM	17	RPLP0_	17.041	24.195	0.236
591	15	A15	MCF7_	sen	3D 7days 1%FBS	Fulvestrnt 3nM	18	RPLP0_	16.877	24.195	0.236
592	16	A16	MCF7_	sen	3D 7days 1%FBS	Fulvestrnt 3nM	18	RPLP0_	16.976	24.195	0.236
593	17	A17	MCF7_	sen	3D 7days 1%FBS	Fulvestrnt 3nM	19	RPLP0_	17.184	24.195	0.236
594	18	A18	MCF7_	sen	3D 7days 1%FBS	Fulvestrnt 3nM	19	RPLP0_	17.136	24.195	0.236
595	19	A19	MCF7_	sen	3D 7days 1%FBS	Ribociclib+Fulv	110	RPLP0_	17.651	24.195	0.236
596	20	A20	MCF7_	sen	3D 7days 1%FBS	Ribociclib+Fulv	110	RPLP0_	17.976	24.195	0.236
597	21	A21	MCF7_	sen	3D 7days 1%FBS	Ribociclib+Fulv	111	RPLP0_	17.218	24.195	0.236
598	22	A22	MCF7_	sen	3D 7days 1%FBS	Ribociclib+Fulv	111	RPLP0_	17.367	24.195	0.236
599	23	A23	MCF7_	sen	3D 7days 1%FBS	Ribociclib+Fulv	112	RPLP0_	17.462	24.195	0.236
600	24	A24	MCF7_	sen	3D 7days 1%FBS	Ribociclib+Fulv	112	RPLP0_	17.562	24.195	0.236
601	25	B1	MCF7_	riboR	3D 7days 1%FBS	DMSO	11	RPLP0_	16.32	24.195	0.236
602	26	B2	MCF7_	riboR	3D 7days 1%FBS	DMSO	11	RPLP0_	16.185	24.195	0.236
603	27	B3	MCF7_	riboR	3D 7days 1%FBS	DMSO	12	RPLP0_	16.338	24.195	0.236
604	28	B4	MCF7_	riboR	3D 7days 1%FBS	DMSO	12	RPLP0_	16.516	24.195	0.236
605	29	B5	MCF7_	riboR	3D 7days 1%FBS	DMSO	13	RPLP0_	16.368	24.195	0.236
606	30	B6	MCF7_	riboR	3D 7days 1%FBS	DMSO	13	RPLP0_	16.652	24.195	0.236
607	31	B7	MCF7_	riboR	3D 7days 1%FBS	Ribociclib 0.5uM	14	RPLP0_	16.337	24.195	0.236
608	32	B8	MCF7_	riboR	3D 7days 1%FBS	Ribociclib 0.5uM	14	RPLP0_	16.467	24.195	0.236
609	33	B9	MCF7_	riboR	3D 7days 1%FBS	Ribociclib 0.5uM	15	RPLP0_	16.371	24.195	0.236
610	34	B10	MCF7_	riboR	3D 7days 1%FBS	Ribociclib 0.5uM	15	RPLP0_	16.465	24.195	0.236
611	35	B11	MCF7_	riboR	3D 7days 1%FBS	Ribociclib 0.5uM	16	RPLP0_	16.893	24.195	0.236
612	36	B12	MCF7_	riboR	3D 7days 1%FBS	Ribociclib 0.5uM	16	RPLP0_	16.817	24.195	0.236
613	37	B13	MCF7_	riboR	3D 7days 1%FBS	Fulvestrnt 3nM	17	RPLP0_	17.313	24.195	0.236
614	38	B14	MCF7_	riboR	3D 7days 1%FBS	Fulvestrnt 3nM	17	RPLP0_	17.3	24.195	0.236
615	39	B15	MCF7_	riboR	3D 7days 1%FBS	Fulvestrnt 3nM	18	RPLP0_	16.9	24.195	0.236
616	40	B16	MCF7_	riboR	3D 7days 1%FBS	Fulvestrnt 3nM	18	RPLP0_	16.715	24.195	0.236
617	41	B17	MCF7_	riboR	3D 7days 1%FBS	Fulvestrnt 3nM	19	RPLP0_	16.683	24.195	0.236
618	42	B18	MCF7_	riboR	3D 7days 1%FBS	Fulvestrnt 3nM	19	RPLP0_	16.871	24.195	0.236
619	43	B19	MCF7_	riboR	3D 7days 1%FBS	Ribociclib+Fulv	110	RPLP0_	16.996	24.195	0.236
620	44	B20	MCF7_	riboR	3D 7days 1%FBS	Ribociclib+Fulv	110	RPLP0_	17.228	24.195	0.236
621	45	B21	MCF7_	riboR	3D 7days 1%FBS	Ribociclib+Fulv	111	RPLP0_	16.99	24.195	0.236
622	46	B22	MCF7_	riboR	3D 7days 1%FBS	Ribociclib+Fulv	111	RPLP0_	17.108	24.195	0.236
623	47	B23	MCF7_	riboR	3D 7days 1%FBS	Ribociclib+Fulv	112	RPLP0_	17.081	24.195	0.236
624	48	B24	MCF7_	riboR	3D 7days 1%FBS	Ribociclib+Fulv	112	RPLP0_	17.124	24.195	0.236
625	49	C1	MCF7_	sen	3D 7days 1%FBS	DMSO	11	TGFb1_	24.355	24.195	0.236
626	50	C2	MCF7_	sen	3D 7days 1%FBS	DMSO	11	TGFb1_	24.618	24.195	0.236
627	51	C3	MCF7_	sen	3D 7days 1%FBS	DMSO	12	TGFb1_	24.275	24.195	0.236
628	52	C4	MCF7_	sen	3D 7days 1%FBS	DMSO	12	TGFb1_	24.277	24.195	0.236
629	53	C5	MCF7_	sen	3D 7days 1%FBS	DMSO	13	TGFb1_	24.703	24.195	0.236
630	54	C6	MCF7_	sen	3D 7days 1%FBS	DMSO	13	TGFb1_	24.688	24.195	0.236
631	55	C7	MCF7_	sen	3D 7days 1%FBS	Ribociclib 0.5uM	14	TGFb1_	23.676	24.195	0.236
632	56	C8	MCF7_	sen	3D 7days 1%FBS	Ribociclib 0.5uM	14	TGFb1_	23.71	24.195	0.236
633	57	C9	MCF7_	sen	3D 7days 1%FBS	Ribociclib 0.5uM	15	TGFb1_	23.71	24.195	0.236
634	58	C10	MCF7_	sen	3D 7days 1%FBS	Ribociclib 0.5uM	15	TGFb1_	23.813	24.195	0.236
635	59	C11	MCF7_	sen	3D 7days 1%FBS	Ribociclib 0.5uM	16	TGFb1_	23.612	24.195	0.236
636	60	C12	MCF7_	sen	3D 7days 1%FBS	Ribociclib 0.5uM	16	TGFb1_	23.543	24.195	0.236
637	61	C13	MCF7_	sen	3D 7days 1%FBS	Fulvestrnt 3nM	17	TGFb1_	24.478	24.195	0.236
638	62	C14	MCF7_	sen	3D 7days 1%FBS	Fulvestrnt 3nM	17	TGFb1_	24.381	24.195	0.236
639	63	C15	MCF7_	sen	3D 7days 1%FBS	Fulvestrnt 3nM	18	TGFb1_	24.118	24.195	0.236
640	64	C16	MCF7_	sen	3D 7days 1%FBS	Fulvestrnt 3nM	18	TGFb1_	23.944	24.195	0.236
641	65	C17	MCF7_	sen	3D 7days 1%FBS	Fulvestrnt 3nM	19	TGFb1_	24.456	24.195	0.236
642	66	C18	MCF7_	sen	3D 7days 1%FBS	Fulvestrnt 3nM	19	TGFb1_	24.464	24.195	0.236
643	67	C19	MCF7_	sen	3D 7days 1%FBS	Ribociclib+Fulv	110	TGFb1_	24.512	24.195	0.236
644	68	C20	MCF7_	sen	3D 7days 1%FBS	Ribociclib+Fulv	110	TGFb1_	24.496	24.195	0.236
645	69	C21	MCF7_	sen	3D 7days 1%FBS	Ribociclib+Fulv	111	TGFb1_	24.655	24.195	0.236
646	70	C22	MCF7_	sen	3D 7days 1%FBS	Ribociclib+Fulv	111	TGFb1_	24.473	24.195	0.236
647	71	C23	MCF7_	sen	3D 7days 1%FBS	Ribociclib+Fulv	112	TGFb1_	24.339	24.195	0.236
648	72	C24	MCF7_	sen	3D 7days 1%FBS	Ribociclib+Fulv	112	TGFb1_	24.388	24.195	0.236
649	73	D1	MCF7_	riboR	3D 7days 1%FBS	DMSO	11	TGFb1_	25.263	24.195	0.236
650	74	D2	MCF7_	riboR	3D 7days 1%FBS	DMSO	11	TGFb1_	25.062	24.195	0.236
651	75	D3	MCF7_	riboR	3D 7days 1%FBS	DMSO	12	TGFb1_	24.983	24.195	0.236
652	76	D4	MCF7_	riboR	3D 7days 1%FBS	DMSO	12	TGFb1_	24.77	24.195	0.236
653	77	D5	MCF7_	riboR	3D 7days 1%FBS	DMSO	13	TGFb1_	24.564	24.195	0.236
654	78	D6	MCF7_	riboR	3D 7days 1%FBS	DMSO	13	TGFb1_	24.691	24.195	0.236
655	79	D7	MCF7_	riboR	3D 7days 1%FBS	Ribociclib 0.5uM	14	TGFb1_	24.278	24.195	0.236
656	80	D8	MCF7_	riboR	3D 7days 1%FBS	Ribociclib 0.5uM	14	TGFb1_	24.299	24.195	0.236
657	81	D9	MCF7_	riboR	3D 7days 1%FBS	Ribociclib 0.5uM	15	TGFb1_	24.596	24.195	0.236
658	82	D10	MCF7_	riboR	3D 7days 1%FBS	Ribociclib 0.5uM	15	TGFb1_	24.645	24.195	0.236
659	83	D11	MCF7_	riboR	3D 7days 1%FBS	Ribociclib 0.5uM	16	TGFb1_	24.176	24.195	0.236
660	84	D12	MCF7_	riboR	3D 7days 1%FBS	Ribociclib 0.5uM	16	TGFb1_	24.158	24.195	0.236
661	85	D13	MCF7_	riboR	3D 7days 1%FBS	Fulvestrnt 3nM	17	TGFb1_	24.285	24.195	0.236
662	86	D14	MCF7_	riboR	3D 7days 1%FBS	Fulvestrnt 3nM	17	TGFb1_	24.285	24.195	0.236
663	87	D15	MCF7_	riboR	3D 7days 1%FBS	Fulvestrnt 3nM	18	TGFb1_	24.314	24.195	0.236
664	88	D16	MCF7_	riboR	3D 7days 1%FBS	Fulvestrnt 3nM	18	TGFb1_	24.423	24.195	0.236
665	89	D17	MCF7_	riboR	3D 7days 1%FBS	Fulvestrnt 3nM	19	TGFb1_	24.292	24.195	0.236
666	90	D18	MCF7_	riboR	3D 7days 1%FBS	Fulvestrnt 3nM	19	TGFb1_	24.271	24.195	0.236
667	91	D19	MCF7_	riboR	3D 7days 1%FBS	Ribociclib+Fulv	110	TGFb1_	24.186	24.195	0.236
668	92	D20	MCF7_	riboR	3D 7days 1%FBS	Ribociclib+Fulv	110	TGFb1_	24.465	24.195	0.236
669	93	D21	MCF7_	riboR	3D 7days 1%FBS	Ribociclib+Fulv	111	TGFb1_	24.153	24.195	0.236
670	94	D22	MCF7_	riboR	3D 7days 1%FBS	Ribociclib+Fulv	111	TGFb1_	24.145	24.195	0.236
671	95	D23	MCF7_	riboR	3D 7days 1%FBS	Ribociclib+Fulv	112	TGFb1_	24.14	24.195	0.236
672	96	D24	MCF7_	riboR	3D 7days 1%FBS	Ribociclib+Fulv	112	TGFb1_	24.223	24.195	0.236
673	97	E1	MCF7_	sen	3D 7days 1%FBS	DMSO	11	HBEGF	26.557	24.195	0.236
674	98	E2	MCF7_	sen	3D 7days 1%FBS	DMSO	11	HBEGF	26.368	24.195	0.236
675	99	E3	MCF7_	sen	3D 7days 1%FBS	DMSO	12	HBEGF	27.167	24.195	0.236
676	100	E4	MCF7_	sen	3D 7days 1%FBS	DMSO	12	HBEGF	27.014	24.195	0.236
677	101	E5	MCF7_	sen	3D 7days 1%FBS	DMSO	13	HBEGF	27.165	24.195	0.236
678	102	E6	MCF7_	sen	3D 7days 1%FBS	DMSO	13	HBEGF	27.093	24.195	0.236
679	103	E7	MCF7_	sen	3D 7days 1%FBS	Ribociclib 0.5uM	14	HBEGF	25.659	24.195	0.236
680	104	E8	MCF7_	sen	3D 7days 1%FBS	Ribociclib 0.5uM	14	HBEGF	25.556	24.195	0.236
681	105	E9	MCF7_	sen	3D 7days 1%FBS	Ribociclib 0.5uM	15	HBEGF	25.836	24.195	0.236
682	106	E10	MCF7_	sen	3D 7days 1%FBS	Ribociclib 0.5uM	15	HBEGF	25.559	24.195	0.236
683	107	E11	MCF7_	sen	3D 7days 1%FBS	Ribociclib 0.5uM	16	HBEGF	25.4	24.195	0.236
684	108	E12	MCF7_	sen	3D 7days 1%FBS	Ribociclib 0.5uM	16	HBEGF	25.393	24.195	0.236
685	109	E13	MCF7_	sen	3D 7days 1%FBS	Fulvestrnt 3nM	17	HBEGF	25.044	24.195	0.236
686	110	E14	MCF7_	sen	3D 7days 1%FBS	Fulvestrnt 3nM	17	HBEGF	25.186	24.195	0.236
687	111	E15	MCF7_	sen	3D 7days 1%FBS	Fulvestrnt 3nM	18	HBEGF	24.75	24.195	0.236
688	112	E16	MCF7_	sen	3D 7days 1%FBS	Fulvestrnt 3nM	18	HBEGF	24.966	24.195	0.236
689	113	E17	MCF7_	sen	3D 7days 1%FBS	Fulvestrnt 3nM	19	HBEGF	24.738	24.195	0.236
690	114	E18	MCF7_	sen	3D 7days 1%FBS	Fulvestrnt 3nM	19	HBEGF	25.3	24.195	0.236
691	115	E19	MCF7_	sen	3D 7days 1%FBS	Ribociclib+Fulv	110	HBEGF	24.72	24.195	0.236
692	116	E20	MCF7_	sen	3D 7days 1%FBS	Ribociclib+Fulv	110	HBEGF	24.68	24.195	0.236
693	117	E21	MCF7_	sen	3D 7days 1%FBS	Ribociclib+Fulv	111	HBEGF	24.592	24.195	0.236
694	118	E22	MCF7_	sen	3D 7days 1%FBS	Ribociclib+Fulv	111	HBEGF	24.325	24.195	0.236
695	119	E23	MCF7_	sen	3D 7days 1%FBS	Ribociclib+Fulv	112	HBEGF	24.481	24.195	0.236
696	120	E24	MCF7_	sen	3D 7days 1%FBS	Ribociclib+Fulv	112	HBEGF	24.304	24.195	0.236
697	121	F1	MCF7_	riboR	3D 7days 1%FBS	DMSO	11	HBEGF	26.873	24.195	0.236
698	122	F2	MCF7_	riboR	3D 7days 1%FBS	DMSO	11	HBEGF	26.915	24.195	0.236
699	123	F3	MCF7_	riboR	3D 7days 1%FBS	DMSO	12	HBEGF	26.8	24.195	0.236
700	124	F4	MCF7_	riboR	3D 7days 1%FBS	DMSO	12	HBEGF	26.909	24.195	0.236
701	125	F5	MCF7_	riboR	3D 7days 1%FBS	DMSO	13	HBEGF	26.782	24.195	0.236
702	126	F6	MCF7_	riboR	3D 7days 1%FBS	DMSO	13	HBEGF	26.873	24.195	0.236
703	127	F7	MCF7_	riboR	3D 7days 1%FBS	Ribociclib 0.5uM	14	HBEGF	26.853	24.195	0.236
704	128	F8	MCF7_	riboR	3D 7days 1%FBS	Ribociclib 0.5uM	14	HBEGF	26.71	24.195	0.236
705	129	F9	MCF7_	riboR	3D 7days 1%FBS	Ribociclib 0.5uM	15	HBEGF	26.747	24.195	0.236
706	130	F10	MCF7_	riboR	3D 7days 1%FBS	Ribociclib 0.5uM	15	HBEGF	26.825	24.195	0.236
707	131	F11	MCF7_	riboR	3D 7days 1%FBS	Ribociclib 0.5uM	16	HBEGF	26.599	24.195	0.236
708	132	F12	MCF7_	riboR	3D 7days 1%FBS	Ribociclib 0.5uM	16	HBEGF	26.95	24.195	0.236
709	133	F13	MCF7_	riboR	3D 7days 1%FBS	Fulvestrnt 3nM	17	HBEGF	26.076	24.195	0.236
710	134	F14	MCF7_	riboR	3D 7days 1%FBS	Fulvestrnt 3nM	17	HBEGF	26.353	24.195	0.236
711	135	F15	MCF7_	riboR	3D 7days 1%FBS	Fulvestrnt 3nM	18	HBEGF	25.902	24.195	0.236
712	136	F16	MCF7_	riboR	3D 7days 1%FBS	Fulvestrnt 3nM	18	HBEGF	25.954	24.195	0.236
713	137	F17	MCF7_	riboR	3D 7days 1%FBS	Fulvestrnt 3nM	19	HBEGF	25.999	24.195	0.236
714	138	F18	MCF7_	riboR	3D 7days 1%FBS	Fulvestrnt 3nM	19	HBEGF	25.939	24.195	0.236
715	139	F19	MCF7_	riboR	3D 7days 1%FBS	Ribociclib+Fulv	110	HBEGF	25.708	24.195	0.236
716	140	F20	MCF7_	riboR	3D 7days 1%FBS	Ribociclib+Fulv	110	HBEGF	25.645	24.195	0.236
717	141	F21	MCF7_	riboR	3D 7days 1%FBS	Ribociclib+Fulv	111	HBEGF	25.505	24.195	0.236
718	142	F22	MCF7_	riboR	3D 7days 1%FBS	Ribociclib+Fulv	111	HBEGF	25.839	24.195	0.236
719	143	F23	MCF7_	riboR	3D 7days 1%FBS	Ribociclib+Fulv	112	HBEGF	25.734	24.195	0.236
720	144	F24	MCF7_	riboR	3D 7days 1%FBS	Ribociclib+Fulv	112	HBEGF	25.659	24.195	0.236
721	145	G1	MCF7_	sen	3D 7days 1%FBS	DMSO	11	NRG1_	33.168	24.195	0.236
722	146	G2	MCF7_	sen	3D 7days 1%FBS	DMSO	11	NRG1_	33.311	24.195	0.236
723	147	G3	MCF7_	sen	3D 7days 1%FBS	DMSO	12	NRG1_	34.696	24.195	0.236
724	148	G4	MCF7_	sen	3D 7days 1%FBS	DMSO	12	NRG1_	32.876	24.195	0.236
725	149	G5	MCF7_	sen	3D 7days 1%FBS	DMSO	13	NRG1_	34.227	24.195	0.236
726	150	G6	MCF7_	sen	3D 7days 1%FBS	DMSO	13	NRG1_	33.665	24.195	0.236
727	151	G7	MCF7_	sen	3D 7days 1%FBS	Ribociclib 0.5uM	14	NRG1_	34.823	24.195	0.236
728	152	G8	MCF7_	sen	3D 7days 1%FBS	Ribociclib 0.5uM	14	NRG1_	33.279	24.195	0.236
729	153	G9	MCF7_	sen	3D 7days 1%FBS	Ribociclib 0.5uM	15	NRG1_	34.347	24.195	0.236
730	154	G10	MCF7_	sen	3D 7days 1%FBS	Ribociclib 0.5uM	15	NRG1_	34.016	24.195	0.236
731	155	G11	MCF7_	sen	3D 7days 1%FBS	Ribociclib 0.5uM	16	NRG1_	35.27	24.195	0.236
732	156	G12	MCF7_	sen	3D 7days 1%FBS	Ribociclib 0.5uM	16	NRG1_	33.387	24.195	0.236
733	157	G13	MCF7_	sen	3D 7days 1%FBS	Fulvestrnt 3nM	17	NRG1_	33.442	24.195	0.236
734	158	G14	MCF7_	sen	3D 7days 1%FBS	Fulvestrnt 3nM	17	NRG1_	33.45	24.195	0.236
735	159	G15	MCF7_	sen	3D 7days 1%FBS	Fulvestrnt 3nM	18	NRG1_	33.841	24.195	0.236
736	160	G16	MCF7_	sen	3D 7days 1%FBS	Fulvestrnt 3nM	18	NRG1_	34.277	24.195	0.236
737	161	G17	MCF7_	sen	3D 7days 1%FBS	Fulvestrnt 3nM	19	NRG1_	33.159	24.195	0.236
738	162	G18	MCF7_	sen	3D 7days 1%FBS	Fulvestrnt 3nM	19	NRG1_	NA	24.195	0.236
739	163	G19	MCF7_	sen	3D 7days 1%FBS	Ribociclib+Fulv	110	NRG1_	33.429	24.195	0.236
740	164	G20	MCF7_	sen	3D 7days 1%FBS	Ribociclib+Fulv	110	NRG1_	31.857	24.195	0.236
741	165	G21	MCF7_	sen	3D 7days 1%FBS	Ribociclib+Fulv	111	NRG1_	33.876	24.195	0.236
742	166	G22	MCF7_	sen	3D 7days 1%FBS	Ribociclib+Fulv	111	NRG1_	32.6	24.195	0.236
743	167	G23	MCF7_	sen	3D 7days 1%FBS	Ribociclib+Fulv	112	NRG1_	33.043	24.195	0.236
744	168	G24	MCF7_	sen	3D 7days 1%FBS	Ribociclib+Fulv	112	NRG1_	32.818	24.195	0.236
745	169	H1	MCF7_	riboR	3D 7days 1%FBS	DMSO	11	NRG1_	34.213	24.195	0.236
746	170	H2	MCF7_	riboR	3D 7days 1%FBS	DMSO	11	NRG1_	33.948	24.195	0.236
747	171	H3	MCF7_	riboR	3D 7days 1%FBS	DMSO	12	NRG1_	34.092	24.195	0.236
748	172	H4	MCF7_	riboR	3D 7days 1%FBS	DMSO	12	NRG1_	34.199	24.195	0.236
749	173	H5	MCF7_	riboR	3D 7days 1%FBS	DMSO	13	NRG1_	34.426	24.195	0.236
750	174	H6	MCF7_	riboR	3D 7days 1%FBS	DMSO	13	NRG1_	34.886	24.195	0.236
751	175	H7	MCF7_	riboR	3D 7days 1%FBS	Ribociclib 0.5uM	14	NRG1_	34.73	24.195	0.236
752	176	H8	MCF7_	riboR	3D 7days 1%FBS	Ribociclib 0.5uM	14	NRG1_	34.357	24.195	0.236
753	177	H9	MCF7_	riboR	3D 7days 1%FBS	Ribociclib 0.5uM	15	NRG1_	34.438	24.195	0.236
754	178	H10	MCF7_	riboR	3D 7days 1%FBS	Ribociclib 0.5uM	15	NRG1_	34.191	24.195	0.236
755	179	H11	MCF7_	riboR	3D 7days 1%FBS	Ribociclib 0.5uM	16	NRG1_	36.002	24.195	0.236
756	180	H12	MCF7_	riboR	3D 7days 1%FBS	Ribociclib 0.5uM	16	NRG1_	33.765	24.195	0.236
757	181	H13	MCF7_	riboR	3D 7days 1%FBS	Fulvestrnt 3nM	17	NRG1_	31.92	24.195	0.236
758	182	H14	MCF7_	riboR	3D 7days 1%FBS	Fulvestrnt 3nM	17	NRG1_	33.344	24.195	0.236
759	183	H15	MCF7_	riboR	3D 7days 1%FBS	Fulvestrnt 3nM	18	NRG1_	33.875	24.195	0.236
760	184	H16	MCF7_	riboR	3D 7days 1%FBS	Fulvestrnt 3nM	18	NRG1_	32.177	24.195	0.236
761	185	H17	MCF7_	riboR	3D 7days 1%FBS	Fulvestrnt 3nM	19	NRG1_	33.728	24.195	0.236
762	186	H18	MCF7_	riboR	3D 7days 1%FBS	Fulvestrnt 3nM	19	NRG1_	33.147	24.195	0.236
763	187	H19	MCF7_	riboR	3D 7days 1%FBS	Ribociclib+Fulv	110	NRG1_	31.224	24.195	0.236
764	188	H20	MCF7_	riboR	3D 7days 1%FBS	Ribociclib+Fulv	110	NRG1_	32.59	24.195	0.236
765	189	H21	MCF7_	riboR	3D 7days 1%FBS	Ribociclib+Fulv	111	NRG1_	32.431	24.195	0.236
766	190	H22	MCF7_	riboR	3D 7days 1%FBS	Ribociclib+Fulv	111	NRG1_	NA	24.195	0.236
767	191	H23	MCF7_	riboR	3D 7days 1%FBS	Ribociclib+Fulv	112	NRG1_	31.971	24.195	0.236
768	192	H24	MCF7_	riboR	3D 7days 1%FBS	Ribociclib+Fulv	112	NRG1_	31.689	24.195	0.236
769	193	I1	MCF7_	sen	3D 7days 1%FBS	DMSO	11	ERBB1_	26.843	24.195	0.236
770	194	I2	MCF7_	sen	3D 7days 1%FBS	DMSO	11	ERBB1_	26.757	24.195	0.236
771	195	I3	MCF7_	sen	3D 7days 1%FBS	DMSO	12	ERBB1_	27.071	24.195	0.236
772	196	I4	MCF7_	sen	3D 7days 1%FBS	DMSO	12	ERBB1_	27.091	24.195	0.236
773	197	I5	MCF7_	sen	3D 7days 1%FBS	DMSO	13	ERBB1_	27.983	24.195	0.236
774	198	I6	MCF7_	sen	3D 7days 1%FBS	DMSO	13	ERBB1_	27.773	24.195	0.236
775	199	I7	MCF7_	sen	3D 7days 1%FBS	Ribociclib 0.5uM	14	ERBB1_	26.088	24.195	0.236
776	200	I8	MCF7_	sen	3D 7days 1%FBS	Ribociclib 0.5uM	14	ERBB1_	26.199	24.195	0.236
777	201	I9	MCF7_	sen	3D 7days 1%FBS	Ribociclib 0.5uM	15	ERBB1_	26.092	24.195	0.236
778	202	I10	MCF7_	sen	3D 7days 1%FBS	Ribociclib 0.5uM	15	ERBB1_	26.141	24.195	0.236
779	203	I11	MCF7_	sen	3D 7days 1%FBS	Ribociclib 0.5uM	16	ERBB1_	26.173	24.195	0.236
780	204	I12	MCF7_	sen	3D 7days 1%FBS	Ribociclib 0.5uM	16	ERBB1_	26.007	24.195	0.236
781	205	I13	MCF7_	sen	3D 7days 1%FBS	Fulvestrnt 3nM	17	ERBB1_	26.413	24.195	0.236
782	206	I14	MCF7_	sen	3D 7days 1%FBS	Fulvestrnt 3nM	17	ERBB1_	26.096	24.195	0.236
783	207	I15	MCF7_	sen	3D 7days 1%FBS	Fulvestrnt 3nM	18	ERBB1_	25.936	24.195	0.236
784	208	I16	MCF7_	sen	3D 7days 1%FBS	Fulvestrnt 3nM	18	ERBB1_	25.787	24.195	0.236
785	209	I17	MCF7_	sen	3D 7days 1%FBS	Fulvestrnt 3nM	19	ERBB1_	25.944	24.195	0.236
786	210	I18	MCF7_	sen	3D 7days 1%FBS	Fulvestrnt 3nM	19	ERBB1_	25.878	24.195	0.236
787	211	I19	MCF7_	sen	3D 7days 1%FBS	Ribociclib+Fulv	110	ERBB1_	25.671	24.195	0.236
788	212	I20	MCF7_	sen	3D 7days 1%FBS	Ribociclib+Fulv	110	ERBB1_	25.853	24.195	0.236
789	213	I21	MCF7_	sen	3D 7days 1%FBS	Ribociclib+Fulv	111	ERBB1_	25.6	24.195	0.236
790	214	I22	MCF7_	sen	3D 7days 1%FBS	Ribociclib+Fulv	111	ERBB1_	25.453	24.195	0.236
791	215	I23	MCF7_	sen	3D 7days 1%FBS	Ribociclib+Fulv	112	ERBB1_	25.512	24.195	0.236
792	216	I24	MCF7_	sen	3D 7days 1%FBS	Ribociclib+Fulv	112	ERBB1_	25.463	24.195	0.236
793	217	J1	MCF7_	riboR	3D 7days 1%FBS	DMSO	11	ERBB1_	25.855	24.195	0.236
794	218	J2	MCF7_	riboR	3D 7days 1%FBS	DMSO	11	ERBB1_	25.655	24.195	0.236
795	219	J3	MCF7_	riboR	3D 7days 1%FBS	DMSO	12	ERBB1_	26.119	24.195	0.236
796	220	J4	MCF7_	riboR	3D 7days 1%FBS	DMSO	12	ERBB1_	25.601	24.195	0.236
797	221	J5	MCF7_	riboR	3D 7days 1%FBS	DMSO	13	ERBB1_	25.801	24.195	0.236
798	222	J6	MCF7_	riboR	3D 7days 1%FBS	DMSO	13	ERBB1_	25.668	24.195	0.236
799	223	J7	MCF7_	riboR	3D 7days 1%FBS	Ribociclib 0.5uM	14	ERBB1_	25.492	24.195	0.236
800	224	J8	MCF7_	riboR	3D 7days 1%FBS	Ribociclib 0.5uM	14	ERBB1_	25.11	24.195	0.236
801	225	J9	MCF7_	riboR	3D 7days 1%FBS	Ribociclib 0.5uM	15	ERBB1_	25.213	24.195	0.236
802	226	J10	MCF7_	riboR	3D 7days 1%FBS	Ribociclib 0.5uM	15	ERBB1_	25.378	24.195	0.236
803	227	J11	MCF7_	riboR	3D 7days 1%FBS	Ribociclib 0.5uM	16	ERBB1_	25.012	24.195	0.236
804	228	J12	MCF7_	riboR	3D 7days 1%FBS	Ribociclib 0.5uM	16	ERBB1_	25.366	24.195	0.236
805	229	J13	MCF7_	riboR	3D 7days 1%FBS	Fulvestrnt 3nM	17	ERBB1_	24.877	24.195	0.236
806	230	J14	MCF7_	riboR	3D 7days 1%FBS	Fulvestrnt 3nM	17	ERBB1_	25.176	24.195	0.236
807	231	J15	MCF7_	riboR	3D 7days 1%FBS	Fulvestrnt 3nM	18	ERBB1_	24.84	24.195	0.236
808	232	J16	MCF7_	riboR	3D 7days 1%FBS	Fulvestrnt 3nM	18	ERBB1_	24.78	24.195	0.236
809	233	J17	MCF7_	riboR	3D 7days 1%FBS	Fulvestrnt 3nM	19	ERBB1_	24.839	24.195	0.236
810	234	J18	MCF7_	riboR	3D 7days 1%FBS	Fulvestrnt 3nM	19	ERBB1_	24.751	24.195	0.236
811	235	J19	MCF7_	riboR	3D 7days 1%FBS	Ribociclib+Fulv	110	ERBB1_	24.825	24.195	0.236
812	236	J20	MCF7_	riboR	3D 7days 1%FBS	Ribociclib+Fulv	110	ERBB1_	25.07	24.195	0.236
813	237	J21	MCF7_	riboR	3D 7days 1%FBS	Ribociclib+Fulv	111	ERBB1_	24.973	24.195	0.236
814	238	J22	MCF7_	riboR	3D 7days 1%FBS	Ribociclib+Fulv	111	ERBB1_	25.125	24.195	0.236
815	239	J23	MCF7_	riboR	3D 7days 1%FBS	Ribociclib+Fulv	112	ERBB1_	24.878	24.195	0.236
816	240	J24	MCF7_	riboR	3D 7days 1%FBS	Ribociclib+Fulv	112	ERBB1_	25.193	24.195	0.236
817	241	K1	MCF7_	sen	3D 7days 1%FBS	DMSO	11	ERBB2_	23.594	24.195	0.236
818	242	K2	MCF7_	sen	3D 7days 1%FBS	DMSO	11	ERBB2_	24.548	24.195	0.236
819	243	K3	MCF7_	sen	3D 7days 1%FBS	DMSO	12	ERBB2_	24.055	24.195	0.236
820	244	K4	MCF7_	sen	3D 7days 1%FBS	DMSO	12	ERBB2_	23.922	24.195	0.236
821	245	K5	MCF7_	sen	3D 7days 1%FBS	DMSO	13	ERBB2_	24.392	24.195	0.236
822	246	K6	MCF7_	sen	3D 7days 1%FBS	DMSO	13	ERBB2_	24.523	24.195	0.236
823	247	K7	MCF7_	sen	3D 7days 1%FBS	Ribociclib 0.5uM	14	ERBB2_	23.558	24.195	0.236
824	248	K8	MCF7_	sen	3D 7days 1%FBS	Ribociclib 0.5uM	14	ERBB2_	23.583	24.195	0.236
825	249	K9	MCF7_	sen	3D 7days 1%FBS	Ribociclib 0.5uM	15	ERBB2_	23.756	24.195	0.236
826	250	K10	MCF7_	sen	3D 7days 1%FBS	Ribociclib 0.5uM	15	ERBB2_	23.621	24.195	0.236
827	251	K11	MCF7_	sen	3D 7days 1%FBS	Ribociclib 0.5uM	16	ERBB2_	23.579	24.195	0.236
828	252	K12	MCF7_	sen	3D 7days 1%FBS	Ribociclib 0.5uM	16	ERBB2_	23.773	24.195	0.236
829	253	K13	MCF7_	sen	3D 7days 1%FBS	Fulvestrnt 3nM	17	ERBB2_	23.283	24.195	0.236
830	254	K14	MCF7_	sen	3D 7days 1%FBS	Fulvestrnt 3nM	17	ERBB2_	23.54	24.195	0.236
831	255	K15	MCF7_	sen	3D 7days 1%FBS	Fulvestrnt 3nM	18	ERBB2_	23.156	24.195	0.236
832	256	K16	MCF7_	sen	3D 7days 1%FBS	Fulvestrnt 3nM	18	ERBB2_	NA	24.195	0.236
833	257	K17	MCF7_	sen	3D 7days 1%FBS	Fulvestrnt 3nM	19	ERBB2_	23.12	24.195	0.236
834	258	K18	MCF7_	sen	3D 7days 1%FBS	Fulvestrnt 3nM	19	ERBB2_	23.212	24.195	0.236
835	259	K19	MCF7_	sen	3D 7days 1%FBS	Ribociclib+Fulv	110	ERBB2_	23.753	24.195	0.236
836	260	K20	MCF7_	sen	3D 7days 1%FBS	Ribociclib+Fulv	110	ERBB2_	23.816	24.195	0.236
837	261	K21	MCF7_	sen	3D 7days 1%FBS	Ribociclib+Fulv	111	ERBB2_	23.939	24.195	0.236
838	262	K22	MCF7_	sen	3D 7days 1%FBS	Ribociclib+Fulv	111	ERBB2_	23.398	24.195	0.236
839	263	K23	MCF7_	sen	3D 7days 1%FBS	Ribociclib+Fulv	112	ERBB2_	23.496	24.195	0.236
840	264	K24	MCF7_	sen	3D 7days 1%FBS	Ribociclib+Fulv	112	ERBB2_	23.531	24.195	0.236
841	265	L1	MCF7_	riboR	3D 7days 1%FBS	DMSO	11	ERBB2_	24.265	24.195	0.236
842	266	L2	MCF7_	riboR	3D 7days 1%FBS	DMSO	11	ERBB2_	24.158	24.195	0.236
843	267	L3	MCF7_	riboR	3D 7days 1%FBS	DMSO	12	ERBB2_	24.266	24.195	0.236
844	268	L4	MCF7_	riboR	3D 7days 1%FBS	DMSO	12	ERBB2_	24.333	24.195	0.236
845	269	L5	MCF7_	riboR	3D 7days 1%FBS	DMSO	13	ERBB2_	24.452	24.195	0.236
846	270	L6	MCF7_	riboR	3D 7days 1%FBS	DMSO	13	ERBB2_	24.381	24.195	0.236
847	271	L7	MCF7_	riboR	3D 7days 1%FBS	Ribociclib 0.5uM	14	ERBB2_	23.952	24.195	0.236
848	272	L8	MCF7_	riboR	3D 7days 1%FBS	Ribociclib 0.5uM	14	ERBB2_	23.947	24.195	0.236
849	273	L9	MCF7_	riboR	3D 7days 1%FBS	Ribociclib 0.5uM	15	ERBB2_	24.099	24.195	0.236
850	274	L10	MCF7_	riboR	3D 7days 1%FBS	Ribociclib 0.5uM	15	ERBB2_	24.052	24.195	0.236
851	275	L11	MCF7_	riboR	3D 7days 1%FBS	Ribociclib 0.5uM	16	ERBB2_	23.71	24.195	0.236
852	276	L12	MCF7_	riboR	3D 7days 1%FBS	Ribociclib 0.5uM	16	ERBB2_	23.73	24.195	0.236
853	277	L13	MCF7_	riboR	3D 7days 1%FBS	Fulvestrnt 3nM	17	ERBB2_	22.854	24.195	0.236
854	278	L14	MCF7_	riboR	3D 7days 1%FBS	Fulvestrnt 3nM	17	ERBB2_	22.822	24.195	0.236
855	279	L15	MCF7_	riboR	3D 7days 1%FBS	Fulvestrnt 3nM	18	ERBB2_	22.741	24.195	0.236
856	280	L16	MCF7_	riboR	3D 7days 1%FBS	Fulvestrnt 3nM	18	ERBB2_	22.767	24.195	0.236
857	281	L17	MCF7_	riboR	3D 7days 1%FBS	Fulvestrnt 3nM	19	ERBB2_	22.864	24.195	0.236
858	282	L18	MCF7_	riboR	3D 7days 1%FBS	Fulvestrnt 3nM	19	ERBB2_	22.726	24.195	0.236
859	283	L19	MCF7_	riboR	3D 7days 1%FBS	Ribociclib+Fulv	110	ERBB2_	23.028	24.195	0.236
860	284	L20	MCF7_	riboR	3D 7days 1%FBS	Ribociclib+Fulv	110	ERBB2_	23.002	24.195	0.236
861	285	L21	MCF7_	riboR	3D 7days 1%FBS	Ribociclib+Fulv	111	ERBB2_	22.925	24.195	0.236
862	286	L22	MCF7_	riboR	3D 7days 1%FBS	Ribociclib+Fulv	111	ERBB2_	22.858	24.195	0.236
863	287	L23	MCF7_	riboR	3D 7days 1%FBS	Ribociclib+Fulv	112	ERBB2_	22.804	24.195	0.236
864	288	L24	MCF7_	riboR	3D 7days 1%FBS	Ribociclib+Fulv	112	ERBB2_	22.889	24.195	0.236
865	289	M1	MCF7_	sen	3D 7days 1%FBS	DMSO	11	ERBB3_	20.381	24.195	0.236
866	290	M2	MCF7_	sen	3D 7days 1%FBS	DMSO	11	ERBB3_	20.357	24.195	0.236
867	291	M3	MCF7_	sen	3D 7days 1%FBS	DMSO	12	ERBB3_	20.886	24.195	0.236
868	292	M4	MCF7_	sen	3D 7days 1%FBS	DMSO	12	ERBB3_	20.943	24.195	0.236
869	293	M5	MCF7_	sen	3D 7days 1%FBS	DMSO	13	ERBB3_	21.136	24.195	0.236
870	294	M6	MCF7_	sen	3D 7days 1%FBS	DMSO	13	ERBB3_	21.1	24.195	0.236
871	295	M7	MCF7_	sen	3D 7days 1%FBS	Ribociclib 0.5uM	14	ERBB3_	20.846	24.195	0.236
872	296	M8	MCF7_	sen	3D 7days 1%FBS	Ribociclib 0.5uM	14	ERBB3_	20.846	24.195	0.236
873	297	M9	MCF7_	sen	3D 7days 1%FBS	Ribociclib 0.5uM	15	ERBB3_	20.986	24.195	0.236
874	298	M10	MCF7_	sen	3D 7days 1%FBS	Ribociclib 0.5uM	15	ERBB3_	20.965	24.195	0.236
875	299	M11	MCF7_	sen	3D 7days 1%FBS	Ribociclib 0.5uM	16	ERBB3_	20.767	24.195	0.236
876	300	M12	MCF7_	sen	3D 7days 1%FBS	Ribociclib 0.5uM	16	ERBB3_	20.91	24.195	0.236
877	301	M13	MCF7_	sen	3D 7days 1%FBS	Fulvestrnt 3nM	17	ERBB3_	20.687	24.195	0.236
878	302	M14	MCF7_	sen	3D 7days 1%FBS	Fulvestrnt 3nM	17	ERBB3_	20.7	24.195	0.236
879	303	M15	MCF7_	sen	3D 7days 1%FBS	Fulvestrnt 3nM	18	ERBB3_	20.545	24.195	0.236
880	304	M16	MCF7_	sen	3D 7days 1%FBS	Fulvestrnt 3nM	18	ERBB3_	20.476	24.195	0.236
881	305	M17	MCF7_	sen	3D 7days 1%FBS	Fulvestrnt 3nM	19	ERBB3_	20.593	24.195	0.236
882	306	M18	MCF7_	sen	3D 7days 1%FBS	Fulvestrnt 3nM	19	ERBB3_	20.752	24.195	0.236
883	307	M19	MCF7_	sen	3D 7days 1%FBS	Ribociclib+Fulv	110	ERBB3_	20.874	24.195	0.236
884	308	M20	MCF7_	sen	3D 7days 1%FBS	Ribociclib+Fulv	110	ERBB3_	20.951	24.195	0.236
885	309	M21	MCF7_	sen	3D 7days 1%FBS	Ribociclib+Fulv	111	ERBB3_	20.769	24.195	0.236
886	310	M22	MCF7_	sen	3D 7days 1%FBS	Ribociclib+Fulv	111	ERBB3_	20.995	24.195	0.236
887	311	M23	MCF7_	sen	3D 7days 1%FBS	Ribociclib+Fulv	112	ERBB3_	21.038	24.195	0.236
888	312	M24	MCF7_	sen	3D 7days 1%FBS	Ribociclib+Fulv	112	ERBB3_	21.022	24.195	0.236
889	313	N1	MCF7_	riboR	3D 7days 1%FBS	DMSO	11	ERBB3_	20.753	24.195	0.236
890	314	N2	MCF7_	riboR	3D 7days 1%FBS	DMSO	11	ERBB3_	20.656	24.195	0.236
891	315	N3	MCF7_	riboR	3D 7days 1%FBS	DMSO	12	ERBB3_	NA	24.195	0.236
892	316	N4	MCF7_	riboR	3D 7days 1%FBS	DMSO	12	ERBB3_	20.647	24.195	0.236
893	317	N5	MCF7_	riboR	3D 7days 1%FBS	DMSO	13	ERBB3_	20.733	24.195	0.236
894	318	N6	MCF7_	riboR	3D 7days 1%FBS	DMSO	13	ERBB3_	20.721	24.195	0.236
895	319	N7	MCF7_	riboR	3D 7days 1%FBS	Ribociclib 0.5uM	14	ERBB3_	20.632	24.195	0.236
896	320	N8	MCF7_	riboR	3D 7days 1%FBS	Ribociclib 0.5uM	14	ERBB3_	20.696	24.195	0.236
897	321	N9	MCF7_	riboR	3D 7days 1%FBS	Ribociclib 0.5uM	15	ERBB3_	20.448	24.195	0.236
898	322	N10	MCF7_	riboR	3D 7days 1%FBS	Ribociclib 0.5uM	15	ERBB3_	20.646	24.195	0.236
899	323	N11	MCF7_	riboR	3D 7days 1%FBS	Ribociclib 0.5uM	16	ERBB3_	20.447	24.195	0.236
900	324	N12	MCF7_	riboR	3D 7days 1%FBS	Ribociclib 0.5uM	16	ERBB3_	20.558	24.195	0.236
901	325	N13	MCF7_	riboR	3D 7days 1%FBS	Fulvestrnt 3nM	17	ERBB3_	20.327	24.195	0.236
902	326	N14	MCF7_	riboR	3D 7days 1%FBS	Fulvestrnt 3nM	17	ERBB3_	20.004	24.195	0.236
903	327	N15	MCF7_	riboR	3D 7days 1%FBS	Fulvestrnt 3nM	18	ERBB3_	19.836	24.195	0.236
904	328	N16	MCF7_	riboR	3D 7days 1%FBS	Fulvestrnt 3nM	18	ERBB3_	19.951	24.195	0.236
905	329	N17	MCF7_	riboR	3D 7days 1%FBS	Fulvestrnt 3nM	19	ERBB3_	20.002	24.195	0.236
906	330	N18	MCF7_	riboR	3D 7days 1%FBS	Fulvestrnt 3nM	19	ERBB3_	20.199	24.195	0.236
907	331	N19	MCF7_	riboR	3D 7days 1%FBS	Ribociclib+Fulv	110	ERBB3_	20.423	24.195	0.236
908	332	N20	MCF7_	riboR	3D 7days 1%FBS	Ribociclib+Fulv	110	ERBB3_	20.318	24.195	0.236
909	333	N21	MCF7_	riboR	3D 7days 1%FBS	Ribociclib+Fulv	111	ERBB3_	20.328	24.195	0.236
910	334	N22	MCF7_	riboR	3D 7days 1%FBS	Ribociclib+Fulv	111	ERBB3_	20.288	24.195	0.236
911	335	N23	MCF7_	riboR	3D 7days 1%FBS	Ribociclib+Fulv	112	ERBB3_	20.176	24.195	0.236
912	336	N24	MCF7_	riboR	3D 7days 1%FBS	Ribociclib+Fulv	112	ERBB3_	20.34	24.195	0.236
913	337	O1	MCF7_	sen	3D 7days 1%FBS	DMSO	11	ERBB4_	23.951	24.195	0.236
914	338	O2	MCF7_	sen	3D 7days 1%FBS	DMSO	11	ERBB4_	24.083	24.195	0.236
915	339	O3	MCF7_	sen	3D 7days 1%FBS	DMSO	12	ERBB4_	24.315	24.195	0.236
916	340	O4	MCF7_	sen	3D 7days 1%FBS	DMSO	12	ERBB4_	24.496	24.195	0.236
917	341	O5	MCF7_	sen	3D 7days 1%FBS	DMSO	13	ERBB4_	24.996	24.195	0.236
918	342	O6	MCF7_	sen	3D 7days 1%FBS	DMSO	13	ERBB4_	24.894	24.195	0.236
919	343	O7	MCF7_	sen	3D 7days 1%FBS	Ribociclib 0.5uM	14	ERBB4_	23.463	24.195	0.236
920	344	O8	MCF7_	sen	3D 7days 1%FBS	Ribociclib 0.5uM	14	ERBB4_	23.454	24.195	0.236
921	345	O9	MCF7_	sen	3D 7days 1%FBS	Ribociclib 0.5uM	15	ERBB4_	23.593	24.195	0.236
922	346	O10	MCF7_	sen	3D 7days 1%FBS	Ribociclib 0.5uM	15	ERBB4_	23.49	24.195	0.236
923	347	O11	MCF7_	sen	3D 7days 1%FBS	Ribociclib 0.5uM	16	ERBB4_	23.178	24.195	0.236
924	348	O12	MCF7_	sen	3D 7days 1%FBS	Ribociclib 0.5uM	16	ERBB4_	23.194	24.195	0.236
925	349	O13	MCF7_	sen	3D 7days 1%FBS	Fulvestrnt 3nM	17	ERBB4_	22.995	24.195	0.236
926	350	O14	MCF7_	sen	3D 7days 1%FBS	Fulvestrnt 3nM	17	ERBB4_	22.941	24.195	0.236
927	351	O15	MCF7_	sen	3D 7days 1%FBS	Fulvestrnt 3nM	18	ERBB4_	22.636	24.195	0.236
928	352	O16	MCF7_	sen	3D 7days 1%FBS	Fulvestrnt 3nM	18	ERBB4_	22.69	24.195	0.236
929	353	O17	MCF7_	sen	3D 7days 1%FBS	Fulvestrnt 3nM	19	ERBB4_	22.715	24.195	0.236
930	354	O18	MCF7_	sen	3D 7days 1%FBS	Fulvestrnt 3nM	19	ERBB4_	22.7	24.195	0.236
931	355	O19	MCF7_	sen	3D 7days 1%FBS	Ribociclib+Fulv	110	ERBB4_	23.313	24.195	0.236
932	356	O20	MCF7_	sen	3D 7days 1%FBS	Ribociclib+Fulv	110	ERBB4_	23.335	24.195	0.236
933	357	O21	MCF7_	sen	3D 7days 1%FBS	Ribociclib+Fulv	111	ERBB4_	23.105	24.195	0.236
934	358	O22	MCF7_	sen	3D 7days 1%FBS	Ribociclib+Fulv	111	ERBB4_	23.002	24.195	0.236
935	359	O23	MCF7_	sen	3D 7days 1%FBS	Ribociclib+Fulv	112	ERBB4_	22.763	24.195	0.236
936	360	O24	MCF7_	sen	3D 7days 1%FBS	Ribociclib+Fulv	112	ERBB4_	23.119	24.195	0.236
937	361	P1	MCF7_	riboR	3D 7days 1%FBS	DMSO	11	ERBB4_	22.594	24.195	0.236
938	362	P2	MCF7_	riboR	3D 7days 1%FBS	DMSO	11	ERBB4_	22.545	24.195	0.236
939	363	P3	MCF7_	riboR	3D 7days 1%FBS	DMSO	12	ERBB4_	22.74	24.195	0.236
940	364	P4	MCF7_	riboR	3D 7days 1%FBS	DMSO	12	ERBB4_	22.791	24.195	0.236
941	365	P5	MCF7_	riboR	3D 7days 1%FBS	DMSO	13	ERBB4_	22.735	24.195	0.236
942	366	P6	MCF7_	riboR	3D 7days 1%FBS	DMSO	13	ERBB4_	22.723	24.195	0.236
943	367	P7	MCF7_	riboR	3D 7days 1%FBS	Ribociclib 0.5uM	14	ERBB4_	22.18	24.195	0.236
944	368	P8	MCF7_	riboR	3D 7days 1%FBS	Ribociclib 0.5uM	14	ERBB4_	22.284	24.195	0.236
945	369	P9	MCF7_	riboR	3D 7days 1%FBS	Ribociclib 0.5uM	15	ERBB4_	21.818	24.195	0.236
946	370	P10	MCF7_	riboR	3D 7days 1%FBS	Ribociclib 0.5uM	15	ERBB4_	22.394	24.195	0.236
947	371	P11	MCF7_	riboR	3D 7days 1%FBS	Ribociclib 0.5uM	16	ERBB4_	22.113	24.195	0.236
948	372	P12	MCF7_	riboR	3D 7days 1%FBS	Ribociclib 0.5uM	16	ERBB4_	22.356	24.195	0.236
949	373	P13	MCF7_	riboR	3D 7days 1%FBS	Fulvestrnt 3nM	17	ERBB4_	21.716	24.195	0.236
950	374	P14	MCF7_	riboR	3D 7days 1%FBS	Fulvestrnt 3nM	17	ERBB4_	21.7	24.195	0.236
951	375	P15	MCF7_	riboR	3D 7days 1%FBS	Fulvestrnt 3nM	18	ERBB4_	21.527	24.195	0.236
952	376	P16	MCF7_	riboR	3D 7days 1%FBS	Fulvestrnt 3nM	18	ERBB4_	21.514	24.195	0.236
953	377	P17	MCF7_	riboR	3D 7days 1%FBS	Fulvestrnt 3nM	19	ERBB4_	21.515	24.195	0.236
954	378	P18	MCF7_	riboR	3D 7days 1%FBS	Fulvestrnt 3nM	19	ERBB4_	21.652	24.195	0.236
955	379	P19	MCF7_	riboR	3D 7days 1%FBS	Ribociclib+Fulv	110	ERBB4_	21.475	24.195	0.236
956	380	P20	MCF7_	riboR	3D 7days 1%FBS	Ribociclib+Fulv	110	ERBB4_	21.455	24.195	0.236
957	381	P21	MCF7_	riboR	3D 7days 1%FBS	Ribociclib+Fulv	111	ERBB4_	20.656	24.195	0.236
958	382	P22	MCF7_	riboR	3D 7days 1%FBS	Ribociclib+Fulv	111	ERBB4_	21.404	24.195	0.236
959	383	P23	MCF7_	riboR	3D 7days 1%FBS	Ribociclib+Fulv	112	ERBB4_	21.414	24.195	0.236
960	384	P24	MCF7_	riboR	3D 7days 1%FBS	Ribociclib+Fulv	112	ERBB4_	21.64	24.195	0.236
961	1	A1	T47D_	sen	3D 7days 1%FBS	DMSO	11	RPLP0_	17.885	24.745	0.252
962	2	A2	T47D_	sen	3D 7days 1%FBS	DMSO	11	RPLP0_	17.414	24.745	0.252
963	3	A3	T47D_	sen	3D 7days 1%FBS	DMSO	12	RPLP0_	17.896	24.745	0.252
964	4	A4	T47D_	sen	3D 7days 1%FBS	DMSO	12	RPLP0_	18.001	24.745	0.252
965	5	A5	T47D_	sen	3D 7days 1%FBS	DMSO	13	RPLP0_	17.596	24.745	0.252
966	6	A6	T47D_	sen	3D 7days 1%FBS	DMSO	13	RPLP0_	17.699	24.745	0.252
967	7	A7	T47D_	sen	3D 7days 1%FBS	Ribociclib 0.5uM	14	RPLP0_	17.249	24.745	0.252
968	8	A8	T47D_	sen	3D 7days 1%FBS	Ribociclib 0.5uM	14	RPLP0_	17.426	24.745	0.252
969	9	A9	T47D_	sen	3D 7days 1%FBS	Ribociclib 0.5uM	15	RPLP0_	17.346	24.745	0.252
970	10	A10	T47D_	sen	3D 7days 1%FBS	Ribociclib 0.5uM	15	RPLP0_	17.405	24.745	0.252
971	11	A11	T47D_	sen	3D 7days 1%FBS	Ribociclib 0.5uM	16	RPLP0_	17.404	24.745	0.252
972	12	A12	T47D_	sen	3D 7days 1%FBS	Ribociclib 0.5uM	16	RPLP0_	17.55	24.745	0.252
973	13	A13	T47D_	sen	3D 7days 1%FBS	Fulvestrnt 3nM	17	RPLP0_	16.915	24.745	0.252
974	14	A14	T47D_	sen	3D 7days 1%FBS	Fulvestrnt 3nM	17	RPLP0_	17.037	24.745	0.252
975	15	A15	T47D_	sen	3D 7days 1%FBS	Fulvestrnt 3nM	18	RPLP0_	16.937	24.745	0.252
976	16	A16	T47D_	sen	3D 7days 1%FBS	Fulvestrnt 3nM	18	RPLP0_	16.949	24.745	0.252
977	17	A17	T47D_	sen	3D 7days 1%FBS	Fulvestrnt 3nM	19	RPLP0_	17.292	24.745	0.252
978	18	A18	T47D_	sen	3D 7days 1%FBS	Fulvestrnt 3nM	19	RPLP0_	17.673	24.745	0.252
979	19	A19	T47D_	sen	3D 7days 1%FBS	Ribociclib+Fulv	110	RPLP0_	17.318	24.745	0.252
980	20	A20	T47D_	sen	3D 7days 1%FBS	Ribociclib+Fulv	110	RPLP0_	17.483	24.745	0.252
981	21	A21	T47D_	sen	3D 7days 1%FBS	Ribociclib+Fulv	111	RPLP0_	17.227	24.745	0.252
982	22	A22	T47D_	sen	3D 7days 1%FBS	Ribociclib+Fulv	111	RPLP0_	17.384	24.745	0.252
983	23	A23	T47D_	sen	3D 7days 1%FBS	Ribociclib+Fulv	112	RPLP0_	17.197	24.745	0.252
984	24	A24	T47D_	sen	3D 7days 1%FBS	Ribociclib+Fulv	112	RPLP0_	17.31	24.745	0.252
985	25	B1	T47D_	riboR	3D 7days 1%FBS	DMSO	11	RPLP0_	18.907	24.745	0.252
986	26	B2	T47D_	riboR	3D 7days 1%FBS	DMSO	11	RPLP0_	18.659	24.745	0.252
987	27	B3	T47D_	riboR	3D 7days 1%FBS	DMSO	12	RPLP0_	17.507	24.745	0.252
988	28	B4	T47D_	riboR	3D 7days 1%FBS	DMSO	12	RPLP0_	18.1	24.745	0.252
989	29	B5	T47D_	riboR	3D 7days 1%FBS	DMSO	13	RPLP0_	18.664	24.745	0.252
990	30	B6	T47D_	riboR	3D 7days 1%FBS	DMSO	13	RPLP0_	18.76	24.745	0.252
991	31	B7	T47D_	riboR	3D 7days 1%FBS	Ribociclib 0.5uM	14	RPLP0_	17.771	24.745	0.252
992	32	B8	T47D_	riboR	3D 7days 1%FBS	Ribociclib 0.5uM	14	RPLP0_	17.721	24.745	0.252
993	33	B9	T47D_	riboR	3D 7days 1%FBS	Ribociclib 0.5uM	15	RPLP0_	17.361	24.745	0.252
994	34	B10	T47D_	riboR	3D 7days 1%FBS	Ribociclib 0.5uM	15	RPLP0_	17.414	24.745	0.252
995	35	B11	T47D_	riboR	3D 7days 1%FBS	Ribociclib 0.5uM	16	RPLP0_	17.924	24.745	0.252
996	36	B12	T47D_	riboR	3D 7days 1%FBS	Ribociclib 0.5uM	16	RPLP0_	17.878	24.745	0.252
997	37	B13	T47D_	riboR	3D 7days 1%FBS	Fulvestrnt 3nM	17	RPLP0_	18.494	24.745	0.252
998	38	B14	T47D_	riboR	3D 7days 1%FBS	Fulvestrnt 3nM	17	RPLP0_	18.511	24.745	0.252
999	39	B15	T47D_	riboR	3D 7days 1%FBS	Fulvestrnt 3nM	18	RPLP0_	19.478	24.745	0.252
1000	40	B16	T47D_	riboR	3D 7days 1%FBS	Fulvestrnt 3nM	18	RPLP0_	19.548	24.745	0.252
1001	41	B17	T47D_	riboR	3D 7days 1%FBS	Fulvestrnt 3nM	19	RPLP0_	18.297	24.745	0.252
1002	42	B18	T47D_	riboR	3D 7days 1%FBS	Fulvestrnt 3nM	19	RPLP0_	18.439	24.745	0.252
1003	43	B19	T47D_	riboR	3D 7days 1%FBS	Ribociclib+Fulv	110	RPLP0_	17.801	24.745	0.252
1004	44	B20	T47D_	riboR	3D 7days 1%FBS	Ribociclib+Fulv	110	RPLP0_	17.874	24.745	0.252
1005	45	B21	T47D_	riboR	3D 7days 1%FBS	Ribociclib+Fulv	111	RPLP0_	17.519	24.745	0.252
1006	46	B22	T47D_	riboR	3D 7days 1%FBS	Ribociclib+Fulv	111	RPLP0_	18.059	24.745	0.252
1007	47	B23	T47D_	riboR	3D 7days 1%FBS	Ribociclib+Fulv	112	RPLP0_	17.625	24.745	0.252
1008	48	B24	T47D_	riboR	3D 7days 1%FBS	Ribociclib+Fulv	112	RPLP0_	17.561	24.745	0.252
1009	49	C1	T47D_	sen	3D 7days 1%FBS	DMSO	11	TGFb1_	26.375	24.745	0.252
1010	50	C2	T47D_	sen	3D 7days 1%FBS	DMSO	11	TGFb1_	26.648	24.745	0.252
1011	51	C3	T47D_	sen	3D 7days 1%FBS	DMSO	12	TGFb1_	26.486	24.745	0.252
1012	52	C4	T47D_	sen	3D 7days 1%FBS	DMSO	12	TGFb1_	26.543	24.745	0.252
1013	53	C5	T47D_	sen	3D 7days 1%FBS	DMSO	13	TGFb1_	26.371	24.745	0.252
1014	54	C6	T47D_	sen	3D 7days 1%FBS	DMSO	13	TGFb1_	26.311	24.745	0.252
1015	55	C7	T47D_	sen	3D 7days 1%FBS	Ribociclib 0.5uM	14	TGFb1_	26.71	24.745	0.252
1016	56	C8	T47D_	sen	3D 7days 1%FBS	Ribociclib 0.5uM	14	TGFb1_	26.598	24.745	0.252
1017	57	C9	T47D_	sen	3D 7days 1%FBS	Ribociclib 0.5uM	15	TGFb1_	26.554	24.745	0.252
1018	58	C10	T47D_	sen	3D 7days 1%FBS	Ribociclib 0.5uM	15	TGFb1_	26.403	24.745	0.252
1019	59	C11	T47D_	sen	3D 7days 1%FBS	Ribociclib 0.5uM	16	TGFb1_	26.745	24.745	0.252
1020	60	C12	T47D_	sen	3D 7days 1%FBS	Ribociclib 0.5uM	16	TGFb1_	26.707	24.745	0.252
1021	61	C13	T47D_	sen	3D 7days 1%FBS	Fulvestrnt 3nM	17	TGFb1_	28.931	24.745	0.252
1022	62	C14	T47D_	sen	3D 7days 1%FBS	Fulvestrnt 3nM	17	TGFb1_	29.336	24.745	0.252
1023	63	C15	T47D_	sen	3D 7days 1%FBS	Fulvestrnt 3nM	18	TGFb1_	28.935	24.745	0.252
1024	64	C16	T47D_	sen	3D 7days 1%FBS	Fulvestrnt 3nM	18	TGFb1_	28.82	24.745	0.252
1025	65	C17	T47D_	sen	3D 7days 1%FBS	Fulvestrnt 3nM	19	TGFb1_	29.302	24.745	0.252
1026	66	C18	T47D_	sen	3D 7days 1%FBS	Fulvestrnt 3nM	19	TGFb1_	28.701	24.745	0.252
1027	67	C19	T47D_	sen	3D 7days 1%FBS	Ribociclib+Fulv	110	TGFb1_	29.297	24.745	0.252
1028	68	C20	T47D_	sen	3D 7days 1%FBS	Ribociclib+Fulv	110	TGFb1_	29.132	24.745	0.252
1029	69	C21	T47D_	sen	3D 7days 1%FBS	Ribociclib+Fulv	111	TGFb1_	29.397	24.745	0.252
1030	70	C22	T47D_	sen	3D 7days 1%FBS	Ribociclib+Fulv	111	TGFb1_	29.09	24.745	0.252
1031	71	C23	T47D_	sen	3D 7days 1%FBS	Ribociclib+Fulv	112	TGFb1_	29.591	24.745	0.252
1032	72	C24	T47D_	sen	3D 7days 1%FBS	Ribociclib+Fulv	112	TGFb1_	29.384	24.745	0.252
1033	73	D1	T47D_	riboR	3D 7days 1%FBS	DMSO	11	TGFb1_	29.481	24.745	0.252
1034	74	D2	T47D_	riboR	3D 7days 1%FBS	DMSO	11	TGFb1_	29.791	24.745	0.252
1035	75	D3	T47D_	riboR	3D 7days 1%FBS	DMSO	12	TGFb1_	29.239	24.745	0.252
1036	76	D4	T47D_	riboR	3D 7days 1%FBS	DMSO	12	TGFb1_	29.232	24.745	0.252
1037	77	D5	T47D_	riboR	3D 7days 1%FBS	DMSO	13	TGFb1_	29.615	24.745	0.252
1038	78	D6	T47D_	riboR	3D 7days 1%FBS	DMSO	13	TGFb1_	29.568	24.745	0.252
1039	79	D7	T47D_	riboR	3D 7days 1%FBS	Ribociclib 0.5uM	14	TGFb1_	29.409	24.745	0.252
1040	80	D8	T47D_	riboR	3D 7days 1%FBS	Ribociclib 0.5uM	14	TGFb1_	29.233	24.745	0.252
1041	81	D9	T47D_	riboR	3D 7days 1%FBS	Ribociclib 0.5uM	15	TGFb1_	28.711	24.745	0.252
1042	82	D10	T47D_	riboR	3D 7days 1%FBS	Ribociclib 0.5uM	15	TGFb1_	28.839	24.745	0.252
1043	83	D11	T47D_	riboR	3D 7days 1%FBS	Ribociclib 0.5uM	16	TGFb1_	29.033	24.745	0.252
1044	84	D12	T47D_	riboR	3D 7days 1%FBS	Ribociclib 0.5uM	16	TGFb1_	29.129	24.745	0.252
1045	85	D13	T47D_	riboR	3D 7days 1%FBS	Fulvestrnt 3nM	17	TGFb1_	32.352	24.745	0.252
1046	86	D14	T47D_	riboR	3D 7days 1%FBS	Fulvestrnt 3nM	17	TGFb1_	31.771	24.745	0.252
1047	87	D15	T47D_	riboR	3D 7days 1%FBS	Fulvestrnt 3nM	18	TGFb1_	NA	24.745	0.252
1048	88	D16	T47D_	riboR	3D 7days 1%FBS	Fulvestrnt 3nM	18	TGFb1_	33.489	24.745	0.252
1049	89	D17	T47D_	riboR	3D 7days 1%FBS	Fulvestrnt 3nM	19	TGFb1_	31.876	24.745	0.252
1050	90	D18	T47D_	riboR	3D 7days 1%FBS	Fulvestrnt 3nM	19	TGFb1_	32.137	24.745	0.252
1051	91	D19	T47D_	riboR	3D 7days 1%FBS	Ribociclib+Fulv	110	TGFb1_	31.488	24.745	0.252
1052	92	D20	T47D_	riboR	3D 7days 1%FBS	Ribociclib+Fulv	110	TGFb1_	31.475	24.745	0.252
1053	93	D21	T47D_	riboR	3D 7days 1%FBS	Ribociclib+Fulv	111	TGFb1_	31.375	24.745	0.252
1054	94	D22	T47D_	riboR	3D 7days 1%FBS	Ribociclib+Fulv	111	TGFb1_	31.261	24.745	0.252
1055	95	D23	T47D_	riboR	3D 7days 1%FBS	Ribociclib+Fulv	112	TGFb1_	31.062	24.745	0.252
1056	96	D24	T47D_	riboR	3D 7days 1%FBS	Ribociclib+Fulv	112	TGFb1_	31.498	24.745	0.252
1057	97	E1	T47D_	sen	3D 7days 1%FBS	DMSO	11	HBEGF	25.785	24.745	0.252
1058	98	E2	T47D_	sen	3D 7days 1%FBS	DMSO	11	HBEGF	25.815	24.745	0.252
1059	99	E3	T47D_	sen	3D 7days 1%FBS	DMSO	12	HBEGF	26.189	24.745	0.252
1060	100	E4	T47D_	sen	3D 7days 1%FBS	DMSO	12	HBEGF	26.011	24.745	0.252
1061	101	E5	T47D_	sen	3D 7days 1%FBS	DMSO	13	HBEGF	25.803	24.745	0.252
1062	102	E6	T47D_	sen	3D 7days 1%FBS	DMSO	13	HBEGF	25.869	24.745	0.252
1063	103	E7	T47D_	sen	3D 7days 1%FBS	Ribociclib 0.5uM	14	HBEGF	25.479	24.745	0.252
1064	104	E8	T47D_	sen	3D 7days 1%FBS	Ribociclib 0.5uM	14	HBEGF	25.419	24.745	0.252
1065	105	E9	T47D_	sen	3D 7days 1%FBS	Ribociclib 0.5uM	15	HBEGF	24.905	24.745	0.252
1066	106	E10	T47D_	sen	3D 7days 1%FBS	Ribociclib 0.5uM	15	HBEGF	24.98	24.745	0.252
1067	107	E11	T47D_	sen	3D 7days 1%FBS	Ribociclib 0.5uM	16	HBEGF	25.376	24.745	0.252
1068	108	E12	T47D_	sen	3D 7days 1%FBS	Ribociclib 0.5uM	16	HBEGF	25.423	24.745	0.252
1069	109	E13	T47D_	sen	3D 7days 1%FBS	Fulvestrnt 3nM	17	HBEGF	26.463	24.745	0.252
1070	110	E14	T47D_	sen	3D 7days 1%FBS	Fulvestrnt 3nM	17	HBEGF	26.543	24.745	0.252
1071	111	E15	T47D_	sen	3D 7days 1%FBS	Fulvestrnt 3nM	18	HBEGF	26.423	24.745	0.252
1072	112	E16	T47D_	sen	3D 7days 1%FBS	Fulvestrnt 3nM	18	HBEGF	26.491	24.745	0.252
1073	113	E17	T47D_	sen	3D 7days 1%FBS	Fulvestrnt 3nM	19	HBEGF	27.306	24.745	0.252
1074	114	E18	T47D_	sen	3D 7days 1%FBS	Fulvestrnt 3nM	19	HBEGF	26.994	24.745	0.252
1075	115	E19	T47D_	sen	3D 7days 1%FBS	Ribociclib+Fulv	110	HBEGF	26.069	24.745	0.252
1076	116	E20	T47D_	sen	3D 7days 1%FBS	Ribociclib+Fulv	110	HBEGF	25.949	24.745	0.252
1077	117	E21	T47D_	sen	3D 7days 1%FBS	Ribociclib+Fulv	111	HBEGF	25.94	24.745	0.252
1078	118	E22	T47D_	sen	3D 7days 1%FBS	Ribociclib+Fulv	111	HBEGF	25.825	24.745	0.252
1079	119	E23	T47D_	sen	3D 7days 1%FBS	Ribociclib+Fulv	112	HBEGF	26.034	24.745	0.252
1080	120	E24	T47D_	sen	3D 7days 1%FBS	Ribociclib+Fulv	112	HBEGF	26.049	24.745	0.252
1081	121	F1	T47D_	riboR	3D 7days 1%FBS	DMSO	11	HBEGF	26.906	24.745	0.252
1082	122	F2	T47D_	riboR	3D 7days 1%FBS	DMSO	11	HBEGF	27.206	24.745	0.252
1083	123	F3	T47D_	riboR	3D 7days 1%FBS	DMSO	12	HBEGF	27.155	24.745	0.252
1084	124	F4	T47D_	riboR	3D 7days 1%FBS	DMSO	12	HBEGF	26.893	24.745	0.252
1085	125	F5	T47D_	riboR	3D 7days 1%FBS	DMSO	13	HBEGF	27.516	24.745	0.252
1086	126	F6	T47D_	riboR	3D 7days 1%FBS	DMSO	13	HBEGF	27.911	24.745	0.252
1087	127	F7	T47D_	riboR	3D 7days 1%FBS	Ribociclib 0.5uM	14	HBEGF	27.505	24.745	0.252
1088	128	F8	T47D_	riboR	3D 7days 1%FBS	Ribociclib 0.5uM	14	HBEGF	27.347	24.745	0.252
1089	129	F9	T47D_	riboR	3D 7days 1%FBS	Ribociclib 0.5uM	15	HBEGF	26.597	24.745	0.252
1090	130	F10	T47D_	riboR	3D 7days 1%FBS	Ribociclib 0.5uM	15	HBEGF	26.592	24.745	0.252
1091	131	F11	T47D_	riboR	3D 7days 1%FBS	Ribociclib 0.5uM	16	HBEGF	27.372	24.745	0.252
1092	132	F12	T47D_	riboR	3D 7days 1%FBS	Ribociclib 0.5uM	16	HBEGF	27.607	24.745	0.252
1093	133	F13	T47D_	riboR	3D 7days 1%FBS	Fulvestrnt 3nM	17	HBEGF	27.354	24.745	0.252
1094	134	F14	T47D_	riboR	3D 7days 1%FBS	Fulvestrnt 3nM	17	HBEGF	28.061	24.745	0.252
1095	135	F15	T47D_	riboR	3D 7days 1%FBS	Fulvestrnt 3nM	18	HBEGF	29.353	24.745	0.252
1096	136	F16	T47D_	riboR	3D 7days 1%FBS	Fulvestrnt 3nM	18	HBEGF	28.693	24.745	0.252
1097	137	F17	T47D_	riboR	3D 7days 1%FBS	Fulvestrnt 3nM	19	HBEGF	27.879	24.745	0.252
1098	138	F18	T47D_	riboR	3D 7days 1%FBS	Fulvestrnt 3nM	19	HBEGF	27.951	24.745	0.252
1099	139	F19	T47D_	riboR	3D 7days 1%FBS	Ribociclib+Fulv	110	HBEGF	27.873	24.745	0.252
1100	140	F20	T47D_	riboR	3D 7days 1%FBS	Ribociclib+Fulv	110	HBEGF	27.566	24.745	0.252
1101	141	F21	T47D_	riboR	3D 7days 1%FBS	Ribociclib+Fulv	111	HBEGF	28.046	24.745	0.252
1102	142	F22	T47D_	riboR	3D 7days 1%FBS	Ribociclib+Fulv	111	HBEGF	27.077	24.745	0.252
1103	143	F23	T47D_	riboR	3D 7days 1%FBS	Ribociclib+Fulv	112	HBEGF	27.759	24.745	0.252
1104	144	F24	T47D_	riboR	3D 7days 1%FBS	Ribociclib+Fulv	112	HBEGF	28.214	24.745	0.252
1105	145	G1	T47D_	sen	3D 7days 1%FBS	DMSO	11	NRG1_	34.01	24.745	0.252
1106	146	G2	T47D_	sen	3D 7days 1%FBS	DMSO	11	NRG1_	33.999	24.745	0.252
1107	147	G3	T47D_	sen	3D 7days 1%FBS	DMSO	12	NRG1_	33.688	24.745	0.252
1108	148	G4	T47D_	sen	3D 7days 1%FBS	DMSO	12	NRG1_	34.282	24.745	0.252
1109	149	G5	T47D_	sen	3D 7days 1%FBS	DMSO	13	NRG1_	33.568	24.745	0.252
1110	150	G6	T47D_	sen	3D 7days 1%FBS	DMSO	13	NRG1_	33.194	24.745	0.252
1111	151	G7	T47D_	sen	3D 7days 1%FBS	Ribociclib 0.5uM	14	NRG1_	33.773	24.745	0.252
1112	152	G8	T47D_	sen	3D 7days 1%FBS	Ribociclib 0.5uM	14	NRG1_	32.485	24.745	0.252
1113	153	G9	T47D_	sen	3D 7days 1%FBS	Ribociclib 0.5uM	15	NRG1_	33.001	24.745	0.252
1114	154	G10	T47D_	sen	3D 7days 1%FBS	Ribociclib 0.5uM	15	NRG1_	32.205	24.745	0.252
1115	155	G11	T47D_	sen	3D 7days 1%FBS	Ribociclib 0.5uM	16	NRG1_	34.904	24.745	0.252
1116	156	G12	T47D_	sen	3D 7days 1%FBS	Ribociclib 0.5uM	16	NRG1_	34.16	24.745	0.252
1117	157	G13	T47D_	sen	3D 7days 1%FBS	Fulvestrnt 3nM	17	NRG1_	32.75	24.745	0.252
1118	158	G14	T47D_	sen	3D 7days 1%FBS	Fulvestrnt 3nM	17	NRG1_	34.315	24.745	0.252
1119	159	G15	T47D_	sen	3D 7days 1%FBS	Fulvestrnt 3nM	18	NRG1_	32.904	24.745	0.252
1120	160	G16	T47D_	sen	3D 7days 1%FBS	Fulvestrnt 3nM	18	NRG1_	33.082	24.745	0.252
1121	161	G17	T47D_	sen	3D 7days 1%FBS	Fulvestrnt 3nM	19	NRG1_	34.928	24.745	0.252
1122	162	G18	T47D_	sen	3D 7days 1%FBS	Fulvestrnt 3nM	19	NRG1_	34.155	24.745	0.252
1123	163	G19	T47D_	sen	3D 7days 1%FBS	Ribociclib+Fulv	110	NRG1_	32.913	24.745	0.252
1124	164	G20	T47D_	sen	3D 7days 1%FBS	Ribociclib+Fulv	110	NRG1_	33.862	24.745	0.252
1125	165	G21	T47D_	sen	3D 7days 1%FBS	Ribociclib+Fulv	111	NRG1_	NA	24.745	0.252
1126	166	G22	T47D_	sen	3D 7days 1%FBS	Ribociclib+Fulv	111	NRG1_	32.958	24.745	0.252
1127	167	G23	T47D_	sen	3D 7days 1%FBS	Ribociclib+Fulv	112	NRG1_	32.35	24.745	0.252
1128	168	G24	T47D_	sen	3D 7days 1%FBS	Ribociclib+Fulv	112	NRG1_	32.625	24.745	0.252
1129	169	H1	T47D_	riboR	3D 7days 1%FBS	DMSO	11	NRG1_	35.595	24.745	0.252
1130	170	H2	T47D_	riboR	3D 7days 1%FBS	DMSO	11	NRG1_	33.635	24.745	0.252
1131	171	H3	T47D_	riboR	3D 7days 1%FBS	DMSO	12	NRG1_	33.069	24.745	0.252
1132	172	H4	T47D_	riboR	3D 7days 1%FBS	DMSO	12	NRG1_	33.933	24.745	0.252
1133	173	H5	T47D_	riboR	3D 7days 1%FBS	DMSO	13	NRG1_	33.926	24.745	0.252
1134	174	H6	T47D_	riboR	3D 7days 1%FBS	DMSO	13	NRG1_	34.109	24.745	0.252
1135	175	H7	T47D_	riboR	3D 7days 1%FBS	Ribociclib 0.5uM	14	NRG1_	33.924	24.745	0.252
1136	176	H8	T47D_	riboR	3D 7days 1%FBS	Ribociclib 0.5uM	14	NRG1_	33.066	24.745	0.252
1137	177	H9	T47D_	riboR	3D 7days 1%FBS	Ribociclib 0.5uM	15	NRG1_	33.609	24.745	0.252
1138	178	H10	T47D_	riboR	3D 7days 1%FBS	Ribociclib 0.5uM	15	NRG1_	NA	24.745	0.252
1139	179	H11	T47D_	riboR	3D 7days 1%FBS	Ribociclib 0.5uM	16	NRG1_	33.518	24.745	0.252
1140	180	H12	T47D_	riboR	3D 7days 1%FBS	Ribociclib 0.5uM	16	NRG1_	34.141	24.745	0.252
1141	181	H13	T47D_	riboR	3D 7days 1%FBS	Fulvestrnt 3nM	17	NRG1_	32.761	24.745	0.252
1142	182	H14	T47D_	riboR	3D 7days 1%FBS	Fulvestrnt 3nM	17	NRG1_	32.531	24.745	0.252
1143	183	H15	T47D_	riboR	3D 7days 1%FBS	Fulvestrnt 3nM	18	NRG1_	35.57	24.745	0.252
1144	184	H16	T47D_	riboR	3D 7days 1%FBS	Fulvestrnt 3nM	18	NRG1_	33.35	24.745	0.252
1145	185	H17	T47D_	riboR	3D 7days 1%FBS	Fulvestrnt 3nM	19	NRG1_	33.604	24.745	0.252
1146	186	H18	T47D_	riboR	3D 7days 1%FBS	Fulvestrnt 3nM	19	NRG1_	33.944	24.745	0.252
1147	187	H19	T47D_	riboR	3D 7days 1%FBS	Ribociclib+Fulv	110	NRG1_	33.054	24.745	0.252
1148	188	H20	T47D_	riboR	3D 7days 1%FBS	Ribociclib+Fulv	110	NRG1_	32.775	24.745	0.252
1149	189	H21	T47D_	riboR	3D 7days 1%FBS	Ribociclib+Fulv	111	NRG1_	NA	24.745	0.252
1150	190	H22	T47D_	riboR	3D 7days 1%FBS	Ribociclib+Fulv	111	NRG1_	33.154	24.745	0.252
1151	191	H23	T47D_	riboR	3D 7days 1%FBS	Ribociclib+Fulv	112	NRG1_	32.247	24.745	0.252
1152	192	H24	T47D_	riboR	3D 7days 1%FBS	Ribociclib+Fulv	112	NRG1_	NA	24.745	0.252
1153	193	I1	T47D_	sen	3D 7days 1%FBS	DMSO	11	ERBB1_	25.272	24.745	0.252
1154	194	I2	T47D_	sen	3D 7days 1%FBS	DMSO	11	ERBB1_	25.141	24.745	0.252
1155	195	I3	T47D_	sen	3D 7days 1%FBS	DMSO	12	ERBB1_	25.185	24.745	0.252
1156	196	I4	T47D_	sen	3D 7days 1%FBS	DMSO	12	ERBB1_	25.235	24.745	0.252
1157	197	I5	T47D_	sen	3D 7days 1%FBS	DMSO	13	ERBB1_	24.981	24.745	0.252
1158	198	I6	T47D_	sen	3D 7days 1%FBS	DMSO	13	ERBB1_	24.955	24.745	0.252
1159	199	I7	T47D_	sen	3D 7days 1%FBS	Ribociclib 0.5uM	14	ERBB1_	24.522	24.745	0.252
1160	200	I8	T47D_	sen	3D 7days 1%FBS	Ribociclib 0.5uM	14	ERBB1_	24.441	24.745	0.252
1161	201	I9	T47D_	sen	3D 7days 1%FBS	Ribociclib 0.5uM	15	ERBB1_	23.941	24.745	0.252
1162	202	I10	T47D_	sen	3D 7days 1%FBS	Ribociclib 0.5uM	15	ERBB1_	24.148	24.745	0.252
1163	203	I11	T47D_	sen	3D 7days 1%FBS	Ribociclib 0.5uM	16	ERBB1_	24.363	24.745	0.252
1164	204	I12	T47D_	sen	3D 7days 1%FBS	Ribociclib 0.5uM	16	ERBB1_	24.517	24.745	0.252
1165	205	I13	T47D_	sen	3D 7days 1%FBS	Fulvestrnt 3nM	17	ERBB1_	24.912	24.745	0.252
1166	206	I14	T47D_	sen	3D 7days 1%FBS	Fulvestrnt 3nM	17	ERBB1_	25.247	24.745	0.252
1167	207	I15	T47D_	sen	3D 7days 1%FBS	Fulvestrnt 3nM	18	ERBB1_	24.907	24.745	0.252
1168	208	I16	T47D_	sen	3D 7days 1%FBS	Fulvestrnt 3nM	18	ERBB1_	25.071	24.745	0.252
1169	209	I17	T47D_	sen	3D 7days 1%FBS	Fulvestrnt 3nM	19	ERBB1_	25.411	24.745	0.252
1170	210	I18	T47D_	sen	3D 7days 1%FBS	Fulvestrnt 3nM	19	ERBB1_	25.319	24.745	0.252
1171	211	I19	T47D_	sen	3D 7days 1%FBS	Ribociclib+Fulv	110	ERBB1_	24.895	24.745	0.252
1172	212	I20	T47D_	sen	3D 7days 1%FBS	Ribociclib+Fulv	110	ERBB1_	25.12	24.745	0.252
1173	213	I21	T47D_	sen	3D 7days 1%FBS	Ribociclib+Fulv	111	ERBB1_	24.883	24.745	0.252
1174	214	I22	T47D_	sen	3D 7days 1%FBS	Ribociclib+Fulv	111	ERBB1_	24.919	24.745	0.252
1175	215	I23	T47D_	sen	3D 7days 1%FBS	Ribociclib+Fulv	112	ERBB1_	24.949	24.745	0.252
1176	216	I24	T47D_	sen	3D 7days 1%FBS	Ribociclib+Fulv	112	ERBB1_	25.054	24.745	0.252
1177	217	J1	T47D_	riboR	3D 7days 1%FBS	DMSO	11	ERBB1_	26.177	24.745	0.252
1178	218	J2	T47D_	riboR	3D 7days 1%FBS	DMSO	11	ERBB1_	26.574	24.745	0.252
1179	219	J3	T47D_	riboR	3D 7days 1%FBS	DMSO	12	ERBB1_	25.805	24.745	0.252
1180	220	J4	T47D_	riboR	3D 7days 1%FBS	DMSO	12	ERBB1_	26.001	24.745	0.252
1181	221	J5	T47D_	riboR	3D 7days 1%FBS	DMSO	13	ERBB1_	26.375	24.745	0.252
1182	222	J6	T47D_	riboR	3D 7days 1%FBS	DMSO	13	ERBB1_	26.366	24.745	0.252
1183	223	J7	T47D_	riboR	3D 7days 1%FBS	Ribociclib 0.5uM	14	ERBB1_	25.374	24.745	0.252
1184	224	J8	T47D_	riboR	3D 7days 1%FBS	Ribociclib 0.5uM	14	ERBB1_	25.415	24.745	0.252
1185	225	J9	T47D_	riboR	3D 7days 1%FBS	Ribociclib 0.5uM	15	ERBB1_	24.806	24.745	0.252
1186	226	J10	T47D_	riboR	3D 7days 1%FBS	Ribociclib 0.5uM	15	ERBB1_	24.766	24.745	0.252
1187	227	J11	T47D_	riboR	3D 7days 1%FBS	Ribociclib 0.5uM	16	ERBB1_	25.671	24.745	0.252
1188	228	J12	T47D_	riboR	3D 7days 1%FBS	Ribociclib 0.5uM	16	ERBB1_	25.589	24.745	0.252
1189	229	J13	T47D_	riboR	3D 7days 1%FBS	Fulvestrnt 3nM	17	ERBB1_	26.541	24.745	0.252
1190	230	J14	T47D_	riboR	3D 7days 1%FBS	Fulvestrnt 3nM	17	ERBB1_	26.147	24.745	0.252
1191	231	J15	T47D_	riboR	3D 7days 1%FBS	Fulvestrnt 3nM	18	ERBB1_	27.652	24.745	0.252
1192	232	J16	T47D_	riboR	3D 7days 1%FBS	Fulvestrnt 3nM	18	ERBB1_	27.187	24.745	0.252
1193	233	J17	T47D_	riboR	3D 7days 1%FBS	Fulvestrnt 3nM	19	ERBB1_	26.52	24.745	0.252
1194	234	J18	T47D_	riboR	3D 7days 1%FBS	Fulvestrnt 3nM	19	ERBB1_	26.451	24.745	0.252
1195	235	J19	T47D_	riboR	3D 7days 1%FBS	Ribociclib+Fulv	110	ERBB1_	25.643	24.745	0.252
1196	236	J20	T47D_	riboR	3D 7days 1%FBS	Ribociclib+Fulv	110	ERBB1_	25.784	24.745	0.252
1197	237	J21	T47D_	riboR	3D 7days 1%FBS	Ribociclib+Fulv	111	ERBB1_	25.637	24.745	0.252
1198	238	J22	T47D_	riboR	3D 7days 1%FBS	Ribociclib+Fulv	111	ERBB1_	25.666	24.745	0.252
1199	239	J23	T47D_	riboR	3D 7days 1%FBS	Ribociclib+Fulv	112	ERBB1_	25.305	24.745	0.252
1200	240	J24	T47D_	riboR	3D 7days 1%FBS	Ribociclib+Fulv	112	ERBB1_	25.426	24.745	0.252
1201	241	K1	T47D_	sen	3D 7days 1%FBS	DMSO	11	ERBB2_	23.837	24.745	0.252
1202	242	K2	T47D_	sen	3D 7days 1%FBS	DMSO	11	ERBB2_	24.041	24.745	0.252
1203	243	K3	T47D_	sen	3D 7days 1%FBS	DMSO	12	ERBB2_	23.89	24.745	0.252
1204	244	K4	T47D_	sen	3D 7days 1%FBS	DMSO	12	ERBB2_	24.187	24.745	0.252
1205	245	K5	T47D_	sen	3D 7days 1%FBS	DMSO	13	ERBB2_	23.971	24.745	0.252
1206	246	K6	T47D_	sen	3D 7days 1%FBS	DMSO	13	ERBB2_	24.185	24.745	0.252
1207	247	K7	T47D_	sen	3D 7days 1%FBS	Ribociclib 0.5uM	14	ERBB2_	22.594	24.745	0.252
1208	248	K8	T47D_	sen	3D 7days 1%FBS	Ribociclib 0.5uM	14	ERBB2_	22.647	24.745	0.252
1209	249	K9	T47D_	sen	3D 7days 1%FBS	Ribociclib 0.5uM	15	ERBB2_	22.374	24.745	0.252
1210	250	K10	T47D_	sen	3D 7days 1%FBS	Ribociclib 0.5uM	15	ERBB2_	22.408	24.745	0.252
1211	251	K11	T47D_	sen	3D 7days 1%FBS	Ribociclib 0.5uM	16	ERBB2_	22.54	24.745	0.252
1212	252	K12	T47D_	sen	3D 7days 1%FBS	Ribociclib 0.5uM	16	ERBB2_	22.769	24.745	0.252
1213	253	K13	T47D_	sen	3D 7days 1%FBS	Fulvestrnt 3nM	17	ERBB2_	22.195	24.745	0.252
1214	254	K14	T47D_	sen	3D 7days 1%FBS	Fulvestrnt 3nM	17	ERBB2_	22.093	24.745	0.252
1215	255	K15	T47D_	sen	3D 7days 1%FBS	Fulvestrnt 3nM	18	ERBB2_	22.025	24.745	0.252
1216	256	K16	T47D_	sen	3D 7days 1%FBS	Fulvestrnt 3nM	18	ERBB2_	22.1	24.745	0.252
1217	257	K17	T47D_	sen	3D 7days 1%FBS	Fulvestrnt 3nM	19	ERBB2_	22.279	24.745	0.252
1218	258	K18	T47D_	sen	3D 7days 1%FBS	Fulvestrnt 3nM	19	ERBB2_	22.312	24.745	0.252
1219	259	K19	T47D_	sen	3D 7days 1%FBS	Ribociclib+Fulv	110	ERBB2_	21.503	24.745	0.252
1220	260	K20	T47D_	sen	3D 7days 1%FBS	Ribociclib+Fulv	110	ERBB2_	21.543	24.745	0.252
1221	261	K21	T47D_	sen	3D 7days 1%FBS	Ribociclib+Fulv	111	ERBB2_	21.354	24.745	0.252
1222	262	K22	T47D_	sen	3D 7days 1%FBS	Ribociclib+Fulv	111	ERBB2_	21.181	24.745	0.252
1223	263	K23	T47D_	sen	3D 7days 1%FBS	Ribociclib+Fulv	112	ERBB2_	21.446	24.745	0.252
1224	264	K24	T47D_	sen	3D 7days 1%FBS	Ribociclib+Fulv	112	ERBB2_	21.453	24.745	0.252
1225	265	L1	T47D_	riboR	3D 7days 1%FBS	DMSO	11	ERBB2_	25.541	24.745	0.252
1226	266	L2	T47D_	riboR	3D 7days 1%FBS	DMSO	11	ERBB2_	25.534	24.745	0.252
1227	267	L3	T47D_	riboR	3D 7days 1%FBS	DMSO	12	ERBB2_	25.028	24.745	0.252
1228	268	L4	T47D_	riboR	3D 7days 1%FBS	DMSO	12	ERBB2_	24.999	24.745	0.252
1229	269	L5	T47D_	riboR	3D 7days 1%FBS	DMSO	13	ERBB2_	25.424	24.745	0.252
1230	270	L6	T47D_	riboR	3D 7days 1%FBS	DMSO	13	ERBB2_	25.54	24.745	0.252
1231	271	L7	T47D_	riboR	3D 7days 1%FBS	Ribociclib 0.5uM	14	ERBB2_	23.875	24.745	0.252
1232	272	L8	T47D_	riboR	3D 7days 1%FBS	Ribociclib 0.5uM	14	ERBB2_	23.726	24.745	0.252
1233	273	L9	T47D_	riboR	3D 7days 1%FBS	Ribociclib 0.5uM	15	ERBB2_	23.195	24.745	0.252
1234	274	L10	T47D_	riboR	3D 7days 1%FBS	Ribociclib 0.5uM	15	ERBB2_	23.38	24.745	0.252
1235	275	L11	T47D_	riboR	3D 7days 1%FBS	Ribociclib 0.5uM	16	ERBB2_	23.873	24.745	0.252
1236	276	L12	T47D_	riboR	3D 7days 1%FBS	Ribociclib 0.5uM	16	ERBB2_	24.053	24.745	0.252
1237	277	L13	T47D_	riboR	3D 7days 1%FBS	Fulvestrnt 3nM	17	ERBB2_	24.036	24.745	0.252
1238	278	L14	T47D_	riboR	3D 7days 1%FBS	Fulvestrnt 3nM	17	ERBB2_	23.92	24.745	0.252
1239	279	L15	T47D_	riboR	3D 7days 1%FBS	Fulvestrnt 3nM	18	ERBB2_	24.956	24.745	0.252
1240	280	L16	T47D_	riboR	3D 7days 1%FBS	Fulvestrnt 3nM	18	ERBB2_	25.049	24.745	0.252
1241	281	L17	T47D_	riboR	3D 7days 1%FBS	Fulvestrnt 3nM	19	ERBB2_	23.787	24.745	0.252
1242	282	L18	T47D_	riboR	3D 7days 1%FBS	Fulvestrnt 3nM	19	ERBB2_	23.803	24.745	0.252
1243	283	L19	T47D_	riboR	3D 7days 1%FBS	Ribociclib+Fulv	110	ERBB2_	23.142	24.745	0.252
1244	284	L20	T47D_	riboR	3D 7days 1%FBS	Ribociclib+Fulv	110	ERBB2_	23.132	24.745	0.252
1245	285	L21	T47D_	riboR	3D 7days 1%FBS	Ribociclib+Fulv	111	ERBB2_	22.697	24.745	0.252
1246	286	L22	T47D_	riboR	3D 7days 1%FBS	Ribociclib+Fulv	111	ERBB2_	22.628	24.745	0.252
1247	287	L23	T47D_	riboR	3D 7days 1%FBS	Ribociclib+Fulv	112	ERBB2_	22.628	24.745	0.252
1248	288	L24	T47D_	riboR	3D 7days 1%FBS	Ribociclib+Fulv	112	ERBB2_	22.745	24.745	0.252
1249	289	M1	T47D_	sen	3D 7days 1%FBS	DMSO	11	ERBB3_	22.062	24.745	0.252
1250	290	M2	T47D_	sen	3D 7days 1%FBS	DMSO	11	ERBB3_	22.273	24.745	0.252
1251	291	M3	T47D_	sen	3D 7days 1%FBS	DMSO	12	ERBB3_	21.942	24.745	0.252
1252	292	M4	T47D_	sen	3D 7days 1%FBS	DMSO	12	ERBB3_	21.645	24.745	0.252
1253	293	M5	T47D_	sen	3D 7days 1%FBS	DMSO	13	ERBB3_	21.858	24.745	0.252
1254	294	M6	T47D_	sen	3D 7days 1%FBS	DMSO	13	ERBB3_	21.836	24.745	0.252
1255	295	M7	T47D_	sen	3D 7days 1%FBS	Ribociclib 0.5uM	14	ERBB3_	21.552	24.745	0.252
1256	296	M8	T47D_	sen	3D 7days 1%FBS	Ribociclib 0.5uM	14	ERBB3_	21.411	24.745	0.252
1257	297	M9	T47D_	sen	3D 7days 1%FBS	Ribociclib 0.5uM	15	ERBB3_	23.342	24.745	0.252
1258	298	M10	T47D_	sen	3D 7days 1%FBS	Ribociclib 0.5uM	15	ERBB3_	21.3	24.745	0.252
1259	299	M11	T47D_	sen	3D 7days 1%FBS	Ribociclib 0.5uM	16	ERBB3_	21.441	24.745	0.252
1260	300	M12	T47D_	sen	3D 7days 1%FBS	Ribociclib 0.5uM	16	ERBB3_	21.371	24.745	0.252
1261	301	M13	T47D_	sen	3D 7days 1%FBS	Fulvestrnt 3nM	17	ERBB3_	21.501	24.745	0.252
1262	302	M14	T47D_	sen	3D 7days 1%FBS	Fulvestrnt 3nM	17	ERBB3_	21.489	24.745	0.252
1263	303	M15	T47D_	sen	3D 7days 1%FBS	Fulvestrnt 3nM	18	ERBB3_	21.255	24.745	0.252
1264	304	M16	T47D_	sen	3D 7days 1%FBS	Fulvestrnt 3nM	18	ERBB3_	21.422	24.745	0.252
1265	305	M17	T47D_	sen	3D 7days 1%FBS	Fulvestrnt 3nM	19	ERBB3_	21.708	24.745	0.252
1266	306	M18	T47D_	sen	3D 7days 1%FBS	Fulvestrnt 3nM	19	ERBB3_	21.612	24.745	0.252
1267	307	M19	T47D_	sen	3D 7days 1%FBS	Ribociclib+Fulv	110	ERBB3_	21.328	24.745	0.252
1268	308	M20	T47D_	sen	3D 7days 1%FBS	Ribociclib+Fulv	110	ERBB3_	21.437	24.745	0.252
1269	309	M21	T47D_	sen	3D 7days 1%FBS	Ribociclib+Fulv	111	ERBB3_	21.155	24.745	0.252
1270	310	M22	T47D_	sen	3D 7days 1%FBS	Ribociclib+Fulv	111	ERBB3_	20.996	24.745	0.252
1271	311	M23	T47D_	sen	3D 7days 1%FBS	Ribociclib+Fulv	112	ERBB3_	21.803	24.745	0.252
1272	312	M24	T47D_	sen	3D 7days 1%FBS	Ribociclib+Fulv	112	ERBB3_	21.195	24.745	0.252
1273	313	N1	T47D_	riboR	3D 7days 1%FBS	DMSO	11	ERBB3_	23.906	24.745	0.252
1274	314	N2	T47D_	riboR	3D 7days 1%FBS	DMSO	11	ERBB3_	23.727	24.745	0.252
1275	315	N3	T47D_	riboR	3D 7days 1%FBS	DMSO	12	ERBB3_	23.441	24.745	0.252
1276	316	N4	T47D_	riboR	3D 7days 1%FBS	DMSO	12	ERBB3_	23.62	24.745	0.252
1277	317	N5	T47D_	riboR	3D 7days 1%FBS	DMSO	13	ERBB3_	23.732	24.745	0.252
1278	318	N6	T47D_	riboR	3D 7days 1%FBS	DMSO	13	ERBB3_	23.902	24.745	0.252
1279	319	N7	T47D_	riboR	3D 7days 1%FBS	Ribociclib 0.5uM	14	ERBB3_	22.605	24.745	0.252
1280	320	N8	T47D_	riboR	3D 7days 1%FBS	Ribociclib 0.5uM	14	ERBB3_	22.901	24.745	0.252
1281	321	N9	T47D_	riboR	3D 7days 1%FBS	Ribociclib 0.5uM	15	ERBB3_	21.864	24.745	0.252
1282	322	N10	T47D_	riboR	3D 7days 1%FBS	Ribociclib 0.5uM	15	ERBB3_	21.889	24.745	0.252
1283	323	N11	T47D_	riboR	3D 7days 1%FBS	Ribociclib 0.5uM	16	ERBB3_	22.959	24.745	0.252
1284	324	N12	T47D_	riboR	3D 7days 1%FBS	Ribociclib 0.5uM	16	ERBB3_	22.783	24.745	0.252
1285	325	N13	T47D_	riboR	3D 7days 1%FBS	Fulvestrnt 3nM	17	ERBB3_	23.186	24.745	0.252
1286	326	N14	T47D_	riboR	3D 7days 1%FBS	Fulvestrnt 3nM	17	ERBB3_	22.791	24.745	0.252
1287	327	N15	T47D_	riboR	3D 7days 1%FBS	Fulvestrnt 3nM	18	ERBB3_	23.789	24.745	0.252
1288	328	N16	T47D_	riboR	3D 7days 1%FBS	Fulvestrnt 3nM	18	ERBB3_	23.8	24.745	0.252
1289	329	N17	T47D_	riboR	3D 7days 1%FBS	Fulvestrnt 3nM	19	ERBB3_	23.127	24.745	0.252
1290	330	N18	T47D_	riboR	3D 7days 1%FBS	Fulvestrnt 3nM	19	ERBB3_	23.279	24.745	0.252
1291	331	N19	T47D_	riboR	3D 7days 1%FBS	Ribociclib+Fulv	110	ERBB3_	22.287	24.745	0.252
1292	332	N20	T47D_	riboR	3D 7days 1%FBS	Ribociclib+Fulv	110	ERBB3_	22.253	24.745	0.252
1293	333	N21	T47D_	riboR	3D 7days 1%FBS	Ribociclib+Fulv	111	ERBB3_	21.928	24.745	0.252
1294	334	N22	T47D_	riboR	3D 7days 1%FBS	Ribociclib+Fulv	111	ERBB3_	22.495	24.745	0.252
1295	335	N23	T47D_	riboR	3D 7days 1%FBS	Ribociclib+Fulv	112	ERBB3_	22.007	24.745	0.252
1296	336	N24	T47D_	riboR	3D 7days 1%FBS	Ribociclib+Fulv	112	ERBB3_	22.079	24.745	0.252
1297	337	O1	T47D_	sen	3D 7days 1%FBS	DMSO	11	ERBB4_	20.179	24.745	0.252
1298	338	O2	T47D_	sen	3D 7days 1%FBS	DMSO	11	ERBB4_	20.116	24.745	0.252
1299	339	O3	T47D_	sen	3D 7days 1%FBS	DMSO	12	ERBB4_	20.083	24.745	0.252
1300	340	O4	T47D_	sen	3D 7days 1%FBS	DMSO	12	ERBB4_	20.045	24.745	0.252
1301	341	O5	T47D_	sen	3D 7days 1%FBS	DMSO	13	ERBB4_	19.723	24.745	0.252
1302	342	O6	T47D_	sen	3D 7days 1%FBS	DMSO	13	ERBB4_	19.767	24.745	0.252
1303	343	O7	T47D_	sen	3D 7days 1%FBS	Ribociclib 0.5uM	14	ERBB4_	19.611	24.745	0.252
1304	344	O8	T47D_	sen	3D 7days 1%FBS	Ribociclib 0.5uM	14	ERBB4_	19.625	24.745	0.252
1305	345	O9	T47D_	sen	3D 7days 1%FBS	Ribociclib 0.5uM	15	ERBB4_	19.488	24.745	0.252
1306	346	O10	T47D_	sen	3D 7days 1%FBS	Ribociclib 0.5uM	15	ERBB4_	19.465	24.745	0.252
1307	347	O11	T47D_	sen	3D 7days 1%FBS	Ribociclib 0.5uM	16	ERBB4_	19.567	24.745	0.252
1308	348	O12	T47D_	sen	3D 7days 1%FBS	Ribociclib 0.5uM	16	ERBB4_	19.73	24.745	0.252
1309	349	O13	T47D_	sen	3D 7days 1%FBS	Fulvestrnt 3nM	17	ERBB4_	19.239	24.745	0.252
1310	350	O14	T47D_	sen	3D 7days 1%FBS	Fulvestrnt 3nM	17	ERBB4_	19.268	24.745	0.252
1311	351	O15	T47D_	sen	3D 7days 1%FBS	Fulvestrnt 3nM	18	ERBB4_	19.088	24.745	0.252
1312	352	O16	T47D_	sen	3D 7days 1%FBS	Fulvestrnt 3nM	18	ERBB4_	18.972	24.745	0.252
1313	353	O17	T47D_	sen	3D 7days 1%FBS	Fulvestrnt 3nM	19	ERBB4_	19.318	24.745	0.252
1314	354	O18	T47D_	sen	3D 7days 1%FBS	Fulvestrnt 3nM	19	ERBB4_	19.35	24.745	0.252
1315	355	O19	T47D_	sen	3D 7days 1%FBS	Ribociclib+Fulv	110	ERBB4_	19.113	24.745	0.252
1316	356	O20	T47D_	sen	3D 7days 1%FBS	Ribociclib+Fulv	110	ERBB4_	19.006	24.745	0.252
1317	357	O21	T47D_	sen	3D 7days 1%FBS	Ribociclib+Fulv	111	ERBB4_	18.894	24.745	0.252
1318	358	O22	T47D_	sen	3D 7days 1%FBS	Ribociclib+Fulv	111	ERBB4_	18.854	24.745	0.252
1319	359	O23	T47D_	sen	3D 7days 1%FBS	Ribociclib+Fulv	112	ERBB4_	18.992	24.745	0.252
1320	360	O24	T47D_	sen	3D 7days 1%FBS	Ribociclib+Fulv	112	ERBB4_	19.182	24.745	0.252
1321	361	P1	T47D_	riboR	3D 7days 1%FBS	DMSO	11	ERBB4_	21.466	24.745	0.252
1322	362	P2	T47D_	riboR	3D 7days 1%FBS	DMSO	11	ERBB4_	21.51	24.745	0.252
1323	363	P3	T47D_	riboR	3D 7days 1%FBS	DMSO	12	ERBB4_	20.801	24.745	0.252
1324	364	P4	T47D_	riboR	3D 7days 1%FBS	DMSO	12	ERBB4_	20.849	24.745	0.252
1325	365	P5	T47D_	riboR	3D 7days 1%FBS	DMSO	13	ERBB4_	21.247	24.745	0.252
1326	366	P6	T47D_	riboR	3D 7days 1%FBS	DMSO	13	ERBB4_	21.217	24.745	0.252
1327	367	P7	T47D_	riboR	3D 7days 1%FBS	Ribociclib 0.5uM	14	ERBB4_	20.058	24.745	0.252
1328	368	P8	T47D_	riboR	3D 7days 1%FBS	Ribociclib 0.5uM	14	ERBB4_	20.17	24.745	0.252
1329	369	P9	T47D_	riboR	3D 7days 1%FBS	Ribociclib 0.5uM	15	ERBB4_	19.476	24.745	0.252
1330	370	P10	T47D_	riboR	3D 7days 1%FBS	Ribociclib 0.5uM	15	ERBB4_	19.468	24.745	0.252
1331	371	P11	T47D_	riboR	3D 7days 1%FBS	Ribociclib 0.5uM	16	ERBB4_	20.257	24.745	0.252
1332	372	P12	T47D_	riboR	3D 7days 1%FBS	Ribociclib 0.5uM	16	ERBB4_	20.184	24.745	0.252
1333	373	P13	T47D_	riboR	3D 7days 1%FBS	Fulvestrnt 3nM	17	ERBB4_	19.727	24.745	0.252
1334	374	P14	T47D_	riboR	3D 7days 1%FBS	Fulvestrnt 3nM	17	ERBB4_	19.747	24.745	0.252
1335	375	P15	T47D_	riboR	3D 7days 1%FBS	Fulvestrnt 3nM	18	ERBB4_	20.443	24.745	0.252
1336	376	P16	T47D_	riboR	3D 7days 1%FBS	Fulvestrnt 3nM	18	ERBB4_	20.371	24.745	0.252
1337	377	P17	T47D_	riboR	3D 7days 1%FBS	Fulvestrnt 3nM	19	ERBB4_	19.615	24.745	0.252
1338	378	P18	T47D_	riboR	3D 7days 1%FBS	Fulvestrnt 3nM	19	ERBB4_	19.673	24.745	0.252
1339	379	P19	T47D_	riboR	3D 7days 1%FBS	Ribociclib+Fulv	110	ERBB4_	19.279	24.745	0.252
1340	380	P20	T47D_	riboR	3D 7days 1%FBS	Ribociclib+Fulv	110	ERBB4_	19.295	24.745	0.252
1341	381	P21	T47D_	riboR	3D 7days 1%FBS	Ribociclib+Fulv	111	ERBB4_	19.004	24.745	0.252
1342	382	P22	T47D_	riboR	3D 7days 1%FBS	Ribociclib+Fulv	111	ERBB4_	19.172	24.745	0.252
1343	383	P23	T47D_	riboR	3D 7days 1%FBS	Ribociclib+Fulv	112	ERBB4_	18.87	24.745	0.252
1344	384	P24	T47D_	riboR	3D 7days 1%FBS	Ribociclib+Fulv	112	ERBB4_	19.179	24.745	0.252
