# Supplementary material for: Blocking cancer-fibroblast mutualism inhibits proliferation of endocrine therapy resistant breast cancer
Source: Mol Syst Biol. 2025 May 8;21(7):825–55. doi: 10.1038/s44320-025-00104-6 (PMC12222798; doi:10.1038/s44320-025-00104-6)
Supplement: Supplementary file 7 — Source data Fig. 2 [file 44320_2025_104_MOESM7_ESM.zip › Figure 2/SourceData_Figure_2D_DiscoveryTumortoCancerComms.csv]

	Patient.Study.ID	Day	PhenoCelltype	Pair.Name	dynamic_class3	ARM	Transduction	FracSample
1	001-101	14	Cancer cells	A2M_LRP1	Non-response	B	304.822198451718	0.805695142378559
2	001-101	14	Cancer cells	AANAT_MTNR1B	Non-response	B	0	0.805695142378559
3	001-101	14	Cancer cells	ACE_BDKRB2	Non-response	B	0	0.805695142378559
4	001-101	14	Cancer cells	ADAM10_AXL	Non-response	B	1766.71066803177	0.805695142378559
5	001-101	14	Cancer cells	ADAM10_EPHA3	Non-response	B	183.796892254063	0.805695142378559
6	001-101	14	Cancer cells	ADAM12_ITGA9	Non-response	B	405.097308592512	0.805695142378559
7	001-101	14	Cancer cells	ADAM12_ITGB1	Non-response	B	1899.81628815247	0.805695142378559
8	001-101	14	Cancer cells	ADAM12_SDC4	Non-response	B	2362.09380159808	0.805695142378559
9	001-101	14	Cancer cells	ADAM15_ITGA5	Non-response	B	927.811391886669	0.805695142378559
10	001-101	14	Cancer cells	ADAM15_ITGA9	Non-response	B	539.79506670567	0.805695142378559
11	001-101	14	Cancer cells	ADAM15_ITGAV	Non-response	B	7863.42790501363	0.805695142378559
12	001-101	14	Cancer cells	ADAM15_ITGB1	Non-response	B	2531.51881841641	0.805695142378559
13	001-101	14	Cancer cells	ADAM17_ERBB4	Non-response	B	1146733.1159862	0.805695142378559
14	001-101	14	Cancer cells	ADAM17_ITGA5	Non-response	B	1831.38897798069	0.805695142378559
15	001-101	14	Cancer cells	ADAM17_ITGB1	Non-response	B	4996.91607813844	0.805695142378559
16	001-101	14	Cancer cells	ADAM17_NOTCH1	Non-response	B	2518.29277451011	0.805695142378559
17	001-101	14	Cancer cells	ADAM2_CD9	Non-response	B	0	0.805695142378559
18	001-101	14	Cancer cells	ADAM2_ITGA6	Non-response	B	0	0.805695142378559
19	001-101	14	Cancer cells	ADAM2_ITGA9	Non-response	B	0	0.805695142378559
20	001-101	14	Cancer cells	ADAM2_ITGB1	Non-response	B	0	0.805695142378559
21	001-101	14	Cancer cells	ADAM23_ITGA5	Non-response	B	19.9876947001118	0.805695142378559
22	001-101	14	Cancer cells	ADAM28_ITGA4	Non-response	B	32.4256756411998	0.805695142378559
23	001-101	14	Cancer cells	ADAM9_ITGA3	Non-response	B	2319.66834387948	0.805695142378559
24	001-101	14	Cancer cells	ADAM9_ITGA6	Non-response	B	5772.67157240255	0.805695142378559
25	001-101	14	Cancer cells	ADAM9_ITGAV	Non-response	B	5908.19169740734	0.805695142378559
26	001-101	14	Cancer cells	ADAM9_ITGB1	Non-response	B	1902.05831928109	0.805695142378559
27	001-101	14	Cancer cells	ADAM9_ITGB5	Non-response	B	13621.5364835076	0.805695142378559
28	001-101	14	Cancer cells	ADCYAP1_ADCYAP1R1	Non-response	B	0	0.805695142378559
29	001-101	14	Cancer cells	ADCYAP1_SCTR	Non-response	B	0	0.805695142378559
30	001-101	14	Cancer cells	ADCYAP1_VIPR1	Non-response	B	0	0.805695142378559
31	001-101	14	Cancer cells	ADCYAP1_VIPR2	Non-response	B	0	0.805695142378559
32	001-101	14	Cancer cells	ADIPOQ_ADIPOR1	Non-response	B	3.2675227645504	0.805695142378559
33	001-101	14	Cancer cells	ADIPOQ_ADIPOR2	Non-response	B	7.09797449478857	0.805695142378559
34	001-101	14	Cancer cells	ADM_CALCR	Non-response	B	0.958871902130194	0.805695142378559
35	001-101	14	Cancer cells	ADM_CALCRL	Non-response	B	1.97468935146975	0.805695142378559
36	001-101	14	Cancer cells	ADM_MRGPRX2	Non-response	B	0	0.805695142378559
37	001-101	14	Cancer cells	ADM_RAMP2	Non-response	B	0	0.805695142378559
38	001-101	14	Cancer cells	ADM2_CALCR	Non-response	B	0.230950632580783	0.805695142378559
39	001-101	14	Cancer cells	ADM2_CALCRL	Non-response	B	0.475616976427529	0.805695142378559
40	001-101	14	Cancer cells	ADM2_RAMP1	Non-response	B	1.54030729287463	0.805695142378559
41	001-101	14	Cancer cells	AGRP_MC5R	Non-response	B	0	0.805695142378559
42	001-101	14	Cancer cells	AGRP_SDC3	Non-response	B	0	0.805695142378559
43	001-101	14	Cancer cells	AGT_AGTR1	Non-response	B	28.1845798082582	0.805695142378559
44	001-101	14	Cancer cells	AGT_LRP2	Non-response	B	51.0541888513949	0.805695142378559
45	001-101	14	Cancer cells	AGT_MAS1	Non-response	B	0	0.805695142378559
46	001-101	14	Cancer cells	ALB_LRP2	Non-response	B	17.4369376149632	0.805695142378559
47	001-101	14	Cancer cells	AMH_ACVR1	Non-response	B	106.626523567595	0.805695142378559
48	001-101	14	Cancer cells	AMH_AMHR2	Non-response	B	0	0.805695142378559
49	001-101	14	Cancer cells	AMH_EGFR	Non-response	B	6.69893332810971	0.805695142378559
50	001-101	14	Cancer cells	ANGPT1_ITGA5	Non-response	B	19.2435615046821	0.805695142378559
51	001-101	14	Cancer cells	ANGPT1_TEK	Non-response	B	0.617731103542661	0.805695142378559
52	001-101	14	Cancer cells	ANGPT1_TIE1	Non-response	B	1.77538011784494	0.805695142378559
53	001-101	14	Cancer cells	ANGPT2_TEK	Non-response	B	3.53995784849403	0.805695142378559
54	001-101	14	Cancer cells	ANXA1_EGFR	Non-response	B	37.6268263754671	0.805695142378559
55	001-101	14	Cancer cells	ANXA1_FPR1	Non-response	B	0	0.805695142378559
56	001-101	14	Cancer cells	APOB_LDLR	Non-response	B	0	0.805695142378559
57	001-101	14	Cancer cells	APOB_LRP2	Non-response	B	0	0.805695142378559
58	001-101	14	Cancer cells	APOB_OLR1	Non-response	B	0	0.805695142378559
59	001-101	14	Cancer cells	APOE_LDLR	Non-response	B	271.209107904039	0.805695142378559
60	001-101	14	Cancer cells	APOE_LRP1	Non-response	B	314.028915605052	0.805695142378559
61	001-101	14	Cancer cells	APOE_LRP2	Non-response	B	64.2640972457576	0.805695142378559
62	001-101	14	Cancer cells	APOE_LRP5	Non-response	B	820.894607936425	0.805695142378559
63	001-101	14	Cancer cells	APOE_LRP8	Non-response	B	13.5472421511577	0.805695142378559
64	001-101	14	Cancer cells	APOE_SCARB1	Non-response	B	311.338295145861	0.805695142378559
65	001-101	14	Cancer cells	APOE_SORL1	Non-response	B	391.001893302967	0.805695142378559
66	001-101	14	Cancer cells	APOE_VLDLR	Non-response	B	14.3426818472125	0.805695142378559
67	001-101	14	Cancer cells	AREG_EGFR	Non-response	B	0	0.805695142378559
68	001-101	14	Cancer cells	AREG_ERBB3	Non-response	B	0	0.805695142378559
69	001-101	14	Cancer cells	ARTN_GFRA1	Non-response	B	213.864230017029	0.805695142378559
70	001-101	14	Cancer cells	ARTN_GFRA3	Non-response	B	0.164863632089763	0.805695142378559
71	001-101	14	Cancer cells	ARTN_RET	Non-response	B	3.83736177770349	0.805695142378559
72	001-101	14	Cancer cells	ASIP_ATRN	Non-response	B	398.649764480058	0.805695142378559
73	001-101	14	Cancer cells	ASIP_MC1R	Non-response	B	18.6736120749277	0.805695142378559
74	001-101	14	Cancer cells	ASIP_MC2R	Non-response	B	0	0.805695142378559
75	001-101	14	Cancer cells	ASIP_MC5R	Non-response	B	0	0.805695142378559
76	001-101	14	Cancer cells	AVP_AVPR1A	Non-response	B	0	0.805695142378559
77	001-101	14	Cancer cells	AVP_AVPR2	Non-response	B	0	0.805695142378559
78	001-101	14	Cancer cells	AVP_OXTR	Non-response	B	0	0.805695142378559
79	001-101	14	Cancer cells	BDNF_NGFR	Non-response	B	0	0.805695142378559
80	001-101	14	Cancer cells	BDNF_NTRK2	Non-response	B	0	0.805695142378559
81	001-101	14	Cancer cells	BDNF_SORT1	Non-response	B	0	0.805695142378559
82	001-101	14	Cancer cells	BMP2_ACVR1	Non-response	B	0	0.805695142378559
83	001-101	14	Cancer cells	BMP2_ACVR2A	Non-response	B	0	0.805695142378559
84	001-101	14	Cancer cells	BMP2_ACVR2B	Non-response	B	0	0.805695142378559
85	001-101	14	Cancer cells	BMP2_BMPR1A	Non-response	B	0	0.805695142378559
86	001-101	14	Cancer cells	BMP2_BMPR1B	Non-response	B	0	0.805695142378559
87	001-101	14	Cancer cells	BMP2_BMPR2	Non-response	B	0	0.805695142378559
88	001-101	14	Cancer cells	BMP2_ENG	Non-response	B	0	0.805695142378559
89	001-101	14	Cancer cells	BMP4_BMPR1A	Non-response	B	940.076478849549	0.805695142378559
90	001-101	14	Cancer cells	BMP4_BMPR1B	Non-response	B	2081.08033584938	0.805695142378559
91	001-101	14	Cancer cells	BMP4_BMPR2	Non-response	B	1008.35002197927	0.805695142378559
92	001-101	14	Cancer cells	BMP6_ACVR1	Non-response	B	116.247021065132	0.805695142378559
93	001-101	14	Cancer cells	BMP6_ACVR2A	Non-response	B	26.2985164213305	0.805695142378559
94	001-101	14	Cancer cells	BMP6_BMPR1A	Non-response	B	530.058036795203	0.805695142378559
95	001-101	14	Cancer cells	BMP6_BMPR1B	Non-response	B	1173.40810248052	0.805695142378559
96	001-101	14	Cancer cells	BMP6_BMPR2	Non-response	B	568.553777355245	0.805695142378559
97	001-101	14	Cancer cells	BMP7_ACVR1	Non-response	B	443.61042738885	0.805695142378559
98	001-101	14	Cancer cells	BMP7_ACVR2A	Non-response	B	100.357807042837	0.805695142378559
99	001-101	14	Cancer cells	BMP7_ACVR2B	Non-response	B	63.1295368042569	0.805695142378559
100	001-101	14	Cancer cells	BMP7_BMPR1A	Non-response	B	2022.75525075063	0.805695142378559
101	001-101	14	Cancer cells	BMP7_BMPR1B	Non-response	B	4477.84437892198	0.805695142378559
102	001-101	14	Cancer cells	BMP7_BMPR2	Non-response	B	2169.65890269818	0.805695142378559
103	001-101	14	Cancer cells	BMP7_ENG	Non-response	B	25.4365046716605	0.805695142378559
104	001-101	14	Cancer cells	BTC_EGFR	Non-response	B	28.1547591394255	0.805695142378559
105	001-101	14	Cancer cells	BTC_ERBB2	Non-response	B	642.620256231957	0.805695142378559
106	001-101	14	Cancer cells	BTC_ERBB3	Non-response	B	873.057720615552	0.805695142378559
107	001-101	14	Cancer cells	BTC_ERBB4	Non-response	B	35217.5789452474	0.805695142378559
108	001-101	14	Cancer cells	C3_C3AR1	Non-response	B	45.535180413502	0.805695142378559
109	001-101	14	Cancer cells	C3_ITGAM	Non-response	B	1458.21648408362	0.805695142378559
110	001-101	14	Cancer cells	C3_ITGAX	Non-response	B	144.002798169642	0.805695142378559
111	001-101	14	Cancer cells	C3_ITGB2	Non-response	B	142.692347036638	0.805695142378559
112	001-101	14	Cancer cells	C3_LRP1	Non-response	B	2608.8245410838	0.805695142378559
113	001-101	14	Cancer cells	C5_C5AR1	Non-response	B	108.662419749475	0.805695142378559
114	001-101	14	Cancer cells	CALCA_CALCR	Non-response	B	0	0.805695142378559
115	001-101	14	Cancer cells	CALCA_CALCRL	Non-response	B	0	0.805695142378559
116	001-101	14	Cancer cells	CALCA_RAMP1	Non-response	B	0	0.805695142378559
117	001-101	14	Cancer cells	CALCA_RAMP2	Non-response	B	0	0.805695142378559
118	001-101	14	Cancer cells	CALCB_CALCR	Non-response	B	0.225398317993293	0.805695142378559
119	001-101	14	Cancer cells	CALCB_CALCRL	Non-response	B	0.464182606030847	0.805695142378559
120	001-101	14	Cancer cells	CALCB_RAMP1	Non-response	B	1.50327656229867	0.805695142378559
121	001-101	14	Cancer cells	CALR_ITGA2B	Non-response	B	101.379665690894	0.805695142378559
122	001-101	14	Cancer cells	CALR_ITGA3	Non-response	B	2616.34414215777	0.805695142378559
123	001-101	14	Cancer cells	CALR_ITGAV	Non-response	B	6663.8244984646	0.805695142378559
124	001-101	14	Cancer cells	CALR_LRP1	Non-response	B	3613.65740290642	0.805695142378559
125	001-101	14	Cancer cells	CALR_SCARF1	Non-response	B	36.6013299832496	0.805695142378559
126	001-101	14	Cancer cells	CALR_TSHR	Non-response	B	194.661520593961	0.805695142378559
127	001-101	14	Cancer cells	CCK_CCKAR	Non-response	B	0	0.805695142378559
128	001-101	14	Cancer cells	CCK_CCKBR	Non-response	B	0	0.805695142378559
129	001-101	14	Cancer cells	CCL1_CCR8	Non-response	B	0	0.805695142378559
130	001-101	14	Cancer cells	CCL11_CCR2	Non-response	B	0	0.805695142378559
131	001-101	14	Cancer cells	CCL11_CCR3	Non-response	B	0	0.805695142378559
132	001-101	14	Cancer cells	CCL11_CCR5	Non-response	B	0	0.805695142378559
133	001-101	14	Cancer cells	CCL11_CXCR3	Non-response	B	0	0.805695142378559
134	001-101	14	Cancer cells	CCL13_CCR1	Non-response	B	0	0.805695142378559
135	001-101	14	Cancer cells	CCL13_CCR2	Non-response	B	0	0.805695142378559
136	001-101	14	Cancer cells	CCL13_CCR3	Non-response	B	0	0.805695142378559
137	001-101	14	Cancer cells	CCL13_CCR5	Non-response	B	0	0.805695142378559
138	001-101	14	Cancer cells	CCL13_CXCR3	Non-response	B	0	0.805695142378559
139	001-101	14	Cancer cells	CCL14_CCR1	Non-response	B	0	0.805695142378559
140	001-101	14	Cancer cells	CCL14_CCR3	Non-response	B	0	0.805695142378559
141	001-101	14	Cancer cells	CCL14_CCR5	Non-response	B	0	0.805695142378559
142	001-101	14	Cancer cells	CCL16_CCR1	Non-response	B	0	0.805695142378559
143	001-101	14	Cancer cells	CCL16_CCR2	Non-response	B	0	0.805695142378559
144	001-101	14	Cancer cells	CCL16_CCR5	Non-response	B	0	0.805695142378559
145	001-101	14	Cancer cells	CCL16_CCR8	Non-response	B	0	0.805695142378559
146	001-101	14	Cancer cells	CCL16_HRH4	Non-response	B	0.303382182220876	0.805695142378559
147	001-101	14	Cancer cells	CCL17_CCR4	Non-response	B	0	0.805695142378559
148	001-101	14	Cancer cells	CCL17_CCR8	Non-response	B	0	0.805695142378559
149	001-101	14	Cancer cells	CCL19_CCR10	Non-response	B	0	0.805695142378559
150	001-101	14	Cancer cells	CCL19_CCR7	Non-response	B	0	0.805695142378559
151	001-101	14	Cancer cells	CCL19_CCRL2	Non-response	B	0	0.805695142378559
152	001-101	14	Cancer cells	CCL19_CXCR3	Non-response	B	0	0.805695142378559
153	001-101	14	Cancer cells	CCL2_CCR1	Non-response	B	0	0.805695142378559
154	001-101	14	Cancer cells	CCL2_CCR10	Non-response	B	0.216705297798765	0.805695142378559
155	001-101	14	Cancer cells	CCL2_CCR2	Non-response	B	0	0.805695142378559
156	001-101	14	Cancer cells	CCL2_CCR3	Non-response	B	0.351515665646319	0.805695142378559
157	001-101	14	Cancer cells	CCL2_CCR4	Non-response	B	0	0.805695142378559
158	001-101	14	Cancer cells	CCL2_CCR5	Non-response	B	0	0.805695142378559
159	001-101	14	Cancer cells	CCL20_CCR6	Non-response	B	0	0.805695142378559
160	001-101	14	Cancer cells	CCL20_CXCR3	Non-response	B	0	0.805695142378559
161	001-101	14	Cancer cells	CCL21_CCR7	Non-response	B	0	0.805695142378559
162	001-101	14	Cancer cells	CCL21_CXCR3	Non-response	B	0	0.805695142378559
163	001-101	14	Cancer cells	CCL22_CCR4	Non-response	B	0	0.805695142378559
164	001-101	14	Cancer cells	CCL23_CCR1	Non-response	B	0	0.805695142378559
165	001-101	14	Cancer cells	CCL24_CCR2	Non-response	B	0	0.805695142378559
166	001-101	14	Cancer cells	CCL24_CCR3	Non-response	B	0	0.805695142378559
167	001-101	14	Cancer cells	CCL25_CCR10	Non-response	B	0	0.805695142378559
168	001-101	14	Cancer cells	CCL25_CCR9	Non-response	B	0	0.805695142378559
169	001-101	14	Cancer cells	CCL26_CCR1	Non-response	B	0	0.805695142378559
170	001-101	14	Cancer cells	CCL26_CCR2	Non-response	B	0	0.805695142378559
171	001-101	14	Cancer cells	CCL26_CCR3	Non-response	B	0	0.805695142378559
172	001-101	14	Cancer cells	CCL27_CCR10	Non-response	B	0.0137932423726394	0.805695142378559
173	001-101	14	Cancer cells	CCL28_CCR10	Non-response	B	0.569222440337516	0.805695142378559
174	001-101	14	Cancer cells	CCL28_CCR3	Non-response	B	0.923330472528965	0.805695142378559
175	001-101	14	Cancer cells	CCL3_CCR1	Non-response	B	0	0.805695142378559
176	001-101	14	Cancer cells	CCL3_CCR3	Non-response	B	1.43282962107837	0.805695142378559
177	001-101	14	Cancer cells	CCL3_CCR4	Non-response	B	0	0.805695142378559
178	001-101	14	Cancer cells	CCL3_CCR5	Non-response	B	0	0.805695142378559
179	001-101	14	Cancer cells	CCL4_CCR1	Non-response	B	0	0.805695142378559
180	001-101	14	Cancer cells	CCL4_CCR3	Non-response	B	0.0339100857718948	0.805695142378559
181	001-101	14	Cancer cells	CCL4_CCR5	Non-response	B	0	0.805695142378559
182	001-101	14	Cancer cells	CCL4_CCR8	Non-response	B	0	0.805695142378559
183	001-101	14	Cancer cells	CCL5_CCR1	Non-response	B	0	0.805695142378559
184	001-101	14	Cancer cells	CCL5_CCR3	Non-response	B	0	0.805695142378559
185	001-101	14	Cancer cells	CCL5_CCR4	Non-response	B	0	0.805695142378559
186	001-101	14	Cancer cells	CCL5_CCR5	Non-response	B	0	0.805695142378559
187	001-101	14	Cancer cells	CCL5_CXCR3	Non-response	B	0	0.805695142378559
188	001-101	14	Cancer cells	CCL5_SDC1	Non-response	B	0	0.805695142378559
189	001-101	14	Cancer cells	CCL5_SDC4	Non-response	B	0	0.805695142378559
190	001-101	14	Cancer cells	CCL7_CCR1	Non-response	B	0	0.805695142378559
191	001-101	14	Cancer cells	CCL7_CCR10	Non-response	B	0	0.805695142378559
192	001-101	14	Cancer cells	CCL7_CCR2	Non-response	B	0	0.805695142378559
193	001-101	14	Cancer cells	CCL7_CCR3	Non-response	B	0	0.805695142378559
194	001-101	14	Cancer cells	CCL7_CCR5	Non-response	B	0	0.805695142378559
195	001-101	14	Cancer cells	CCL7_CXCR3	Non-response	B	0	0.805695142378559
196	001-101	14	Cancer cells	CCL8_CCR1	Non-response	B	0	0.805695142378559
197	001-101	14	Cancer cells	CCL8_CCR2	Non-response	B	0	0.805695142378559
198	001-101	14	Cancer cells	CCL8_CCR3	Non-response	B	0	0.805695142378559
199	001-101	14	Cancer cells	CCL8_CCR5	Non-response	B	0	0.805695142378559
200	001-101	14	Cancer cells	CD24_SELP	Non-response	B	22.0581161058236	0.805695142378559
201	001-101	14	Cancer cells	CD34_SELL	Non-response	B	2.9203527387457	0.805695142378559
202	001-101	14	Cancer cells	CD40LG_CD40	Non-response	B	0	0.805695142378559
203	001-101	14	Cancer cells	CDH1_EGFR	Non-response	B	1212.49415251239	0.805695142378559
204	001-101	14	Cancer cells	CDH1_IGF1R	Non-response	B	101793.274702682	0.805695142378559
205	001-101	14	Cancer cells	CDH1_ITGAE	Non-response	B	3213.20774549462	0.805695142378559
206	001-101	14	Cancer cells	CDH1_ITGB7	Non-response	B	228.64019576399	0.805695142378559
207	001-101	14	Cancer cells	CDH1_PTPRF	Non-response	B	73567.9589963226	0.805695142378559
208	001-101	14	Cancer cells	CDH1_PTPRM	Non-response	B	30742.8256139499	0.805695142378559
209	001-101	14	Cancer cells	CFH_ITGAM	Non-response	B	284.123378256494	0.805695142378559
210	001-101	14	Cancer cells	CFH_SELL	Non-response	B	5.62392795926967	0.805695142378559
211	001-101	14	Cancer cells	CGA_FSHR	Non-response	B	0	0.805695142378559
212	001-101	14	Cancer cells	CGA_TSHR	Non-response	B	0	0.805695142378559
213	001-101	14	Cancer cells	CHAD_ITGA2	Non-response	B	82.9425801502314	0.805695142378559
214	001-101	14	Cancer cells	CHAD_ITGB1	Non-response	B	47.2019910996424	0.805695142378559
215	001-101	14	Cancer cells	CLCF1_CNTFR	Non-response	B	0	0.805695142378559
216	001-101	14	Cancer cells	CLCF1_CRLF1	Non-response	B	26.1981539297318	0.805695142378559
217	001-101	14	Cancer cells	CLCF1_IL6ST	Non-response	B	1189.22220266718	0.805695142378559
218	001-101	14	Cancer cells	CLCF1_LIFR	Non-response	B	163.90372671361	0.805695142378559
219	001-101	14	Cancer cells	CNTF_CNTFR	Non-response	B	0	0.805695142378559
220	001-101	14	Cancer cells	CNTF_IL6R	Non-response	B	0	0.805695142378559
221	001-101	14	Cancer cells	CNTF_IL6ST	Non-response	B	0	0.805695142378559
222	001-101	14	Cancer cells	CNTF_LIFR	Non-response	B	0	0.805695142378559
223	001-101	14	Cancer cells	COL18A1_GPC1	Non-response	B	1377.16676375014	0.805695142378559
224	001-101	14	Cancer cells	COL18A1_ITGA5	Non-response	B	465.566735812813	0.805695142378559
225	001-101	14	Cancer cells	COL18A1_ITGB1	Non-response	B	1270.29153041785	0.805695142378559
226	001-101	14	Cancer cells	COL18A1_KDR	Non-response	B	35.9833492939403	0.805695142378559
227	001-101	14	Cancer cells	COL1A1_CD36	Non-response	B	446.582202343666	0.805695142378559
228	001-101	14	Cancer cells	COL1A1_CD44	Non-response	B	310820.097999943	0.805695142378559
229	001-101	14	Cancer cells	COL1A1_CD93	Non-response	B	0	0.805695142378559
230	001-101	14	Cancer cells	COL1A1_DDR1	Non-response	B	33134.9553013689	0.805695142378559
231	001-101	14	Cancer cells	COL1A1_DDR2	Non-response	B	18649.2810388185	0.805695142378559
232	001-101	14	Cancer cells	COL1A1_ITGA11	Non-response	B	20902.0375233562	0.805695142378559
233	001-101	14	Cancer cells	COL1A1_ITGA2	Non-response	B	20116.5318555188	0.805695142378559
234	001-101	14	Cancer cells	COL1A1_ITGA5	Non-response	B	4195.79660569236	0.805695142378559
235	001-101	14	Cancer cells	COL1A1_ITGB1	Non-response	B	11448.1651749921	0.805695142378559
236	001-101	14	Cancer cells	COL2A1_DDR1	Non-response	B	311.41197237539	0.805695142378559
237	001-101	14	Cancer cells	COL2A1_ITGA10	Non-response	B	51.4970963330164	0.805695142378559
238	001-101	14	Cancer cells	COL2A1_ITGA2	Non-response	B	189.061032541084	0.805695142378559
239	001-101	14	Cancer cells	COL2A1_ITGA2B	Non-response	B	5.08443683281271	0.805695142378559
240	001-101	14	Cancer cells	COL2A1_ITGB1	Non-response	B	107.593194703246	0.805695142378559
241	001-101	14	Cancer cells	COL2A1_TNFRSF10A	Non-response	B	59.7719000135814	0.805695142378559
242	001-101	14	Cancer cells	COL4A1_CD93	Non-response	B	0	0.805695142378559
243	001-101	14	Cancer cells	COL4A1_ITGA1	Non-response	B	125.228047048827	0.805695142378559
244	001-101	14	Cancer cells	COL4A1_ITGAV	Non-response	B	1690.96323765466	0.805695142378559
245	001-101	14	Cancer cells	COL4A1_ITGB1	Non-response	B	544.381573670153	0.805695142378559
246	001-101	14	Cancer cells	COL4A1_ITGB8	Non-response	B	2830.64768518406	0.805695142378559
247	001-101	14	Cancer cells	COL5A3_SDC3	Non-response	B	282.580476195949	0.805695142378559
248	001-101	14	Cancer cells	CRH_CRHR2	Non-response	B	0	0.805695142378559
249	001-101	14	Cancer cells	CRH_MC2R	Non-response	B	0	0.805695142378559
250	001-101	14	Cancer cells	CSF1_CSF1R	Non-response	B	63.0022165505281	0.805695142378559
251	001-101	14	Cancer cells	CSF2_CSF1R	Non-response	B	0	0.805695142378559
252	001-101	14	Cancer cells	CSF2_CSF2RA	Non-response	B	0	0.805695142378559
253	001-101	14	Cancer cells	CSF2_CSF2RB	Non-response	B	0	0.805695142378559
254	001-101	14	Cancer cells	CSF2_CSF3R	Non-response	B	0	0.805695142378559
255	001-101	14	Cancer cells	CSF2_IL3RA	Non-response	B	0	0.805695142378559
256	001-101	14	Cancer cells	CSF2_SDC2	Non-response	B	0	0.805695142378559
257	001-101	14	Cancer cells	CX3CL1_CX3CR1	Non-response	B	0	0.805695142378559
258	001-101	14	Cancer cells	CXCL10_CCR3	Non-response	B	0.0848389139042405	0.805695142378559
259	001-101	14	Cancer cells	CXCL10_CXCR3	Non-response	B	0	0.805695142378559
260	001-101	14	Cancer cells	CXCL10_SDC4	Non-response	B	12.9657331536407	0.805695142378559
261	001-101	14	Cancer cells	CXCL11_CCR3	Non-response	B	0	0.805695142378559
262	001-101	14	Cancer cells	CXCL11_CXCR3	Non-response	B	0	0.805695142378559
263	001-101	14	Cancer cells	CXCL12_CXCR3	Non-response	B	0	0.805695142378559
264	001-101	14	Cancer cells	CXCL12_CXCR4	Non-response	B	115.777821628935	0.805695142378559
265	001-101	14	Cancer cells	CXCL13_CCR10	Non-response	B	0.135299980846715	0.805695142378559
266	001-101	14	Cancer cells	CXCL13_CXCR3	Non-response	B	0	0.805695142378559
267	001-101	14	Cancer cells	CXCL16_CXCR6	Non-response	B	0	0.805695142378559
268	001-101	14	Cancer cells	CXCL2_XCR1	Non-response	B	0	0.805695142378559
269	001-101	14	Cancer cells	CXCL9_CCR3	Non-response	B	0	0.805695142378559
270	001-101	14	Cancer cells	CXCL9_CXCR3	Non-response	B	0	0.805695142378559
271	001-101	14	Cancer cells	DEFB1_CCR6	Non-response	B	0	0.805695142378559
272	001-101	14	Cancer cells	DHH_BOC	Non-response	B	0	0.805695142378559
273	001-101	14	Cancer cells	DHH_CDON	Non-response	B	0	0.805695142378559
274	001-101	14	Cancer cells	DHH_HHIP	Non-response	B	0	0.805695142378559
275	001-101	14	Cancer cells	DHH_PTCH2	Non-response	B	0	0.805695142378559
276	001-101	14	Cancer cells	DKK1_KREMEN1	Non-response	B	33.2273039838834	0.805695142378559
277	001-101	14	Cancer cells	DKK1_KREMEN2	Non-response	B	0.489110113631219	0.805695142378559
278	001-101	14	Cancer cells	DKK1_LRP5	Non-response	B	76.3787117977274	0.805695142378559
279	001-101	14	Cancer cells	DKK1_LRP6	Non-response	B	38.7399305853592	0.805695142378559
280	001-101	14	Cancer cells	DKK2_KREMEN2	Non-response	B	5.5670210741859	0.805695142378559
281	001-101	14	Cancer cells	DKK2_LRP6	Non-response	B	440.935494831747	0.805695142378559
282	001-101	14	Cancer cells	DLL1_NOTCH1	Non-response	B	251.362289429824	0.805695142378559
283	001-101	14	Cancer cells	DLL1_NOTCH2	Non-response	B	1709.59821948899	0.805695142378559
284	001-101	14	Cancer cells	DLL1_NOTCH3	Non-response	B	1233.77248256389	0.805695142378559
285	001-101	14	Cancer cells	DLL4_NOTCH1	Non-response	B	17.5082408689323	0.805695142378559
286	001-101	14	Cancer cells	DLL4_NOTCH2	Non-response	B	119.079347517908	0.805695142378559
287	001-101	14	Cancer cells	DLL4_NOTCH3	Non-response	B	85.9364618741664	0.805695142378559
288	001-101	14	Cancer cells	DLL4_NOTCH4	Non-response	B	0.544697441469301	0.805695142378559
289	001-101	14	Cancer cells	EDA_EDA2R	Non-response	B	0	0.805695142378559
290	001-101	14	Cancer cells	EDA_EDAR	Non-response	B	0	0.805695142378559
291	001-101	14	Cancer cells	EDN1_EDNRA	Non-response	B	57.785286755329	0.805695142378559
292	001-101	14	Cancer cells	EDN1_EDNRB	Non-response	B	0	0.805695142378559
293	001-101	14	Cancer cells	EDN2_EDNRA	Non-response	B	60.5912223177565	0.805695142378559
294	001-101	14	Cancer cells	EDN2_EDNRB	Non-response	B	0	0.805695142378559
295	001-101	14	Cancer cells	EDN3_EDNRA	Non-response	B	0	0.805695142378559
296	001-101	14	Cancer cells	EDN3_EDNRB	Non-response	B	0	0.805695142378559
297	001-101	14	Cancer cells	EFNA1_EPHA1	Non-response	B	789.040104310534	0.805695142378559
298	001-101	14	Cancer cells	EFNA1_EPHA2	Non-response	B	153.14378707989	0.805695142378559
299	001-101	14	Cancer cells	EFNA1_EPHA3	Non-response	B	71.8181296346598	0.805695142378559
300	001-101	14	Cancer cells	EFNA1_EPHA4	Non-response	B	1061.09545671706	0.805695142378559
301	001-101	14	Cancer cells	EFNA1_EPHA5	Non-response	B	42.5115420449441	0.805695142378559
302	001-101	14	Cancer cells	EFNA1_EPHA6	Non-response	B	118.149229625257	0.805695142378559
303	001-101	14	Cancer cells	EFNA1_EPHA7	Non-response	B	45.9390979115954	0.805695142378559
304	001-101	14	Cancer cells	EFNA1_EPHA8	Non-response	B	81.862444211703	0.805695142378559
305	001-101	14	Cancer cells	EFNA1_EPHB1	Non-response	B	776.345343515917	0.805695142378559
306	001-101	14	Cancer cells	EFNA2_EPHA2	Non-response	B	0	0.805695142378559
307	001-101	14	Cancer cells	EFNA2_EPHA3	Non-response	B	0	0.805695142378559
308	001-101	14	Cancer cells	EFNA2_EPHA4	Non-response	B	0	0.805695142378559
309	001-101	14	Cancer cells	EFNA2_EPHA5	Non-response	B	0	0.805695142378559
310	001-101	14	Cancer cells	EFNA2_EPHA6	Non-response	B	0	0.805695142378559
311	001-101	14	Cancer cells	EFNA2_EPHA7	Non-response	B	0	0.805695142378559
312	001-101	14	Cancer cells	EFNA2_EPHA8	Non-response	B	0	0.805695142378559
313	001-101	14	Cancer cells	EFNA3_EPHA1	Non-response	B	24.1971238528053	0.805695142378559
314	001-101	14	Cancer cells	EFNA3_EPHA2	Non-response	B	4.69638889457683	0.805695142378559
315	001-101	14	Cancer cells	EFNA3_EPHA3	Non-response	B	2.20241299289239	0.805695142378559
316	001-101	14	Cancer cells	EFNA3_EPHA4	Non-response	B	32.5401181075161	0.805695142378559
317	001-101	14	Cancer cells	EFNA3_EPHA5	Non-response	B	1.30368157767354	0.805695142378559
318	001-101	14	Cancer cells	EFNA3_EPHA6	Non-response	B	3.62322716771662	0.805695142378559
319	001-101	14	Cancer cells	EFNA3_EPHA7	Non-response	B	1.40879283040288	0.805695142378559
320	001-101	14	Cancer cells	EFNA3_EPHA8	Non-response	B	2.51043729040211	0.805695142378559
321	001-101	14	Cancer cells	EFNA3_EPHB1	Non-response	B	23.8078195607281	0.805695142378559
322	001-101	14	Cancer cells	EFNA5_EPHA2	Non-response	B	893.486335708689	0.805695142378559
323	001-101	14	Cancer cells	EFNA5_EPHA3	Non-response	B	419.00829741953	0.805695142378559
324	001-101	14	Cancer cells	EFNA5_EPHA4	Non-response	B	6190.74602722657	0.805695142378559
325	001-101	14	Cancer cells	EFNA5_EPHA5	Non-response	B	248.024961712931	0.805695142378559
326	001-101	14	Cancer cells	EFNA5_EPHA6	Non-response	B	689.317694550716	0.805695142378559
327	001-101	14	Cancer cells	EFNA5_EPHA7	Non-response	B	268.02234058233	0.805695142378559
328	001-101	14	Cancer cells	EFNA5_EPHA8	Non-response	B	477.60981170405	0.805695142378559
329	001-101	14	Cancer cells	EFNA5_EPHB1	Non-response	B	4529.42929941182	0.805695142378559
330	001-101	14	Cancer cells	EFNA5_EPHB2	Non-response	B	6970.20133239378	0.805695142378559
331	001-101	14	Cancer cells	EFNA5_EPHB6	Non-response	B	104.400108994035	0.805695142378559
332	001-101	14	Cancer cells	EFNB1_EPHB1	Non-response	B	103.050467349917	0.805695142378559
333	001-101	14	Cancer cells	EFNB1_EPHB2	Non-response	B	158.581237799531	0.805695142378559
334	001-101	14	Cancer cells	EFNB1_EPHB3	Non-response	B	519.993010716089	0.805695142378559
335	001-101	14	Cancer cells	EFNB1_EPHB4	Non-response	B	405.712450087583	0.805695142378559
336	001-101	14	Cancer cells	EFNB1_EPHB6	Non-response	B	2.37523964103261	0.805695142378559
337	001-101	14	Cancer cells	EFNB1_ERBB2	Non-response	B	848.905261318373	0.805695142378559
338	001-101	14	Cancer cells	EFNB2_EPHA3	Non-response	B	4.52399406491919	0.805695142378559
339	001-101	14	Cancer cells	EFNB2_EPHA4	Non-response	B	66.8409156980328	0.805695142378559
340	001-101	14	Cancer cells	EFNB2_EPHA6	Non-response	B	7.44249977433947	0.805695142378559
341	001-101	14	Cancer cells	EFNB2_EPHB1	Non-response	B	48.9038317241091	0.805695142378559
342	001-101	14	Cancer cells	EFNB2_EPHB2	Non-response	B	75.256622967227	0.805695142378559
343	001-101	14	Cancer cells	EFNB2_EPHB3	Non-response	B	246.768902147954	0.805695142378559
344	001-101	14	Cancer cells	EFNB2_EPHB4	Non-response	B	192.535695350975	0.805695142378559
345	001-101	14	Cancer cells	EFNB2_EPHB6	Non-response	B	1.12719837858732	0.805695142378559
346	001-101	14	Cancer cells	EFNB2_GRM1	Non-response	B	0	0.805695142378559
347	001-101	14	Cancer cells	EFNB2_GRM5	Non-response	B	7.94703396713296	0.805695142378559
348	001-101	14	Cancer cells	EFNB3_EPHA4	Non-response	B	4.71552960192508	0.805695142378559
349	001-101	14	Cancer cells	EFNB3_EPHB2	Non-response	B	5.30924553676212	0.805695142378559
350	001-101	14	Cancer cells	EFNB3_EPHB3	Non-response	B	17.4091879316889	0.805695142378559
351	001-101	14	Cancer cells	EFNB3_EPHB4	Non-response	B	13.583113896231	0.805695142378559
352	001-101	14	Cancer cells	EGF_EGFR	Non-response	B	320.129044746602	0.805695142378559
353	001-101	14	Cancer cells	EGF_ERBB2	Non-response	B	7306.80762508384	0.805695142378559
354	001-101	14	Cancer cells	EGF_ERBB3	Non-response	B	9926.95880384668	0.805695142378559
355	001-101	14	Cancer cells	EGF_ERBB4	Non-response	B	400435.672356462	0.805695142378559
356	001-101	14	Cancer cells	EPO_EPOR	Non-response	B	1.60446036697695	0.805695142378559
357	001-101	14	Cancer cells	EREG_EGFR	Non-response	B	0	0.805695142378559
358	001-101	14	Cancer cells	EREG_ERBB4	Non-response	B	0	0.805695142378559
359	001-101	14	Cancer cells	F13A1_ITGA4	Non-response	B	73.6135117862354	0.805695142378559
360	001-101	14	Cancer cells	F13A1_ITGA9	Non-response	B	398.00746809585	0.805695142378559
361	001-101	14	Cancer cells	F13A1_ITGB1	Non-response	B	1866.56651292499	0.805695142378559
362	001-101	14	Cancer cells	F2_F2R	Non-response	B	0	0.805695142378559
363	001-101	14	Cancer cells	F2_F2RL1	Non-response	B	0	0.805695142378559
364	001-101	14	Cancer cells	F2_F2RL2	Non-response	B	0	0.805695142378559
365	001-101	14	Cancer cells	F2_F2RL3	Non-response	B	0	0.805695142378559
366	001-101	14	Cancer cells	F2_ITGA2B	Non-response	B	0	0.805695142378559
367	001-101	14	Cancer cells	F2_THBD	Non-response	B	0	0.805695142378559
368	001-101	14	Cancer cells	F7_F3	Non-response	B	27.9165464965158	0.805695142378559
369	001-101	14	Cancer cells	F8_ASGR2	Non-response	B	3.3043152045745	0.805695142378559
370	001-101	14	Cancer cells	F8_LDLR	Non-response	B	1083.70681262585	0.805695142378559
371	001-101	14	Cancer cells	F8_LRP1	Non-response	B	1254.8076937118	0.805695142378559
372	001-101	14	Cancer cells	F9_LRP1	Non-response	B	0	0.805695142378559
373	001-101	14	Cancer cells	FASLG_FAS	Non-response	B	0	0.805695142378559
374	001-101	14	Cancer cells	FGA_ITGA2B	Non-response	B	0	0.805695142378559
375	001-101	14	Cancer cells	FGA_ITGA5	Non-response	B	0	0.805695142378559
376	001-101	14	Cancer cells	FGA_ITGAM	Non-response	B	0	0.805695142378559
377	001-101	14	Cancer cells	FGA_ITGAV	Non-response	B	0	0.805695142378559
378	001-101	14	Cancer cells	FGA_ITGAX	Non-response	B	0	0.805695142378559
379	001-101	14	Cancer cells	FGA_ITGB1	Non-response	B	0	0.805695142378559
380	001-101	14	Cancer cells	FGA_ITGB2	Non-response	B	0	0.805695142378559
381	001-101	14	Cancer cells	FGF1_FGFR1	Non-response	B	262.093929092448	0.805695142378559
382	001-101	14	Cancer cells	FGF1_FGFR2	Non-response	B	30629.7483159428	0.805695142378559
383	001-101	14	Cancer cells	FGF1_FGFR3	Non-response	B	6.65265725369746	0.805695142378559
384	001-101	14	Cancer cells	FGF1_FGFR4	Non-response	B	23.4385882182917	0.805695142378559
385	001-101	14	Cancer cells	FGF1_NRP1	Non-response	B	703.184848005099	0.805695142378559
386	001-101	14	Cancer cells	FGF10_FGFR2	Non-response	B	268642.310610272	0.805695142378559
387	001-101	14	Cancer cells	FGF16_FGFR2	Non-response	B	0	0.805695142378559
388	001-101	14	Cancer cells	FGF16_FGFR3	Non-response	B	0	0.805695142378559
389	001-101	14	Cancer cells	FGF16_FGFR4	Non-response	B	0	0.805695142378559
390	001-101	14	Cancer cells	FGF17_FGFR1	Non-response	B	4.45736488680408	0.805695142378559
391	001-101	14	Cancer cells	FGF17_FGFR2	Non-response	B	520.912350422939	0.805695142378559
392	001-101	14	Cancer cells	FGF17_FGFR3	Non-response	B	0.113140052305881	0.805695142378559
393	001-101	14	Cancer cells	FGF17_FGFR4	Non-response	B	0.398614117016127	0.805695142378559
394	001-101	14	Cancer cells	FGF18_FGFR1	Non-response	B	11.182730893553	0.805695142378559
395	001-101	14	Cancer cells	FGF18_FGFR2	Non-response	B	1306.87587438788	0.805695142378559
396	001-101	14	Cancer cells	FGF18_FGFR3	Non-response	B	0.283848145787844	0.805695142378559
397	001-101	14	Cancer cells	FGF18_FGFR4	Non-response	B	1.00005149099621	0.805695142378559
398	001-101	14	Cancer cells	FGF19_FGFR1	Non-response	B	0	0.805695142378559
399	001-101	14	Cancer cells	FGF19_FGFR2	Non-response	B	0	0.805695142378559
400	001-101	14	Cancer cells	FGF19_FGFR3	Non-response	B	0	0.805695142378559
401	001-101	14	Cancer cells	FGF19_FGFR4	Non-response	B	0	0.805695142378559
402	001-101	14	Cancer cells	FGF2_CD44	Non-response	B	23763.7254135511	0.805695142378559
403	001-101	14	Cancer cells	FGF2_FGFR1	Non-response	B	505.807625113091	0.805695142378559
404	001-101	14	Cancer cells	FGF2_FGFR2	Non-response	B	59111.4807853258	0.805695142378559
405	001-101	14	Cancer cells	FGF2_FGFR3	Non-response	B	12.8387741670933	0.805695142378559
406	001-101	14	Cancer cells	FGF2_FGFR4	Non-response	B	45.2334652837995	0.805695142378559
407	001-101	14	Cancer cells	FGF2_FGFRL1	Non-response	B	446.250276194904	0.805695142378559
408	001-101	14	Cancer cells	FGF2_NRP1	Non-response	B	1357.05645383153	0.805695142378559
409	001-101	14	Cancer cells	FGF2_SDC1	Non-response	B	571.899794366845	0.805695142378559
410	001-101	14	Cancer cells	FGF2_SDC2	Non-response	B	117.318567724276	0.805695142378559
411	001-101	14	Cancer cells	FGF2_SDC3	Non-response	B	693.971163959089	0.805695142378559
412	001-101	14	Cancer cells	FGF2_SDC4	Non-response	B	1088.24543112757	0.805695142378559
413	001-101	14	Cancer cells	FGF20_FGFR4	Non-response	B	0	0.805695142378559
414	001-101	14	Cancer cells	FGF22_FGFR2	Non-response	B	3835.3648763638	0.805695142378559
415	001-101	14	Cancer cells	FGF23_FGFR1	Non-response	B	0	0.805695142378559
416	001-101	14	Cancer cells	FGF23_FGFR2	Non-response	B	0	0.805695142378559
417	001-101	14	Cancer cells	FGF23_FGFR3	Non-response	B	0	0.805695142378559
418	001-101	14	Cancer cells	FGF23_FGFR4	Non-response	B	0	0.805695142378559
419	001-101	14	Cancer cells	FGF3_FGFR1	Non-response	B	0	0.805695142378559
420	001-101	14	Cancer cells	FGF3_FGFR2	Non-response	B	0	0.805695142378559
421	001-101	14	Cancer cells	FGF3_FGFR3	Non-response	B	0	0.805695142378559
422	001-101	14	Cancer cells	FGF3_FGFR4	Non-response	B	0	0.805695142378559
423	001-101	14	Cancer cells	FGF5_FGFR1	Non-response	B	0	0.805695142378559
424	001-101	14	Cancer cells	FGF5_FGFR2	Non-response	B	0	0.805695142378559
425	001-101	14	Cancer cells	FGF5_FGFR3	Non-response	B	0	0.805695142378559
426	001-101	14	Cancer cells	FGF5_FGFR4	Non-response	B	0	0.805695142378559
427	001-101	14	Cancer cells	FGF6_FGFR1	Non-response	B	0	0.805695142378559
428	001-101	14	Cancer cells	FGF6_FGFR2	Non-response	B	0	0.805695142378559
429	001-101	14	Cancer cells	FGF6_FGFR3	Non-response	B	0	0.805695142378559
430	001-101	14	Cancer cells	FGF6_FGFR4	Non-response	B	0	0.805695142378559
431	001-101	14	Cancer cells	FGF7_FGFR1	Non-response	B	89.3623022451133	0.805695142378559
432	001-101	14	Cancer cells	FGF7_FGFR2	Non-response	B	10443.3736263138	0.805695142378559
433	001-101	14	Cancer cells	FGF7_FGFR3	Non-response	B	2.2682584457283	0.805695142378559
434	001-101	14	Cancer cells	FGF7_FGFR4	Non-response	B	7.99150980648217	0.805695142378559
435	001-101	14	Cancer cells	FGF7_NRP1	Non-response	B	239.754568673931	0.805695142378559
436	001-101	14	Cancer cells	FGF8_FGFR1	Non-response	B	0	0.805695142378559
437	001-101	14	Cancer cells	FGF8_FGFR2	Non-response	B	0	0.805695142378559
438	001-101	14	Cancer cells	FGF8_FGFR3	Non-response	B	0	0.805695142378559
439	001-101	14	Cancer cells	FGF8_FGFR4	Non-response	B	0	0.805695142378559
440	001-101	14	Cancer cells	FGF9_FGFR1	Non-response	B	0	0.805695142378559
441	001-101	14	Cancer cells	FGF9_FGFR2	Non-response	B	0	0.805695142378559
442	001-101	14	Cancer cells	FGF9_FGFR3	Non-response	B	0	0.805695142378559
443	001-101	14	Cancer cells	FGF9_FGFR4	Non-response	B	0	0.805695142378559
444	001-101	14	Cancer cells	FN1_CD44	Non-response	B	294081.150803722	0.805695142378559
445	001-101	14	Cancer cells	FN1_ITGA2	Non-response	B	19033.1734540917	0.805695142378559
446	001-101	14	Cancer cells	FN1_ITGA2B	Non-response	B	511.860994593202	0.805695142378559
447	001-101	14	Cancer cells	FN1_ITGA3	Non-response	B	13209.7941503004	0.805695142378559
448	001-101	14	Cancer cells	FN1_ITGA4	Non-response	B	427.177184922185	0.805695142378559
449	001-101	14	Cancer cells	FN1_ITGA5	Non-response	B	3969.83561320602	0.805695142378559
450	001-101	14	Cancer cells	FN1_ITGA8	Non-response	B	428.895589374802	0.805695142378559
451	001-101	14	Cancer cells	FN1_ITGA9	Non-response	B	2309.62639430799	0.805695142378559
452	001-101	14	Cancer cells	FN1_ITGAV	Non-response	B	33645.3253454062	0.805695142378559
453	001-101	14	Cancer cells	FN1_ITGB1	Non-response	B	10831.6341540224	0.805695142378559
454	001-101	14	Cancer cells	FN1_ITGB6	Non-response	B	66448.5416990389	0.805695142378559
455	001-101	14	Cancer cells	FN1_ITGB7	Non-response	B	374.730922197613	0.805695142378559
456	001-101	14	Cancer cells	FN1_ITGB8	Non-response	B	56321.7816836351	0.805695142378559
457	001-101	14	Cancer cells	FN1_PLAUR	Non-response	B	5237.34051699349	0.805695142378559
458	001-101	14	Cancer cells	FN1_SDC2	Non-response	B	1451.84220094234	0.805695142378559
459	001-101	14	Cancer cells	FN1_TNFRSF11B	Non-response	B	1742.98601874967	0.805695142378559
460	001-101	14	Cancer cells	FN1_TSHR	Non-response	B	982.836536905247	0.805695142378559
461	001-101	14	Cancer cells	GAL_GALR1	Non-response	B	0	0.805695142378559
462	001-101	14	Cancer cells	GAL_GALR3	Non-response	B	0	0.805695142378559
463	001-101	14	Cancer cells	GAL_GPR151	Non-response	B	0	0.805695142378559
464	001-101	14	Cancer cells	GALP_GALR1	Non-response	B	0	0.805695142378559
465	001-101	14	Cancer cells	GALP_GALR3	Non-response	B	0	0.805695142378559
466	001-101	14	Cancer cells	GAS6_AXL	Non-response	B	351.573999937317	0.805695142378559
467	001-101	14	Cancer cells	GAS6_MERTK	Non-response	B	42.8319358748002	0.805695142378559
468	001-101	14	Cancer cells	GAS6_TYRO3	Non-response	B	45.214553223498	0.805695142378559
469	001-101	14	Cancer cells	GAST_CCKBR	Non-response	B	0	0.805695142378559
470	001-101	14	Cancer cells	GDF11_ACVR1B	Non-response	B	241.969475967154	0.805695142378559
471	001-101	14	Cancer cells	GDF11_ACVR2A	Non-response	B	61.7112595931842	0.805695142378559
472	001-101	14	Cancer cells	GDF11_ACVR2B	Non-response	B	38.8191347391845	0.805695142378559
473	001-101	14	Cancer cells	GDF5_ACVR1	Non-response	B	122.936113080301	0.805695142378559
474	001-101	14	Cancer cells	GDF5_ACVR2A	Non-response	B	27.8117869945709	0.805695142378559
475	001-101	14	Cancer cells	GDF5_ACVR2B	Non-response	B	17.4948544851771	0.805695142378559
476	001-101	14	Cancer cells	GDF5_BMPR1A	Non-response	B	560.558663383445	0.805695142378559
477	001-101	14	Cancer cells	GDF5_BMPR1B	Non-response	B	1240.92841136173	0.805695142378559
478	001-101	14	Cancer cells	GDF5_BMPR2	Non-response	B	601.269527810222	0.805695142378559
479	001-101	14	Cancer cells	GDF5_ROR2	Non-response	B	133.711575320121	0.805695142378559
480	001-101	14	Cancer cells	GDF6_BMPR1A	Non-response	B	0	0.805695142378559
481	001-101	14	Cancer cells	GDF6_BMPR1B	Non-response	B	0	0.805695142378559
482	001-101	14	Cancer cells	GDF6_BMPR2	Non-response	B	0	0.805695142378559
483	001-101	14	Cancer cells	GDF7_ACVR2A	Non-response	B	0	0.805695142378559
484	001-101	14	Cancer cells	GDF7_BMPR1A	Non-response	B	0	0.805695142378559
485	001-101	14	Cancer cells	GDF7_BMPR2	Non-response	B	0	0.805695142378559
486	001-101	14	Cancer cells	GDF9_ACVR2A	Non-response	B	35.4337905466348	0.805695142378559
487	001-101	14	Cancer cells	GDF9_BMPR1A	Non-response	B	714.18346010301	0.805695142378559
488	001-101	14	Cancer cells	GDF9_BMPR1B	Non-response	B	1581.01302228955	0.805695142378559
489	001-101	14	Cancer cells	GDF9_BMPR2	Non-response	B	766.051405278645	0.805695142378559
490	001-101	14	Cancer cells	GDF9_TGFBR1	Non-response	B	80.4166035221151	0.805695142378559
491	001-101	14	Cancer cells	GDNF_GFRA1	Non-response	B	0	0.805695142378559
492	001-101	14	Cancer cells	GDNF_GFRA2	Non-response	B	0	0.805695142378559
493	001-101	14	Cancer cells	GDNF_RET	Non-response	B	0	0.805695142378559
494	001-101	14	Cancer cells	GHRH_GHRHR	Non-response	B	0	0.805695142378559
495	001-101	14	Cancer cells	GHRH_VIPR1	Non-response	B	0	0.805695142378559
496	001-101	14	Cancer cells	GHRL_GHRHR	Non-response	B	0	0.805695142378559
497	001-101	14	Cancer cells	GHRL_GHSR	Non-response	B	0	0.805695142378559
498	001-101	14	Cancer cells	GHRL_GPR39	Non-response	B	4365.66002641935	0.805695142378559
499	001-101	14	Cancer cells	GIP_GIPR	Non-response	B	0	0.805695142378559
500	001-101	14	Cancer cells	GNAI2_ADORA1	Non-response	B	86.4333738940719	0.805695142378559
501	001-101	14	Cancer cells	GNAI2_ADRA2A	Non-response	B	20.5011017805591	0.805695142378559
502	001-101	14	Cancer cells	GNAI2_ADRA2B	Non-response	B	2.20854218563364	0.805695142378559
503	001-101	14	Cancer cells	GNAI2_C5AR1	Non-response	B	266.966646528902	0.805695142378559
504	001-101	14	Cancer cells	GNAI2_CCR5	Non-response	B	0	0.805695142378559
505	001-101	14	Cancer cells	GNAI2_CHRM1	Non-response	B	0	0.805695142378559
506	001-101	14	Cancer cells	GNAI2_CNR1	Non-response	B	23.981060827004	0.805695142378559
507	001-101	14	Cancer cells	GNAI2_DRD2	Non-response	B	36.6999823953447	0.805695142378559
508	001-101	14	Cancer cells	GNAI2_EDNRA	Non-response	B	413.687360106492	0.805695142378559
509	001-101	14	Cancer cells	GNAI2_EGFR	Non-response	B	225.356064058686	0.805695142378559
510	001-101	14	Cancer cells	GNAI2_F2R	Non-response	B	131.603131414522	0.805695142378559
511	001-101	14	Cancer cells	GNAI2_FPR1	Non-response	B	0	0.805695142378559
512	001-101	14	Cancer cells	GNAI2_IGF1R	Non-response	B	18919.4576213897	0.805695142378559
513	001-101	14	Cancer cells	GNAI2_MTNR1B	Non-response	B	0	0.805695142378559
514	001-101	14	Cancer cells	GNAI2_OPRM1	Non-response	B	5.79623499723148	0.805695142378559
515	001-101	14	Cancer cells	GNAI2_P2RY12	Non-response	B	0	0.805695142378559
516	001-101	14	Cancer cells	GNAI2_PTPRU	Non-response	B	598.59256399043	0.805695142378559
517	001-101	14	Cancer cells	GNAI2_TBXA2R	Non-response	B	10.1158836838385	0.805695142378559
518	001-101	14	Cancer cells	GNAI2_TSHR	Non-response	B	111.4561251709	0.805695142378559
519	001-101	14	Cancer cells	GNB3_TGFBR1	Non-response	B	72.2768188510118	0.805695142378559
520	001-101	14	Cancer cells	GNRH1_GNRHR	Non-response	B	0	0.805695142378559
521	001-101	14	Cancer cells	GNRH2_GNRHR	Non-response	B	0	0.805695142378559
522	001-101	14	Cancer cells	GPHA2_TSHR	Non-response	B	0	0.805695142378559
523	001-101	14	Cancer cells	GPI_AMFR	Non-response	B	5400.99163391908	0.805695142378559
524	001-101	14	Cancer cells	GRP_GRPR	Non-response	B	0	0.805695142378559
525	001-101	14	Cancer cells	GRP_NMBR	Non-response	B	0	0.805695142378559
526	001-101	14	Cancer cells	GSTP1_TRAF2	Non-response	B	1167.55087724033	0.805695142378559
527	001-101	14	Cancer cells	GZMB_CHRM3	Non-response	B	0	0.805695142378559
528	001-101	14	Cancer cells	GZMB_IGF2R	Non-response	B	0	0.805695142378559
529	001-101	14	Cancer cells	HAS2_CD44	Non-response	B	634.695105508137	0.805695142378559
530	001-101	14	Cancer cells	HAS2_HMMR	Non-response	B	0.119251740337167	0.805695142378559
531	001-101	14	Cancer cells	HBEGF_CD44	Non-response	B	1918.30628696567	0.805695142378559
532	001-101	14	Cancer cells	HBEGF_CD82	Non-response	B	142.626318403521	0.805695142378559
533	001-101	14	Cancer cells	HBEGF_CD9	Non-response	B	98.8611640148073	0.805695142378559
534	001-101	14	Cancer cells	HBEGF_EGFR	Non-response	B	12.962756477467	0.805695142378559
535	001-101	14	Cancer cells	HBEGF_ERBB2	Non-response	B	295.86933590057	0.805695142378559
536	001-101	14	Cancer cells	HBEGF_ERBB4	Non-response	B	16214.5553202032	0.805695142378559
537	001-101	14	Cancer cells	HCRT_HCRTR1	Non-response	B	0	0.805695142378559
538	001-101	14	Cancer cells	HCRT_HCRTR2	Non-response	B	0	0.805695142378559
539	001-101	14	Cancer cells	HCRT_NPFFR2	Non-response	B	0	0.805695142378559
540	001-101	14	Cancer cells	HGF_CD44	Non-response	B	3590.28190861793	0.805695142378559
541	001-101	14	Cancer cells	HGF_MET	Non-response	B	12.3739137266373	0.805695142378559
542	001-101	14	Cancer cells	HGF_SDC1	Non-response	B	86.404023339149	0.805695142378559
543	001-101	14	Cancer cells	HGF_SDC2	Non-response	B	17.7247768990483	0.805695142378559
544	001-101	14	Cancer cells	HLA-A_ERBB2	Non-response	B	4604.92132435706	0.805695142378559
545	001-101	14	Cancer cells	HLA-A_KIR3DL1	Non-response	B	0	0.805695142378559
546	001-101	14	Cancer cells	HLA-A_KIR3DL2	Non-response	B	0	0.805695142378559
547	001-101	14	Cancer cells	HLA-A_LILRB1	Non-response	B	26.1982298784289	0.805695142378559
548	001-101	14	Cancer cells	HLA-A_LILRB2	Non-response	B	0	0.805695142378559
549	001-101	14	Cancer cells	HLA-B_KIR3DL1	Non-response	B	0	0.805695142378559
550	001-101	14	Cancer cells	HLA-B_KLRD1	Non-response	B	795.979029043346	0.805695142378559
551	001-101	14	Cancer cells	HLA-B_LILRB1	Non-response	B	88.5985419874842	0.805695142378559
552	001-101	14	Cancer cells	HLA-B_LILRB2	Non-response	B	0	0.805695142378559
553	001-101	14	Cancer cells	HLA-C_KIR2DL1	Non-response	B	0	0.805695142378559
554	001-101	14	Cancer cells	HLA-C_KIR2DL3	Non-response	B	0	0.805695142378559
555	001-101	14	Cancer cells	HLA-C_LILRB1	Non-response	B	33.5092692596733	0.805695142378559
556	001-101	14	Cancer cells	HLA-C_LILRB2	Non-response	B	0	0.805695142378559
557	001-101	14	Cancer cells	HLA-E_KLRC1	Non-response	B	0	0.805695142378559
558	001-101	14	Cancer cells	HLA-E_KLRC2	Non-response	B	0	0.805695142378559
559	001-101	14	Cancer cells	HLA-E_KLRD1	Non-response	B	165.571044093649	0.805695142378559
560	001-101	14	Cancer cells	HLA-G_KIR2DL4	Non-response	B	0	0.805695142378559
561	001-101	14	Cancer cells	HLA-G_KLRC1	Non-response	B	0	0.805695142378559
562	001-101	14	Cancer cells	HLA-G_KLRD1	Non-response	B	0	0.805695142378559
563	001-101	14	Cancer cells	HLA-G_LILRB1	Non-response	B	0	0.805695142378559
564	001-101	14	Cancer cells	HLA-G_LILRB2	Non-response	B	0	0.805695142378559
565	001-101	14	Cancer cells	HRAS_AGTR1	Non-response	B	118.355197302521	0.805695142378559
566	001-101	14	Cancer cells	HRAS_INSR	Non-response	B	7386.63330554749	0.805695142378559
567	001-101	14	Cancer cells	HRAS_TLR2	Non-response	B	26.8884070027894	0.805695142378559
568	001-101	14	Cancer cells	HRAS_TLR9	Non-response	B	0	0.805695142378559
569	001-101	14	Cancer cells	HSPG2_ITGA2	Non-response	B	4322.05868835236	0.805695142378559
570	001-101	14	Cancer cells	HSPG2_ITGB1	Non-response	B	2459.65070498438	0.805695142378559
571	001-101	14	Cancer cells	HSPG2_PTPRS	Non-response	B	16699.3309115891	0.805695142378559
572	001-101	14	Cancer cells	IAPP_CALCR	Non-response	B	0	0.805695142378559
573	001-101	14	Cancer cells	IAPP_RAMP1	Non-response	B	0	0.805695142378559
574	001-101	14	Cancer cells	IAPP_RAMP2	Non-response	B	0	0.805695142378559
575	001-101	14	Cancer cells	ICAM1_EGFR	Non-response	B	160.699999204268	0.805695142378559
576	001-101	14	Cancer cells	ICAM1_IL2RA	Non-response	B	27.4725862751039	0.805695142378559
577	001-101	14	Cancer cells	ICAM1_IL2RG	Non-response	B	0	0.805695142378559
578	001-101	14	Cancer cells	ICAM1_ITGAL	Non-response	B	318.302172543243	0.805695142378559
579	001-101	14	Cancer cells	ICAM1_ITGAM	Non-response	B	824.697281870197	0.805695142378559
580	001-101	14	Cancer cells	ICAM1_ITGAX	Non-response	B	81.44107375582	0.805695142378559
581	001-101	14	Cancer cells	ICAM1_ITGB2	Non-response	B	80.6999454671138	0.805695142378559
582	001-101	14	Cancer cells	ICAM2_ITGAL	Non-response	B	12.9726229971758	0.805695142378559
583	001-101	14	Cancer cells	ICAM2_ITGAM	Non-response	B	33.6111024282884	0.805695142378559
584	001-101	14	Cancer cells	ICAM2_ITGB2	Non-response	B	3.28898153623279	0.805695142378559
585	001-101	14	Cancer cells	ICAM3_CLEC4M	Non-response	B	0	0.805695142378559
586	001-101	14	Cancer cells	ICAM3_ITGAD	Non-response	B	0	0.805695142378559
587	001-101	14	Cancer cells	ICAM3_ITGAL	Non-response	B	19.9520550764913	0.805695142378559
588	001-101	14	Cancer cells	ICAM3_ITGB2	Non-response	B	5.05849439783812	0.805695142378559
589	001-101	14	Cancer cells	ICAM4_ITGA2B	Non-response	B	0	0.805695142378559
590	001-101	14	Cancer cells	ICAM4_ITGA4	Non-response	B	0	0.805695142378559
591	001-101	14	Cancer cells	ICAM4_ITGAL	Non-response	B	0	0.805695142378559
592	001-101	14	Cancer cells	ICAM4_ITGAM	Non-response	B	0	0.805695142378559
593	001-101	14	Cancer cells	ICAM4_ITGAV	Non-response	B	0	0.805695142378559
594	001-101	14	Cancer cells	ICAM4_ITGB1	Non-response	B	0	0.805695142378559
595	001-101	14	Cancer cells	ICAM4_ITGB2	Non-response	B	0	0.805695142378559
596	001-101	14	Cancer cells	ICAM5_ITGAL	Non-response	B	17.5207920461629	0.805695142378559
597	001-101	14	Cancer cells	ICAM5_ITGB2	Non-response	B	4.44209020431332	0.805695142378559
598	001-101	14	Cancer cells	IFNB1_IFNAR1	Non-response	B	0	0.805695142378559
599	001-101	14	Cancer cells	IFNG_IFNGR1	Non-response	B	0	0.805695142378559
600	001-101	14	Cancer cells	IFNG_IFNGR2	Non-response	B	0	0.805695142378559
601	001-101	14	Cancer cells	IGF1_IGF1R	Non-response	B	1884.19996805023	0.805695142378559
602	001-101	14	Cancer cells	IHH_BOC	Non-response	B	0	0.805695142378559
603	001-101	14	Cancer cells	IHH_CDON	Non-response	B	0	0.805695142378559
604	001-101	14	Cancer cells	IHH_HHIP	Non-response	B	0	0.805695142378559
605	001-101	14	Cancer cells	IHH_PTCH2	Non-response	B	0	0.805695142378559
606	001-101	14	Cancer cells	IL10_IL10RA	Non-response	B	0	0.805695142378559
607	001-101	14	Cancer cells	IL10_IL10RB	Non-response	B	0	0.805695142378559
608	001-101	14	Cancer cells	IL11_IL11RA	Non-response	B	4.35433844482287	0.805695142378559
609	001-101	14	Cancer cells	IL11_IL6ST	Non-response	B	330.211761267878	0.805695142378559
610	001-101	14	Cancer cells	IL12A_IL12RB1	Non-response	B	0.184650941819284	0.805695142378559
611	001-101	14	Cancer cells	IL12A_IL12RB2	Non-response	B	0.148379031331293	0.805695142378559
612	001-101	14	Cancer cells	IL12B_IL12RB1	Non-response	B	0	0.805695142378559
613	001-101	14	Cancer cells	IL12B_IL12RB2	Non-response	B	0	0.805695142378559
614	001-101	14	Cancer cells	IL12B_IL23R	Non-response	B	0	0.805695142378559
615	001-101	14	Cancer cells	IL13_IL13RA1	Non-response	B	0	0.805695142378559
616	001-101	14	Cancer cells	IL13_IL13RA2	Non-response	B	0	0.805695142378559
617	001-101	14	Cancer cells	IL13_IL2RG	Non-response	B	0	0.805695142378559
618	001-101	14	Cancer cells	IL13_IL4R	Non-response	B	0	0.805695142378559
619	001-101	14	Cancer cells	IL15_IL15RA	Non-response	B	204.914235465268	0.805695142378559
620	001-101	14	Cancer cells	IL15_IL2RA	Non-response	B	31.6848332828383	0.805695142378559
621	001-101	14	Cancer cells	IL15_IL2RB	Non-response	B	10.0864536925793	0.805695142378559
622	001-101	14	Cancer cells	IL15_IL2RG	Non-response	B	0	0.805695142378559
623	001-101	14	Cancer cells	IL17B_IL17RB	Non-response	B	0.27102892981888	0.805695142378559
624	001-101	14	Cancer cells	IL18_IL18R1	Non-response	B	3.68377162318871	0.805695142378559
625	001-101	14	Cancer cells	IL18_IL18RAP	Non-response	B	0	0.805695142378559
626	001-101	14	Cancer cells	IL18_IL1RAPL1	Non-response	B	39.0370825530981	0.805695142378559
627	001-101	14	Cancer cells	IL19_IL20RA	Non-response	B	2.89720146261453	0.805695142378559
628	001-101	14	Cancer cells	IL19_IL20RB	Non-response	B	0.871253434532329	0.805695142378559
629	001-101	14	Cancer cells	IL1A_IL1R1	Non-response	B	0	0.805695142378559
630	001-101	14	Cancer cells	IL1A_IL1R2	Non-response	B	0	0.805695142378559
631	001-101	14	Cancer cells	IL1A_IL1RAP	Non-response	B	0	0.805695142378559
632	001-101	14	Cancer cells	IL1B_ADRB2	Non-response	B	0	0.805695142378559
633	001-101	14	Cancer cells	IL1B_IL1R1	Non-response	B	0	0.805695142378559
634	001-101	14	Cancer cells	IL1B_IL1R2	Non-response	B	0	0.805695142378559
635	001-101	14	Cancer cells	IL1B_IL1RAP	Non-response	B	0	0.805695142378559
636	001-101	14	Cancer cells	IL2_CD53	Non-response	B	0	0.805695142378559
637	001-101	14	Cancer cells	IL2_IL2RA	Non-response	B	0	0.805695142378559
638	001-101	14	Cancer cells	IL2_IL2RB	Non-response	B	0	0.805695142378559
639	001-101	14	Cancer cells	IL2_IL2RG	Non-response	B	0	0.805695142378559
640	001-101	14	Cancer cells	IL2_NGFR	Non-response	B	0	0.805695142378559
641	001-101	14	Cancer cells	IL20_IL20RA	Non-response	B	0	0.805695142378559
642	001-101	14	Cancer cells	IL20_IL20RB	Non-response	B	0	0.805695142378559
643	001-101	14	Cancer cells	IL20_IL22RA1	Non-response	B	0	0.805695142378559
644	001-101	14	Cancer cells	IL21_IL21R	Non-response	B	0	0.805695142378559
645	001-101	14	Cancer cells	IL21_IL2RG	Non-response	B	0	0.805695142378559
646	001-101	14	Cancer cells	IL22_IL10RA	Non-response	B	0	0.805695142378559
647	001-101	14	Cancer cells	IL22_IL10RB	Non-response	B	0	0.805695142378559
648	001-101	14	Cancer cells	IL22_IL22RA1	Non-response	B	0	0.805695142378559
649	001-101	14	Cancer cells	IL22_IL22RA2	Non-response	B	0	0.805695142378559
650	001-101	14	Cancer cells	IL23A_IL12RB1	Non-response	B	0.694116715594605	0.805695142378559
651	001-101	14	Cancer cells	IL23A_IL23R	Non-response	B	0	0.805695142378559
652	001-101	14	Cancer cells	IL24_IL20RA	Non-response	B	0	0.805695142378559
653	001-101	14	Cancer cells	IL24_IL20RB	Non-response	B	0	0.805695142378559
654	001-101	14	Cancer cells	IL24_IL22RA1	Non-response	B	0	0.805695142378559
655	001-101	14	Cancer cells	IL25_IL17RB	Non-response	B	0	0.805695142378559
656	001-101	14	Cancer cells	IL31_IL31RA	Non-response	B	0	0.805695142378559
657	001-101	14	Cancer cells	IL31_OSMR	Non-response	B	0	0.805695142378559
658	001-101	14	Cancer cells	IL4_CD53	Non-response	B	0	0.805695142378559
659	001-101	14	Cancer cells	IL4_IL13RA1	Non-response	B	0	0.805695142378559
660	001-101	14	Cancer cells	IL4_IL13RA2	Non-response	B	0	0.805695142378559
661	001-101	14	Cancer cells	IL4_IL2RG	Non-response	B	0	0.805695142378559
662	001-101	14	Cancer cells	IL4_IL4R	Non-response	B	0	0.805695142378559
663	001-101	14	Cancer cells	IL5_CSF2RB	Non-response	B	0.110440194736677	0.805695142378559
664	001-101	14	Cancer cells	IL5_IL5RA	Non-response	B	0	0.805695142378559
665	001-101	14	Cancer cells	IL6_IL6R	Non-response	B	0	0.805695142378559
666	001-101	14	Cancer cells	IL6_IL6ST	Non-response	B	0	0.805695142378559
667	001-101	14	Cancer cells	IL7_IL2RG	Non-response	B	0	0.805695142378559
668	001-101	14	Cancer cells	IL7_IL7R	Non-response	B	2.98383324104932	0.805695142378559
669	001-101	14	Cancer cells	INHA_ACVR2A	Non-response	B	121.303512301633	0.805695142378559
670	001-101	14	Cancer cells	INHA_TGFBR3	Non-response	B	83.225987030788	0.805695142378559
671	001-101	14	Cancer cells	INHBA_ACVR1	Non-response	B	3226.51396715107	0.805695142378559
672	001-101	14	Cancer cells	INHBA_ACVR1B	Non-response	B	2862.06267052379	0.805695142378559
673	001-101	14	Cancer cells	INHBA_ACVR2A	Non-response	B	729.932945991217	0.805695142378559
674	001-101	14	Cancer cells	INHBA_ACVR2B	Non-response	B	459.160379609761	0.805695142378559
675	001-101	14	Cancer cells	INHBA_BAMBI	Non-response	B	276.108168934764	0.805695142378559
676	001-101	14	Cancer cells	INHBA_ENG	Non-response	B	185.00745819186	0.805695142378559
677	001-101	14	Cancer cells	INHBA_TGFBR3	Non-response	B	500.804871546924	0.805695142378559
678	001-101	14	Cancer cells	INHBB_ACVR1	Non-response	B	2090.78593271033	0.805695142378559
679	001-101	14	Cancer cells	INHBB_ACVR1B	Non-response	B	1854.62094104932	0.805695142378559
680	001-101	14	Cancer cells	INHBB_ACVR1C	Non-response	B	117.422675208684	0.805695142378559
681	001-101	14	Cancer cells	INHBB_ACVR2A	Non-response	B	472.997653454382	0.805695142378559
682	001-101	14	Cancer cells	INHBB_ACVR2B	Non-response	B	297.53662073674	0.805695142378559
683	001-101	14	Cancer cells	INHBC_ACVR1	Non-response	B	0	0.805695142378559
684	001-101	14	Cancer cells	INHBC_ACVR1B	Non-response	B	0	0.805695142378559
685	001-101	14	Cancer cells	INHBC_ACVR2A	Non-response	B	0	0.805695142378559
686	001-101	14	Cancer cells	INHBC_ACVR2B	Non-response	B	0	0.805695142378559
687	001-101	14	Cancer cells	INSL3_RXFP2	Non-response	B	0	0.805695142378559
688	001-101	14	Cancer cells	INSL5_RXFP4	Non-response	B	0	0.805695142378559
689	001-101	14	Cancer cells	ITGB3BP_ITGB5	Non-response	B	9365.97879192358	0.805695142378559
690	001-101	14	Cancer cells	JAG1_NOTCH1	Non-response	B	417.503891331223	0.805695142378559
691	001-101	14	Cancer cells	JAG1_NOTCH2	Non-response	B	2839.58230516059	0.805695142378559
692	001-101	14	Cancer cells	JAG1_NOTCH3	Non-response	B	2049.25254960179	0.805695142378559
693	001-101	14	Cancer cells	JAG1_NOTCH4	Non-response	B	12.9889292199041	0.805695142378559
694	001-101	14	Cancer cells	JAG2_NOTCH1	Non-response	B	355.532458246882	0.805695142378559
695	001-101	14	Cancer cells	JAG2_NOTCH2	Non-response	B	2418.09405447473	0.805695142378559
696	001-101	14	Cancer cells	JAG2_NOTCH3	Non-response	B	1745.07546314246	0.805695142378559
697	001-101	14	Cancer cells	KISS1_KISS1R	Non-response	B	0.0688123570033118	0.805695142378559
698	001-101	14	Cancer cells	KITLG_EPOR	Non-response	B	145.314873009538	0.805695142378559
699	001-101	14	Cancer cells	KITLG_KIT	Non-response	B	296.590269768802	0.805695142378559
700	001-101	14	Cancer cells	KNG1_BDKRB1	Non-response	B	0	0.805695142378559
701	001-101	14	Cancer cells	KNG1_BDKRB2	Non-response	B	0	0.805695142378559
702	001-101	14	Cancer cells	KNG1_CD93	Non-response	B	0	0.805695142378559
703	001-101	14	Cancer cells	KNG1_GPR135	Non-response	B	0	0.805695142378559
704	001-101	14	Cancer cells	KNG1_ITGB2	Non-response	B	0	0.805695142378559
705	001-101	14	Cancer cells	KNG1_PLAUR	Non-response	B	0	0.805695142378559
706	001-101	14	Cancer cells	KNG1_RXFP4	Non-response	B	0	0.805695142378559
707	001-101	14	Cancer cells	L1CAM_CNTN1	Non-response	B	0	0.805695142378559
708	001-101	14	Cancer cells	L1CAM_EGFR	Non-response	B	0	0.805695142378559
709	001-101	14	Cancer cells	L1CAM_ERBB2	Non-response	B	0	0.805695142378559
710	001-101	14	Cancer cells	L1CAM_ERBB3	Non-response	B	0	0.805695142378559
711	001-101	14	Cancer cells	L1CAM_ITGA5	Non-response	B	0	0.805695142378559
712	001-101	14	Cancer cells	L1CAM_ITGAV	Non-response	B	0	0.805695142378559
713	001-101	14	Cancer cells	LAMA1_ITGA1	Non-response	B	16.8212737916889	0.805695142378559
714	001-101	14	Cancer cells	LAMA1_ITGA2	Non-response	B	128.492539082105	0.805695142378559
715	001-101	14	Cancer cells	LAMA1_ITGA7	Non-response	B	0.74495768725819	0.805695142378559
716	001-101	14	Cancer cells	LAMA1_ITGB1	Non-response	B	73.1241260536919	0.805695142378559
717	001-101	14	Cancer cells	LAMA1_ITGB8	Non-response	B	380.227120380837	0.805695142378559
718	001-101	14	Cancer cells	LAMA1_RPSA	Non-response	B	42.6190589976912	0.805695142378559
719	001-101	14	Cancer cells	LAMA2_ITGA7	Non-response	B	11.977470382404	0.805695142378559
720	001-101	14	Cancer cells	LAMA2_ITGB1	Non-response	B	1175.6936924442	0.805695142378559
721	001-101	14	Cancer cells	LAMA2_RPSA	Non-response	B	685.231558250713	0.805695142378559
722	001-101	14	Cancer cells	LAMA3_SDC2	Non-response	B	112.250768186045	0.805695142378559
723	001-101	14	Cancer cells	LAMB1_ITGA6	Non-response	B	5422.40660382996	0.805695142378559
724	001-101	14	Cancer cells	LAMB1_ITGB1	Non-response	B	1786.64825496854	0.805695142378559
725	001-101	14	Cancer cells	LAMB2_RPSA	Non-response	B	663.930840975146	0.805695142378559
726	001-101	14	Cancer cells	LAMC2_ITGA3	Non-response	B	458.385152189221	0.805695142378559
727	001-101	14	Cancer cells	LAMC2_ITGA6	Non-response	B	1140.7264078229	0.805695142378559
728	001-101	14	Cancer cells	LAMC2_ITGB1	Non-response	B	375.862047027932	0.805695142378559
729	001-101	14	Cancer cells	LAMC2_ITGB4	Non-response	B	768.398004191435	0.805695142378559
730	001-101	14	Cancer cells	LEFTY2_ACVR2B	Non-response	B	0	0.805695142378559
731	001-101	14	Cancer cells	LEP_LEPR	Non-response	B	0	0.805695142378559
732	001-101	14	Cancer cells	LIF_IL6ST	Non-response	B	0	0.805695142378559
733	001-101	14	Cancer cells	LIF_LIFR	Non-response	B	0	0.805695142378559
734	001-101	14	Cancer cells	LRPAP1_LDLR	Non-response	B	848.427129880867	0.805695142378559
735	001-101	14	Cancer cells	LRPAP1_LRP1	Non-response	B	982.380914953144	0.805695142378559
736	001-101	14	Cancer cells	LRPAP1_LRP2	Non-response	B	201.038246841971	0.805695142378559
737	001-101	14	Cancer cells	LRPAP1_LRP8	Non-response	B	42.3800213235268	0.805695142378559
738	001-101	14	Cancer cells	LRPAP1_SORL1	Non-response	B	1223.17652484738	0.805695142378559
739	001-101	14	Cancer cells	LRPAP1_SORT1	Non-response	B	1442.57375570437	0.805695142378559
740	001-101	14	Cancer cells	LRPAP1_VLDLR	Non-response	B	44.8684061109428	0.805695142378559
741	001-101	14	Cancer cells	LTA_LTBR	Non-response	B	18.8745052936199	0.805695142378559
742	001-101	14	Cancer cells	LTA_TNFRSF14	Non-response	B	31.6119838617899	0.805695142378559
743	001-101	14	Cancer cells	LTA_TNFRSF1A	Non-response	B	26.4411895987213	0.805695142378559
744	001-101	14	Cancer cells	LTA_TNFRSF1B	Non-response	B	1.48609059434386	0.805695142378559
745	001-101	14	Cancer cells	LTB_CD40	Non-response	B	0.180976926211097	0.805695142378559
746	001-101	14	Cancer cells	LTB_LTBR	Non-response	B	10.1434865993168	0.805695142378559
747	001-101	14	Cancer cells	LTB_TNFRSF1A	Non-response	B	14.2099540195781	0.805695142378559
748	001-101	14	Cancer cells	LTF_LRP1	Non-response	B	27005.761810838	0.805695142378559
749	001-101	14	Cancer cells	LTF_LRP11	Non-response	B	11761.8577881117	0.805695142378559
750	001-101	14	Cancer cells	MADCAM1_CD44	Non-response	B	6885.03152635457	0.805695142378559
751	001-101	14	Cancer cells	MADCAM1_ITGA4	Non-response	B	10.001077517177	0.805695142378559
752	001-101	14	Cancer cells	MADCAM1_ITGB7	Non-response	B	8.77320496801401	0.805695142378559
753	001-101	14	Cancer cells	MDK_ALK	Non-response	B	8.22138148121063	0.805695142378559
754	001-101	14	Cancer cells	MDK_LRP1	Non-response	B	458.982410213228	0.805695142378559
755	001-101	14	Cancer cells	MDK_LRP2	Non-response	B	93.9279435054691	0.805695142378559
756	001-101	14	Cancer cells	MDK_PTPRZ1	Non-response	B	28.1751672499713	0.805695142378559
757	001-101	14	Cancer cells	MDK_SDC1	Non-response	B	178.041190024969	0.805695142378559
758	001-101	14	Cancer cells	MDK_SDC3	Non-response	B	216.043882322214	0.805695142378559
759	001-101	14	Cancer cells	MDK_SDC4	Non-response	B	338.787517508541	0.805695142378559
760	001-101	14	Cancer cells	MDK_TSPAN1	Non-response	B	64.5843683155904	0.805695142378559
761	001-101	14	Cancer cells	MMP13_LRP1	Non-response	B	93.9090607089502	0.805695142378559
762	001-101	14	Cancer cells	MMP9_CD44	Non-response	B	2240.68249215412	0.805695142378559
763	001-101	14	Cancer cells	MMP9_EPHB2	Non-response	B	64.5587191989051	0.805695142378559
764	001-101	14	Cancer cells	MMP9_LRP1	Non-response	B	139.014880076056	0.805695142378559
765	001-101	14	Cancer cells	MST1_MST1R	Non-response	B	163.081840325676	0.805695142378559
766	001-101	14	Cancer cells	MUC2_AGR2	Non-response	B	107.695267512894	0.805695142378559
767	001-101	14	Cancer cells	NCAM1_FGFR1	Non-response	B	145.781482554143	0.805695142378559
768	001-101	14	Cancer cells	NCAM1_GFRA1	Non-response	B	1417.77690468037	0.805695142378559
769	001-101	14	Cancer cells	NCAM1_ROBO1	Non-response	B	86.2737534543821	0.805695142378559
770	001-101	14	Cancer cells	NCAM1_ROBO3	Non-response	B	21.5927194966517	0.805695142378559
771	001-101	14	Cancer cells	NDP_FZD4	Non-response	B	25.6232267714177	0.805695142378559
772	001-101	14	Cancer cells	NDP_LGR4	Non-response	B	57.5297199309089	0.805695142378559
773	001-101	14	Cancer cells	NID1_ITGAV	Non-response	B	828.8141238737	0.805695142378559
774	001-101	14	Cancer cells	NID1_PTPRF	Non-response	B	2970.2162322308	0.805695142378559
775	001-101	14	Cancer cells	NLGN1_NRXN1	Non-response	B	64.1518076870841	0.805695142378559
776	001-101	14	Cancer cells	NLGN1_NRXN3	Non-response	B	242.439326850469	0.805695142378559
777	001-101	14	Cancer cells	NLGN2_NRXN1	Non-response	B	69.1435533871715	0.805695142378559
778	001-101	14	Cancer cells	NLGN2_NRXN2	Non-response	B	5.23098048245385	0.805695142378559
779	001-101	14	Cancer cells	NLGN2_NRXN3	Non-response	B	261.303884389376	0.805695142378559
780	001-101	14	Cancer cells	NLGN3_NRXN1	Non-response	B	5.16757313943244	0.805695142378559
781	001-101	14	Cancer cells	NLGN3_NRXN2	Non-response	B	0.390947136932062	0.805695142378559
782	001-101	14	Cancer cells	NLGN3_NRXN3	Non-response	B	19.5290358688801	0.805695142378559
783	001-101	14	Cancer cells	NMB_GRPR	Non-response	B	0.140804533756795	0.805695142378559
784	001-101	14	Cancer cells	NMB_NMBR	Non-response	B	0	0.805695142378559
785	001-101	14	Cancer cells	NMU_NMUR1	Non-response	B	0	0.805695142378559
786	001-101	14	Cancer cells	NMU_NMUR2	Non-response	B	0	0.805695142378559
787	001-101	14	Cancer cells	NODAL_ACVR1B	Non-response	B	0	0.805695142378559
788	001-101	14	Cancer cells	NODAL_ACVR1C	Non-response	B	0	0.805695142378559
789	001-101	14	Cancer cells	NODAL_ACVR2A	Non-response	B	0	0.805695142378559
790	001-101	14	Cancer cells	NODAL_ACVR2B	Non-response	B	0	0.805695142378559
791	001-101	14	Cancer cells	NPNT_ITGA8	Non-response	B	154.960627199058	0.805695142378559
792	001-101	14	Cancer cells	NPNT_ITGB1	Non-response	B	3913.48585455204	0.805695142378559
793	001-101	14	Cancer cells	NPPA_NPR1	Non-response	B	0	0.805695142378559
794	001-101	14	Cancer cells	NPPA_NPR3	Non-response	B	0.274824250148873	0.805695142378559
795	001-101	14	Cancer cells	NPPC_NPR2	Non-response	B	0	0.805695142378559
796	001-101	14	Cancer cells	NPPC_NPR3	Non-response	B	0	0.805695142378559
797	001-101	14	Cancer cells	NRG1_ERBB2	Non-response	B	1177.43088743092	0.805695142378559
798	001-101	14	Cancer cells	NRG1_ERBB3	Non-response	B	1599.64631801419	0.805695142378559
799	001-101	14	Cancer cells	NRG1_ERBB4	Non-response	B	64526.8567688965	0.805695142378559
800	001-101	14	Cancer cells	NRG2_ERBB3	Non-response	B	340.803832424075	0.805695142378559
801	001-101	14	Cancer cells	NRG2_ERBB4	Non-response	B	13747.4139336119	0.805695142378559
802	001-101	14	Cancer cells	NRG3_ERBB4	Non-response	B	1059788.09924824	0.805695142378559
803	001-101	14	Cancer cells	NRTN_GFRA1	Non-response	B	311.807188656728	0.805695142378559
804	001-101	14	Cancer cells	NRTN_GFRA2	Non-response	B	1.23546206082387	0.805695142378559
805	001-101	14	Cancer cells	NRTN_RET	Non-response	B	5.59475040622377	0.805695142378559
806	001-101	14	Cancer cells	NTF3_NGFR	Non-response	B	0	0.805695142378559
807	001-101	14	Cancer cells	NTF3_NTRK1	Non-response	B	10.6210536998924	0.805695142378559
808	001-101	14	Cancer cells	NTF3_NTRK2	Non-response	B	2993.83249741117	0.805695142378559
809	001-101	14	Cancer cells	NTF3_NTRK3	Non-response	B	34.1402952433686	0.805695142378559
810	001-101	14	Cancer cells	NTN1_ADORA2B	Non-response	B	15.2119859087537	0.805695142378559
811	001-101	14	Cancer cells	NTN1_DCC	Non-response	B	157.592308106019	0.805695142378559
812	001-101	14	Cancer cells	NTN1_NEO1	Non-response	B	9468.81751793479	0.805695142378559
813	001-101	14	Cancer cells	NTN1_UNC5A	Non-response	B	222.690927736395	0.805695142378559
814	001-101	14	Cancer cells	NTN1_UNC5B	Non-response	B	4601.74973824215	0.805695142378559
815	001-101	14	Cancer cells	NTN1_UNC5C	Non-response	B	1412.5811455782	0.805695142378559
816	001-101	14	Cancer cells	NTN1_UNC5D	Non-response	B	191.807423378849	0.805695142378559
817	001-101	14	Cancer cells	NTN4_DCC	Non-response	B	3833.74091791807	0.805695142378559
818	001-101	14	Cancer cells	NTN4_UNC5A	Non-response	B	5417.39207942693	0.805695142378559
819	001-101	14	Cancer cells	NTNG1_LRRC4C	Non-response	B	8322.16657832475	0.805695142378559
820	001-101	14	Cancer cells	NTNG2_LRRC4	Non-response	B	0.0794555312947273	0.805695142378559
821	001-101	14	Cancer cells	NTS_NTSR1	Non-response	B	0.548430310596642	0.805695142378559
822	001-101	14	Cancer cells	NTS_NTSR2	Non-response	B	0	0.805695142378559
823	001-101	14	Cancer cells	NTS_SORT1	Non-response	B	37.5815223863601	0.805695142378559
824	001-101	14	Cancer cells	NXPH1_NRXN1	Non-response	B	1.7940505019902	0.805695142378559
825	001-101	14	Cancer cells	NXPH1_NRXN2	Non-response	B	0.135726943449054	0.805695142378559
826	001-101	14	Cancer cells	NXPH1_NRXN3	Non-response	B	6.7799865930484	0.805695142378559
827	001-101	14	Cancer cells	NXPH2_NRXN1	Non-response	B	0	0.805695142378559
828	001-101	14	Cancer cells	NXPH3_NRXN1	Non-response	B	0	0.805695142378559
829	001-101	14	Cancer cells	NXPH3_NRXN2	Non-response	B	0	0.805695142378559
830	001-101	14	Cancer cells	NXPH3_NRXN3	Non-response	B	0	0.805695142378559
831	001-101	14	Cancer cells	OMG_TNFRSF1B	Non-response	B	0.412958396974477	0.805695142378559
832	001-101	14	Cancer cells	OSM_IL6ST	Non-response	B	0	0.805695142378559
833	001-101	14	Cancer cells	OSM_LIFR	Non-response	B	0	0.805695142378559
834	001-101	14	Cancer cells	OSM_OSMR	Non-response	B	0	0.805695142378559
835	001-101	14	Cancer cells	OXT_AVPR1A	Non-response	B	0	0.805695142378559
836	001-101	14	Cancer cells	OXT_AVPR2	Non-response	B	0	0.805695142378559
837	001-101	14	Cancer cells	OXT_OXTR	Non-response	B	0	0.805695142378559
838	001-101	14	Cancer cells	PDAP1_PDGFRB	Non-response	B	284.379717955683	0.805695142378559
839	001-101	14	Cancer cells	PDGFA_PDGFRA	Non-response	B	3.27756619897826	0.805695142378559
840	001-101	14	Cancer cells	PDGFB_LRP1	Non-response	B	251.424694282222	0.805695142378559
841	001-101	14	Cancer cells	PDGFB_PDGFRA	Non-response	B	1.56231490090787	0.805695142378559
842	001-101	14	Cancer cells	PDGFB_PDGFRB	Non-response	B	37.797239377762	0.805695142378559
843	001-101	14	Cancer cells	PDGFC_FLT4	Non-response	B	53.5812112245218	0.805695142378559
844	001-101	14	Cancer cells	PDGFC_KDR	Non-response	B	81.3459533328458	0.805695142378559
845	001-101	14	Cancer cells	PDGFC_PDGFRA	Non-response	B	30.0574816180696	0.805695142378559
846	001-101	14	Cancer cells	PDGFD_PDGFRB	Non-response	B	164.445065504236	0.805695142378559
847	001-101	14	Cancer cells	PENK_OGFR	Non-response	B	0	0.805695142378559
848	001-101	14	Cancer cells	PENK_OPRM1	Non-response	B	0	0.805695142378559
849	001-101	14	Cancer cells	PGF_FLT1	Non-response	B	1.58492923174431	0.805695142378559
850	001-101	14	Cancer cells	PGF_NRP1	Non-response	B	38.4100936261348	0.805695142378559
851	001-101	14	Cancer cells	PGF_NRP2	Non-response	B	9.75711723412628	0.805695142378559
852	001-101	14	Cancer cells	PLAT_LRP1	Non-response	B	1276.82122547875	0.805695142378559
853	001-101	14	Cancer cells	PLAU_IGF2R	Non-response	B	1515.36530464937	0.805695142378559
854	001-101	14	Cancer cells	PLAU_LRP1	Non-response	B	1068.36484954502	0.805695142378559
855	001-101	14	Cancer cells	PLAU_LRP2	Non-response	B	218.634333251845	0.805695142378559
856	001-101	14	Cancer cells	PLAU_PLAUR	Non-response	B	306.677733097922	0.805695142378559
857	001-101	14	Cancer cells	PLG_F2R	Non-response	B	0	0.805695142378559
858	001-101	14	Cancer cells	PLG_F2RL1	Non-response	B	0	0.805695142378559
859	001-101	14	Cancer cells	PLG_F3	Non-response	B	0	0.805695142378559
860	001-101	14	Cancer cells	PLG_ITGA9	Non-response	B	0	0.805695142378559
861	001-101	14	Cancer cells	PLG_ITGB1	Non-response	B	0	0.805695142378559
862	001-101	14	Cancer cells	PMCH_MCHR1	Non-response	B	0	0.805695142378559
863	001-101	14	Cancer cells	PMCH_MCHR2	Non-response	B	0	0.805695142378559
864	001-101	14	Cancer cells	PNOC_OPRL1	Non-response	B	0	0.805695142378559
865	001-101	14	Cancer cells	PODXL2_SELL	Non-response	B	18.8784024202788	0.805695142378559
866	001-101	14	Cancer cells	POMC_MC1R	Non-response	B	0	0.805695142378559
867	001-101	14	Cancer cells	POMC_MC2R	Non-response	B	0	0.805695142378559
868	001-101	14	Cancer cells	POMC_MC5R	Non-response	B	0	0.805695142378559
869	001-101	14	Cancer cells	POMC_OPRK1	Non-response	B	0	0.805695142378559
870	001-101	14	Cancer cells	POMC_OPRM1	Non-response	B	0	0.805695142378559
871	001-101	14	Cancer cells	PRL_PRLR	Non-response	B	0	0.805695142378559
872	001-101	14	Cancer cells	PRLH_PRLHR	Non-response	B	0	0.805695142378559
873	001-101	14	Cancer cells	PRND_RPSA	Non-response	B	0	0.805695142378559
874	001-101	14	Cancer cells	PROC_PROCR	Non-response	B	3.96423304046219	0.805695142378559
875	001-101	14	Cancer cells	PROC_THBD	Non-response	B	0.170070167887253	0.805695142378559
876	001-101	14	Cancer cells	PROK1_PROKR1	Non-response	B	0	0.805695142378559
877	001-101	14	Cancer cells	PROK1_PROKR2	Non-response	B	0	0.805695142378559
878	001-101	14	Cancer cells	PROK2_PROKR1	Non-response	B	0	0.805695142378559
879	001-101	14	Cancer cells	PROK2_PROKR2	Non-response	B	0	0.805695142378559
880	001-101	14	Cancer cells	PROS1_AXL	Non-response	B	38.6282532203638	0.805695142378559
881	001-101	14	Cancer cells	PROS1_TYRO3	Non-response	B	4.96782814279297	0.805695142378559
882	001-101	14	Cancer cells	PSAP_CELSR1	Non-response	B	27800.1700455709	0.805695142378559
883	001-101	14	Cancer cells	PSAP_GPR37	Non-response	B	74.4740191936815	0.805695142378559
884	001-101	14	Cancer cells	PSAP_GPR37L1	Non-response	B	40.5914135946538	0.805695142378559
885	001-101	14	Cancer cells	PSAP_LRP1	Non-response	B	6802.32502881978	0.805695142378559
886	001-101	14	Cancer cells	PSEN1_NCSTN	Non-response	B	3285.93057715117	0.805695142378559
887	001-101	14	Cancer cells	PSEN1_NOTCH1	Non-response	B	2377.93511611418	0.805695142378559
888	001-101	14	Cancer cells	PSEN1_NOTCH2	Non-response	B	16173.1246552165	0.805695142378559
889	001-101	14	Cancer cells	PSEN1_NOTCH3	Non-response	B	11671.7225890924	0.805695142378559
890	001-101	14	Cancer cells	PSEN1_NOTCH4	Non-response	B	73.9797437917237	0.805695142378559
891	001-101	14	Cancer cells	PSPN_GFRA1	Non-response	B	345.694062395484	0.805695142378559
892	001-101	14	Cancer cells	PSPN_RET	Non-response	B	6.2027819318352	0.805695142378559
893	001-101	14	Cancer cells	PTDSS1_SCARB1	Non-response	B	907.301408988463	0.805695142378559
894	001-101	14	Cancer cells	PTHLH_PRLHR	Non-response	B	0	0.805695142378559
895	001-101	14	Cancer cells	PTMA_VIPR1	Non-response	B	1191.78700685339	0.805695142378559
896	001-101	14	Cancer cells	PTN_ALK	Non-response	B	0	0.805695142378559
897	001-101	14	Cancer cells	PTN_PLXNB2	Non-response	B	0	0.805695142378559
898	001-101	14	Cancer cells	PTN_PTPRS	Non-response	B	0	0.805695142378559
899	001-101	14	Cancer cells	PTN_PTPRZ1	Non-response	B	0	0.805695142378559
900	001-101	14	Cancer cells	PTN_SDC1	Non-response	B	0	0.805695142378559
901	001-101	14	Cancer cells	PTN_SDC3	Non-response	B	0	0.805695142378559
902	001-101	14	Cancer cells	PYY_NPY1R	Non-response	B	1.10360733187768	0.805695142378559
903	001-101	14	Cancer cells	PYY_NPY5R	Non-response	B	0.320529679234704	0.805695142378559
904	001-101	14	Cancer cells	RARRES2_CCRL2	Non-response	B	0	0.805695142378559
905	001-101	14	Cancer cells	RARRES2_CMKLR1	Non-response	B	0	0.805695142378559
906	001-101	14	Cancer cells	RARRES2_GPR1	Non-response	B	11.2021460594727	0.805695142378559
907	001-101	14	Cancer cells	RELN_ITGA3	Non-response	B	207.94655310231	0.805695142378559
908	001-101	14	Cancer cells	RELN_ITGB1	Non-response	B	170.509923255919	0.805695142378559
909	001-101	14	Cancer cells	RELN_LRP8	Non-response	B	12.3903931814304	0.805695142378559
910	001-101	14	Cancer cells	RELN_VLDLR	Non-response	B	13.117907348245	0.805695142378559
911	001-101	14	Cancer cells	REN_ATP6AP2	Non-response	B	45.466964222011	0.805695142378559
912	001-101	14	Cancer cells	RGMA_NEO1	Non-response	B	87.5577040371644	0.805695142378559
913	001-101	14	Cancer cells	RGMB_NEO1	Non-response	B	1736.44570287752	0.805695142378559
914	001-101	14	Cancer cells	RLN1_RXFP1	Non-response	B	0	0.805695142378559
915	001-101	14	Cancer cells	RLN1_RXFP2	Non-response	B	0	0.805695142378559
916	001-101	14	Cancer cells	RLN2_RXFP1	Non-response	B	0	0.805695142378559
917	001-101	14	Cancer cells	RLN2_RXFP2	Non-response	B	0	0.805695142378559
918	001-101	14	Cancer cells	RLN3_RXFP1	Non-response	B	0	0.805695142378559
919	001-101	14	Cancer cells	RLN3_RXFP2	Non-response	B	0	0.805695142378559
920	001-101	14	Cancer cells	RLN3_RXFP4	Non-response	B	0	0.805695142378559
921	001-101	14	Cancer cells	RSPO1_LGR4	Non-response	B	0	0.805695142378559
922	001-101	14	Cancer cells	RSPO1_LGR5	Non-response	B	0	0.805695142378559
923	001-101	14	Cancer cells	RSPO1_LGR6	Non-response	B	0	0.805695142378559
924	001-101	14	Cancer cells	RSPO1_LRP6	Non-response	B	0	0.805695142378559
925	001-101	14	Cancer cells	RSPO2_LGR4	Non-response	B	45.0722603659322	0.805695142378559
926	001-101	14	Cancer cells	RSPO2_LGR5	Non-response	B	2.50135460636516	0.805695142378559
927	001-101	14	Cancer cells	RSPO2_LGR6	Non-response	B	0	0.805695142378559
928	001-101	14	Cancer cells	RSPO3_FZD8	Non-response	B	17.3838716534857	0.805695142378559
929	001-101	14	Cancer cells	RSPO3_LGR4	Non-response	B	77.9581308266906	0.805695142378559
930	001-101	14	Cancer cells	RSPO3_LGR5	Non-response	B	4.32640670922178	0.805695142378559
931	001-101	14	Cancer cells	RSPO3_LGR6	Non-response	B	0	0.805695142378559
932	001-101	14	Cancer cells	RSPO3_SDC4	Non-response	B	111.410505953886	0.805695142378559
933	001-101	14	Cancer cells	RSPO4_LGR4	Non-response	B	763.943830457206	0.805695142378559
934	001-101	14	Cancer cells	RSPO4_LGR5	Non-response	B	42.3962411426502	0.805695142378559
935	001-101	14	Cancer cells	RSPO4_LGR6	Non-response	B	0	0.805695142378559
936	001-101	14	Cancer cells	RTN4_CNTNAP1	Non-response	B	193.849825565806	0.805695142378559
937	001-101	14	Cancer cells	RTN4_RTN4R	Non-response	B	398.974825729479	0.805695142378559
938	001-101	14	Cancer cells	RTN4_TNFRSF19	Non-response	B	21336.4946280014	0.805695142378559
939	001-101	14	Cancer cells	SCT_SCTR	Non-response	B	0	0.805695142378559
940	001-101	14	Cancer cells	SCT_VIPR1	Non-response	B	0	0.805695142378559
941	001-101	14	Cancer cells	SELPLG_SELE	Non-response	B	0.813021720870465	0.805695142378559
942	001-101	14	Cancer cells	SELPLG_SELL	Non-response	B	1.26335977252862	0.805695142378559
943	001-101	14	Cancer cells	SELPLG_SELP	Non-response	B	1.36828272408473	0.805695142378559
944	001-101	14	Cancer cells	SEMA3A_NRP1	Non-response	B	621.597515866233	0.805695142378559
945	001-101	14	Cancer cells	SEMA3A_NRP2	Non-response	B	157.901198934381	0.805695142378559
946	001-101	14	Cancer cells	SEMA3A_PLXNA1	Non-response	B	215.55455901963	0.805695142378559
947	001-101	14	Cancer cells	SEMA3A_PLXNA2	Non-response	B	155.040831095185	0.805695142378559
948	001-101	14	Cancer cells	SEMA3A_PLXNA4	Non-response	B	33.4675706265214	0.805695142378559
949	001-101	14	Cancer cells	SEMA3B_NRP1	Non-response	B	708.337952461894	0.805695142378559
950	001-101	14	Cancer cells	SEMA3B_NRP2	Non-response	B	179.935422986032	0.805695142378559
951	001-101	14	Cancer cells	SEMA3C_NRP1	Non-response	B	8062.73979427595	0.805695142378559
952	001-101	14	Cancer cells	SEMA3C_NRP2	Non-response	B	2048.13604899619	0.805695142378559
953	001-101	14	Cancer cells	SEMA3C_PLXND1	Non-response	B	14537.3216436967	0.805695142378559
954	001-101	14	Cancer cells	SEMA3E_PLXND1	Non-response	B	2077.17341559147	0.805695142378559
955	001-101	14	Cancer cells	SEMA3F_NRP1	Non-response	B	2496.02649438252	0.805695142378559
956	001-101	14	Cancer cells	SEMA3F_NRP2	Non-response	B	634.052688395547	0.805695142378559
957	001-101	14	Cancer cells	SEMA3F_PLXNA3	Non-response	B	4579.88946353737	0.805695142378559
958	001-101	14	Cancer cells	SEMA4A_PLXND1	Non-response	B	2043.49120325118	0.805695142378559
959	001-101	14	Cancer cells	SEMA4D_ERBB2	Non-response	B	8688.76430185648	0.805695142378559
960	001-101	14	Cancer cells	SEMA4D_MET	Non-response	B	194.157665993168	0.805695142378559
961	001-101	14	Cancer cells	SEMA4D_PLXNB1	Non-response	B	5891.46933574839	0.805695142378559
962	001-101	14	Cancer cells	SEMA4D_PLXNB2	Non-response	B	4494.48180599881	0.805695142378559
963	001-101	14	Cancer cells	SEMA4F_NRP2	Non-response	B	72.1811447925699	0.805695142378559
964	001-101	14	Cancer cells	SEMA5A_MET	Non-response	B	52.2761348140564	0.805695142378559
965	001-101	14	Cancer cells	SEMA5A_PLXNB3	Non-response	B	15.8576514701017	0.805695142378559
966	001-101	14	Cancer cells	SEMA6A_PLXNA2	Non-response	B	137.029246771278	0.805695142378559
967	001-101	14	Cancer cells	SEMA6A_PLXNA4	Non-response	B	29.5795369634033	0.805695142378559
968	001-101	14	Cancer cells	SEMA6D_KDR	Non-response	B	555.741199006815	0.805695142378559
969	001-101	14	Cancer cells	SEMA6D_PLXNA1	Non-response	B	10548.2144246513	0.805695142378559
970	001-101	14	Cancer cells	SEMA6D_TREM2	Non-response	B	0	0.805695142378559
971	001-101	14	Cancer cells	SEMA7A_ITGA1	Non-response	B	8.22791307960454	0.805695142378559
972	001-101	14	Cancer cells	SEMA7A_ITGB1	Non-response	B	35.7677403413464	0.805695142378559
973	001-101	14	Cancer cells	SEMA7A_PLXNC1	Non-response	B	12.8464217957424	0.805695142378559
974	001-101	14	Cancer cells	SERPINA1_LRP1	Non-response	B	50.8488752953959	0.805695142378559
975	001-101	14	Cancer cells	SERPINC1_LRP1	Non-response	B	23.8745220154828	0.805695142378559
976	001-101	14	Cancer cells	SERPINC1_SDC2	Non-response	B	1.89979151474629	0.805695142378559
977	001-101	14	Cancer cells	SERPINE1_LRP1	Non-response	B	2217.22889702567	0.805695142378559
978	001-101	14	Cancer cells	SERPINE1_LRP2	Non-response	B	453.742335096829	0.805695142378559
979	001-101	14	Cancer cells	SERPINE2_LRP1	Non-response	B	156.09214885237	0.805695142378559
980	001-101	14	Cancer cells	SERPING1_LRP1	Non-response	B	235.362511096021	0.805695142378559
981	001-101	14	Cancer cells	SERPING1_SELE	Non-response	B	1.67580045654468	0.805695142378559
982	001-101	14	Cancer cells	SERPING1_SELP	Non-response	B	2.82030449475374	0.805695142378559
983	001-101	14	Cancer cells	SFTPA1_TLR2	Non-response	B	0	0.805695142378559
984	001-101	14	Cancer cells	SHANK1_SSTR2	Non-response	B	5.525179692642	0.805695142378559
985	001-101	14	Cancer cells	SHH_BOC	Non-response	B	6.05937662533039	0.805695142378559
986	001-101	14	Cancer cells	SHH_CDON	Non-response	B	3.70517774527523	0.805695142378559
987	001-101	14	Cancer cells	SHH_HHIP	Non-response	B	0.101705914186316	0.805695142378559
988	001-101	14	Cancer cells	SHH_LRP2	Non-response	B	4.62034080381116	0.805695142378559
989	001-101	14	Cancer cells	SHH_PTCH2	Non-response	B	4.65816717475109	0.805695142378559
990	001-101	14	Cancer cells	SHH_SMO	Non-response	B	16.9288482809056	0.805695142378559
991	001-101	14	Cancer cells	SLIT1_GPC1	Non-response	B	926.200897222077	0.805695142378559
992	001-101	14	Cancer cells	SLIT1_ROBO1	Non-response	B	292.174594574397	0.805695142378559
993	001-101	14	Cancer cells	SLIT1_SDC1	Non-response	B	558.213953126687	0.805695142378559
994	001-101	14	Cancer cells	SLIT2_GPC1	Non-response	B	653.094354098977	0.805695142378559
995	001-101	14	Cancer cells	SLIT2_ROBO1	Non-response	B	206.02180228934	0.805695142378559
996	001-101	14	Cancer cells	SLIT2_ROBO2	Non-response	B	3271.18580316691	0.805695142378559
997	001-101	14	Cancer cells	SLIT2_ROBO4	Non-response	B	11.0885178491209	0.805695142378559
998	001-101	14	Cancer cells	SLIT2_SDC1	Non-response	B	393.614800266057	0.805695142378559
999	001-101	14	Cancer cells	SLIT3_ROBO2	Non-response	B	11081.7547424273	0.805695142378559
1000	001-101	14	Cancer cells	SORBS1_INSR	Non-response	B	104627.223685603	0.805695142378559
1001	001-101	14	Cancer cells	SOST_LRP5	Non-response	B	0	0.805695142378559
1002	001-101	14	Cancer cells	SOST_LRP6	Non-response	B	0	0.805695142378559
1003	001-101	14	Cancer cells	SPP1_CD44	Non-response	B	14646.2214398333	0.805695142378559
1004	001-101	14	Cancer cells	SPP1_ITGA5	Non-response	B	197.711044423782	0.805695142378559
1005	001-101	14	Cancer cells	SPP1_ITGA9	Non-response	B	115.027092086211	0.805695142378559
1006	001-101	14	Cancer cells	SPP1_ITGAV	Non-response	B	1675.64933718906	0.805695142378559
1007	001-101	14	Cancer cells	SPP1_ITGB1	Non-response	B	539.451481135407	0.805695142378559
1008	001-101	14	Cancer cells	SST_SSTR1	Non-response	B	0	0.805695142378559
1009	001-101	14	Cancer cells	SST_SSTR2	Non-response	B	0	0.805695142378559
1010	001-101	14	Cancer cells	SST_SSTR3	Non-response	B	0	0.805695142378559
1011	001-101	14	Cancer cells	TAC1_TACR1	Non-response	B	0	0.805695142378559
1012	001-101	14	Cancer cells	TAC1_TACR2	Non-response	B	0	0.805695142378559
1013	001-101	14	Cancer cells	TAC1_TACR3	Non-response	B	0	0.805695142378559
1014	001-101	14	Cancer cells	TAC3_TACR1	Non-response	B	0.287717823699231	0.805695142378559
1015	001-101	14	Cancer cells	TAC3_TACR2	Non-response	B	0.0399655902520224	0.805695142378559
1016	001-101	14	Cancer cells	TAC3_TACR3	Non-response	B	0.204556847647802	0.805695142378559
1017	001-101	14	Cancer cells	TAC4_TACR1	Non-response	B	4.09742580017203	0.805695142378559
1018	001-101	14	Cancer cells	TAC4_TACR2	Non-response	B	0.569155009280638	0.805695142378559
1019	001-101	14	Cancer cells	TAC4_TACR3	Non-response	B	2.91311985603694	0.805695142378559
1020	001-101	14	Cancer cells	TDGF1_ACVR1B	Non-response	B	0	0.805695142378559
1021	001-101	14	Cancer cells	TDGF1_ACVR1C	Non-response	B	0	0.805695142378559
1022	001-101	14	Cancer cells	TDGF1_ACVR2A	Non-response	B	0	0.805695142378559
1023	001-101	14	Cancer cells	TF_TFR2	Non-response	B	12.0957373534338	0.805695142378559
1024	001-101	14	Cancer cells	TF_TFRC	Non-response	B	222.377791190185	0.805695142378559
1025	001-101	14	Cancer cells	TFPI_LRP1	Non-response	B	557.68129235366	0.805695142378559
1026	001-101	14	Cancer cells	TFPI_VLDLR	Non-response	B	25.471047253593	0.805695142378559
1027	001-101	14	Cancer cells	TG_ASGR1	Non-response	B	7.16119824277312	0.805695142378559
1028	001-101	14	Cancer cells	TG_LRP2	Non-response	B	195.422434979471	0.805695142378559
1029	001-101	14	Cancer cells	TGFA_EGFR	Non-response	B	32.8683536737743	0.805695142378559
1030	001-101	14	Cancer cells	TGFA_ERBB2	Non-response	B	750.206022192041	0.805695142378559
1031	001-101	14	Cancer cells	TGFA_ERBB4	Non-response	B	41113.6118968084	0.805695142378559
1032	001-101	14	Cancer cells	TGFB1_ACVRL1	Non-response	B	5.67951871484937	0.805695142378559
1033	001-101	14	Cancer cells	TGFB1_ENG	Non-response	B	176.581276388874	0.805695142378559
1034	001-101	14	Cancer cells	TGFB1_ITGAV	Non-response	B	3275.72549810452	0.805695142378559
1035	001-101	14	Cancer cells	TGFB1_ITGB6	Non-response	B	6469.46284872596	0.805695142378559
1036	001-101	14	Cancer cells	TGFB1_ITGB8	Non-response	B	5483.51649049962	0.805695142378559
1037	001-101	14	Cancer cells	TGFB1_SDC2	Non-response	B	141.352073966506	0.805695142378559
1038	001-101	14	Cancer cells	TGFB1_TGFBR1	Non-response	B	1581.12605054099	0.805695142378559
1039	001-101	14	Cancer cells	TGFB1_TGFBR2	Non-response	B	376.806244326275	0.805695142378559
1040	001-101	14	Cancer cells	TGFB1_TGFBR3	Non-response	B	477.995667330415	0.805695142378559
1041	001-101	14	Cancer cells	TGFB2_ENG	Non-response	B	218.122392461267	0.805695142378559
1042	001-101	14	Cancer cells	TGFB2_TGFBR1	Non-response	B	1953.08927412739	0.805695142378559
1043	001-101	14	Cancer cells	TGFB2_TGFBR2	Non-response	B	465.450704557089	0.805695142378559
1044	001-101	14	Cancer cells	TGFB2_TGFBR3	Non-response	B	590.445151809986	0.805695142378559
1045	001-101	14	Cancer cells	TGFB3_ACVRL1	Non-response	B	3.34109214332229	0.805695142378559
1046	001-101	14	Cancer cells	TGFB3_ENG	Non-response	B	103.877519350042	0.805695142378559
1047	001-101	14	Cancer cells	TGFB3_TGFBR1	Non-response	B	930.129486368781	0.805695142378559
1048	001-101	14	Cancer cells	TGFB3_TGFBR2	Non-response	B	221.663920075081	0.805695142378559
1049	001-101	14	Cancer cells	TGFB3_TGFBR3	Non-response	B	281.19065168044	0.805695142378559
1050	001-101	14	Cancer cells	TGM2_ITGB1	Non-response	B	114.02715445697	0.805695142378559
1051	001-101	14	Cancer cells	TGM2_SDC4	Non-response	B	141.773094817817	0.805695142378559
1052	001-101	14	Cancer cells	THBS1_CD36	Non-response	B	86.953314174476	0.805695142378559
1053	001-101	14	Cancer cells	THBS1_CD47	Non-response	B	6169.28071449138	0.805695142378559
1054	001-101	14	Cancer cells	THBS1_ITGA2B	Non-response	B	105.336447716058	0.805695142378559
1055	001-101	14	Cancer cells	THBS1_ITGA3	Non-response	B	2718.45834230612	0.805695142378559
1056	001-101	14	Cancer cells	THBS1_ITGA4	Non-response	B	87.909271619358	0.805695142378559
1057	001-101	14	Cancer cells	THBS1_ITGA6	Non-response	B	6765.09089534157	0.805695142378559
1058	001-101	14	Cancer cells	THBS1_ITGB1	Non-response	B	2229.05413148626	0.805695142378559
1059	001-101	14	Cancer cells	THBS1_LRP1	Non-response	B	3754.6960871384	0.805695142378559
1060	001-101	14	Cancer cells	THBS1_LRP5	Non-response	B	9815.05084152293	0.805695142378559
1061	001-101	14	Cancer cells	THBS1_SDC1	Non-response	B	1456.4622623025	0.805695142378559
1062	001-101	14	Cancer cells	THBS1_TNFRSF11B	Non-response	B	358.691046149667	0.805695142378559
1063	001-101	14	Cancer cells	THBS2_CD47	Non-response	B	3228.68999400328	0.805695142378559
1064	001-101	14	Cancer cells	THBS2_ITGA4	Non-response	B	46.0072735855299	0.805695142378559
1065	001-101	14	Cancer cells	THBS2_ITGA6	Non-response	B	3540.50695586038	0.805695142378559
1066	001-101	14	Cancer cells	THBS2_ITGB1	Non-response	B	1166.5743712255	0.805695142378559
1067	001-101	14	Cancer cells	THBS2_NOTCH3	Non-response	B	2885.70247045345	0.805695142378559
1068	001-101	14	Cancer cells	THPO_MPL	Non-response	B	0	0.805695142378559
1069	001-101	14	Cancer cells	TNF_TNFRSF1A	Non-response	B	22.645268939291	0.805695142378559
1070	001-101	14	Cancer cells	TNF_TNFRSF1B	Non-response	B	1.27274610892299	0.805695142378559
1071	001-101	14	Cancer cells	TNF_TNFRSF21	Non-response	B	31.1009008556295	0.805695142378559
1072	001-101	14	Cancer cells	TNF_TRAF2	Non-response	B	39.1184030829825	0.805695142378559
1073	001-101	14	Cancer cells	TNFSF10_TNFRSF10A	Non-response	B	3499.63543132502	0.805695142378559
1074	001-101	14	Cancer cells	TNFSF10_TNFRSF10B	Non-response	B	23479.2645609127	0.805695142378559
1075	001-101	14	Cancer cells	TNFSF10_TNFRSF10C	Non-response	B	29.7262345876994	0.805695142378559
1076	001-101	14	Cancer cells	TNFSF10_TNFRSF10D	Non-response	B	439.612698988707	0.805695142378559
1077	001-101	14	Cancer cells	TNFSF10_TNFRSF11B	Non-response	B	1013.70238186254	0.805695142378559
1078	001-101	14	Cancer cells	TNFSF11_TNFRSF11A	Non-response	B	1.57840405353169	0.805695142378559
1079	001-101	14	Cancer cells	TNFSF11_TNFRSF11B	Non-response	B	3.48683766441354	0.805695142378559
1080	001-101	14	Cancer cells	TNFSF12_TNFRSF12A	Non-response	B	0	0.805695142378559
1081	001-101	14	Cancer cells	TNFSF12_TNFRSF25	Non-response	B	0	0.805695142378559
1082	001-101	14	Cancer cells	TNFSF13_FAS	Non-response	B	0	0.805695142378559
1083	001-101	14	Cancer cells	TNFSF13_SDC2	Non-response	B	0	0.805695142378559
1084	001-101	14	Cancer cells	TNFSF13_TNFRSF11B	Non-response	B	0	0.805695142378559
1085	001-101	14	Cancer cells	TNFSF13_TNFRSF13B	Non-response	B	0	0.805695142378559
1086	001-101	14	Cancer cells	TNFSF13_TNFRSF14	Non-response	B	0	0.805695142378559
1087	001-101	14	Cancer cells	TNFSF13_TNFRSF17	Non-response	B	0	0.805695142378559
1088	001-101	14	Cancer cells	TNFSF13_TNFRSF1A	Non-response	B	0	0.805695142378559
1089	001-101	14	Cancer cells	TNFSF13B_TNFRSF13B	Non-response	B	0	0.805695142378559
1090	001-101	14	Cancer cells	TNFSF13B_TNFRSF13C	Non-response	B	0	0.805695142378559
1091	001-101	14	Cancer cells	TNFSF13B_TNFRSF17	Non-response	B	0	0.805695142378559
1092	001-101	14	Cancer cells	TNFSF14_LTBR	Non-response	B	17.8480072608364	0.805695142378559
1093	001-101	14	Cancer cells	TNFSF14_TNFRSF14	Non-response	B	29.8927526161647	0.805695142378559
1094	001-101	14	Cancer cells	TNFSF15_TNFRSF25	Non-response	B	30.1433701940054	0.805695142378559
1095	001-101	14	Cancer cells	TNFSF18_TNFRSF18	Non-response	B	0	0.805695142378559
1096	001-101	14	Cancer cells	TNFSF4_TNFRSF4	Non-response	B	0.251556249717054	0.805695142378559
1097	001-101	14	Cancer cells	TNFSF4_TRAF2	Non-response	B	106.798830617049	0.805695142378559
1098	001-101	14	Cancer cells	TNFSF8_TNFRSF8	Non-response	B	0.0641218734002654	0.805695142378559
1099	001-101	14	Cancer cells	TNFSF9_TNFRSF9	Non-response	B	0	0.805695142378559
1100	001-101	14	Cancer cells	TNFSF9_TRAF2	Non-response	B	0	0.805695142378559
1101	001-101	14	Cancer cells	TRH_TRHR	Non-response	B	0	0.805695142378559
1102	001-101	14	Cancer cells	UCN_CRHR2	Non-response	B	0	0.805695142378559
1103	001-101	14	Cancer cells	UCN2_CRHR2	Non-response	B	0	0.805695142378559
1104	001-101	14	Cancer cells	UCN2_IL10RB	Non-response	B	0.910190605139349	0.805695142378559
1105	001-101	14	Cancer cells	UCN3_CRHR2	Non-response	B	0	0.805695142378559
1106	001-101	14	Cancer cells	UCN3_IL10RB	Non-response	B	0	0.805695142378559
1107	001-101	14	Cancer cells	VCAM1_ITGA4	Non-response	B	2.44540019466703	0.805695142378559
1108	001-101	14	Cancer cells	VCAM1_ITGAD	Non-response	B	0	0.805695142378559
1109	001-101	14	Cancer cells	VCAM1_ITGB1	Non-response	B	62.0063083978451	0.805695142378559
1110	001-101	14	Cancer cells	VCAM1_ITGB2	Non-response	B	5.71275844538005	0.805695142378559
1111	001-101	14	Cancer cells	VCAM1_ITGB7	Non-response	B	2.14516856806555	0.805695142378559
1112	001-101	14	Cancer cells	VEGFC_FLT4	Non-response	B	9.03249832112747	0.805695142378559
1113	001-101	14	Cancer cells	VEGFC_KDR	Non-response	B	13.7129633712568	0.805695142378559
1114	001-101	14	Cancer cells	VEGFC_NRP2	Non-response	B	190.662764920932	0.805695142378559
1115	001-101	14	Cancer cells	VEGFC_VIPR2	Non-response	B	351.150704035423	0.805695142378559
1116	001-101	14	Cancer cells	VIP_ADCYAP1R1	Non-response	B	0	0.805695142378559
1117	001-101	14	Cancer cells	VIP_SCTR	Non-response	B	0	0.805695142378559
1118	001-101	14	Cancer cells	VIP_VIPR1	Non-response	B	22.7634286557528	0.805695142378559
1119	001-101	14	Cancer cells	VIP_VIPR2	Non-response	B	31.6428383201524	0.805695142378559
1120	001-101	14	Cancer cells	VTN_ITGA5	Non-response	B	0	0.805695142378559
1121	001-101	14	Cancer cells	VTN_ITGA8	Non-response	B	0	0.805695142378559
1122	001-101	14	Cancer cells	VTN_ITGAV	Non-response	B	0	0.805695142378559
1123	001-101	14	Cancer cells	VTN_ITGB6	Non-response	B	0	0.805695142378559
1124	001-101	14	Cancer cells	VTN_ITGB8	Non-response	B	0	0.805695142378559
1125	001-101	14	Cancer cells	VTN_PLAUR	Non-response	B	0	0.805695142378559
1126	001-101	14	Cancer cells	VTN_PVR	Non-response	B	0	0.805695142378559
1127	001-101	14	Cancer cells	VTN_TNFRSF11B	Non-response	B	0	0.805695142378559
1128	001-101	14	Cancer cells	VWF_ITGA2B	Non-response	B	36.0878373502997	0.805695142378559
1129	001-101	14	Cancer cells	VWF_TNFRSF11B	Non-response	B	122.88608941276	0.805695142378559
1130	001-101	14	Cancer cells	WNT1_FZD3	Non-response	B	0	0.805695142378559
1131	001-101	14	Cancer cells	WNT1_FZD8	Non-response	B	0	0.805695142378559
1132	001-101	14	Cancer cells	WNT1_FZD9	Non-response	B	0	0.805695142378559
1133	001-101	14	Cancer cells	WNT1_LRP5	Non-response	B	0	0.805695142378559
1134	001-101	14	Cancer cells	WNT1_LRP6	Non-response	B	0	0.805695142378559
1135	001-101	14	Cancer cells	WNT1_RYK	Non-response	B	0	0.805695142378559
1136	001-101	14	Cancer cells	WNT11_FZD7	Non-response	B	0	0.805695142378559
1137	001-101	14	Cancer cells	WNT3_FZD1	Non-response	B	5.61069940137277	0.805695142378559
1138	001-101	14	Cancer cells	WNT3_FZD7	Non-response	B	11.7638327991308	0.805695142378559
1139	001-101	14	Cancer cells	WNT3_FZD8	Non-response	B	42.7946707738276	0.805695142378559
1140	001-101	14	Cancer cells	WNT3_LRP6	Non-response	B	492.654260923119	0.805695142378559
1141	001-101	14	Cancer cells	WNT3_RYK	Non-response	B	951.576041063948	0.805695142378559
1142	001-101	14	Cancer cells	WNT4_FZD2	Non-response	B	27.4693926040459	0.805695142378559
1143	001-101	14	Cancer cells	WNT4_FZD6	Non-response	B	848.693558922819	0.805695142378559
1144	001-101	14	Cancer cells	WNT5A_FZD1	Non-response	B	33.0349298258444	0.805695142378559
1145	001-101	14	Cancer cells	WNT5A_FZD2	Non-response	B	59.0423986669313	0.805695142378559
1146	001-101	14	Cancer cells	WNT5A_FZD4	Non-response	B	503.271744063352	0.805695142378559
1147	001-101	14	Cancer cells	WNT5A_FZD5	Non-response	B	0	0.805695142378559
1148	001-101	14	Cancer cells	WNT5A_FZD6	Non-response	B	1824.17224051024	0.805695142378559
1149	001-101	14	Cancer cells	WNT5A_FZD7	Non-response	B	69.2636270813527	0.805695142378559
1150	001-101	14	Cancer cells	WNT5A_FZD8	Non-response	B	251.968399089	0.805695142378559
1151	001-101	14	Cancer cells	WNT5A_LRP5	Non-response	B	5718.89498061827	0.805695142378559
1152	001-101	14	Cancer cells	WNT5A_ROR2	Non-response	B	4125.17069163071	0.805695142378559
1153	001-101	14	Cancer cells	WNT5A_RYK	Non-response	B	5602.73247445962	0.805695142378559
1154	001-101	14	Cancer cells	WNT7A_FZD10	Non-response	B	0	0.805695142378559
1155	001-101	14	Cancer cells	WNT7A_FZD5	Non-response	B	0	0.805695142378559
1156	001-101	14	Cancer cells	WNT7A_FZD9	Non-response	B	0	0.805695142378559
1157	001-101	14	Cancer cells	WNT7B_FZD1	Non-response	B	12.3264335537702	0.805695142378559
1158	001-101	14	Cancer cells	WNT7B_FZD10	Non-response	B	5.05965093311325	0.805695142378559
1159	001-101	14	Cancer cells	WNT7B_LRP5	Non-response	B	2133.91035946538	0.805695142378559
1160	001-101	14	Cancer cells	XCL1_XCR1	Non-response	B	0	0.805695142378559
1161	001-101	14	Cancer cells	ZP3_MERTK	Non-response	B	105.965380899647	0.805695142378559
1162	001-101	180	Cancer cells	A2M_LRP1	Non-response	B	485.457103265253	0.961386918833727
1163	001-101	180	Cancer cells	AANAT_MTNR1B	Non-response	B	0	0.961386918833727
1164	001-101	180	Cancer cells	ACE_BDKRB2	Non-response	B	0	0.961386918833727
1165	001-101	180	Cancer cells	ADAM10_AXL	Non-response	B	1310.70613554974	0.961386918833727
1166	001-101	180	Cancer cells	ADAM10_EPHA3	Non-response	B	229.133325909132	0.961386918833727
1167	001-101	180	Cancer cells	ADAM12_ITGA9	Non-response	B	1771.88722178351	0.961386918833727
1168	001-101	180	Cancer cells	ADAM12_ITGB1	Non-response	B	3532.74397064837	0.961386918833727
1169	001-101	180	Cancer cells	ADAM12_SDC4	Non-response	B	7642.50715495304	0.961386918833727
1170	001-101	180	Cancer cells	ADAM15_ITGA5	Non-response	B	2636.29757281298	0.961386918833727
1171	001-101	180	Cancer cells	ADAM15_ITGA9	Non-response	B	2266.00902784327	0.961386918833727
1172	001-101	180	Cancer cells	ADAM15_ITGAV	Non-response	B	23905.012416919	0.961386918833727
1173	001-101	180	Cancer cells	ADAM15_ITGB1	Non-response	B	4517.9115420734	0.961386918833727
1174	001-101	180	Cancer cells	ADAM17_ERBB4	Non-response	B	488187.104285061	0.961386918833727
1175	001-101	180	Cancer cells	ADAM17_ITGA5	Non-response	B	1907.76564597146	0.961386918833727
1176	001-101	180	Cancer cells	ADAM17_ITGB1	Non-response	B	3269.40195234062	0.961386918833727
1177	001-101	180	Cancer cells	ADAM17_NOTCH1	Non-response	B	3941.33777097146	0.961386918833727
1178	001-101	180	Cancer cells	ADAM2_CD9	Non-response	B	0	0.961386918833727
1179	001-101	180	Cancer cells	ADAM2_ITGA6	Non-response	B	0	0.961386918833727
1180	001-101	180	Cancer cells	ADAM2_ITGA9	Non-response	B	0	0.961386918833727
1181	001-101	180	Cancer cells	ADAM2_ITGB1	Non-response	B	0	0.961386918833727
1182	001-101	180	Cancer cells	ADAM23_ITGA5	Non-response	B	45.0037091044969	0.961386918833727
1183	001-101	180	Cancer cells	ADAM28_ITGA4	Non-response	B	4.40365771828857	0.961386918833727
1184	001-101	180	Cancer cells	ADAM9_ITGA3	Non-response	B	3931.1313892331	0.961386918833727
1185	001-101	180	Cancer cells	ADAM9_ITGA6	Non-response	B	4853.93501206145	0.961386918833727
1186	001-101	180	Cancer cells	ADAM9_ITGAV	Non-response	B	7203.3317273131	0.961386918833727
1187	001-101	180	Cancer cells	ADAM9_ITGB1	Non-response	B	1361.38877422955	0.961386918833727
1188	001-101	180	Cancer cells	ADAM9_ITGB5	Non-response	B	16566.6490396608	0.961386918833727
1189	001-101	180	Cancer cells	ADCYAP1_ADCYAP1R1	Non-response	B	0	0.961386918833727
1190	001-101	180	Cancer cells	ADCYAP1_SCTR	Non-response	B	0	0.961386918833727
1191	001-101	180	Cancer cells	ADCYAP1_VIPR1	Non-response	B	0	0.961386918833727
1192	001-101	180	Cancer cells	ADCYAP1_VIPR2	Non-response	B	0	0.961386918833727
1193	001-101	180	Cancer cells	ADIPOQ_ADIPOR1	Non-response	B	0	0.961386918833727
1194	001-101	180	Cancer cells	ADIPOQ_ADIPOR2	Non-response	B	0	0.961386918833727
1195	001-101	180	Cancer cells	ADM_CALCR	Non-response	B	10.0503094064644	0.961386918833727
1196	001-101	180	Cancer cells	ADM_CALCRL	Non-response	B	45.4775384571561	0.961386918833727
1197	001-101	180	Cancer cells	ADM_MRGPRX2	Non-response	B	0	0.961386918833727
1198	001-101	180	Cancer cells	ADM_RAMP2	Non-response	B	0	0.961386918833727
1199	001-101	180	Cancer cells	ADM2_CALCR	Non-response	B	2.24033193930938	0.961386918833727
1200	001-101	180	Cancer cells	ADM2_CALCRL	Non-response	B	10.1374771468434	0.961386918833727
1201	001-101	180	Cancer cells	ADM2_RAMP1	Non-response	B	1.29417672945006	0.961386918833727
1202	001-101	180	Cancer cells	AGRP_MC5R	Non-response	B	0	0.961386918833727
1203	001-101	180	Cancer cells	AGRP_SDC3	Non-response	B	6.66880862780813	0.961386918833727
1204	001-101	180	Cancer cells	AGT_AGTR1	Non-response	B	4.79173715846995	0.961386918833727
1205	001-101	180	Cancer cells	AGT_LRP2	Non-response	B	51.7639290163934	0.961386918833727
1206	001-101	180	Cancer cells	AGT_MAS1	Non-response	B	0	0.961386918833727
1207	001-101	180	Cancer cells	ALB_LRP2	Non-response	B	10.3566954493664	0.961386918833727
1208	001-101	180	Cancer cells	AMH_ACVR1	Non-response	B	213.759837377049	0.961386918833727
1209	001-101	180	Cancer cells	AMH_AMHR2	Non-response	B	0.492811603301942	0.961386918833727
1210	001-101	180	Cancer cells	AMH_EGFR	Non-response	B	38.2775249843042	0.961386918833727
1211	001-101	180	Cancer cells	ANGPT1_ITGA5	Non-response	B	18.968068816998	0.961386918833727
1212	001-101	180	Cancer cells	ANGPT1_TEK	Non-response	B	1.11451558132775	0.961386918833727
1213	001-101	180	Cancer cells	ANGPT1_TIE1	Non-response	B	2.90580881002209	0.961386918833727
1214	001-101	180	Cancer cells	ANGPT2_TEK	Non-response	B	18.8333070580294	0.961386918833727
1215	001-101	180	Cancer cells	ANXA1_EGFR	Non-response	B	155.706906991629	0.961386918833727
1216	001-101	180	Cancer cells	ANXA1_FPR1	Non-response	B	2.66068520540247	0.961386918833727
1217	001-101	180	Cancer cells	APOB_LDLR	Non-response	B	0	0.961386918833727
1218	001-101	180	Cancer cells	APOB_LRP2	Non-response	B	0	0.961386918833727
1219	001-101	180	Cancer cells	APOB_OLR1	Non-response	B	0	0.961386918833727
1220	001-101	180	Cancer cells	APOE_LDLR	Non-response	B	50.4723886563578	0.961386918833727
1221	001-101	180	Cancer cells	APOE_LRP1	Non-response	B	48.9831841718663	0.961386918833727
1222	001-101	180	Cancer cells	APOE_LRP2	Non-response	B	21.5198091082432	0.961386918833727
1223	001-101	180	Cancer cells	APOE_LRP5	Non-response	B	261.846926874524	0.961386918833727
1224	001-101	180	Cancer cells	APOE_LRP8	Non-response	B	1.84555857871824	0.961386918833727
1225	001-101	180	Cancer cells	APOE_SCARB1	Non-response	B	38.2580854841168	0.961386918833727
1226	001-101	180	Cancer cells	APOE_SORL1	Non-response	B	85.9951885805268	0.961386918833727
1227	001-101	180	Cancer cells	APOE_VLDLR	Non-response	B	5.73667196553372	0.961386918833727
1228	001-101	180	Cancer cells	AREG_EGFR	Non-response	B	37.6561853377514	0.961386918833727
1229	001-101	180	Cancer cells	AREG_ERBB3	Non-response	B	907.398248791613	0.961386918833727
1230	001-101	180	Cancer cells	ARTN_GFRA1	Non-response	B	34.0086554979395	0.961386918833727
1231	001-101	180	Cancer cells	ARTN_GFRA3	Non-response	B	0.102205761087212	0.961386918833727
1232	001-101	180	Cancer cells	ARTN_RET	Non-response	B	7.80831211667894	0.961386918833727
1233	001-101	180	Cancer cells	ASIP_ATRN	Non-response	B	478.010119465889	0.961386918833727
1234	001-101	180	Cancer cells	ASIP_MC1R	Non-response	B	37.5424380856877	0.961386918833727
1235	001-101	180	Cancer cells	ASIP_MC2R	Non-response	B	0	0.961386918833727
1236	001-101	180	Cancer cells	ASIP_MC5R	Non-response	B	0	0.961386918833727
1237	001-101	180	Cancer cells	AVP_AVPR1A	Non-response	B	0	0.961386918833727
1238	001-101	180	Cancer cells	AVP_AVPR2	Non-response	B	0	0.961386918833727
1239	001-101	180	Cancer cells	AVP_OXTR	Non-response	B	0	0.961386918833727
1240	001-101	180	Cancer cells	BDNF_NGFR	Non-response	B	0	0.961386918833727
1241	001-101	180	Cancer cells	BDNF_NTRK2	Non-response	B	29.1982890045731	0.961386918833727
1242	001-101	180	Cancer cells	BDNF_SORT1	Non-response	B	37.6343227269439	0.961386918833727
1243	001-101	180	Cancer cells	BMP2_ACVR1	Non-response	B	4.55273355191257	0.961386918833727
1244	001-101	180	Cancer cells	BMP2_ACVR2A	Non-response	B	2.69881385245902	0.961386918833727
1245	001-101	180	Cancer cells	BMP2_ACVR2B	Non-response	B	0.724257193543387	0.961386918833727
1246	001-101	180	Cancer cells	BMP2_BMPR1A	Non-response	B	13.1694158130838	0.961386918833727
1247	001-101	180	Cancer cells	BMP2_BMPR1B	Non-response	B	33.8909142981436	0.961386918833727
1248	001-101	180	Cancer cells	BMP2_BMPR2	Non-response	B	15.278495076929	0.961386918833727
1249	001-101	180	Cancer cells	BMP2_ENG	Non-response	B	0.433383606751153	0.961386918833727
1250	001-101	180	Cancer cells	BMP4_BMPR1A	Non-response	B	442.566249895361	0.961386918833727
1251	001-101	180	Cancer cells	BMP4_BMPR1B	Non-response	B	1138.92484369376	0.961386918833727
1252	001-101	180	Cancer cells	BMP4_BMPR2	Non-response	B	513.443144799442	0.961386918833727
1253	001-101	180	Cancer cells	BMP6_ACVR1	Non-response	B	704.387016393443	0.961386918833727
1254	001-101	180	Cancer cells	BMP6_ACVR2A	Non-response	B	417.553413934426	0.961386918833727
1255	001-101	180	Cancer cells	BMP6_BMPR1A	Non-response	B	2037.53753793164	0.961386918833727
1256	001-101	180	Cancer cells	BMP6_BMPR1B	Non-response	B	5243.51353601325	0.961386918833727
1257	001-101	180	Cancer cells	BMP6_BMPR2	Non-response	B	2363.8487602023	0.961386918833727
1258	001-101	180	Cancer cells	BMP7_ACVR1	Non-response	B	507.11286003643	0.961386918833727
1259	001-101	180	Cancer cells	BMP7_ACVR2A	Non-response	B	300.611313142076	0.961386918833727
1260	001-101	180	Cancer cells	BMP7_ACVR2B	Non-response	B	80.6724427493573	0.961386918833727
1261	001-101	180	Cancer cells	BMP7_BMPR1A	Non-response	B	1466.8945682482	0.961386918833727
1262	001-101	180	Cancer cells	BMP7_BMPR1B	Non-response	B	3774.9888683385	0.961386918833727
1263	001-101	180	Cancer cells	BMP7_BMPR2	Non-response	B	1701.81743499115	0.961386918833727
1264	001-101	180	Cancer cells	BMP7_ENG	Non-response	B	48.2730644801638	0.961386918833727
1265	001-101	180	Cancer cells	BTC_EGFR	Non-response	B	61.7303248662946	0.961386918833727
1266	001-101	180	Cancer cells	BTC_ERBB2	Non-response	B	1153.20297879704	0.961386918833727
1267	001-101	180	Cancer cells	BTC_ERBB3	Non-response	B	1487.51096741755	0.961386918833727
1268	001-101	180	Cancer cells	BTC_ERBB4	Non-response	B	13309.3013093416	0.961386918833727
1269	001-101	180	Cancer cells	C3_C3AR1	Non-response	B	10.2996635903448	0.961386918833727
1270	001-101	180	Cancer cells	C3_ITGAM	Non-response	B	318.247099465566	0.961386918833727
1271	001-101	180	Cancer cells	C3_ITGAX	Non-response	B	43.6721921839838	0.961386918833727
1272	001-101	180	Cancer cells	C3_ITGB2	Non-response	B	58.0442457489439	0.961386918833727
1273	001-101	180	Cancer cells	C3_LRP1	Non-response	B	1320.31386343733	0.961386918833727
1274	001-101	180	Cancer cells	C5_C5AR1	Non-response	B	115.574404468731	0.961386918833727
1275	001-101	180	Cancer cells	CALCA_CALCR	Non-response	B	0	0.961386918833727
1276	001-101	180	Cancer cells	CALCA_CALCRL	Non-response	B	0	0.961386918833727
1277	001-101	180	Cancer cells	CALCA_RAMP1	Non-response	B	0	0.961386918833727
1278	001-101	180	Cancer cells	CALCA_RAMP2	Non-response	B	0	0.961386918833727
1279	001-101	180	Cancer cells	CALCB_CALCR	Non-response	B	3.0245239805449	0.961386918833727
1280	001-101	180	Cancer cells	CALCB_CALCRL	Non-response	B	13.6859374251056	0.961386918833727
1281	001-101	180	Cancer cells	CALCB_RAMP1	Non-response	B	1.74718240837629	0.961386918833727
1282	001-101	180	Cancer cells	CALR_ITGA2B	Non-response	B	122.234008997662	0.961386918833727
1283	001-101	180	Cancer cells	CALR_ITGA3	Non-response	B	3375.32564037289	0.961386918833727
1284	001-101	180	Cancer cells	CALR_ITGAV	Non-response	B	6184.88365509824	0.961386918833727
1285	001-101	180	Cancer cells	CALR_LRP1	Non-response	B	3427.43668620574	0.961386918833727
1286	001-101	180	Cancer cells	CALR_SCARF1	Non-response	B	218.841943160679	0.961386918833727
1287	001-101	180	Cancer cells	CALR_TSHR	Non-response	B	98.1889913075353	0.961386918833727
1288	001-101	180	Cancer cells	CCK_CCKAR	Non-response	B	0	0.961386918833727
1289	001-101	180	Cancer cells	CCK_CCKBR	Non-response	B	0	0.961386918833727
1290	001-101	180	Cancer cells	CCL1_CCR8	Non-response	B	0	0.961386918833727
1291	001-101	180	Cancer cells	CCL11_CCR2	Non-response	B	0	0.961386918833727
1292	001-101	180	Cancer cells	CCL11_CCR3	Non-response	B	0	0.961386918833727
1293	001-101	180	Cancer cells	CCL11_CCR5	Non-response	B	0	0.961386918833727
1294	001-101	180	Cancer cells	CCL11_CXCR3	Non-response	B	0	0.961386918833727
1295	001-101	180	Cancer cells	CCL13_CCR1	Non-response	B	0	0.961386918833727
1296	001-101	180	Cancer cells	CCL13_CCR2	Non-response	B	0	0.961386918833727
1297	001-101	180	Cancer cells	CCL13_CCR3	Non-response	B	0	0.961386918833727
1298	001-101	180	Cancer cells	CCL13_CCR5	Non-response	B	0	0.961386918833727
1299	001-101	180	Cancer cells	CCL13_CXCR3	Non-response	B	0	0.961386918833727
1300	001-101	180	Cancer cells	CCL14_CCR1	Non-response	B	0	0.961386918833727
1301	001-101	180	Cancer cells	CCL14_CCR3	Non-response	B	0.50406275491222	0.961386918833727
1302	001-101	180	Cancer cells	CCL14_CCR5	Non-response	B	0	0.961386918833727
1303	001-101	180	Cancer cells	CCL16_CCR1	Non-response	B	0	0.961386918833727
1304	001-101	180	Cancer cells	CCL16_CCR2	Non-response	B	0	0.961386918833727
1305	001-101	180	Cancer cells	CCL16_CCR5	Non-response	B	0	0.961386918833727
1306	001-101	180	Cancer cells	CCL16_CCR8	Non-response	B	0	0.961386918833727
1307	001-101	180	Cancer cells	CCL16_HRH4	Non-response	B	0	0.961386918833727
1308	001-101	180	Cancer cells	CCL17_CCR4	Non-response	B	0	0.961386918833727
1309	001-101	180	Cancer cells	CCL17_CCR8	Non-response	B	0	0.961386918833727
1310	001-101	180	Cancer cells	CCL19_CCR10	Non-response	B	0	0.961386918833727
1311	001-101	180	Cancer cells	CCL19_CCR7	Non-response	B	0	0.961386918833727
1312	001-101	180	Cancer cells	CCL19_CCRL2	Non-response	B	0	0.961386918833727
1313	001-101	180	Cancer cells	CCL19_CXCR3	Non-response	B	0	0.961386918833727
1314	001-101	180	Cancer cells	CCL2_CCR1	Non-response	B	0	0.961386918833727
1315	001-101	180	Cancer cells	CCL2_CCR10	Non-response	B	0.105751015385808	0.961386918833727
1316	001-101	180	Cancer cells	CCL2_CCR2	Non-response	B	0	0.961386918833727
1317	001-101	180	Cancer cells	CCL2_CCR3	Non-response	B	0.267521643801108	0.961386918833727
1318	001-101	180	Cancer cells	CCL2_CCR4	Non-response	B	0	0.961386918833727
1319	001-101	180	Cancer cells	CCL2_CCR5	Non-response	B	0	0.961386918833727
1320	001-101	180	Cancer cells	CCL20_CCR6	Non-response	B	0	0.961386918833727
1321	001-101	180	Cancer cells	CCL20_CXCR3	Non-response	B	0	0.961386918833727
1322	001-101	180	Cancer cells	CCL21_CCR7	Non-response	B	0.464435786019713	0.961386918833727
1323	001-101	180	Cancer cells	CCL21_CXCR3	Non-response	B	0	0.961386918833727
1324	001-101	180	Cancer cells	CCL22_CCR4	Non-response	B	0	0.961386918833727
1325	001-101	180	Cancer cells	CCL23_CCR1	Non-response	B	0	0.961386918833727
1326	001-101	180	Cancer cells	CCL24_CCR2	Non-response	B	0	0.961386918833727
1327	001-101	180	Cancer cells	CCL24_CCR3	Non-response	B	0	0.961386918833727
1328	001-101	180	Cancer cells	CCL25_CCR10	Non-response	B	0	0.961386918833727
1329	001-101	180	Cancer cells	CCL25_CCR9	Non-response	B	0	0.961386918833727
1330	001-101	180	Cancer cells	CCL26_CCR1	Non-response	B	0	0.961386918833727
1331	001-101	180	Cancer cells	CCL26_CCR2	Non-response	B	0	0.961386918833727
1332	001-101	180	Cancer cells	CCL26_CCR3	Non-response	B	0	0.961386918833727
1333	001-101	180	Cancer cells	CCL27_CCR10	Non-response	B	0	0.961386918833727
1334	001-101	180	Cancer cells	CCL28_CCR10	Non-response	B	2.51251475655286	0.961386918833727
1335	001-101	180	Cancer cells	CCL28_CCR3	Non-response	B	6.35598698788255	0.961386918833727
1336	001-101	180	Cancer cells	CCL3_CCR1	Non-response	B	0	0.961386918833727
1337	001-101	180	Cancer cells	CCL3_CCR3	Non-response	B	0	0.961386918833727
1338	001-101	180	Cancer cells	CCL3_CCR4	Non-response	B	0	0.961386918833727
1339	001-101	180	Cancer cells	CCL3_CCR5	Non-response	B	0	0.961386918833727
1340	001-101	180	Cancer cells	CCL4_CCR1	Non-response	B	0	0.961386918833727
1341	001-101	180	Cancer cells	CCL4_CCR3	Non-response	B	0	0.961386918833727
1342	001-101	180	Cancer cells	CCL4_CCR5	Non-response	B	0	0.961386918833727
1343	001-101	180	Cancer cells	CCL4_CCR8	Non-response	B	0	0.961386918833727
1344	001-101	180	Cancer cells	CCL5_CCR1	Non-response	B	0	0.961386918833727
1345	001-101	180	Cancer cells	CCL5_CCR3	Non-response	B	0.659350440517253	0.961386918833727
1346	001-101	180	Cancer cells	CCL5_CCR4	Non-response	B	0	0.961386918833727
1347	001-101	180	Cancer cells	CCL5_CCR5	Non-response	B	0	0.961386918833727
1348	001-101	180	Cancer cells	CCL5_CXCR3	Non-response	B	0	0.961386918833727
1349	001-101	180	Cancer cells	CCL5_SDC1	Non-response	B	11.1117678209252	0.961386918833727
1350	001-101	180	Cancer cells	CCL5_SDC4	Non-response	B	17.2980760118333	0.961386918833727
1351	001-101	180	Cancer cells	CCL7_CCR1	Non-response	B	0	0.961386918833727
1352	001-101	180	Cancer cells	CCL7_CCR10	Non-response	B	0	0.961386918833727
1353	001-101	180	Cancer cells	CCL7_CCR2	Non-response	B	0	0.961386918833727
1354	001-101	180	Cancer cells	CCL7_CCR3	Non-response	B	0	0.961386918833727
1355	001-101	180	Cancer cells	CCL7_CCR5	Non-response	B	0	0.961386918833727
1356	001-101	180	Cancer cells	CCL7_CXCR3	Non-response	B	0	0.961386918833727
1357	001-101	180	Cancer cells	CCL8_CCR1	Non-response	B	0	0.961386918833727
1358	001-101	180	Cancer cells	CCL8_CCR2	Non-response	B	0	0.961386918833727
1359	001-101	180	Cancer cells	CCL8_CCR3	Non-response	B	0	0.961386918833727
1360	001-101	180	Cancer cells	CCL8_CCR5	Non-response	B	0	0.961386918833727
1361	001-101	180	Cancer cells	CD24_SELP	Non-response	B	0	0.961386918833727
1362	001-101	180	Cancer cells	CD34_SELL	Non-response	B	3.21796164212172	0.961386918833727
1363	001-101	180	Cancer cells	CD40LG_CD40	Non-response	B	0	0.961386918833727
1364	001-101	180	Cancer cells	CDH1_EGFR	Non-response	B	2473.10907141321	0.961386918833727
1365	001-101	180	Cancer cells	CDH1_IGF1R	Non-response	B	54557.5977861977	0.961386918833727
1366	001-101	180	Cancer cells	CDH1_ITGAE	Non-response	B	2294.91826555213	0.961386918833727
1367	001-101	180	Cancer cells	CDH1_ITGB7	Non-response	B	572.378556750184	0.961386918833727
1368	001-101	180	Cancer cells	CDH1_PTPRF	Non-response	B	95422.0631494868	0.961386918833727
1369	001-101	180	Cancer cells	CDH1_PTPRM	Non-response	B	30122.7374607207	0.961386918833727
1370	001-101	180	Cancer cells	CFH_ITGAM	Non-response	B	133.876255219936	0.961386918833727
1371	001-101	180	Cancer cells	CFH_SELL	Non-response	B	5.43020778875841	0.961386918833727
1372	001-101	180	Cancer cells	CGA_FSHR	Non-response	B	0	0.961386918833727
1373	001-101	180	Cancer cells	CGA_TSHR	Non-response	B	0	0.961386918833727
1374	001-101	180	Cancer cells	CHAD_ITGA2	Non-response	B	145.23442579235	0.961386918833727
1375	001-101	180	Cancer cells	CHAD_ITGB1	Non-response	B	81.3856875774135	0.961386918833727
1376	001-101	180	Cancer cells	CLCF1_CNTFR	Non-response	B	1.26396049955432	0.961386918833727
1377	001-101	180	Cancer cells	CLCF1_CRLF1	Non-response	B	16.0836599348913	0.961386918833727
1378	001-101	180	Cancer cells	CLCF1_IL6ST	Non-response	B	262.45978435802	0.961386918833727
1379	001-101	180	Cancer cells	CLCF1_LIFR	Non-response	B	63.7758566046584	0.961386918833727
1380	001-101	180	Cancer cells	CNTF_CNTFR	Non-response	B	0	0.961386918833727
1381	001-101	180	Cancer cells	CNTF_IL6R	Non-response	B	0	0.961386918833727
1382	001-101	180	Cancer cells	CNTF_IL6ST	Non-response	B	0	0.961386918833727
1383	001-101	180	Cancer cells	CNTF_LIFR	Non-response	B	0	0.961386918833727
1384	001-101	180	Cancer cells	COL18A1_GPC1	Non-response	B	4648.9203170174	0.961386918833727
1385	001-101	180	Cancer cells	COL18A1_ITGA5	Non-response	B	1199.64202262773	0.961386918833727
1386	001-101	180	Cancer cells	COL18A1_ITGB1	Non-response	B	2055.8667565752	0.961386918833727
1387	001-101	180	Cancer cells	COL18A1_KDR	Non-response	B	61.5874438708677	0.961386918833727
1388	001-101	180	Cancer cells	COL1A1_CD36	Non-response	B	1572.52651717552	0.961386918833727
1389	001-101	180	Cancer cells	COL1A1_CD44	Non-response	B	246819.213365375	0.961386918833727
1390	001-101	180	Cancer cells	COL1A1_CD93	Non-response	B	404.860405493935	0.961386918833727
1391	001-101	180	Cancer cells	COL1A1_DDR1	Non-response	B	66725.9426836719	0.961386918833727
1392	001-101	180	Cancer cells	COL1A1_DDR2	Non-response	B	33358.2267938819	0.961386918833727
1393	001-101	180	Cancer cells	COL1A1_ITGA11	Non-response	B	21936.5721584782	0.961386918833727
1394	001-101	180	Cancer cells	COL1A1_ITGA2	Non-response	B	17706.4800164679	0.961386918833727
1395	001-101	180	Cancer cells	COL1A1_ITGA5	Non-response	B	5789.85123245152	0.961386918833727
1396	001-101	180	Cancer cells	COL1A1_ITGB1	Non-response	B	9922.26218304693	0.961386918833727
1397	001-101	180	Cancer cells	COL2A1_DDR1	Non-response	B	16.926761100518	0.961386918833727
1398	001-101	180	Cancer cells	COL2A1_ITGA10	Non-response	B	2.72374465863143	0.961386918833727
1399	001-101	180	Cancer cells	COL2A1_ITGA2	Non-response	B	4.4917066003953	0.961386918833727
1400	001-101	180	Cancer cells	COL2A1_ITGA2B	Non-response	B	0.263209534291878	0.961386918833727
1401	001-101	180	Cancer cells	COL2A1_ITGB1	Non-response	B	2.51703842305158	0.961386918833727
1402	001-101	180	Cancer cells	COL2A1_TNFRSF10A	Non-response	B	3.16816935356354	0.961386918833727
1403	001-101	180	Cancer cells	COL4A1_CD93	Non-response	B	19.3621328585823	0.961386918833727
1404	001-101	180	Cancer cells	COL4A1_ITGA1	Non-response	B	266.6317625851	0.961386918833727
1405	001-101	180	Cancer cells	COL4A1_ITGAV	Non-response	B	2510.78681163818	0.961386918833727
1406	001-101	180	Cancer cells	COL4A1_ITGB1	Non-response	B	474.52444358311	0.961386918833727
1407	001-101	180	Cancer cells	COL4A1_ITGB8	Non-response	B	2491.13224885252	0.961386918833727
1408	001-101	180	Cancer cells	COL5A3_SDC3	Non-response	B	236.79541332907	0.961386918833727
1409	001-101	180	Cancer cells	CRH_CRHR2	Non-response	B	0	0.961386918833727
1410	001-101	180	Cancer cells	CRH_MC2R	Non-response	B	0	0.961386918833727
1411	001-101	180	Cancer cells	CSF1_CSF1R	Non-response	B	4.70667617505717	0.961386918833727
1412	001-101	180	Cancer cells	CSF2_CSF1R	Non-response	B	0	0.961386918833727
1413	001-101	180	Cancer cells	CSF2_CSF2RA	Non-response	B	0	0.961386918833727
1414	001-101	180	Cancer cells	CSF2_CSF2RB	Non-response	B	0	0.961386918833727
1415	001-101	180	Cancer cells	CSF2_CSF3R	Non-response	B	0	0.961386918833727
1416	001-101	180	Cancer cells	CSF2_IL3RA	Non-response	B	0	0.961386918833727
1417	001-101	180	Cancer cells	CSF2_SDC2	Non-response	B	0	0.961386918833727
1418	001-101	180	Cancer cells	CX3CL1_CX3CR1	Non-response	B	0.180204456458551	0.961386918833727
1419	001-101	180	Cancer cells	CXCL10_CCR3	Non-response	B	0	0.961386918833727
1420	001-101	180	Cancer cells	CXCL10_CXCR3	Non-response	B	0	0.961386918833727
1421	001-101	180	Cancer cells	CXCL10_SDC4	Non-response	B	0	0.961386918833727
1422	001-101	180	Cancer cells	CXCL11_CCR3	Non-response	B	0	0.961386918833727
1423	001-101	180	Cancer cells	CXCL11_CXCR3	Non-response	B	0	0.961386918833727
1424	001-101	180	Cancer cells	CXCL12_CXCR3	Non-response	B	0	0.961386918833727
1425	001-101	180	Cancer cells	CXCL12_CXCR4	Non-response	B	11.4762177388934	0.961386918833727
1426	001-101	180	Cancer cells	CXCL13_CCR10	Non-response	B	0.401647302897596	0.961386918833727
1427	001-101	180	Cancer cells	CXCL13_CXCR3	Non-response	B	0	0.961386918833727
1428	001-101	180	Cancer cells	CXCL16_CXCR6	Non-response	B	0	0.961386918833727
1429	001-101	180	Cancer cells	CXCL2_XCR1	Non-response	B	0	0.961386918833727
1430	001-101	180	Cancer cells	CXCL9_CCR3	Non-response	B	0	0.961386918833727
1431	001-101	180	Cancer cells	CXCL9_CXCR3	Non-response	B	0	0.961386918833727
1432	001-101	180	Cancer cells	DEFB1_CCR6	Non-response	B	0	0.961386918833727
1433	001-101	180	Cancer cells	DHH_BOC	Non-response	B	5.47049515482696	0.961386918833727
1434	001-101	180	Cancer cells	DHH_CDON	Non-response	B	1.24825464480874	0.961386918833727
1435	001-101	180	Cancer cells	DHH_HHIP	Non-response	B	0.0628824772313297	0.961386918833727
1436	001-101	180	Cancer cells	DHH_PTCH2	Non-response	B	3.45015227686703	0.961386918833727
1437	001-101	180	Cancer cells	DKK1_KREMEN1	Non-response	B	10.7669725070728	0.961386918833727
1438	001-101	180	Cancer cells	DKK1_KREMEN2	Non-response	B	0.0337662287330931	0.961386918833727
1439	001-101	180	Cancer cells	DKK1_LRP5	Non-response	B	72.3922666325621	0.961386918833727
1440	001-101	180	Cancer cells	DKK1_LRP6	Non-response	B	11.3116132790761	0.961386918833727
1441	001-101	180	Cancer cells	DKK2_KREMEN2	Non-response	B	2.53513226821171	0.961386918833727
1442	001-101	180	Cancer cells	DKK2_LRP6	Non-response	B	849.263803073544	0.961386918833727
1443	001-101	180	Cancer cells	DLL1_NOTCH1	Non-response	B	644.758038570321	0.961386918833727
1444	001-101	180	Cancer cells	DLL1_NOTCH2	Non-response	B	3030.52805679107	0.961386918833727
1445	001-101	180	Cancer cells	DLL1_NOTCH3	Non-response	B	1245.40338459016	0.961386918833727
1446	001-101	180	Cancer cells	DLL4_NOTCH1	Non-response	B	38.7917507841466	0.961386918833727
1447	001-101	180	Cancer cells	DLL4_NOTCH2	Non-response	B	182.331172456691	0.961386918833727
1448	001-101	180	Cancer cells	DLL4_NOTCH3	Non-response	B	74.9294693989071	0.961386918833727
1449	001-101	180	Cancer cells	DLL4_NOTCH4	Non-response	B	1.39877127498095	0.961386918833727
1450	001-101	180	Cancer cells	EDA_EDA2R	Non-response	B	34.7854669198672	0.961386918833727
1451	001-101	180	Cancer cells	EDA_EDAR	Non-response	B	0	0.961386918833727
1452	001-101	180	Cancer cells	EDN1_EDNRA	Non-response	B	155.276649037903	0.961386918833727
1453	001-101	180	Cancer cells	EDN1_EDNRB	Non-response	B	6.76684043192652	0.961386918833727
1454	001-101	180	Cancer cells	EDN2_EDNRA	Non-response	B	8.66112024603082	0.961386918833727
1455	001-101	180	Cancer cells	EDN2_EDNRB	Non-response	B	0.377445153728895	0.961386918833727
1456	001-101	180	Cancer cells	EDN3_EDNRA	Non-response	B	2.06007408053327	0.961386918833727
1457	001-101	180	Cancer cells	EDN3_EDNRB	Non-response	B	0.0897764903305817	0.961386918833727
1458	001-101	180	Cancer cells	EFNA1_EPHA1	Non-response	B	3176.64189898332	0.961386918833727
1459	001-101	180	Cancer cells	EFNA1_EPHA2	Non-response	B	865.837965673242	0.961386918833727
1460	001-101	180	Cancer cells	EFNA1_EPHA3	Non-response	B	155.767114624914	0.961386918833727
1461	001-101	180	Cancer cells	EFNA1_EPHA4	Non-response	B	1806.8419626245	0.961386918833727
1462	001-101	180	Cancer cells	EFNA1_EPHA5	Non-response	B	61.6488212791794	0.961386918833727
1463	001-101	180	Cancer cells	EFNA1_EPHA6	Non-response	B	341.656747013913	0.961386918833727
1464	001-101	180	Cancer cells	EFNA1_EPHA7	Non-response	B	20.815510589208	0.961386918833727
1465	001-101	180	Cancer cells	EFNA1_EPHA8	Non-response	B	152.788687620303	0.961386918833727
1466	001-101	180	Cancer cells	EFNA1_EPHB1	Non-response	B	1588.83149574856	0.961386918833727
1467	001-101	180	Cancer cells	EFNA2_EPHA2	Non-response	B	0	0.961386918833727
1468	001-101	180	Cancer cells	EFNA2_EPHA3	Non-response	B	0	0.961386918833727
1469	001-101	180	Cancer cells	EFNA2_EPHA4	Non-response	B	0	0.961386918833727
1470	001-101	180	Cancer cells	EFNA2_EPHA5	Non-response	B	0	0.961386918833727
1471	001-101	180	Cancer cells	EFNA2_EPHA6	Non-response	B	0	0.961386918833727
1472	001-101	180	Cancer cells	EFNA2_EPHA7	Non-response	B	0	0.961386918833727
1473	001-101	180	Cancer cells	EFNA2_EPHA8	Non-response	B	0	0.961386918833727
1474	001-101	180	Cancer cells	EFNA3_EPHA1	Non-response	B	71.6044756273172	0.961386918833727
1475	001-101	180	Cancer cells	EFNA3_EPHA2	Non-response	B	19.5167965045408	0.961386918833727
1476	001-101	180	Cancer cells	EFNA3_EPHA3	Non-response	B	3.51113626193337	0.961386918833727
1477	001-101	180	Cancer cells	EFNA3_EPHA4	Non-response	B	40.7279055648568	0.961386918833727
1478	001-101	180	Cancer cells	EFNA3_EPHA5	Non-response	B	1.38962201630301	0.961386918833727
1479	001-101	180	Cancer cells	EFNA3_EPHA6	Non-response	B	7.70126221098322	0.961386918833727
1480	001-101	180	Cancer cells	EFNA3_EPHA7	Non-response	B	0.469201051944864	0.961386918833727
1481	001-101	180	Cancer cells	EFNA3_EPHA8	Non-response	B	3.44399973517291	0.961386918833727
1482	001-101	180	Cancer cells	EFNA3_EPHB1	Non-response	B	35.8137460031779	0.961386918833727
1483	001-101	180	Cancer cells	EFNA5_EPHA2	Non-response	B	5213.82363378522	0.961386918833727
1484	001-101	180	Cancer cells	EFNA5_EPHA3	Non-response	B	937.984121505252	0.961386918833727
1485	001-101	180	Cancer cells	EFNA5_EPHA4	Non-response	B	10880.2751793419	0.961386918833727
1486	001-101	180	Cancer cells	EFNA5_EPHA5	Non-response	B	371.231216605821	0.961386918833727
1487	001-101	180	Cancer cells	EFNA5_EPHA6	Non-response	B	2057.35725718405	0.961386918833727
1488	001-101	180	Cancer cells	EFNA5_EPHA7	Non-response	B	125.344932148975	0.961386918833727
1489	001-101	180	Cancer cells	EFNA5_EPHA8	Non-response	B	920.048902995776	0.961386918833727
1490	001-101	180	Cancer cells	EFNA5_EPHB1	Non-response	B	9567.47974916405	0.961386918833727
1491	001-101	180	Cancer cells	EFNA5_EPHB2	Non-response	B	8371.21805366973	0.961386918833727
1492	001-101	180	Cancer cells	EFNA5_EPHB6	Non-response	B	4012.08404984692	0.961386918833727
1493	001-101	180	Cancer cells	EFNB1_EPHB1	Non-response	B	9.54616001550207	0.961386918833727
1494	001-101	180	Cancer cells	EFNB1_EPHB2	Non-response	B	8.35256401477865	0.961386918833727
1495	001-101	180	Cancer cells	EFNB1_EPHB3	Non-response	B	24.9226106326138	0.961386918833727
1496	001-101	180	Cancer cells	EFNB1_EPHB4	Non-response	B	30.5689096004341	0.961386918833727
1497	001-101	180	Cancer cells	EFNB1_EPHB6	Non-response	B	4.00314370551228	0.961386918833727
1498	001-101	180	Cancer cells	EFNB1_ERBB2	Non-response	B	115.84133794365	0.961386918833727
1499	001-101	180	Cancer cells	EFNB2_EPHA3	Non-response	B	50.8135757676756	0.961386918833727
1500	001-101	180	Cancer cells	EFNB2_EPHA4	Non-response	B	589.419025890788	0.961386918833727
1501	001-101	180	Cancer cells	EFNB2_EPHA6	Non-response	B	111.453569919002	0.961386918833727
1502	001-101	180	Cancer cells	EFNB2_EPHB1	Non-response	B	518.300732383056	0.961386918833727
1503	001-101	180	Cancer cells	EFNB2_EPHB2	Non-response	B	453.49544100518	0.961386918833727
1504	001-101	180	Cancer cells	EFNB2_EPHB3	Non-response	B	1353.15219133189	0.961386918833727
1505	001-101	180	Cancer cells	EFNB2_EPHB4	Non-response	B	1659.71324682673	0.961386918833727
1506	001-101	180	Cancer cells	EFNB2_EPHB6	Non-response	B	217.347321963208	0.961386918833727
1507	001-101	180	Cancer cells	EFNB2_GRM1	Non-response	B	13.2929489175677	0.961386918833727
1508	001-101	180	Cancer cells	EFNB2_GRM5	Non-response	B	26.9581591531992	0.961386918833727
1509	001-101	180	Cancer cells	EFNB3_EPHA4	Non-response	B	2.50453781769562	0.961386918833727
1510	001-101	180	Cancer cells	EFNB3_EPHB2	Non-response	B	1.92697628047126	0.961386918833727
1511	001-101	180	Cancer cells	EFNB3_EPHB3	Non-response	B	5.74976491667636	0.961386918833727
1512	001-101	180	Cancer cells	EFNB3_EPHB4	Non-response	B	7.05239296767818	0.961386918833727
1513	001-101	180	Cancer cells	EGF_EGFR	Non-response	B	1531.80549227997	0.961386918833727
1514	001-101	180	Cancer cells	EGF_ERBB2	Non-response	B	28616.1244163392	0.961386918833727
1515	001-101	180	Cancer cells	EGF_ERBB3	Non-response	B	36911.801041906	0.961386918833727
1516	001-101	180	Cancer cells	EGF_ERBB4	Non-response	B	330263.30070701	0.961386918833727
1517	001-101	180	Cancer cells	EPO_EPOR	Non-response	B	1.17953018195559	0.961386918833727
1518	001-101	180	Cancer cells	EREG_EGFR	Non-response	B	0	0.961386918833727
1519	001-101	180	Cancer cells	EREG_ERBB4	Non-response	B	0	0.961386918833727
1520	001-101	180	Cancer cells	F13A1_ITGA4	Non-response	B	39.8536061783514	0.961386918833727
1521	001-101	180	Cancer cells	F13A1_ITGA9	Non-response	B	230.567270196489	0.961386918833727
1522	001-101	180	Cancer cells	F13A1_ITGB1	Non-response	B	459.699197331318	0.961386918833727
1523	001-101	180	Cancer cells	F2_F2R	Non-response	B	0.644664830446072	0.961386918833727
1524	001-101	180	Cancer cells	F2_F2RL1	Non-response	B	0.33016651222726	0.961386918833727
1525	001-101	180	Cancer cells	F2_F2RL2	Non-response	B	0.566563133937914	0.961386918833727
1526	001-101	180	Cancer cells	F2_F2RL3	Non-response	B	1.44699402995776	0.961386918833727
1527	001-101	180	Cancer cells	F2_ITGA2B	Non-response	B	0.759966524047592	0.961386918833727
1528	001-101	180	Cancer cells	F2_THBD	Non-response	B	0.0241807018563733	0.961386918833727
1529	001-101	180	Cancer cells	F7_F3	Non-response	B	216.656074513622	0.961386918833727
1530	001-101	180	Cancer cells	F8_ASGR2	Non-response	B	0	0.961386918833727
1531	001-101	180	Cancer cells	F8_LDLR	Non-response	B	1921.2296755416	0.961386918833727
1532	001-101	180	Cancer cells	F8_LRP1	Non-response	B	1864.54315990957	0.961386918833727
1533	001-101	180	Cancer cells	F9_LRP1	Non-response	B	0	0.961386918833727
1534	001-101	180	Cancer cells	FASLG_FAS	Non-response	B	0	0.961386918833727
1535	001-101	180	Cancer cells	FGA_ITGA2B	Non-response	B	0	0.961386918833727
1536	001-101	180	Cancer cells	FGA_ITGA5	Non-response	B	0	0.961386918833727
1537	001-101	180	Cancer cells	FGA_ITGAM	Non-response	B	0	0.961386918833727
1538	001-101	180	Cancer cells	FGA_ITGAV	Non-response	B	0	0.961386918833727
1539	001-101	180	Cancer cells	FGA_ITGAX	Non-response	B	0	0.961386918833727
1540	001-101	180	Cancer cells	FGA_ITGB1	Non-response	B	0	0.961386918833727
1541	001-101	180	Cancer cells	FGA_ITGB2	Non-response	B	0	0.961386918833727
1542	001-101	180	Cancer cells	FGF1_FGFR1	Non-response	B	174.04045195985	0.961386918833727
1543	001-101	180	Cancer cells	FGF1_FGFR2	Non-response	B	17755.7980642375	0.961386918833727
1544	001-101	180	Cancer cells	FGF1_FGFR3	Non-response	B	12.4909502512628	0.961386918833727
1545	001-101	180	Cancer cells	FGF1_FGFR4	Non-response	B	39.5496405224199	0.961386918833727
1546	001-101	180	Cancer cells	FGF1_NRP1	Non-response	B	264.662921101164	0.961386918833727
1547	001-101	180	Cancer cells	FGF10_FGFR2	Non-response	B	11141.3872225648	0.961386918833727
1548	001-101	180	Cancer cells	FGF16_FGFR2	Non-response	B	715.091674847111	0.961386918833727
1549	001-101	180	Cancer cells	FGF16_FGFR3	Non-response	B	0.503056776343836	0.961386918833727
1550	001-101	180	Cancer cells	FGF16_FGFR4	Non-response	B	1.59281033600744	0.961386918833727
1551	001-101	180	Cancer cells	FGF17_FGFR1	Non-response	B	9.57055013021742	0.961386918833727
1552	001-101	180	Cancer cells	FGF17_FGFR2	Non-response	B	976.398035986513	0.961386918833727
1553	001-101	180	Cancer cells	FGF17_FGFR3	Non-response	B	0.686882067976592	0.961386918833727
1554	001-101	180	Cancer cells	FGF17_FGFR4	Non-response	B	2.17484965701663	0.961386918833727
1555	001-101	180	Cancer cells	FGF18_FGFR1	Non-response	B	91.9870018040538	0.961386918833727
1556	001-101	180	Cancer cells	FGF18_FGFR2	Non-response	B	9384.61495689648	0.961386918833727
1557	001-101	180	Cancer cells	FGF18_FGFR3	Non-response	B	6.60194253898126	0.961386918833727
1558	001-101	180	Cancer cells	FGF18_FGFR4	Non-response	B	20.9034900399178	0.961386918833727
1559	001-101	180	Cancer cells	FGF19_FGFR1	Non-response	B	0	0.961386918833727
1560	001-101	180	Cancer cells	FGF19_FGFR2	Non-response	B	0	0.961386918833727
1561	001-101	180	Cancer cells	FGF19_FGFR3	Non-response	B	0	0.961386918833727
1562	001-101	180	Cancer cells	FGF19_FGFR4	Non-response	B	0	0.961386918833727
1563	001-101	180	Cancer cells	FGF2_CD44	Non-response	B	23561.579143369	0.961386918833727
1564	001-101	180	Cancer cells	FGF2_FGFR1	Non-response	B	1225.83799792854	0.961386918833727
1565	001-101	180	Cancer cells	FGF2_FGFR2	Non-response	B	125061.338933488	0.961386918833727
1566	001-101	180	Cancer cells	FGF2_FGFR3	Non-response	B	87.978865119043	0.961386918833727
1567	001-101	180	Cancer cells	FGF2_FGFR4	Non-response	B	278.56427405728	0.961386918833727
1568	001-101	180	Cancer cells	FGF2_FGFRL1	Non-response	B	748.564394956659	0.961386918833727
1569	001-101	180	Cancer cells	FGF2_NRP1	Non-response	B	1864.12906697929	0.961386918833727
1570	001-101	180	Cancer cells	FGF2_SDC1	Non-response	B	1316.27058552429	0.961386918833727
1571	001-101	180	Cancer cells	FGF2_SDC2	Non-response	B	227.877000957253	0.961386918833727
1572	001-101	180	Cancer cells	FGF2_SDC3	Non-response	B	1035.9085781931	0.961386918833727
1573	001-101	180	Cancer cells	FGF2_SDC4	Non-response	B	2049.08426881112	0.961386918833727
1574	001-101	180	Cancer cells	FGF20_FGFR4	Non-response	B	0	0.961386918833727
1575	001-101	180	Cancer cells	FGF22_FGFR2	Non-response	B	13931.8476448537	0.961386918833727
1576	001-101	180	Cancer cells	FGF23_FGFR1	Non-response	B	6.14189072646592	0.961386918833727
1577	001-101	180	Cancer cells	FGF23_FGFR2	Non-response	B	626.602437787854	0.961386918833727
1578	001-101	180	Cancer cells	FGF23_FGFR3	Non-response	B	0.440805862367425	0.961386918833727
1579	001-101	180	Cancer cells	FGF23_FGFR4	Non-response	B	1.39570753594543	0.961386918833727
1580	001-101	180	Cancer cells	FGF3_FGFR1	Non-response	B	0	0.961386918833727
1581	001-101	180	Cancer cells	FGF3_FGFR2	Non-response	B	0	0.961386918833727
1582	001-101	180	Cancer cells	FGF3_FGFR3	Non-response	B	0	0.961386918833727
1583	001-101	180	Cancer cells	FGF3_FGFR4	Non-response	B	0	0.961386918833727
1584	001-101	180	Cancer cells	FGF5_FGFR1	Non-response	B	0	0.961386918833727
1585	001-101	180	Cancer cells	FGF5_FGFR2	Non-response	B	0	0.961386918833727
1586	001-101	180	Cancer cells	FGF5_FGFR3	Non-response	B	0	0.961386918833727
1587	001-101	180	Cancer cells	FGF5_FGFR4	Non-response	B	0	0.961386918833727
1588	001-101	180	Cancer cells	FGF6_FGFR1	Non-response	B	0	0.961386918833727
1589	001-101	180	Cancer cells	FGF6_FGFR2	Non-response	B	0	0.961386918833727
1590	001-101	180	Cancer cells	FGF6_FGFR3	Non-response	B	0	0.961386918833727
1591	001-101	180	Cancer cells	FGF6_FGFR4	Non-response	B	0	0.961386918833727
1592	001-101	180	Cancer cells	FGF7_FGFR1	Non-response	B	123.809415500911	0.961386918833727
1593	001-101	180	Cancer cells	FGF7_FGFR2	Non-response	B	12631.1725540255	0.961386918833727
1594	001-101	180	Cancer cells	FGF7_FGFR3	Non-response	B	8.88584942319369	0.961386918833727
1595	001-101	180	Cancer cells	FGF7_FGFR4	Non-response	B	28.1349411657559	0.961386918833727
1596	001-101	180	Cancer cells	FGF7_NRP1	Non-response	B	188.276697729205	0.961386918833727
1597	001-101	180	Cancer cells	FGF8_FGFR1	Non-response	B	1.63588080068209	0.961386918833727
1598	001-101	180	Cancer cells	FGF8_FGFR2	Non-response	B	166.89435603612	0.961386918833727
1599	001-101	180	Cancer cells	FGF8_FGFR3	Non-response	B	0.117407794959242	0.961386918833727
1600	001-101	180	Cancer cells	FGF8_FGFR4	Non-response	B	0.371744022012944	0.961386918833727
1601	001-101	180	Cancer cells	FGF9_FGFR1	Non-response	B	6.7273979312483	0.961386918833727
1602	001-101	180	Cancer cells	FGF9_FGFR2	Non-response	B	686.33652590474	0.961386918833727
1603	001-101	180	Cancer cells	FGF9_FGFR3	Non-response	B	0.482827939903629	0.961386918833727
1604	001-101	180	Cancer cells	FGF9_FGFR4	Non-response	B	1.52876050846801	0.961386918833727
1605	001-101	180	Cancer cells	FN1_CD44	Non-response	B	135052.014189449	0.961386918833727
1606	001-101	180	Cancer cells	FN1_ITGA2	Non-response	B	9688.45074021567	0.961386918833727
1607	001-101	180	Cancer cells	FN1_ITGA2B	Non-response	B	567.733566372644	0.961386918833727
1608	001-101	180	Cancer cells	FN1_ITGA3	Non-response	B	15677.1890179482	0.961386918833727
1609	001-101	180	Cancer cells	FN1_ITGA4	Non-response	B	470.681013435066	0.961386918833727
1610	001-101	180	Cancer cells	FN1_ITGA5	Non-response	B	3168.03161365855	0.961386918833727
1611	001-101	180	Cancer cells	FN1_ITGA8	Non-response	B	2117.1234970477	0.961386918833727
1612	001-101	180	Cancer cells	FN1_ITGA9	Non-response	B	2723.05687759795	0.961386918833727
1613	001-101	180	Cancer cells	FN1_ITGAV	Non-response	B	28726.5883194257	0.961386918833727
1614	001-101	180	Cancer cells	FN1_ITGB1	Non-response	B	5429.16199620412	0.961386918833727
1615	001-101	180	Cancer cells	FN1_ITGB6	Non-response	B	50629.1000078733	0.961386918833727
1616	001-101	180	Cancer cells	FN1_ITGB7	Non-response	B	870.230250676472	0.961386918833727
1617	001-101	180	Cancer cells	FN1_ITGB8	Non-response	B	28501.7151716439	0.961386918833727
1618	001-101	180	Cancer cells	FN1_PLAUR	Non-response	B	4135.62144578182	0.961386918833727
1619	001-101	180	Cancer cells	FN1_SDC2	Non-response	B	1306.16236626013	0.961386918833727
1620	001-101	180	Cancer cells	FN1_TNFRSF11B	Non-response	B	49.8900298128125	0.961386918833727
1621	001-101	180	Cancer cells	FN1_TSHR	Non-response	B	456.052997612358	0.961386918833727
1622	001-101	180	Cancer cells	GAL_GALR1	Non-response	B	0	0.961386918833727
1623	001-101	180	Cancer cells	GAL_GALR3	Non-response	B	0	0.961386918833727
1624	001-101	180	Cancer cells	GAL_GPR151	Non-response	B	0	0.961386918833727
1625	001-101	180	Cancer cells	GALP_GALR1	Non-response	B	0	0.961386918833727
1626	001-101	180	Cancer cells	GALP_GALR3	Non-response	B	0	0.961386918833727
1627	001-101	180	Cancer cells	GAS6_AXL	Non-response	B	536.882534458396	0.961386918833727
1628	001-101	180	Cancer cells	GAS6_MERTK	Non-response	B	241.990740427147	0.961386918833727
1629	001-101	180	Cancer cells	GAS6_TYRO3	Non-response	B	151.222432087419	0.961386918833727
1630	001-101	180	Cancer cells	GAST_CCKBR	Non-response	B	0	0.961386918833727
1631	001-101	180	Cancer cells	GDF11_ACVR1B	Non-response	B	205.580988167397	0.961386918833727
1632	001-101	180	Cancer cells	GDF11_ACVR2A	Non-response	B	141.224161338798	0.961386918833727
1633	001-101	180	Cancer cells	GDF11_ACVR2B	Non-response	B	37.899099509424	0.961386918833727
1634	001-101	180	Cancer cells	GDF5_ACVR1	Non-response	B	75.5241675774135	0.961386918833727
1635	001-101	180	Cancer cells	GDF5_ACVR2A	Non-response	B	44.7699535519126	0.961386918833727
1636	001-101	180	Cancer cells	GDF5_ACVR2B	Non-response	B	12.0145229301502	0.961386918833727
1637	001-101	180	Cancer cells	GDF5_BMPR1A	Non-response	B	218.464172221576	0.961386918833727
1638	001-101	180	Cancer cells	GDF5_BMPR1B	Non-response	B	562.207970578357	0.961386918833727
1639	001-101	180	Cancer cells	GDF5_BMPR2	Non-response	B	253.451164967898	0.961386918833727
1640	001-101	180	Cancer cells	GDF5_ROR2	Non-response	B	67.6734573692981	0.961386918833727
1641	001-101	180	Cancer cells	GDF6_BMPR1A	Non-response	B	0	0.961386918833727
1642	001-101	180	Cancer cells	GDF6_BMPR1B	Non-response	B	0	0.961386918833727
1643	001-101	180	Cancer cells	GDF6_BMPR2	Non-response	B	0	0.961386918833727
1644	001-101	180	Cancer cells	GDF7_ACVR2A	Non-response	B	0	0.961386918833727
1645	001-101	180	Cancer cells	GDF7_BMPR1A	Non-response	B	0	0.961386918833727
1646	001-101	180	Cancer cells	GDF7_BMPR2	Non-response	B	0	0.961386918833727
1647	001-101	180	Cancer cells	GDF9_ACVR2A	Non-response	B	105.706409972678	0.961386918833727
1648	001-101	180	Cancer cells	GDF9_BMPR1A	Non-response	B	515.816111500278	0.961386918833727
1649	001-101	180	Cancer cells	GDF9_BMPR1B	Non-response	B	1327.4301515402	0.961386918833727
1650	001-101	180	Cancer cells	GDF9_BMPR2	Non-response	B	598.423956841582	0.961386918833727
1651	001-101	180	Cancer cells	GDF9_TGFBR1	Non-response	B	85.7905356147218	0.961386918833727
1652	001-101	180	Cancer cells	GDNF_GFRA1	Non-response	B	0	0.961386918833727
1653	001-101	180	Cancer cells	GDNF_GFRA2	Non-response	B	0	0.961386918833727
1654	001-101	180	Cancer cells	GDNF_RET	Non-response	B	0	0.961386918833727
1655	001-101	180	Cancer cells	GHRH_GHRHR	Non-response	B	0	0.961386918833727
1656	001-101	180	Cancer cells	GHRH_VIPR1	Non-response	B	0	0.961386918833727
1657	001-101	180	Cancer cells	GHRL_GHRHR	Non-response	B	0	0.961386918833727
1658	001-101	180	Cancer cells	GHRL_GHSR	Non-response	B	0	0.961386918833727
1659	001-101	180	Cancer cells	GHRL_GPR39	Non-response	B	30667.5233656421	0.961386918833727
1660	001-101	180	Cancer cells	GIP_GIPR	Non-response	B	0	0.961386918833727
1661	001-101	180	Cancer cells	GNAI2_ADORA1	Non-response	B	9.06558009779225	0.961386918833727
1662	001-101	180	Cancer cells	GNAI2_ADRA2A	Non-response	B	0	0.961386918833727
1663	001-101	180	Cancer cells	GNAI2_ADRA2B	Non-response	B	42.5909167944296	0.961386918833727
1664	001-101	180	Cancer cells	GNAI2_C5AR1	Non-response	B	183.882058673346	0.961386918833727
1665	001-101	180	Cancer cells	GNAI2_CCR5	Non-response	B	0	0.961386918833727
1666	001-101	180	Cancer cells	GNAI2_CHRM1	Non-response	B	11.0633325460864	0.961386918833727
1667	001-101	180	Cancer cells	GNAI2_CNR1	Non-response	B	9.45519038367632	0.961386918833727
1668	001-101	180	Cancer cells	GNAI2_DRD2	Non-response	B	17.043736179191	0.961386918833727
1669	001-101	180	Cancer cells	GNAI2_EDNRA	Non-response	B	201.424804507551	0.961386918833727
1670	001-101	180	Cancer cells	GNAI2_EGFR	Non-response	B	510.721671548076	0.961386918833727
1671	001-101	180	Cancer cells	GNAI2_F2R	Non-response	B	65.4145387029932	0.961386918833727
1672	001-101	180	Cancer cells	GNAI2_FPR1	Non-response	B	8.72709902097947	0.961386918833727
1673	001-101	180	Cancer cells	GNAI2_IGF1R	Non-response	B	11266.6876924649	0.961386918833727
1674	001-101	180	Cancer cells	GNAI2_MTNR1B	Non-response	B	0	0.961386918833727
1675	001-101	180	Cancer cells	GNAI2_OPRM1	Non-response	B	0	0.961386918833727
1676	001-101	180	Cancer cells	GNAI2_P2RY12	Non-response	B	20.0552180296865	0.961386918833727
1677	001-101	180	Cancer cells	GNAI2_PTPRU	Non-response	B	1445.57412860649	0.961386918833727
1678	001-101	180	Cancer cells	GNAI2_TBXA2R	Non-response	B	17.363079507357	0.961386918833727
1679	001-101	180	Cancer cells	GNAI2_TSHR	Non-response	B	61.9448934371326	0.961386918833727
1680	001-101	180	Cancer cells	GNB3_TGFBR1	Non-response	B	137.155945187252	0.961386918833727
1681	001-101	180	Cancer cells	GNRH1_GNRHR	Non-response	B	0	0.961386918833727
1682	001-101	180	Cancer cells	GNRH2_GNRHR	Non-response	B	0	0.961386918833727
1683	001-101	180	Cancer cells	GPHA2_TSHR	Non-response	B	0	0.961386918833727
1684	001-101	180	Cancer cells	GPI_AMFR	Non-response	B	5363.01707452176	0.961386918833727
1685	001-101	180	Cancer cells	GRP_GRPR	Non-response	B	0.0299112101951969	0.961386918833727
1686	001-101	180	Cancer cells	GRP_NMBR	Non-response	B	0.0743144589776382	0.961386918833727
1687	001-101	180	Cancer cells	GSTP1_TRAF2	Non-response	B	4048.73276981346	0.961386918833727
1688	001-101	180	Cancer cells	GZMB_CHRM3	Non-response	B	0	0.961386918833727
1689	001-101	180	Cancer cells	GZMB_IGF2R	Non-response	B	0	0.961386918833727
1690	001-101	180	Cancer cells	HAS2_CD44	Non-response	B	34.205590747975	0.961386918833727
1691	001-101	180	Cancer cells	HAS2_HMMR	Non-response	B	0.0337876252115387	0.961386918833727
1692	001-101	180	Cancer cells	HBEGF_CD44	Non-response	B	848.452961485486	0.961386918833727
1693	001-101	180	Cancer cells	HBEGF_CD82	Non-response	B	157.329116089085	0.961386918833727
1694	001-101	180	Cancer cells	HBEGF_CD9	Non-response	B	68.5993141160589	0.961386918833727
1695	001-101	180	Cancer cells	HBEGF_EGFR	Non-response	B	23.6222246517847	0.961386918833727
1696	001-101	180	Cancer cells	HBEGF_ERBB2	Non-response	B	441.293965214898	0.961386918833727
1697	001-101	180	Cancer cells	HBEGF_ERBB4	Non-response	B	5093.04472588678	0.961386918833727
1698	001-101	180	Cancer cells	HCRT_HCRTR1	Non-response	B	0.0218663449986436	0.961386918833727
1699	001-101	180	Cancer cells	HCRT_HCRTR2	Non-response	B	0	0.961386918833727
1700	001-101	180	Cancer cells	HCRT_NPFFR2	Non-response	B	0.0308780542314201	0.961386918833727
1701	001-101	180	Cancer cells	HGF_CD44	Non-response	B	911.363704789366	0.961386918833727
1702	001-101	180	Cancer cells	HGF_MET	Non-response	B	8.96384600033588	0.961386918833727
1703	001-101	180	Cancer cells	HGF_SDC1	Non-response	B	50.9134481194693	0.961386918833727
1704	001-101	180	Cancer cells	HGF_SDC2	Non-response	B	8.81430003332946	0.961386918833727
1705	001-101	180	Cancer cells	HLA-A_ERBB2	Non-response	B	10630.429828375	0.961386918833727
1706	001-101	180	Cancer cells	HLA-A_KIR3DL1	Non-response	B	0	0.961386918833727
1707	001-101	180	Cancer cells	HLA-A_KIR3DL2	Non-response	B	0	0.961386918833727
1708	001-101	180	Cancer cells	HLA-A_LILRB1	Non-response	B	28.2215903520263	0.961386918833727
1709	001-101	180	Cancer cells	HLA-A_LILRB2	Non-response	B	3.65006788474208	0.961386918833727
1710	001-101	180	Cancer cells	HLA-B_KIR3DL1	Non-response	B	0	0.961386918833727
1711	001-101	180	Cancer cells	HLA-B_KLRD1	Non-response	B	911.703218803046	0.961386918833727
1712	001-101	180	Cancer cells	HLA-B_LILRB1	Non-response	B	98.0784866578822	0.961386918833727
1713	001-101	180	Cancer cells	HLA-B_LILRB2	Non-response	B	12.6850801059954	0.961386918833727
1714	001-101	180	Cancer cells	HLA-C_KIR2DL1	Non-response	B	0	0.961386918833727
1715	001-101	180	Cancer cells	HLA-C_KIR2DL3	Non-response	B	0	0.961386918833727
1716	001-101	180	Cancer cells	HLA-C_LILRB1	Non-response	B	52.5046083672441	0.961386918833727
1717	001-101	180	Cancer cells	HLA-C_LILRB2	Non-response	B	6.79073653935589	0.961386918833727
1718	001-101	180	Cancer cells	HLA-E_KLRC1	Non-response	B	0	0.961386918833727
1719	001-101	180	Cancer cells	HLA-E_KLRC2	Non-response	B	0	0.961386918833727
1720	001-101	180	Cancer cells	HLA-E_KLRD1	Non-response	B	179.142962001511	0.961386918833727
1721	001-101	180	Cancer cells	HLA-G_KIR2DL4	Non-response	B	0	0.961386918833727
1722	001-101	180	Cancer cells	HLA-G_KLRC1	Non-response	B	0	0.961386918833727
1723	001-101	180	Cancer cells	HLA-G_KLRD1	Non-response	B	0	0.961386918833727
1724	001-101	180	Cancer cells	HLA-G_LILRB1	Non-response	B	0	0.961386918833727
1725	001-101	180	Cancer cells	HLA-G_LILRB2	Non-response	B	0	0.961386918833727
1726	001-101	180	Cancer cells	HRAS_AGTR1	Non-response	B	183.619008386622	0.961386918833727
1727	001-101	180	Cancer cells	HRAS_INSR	Non-response	B	39011.8128548667	0.961386918833727
1728	001-101	180	Cancer cells	HRAS_TLR2	Non-response	B	131.997410336007	0.961386918833727
1729	001-101	180	Cancer cells	HRAS_TLR9	Non-response	B	22.7278176235321	0.961386918833727
1730	001-101	180	Cancer cells	HSPG2_ITGA2	Non-response	B	5996.003959228	0.961386918833727
1731	001-101	180	Cancer cells	HSPG2_ITGB1	Non-response	B	3360.00849851103	0.961386918833727
1732	001-101	180	Cancer cells	HSPG2_PTPRS	Non-response	B	36190.6670288333	0.961386918833727
1733	001-101	180	Cancer cells	IAPP_CALCR	Non-response	B	0	0.961386918833727
1734	001-101	180	Cancer cells	IAPP_RAMP1	Non-response	B	0	0.961386918833727
1735	001-101	180	Cancer cells	IAPP_RAMP2	Non-response	B	0	0.961386918833727
1736	001-101	180	Cancer cells	ICAM1_EGFR	Non-response	B	176.078070109871	0.961386918833727
1737	001-101	180	Cancer cells	ICAM1_IL2RA	Non-response	B	4.90595222532264	0.961386918833727
1738	001-101	180	Cancer cells	ICAM1_IL2RG	Non-response	B	0	0.961386918833727
1739	001-101	180	Cancer cells	ICAM1_ITGAL	Non-response	B	438.82687961458	0.961386918833727
1740	001-101	180	Cancer cells	ICAM1_ITGAM	Non-response	B	179.68855078828	0.961386918833727
1741	001-101	180	Cancer cells	ICAM1_ITGAX	Non-response	B	24.6581757900244	0.961386918833727
1742	001-101	180	Cancer cells	ICAM1_ITGB2	Non-response	B	32.772918960586	0.961386918833727
1743	001-101	180	Cancer cells	ICAM2_ITGAL	Non-response	B	43.0828395965585	0.961386918833727
1744	001-101	180	Cancer cells	ICAM2_ITGAM	Non-response	B	17.6413373258923	0.961386918833727
1745	001-101	180	Cancer cells	ICAM2_ITGB2	Non-response	B	3.21755680037205	0.961386918833727
1746	001-101	180	Cancer cells	ICAM3_CLEC4M	Non-response	B	0	0.961386918833727
1747	001-101	180	Cancer cells	ICAM3_ITGAD	Non-response	B	3.68421134202741	0.961386918833727
1748	001-101	180	Cancer cells	ICAM3_ITGAL	Non-response	B	75.8818322646592	0.961386918833727
1749	001-101	180	Cancer cells	ICAM3_ITGB2	Non-response	B	5.66708480021703	0.961386918833727
1750	001-101	180	Cancer cells	ICAM4_ITGA2B	Non-response	B	0	0.961386918833727
1751	001-101	180	Cancer cells	ICAM4_ITGA4	Non-response	B	0	0.961386918833727
1752	001-101	180	Cancer cells	ICAM4_ITGAL	Non-response	B	0	0.961386918833727
1753	001-101	180	Cancer cells	ICAM4_ITGAM	Non-response	B	0	0.961386918833727
1754	001-101	180	Cancer cells	ICAM4_ITGAV	Non-response	B	0	0.961386918833727
1755	001-101	180	Cancer cells	ICAM4_ITGB1	Non-response	B	0	0.961386918833727
1756	001-101	180	Cancer cells	ICAM4_ITGB2	Non-response	B	0	0.961386918833727
1757	001-101	180	Cancer cells	ICAM5_ITGAL	Non-response	B	52.6223603989846	0.961386918833727
1758	001-101	180	Cancer cells	ICAM5_ITGB2	Non-response	B	3.92999707398365	0.961386918833727
1759	001-101	180	Cancer cells	IFNB1_IFNAR1	Non-response	B	0	0.961386918833727
1760	001-101	180	Cancer cells	IFNG_IFNGR1	Non-response	B	0	0.961386918833727
1761	001-101	180	Cancer cells	IFNG_IFNGR2	Non-response	B	0	0.961386918833727
1762	001-101	180	Cancer cells	IGF1_IGF1R	Non-response	B	4135.52381516794	0.961386918833727
1763	001-101	180	Cancer cells	IHH_BOC	Non-response	B	0	0.961386918833727
1764	001-101	180	Cancer cells	IHH_CDON	Non-response	B	0	0.961386918833727
1765	001-101	180	Cancer cells	IHH_HHIP	Non-response	B	0	0.961386918833727
1766	001-101	180	Cancer cells	IHH_PTCH2	Non-response	B	0	0.961386918833727
1767	001-101	180	Cancer cells	IL10_IL10RA	Non-response	B	0	0.961386918833727
1768	001-101	180	Cancer cells	IL10_IL10RB	Non-response	B	0	0.961386918833727
1769	001-101	180	Cancer cells	IL11_IL11RA	Non-response	B	2.40652253342635	0.961386918833727
1770	001-101	180	Cancer cells	IL11_IL6ST	Non-response	B	41.1776318100609	0.961386918833727
1771	001-101	180	Cancer cells	IL12A_IL12RB1	Non-response	B	0.516518398506634	0.961386918833727
1772	001-101	180	Cancer cells	IL12A_IL12RB2	Non-response	B	1.29479626212714	0.961386918833727
1773	001-101	180	Cancer cells	IL12B_IL12RB1	Non-response	B	0	0.961386918833727
1774	001-101	180	Cancer cells	IL12B_IL12RB2	Non-response	B	0	0.961386918833727
1775	001-101	180	Cancer cells	IL12B_IL23R	Non-response	B	0	0.961386918833727
1776	001-101	180	Cancer cells	IL13_IL13RA1	Non-response	B	56.8780771538193	0.961386918833727
1777	001-101	180	Cancer cells	IL13_IL13RA2	Non-response	B	0	0.961386918833727
1778	001-101	180	Cancer cells	IL13_IL2RG	Non-response	B	0	0.961386918833727
1779	001-101	180	Cancer cells	IL13_IL4R	Non-response	B	55.794968844708	0.961386918833727
1780	001-101	180	Cancer cells	IL15_IL15RA	Non-response	B	83.570749996512	0.961386918833727
1781	001-101	180	Cancer cells	IL15_IL2RA	Non-response	B	4.76074384722707	0.961386918833727
1782	001-101	180	Cancer cells	IL15_IL2RB	Non-response	B	3.42277013079874	0.961386918833727
1783	001-101	180	Cancer cells	IL15_IL2RG	Non-response	B	0	0.961386918833727
1784	001-101	180	Cancer cells	IL17B_IL17RB	Non-response	B	0	0.961386918833727
1785	001-101	180	Cancer cells	IL18_IL18R1	Non-response	B	19.1894604406464	0.961386918833727
1786	001-101	180	Cancer cells	IL18_IL18RAP	Non-response	B	0	0.961386918833727
1787	001-101	180	Cancer cells	IL18_IL1RAPL1	Non-response	B	13.9587746030823	0.961386918833727
1788	001-101	180	Cancer cells	IL19_IL20RA	Non-response	B	18.8788449896007	0.961386918833727
1789	001-101	180	Cancer cells	IL19_IL20RB	Non-response	B	2.53649736981488	0.961386918833727
1790	001-101	180	Cancer cells	IL1A_IL1R1	Non-response	B	0	0.961386918833727
1791	001-101	180	Cancer cells	IL1A_IL1R2	Non-response	B	0	0.961386918833727
1792	001-101	180	Cancer cells	IL1A_IL1RAP	Non-response	B	0	0.961386918833727
1793	001-101	180	Cancer cells	IL1B_ADRB2	Non-response	B	0	0.961386918833727
1794	001-101	180	Cancer cells	IL1B_IL1R1	Non-response	B	0	0.961386918833727
1795	001-101	180	Cancer cells	IL1B_IL1R2	Non-response	B	0	0.961386918833727
1796	001-101	180	Cancer cells	IL1B_IL1RAP	Non-response	B	0	0.961386918833727
1797	001-101	180	Cancer cells	IL2_CD53	Non-response	B	0	0.961386918833727
1798	001-101	180	Cancer cells	IL2_IL2RA	Non-response	B	0	0.961386918833727
1799	001-101	180	Cancer cells	IL2_IL2RB	Non-response	B	0	0.961386918833727
1800	001-101	180	Cancer cells	IL2_IL2RG	Non-response	B	0	0.961386918833727
1801	001-101	180	Cancer cells	IL2_NGFR	Non-response	B	0	0.961386918833727
1802	001-101	180	Cancer cells	IL20_IL20RA	Non-response	B	0	0.961386918833727
1803	001-101	180	Cancer cells	IL20_IL20RB	Non-response	B	0	0.961386918833727
1804	001-101	180	Cancer cells	IL20_IL22RA1	Non-response	B	0	0.961386918833727
1805	001-101	180	Cancer cells	IL21_IL21R	Non-response	B	0	0.961386918833727
1806	001-101	180	Cancer cells	IL21_IL2RG	Non-response	B	0	0.961386918833727
1807	001-101	180	Cancer cells	IL22_IL10RA	Non-response	B	0	0.961386918833727
1808	001-101	180	Cancer cells	IL22_IL10RB	Non-response	B	0	0.961386918833727
1809	001-101	180	Cancer cells	IL22_IL22RA1	Non-response	B	0	0.961386918833727
1810	001-101	180	Cancer cells	IL22_IL22RA2	Non-response	B	0	0.961386918833727
1811	001-101	180	Cancer cells	IL23A_IL12RB1	Non-response	B	0.1645047095299	0.961386918833727
1812	001-101	180	Cancer cells	IL23A_IL23R	Non-response	B	0.224046509320622	0.961386918833727
1813	001-101	180	Cancer cells	IL24_IL20RA	Non-response	B	0	0.961386918833727
1814	001-101	180	Cancer cells	IL24_IL20RB	Non-response	B	0	0.961386918833727
1815	001-101	180	Cancer cells	IL24_IL22RA1	Non-response	B	0	0.961386918833727
1816	001-101	180	Cancer cells	IL25_IL17RB	Non-response	B	0	0.961386918833727
1817	001-101	180	Cancer cells	IL31_IL31RA	Non-response	B	0	0.961386918833727
1818	001-101	180	Cancer cells	IL31_OSMR	Non-response	B	0	0.961386918833727
1819	001-101	180	Cancer cells	IL4_CD53	Non-response	B	0	0.961386918833727
1820	001-101	180	Cancer cells	IL4_IL13RA1	Non-response	B	0	0.961386918833727
1821	001-101	180	Cancer cells	IL4_IL13RA2	Non-response	B	0	0.961386918833727
1822	001-101	180	Cancer cells	IL4_IL2RG	Non-response	B	0	0.961386918833727
1823	001-101	180	Cancer cells	IL4_IL4R	Non-response	B	0	0.961386918833727
1824	001-101	180	Cancer cells	IL5_CSF2RB	Non-response	B	0	0.961386918833727
1825	001-101	180	Cancer cells	IL5_IL5RA	Non-response	B	0	0.961386918833727
1826	001-101	180	Cancer cells	IL6_IL6R	Non-response	B	3.95802220575127	0.961386918833727
1827	001-101	180	Cancer cells	IL6_IL6ST	Non-response	B	11.3633836598458	0.961386918833727
1828	001-101	180	Cancer cells	IL7_IL2RG	Non-response	B	0	0.961386918833727
1829	001-101	180	Cancer cells	IL7_IL7R	Non-response	B	0	0.961386918833727
1830	001-101	180	Cancer cells	INHA_ACVR2A	Non-response	B	433.419793715847	0.961386918833727
1831	001-101	180	Cancer cells	INHA_TGFBR3	Non-response	B	305.914154226253	0.961386918833727
1832	001-101	180	Cancer cells	INHBA_ACVR1	Non-response	B	1467.64547613843	0.961386918833727
1833	001-101	180	Cancer cells	INHBA_ACVR1B	Non-response	B	1266.47261002467	0.961386918833727
1834	001-101	180	Cancer cells	INHBA_ACVR2A	Non-response	B	870.005216939891	0.961386918833727
1835	001-101	180	Cancer cells	INHBA_ACVR2B	Non-response	B	233.475730908551	0.961386918833727
1836	001-101	180	Cancer cells	INHBA_BAMBI	Non-response	B	137.644530716067	0.961386918833727
1837	001-101	180	Cancer cells	INHBA_ENG	Non-response	B	139.708041911147	0.961386918833727
1838	001-101	180	Cancer cells	INHBA_TGFBR3	Non-response	B	614.06265697012	0.961386918833727
1839	001-101	180	Cancer cells	INHBB_ACVR1	Non-response	B	4933.14381785064	0.961386918833727
1840	001-101	180	Cancer cells	INHBB_ACVR1B	Non-response	B	4256.94871697412	0.961386918833727
1841	001-101	180	Cancer cells	INHBB_ACVR1C	Non-response	B	179.811960187123	0.961386918833727
1842	001-101	180	Cancer cells	INHBB_ACVR2A	Non-response	B	2924.31716461749	0.961386918833727
1843	001-101	180	Cancer cells	INHBB_ACVR2B	Non-response	B	784.773555518415	0.961386918833727
1844	001-101	180	Cancer cells	INHBC_ACVR1	Non-response	B	18.5946821129326	0.961386918833727
1845	001-101	180	Cancer cells	INHBC_ACVR1B	Non-response	B	16.0458748185612	0.961386918833727
1846	001-101	180	Cancer cells	INHBC_ACVR2A	Non-response	B	11.0227372404372	0.961386918833727
1847	001-101	180	Cancer cells	INHBC_ACVR2B	Non-response	B	2.95807609392965	0.961386918833727
1848	001-101	180	Cancer cells	INSL3_RXFP2	Non-response	B	0	0.961386918833727
1849	001-101	180	Cancer cells	INSL5_RXFP4	Non-response	B	0	0.961386918833727
1850	001-101	180	Cancer cells	ITGB3BP_ITGB5	Non-response	B	9398.10843202341	0.961386918833727
1851	001-101	180	Cancer cells	JAG1_NOTCH1	Non-response	B	792.100351655492	0.961386918833727
1852	001-101	180	Cancer cells	JAG1_NOTCH2	Non-response	B	3723.07469761656	0.961386918833727
1853	001-101	180	Cancer cells	JAG1_NOTCH3	Non-response	B	1530.0072273224	0.961386918833727
1854	001-101	180	Cancer cells	JAG1_NOTCH4	Non-response	B	28.5619286678552	0.961386918833727
1855	001-101	180	Cancer cells	JAG2_NOTCH1	Non-response	B	568.421928050227	0.961386918833727
1856	001-101	180	Cancer cells	JAG2_NOTCH2	Non-response	B	2671.72876955703	0.961386918833727
1857	001-101	180	Cancer cells	JAG2_NOTCH3	Non-response	B	1097.95388459016	0.961386918833727
1858	001-101	180	Cancer cells	KISS1_KISS1R	Non-response	B	0	0.961386918833727
1859	001-101	180	Cancer cells	KITLG_EPOR	Non-response	B	310.071668620638	0.961386918833727
1860	001-101	180	Cancer cells	KITLG_KIT	Non-response	B	740.892816558346	0.961386918833727
1861	001-101	180	Cancer cells	KNG1_BDKRB1	Non-response	B	0	0.961386918833727
1862	001-101	180	Cancer cells	KNG1_BDKRB2	Non-response	B	0	0.961386918833727
1863	001-101	180	Cancer cells	KNG1_CD93	Non-response	B	0	0.961386918833727
1864	001-101	180	Cancer cells	KNG1_GPR135	Non-response	B	0	0.961386918833727
1865	001-101	180	Cancer cells	KNG1_ITGB2	Non-response	B	0	0.961386918833727
1866	001-101	180	Cancer cells	KNG1_PLAUR	Non-response	B	0	0.961386918833727
1867	001-101	180	Cancer cells	KNG1_RXFP4	Non-response	B	0	0.961386918833727
1868	001-101	180	Cancer cells	L1CAM_CNTN1	Non-response	B	0	0.961386918833727
1869	001-101	180	Cancer cells	L1CAM_EGFR	Non-response	B	0	0.961386918833727
1870	001-101	180	Cancer cells	L1CAM_ERBB2	Non-response	B	0	0.961386918833727
1871	001-101	180	Cancer cells	L1CAM_ERBB3	Non-response	B	0	0.961386918833727
1872	001-101	180	Cancer cells	L1CAM_ITGA5	Non-response	B	0	0.961386918833727
1873	001-101	180	Cancer cells	L1CAM_ITGAV	Non-response	B	0	0.961386918833727
1874	001-101	180	Cancer cells	LAMA1_ITGA1	Non-response	B	58.5141372043302	0.961386918833727
1875	001-101	180	Cancer cells	LAMA1_ITGA2	Non-response	B	185.835656310313	0.961386918833727
1876	001-101	180	Cancer cells	LAMA1_ITGA7	Non-response	B	7.15718588665401	0.961386918833727
1877	001-101	180	Cancer cells	LAMA1_ITGB1	Non-response	B	104.137587095493	0.961386918833727
1878	001-101	180	Cancer cells	LAMA1_ITGB8	Non-response	B	546.695760438386	0.961386918833727
1879	001-101	180	Cancer cells	LAMA1_RPSA	Non-response	B	75.935848045124	0.961386918833727
1880	001-101	180	Cancer cells	LAMA2_ITGA7	Non-response	B	142.330861936984	0.961386918833727
1881	001-101	180	Cancer cells	LAMA2_ITGB1	Non-response	B	2070.92462960586	0.961386918833727
1882	001-101	180	Cancer cells	LAMA2_RPSA	Non-response	B	1510.09277603534	0.961386918833727
1883	001-101	180	Cancer cells	LAMA3_SDC2	Non-response	B	68.8391520850289	0.961386918833727
1884	001-101	180	Cancer cells	LAMB1_ITGA6	Non-response	B	8817.03154081799	0.961386918833727
1885	001-101	180	Cancer cells	LAMB1_ITGB1	Non-response	B	2472.92304735651	0.961386918833727
1886	001-101	180	Cancer cells	LAMB2_RPSA	Non-response	B	982.826815898668	0.961386918833727
1887	001-101	180	Cancer cells	LAMC2_ITGA3	Non-response	B	542.846405249196	0.961386918833727
1888	001-101	180	Cancer cells	LAMC2_ITGA6	Non-response	B	670.275529285936	0.961386918833727
1889	001-101	180	Cancer cells	LAMC2_ITGB1	Non-response	B	187.992953952447	0.961386918833727
1890	001-101	180	Cancer cells	LAMC2_ITGB4	Non-response	B	1477.5506342249	0.961386918833727
1891	001-101	180	Cancer cells	LEFTY2_ACVR2B	Non-response	B	0	0.961386918833727
1892	001-101	180	Cancer cells	LEP_LEPR	Non-response	B	0	0.961386918833727
1893	001-101	180	Cancer cells	LIF_IL6ST	Non-response	B	223.340507625728	0.961386918833727
1894	001-101	180	Cancer cells	LIF_LIFR	Non-response	B	54.2701512278934	0.961386918833727
1895	001-101	180	Cancer cells	LRPAP1_LDLR	Non-response	B	1426.70828723404	0.961386918833727
1896	001-101	180	Cancer cells	LRPAP1_LRP1	Non-response	B	1384.61278836879	0.961386918833727
1897	001-101	180	Cancer cells	LRPAP1_LRP2	Non-response	B	608.302694042553	0.961386918833727
1898	001-101	180	Cancer cells	LRPAP1_LRP8	Non-response	B	52.1685973049645	0.961386918833727
1899	001-101	180	Cancer cells	LRPAP1_SORL1	Non-response	B	2430.83498673759	0.961386918833727
1900	001-101	180	Cancer cells	LRPAP1_SORT1	Non-response	B	1995.22012070922	0.961386918833727
1901	001-101	180	Cancer cells	LRPAP1_VLDLR	Non-response	B	162.159106241135	0.961386918833727
1902	001-101	180	Cancer cells	LTA_LTBR	Non-response	B	52.1836277600796	0.961386918833727
1903	001-101	180	Cancer cells	LTA_TNFRSF14	Non-response	B	104.513874886641	0.961386918833727
1904	001-101	180	Cancer cells	LTA_TNFRSF1A	Non-response	B	66.4469480597863	0.961386918833727
1905	001-101	180	Cancer cells	LTA_TNFRSF1B	Non-response	B	6.32737412510173	0.961386918833727
1906	001-101	180	Cancer cells	LTB_CD40	Non-response	B	0	0.961386918833727
1907	001-101	180	Cancer cells	LTB_LTBR	Non-response	B	0	0.961386918833727
1908	001-101	180	Cancer cells	LTB_TNFRSF1A	Non-response	B	0	0.961386918833727
1909	001-101	180	Cancer cells	LTF_LRP1	Non-response	B	10207.6598189368	0.961386918833727
1910	001-101	180	Cancer cells	LTF_LRP11	Non-response	B	2617.93703874562	0.961386918833727
1911	001-101	180	Cancer cells	MADCAM1_CD44	Non-response	B	6474.16093708735	0.961386918833727
1912	001-101	180	Cancer cells	MADCAM1_ITGA4	Non-response	B	22.5636370497617	0.961386918833727
1913	001-101	180	Cancer cells	MADCAM1_ITGB7	Non-response	B	41.7173392712088	0.961386918833727
1914	001-101	180	Cancer cells	MDK_ALK	Non-response	B	39.4054073138782	0.961386918833727
1915	001-101	180	Cancer cells	MDK_LRP1	Non-response	B	1355.95426646281	0.961386918833727
1916	001-101	180	Cancer cells	MDK_LRP2	Non-response	B	595.712129930241	0.961386918833727
1917	001-101	180	Cancer cells	MDK_PTPRZ1	Non-response	B	10.1590834267333	0.961386918833727
1918	001-101	180	Cancer cells	MDK_SDC1	Non-response	B	642.635825005426	0.961386918833727
1919	001-101	180	Cancer cells	MDK_SDC3	Non-response	B	505.756165258497	0.961386918833727
1920	001-101	180	Cancer cells	MDK_SDC4	Non-response	B	1000.41357307135	0.961386918833727
1921	001-101	180	Cancer cells	MDK_TSPAN1	Non-response	B	112.723624893229	0.961386918833727
1922	001-101	180	Cancer cells	MMP13_LRP1	Non-response	B	55.2883425888463	0.961386918833727
1923	001-101	180	Cancer cells	MMP9_CD44	Non-response	B	0	0.961386918833727
1924	001-101	180	Cancer cells	MMP9_EPHB2	Non-response	B	0	0.961386918833727
1925	001-101	180	Cancer cells	MMP9_LRP1	Non-response	B	0	0.961386918833727
1926	001-101	180	Cancer cells	MST1_MST1R	Non-response	B	903.76821240941	0.961386918833727
1927	001-101	180	Cancer cells	MUC2_AGR2	Non-response	B	0	0.961386918833727
1928	001-101	180	Cancer cells	NCAM1_FGFR1	Non-response	B	226.247278488742	0.961386918833727
1929	001-101	180	Cancer cells	NCAM1_GFRA1	Non-response	B	212.541324153135	0.961386918833727
1930	001-101	180	Cancer cells	NCAM1_ROBO1	Non-response	B	247.423322940873	0.961386918833727
1931	001-101	180	Cancer cells	NCAM1_ROBO3	Non-response	B	49.2624538181607	0.961386918833727
1932	001-101	180	Cancer cells	NDP_FZD4	Non-response	B	1.10429439716312	0.961386918833727
1933	001-101	180	Cancer cells	NDP_LGR4	Non-response	B	3.9294623286052	0.961386918833727
1934	001-101	180	Cancer cells	NID1_ITGAV	Non-response	B	1871.37415653529	0.961386918833727
1935	001-101	180	Cancer cells	NID1_PTPRF	Non-response	B	9450.96598690915	0.961386918833727
1936	001-101	180	Cancer cells	NLGN1_NRXN1	Non-response	B	13.7019200441809	0.961386918833727
1937	001-101	180	Cancer cells	NLGN1_NRXN3	Non-response	B	107.858555005232	0.961386918833727
1938	001-101	180	Cancer cells	NLGN2_NRXN1	Non-response	B	20.359147774096	0.961386918833727
1939	001-101	180	Cancer cells	NLGN2_NRXN2	Non-response	B	1.21519186541617	0.961386918833727
1940	001-101	180	Cancer cells	NLGN2_NRXN3	Non-response	B	160.262813749564	0.961386918833727
1941	001-101	180	Cancer cells	NLGN3_NRXN1	Non-response	B	7.98910826880595	0.961386918833727
1942	001-101	180	Cancer cells	NLGN3_NRXN2	Non-response	B	0.476851953132065	0.961386918833727
1943	001-101	180	Cancer cells	NLGN3_NRXN3	Non-response	B	62.8885346634112	0.961386918833727
1944	001-101	180	Cancer cells	NMB_GRPR	Non-response	B	0.0189994368871837	0.961386918833727
1945	001-101	180	Cancer cells	NMB_NMBR	Non-response	B	0.0472041373096152	0.961386918833727
1946	001-101	180	Cancer cells	NMU_NMUR1	Non-response	B	0	0.961386918833727
1947	001-101	180	Cancer cells	NMU_NMUR2	Non-response	B	0	0.961386918833727
1948	001-101	180	Cancer cells	NODAL_ACVR1B	Non-response	B	0	0.961386918833727
1949	001-101	180	Cancer cells	NODAL_ACVR1C	Non-response	B	0	0.961386918833727
1950	001-101	180	Cancer cells	NODAL_ACVR2A	Non-response	B	0	0.961386918833727
1951	001-101	180	Cancer cells	NODAL_ACVR2B	Non-response	B	0	0.961386918833727
1952	001-101	180	Cancer cells	NPNT_ITGA8	Non-response	B	326.155191829309	0.961386918833727
1953	001-101	180	Cancer cells	NPNT_ITGB1	Non-response	B	836.393991570941	0.961386918833727
1954	001-101	180	Cancer cells	NPPA_NPR1	Non-response	B	0.362465545091656	0.961386918833727
1955	001-101	180	Cancer cells	NPPA_NPR3	Non-response	B	2.11878309007996	0.961386918833727
1956	001-101	180	Cancer cells	NPPC_NPR2	Non-response	B	0	0.961386918833727
1957	001-101	180	Cancer cells	NPPC_NPR3	Non-response	B	0	0.961386918833727
1958	001-101	180	Cancer cells	NRG1_ERBB2	Non-response	B	3673.18789726156	0.961386918833727
1959	001-101	180	Cancer cells	NRG1_ERBB3	Non-response	B	4738.02737507809	0.961386918833727
1960	001-101	180	Cancer cells	NRG1_ERBB4	Non-response	B	42392.8531137493	0.961386918833727
1961	001-101	180	Cancer cells	NRG2_ERBB3	Non-response	B	653.176792747936	0.961386918833727
1962	001-101	180	Cancer cells	NRG2_ERBB4	Non-response	B	5844.21018289637	0.961386918833727
1963	001-101	180	Cancer cells	NRG3_ERBB4	Non-response	B	17914.8740906573	0.961386918833727
1964	001-101	180	Cancer cells	NRTN_GFRA1	Non-response	B	23.558957615006	0.961386918833727
1965	001-101	180	Cancer cells	NRTN_GFRA2	Non-response	B	0.22973496725187	0.961386918833727
1966	001-101	180	Cancer cells	NRTN_RET	Non-response	B	5.40908458473821	0.961386918833727
1967	001-101	180	Cancer cells	NTF3_NGFR	Non-response	B	0	0.961386918833727
1968	001-101	180	Cancer cells	NTF3_NTRK1	Non-response	B	4.78163116420571	0.961386918833727
1969	001-101	180	Cancer cells	NTF3_NTRK2	Non-response	B	484.126469301632	0.961386918833727
1970	001-101	180	Cancer cells	NTF3_NTRK3	Non-response	B	1.26363794778385	0.961386918833727
1971	001-101	180	Cancer cells	NTN1_ADORA2B	Non-response	B	90.1448878258342	0.961386918833727
1972	001-101	180	Cancer cells	NTN1_DCC	Non-response	B	539.554856417858	0.961386918833727
1973	001-101	180	Cancer cells	NTN1_NEO1	Non-response	B	8821.03525126265	0.961386918833727
1974	001-101	180	Cancer cells	NTN1_UNC5A	Non-response	B	3827.69113873038	0.961386918833727
1975	001-101	180	Cancer cells	NTN1_UNC5B	Non-response	B	2964.09744309383	0.961386918833727
1976	001-101	180	Cancer cells	NTN1_UNC5C	Non-response	B	2564.44797254273	0.961386918833727
1977	001-101	180	Cancer cells	NTN1_UNC5D	Non-response	B	111.238049736077	0.961386918833727
1978	001-101	180	Cancer cells	NTN4_DCC	Non-response	B	8165.37886881467	0.961386918833727
1979	001-101	180	Cancer cells	NTN4_UNC5A	Non-response	B	57926.5443889048	0.961386918833727
1980	001-101	180	Cancer cells	NTNG1_LRRC4C	Non-response	B	4779.87217958338	0.961386918833727
1981	001-101	180	Cancer cells	NTNG2_LRRC4	Non-response	B	0	0.961386918833727
1982	001-101	180	Cancer cells	NTS_NTSR1	Non-response	B	0	0.961386918833727
1983	001-101	180	Cancer cells	NTS_NTSR2	Non-response	B	0	0.961386918833727
1984	001-101	180	Cancer cells	NTS_SORT1	Non-response	B	0	0.961386918833727
1985	001-101	180	Cancer cells	NXPH1_NRXN1	Non-response	B	127.013650459249	0.961386918833727
1986	001-101	180	Cancer cells	NXPH1_NRXN2	Non-response	B	7.58115990647083	0.961386918833727
1987	001-101	180	Cancer cells	NXPH1_NRXN3	Non-response	B	999.824021764911	0.961386918833727
1988	001-101	180	Cancer cells	NXPH2_NRXN1	Non-response	B	1.47391285431927	0.961386918833727
1989	001-101	180	Cancer cells	NXPH3_NRXN1	Non-response	B	0.758937831066155	0.961386918833727
1990	001-101	180	Cancer cells	NXPH3_NRXN2	Non-response	B	0.0452992968517873	0.961386918833727
1991	001-101	180	Cancer cells	NXPH3_NRXN3	Non-response	B	5.9741946773631	0.961386918833727
1992	001-101	180	Cancer cells	OMG_TNFRSF1B	Non-response	B	0	0.961386918833727
1993	001-101	180	Cancer cells	OSM_IL6ST	Non-response	B	0	0.961386918833727
1994	001-101	180	Cancer cells	OSM_LIFR	Non-response	B	0	0.961386918833727
1995	001-101	180	Cancer cells	OSM_OSMR	Non-response	B	0	0.961386918833727
1996	001-101	180	Cancer cells	OXT_AVPR1A	Non-response	B	0	0.961386918833727
1997	001-101	180	Cancer cells	OXT_AVPR2	Non-response	B	0	0.961386918833727
1998	001-101	180	Cancer cells	OXT_OXTR	Non-response	B	6.14926323573486	0.961386918833727
1999	001-101	180	Cancer cells	PDAP1_PDGFRB	Non-response	B	631.92072904391	0.961386918833727
[truncated: 93,203 more rows]
