# Supplementary material for: Blocking cancer-fibroblast mutualism inhibits proliferation of endocrine therapy resistant breast cancer
Source: Mol Syst Biol. 2025 May 8;21(7):825–55. doi: 10.1038/s44320-025-00104-6 (PMC12222798; doi:10.1038/s44320-025-00104-6)
Supplement: Supplementary file 7 — Source data Fig. 2 [file 44320_2025_104_MOESM7_ESM.zip › Figure 2/SourceData_Figure_2C_Images_Western ERBB Fulv and Afatinib/MCF7 WB analysis-2.xlsx]

## Sheet: ratio to b-action
MCF7				1005-B	1005-C	original		MCF7				1005-B	1005-C	original		MCF7				1005-B	1005-C	original		MCF7				1005-B	1005-C	original
ratio to b-actin				p-EGFR	p-EGFR	p-EGFR		ratio to b-actin				p-ErbB2	p-ErbB2	p-ErbB2		ratio to b-actin				p-ErbB3	p-ErbB3	p-ErbB3		ratio to b-actin				p-ErbB4	p-ErbB4	p-ErbB4
		fulv nM	afsatinib uM							fulv nM	afsatinib uM							fulv nM	afsatinib uM							fulv nM	afsatinib uM
1	sen	0	0	0.38041	0.102372	0.361199		1	sen	0	0	0.164023	0.258801	0.418952		1	sen	0	0	0.634755	1.82243	0.629452		1	sen	0	0	1.06912	1.55962	0.71371
2	sen	1	0	0.339295	0.146499	0.278324		2	sen	1	0	0.15296	0.235398	0.35943		2	sen	1	0	0.973859	0.839155	0.433322		2	sen	1	0	1.35002	0.424972	1.06166
3	sen	3	0	0.205821	0.885162	0.645402		3	sen	3	0	0.286831	0.405251	0.595856		3	sen	3	0	1.00934	0.647299	0.783145		3	sen	3	0	1.34521	1.29442	0.365961
4	sen	10	0	0.587418	0.50118	0.410732		4	sen	10	0	0.324438	0.364026	0.522332		4	sen	10	0	0.912594	0.653361	0.837307		4	sen	10	0	1.18879	1.07833	0.523428
5	sen	10	0.5	0.436255	0.531002	0.0359449		5	sen	10	0.5	0.297678	0.446252	0.579687		5	sen	10	0.5	0.412715	0.622285	0.155692		5	sen	10	0.5	0.749635	1.03591	0.461384
6	riboR	0	0	0.302815	0.245119	0.0841232		6	riboR	0	0	1.27579	1.29118	1.6847		6	riboR	0	0	0.176392	0.982625	0.139826		6	riboR	0	0	0.503874	0.512801	0.108857
7	riboR	1	0	0.376619	0.394678	0.0509434		7	riboR	1	0	1.31128	1.15128	1.8619		7	riboR	1	0	0.143821	1.04477	0.0266919		7	riboR	1	0	0.810184	0.908074	0.0846721
8	riboR	3	0	0.0838643	0.336164	0.0565561		8	riboR	3	0	1.84765	1.70758	2.37207		8	riboR	3	0	0.412049	1.54563	0.00901501		8	riboR	3	0	0.512254	0.923307	0.351992
9	riboR	10	0	0.0808892	0.121777	0.00767535		9	riboR	10	0	1.1992	1.32365	1.46278		9	riboR	10	0	0.48484	1.549	0.103581		9	riboR	10	0	0.244924	1.05827	0.701872
10	riboR	10	0.5	0.0533902	0.124103	0.013656		10	riboR	10	0.5	0.945071	0.982845	0.901629		10	riboR	10	0.5	0.339514	0.988962	0.0389833		10	riboR	10	0.5	0.751172	1.13299	0.427682
MCF7				1005-B	1005-C	original		MCF7				1005-B	1005-C	original		MCF7				1005-B	1005-C	original		MCF7				1005-B	1005-C	original
ratio to b-actin				EGFR	EGFR	EGFR		ratio to b-actin				ErbB2	ErbB2	ErbB2		ratio to b-actin				ErbB3	ErbB3	ErbB3		ratio to b-actin				ErbB4	ErbB4	ErbB4
		fulv nM	afsatinib uM							fulv nM	afsatinib uM							fulv nM	afsatinib uM							fulv nM	afsatinib uM
1	sen	0	0	1.03837	1.42967	0.994109		1	sen	0	0	0.65353	0.19923	0.322518		1	sen	0	0	0.422041	1.03526	1.28655		1	sen	0	0	0.39473	0.438331	0.289716
2	sen	1	0	1.51267	1.50749	1.24354		2	sen	1	0	1.00113	0.262108	0.400214		2	sen	1	0	0.184538	0.190789	1.4215		2	sen	1	0	0.464837	0.264748	0.208577
3	sen	3	0	0.91498	1.77393	1.1774		3	sen	3	0	1.0932	0.344223	0.506124		3	sen	3	0	0.350321	0.309024	1.51417		3	sen	3	0	0.900075	0.62094	0.175874
4	sen	10	0	0.739038	0.850357	1.12355		4	sen	10	0	0.983458	0.207902	0.298314		4	sen	10	0	0.577834	0.908321	1.40867		4	sen	10	0	0.718373	0.591867	0.346867
5	sen	10	0.5	0.548941	1.61687	0.973047		5	sen	10	0.5	0.49352	0.120338	0.15632		5	sen	10	0.5	0.230387	0.736135	1.60048		5	sen	10	0.5	1.09634	0.617807	0.0378572
6	riboR	0	0	0.442357	0.562742	0.930427		6	riboR	0	0	0.256256	0.137323	0.179177		6	riboR	0	0	0.314025	0.507017	0.694855		6	riboR	0	0	1.02639	0.636114	0.879523
7	riboR	1	0	0.533677	0.684084	0.599271		7	riboR	1	0	0.856895	0.0943755	0.152628		7	riboR	1	0	0.88438	0.405534	0.568708		7	riboR	1	0	1.92764	1.19556	1.05587
8	riboR	3	0	0.280612	0.575577	0.558463		8	riboR	3	0	0.947078	0.272681	0.378792		8	riboR	3	0	0.938437	0.436664	0.991327		8	riboR	3	0	1.97592	1.61489	0.99459
9	riboR	10	0	0.359388	2.00733	0.180584		9	riboR	10	0	1.23325	0.353019	0.390124		9	riboR	10	0	0.628941	0.793128	0.275132		9	riboR	10	0	1.79993	1.69653	0.610884
10	riboR	10	0.5	0.433688	0.32707	0.27595		10	riboR	10	0.5	0.703281	0.070208	0.0644064		10	riboR	10	0.5	0.47898	0.372643	0.14141		10	riboR	10	0.5	1.70501	1.90002	0.389566

## Sheet: relative ratio
	MCF7	1005-B	1005-C	original				1005-B	1005-C	original				1005-B	1005-C	original				1005-B	1005-C	original
	ratio	p-EGFR	p-EGFR	p-EGFR	aver	stdev		p-ErbB2	p-ErbB2	p-ErbB2	aver	stdev		p-ErbB3	p-ErbB3	p-ErbB3	aver	stdev		p-ErbB4	p-ErbB4	p-ErbB4	aver	stdev
	1	1	1	1	1	0	1	1	1	1	1	0	1	1	1	1	1	0	1	1	1	1	1	0
	2	0.891919	1.43104	0.770557	1.03117	0.351573	2	0.932549	0.909572	0.857925	0.900015	0.038219	2	1.53423	0.460459	0.688411	0.894366	0.565736	2	1.26275	0.272484	1.48753	1.00759	0.646462
	3	0.541052	8.64649	1.78684	3.65813	4.36472	3	1.74872	1.56588	1.42225	1.57895	0.163627	3	1.59013	0.355184	1.24417	1.06316	0.637062	3	1.25824	0.829955	0.512758	0.866986	0.37412
	4	1.54417	4.89565	1.13714	2.52565	2.06254	4	1.978	1.40659	1.24676	1.54378	0.38444	4	1.43771	0.35851	1.33022	1.04215	0.59448	4	1.11193	0.691402	0.73339	0.845575	0.231626
	5	1.1468	5.18696	0.0995157	2.14443	2.68644	5	1.81485	1.72431	1.38366	1.64094	0.227363	5	0.650196	0.341459	0.247346	0.413	0.210738	5	0.701172	0.664205	0.646458	0.670612	0.027914
	6	0.796022	2.39438	0.2329	1.1411	1.1213	6	7.77807	4.98908	4.02122	5.59612	1.95061	6	0.277889	0.539184	0.222139	0.346404	0.169263	6	0.471299	0.328798	0.152523	0.31754	0.159686
	7	0.990036	3.85532	0.14104	1.66213	1.94621	7	7.99449	4.44854	4.44418	5.62907	2.04851	7	0.226578	0.573284	0.042405	0.280756	0.269554	7	0.757807	0.582239	0.118636	0.486228	0.330225
	8	0.220458	3.28374	0.156579	1.22026	1.78731	8	11.2646	6.59805	5.6619	7.8415	3.00118	8	0.649146	0.848112	0.014322	0.50386	0.435468	8	0.479138	0.592006	0.493186	0.521443	0.0615116
	9	0.212637	1.18955	0.0212497	0.47448	0.626622	9	7.31115	5.11456	3.49152	5.30574	1.91698	9	0.763822	0.849965	0.164558	0.592782	0.373345	9	0.22909	0.678543	0.983413	0.630349	0.379464
	10	0.140349	1.21227	0.0378075	0.463475	0.650497	10	5.76181	3.79769	2.1521	3.90387	1.80719	10	0.534874	0.542661	0.0619322	0.379822	0.275329	10	0.70261	0.726449	0.599237	0.676099	0.0676229
	MCF7	1005-B	1005-C	original				1005-B	1005-C	original				1005-B	1005-C	original				1005-B	1005-C	original
	ratio	EGFR	EGFR	EGFR				ErbB2	ErbB2	ErbB2				ErbB3	ErbB3	ErbB3				ErbB4	ErbB4	ErbB4
	1	1	1	1	1	0	1	1	1	1	1	0	1	1	1	1	1	0	1	1	1	1	1	0
	2	1.45677	1.05443	1.25091	1.25404	0.201189	2	1.53188	1.31561	1.2409	1.3628	0.151118	2	0.437252	0.18429	1.10489	0.575477	0.47561	2	1.17761	0.603992	0.719938	0.833846	0.303299
	3	0.881168	1.24079	1.18438	1.10211	0.193411	3	1.67276	1.72777	1.56929	1.65661	0.0804654	3	0.830065	0.298498	1.17692	0.768494	0.442436	3	2.28023	1.4166	0.607058	1.43463	0.836731
	4	0.711727	0.594791	1.13021	0.812241	0.281504	4	1.50484	1.04353	0.924954	1.15778	0.30636	4	1.36914	0.877382	1.09492	1.11382	0.246424	4	1.81991	1.35028	1.19726	1.45582	0.324462
	5	0.528655	1.13094	0.978813	0.879469	0.31319	5	0.75516	0.604016	0.484688	0.614621	0.135548	5	0.545889	0.711061	1.244	0.833651	0.364845	5	2.77745	1.40945	0.13067	1.43919	1.32364
	6	0.42601	0.393616	0.935941	0.585189	0.304192	6	0.39211	0.689271	0.555556	0.545646	0.148828	6	0.744064	0.489747	0.54009	0.5913	0.13467	6	2.60024	1.45122	3.03581	2.36242	0.818627
	7	0.513955	0.47849	0.602822	0.531756	0.064049	7	1.31118	0.473702	0.473238	0.752707	0.483653	7	2.09549	0.391721	0.44204	0.976416	0.96947	7	4.88345	2.72752	3.64451	3.75183	1.08196
	8	0.270242	0.402593	0.561772	0.411536	0.145971	8	1.44917	1.36867	1.17448	1.33078	0.141212	8	2.22357	0.42179	0.770529	1.13863	0.955629	8	5.00576	3.68417	3.43298	4.04097	0.844918
	9	0.346107	1.40405	0.181654	0.643937	0.663393	9	1.88706	1.77192	1.20962	1.62287	0.362481	9	1.49024	0.766113	0.213852	0.823401	0.640118	9	4.55991	3.87045	2.10856	3.51297	1.26417
	10	0.417661	0.228773	0.277585	0.308006	0.09805	10	1.07613	0.352397	0.199699	0.542741	0.468193	10	1.13492	0.35995	0.109914	0.534926	0.534434	10	4.31944	4.33468	1.34465	3.33292	1.72191

## Sheet: MCF7 1005-B
	MCF7	1005-B			1005-B			1005-B			1005-B			1005-B			1005-B			1005-B			1005-B			1005-B
	plot	p-EGFR			EGFR			p-ErbB2			ErbB2			p-ErbB3			ErbB3			p-ErbB4			ErbB4			b-actin
	1	5710.61		1	15587.8		1	2462.28		1	9810.61		1	9528.77		1	6335.56		1	16049.3		1	5925.58		1	15011.7
	2	4695.83		2	20935.3		2	2116.96		2	13855.6		2	13478.2		2	2554		2	18684.3		2	6433.34		2	13840
	3	3106.93		3	13811.9		3	4329.8		3	16502.2		3	15236.4		3	5288.2		3	20306.3		3	13586.9		3	15095.3
	4	8432.75		4	10609.4		4	4657.51		4	14118.2		4	13100.9		4	8295.17		4	17065.8		4	10312.7		4	14355.6
	5	6654.25		5	8373.07		5	4540.51		5	7527.71		5	6295.2		5	3514.12		5	11434.3		5	16722.6		5	15253.1
	6	4300.64		6	6282.45		6	18119		6	3639.4		6	2505.15		6	4459.85		6	7156.12		6	14577.1		6	14202.2
	7	5171.18		7	7327.65		7	18004.6		7	11765.6		7	1974.74		7	12143		7	11124.2		7	26467.5		7	13730.5
	8	1079.55		8	3612.2		8	23784		8	12191.3		8	5304.12		8	12080.1		8	6594.02		8	25435.2		8	12872.6
	9	1112.65		9	4943.46		9	16495.2		9	16963.6		9	6669.07		9	8651.22		9	3368.98		9	24758.5		9	13755.2
	10	815.991		10	6628.29		10	14444		10	10748.6		10	5188.97		10	7320.51		10	11480.6		10	26058.6		10	15283.5
	MCF7	1005-B			1005-B			1005-B			1005-B			1005-B			1005-B			1005-B			1005-B			1005-B
	ratio	p-EGFR			EGFR			p-ErbB2			ErbB2			p-ErbB3			ErbB3			p-ErbB4			ErbB4			b-actin
	1	0.38041		1	1.03837		1	0.164023		1	0.65353		1	0.634755		1	0.422041		1	1.06912		1	0.39473		1	1
	2	0.339295		2	1.51267		2	0.15296		2	1.00113		2	0.973859		2	0.184538		2	1.35002		2	0.464837		2	1
	3	0.205821		3	0.91498		3	0.286831		3	1.0932		3	1.00934		3	0.350321		3	1.34521		3	0.900075		3	1
	4	0.587418		4	0.739038		4	0.324438		4	0.983458		4	0.912594		4	0.577834		4	1.18879		4	0.718373		4	1
	5	0.436255		5	0.548941		5	0.297678		5	0.49352		5	0.412715		5	0.230387		5	0.749635		5	1.09634		5	1
	6	0.302815		6	0.442357		6	1.27579		6	0.256256		6	0.176392		7	0.314025		6	0.503874		6	1.02639		6	1
	7	0.376619		7	0.533677		7	1.31128		7	0.856895		7	0.143821		8	0.88438		7	0.810184		7	1.92764		7	1
	8	0.0838643		8	0.280612		8	1.84765		8	0.947078		8	0.412049		9	0.938437		8	0.512254		8	1.97592		8	1
	9	0.0808892		9	0.359388		9	1.1992		9	1.23325		9	0.48484		10	0.628941		9	0.244924		9	1.79993		9	1
	10	0.0533902		10	0.433688		10	0.945071		10	0.703281		10	0.339514		11	0.47898		10	0.751172		10	1.70501		10	1
	MCF7	1005-B			1005-B			1005-B			1005-B			1005-B			1005-B			1005-B			1005-B			1005-B
	ratio	p-EGFR			EGFR			p-ErbB2			ErbB2			p-ErbB3			ErbB3			p-ErbB4			ErbB4			b-actin
	1	1		1	1		1	1		1	1		1	1		1	1		1	1		1	1		1	#DIV/0!
	2	0.891919		2	1.45677		2	0.932549		2	1.53188		2	1.53423		2	0.437252		2	1.26275		2	1.17761		2	1
	3	0.541052		3	0.881168		3	1.74872		3	1.67276		3	1.59013		3	0.830065		3	1.25824		3	2.28023		3	1
	4	1.54417		4	0.711727		4	1.978		4	1.50484		4	1.43771		4	1.36914		4	1.11193		4	1.81991		4	1
	5	1.1468		5	0.528655		5	1.81485		5	0.75516		5	0.650196		5	0.545889		5	0.701172		5	2.77745		5	1
	6	0.796022		6	0.42601		6	7.77807		6	0.39211		6	0.277889		7	0.744064		6	0.471299		6	2.60024		6	1
	7	0.990036		7	0.513955		7	7.99449		7	1.31118		7	0.226578		8	2.09549		7	0.757807		7	4.88345		7	1
	8	0.220458		8	0.270242		8	11.2646		8	1.44917		8	0.649146		9	2.22357		8	0.479138		8	5.00576		8	1
	9	0.212637		9	0.346107		9	7.31115		9	1.88706		9	0.763822		10	1.49024		9	0.22909		9	4.55991		9	1
	10	0.140349		10	0.417661		10	5.76181		10	1.07613		10	0.534874		11	1.13492		10	0.70261		10	4.31944		10	1

## Sheet: MCF7 1005-C
	MCF7	1005-C			1005-C			1005-C			1005-C			1005-C			1005-C			1005-C			1005-C			1005-C
	plot	p-EGFR			EGFR			p-ErbB2			ErbB2			p-ErbB3			ErbB3			p-ErbB4			ErbB4			b-actin
	1	1728.38		1	24137.5		1	2409.45		1	6653.63		1	30768.5		1	17478.6		1	26331.5		1	7400.43		1	16883.2
	2	2434.35		2	25049.6		2	2025.87		2	13036.7		2	13944.1		2	3170.3		2	7061.67		2	4399.27		2	16616.8
	3	13768.5		3	27593.1		3	2999.45		3	11290.4		3	10068.6		3	4806.8		3	20134.4		3	9658.6		3	15554.8
	4	7427.29		4	12602		4	2133.23		4	14462.8		4	9682.55		4	13461		4	15980.4		4	8771.24		4	14819.6
	5	6544.15		5	19926.6		5	440.192		5	3548.18		5	7669.14		5	9072.24		5	12766.7		5	7613.94		5	12324.1
	6	2926.1		6	6717.72		6	1025.87		6	6709.49		6	11730.1		6	6052.51		6	6121.56		6	7593.6		6	11937.5
	7	5281.2		7	9153.74		7	11034.9		7	12775.3		7	13980.1		7	5426.46		7	12151		7	15997.8		7	13381
	8	3986.02		8	6824.82		8	22451.8		8	14183.1		8	18327		8	5177.68		8	10948		8	19148.3		8	11857.4
	9	1374.01		9	22648.7		9	22023.7		9	15063.9		9	17477.4		9	8948.84		9	11940.5		9	19142		9	11283
	10	1475.79		10	3889.42		10	12482.3		10	6731.66		10	11760.4		10	4431.35		10	13473.1		10	22594.4		10	11891.7
	MCF7	1005-C			1005-C			1005-C			1005-C			1005-C			1005-C			1005-C			1005-C			1005-C
	ratio	p-EGFR			EGFR			p-ErbB2			ErbB2			p-ErbB3			ErbB3			p-ErbB4			ErbB4			b-actin
	1	0.102372		1	1.42967		1	0.258801		1	0.19923		1	1.82243		1	1.03526		1	1.55962		1	0.438331		1	1
	2	0.146499		2	1.50749		2	0.235398		2	0.262108		2	0.839155		2	0.190789		2	0.424972		2	0.264748		2	1
	3	0.885162		3	1.77393		3	0.405251		3	0.344223		3	0.647299		3	0.309024		3	1.29442		3	0.62094		3	1
	4	0.50118		4	0.850357		4	0.364026		4	0.207902		4	0.653361		4	0.908321		4	1.07833		4	0.591867		4	1
	5	0.531002		5	1.61687		5	0.446252		5	0.120338		5	0.622285		5	0.736135		5	1.03591		5	0.617807		5	1
	6	0.245119		6	0.562742		6	1.29118		6	0.137323		6	0.982625		7	0.507017		6	0.512801		6	0.636114		6	1
	7	0.394678		7	0.684084		7	1.15128		7	0.0943755		7	1.04477		8	0.405534		7	0.908074		7	1.19556		7	1
	8	0.336164		8	0.575577		8	1.70758		8	0.272681		8	1.54563		9	0.436664		8	0.923307		8	1.61489		8	1
	9	0.121777		9	2.00733		9	1.32365		9	0.353019		9	1.549		10	0.793128		9	1.05827		9	1.69653		9	1
	10	0.124103		10	0.32707		10	0.982845		10	0.070208		10	0.988962		11	0.372643		10	1.13299		10	1.90002		10	1
	MCF7	1005-C			1005-C			1005-C			1005-C			1005-C			1005-C			1005-C			1005-C			1005-C
	ratio	p-EGFR			EGFR			p-ErbB2			ErbB2			p-ErbB3			ErbB3			p-ErbB4			ErbB4			b-actin
	1	1		1	1		1	1		1	1		1	1		1	1		1	1		1	1		1	#DIV/0!
	2	1.43104		2	1.05443		2	0.909572		2	1.31561		2	0.460459		2	0.18429		2	0.272484		2	0.603992		2	1
	3	8.64649		3	1.24079		3	1.56588		3	1.72777		3	0.355184		3	0.298498		3	0.829955		3	1.4166		3	1
	4	4.89565		4	0.594791		4	1.40659		4	1.04353		4	0.35851		4	0.877382		4	0.691402		4	1.35028		4	1
	5	5.18696		5	1.13094		5	1.72431		5	0.604016		5	0.341459		5	0.711061		5	0.664205		5	1.40945		5	1
	6	2.39438		6	0.393616		6	4.98908		6	0.689271		6	0.539184		7	0.489747		6	0.328798		6	1.45122		6	1
	7	3.85532		7	0.47849		7	4.44854		7	0.473702		7	0.573284		8	0.391721		7	0.582239		7	2.72752		7	1
	8	3.28374		8	0.402593		8	6.59805		8	1.36867		8	0.848112		9	0.42179		8	0.592006		8	3.68417		8	1
	9	1.18955		9	1.40405		9	5.11456		9	1.77192		9	0.849965		10	0.766113		9	0.678543		9	3.87045		9	1
	10	1.21227		10	0.228773		10	3.79769		10	0.352397		10	0.542661		11	0.35995		10	0.726449		10	4.33468		10	1

## Sheet: MCF7 original
	MCF7	original			original			1005-C			original			original			original			original			original			original
	plot	p-EGFR			EGFR			p-ErbB2			ErbB2			p-ErbB3			ErbB3			p-ErbB4			ErbB4			b-actin
	1	3767.05		1	10367.9		1	4369.39		1	3363.64		1	6564.75		1	13417.9		1	7443.51		1	3021.54		1	10429.3		#VALUE!
	2	3028.91		2	13533		2	3911.56		2	4355.4		2	4715.7		2	15469.7		2	11553.7		2	2269.88		2	10882.7
	3	6827.76		3	12455.8		3	6303.6		3	5354.33		3	8284.95		3	16018.5		3	3871.53		3	1860.59		3	10579.1
	4	4242.1		4	11604.2		4	5394.72		4	3081.03		4	8647.83		4	14549		4	5406.05		4	3582.49		4	10328.1
	5	341.021		5	9231.6		5	5499.67		5	1483.06		5	1477.1		5	15184.2		5	4377.3		5	359.163		5	9487.32
	6	769.648		6	8512.53		6	15413.4		6	1639.3		6	1279.28		6	6357.27		6	995.941		6	8046.8		6	9149.05
	7	421.506		7	4958.37		7	15405.4		7	1262.84		7	220.849		7	4705.49		7	700.577		7	8736.29		7	8274
	8	482.749		8	4766.9		8	20247.4		8	3233.28		8	76.95		8	8461.73		8	3004.52		8	8489.58		8	8535.76
	9	78.364		9	1843.73		9	14934.7		9	3983.1		9	1057.55		9	2809.05		9	7165.99		9	6237.02		9	10209.8
	10	177.021		10	3577.09		10	11687.7		10	834.891		10	505.335		10	1833.08		10	5543.97		10	5049.88		10	12962.9
	MCF7	original			original			original			original			original			original			original			original			original
	ratio	p-EGFR			EGFR			p-ErbB2			ErbB2			p-ErbB3			ErbB3			p-ErbB4			ErbB4			b-actin
	1	0.361199		1	0.994109		1	0.418952		1	0.322518		1	0.629452		1	1.28655		1	0.71371		1	0.289716		1	1
	2	0.278324		2	1.24354		2	0.35943		2	0.400214		2	0.433322		2	1.4215		2	1.06166		2	0.208577		2	1
	3	0.645402		3	1.1774		3	0.595856		3	0.506124		3	0.783145		3	1.51417		3	0.365961		3	0.175874		3	1
	4	0.410732		4	1.12355		4	0.522332		4	0.298314		4	0.837307		4	1.40867		4	0.523428		4	0.346867		4	1
	5	0.0359449		5	0.973047		5	0.579687		5	0.15632		5	0.155692		5	1.60048		5	0.461384		5	0.0378572		5	1
	6	0.0841232		6	0.930427		6	1.6847		6	0.179177		6	0.139826		7	0.694855		6	0.108857		6	0.879523		6	1
	7	0.0509434		7	0.599271		7	1.8619		7	0.152628		7	0.0266919		8	0.568708		7	0.0846721		7	1.05587		7	1
	8	0.0565561		8	0.558463		8	2.37207		8	0.378792		8	0.00901501		9	0.991327		8	0.351992		8	0.99459		8	1
	9	0.00767535		9	0.180584		9	1.46278		9	0.390124		9	0.103581		10	0.275132		9	0.701872		9	0.610884		9	1
	10	0.013656		10	0.27595		10	0.901629		10	0.0644064		10	0.0389833		11	0.14141		10	0.427682		10	0.389566		10	1
	MCF7	original			original			original			original			original			original			original			original			original
	ratio	p-EGFR			EGFR			p-ErbB2			ErbB2			p-ErbB3			ErbB3			p-ErbB4			ErbB4			b-actin
	1	1		1	1		1	1		1	1		1	1		1	1		1	1		1	1		1	#DIV/0!
	2	0.770557		2	1.25091		2	0.857925		2	1.2409		2	0.688411		2	1.10489		2	1.48753		2	0.719938		2	1
	3	1.78684		3	1.18438		3	1.42225		3	1.56929		3	1.24417		3	1.17692		3	0.512758		3	0.607058		3	1
	4	1.13714		4	1.13021		4	1.24676		4	0.924954		4	1.33022		4	1.09492		4	0.73339		4	1.19726		4	1
	5	0.0995157		5	0.978813		5	1.38366		5	0.484688		5	0.247346		5	1.244		5	0.646458		5	0.13067		5	1
	6	0.2329		6	0.935941		6	4.02122		6	0.555556		6	0.222139		7	0.54009		6	0.152523		6	3.03581		6	1
	7	0.14104		7	0.602822		7	4.44418		7	0.473238		7	0.042405		8	0.44204		7	0.118636		7	3.64451		7	1
	8	0.156579		8	0.561772		8	5.6619		8	1.17448		8	0.014322		9	0.770529		8	0.493186		8	3.43298		8	1
	9	0.0212497		9	0.181654		9	3.49152		9	1.20962		9	0.164558		10	0.213852		9	0.983413		9	2.10856		9	1
	10	0.0378075		10	0.277585		10	2.1521		10	0.199699		10	0.0619322		11	0.109914		10	0.599237		10	1.34465		10	1
