# Supplementary material for: Blocking cancer-fibroblast mutualism inhibits proliferation of endocrine therapy resistant breast cancer
Source: Mol Syst Biol. 2025 May 8;21(7):825–55. doi: 10.1038/s44320-025-00104-6 (PMC12222798; doi:10.1038/s44320-025-00104-6)
Supplement: Supplementary file 7 — Source data Fig. 2 [file 44320_2025_104_MOESM7_ESM.zip › Figure 2/SourceData_Figure_2C_Images_Western ERBB Fulv and Afatinib/CAMA1 WB analysis-2.xlsx]

## Sheet: ratio to b-action
	CAMA1				1005-B	1005-C	original		CAMA1				1005-B	1005-C	original		CAMA1				1005-B	1005-C	original		CAMA1				1005-B	1005-C	original
	ratio to b-actin				p-EGFR	p-EGFR	p-EGFR		ratio to b-actin				p-ErbB2	p-ErbB2	p-ErbB2		ratio to b-actin				p-ErbB3	p-ErbB3	p-ErbB3		ratio to b-actin				p-ErbB4	p-ErbB4	p-ErbB4
			fulv nM	afsatinib uM							fulv nM	afsatinib uM							fulv nM	afsatinib uM							fulv nM	afsatinib uM
	1	sen	0	0	0.413525	0.20602	0.0544801		1	sen	0	0	0.176509	0.14839	0.408659		1	sen	0	0	0.195489	0.150621	0.183806		1	sen	0	0	0.843499	0.404366	0.208932
	2	sen	1	0	0.393119	0.208407	0.401669		2	sen	1	0	0.177282	0.328288	0.64761		2	sen	1	0	0.201092	1.07858	0.150854		2	sen	1	0	0.524634	0.323261	0.245135
	3	sen	3	0	0.426897	0.864706	0.408401		3	sen	3	0	0.181157	0.294037	0.498377		3	sen	3	0	0.373981	1.02333	0.326148		3	sen	3	0	0.468712	0.393656	0.211959
	4	sen	10	0	0.269373	0.224459	0.0177181		4	sen	10	0	0.168176	0.303326	0.570577		4	sen	10	0	0.484604	0.682118	0.374562		4	sen	10	0	0.128359	0.366375	0.214673
	5	sen	10	0.5	0.318909	0.261586	0.0108898		5	sen	10	0.5	0.425103	0.391714	0.566794		5	sen	10	0.5	0.120709	0.124314	0.0384196		5	sen	10	0.5	0.104849	0.338015	0.0504954
	6	riboR	0	0	0.541243	0.528011	0.177171		6	riboR	0	0	0.377438	0.136395	0.243813		6	riboR	0	0	1.23877	1.52094	0.132225		6	riboR	0	0	0.978442	0.358661	0.493808
	7	riboR	1	0	0.538929	0.414697	0.109638		7	riboR	1	0	0.344525	0.16731	0.252762		7	riboR	1	0	1.29347	0.996019	0.201114		7	riboR	1	0	0.89239	0.439886	0.327949
	8	riboR	3	0	0.280916	0.237932	0.154206		8	riboR	3	0	0.390357	0.270493	0.0807564		8	riboR	3	0	1.81405	1.32067	0.465236		8	riboR	3	0	2.57052	0.60347	0.431551
	9	riboR	10	0	0.217048	0.404798	0.0152591		9	riboR	10	0	0.525537	0.459382	0.0521405		9	riboR	10	0	1.71888	1.39459	0.640035		9	riboR	10	0	1.64705	0.630312	0.651656
	10	riboR	10	0.5	0.0580367	0.507499	0.00969439		10	riboR	10	0.5	0.480995	0.268295	0.00400237		10	riboR	10	0.5	0.468896	0.473564	0.104193		10	riboR	10	0.5	0.371099	0.118597	0.133272
	CAMA1				1005-B	1005-C	original		CAMA1				1005-B	1005-C	original		CAMA1				1005-B	1005-C	original		CAMA1				1005-B	1005-C	1028-A
	ratio to b-actin				EGFR	EGFR	EGFR		ratio to b-actin				ErbB2	ErbB2	ErbB2		ratio to b-actin				ErbB3	ErbB3	ErbB3		ratio to b-actin				ErbB4	ErbB4	ErbB4
			fulv nM	afsatinib uM							fulv nM	afsatinib uM							fulv nM	afsatinib uM							fulv nM	afsatinib uM
	1	sen	0	0	0.461458	0.294037	0.284498		1	sen	0	0	0.108382	0.755728	0.134789		1	sen	0	0	1.00253	1.41424	0.662826		1	sen	0	0	0.42943	0.121638	0.353096
	2	sen	1	0	0.786693	0.211643	0.512911		2	sen	1	0	0.260545	0.666007	0.253363		2	sen	1	0	0.91844	1.22397	0.761813		2	sen	1	0	0.704159	0.508712	0.38234
	3	sen	3	0	0.717198	0.528755	0.607198		3	sen	3	0	0.342497	0.619713	0.193548		3	sen	3	0	0.712382	0.915106	0.886507		3	sen	3	0	0.463505	0.456824	0.672019
	4	sen	10	0	0.577199	0.27449	0.589633		4	sen	10	0	0.52544	0.30917	0.181929		4	sen	10	0	0.548276	0.97032	0.499049		4	sen	10	0	0.240867	0.137907	1.58786
	5	sen	10	0.5	0.487865	0.364852	0.307932		5	sen	10	0.5	0.20279	0.279744	0.109214		5	sen	10	0.5	1.03714	1.08825	0.861753		5	sen	10	0.5	0.921971	0.242306	0.955352
	6	riboR	0	0	1.02711	0.239597	0.327389		6	riboR	0	0	0.716065	0.636314	0.576943		6	riboR	0	0	1.70459	0.778642	0.52736		6	riboR	0	0	1.96652	0.911063	1.34383
	7	riboR	1	0	1.64115	0.267926	0.262282		7	riboR	1	0	0.765273	0.71667	0.595346		7	riboR	1	0	1.27173	0.909549	0.29108		7	riboR	1	0	1.5069	1.38779	2.06867
	8	riboR	3	0	1.58986	0.253674	0.217062		8	riboR	3	0	1.03207	0.792791	1.42848		8	riboR	3	0	1.7651	1.00116	0.411015		8	riboR	3	0	2.46858	1.36636	1.90207
	9	riboR	10	0	2.17538	0.509545	0.310036		9	riboR	10	0	1.12275	1.18422	1.3882		9	riboR	10	0	1.88238	1.22362	0.649175		9	riboR	10	0	2.69316	1.76546	2.76463
	10	riboR	10	0.5	1.73873	0.19279	0.12304		10	riboR	10	0.5	0.343539	0.188696	0.600114		10	riboR	10	0.5	1.95712	1.18501	0.563139		10	riboR	10	0.5	2.96303	1.05144	2.60616

## Sheet: relative ratio
	CAMA1	1005-B	1005-C	original	aver	stdev		1005-B	1005-C	original				1005-B	1005-C	original				1005-B	1005-C	original
	ratio	p-EGFR	p-EGFR	p-EGFR				p-ErbB2	p-ErbB2	p-ErbB2				p-ErbB3	p-ErbB3	p-ErbB3				p-ErbB4	p-ErbB4	p-ErbB4
	1	1	1	1	1	0	1	1	1	1	1	0	1	1	1	1	1	0	1	1	1	1	1	0
	2	0.950654	1.01159	7.37277	3.11167	3.69035	2	1.00438	2.21233	1.58472	1.60048	0.60413	2	1.02866	7.16089	0.820725	3.00343	3.60197	2	0.621973	0.799425	1.17328	0.864892	0.281423
	3	1.03234	4.19719	7.49633	4.24195	3.23223	3	1.02633	1.98152	1.21954	1.40913	0.505026	3	1.91305	6.79409	1.77442	3.49385	2.85893	3	0.555676	0.973514	1.01449	0.847893	0.253896
	4	0.651406	1.0895	0.325222	0.68871	0.383503	4	0.952794	2.04411	1.39622	1.46437	0.548842	4	2.47893	4.5287	2.03782	3.01515	1.3292	4	0.152174	0.906048	1.02748	0.695234	0.474206
	5	0.771196	1.26971	0.199887	0.74693	0.535323	5	2.4084	2.63976	1.38696	2.14504	0.66663	5	0.617473	0.825341	0.209023	0.550612	0.313552	5	0.124302	0.835913	0.241684	0.400633	0.381505
	6	1.30885	2.56291	3.25203	2.3746	0.985183	6	2.13835	0.919162	0.596616	1.21804	0.813165	7	6.33678	10.0978	0.719371	5.71799	4.71974	6	1.15998	0.886971	2.36349	1.47015	0.785606
	7	1.30326	2.0129	2.01244	1.7762	0.409578	7	1.95188	1.1275	0.618515	1.23263	0.672873	8	6.61658	6.61275	1.09417	4.7745	3.18726	7	1.05796	1.08784	1.56965	1.23848	0.287185
	8	0.67932	1.1549	2.83051	1.55491	1.13	8	2.21154	1.82285	0.197613	1.41067	1.06836	9	9.27951	8.76813	2.53113	6.85959	3.75727	8	3.04745	1.49238	2.06551	2.20178	0.786436
	9	0.524873	1.96485	0.280085	0.923268	0.910299	9	2.9774	3.09578	0.127589	2.06692	1.68055	10	8.79272	9.25889	3.48213	7.17791	3.20912	9	1.95264	1.55877	3.11899	2.21013	0.811356
	10	0.140346	2.46334	0.177944	0.927212	1.33046	10	2.72505	1.80804	0.0097939	1.5143	1.38126	11	2.39858	3.14408	0.566867	2.03651	1.32621	10	0.439952	0.293291	0.637875	0.457039	0.172927
	CAMA1	1005-B	1005-C	original				1005-B	1005-C	original				1005-B	1005-C	original				1005-B	1005-C	1028-B
	ratio	EGFR	EGFR	EGFR				ErbB2	ErbB2	ErbB2				ErbB3	ErbB3	ErbB3				ErbB4	ErbB4	ErbB4
	1	1	1	1	1	0	1	1	1	1	1	0	1	1	1	1	1	0	1	1	1	1	1	0
	2	2.05312	0.719785	1.80287	1.52526	0.708694	2	2.40395	0.881278	1.8797	1.72164	0.773542	2	0.916123	0.865462	1.14934	0.976975	0.151406	2	1.63975	4.18219	1.08282	2.30159	1.65228
	3	2.57056	1.79826	2.13428	2.1677	0.387235	3	3.16009	0.820021	1.43593	1.80535	1.21298	3	0.710585	0.647064	1.33746	0.898371	0.38159	3	1.07935	3.7556	1.90322	2.24606	1.37067
	4	3.21766	0.933521	2.07254	2.07457	1.14207	4	4.84802	0.409103	1.34973	2.20229	2.33905	4	0.546894	0.686106	0.75291	0.66197	0.105107	4	0.560898	1.13375	4.49695	2.06387	2.12649
	5	5.2561	1.24084	1.08237	2.52644	2.36528	5	1.87106	0.370164	0.810256	1.01716	0.771545	5	1.03453	0.769495	1.30012	1.03471	0.265312	5	2.14696	1.99202	2.70564	2.28154	0.37536
	6	8.74493	0.814853	1.15076	3.57018	4.48461	6	6.60685	0.841988	4.28033	3.90972	2.90024	7	1.70029	0.550572	0.795624	1.01549	0.605574	6	4.57938	7.48996	3.80585	5.29173	1.94261
	7	8.77101	0.911199	0.921912	3.53471	4.53478	7	7.06087	0.948317	4.41686	4.14202	3.06553	8	1.26853	0.643135	0.43915	0.783603	0.432163	7	3.50908	11.4092	5.85865	6.92563	4.05668
	8	11.4637	0.862728	0.762965	4.36312	6.14946	8	9.52248	1.04904	10.5979	7.05647	5.23029	9	1.76065	0.707913	0.620094	1.02955	0.63467	8	5.74851	11.233	5.38684	7.45612	3.27588
	9	11.8043	1.73293	1.08977	4.87567	6.00899	9	10.3591	1.56699	10.299	7.40837	5.05887	10	1.87763	0.86521	0.979404	1.24075	0.554504	9	6.27146	14.5141	7.82967	9.53841	4.37894
	10	15.5698	0.655666	0.432481	5.55264	8.67581	10	3.1697	0.249687	4.45223	2.62387	2.15379	11	1.95218	0.837914	0.849602	1.21323	0.639974	10	6.89991	8.644	7.38087	7.64159	0.900799

## Sheet: CAMA1 100524-B
	CAMA1	1005-B			1005-B			1005-B			1005-B			1005-B			1005-B			1005-B			1005-B			1005-B
	plot	p-EGFR			EGFR			p-ErbB2			ErbB2			p-ErbB3			ErbB3			p-ErbB4			ErbB4			b-actin
	1	7450.36		1	8313.95		1	3180.1		1	1952.69		1	3522.07		1	18062.3		1	15197.1		1	7736.91		1	18016.7
	2	6899.46		2	13806.9		2	3111.4		2	4572.71		2	3529.27		2	16119.1		2	9207.6		2	12358.4		2	17550.5
	3	8976.17		3	15080.2		3	3809.1		3	7201.54		3	7863.53		3	14978.9		3	9855.4		3	9745.92		3	21026.6
	4	6033.22		4	12927.7		4	3766.69		4	11768.4		4	10853.8		4	12279.9		4	2874.89		4	5394.75		4	22397.3
	5	5465.73		5	8361.45		5	7285.78		5	3475.59		5	2068.82		5	17775.4		5	1796.99		5	15801.5		5	17138.9
	6	6690.56		6	12696.6		6	4665.69		6	8851.61		6	15313.1		6	21071.2		6	12095		6	24309.1		6	12361.5
	7	7749.17		7	23597.8		7	4953.86		7	11003.7		7	18598.6		7	18286		7	12831.5		7	21667.5		7	14378.8
	8	3531.97		8	19989.5		8	4907.98		8	12976.3		8	22808.1		8	22192.8		8	32319.3		8	31037.7		8	12573.1
	9	2981.49		9	29882.2		9	7219.05		9	15422.6		9	23611.5		9	25857.4		9	22624.8		9	36994.6		9	13736.5
	10	671.577		10	20119.9		10	5565.88		10	3975.3		10	5425.87		10	22646.9		10	4294.2		10	34287		10	11571.6
	CAMA1	1005-B			1005-B			1005-B			1005-B			1005-B			1005-B			1005-B			1005-B			1005-B
	ratio	p-EGFR			EGFR			p-ErbB2			ErbB2			p-ErbB3			ErbB3			p-ErbB4			ErbB4			b-actin
	1	0.413525		1	0.461458		1	0.176509		1	0.108382		1	0.195489		1	1.00253		1	0.843499		1	0.42943		1	1
	2	0.393119		2	0.786693		2	0.177282		2	0.260545		2	0.201092		2	0.91844		2	0.524634		2	0.704159		2	1
	3	0.426897		3	0.717198		3	0.181157		3	0.342497		3	0.373981		3	0.712382		3	0.468712		3	0.463505		3	1
	4	0.269373		4	0.577199		4	0.168176		4	0.52544		4	0.484604		4	0.548276		4	0.128359		4	0.240867		4	1
	5	0.318909		5	0.487865		5	0.425103		5	0.20279		5	0.120709		5	1.03714		5	0.104849		5	0.921971		5	1
	6	0.541243		6	1.02711		6	0.377438		6	0.716065		6	1.23877		7	1.70459		6	0.978442		6	1.96652		6	1
	7	0.538929		7	1.64115		7	0.344525		7	0.765273		7	1.29347		8	1.27173		7	0.89239		7	1.5069		7	1
	8	0.280916		8	1.58986		8	0.390357		8	1.03207		8	1.81405		9	1.7651		8	2.57052		8	2.46858		8	1
	9	0.217048		9	2.17538		9	0.525537		9	1.12275		9	1.71888		10	1.88238		9	1.64705		9	2.69316		9	1
	10	0.0580367		10	1.73873		10	0.480995		10	0.343539		10	0.468896		11	1.95712		10	0.371099		10	2.96303		10	1
	CAMA1	1005-B			1005-B			1005-B			1005-B			1005-B			1005-B			1005-B			1005-B			1005-B
	ratio	p-EGFR			EGFR			p-ErbB2			ErbB2			p-ErbB3			ErbB3			p-ErbB4			ErbB4			b-actin
	1	1		1	1		1	1		1	1		1	1		1	1		1	1		1	1		1	#DIV/0!
	2	0.950654		2	1.7048		2	1.00438		2	2.40395		2	1.02866		2	0.916123		2	0.621973		2	1.63975		2	1
	3	1.03234		3	1.5542		3	1.02633		3	3.16009		3	1.91305		3	0.710585		3	0.555676		3	1.07935		3	1
	4	0.651406		4	1.25082		4	0.952794		4	4.84802		4	2.47893		4	0.546894		4	0.152174		4	0.560898		4	1
	5	0.771196		5	1.05723		5	2.4084		5	1.87106		5	0.617473		5	1.03453		5	0.124302		5	2.14696		5	1
	6	1.30885		6	2.22579		6	2.13835		6	6.60685		6	6.33678		7	1.70029		6	1.15998		6	4.57938		6	1
	7	1.30326		7	3.55644		7	1.95188		7	7.06087		7	6.61658		8	1.26853		7	1.05796		7	3.50908		7	1
	8	0.67932		8	3.44531		8	2.21154		8	9.52248		8	9.27951		9	1.76065		8	3.04745		8	5.74851		8	1
	9	0.524873		9	4.71415		9	2.9774		9	10.3591		9	8.79272		10	1.87763		9	1.95264		9	6.27146		9	1
	10	0.140346		10	3.76792		10	2.72505		10	3.1697		10	2.39858		11	1.95218		10	0.439952		10	6.89991		10	1

## Sheet: CAMA1 100524-C
	CAMA1	1005-C			1005-C			1005-C			1005-C			1005-C			1005-C			1005-C			1005-C			1005-C
	plot	p-EGFR			EGFR			p-ErbB2			ErbB2			p-ErbB3			ErbB3			p-ErbB4			ErbB4			b-actin
	1	2816.88		1	4020.32		1	2028.91		1	10332.9		1	2059.42		1	19336.7		1	5528.83		1	1663.13		1	13672.8
	2	2962.59		2	3008.59		2	4666.74		2	9467.53		2	15332.4		2	17399.2		2	4595.27		2	7231.53		2	14215.4
	3	13437		3	8216.51		3	4569.15		3	9629.94		3	15902		3	14220.2		3	6117.17		3	7098.75		3	15539.4
	4	3199.28		4	3912.37		4	4323.38		4	4406.68		4	9722.4		4	13830.2		4	5222.04		4	1965.62		4	14253.2
	5	3423		5	4774.31		5	5125.81		5	3660.61		5	1626.72		5	14240.4		5	4423.12		5	3170.71		5	13085.6
	6	5837.63		6	2648.95		6	1507.96		6	7035.02		6	16815.4		6	8608.57		6	3965.32		6	10072.6		6	11055.9
	7	5568.73		7	3597.82		7	2246.71		7	9623.74		7	13375		7	12213.8		7	5906.97		7	18635.8		7	13428.4
	8	3114.3		8	3320.34		8	3540.49		8	10376.8		8	17286.2		8	13104.2		8	7898.82		8	17884.3		8	13089
	9	5288.27		9	6656.67		9	6001.35		9	15470.6		9	18218.8		9	15985.3		9	8234.37		9	23063.9		9	13064
	10	7128.46		10	2707.97		10	3768.54		10	2650.47		10	6651.8		10	16645		10	1665.84		10	14768.7		10	14046.2
	CAMA1	1005-C			1005-C			1005-C			1005-C			1005-C			1005-C			1005-C			1005-C			1005-C
	ratio	p-EGFR			EGFR			p-ErbB2			ErbB2			p-ErbB3			ErbB3			p-ErbB4			ErbB4			b-actin
	1	0.20602		1	0.294037		1	0.14839		1	0.755728		1	0.150621		1	1.41424		1	0.404366		1	0.121638		1	1
	2	0.208407		2	0.211643		2	0.328288		2	0.666007		2	1.07858		2	1.22397		2	0.323261		2	0.508712		2	1
	3	0.864706		3	0.528755		3	0.294037		3	0.619713		3	1.02333		3	0.915106		3	0.393656		3	0.456824		3	1
	4	0.224459		4	0.27449		4	0.303326		4	0.30917		4	0.682118		4	0.97032		4	0.366375		4	0.137907		4	1
	5	0.261586		5	0.364852		5	0.391714		5	0.279744		5	0.124314		5	1.08825		5	0.338015		5	0.242306		5	1
	6	0.528011		6	0.239597		6	0.136395		6	0.636314		6	1.52094		7	0.778642		6	0.358661		6	0.911063		6	1
	7	0.414697		7	0.267926		7	0.16731		7	0.71667		7	0.996019		8	0.909549		7	0.439886		7	1.38779		7	1
	8	0.237932		8	0.253674		8	0.270493		8	0.792791		8	1.32067		9	1.00116		8	0.60347		8	1.36636		8	1
	9	0.404798		9	0.509545		9	0.459382		9	1.18422		9	1.39459		10	1.22362		9	0.630312		9	1.76546		9	1
	10	0.507499		10	0.19279		10	0.268295		10	0.188696		10	0.473564		11	1.18501		10	0.118597		10	1.05144		10	1
	CAMA1	1005-C			1005-C			1005-C			1005-C			1005-C			1005-C			1005-C			1005-C			1005-C
	ratio	p-EGFR			EGFR			p-ErbB2			ErbB2			p-ErbB3			ErbB3			p-ErbB4			ErbB4			b-actin
	1	1		1	1		1	1		1	1		1	1		1	1		1	1		1	1		1	#DIV/0!
	2	1.01159		2	0.719785		2	2.21233		2	0.881278		2	7.16089		2	0.865462		2	0.799425		2	4.18219		2	1
	3	4.19719		3	1.79826		3	1.98152		3	0.820021		3	6.79409		3	0.647064		3	0.973514		3	3.7556		3	1
	4	1.0895		4	0.933521		4	2.04411		4	0.409103		4	4.5287		4	0.686106		4	0.906048		4	1.13375		4	1
	5	1.26971		5	1.24084		5	2.63976		5	0.370164		5	0.825341		5	0.769495		5	0.835913		5	1.99202		5	1
	6	2.56291		6	0.814853		6	0.919162		6	0.841988		6	10.0978		7	0.550572		6	0.886971		6	7.48996		6	1
	7	2.0129		7	0.911199		7	1.1275		7	0.948317		7	6.61275		8	0.643135		7	1.08784		7	11.4092		7	1
	8	1.1549		8	0.862728		8	1.82285		8	1.04904		8	8.76813		9	0.707913		8	1.49238		8	11.233		8	1
	9	1.96485		9	1.73293		9	3.09578		9	1.56699		9	9.25889		10	0.86521		9	1.55877		9	14.5141		9	1
	10	2.46334		10	0.655666		10	1.80804		10	0.249687		10	3.14408		11	0.837914		10	0.293291		10	8.644		10	1

## Sheet: CAMA1 original
	CAMA1	original			original			1005-A			1005-A			original			original			original			1028-A			original
	plot	p-EGFR			EGFR			p-ErbB2			ErbB2			p-ErbB3			ErbB3			p-ErbB4			ErbB4			b-actin
	1	584.577		1	3052.69		1	4384.95		1	1446.31		1	1972.26		1	7112.2		1	2241.86		1	3788.76		1	10730.1
	2	4637.62		2	5922		2	7477.22		2	2925.3		2	1741.74		2	8795.78		2	2830.3		2	4414.44		2	11545.9
	3	4581.91		3	6812.25		3	5591.37		3	2171.45		3	3659.1		3	9945.85		3	2378		3	7539.48		3	11219.2
	4	203.021		4	6756.25		4	6537.9		4	2084.62		4	4291.88		4	5718.3		4	2459.81		4	18194.3		4	11458.4
	5	117.607		5	3325.57		5	6121.2		5	1179.48		5	414.92		5	9306.66		5	545.335		5	10317.5		5	10799.7
	6	2000.13		6	3695.98		6	2752.47		6	6513.27		6	1492.72		6	5953.52		6	5574.73		6	15170.9		6	11289.3
	7	1221.89		7	2923.08		7	2816.98		7	6635.02		7	2241.38		7	3244.03		7	3654.93		7	23054.9		7	11144.8
	8	1708.72		8	2405.2		8	894.841		8	15828.6		8	5155.15		8	4554.35		8	4781.9		8	21076.4		8	11080.7
	9	179.849		9	3654.2		9	614.548		9	16361.8		9	7543.69		9	7651.42		9	7680.66		9	32584.9		9	11786.4
	10	100.607		10	1276.89		10	41.536		10	6227.9		10	1081.31		10	5844.18		10	1383.08		10	27046.3		10	10377.9
	CAMA1	original			original			original			original			original			original			original			1028-A
	ratio	p-EGFR			EGFR			p-ErbB2			ErbB2			p-ErbB3			ErbB3			p-ErbB4			ErbB4
	1	0.0544801		1	0.284498		1	0.408659		1	0.134789		1	0.183806		1	0.662826		1	0.208932		1	0.353096		1	1
	2	0.401669		2	0.512911		2	0.64761		2	0.253363		2	0.150854		2	0.761813		2	0.245135		2	0.38234		2	1
	3	0.408401		3	0.607198		3	0.498377		3	0.193548		3	0.326148		3	0.886507		3	0.211959		3	0.672019		3	1
	4	0.0177181		4	0.589633		4	0.570577		4	0.181929		4	0.374562		4	0.499049		4	0.214673		4	1.58786		4	1
	5	0.0108898		5	0.307932		5	0.566794		5	0.109214		5	0.0384196		5	0.861753		5	0.0504954		5	0.955352		5	1
	6	0.177171		6	0.327389		6	0.243813		6	0.576943		6	0.132225		7	0.52736		6	0.493808		6	1.34383		6	1
	7	0.109638		7	0.262282		7	0.252762		7	0.595346		7	0.201114		8	0.29108		7	0.327949		7	2.06867		7	1
	8	0.154206		8	0.217062		8	0.0807564		8	1.42848		8	0.465236		9	0.411015		8	0.431551		8	1.90207		8	1
	9	0.0152591		9	0.310036		9	0.0521405		9	1.3882		9	0.640035		10	0.649175		9	0.651656		9	2.76463		9	1
	10	0.00969439		10	0.12304		10	0.00400237		10	0.600114		10	0.104193		11	0.563139		10	0.133272		10	2.60616		10	1
	CAMA1	original			original			original			original			original			original			original			1028-B
	ratio	p-EGFR			EGFR			p-ErbB2			ErbB2			p-ErbB3			ErbB3			p-ErbB4			ErbB4
	1	1		1	1		1	1		1	1		1	1		1	1		1	1		1	1
	2	7.37277		2	1.80287		2	1.58472		2	1.8797		2	0.820725		2	1.14934		2	1.17328		2	1.08282
	3	7.49633		3	2.13428		3	1.21954		3	1.43593		3	1.77442		3	1.33746		3	1.01449		3	1.90322
	4	0.325222		4	2.07254		4	1.39622		4	1.34973		4	2.03782		4	0.75291		4	1.02748		4	4.49695
	5	0.199887		5	1.08237		5	1.38696		5	0.810256		5	0.209023		5	1.30012		5	0.241684		5	2.70564
	6	3.25203		6	1.15076		6	0.596616		6	4.28033		6	0.719371		7	0.795624		6	2.36349		6	3.80585
	7	2.01244		7	0.921912		7	0.618515		7	4.41686		7	1.09417		8	0.43915		7	1.56965		7	5.85865
	8	2.83051		8	0.762965		8	0.197613		8	10.5979		8	2.53113		9	0.620094		8	2.06551		8	5.38684
	9	0.280085		9	1.08977		9	0.127589		9	10.299		9	3.48213		10	0.979404		9	3.11899		9	7.82967
	10	0.177944		10	0.432481		10	0.0097939		10	4.45223		10	0.566867		11	0.849602		10	0.637875		10	7.38087
