# Supplementary material for: Blocking cancer-fibroblast mutualism inhibits proliferation of endocrine therapy resistant breast cancer
Source: Mol Syst Biol. 2025 May 8;21(7):825–55. doi: 10.1038/s44320-025-00104-6 (PMC12222798; doi:10.1038/s44320-025-00104-6)
Supplement: Supplementary file 7 — Source data Fig. 2 [file 44320_2025_104_MOESM7_ESM.zip › Figure 2/SourceData_Figure_2C_Images_Western ERBB Fulv and Afatinib/T47D WB analysis-2.xlsx]

## Sheet: total WB analysis
	T47D	1005-A	1028-A	1028-B	aver	stdev		1005-A	1028-A	1028-B				1005-A	1028-A	1028-B				1005-A	1028-A	1028-B
	ratio	p-EGFR	p-EGFR	p-EGFR				p-ErbB2	p-ErbB2	p-ErbB2				p-ErbB3	p-ErbB3	p-ErbB3				p-ErbB4	p-ErbB4	p-ErbB4
	1	1	1	1	1	0	1	1	1	1	1	0	1	1	1	1	1	0	1	1	1	1	1	0
	2	2.35391	4.165	1.2523	2.4428	1.47068	2	1.19004	0.453322	1.64617	1.09651	0.601898	2	1.65326	1.22038	1.14326	1.50423	0.274905	2	1.39575	0.610912	1.03256	1.01307	0.392783
	3	5.82492	4.47667	1.90982	3.80285	1.98891	3	1.46929	0.716934	4.04672	2.07765	1.74627	3	3.18156	1.95526	1.38451	2.38033	0.918235	3	4.46791	1.22542	1.24352	2.31229	1.86685
	4	5.40264	5.2965	2.3647	4.26596	1.72413	4	0.597681	0.734538	4.11956	1.81726	1.99502	4	3.62277	1.90803	1.36217	2.72324	1.17959	4	4.20775	1.45694	2.34077	2.66849	1.40438
	5	1.44171	2.71281	0.0236177	2.29454	1.34527	5	0.664639	0.620114	0.135645	0.473466	0.293407	5	0.949662	0.054895	2.04516	2.01243	0.996816	5	1.31988	0.0375208	0.0552527	0.470885	0.735306
	6	1.95847	3.05673	3.79267	3.70197	0.923047	6	1.38129	1.78764	4.26598	2.4783	1.56145	6	0.421547	1.03241	0.599061	2.01325	0.314234	6	5.04931	2.14337	1.50031	2.89767	1.89092
	7	2.6146	6.40497	4.91535	5.23373	1.90959	7	1.93311	2.09629	5.4592	3.16287	1.99036	7	0.205763	2.15667	0.952666	2.57877	0.984338	7	4.57625	2.72854	1.32429	2.87636	1.63101
	8	2.53138	6.159	4.80587	5.37406	1.8332	8	1.28644	0.810446	6.74311	2.94666	3.29642	8	1.39707	2.86131	1.01279	3.31779	0.975424	8	5.28318	2.90164	1.25554	3.14678	2.02498
	9	0.737456	6.22018	6.2239	5.54539	3.16653	9	0.991511	0.573987	8.52038	3.36196	4.4722	9	0.630978	3.04923	1.25499	3.4838	1.25543	9	6.13051	2.00355	1.7618	3.29862	2.45546
	10	0.171618	1.75432	0.118062	3.011	0.929617	10	1.06615	1.91798	0.700088	1.22807	0.624882	10	0.0522131	0.127471	1.58614	2.94146	0.864705	10	2.32432	0.179095	0.156274	0.886563	1.24519
	T47D	1005-A	1028-A	1028-B				1005-A	1028-A	1028-B				1005-A	1028-A	1028-B				1005-A	1028-A	1028-B
	ratio	EGFR	EGFR	EGFR				ErbB2	ErbB2	ErbB2				ErbB3	ErbB3	ErbB3				ErbB4	ErbB4	ErbB4
	1	1	1	1	1	0	1	1	1	1	1	0	1	1	1	1	1	0	1	1	1	1	1	0
	2	0.929344	1.33297	0.889188	1.0505	0.245446	2	0.917697	2.70477	1.33793	1.65347	0.934385	2	1.45268	0.391531	0.451359	1.07389	0.596136	2	1.61334	1.35041	0.866422	1.27672	0.37887
	3	1.64348	2.65206	1.48854	1.92803	0.631796	3	3.47679	4.80097	1.3445	3.20742	1.74391	3	1.2117	0.770674	0.958962	1.48533	0.221298	3	2.25001	1.20413	1.12905	1.52773	0.626636
	4	2.00237	3.62918	1.74948	2.46034	1.02011	4	2.74716	5.97042	2.57954	3.76571	1.91118	4	0.779202	0.920795	0.99993	1.67498	0.111827	4	1.69604	1.48328	1.35894	1.51275	0.170475
	5	1.92472	2.59472	0.600991	1.70681	1.01457	5	2.49377	0.983835	0.676527	1.38471	0.972688	5	2.31855	0.0125521	0.0292245	1.84008	1.32658	5	2.72927	3.12728	2.59054	2.8157	0.278614
	6	2.84779	1.92024	1.95005	2.23936	0.527125	6	0.506314	0.894639	0.386233	0.595729	0.265736	6	3.05485	0.115736	1.52267	2.67332	1.47	6	1.85717	1.61124	2.20629	1.89156	0.299014
	7	2.10349	3.29353	1.84032	2.41245	0.774303	7	0.856683	1.9263	1.47517	1.41938	0.536986	7	4.68801	1.55333	1.31402	3.63884	1.8827	7	1.86058	1.84128	1.24671	1.64952	0.348981
	8	0.814848	3.44503	1.48244	1.91411	1.36719	8	1.28436	3.82055	1.27346	2.12612	1.46743	8	4.81253	0.692939	1.56684	3.76808	2.17061	8	1.93651	1.54002	0.943629	1.47339	0.499785
	9	1.81101	3.81654	1.53765	2.3884	1.24433	9	1.19019	5.18142	1.06322	2.47827	2.34185	9	4.3959	1.61516	1.04074	4.01295	1.79441	9	1.10133	1.22571	1.02172	1.11625	0.102808
	10	1.65297	3.09092	0.675252	1.80638	1.21512	10	0.4146	0.75827	0.403989	0.52562	0.201551	10	2.96139	0.159675	0.0976773	3.30469	1.63576	10	1.46215	2.74899	1.9593	2.05681	0.648939

## Sheet: T47D 100524-A
	T47D	1005-A			1005-A			1005-A			1005-A			1005-A			1005-A			1005-A			1005-A			1005-A
	plot	p-EGFR			EGFR			p-ErbB2			ErbB2			p-ErbB3			ErbB3			p-ErbB4			ErbB4			b-actin
	1	4624.05		1	9336.6		1	6634.04		1	4906.97		1	8145.43		1	8817.02		1	3534.78		1	12594.2		1	15807
	2	10274.1		2	8190.27		2	7451.99		2	4250.56		2	12711.3		2	12090		2	4656.97		2	19179.2		2	14920.4
	3	24164.4		3	13766.3		3	8744.78		3	15305.8		3	23249.7		3	9584.77		3	14168.7		3	25422.6		3	14181.2
	4	20987.2		4	15705.8		4	3330.99		4	11324.7		4	24790.3		4	5771.63		4	12495.1		4	17944.7		4	13279.3
	5	5382.78		5	14509.8		5	3560.17		5	9880.46		5	6245.82		5	16506.1		5	3767.07		5	27754		5	12763.1
	6	6960.68		6	20436.6		6	7043.3		6	1909.62		6	2639.2		6	20702.6		6	13718.5		6	17977.8		6	12149.6
	7	8968.82		7	14569.3		7	9513.54		7	3118.47		7	1243.34		7	30663.2		7	12000		7	17383.1		7	11726.2
	8	9255		8	6015.36		8	6747.81		8	4983.07		8	8997.6		8	33549.9		8	14765.7		8	19283.6		8	12498.1
	9	2872.35		9	14242.5		9	5540.57		9	4919.37		9	4329.2		9	32647.4		9	18253.2		9	11683.4		9	13314.6
	10	687.335		10	13367.1		10	6126.02		10	1762.08		10	368.364		10	22615.2		10	7116.1		10	15949.5		10	13690.9
	T47D	1005-A			1005-A			1005-A			1005-A			1005-A			1005-A			1005-A			1005-A			1005-A
	ratio	p-EGFR			EGFR			p-ErbB2			ErbB2			p-ErbB3			ErbB3			p-ErbB4			ErbB4			b-actin
	1	0.292532		1	0.590663		1	0.419691		1	0.310431		1	0.515306		1	0.557793		1	0.223622		1	0.796752		1	1
	2	0.688593		2	0.548929		2	0.499448		2	0.284882		2	0.851936		2	0.810296		2	0.31212		2	1.28543		2	1
	3	1.70397		3	0.970745		3	0.616647		3	1.0793		3	1.63948		3	0.675879		3	0.999122		3	1.7927		3	1
	4	1.58044		4	1.18273		4	0.250841		4	0.852804		4	1.86684		4	0.434633		4	0.940943		4	1.35132		4	1
	5	0.421746		5	1.13686		5	0.278943		5	0.774144		5	0.489367		5	1.29327		5	0.295154		5	2.17455		5	1
	6	0.572915		6	1.68208		6	0.579715		6	0.157176		6	0.217226		7	1.70397		6	1.12914		6	1.4797		6	1
	7	0.764855		7	1.24246		7	0.811308		7	0.265941		7	0.106031		8	2.61494		7	1.02335		7	1.48242		7	1
	8	0.740511		8	0.481301		8	0.539906		8	0.398706		8	0.719916		9	2.68439		8	1.18143		8	1.54292		8	1
	9	0.215729		9	1.06969		9	0.416128		9	0.369472		9	0.325147		10	2.452		9	1.37091		9	0.877486		9	1
	10	0.0502038		10	0.97635		10	0.447452		10	0.128705		10	0.0269057		11	1.65184		10	0.519768		10	1.16497		10	1
	T47D	1005-A			1005-A			1005-A			1005-A			1005-A			1005-A			1005-A			1005-A			1005-A
	ratio	p-EGFR			EGFR			p-ErbB2			ErbB2			p-ErbB3			ErbB3			p-ErbB4			ErbB4			b-actin
	1	1		1	1		1	1		1	1		1	1		1	1		1	1		1	1		1	#DIV/0!
	2	2.35391		2	0.929344		2	1.19004		2	0.917697		2	1.65326		2	1.45268		2	1.39575		2	1.61334		2	1
	3	5.82492		3	1.64348		3	1.46929		3	3.47679		3	3.18156		3	1.2117		3	4.46791		3	2.25001		3	1
	4	5.40264		4	2.00237		4	0.597681		4	2.74716		4	3.62277		4	0.779202		4	4.20775		4	1.69604		4	1
	5	1.44171		5	1.92472		5	0.664639		5	2.49377		5	0.949662		5	2.31855		5	1.31988		5	2.72927		5	1
	6	1.95847		6	2.84779		6	1.38129		6	0.506314		6	0.421547		7	3.05485		6	5.04931		6	1.85717		6	1
	7	2.6146		7	2.10349		7	1.93311		7	0.856683		7	0.205763		8	4.68801		7	4.57625		7	1.86058		7	1
	8	2.53138		8	0.814848		8	1.28644		8	1.28436		8	1.39707		9	4.81253		8	5.28318		8	1.93651		8	1
	9	0.737456		9	1.81101		9	0.991511		9	1.19019		9	0.630978		10	4.3959		9	6.13051		9	1.10133		9	1
	10	0.171618		10	1.65297		10	1.06615		10	0.4146		10	0.0522131		11	2.96139		10	2.32432		10	1.46215		10	1

## Sheet: T47D 1028-A
	T47D	1028-A			1028-A			1028-A			1028-A			1028-A			1028-A			1028-A			1028-A			1028-A
	plot	p-EGFR			EGFR			p-ErbB2			ErbB2			p-ErbB3			p-ErbB3			ErbB3			ErbB4			b-actin
	1	4917.27		1	12819.3		1	13406.4		1	5783.8		1	9471.53		1	23539		1	4165.19		1	11051.6		1	18454.6
	2	17219.8		2	14367.3		2	5109.85		2	13153.3		2	9718.65		2	7748.99		2	4566.12		2	12548.2		2	15516.5
	3	19011.6		3	29362.2		3	8301.01		3	23981.9		3	15994.3		3	15667.5		3	3998.92		3	11493.2		3	15938.4
	4	17764.8		4	31733.7		4	6716.97		4	23554.1		4	12326.8		4	14784.3		4	2539.12		4	11181.4		4	12587.9
	5	9871.9		5	24615.7		5	6152.34		5	4211.07		5	384.778		5	218.657		5	18415.3		5	25577		5	13657.2
	6	10342.4		6	16937.9		6	16490.4		6	3560.42		6	6728.41		6	1874.55		6	4778.78		6	12252.5		6	12698.2
	7	16446.4		7	22047.3		7	14675.5		7	5817.9		7	10666.8		7	19093.4		7	10062.6		7	10626.1		7	9636.81
	8	16931.5		8	24689.9		8	6074.32		8	12353.8		8	15151.2		8	9118.97		8	4864.56		8	9515.09		8	10317.3
	9	16959.8		9	27128.7		9	4266.85		9	16617.1		9	16014.1		9	21081.3		9	7627.02		9	7511.15		9	10232.9
	10	4993.25		10	22935.3		10	14883.5		10	2538.57		10	698.849		10	2175.59		10	19128.7		10	17585.3		10	10682.1
	T47D	1028-A			1028-A			1028-A			1028-A			1028-A			1028-A			1028-A			1028-A			1028-A
	ratio	p-EGFR			EGFR			p-ErbB2			ErbB2			p-ErbB3			ErbB3			p-ErbB4			ErbB4			b-actin
	1	0.266452		1	0.694642		1	0.726453		1	0.313407		1	0.513235		1	1.27551		1	0.91791		1	0.598854		1	1
	2	1.10977		2	0.925934		2	0.329317		2	0.847694		2	0.626343		2	0.499403		2	0.560762		2	0.808699		2	1
	3	1.19282		3	1.84223		3	0.520818		3	1.50466		3	1.00351		3	0.983004		3	1.12483		3	0.721101		3	1
	4	1.41126		4	2.52098		4	0.533607		4	1.87117		4	0.979265		4	1.17449		4	1.33734		4	0.88827		4	1
	5	0.722835		5	1.8024		5	0.450483		5	0.308341		5	0.028174		5	0.0160104		5	0.0344407		5	1.87279		5	1
	6	0.814474		6	1.33388		6	1.29863		6	0.280387		6	0.529869		7	0.147623		6	1.96742		6	0.964895		6	1
	7	1.70662		7	2.28782		7	1.52285		7	0.603717		7	1.10688		8	1.9813		7	2.50455		7	1.10266		7	1
	8	1.64108		8	2.39306		8	0.588751		8	1.19739		8	1.46853		9	0.883852		8	2.66344		8	0.922247		8	1
	9	1.65738		9	2.65113		9	0.416975		9	1.62389		9	1.56497		10	2.06015		9	1.83908		9	0.734021		9	1
	10	0.467442		10	2.14708		10	1.39332		10	0.237648		10	0.0654226		11	0.203667		10	0.164393		10	1.64624		10	1
	T47D	1028-A			1028-A			1028-A			1028-A			1028-A			1028-A			1028-A			1028-A			1028-A
	ratio	p-EGFR			EGFR			p-ErbB2			ErbB2			p-ErbB3			ErbB3			p-ErbB4			ErbB4			b-actin
	1	1		1	1		1	1		1	1		1	1		1	1		1	1		1	1		1	#DIV/0!
	2	4.165		2	1.33297		2	0.453322		2	2.70477		2	1.22038		2	0.391531		2	0.610912		2	1.35041		2	1
	3	4.47667		3	2.65206		3	0.716934		3	4.80097		3	1.95526		3	0.770674		3	1.22542		3	1.20413		3	1
	4	5.2965		4	3.62918		4	0.734538		4	5.97042		4	1.90803		4	0.920795		4	1.45694		4	1.48328		4	1
	5	2.71281		5	2.59472		5	0.620114		5	0.983835		5	0.054895		5	0.0125521		5	0.0375208		5	3.12728		5	1
	6	3.05673		6	1.92024		6	1.78764		6	0.894639		6	1.03241		7	0.115736		6	2.14337		6	1.61124		6	1
	7	6.40497		7	3.29353		7	2.09629		7	1.9263		7	2.15667		8	1.55333		7	2.72854		7	1.84128		7	1
	8	6.159		8	3.44503		8	0.810446		8	3.82055		8	2.86131		9	0.692939		8	2.90164		8	1.54002		8	1
	9	6.22018		9	3.81654		9	0.573987		9	5.18142		9	3.04923		10	1.61516		9	2.00355		9	1.22571		9	1
	10	1.75432		10	3.09092		10	1.91798		10	0.75827		10	0.127471		11	0.159675		10	0.179095		10	2.74899		10	1

## Sheet: T47D 1028-B
	T47D	1028-B			1028-B			1028-B			1028-B			1028-B			1028-B			1028-B			1028-B			1028-B
	plot	p-EGFR			EGFR			p-ErbB2			ErbB2			ErbB3			p-ErbB4			p-ErbB4			ErbB4			b-actin
	1	2697.69		1	7547.1		1	1835.86		1	7063.92		1	16448.4		1	16939.6		1	9821.6		1	7310.58		1	11813.3
	2	3844.57		2	7636.94		2	3439.22		2	10755.4		2	21400.1		2	8701.07		2	11541		2	7208.22		2	13443.7
	3	5686.03		3	12398.4		3	8199.12		3	10481.7		3	25133.1		3	17927.9		3	13479.1		3	9109.41		3	13037.5
	4	6339.98		4	13122.3		4	7516.42		4	18109.6		4	22267.8		4	16834.3		4	22848.7		4	9873.51		4	11740.6
	5	60.536		5	4309.54		5	236.607		5	4540.61		5	31962		5	470.364		5	515.607		5	17993.9		5	11224.2
	6	9909.88		6	14254.7		6	7585.59		6	2642.57		6	9543.92		6	24982.8		6	14272.4		6	15622.3		6	11442
	7	14378.2		7	15060.2		7	10867.4		7	11299.2		7	16991.2		7	24135.9		7	14103.4		7	9882.68		7	12809.4
	8	13422.8		8	11583.4		8	12816.8		8	9313.41		8	17247.4		8	27479.5		8	12767		8	7142.2		8	12230.7
	9	17922.8		9	12387.7		9	16697.4		9	8017.12		9	22035.1		9	18819		9	18471		9	7973.27		9	12610.2
	10	338.021		10	5408.63		10	1364.06		10	3028.71		10	27689		10	1756.06		10	1628.96		10	15201.8		10	12537.6
	T47D	1028-B			1028-B			1028-B			1028-B			1028-B			1028-B			1028-B			1028-B			1028-B
	ratio	p-EGFR			EGFR			p-ErbB2			ErbB2			p-ErbB3			ErbB3			p-ErbB4			ErbB4			b-actin
	1	0.22836		1	0.638864		1	0.155406		1	0.597964		1	1.39237		1	1.43395		1	0.831402		1	0.618843		1	1
	2	0.285976		2	0.56807		2	0.255825		2	0.800036		2	1.59183		2	0.647224		2	0.858469		2	0.53618		2	1
	3	0.436128		3	0.950975		3	0.628886		3	0.803963		3	1.92775		3	1.3751		3	1.03387		3	0.698706		3	1
	4	0.540003		4	1.11768		4	0.640205		4	1.54247		4	1.89664		4	1.43385		4	1.94612		4	0.840969		4	1
	5	0.00539336		5	0.383952		5	0.0210801		5	0.404538		5	2.8476		5	0.0419063		5	0.0459372		5	1.60314		5	1
	6	0.866097		6	1.24582		6	0.66296		6	0.230953		6	0.834112		7	2.18343		6	1.24736		6	1.36535		6	1
	7	1.12247		7	1.17571		7	0.848394		7	0.8821		7	1.32646		8	1.88423		7	1.10101		7	0.771517		7	1
	8	1.09747		8	0.947078		8	1.04792		8	0.76148		8	1.41018		9	2.24677		8	1.04386		8	0.583958		8	1
	9	1.42129		9	0.982352		9	1.32412		9	0.635765		9	1.7474		10	1.49237		9	1.46477		9	0.632287		9	1
	10	0.0269607		10	0.431394		10	0.108798		10	0.241571		10	2.20848		11	0.140064		10	0.129927		10	1.2125		10	1
	T47D	1028-B			1028-B			1028-B			1028-B			1028-B			1028-B			1028-B			1028-B			1028-B
	ratio	p-EGFR			EGFR			p-ErbB2			ErbB2			p-ErbB3			ErbB3			p-ErbB4			ErbB4			b-actin
	1	1		1	1		1	1		1	1		1	1		1	1		1	1		1	1		1	#DIV/0!
	2	1.2523		2	0.889188		2	1.64617		2	1.33793		2	1.14326		2	0.451359		2	1.03256		2	0.866422		2	1
	3	1.90982		3	1.48854		3	4.04672		3	1.3445		3	1.38451		3	0.958962		3	1.24352		3	1.12905		3	1
	4	2.3647		4	1.74948		4	4.11956		4	2.57954		4	1.36217		4	0.99993		4	2.34077		4	1.35894		4	1
	5	0.0236177		5	0.600991		5	0.135645		5	0.676527		5	2.04516		5	0.0292245		5	0.0552527		5	2.59054		5	1
	6	3.79267		6	1.95005		6	4.26598		6	0.386233		6	0.599061		7	1.52267		6	1.50031		6	2.20629		6	1
	7	4.91535		7	1.84032		7	5.4592		7	1.47517		7	0.952666		8	1.31402		7	1.32429		7	1.24671		7	1
	8	4.80587		8	1.48244		8	6.74311		8	1.27346		8	1.01279		9	1.56684		8	1.25554		8	0.943629		8	1
	9	6.2239		9	1.53765		9	8.52038		9	1.06322		9	1.25499		10	1.04074		9	1.7618		9	1.02172		9	1
	10	0.118062		10	0.675252		10	0.700088		10	0.403989		10	1.58614		11	0.0976773		10	0.156274		10	1.9593		10	1
