# Supplementary material for: Blocking cancer-fibroblast mutualism inhibits proliferation of endocrine therapy resistant breast cancer
Source: Mol Syst Biol. 2025 May 8;21(7):825–55. doi: 10.1038/s44320-025-00104-6 (PMC12222798; doi:10.1038/s44320-025-00104-6)
Supplement: Supplementary file 8 — Source data Fig. 3 [file 44320_2025_104_MOESM8_ESM.zip]

Archive with 20 entries (19 files):
- Figure 3/
- __MACOSX/._Figure 3
- Figure 3/.DS_Store
- __MACOSX/Figure 3/._.DS_Store
- Figure 3/SourceData_Figure_3C_DiscoveryFibroblastERBBLigands.csv
- __MACOSX/Figure 3/._SourceData_Figure_3C_DiscoveryFibroblastERBBLigands.csv
- Figure 3/SourceData_Figure_3D_CAF images with TGFb1 treament.zip
- __MACOSX/Figure 3/._SourceData_Figure_3D_CAF images with TGFb1 treament.zip
- Figure 3/SourceData_Figure_3E_qPCR TGFBeta fibroblast priming.csv
- __MACOSX/Figure 3/._SourceData_Figure_3E_qPCR TGFBeta fibroblast priming.csv
- Figure 3/SourceData_Figure_3A_ValidationTumortoCancerComms.csv
- __MACOSX/Figure 3/._SourceData_Figure_3A_ValidationTumortoCancerComms.csv
- Figure 3/SourceData_Figure_3A_DiscoveryTumortoCancerComms.csv
- __MACOSX/Figure 3/._SourceData_Figure_3A_DiscoveryTumortoCancerComms.csv
- Figure 3/SourceData_Figure_3C_ValidationFibroblastERBBLigands.csv
- __MACOSX/Figure 3/._SourceData_Figure_3C_ValidationFibroblastERBBLigands.csv
- Figure 3/SourceData_Figure_3B_DiscoveryFibrotoCancerComms.csv
- __MACOSX/Figure 3/._SourceData_Figure_3B_DiscoveryFibrotoCancerComms.csv
- Figure 3/SourceData_Figure_3B_ValidationFibrotoCancerComms.csv
- __MACOSX/Figure 3/._SourceData_Figure_3B_ValidationFibrotoCancerComms.csv
