# Supplementary material for: Blocking cancer-fibroblast mutualism inhibits proliferation of endocrine therapy resistant breast cancer
Source: Mol Syst Biol. 2025 May 8;21(7):825–55. doi: 10.1038/s44320-025-00104-6 (PMC12222798; doi:10.1038/s44320-025-00104-6)
Supplement: Supplementary file 8 — Source data Fig. 3 [file 44320_2025_104_MOESM8_ESM.zip › Figure 3/SourceData_Figure_3C_DiscoveryFibroblastERBBLigands.csv]

	Cell.ID	Timepoint	Day	Patient.Study.ID	V1	V3	NRG1	NRG2	NRG3	EGF	HBEGF	AREG	TGFA	SEMA4D	HLA_A	EFNB1	ICAM1	GNAI2	CDH1	ANXA1	ADAM17
1	FEL011_S_AACAAGATCTTCACGC	Pre treatment	0	001-138	-0.423106231991197	2.36383236143424	0	0	511.6	0	0	0	0	0	0	0	0	170.53	0	0	85.27
2	FEL011_S_ACCCTCAAGAAGGGAT	Pre treatment	0	001-138	0.178173797313955	1.95893030263182	0	0	0	0	0	0	0	0	0	0	0	0	0	0	0
3	FEL011_S_ACGTTCCAGTACTCGT	Pre treatment	0	001-138	-0.880791152147096	1.04210269143554	0	0	0	0	0	0	0	0	427.9	0	0	0	0	427.9	0
4	FEL011_S_ACTATCTCAGCAATTC	Pre treatment	0	001-138	0.511099760644331	1.95532346961094	0	0	0	0	0	0	0	0	0	0	0	120.99	0	0	0
5	FEL011_S_AGCTACATCAGCAGAG	Pre treatment	0	001-138	-1.50003744180699	0.033222665077049	0	0	0	0	0	0	0	0	0	0	0	0	0	0	0
6	FEL011_S_ATCTTCACACACAGCC	Pre treatment	0	001-138	0.994676602844864	1.50052573341603	0	0	0	0	0	0	0	0	0	0	0	0	0	0	0
7	FEL011_S_ATCTTCATCATTGGTG	Pre treatment	0	001-138	-0.743106340817033	0.95973681766422	0	0	0	0	0	0	0	180.2	0	0	0	0	0	0	810.88
8	FEL011_S_CAACCTCTCTACTTCA	Pre treatment	0	001-138	-0.636464109858944	1.26787763088349	0	0	0	0	0	0	0	0	0	0	0	0	0	201.17	201.17
9	FEL011_S_CAAGACTGTATTTCTC	Pre treatment	0	001-138	-0.104901987842031	2.32194397664571	0	0	0	0	0	0	0	140.85	563.38	0	140.85	704.23	0	0	0
10	FEL011_S_CAAGAGGCAGTCGGTC	Pre treatment	0	001-138	0.373725445989968	2.16709253237119	400.36	0	0	0	0	0	0	0	0	0	0	100.09	100.09	100.09	0
11	FEL011_S_CACGGGTTCCGACAGC	Pre treatment	0	001-138	-0.878066328604647	0.784051800060413	0	0	0	0	0	0	0	0	0	0	0	0	0	0	0
12	FEL011_S_CACTGTCCAAGTCCCG	Pre treatment	0	001-138	-0.640253898940465	-0.214663953723461	0	0	0	0	0	0	0	0	281.53	281.53	0	281.53	0	0	281.53
13	FEL011_S_CATGCAACAACGTATC	Pre treatment	0	001-138	-0.0903901652317613	1.62227263379695	0	0	0	0	0	0	0	0	0	0	0	0	0	0	0
14	FEL011_S_CCCAACTAGCATCAGG	Pre treatment	0	001-138	-0.14983208083951	2.22710090574422	0	0	0	0	0	0	0	88.47	0	0	88.47	0	0	0	88.47
15	FEL011_S_CTAAGTGAGGTACAAT	Pre treatment	0	001-138	-0.356597775348283	0.307709211674649	0	0	0	0	0	0	0	0	0	0	0	0	0	469.92	0
16	FEL011_S_CTTACCGTCTCTTCAA	Pre treatment	0	001-138	-0.869982895122361	0.87719604943037	0	0	0	0	0	0	0	0	0	0	0	0	0	0	356.89
17	FEL011_S_GAAACCTCAAGCCATT	Pre treatment	0	001-138	-0.763339359707403	0.744733267797723	0	0	0	0	0	0	0	0	0	942.06	0	0	0	0	0
18	FEL011_S_GAACACTGTAATGATG	Pre treatment	0	001-138	-1.30037523246201	0.0976871277116517	0	0	0	0	0	0	0	0	0	0	0	336.81	0	336.81	0
19	FEL011_S_GCCATGGTCTGTGCTC	Pre treatment	0	001-138	0.223897347690334	1.68743542904736	0	0	0	0	0	0	0	0	0	0	0	0	0	0	0
20	FEL011_S_GGCACGTTCTAAGGAA	Pre treatment	0	001-138	-0.8267927410113	2.2198515544873	0	0	0	0	0	0	0	0	0	0	0	0	0	0	0
21	FEL011_S_GTAACACGTATGTCTG	Pre treatment	0	001-138	-0.0618709515044155	2.19275174072391	0	0	0	0	0	0	0	0	534.19	0	0	801.28	0	0	0
22	FEL011_S_GTACAACTCCCTCAAC	Pre treatment	0	001-138	-0.618089642955651	-0.49861500663866	0	0	0	0	0	0	0	0	0	0	0	0	0	0	0
23	FEL011_S_GTAGAAACACGCAGTC	Pre treatment	0	001-138	-0.452696791834566	2.1117703894924	0	0	0	0	0	0	0	0	477.33	0	0	0	0	0	0
24	FEL011_S_GTCAAGTAGGTTTACC	Pre treatment	0	001-138	-0.324209676589339	2.69184079384331	0	0	0	0	0	0	0	0	0	0	0	0	0	119.23	119.23
25	FEL011_S_GTTCGCTGTTTCTATC	Pre treatment	0	001-138	1.12903615107169	0.106491144373937	0	0	642.95	0	0	0	0	0	428.63	0	0	0	0	0	214.32
26	FEL011_S_GTTTACTTCCTGGCTT	Pre treatment	0	001-138	0.961736113772203	2.05631125708271	0	0	0	0	0	0	0	0	0	0	0	0	0	0	0
27	FEL011_S_TCACATTCATCCTGTC	Pre treatment	0	001-138	-0.440790014586324	0.993099624363232	0	0	0	0	0	0	0	0	0	0	0	0	292.4	0	877.19
28	FEL011_S_TCCGATCAGCATGATA	Pre treatment	0	001-138	-0.729799129772679	0.707798002258677	0	0	1302.08	0	0	0	0	434.03	434.03	0	0	0	0	0	0
29	FEL011_S_TCGCACTTCTAGCCTC	Pre treatment	0	001-138	-0.887058900704255	1.11412187999109	0	0	0	0	0	0	0	0	0	0	0	0	0	434.59	0
30	FEL011_S_TCTAACTAGTTGAATG	Pre treatment	0	001-138	-1.13831010982976	0.175079884807479	0	0	0	0	0	0	0	0	403.55	0	0	0	0	0	0
31	FEL011_S_TGAGTCAAGACTCCGC	Pre treatment	0	001-138	-0.487993128122037	2.3080603329484	0	0	0	0	0	0	0	0	0	0	0	0	0	0	0
32	FEL011_S_TTAATCCGTCGTGGAA	Pre treatment	0	001-138	-0.184777374191626	0.664102853331244	0	0	0	0	0	0	0	0	0	0	0	0	0	0	477.33
33	FEL011_S_TTCTTCCAGCAGTCTT	Pre treatment	0	001-138	-0.0665775368237357	2.23951890411692	0	0	0	0	0	0	0	0	137.67	0	0	413	0	137.67	137.67
34	FEL011_S_TTTCACACATTCTCTA	Pre treatment	0	001-138	-0.357014197908435	-0.538526784001753	0	0	0	0	0	0	0	0	353.11	0	0	0	0	0	0
35	FEL012_E_ACGGTCGAGACTCATC	Post treatment	180	001-101	0.780878232022993	1.04048539048829	185.22	0	0	0	0	0	0	0	0	0	0	0	0	0	555.66
36	FEL012_E_AGACCCGCACATCCCT	Post treatment	180	001-101	1.22199567300219	-0.0342800038167639	194.55	0	0	0	0	0	0	0	0	0	0	0	194.55	4085.6	0
37	FEL012_E_ATGAAAGTCATCCTGC	Post treatment	180	001-101	1.09393419114493	-0.379226218073215	0	0	0	0	298.42	0	0	0	0	0	0	0	0	0	298.42
38	FEL012_E_ATGCCTCTCCGACAGC	Post treatment	180	001-101	-0.851483943257186	0.123570180437972	0	0	0	0	0	0	0	0	0	0	0	0	189.04	0	0
39	FEL012_E_ATTCCCGTCGGTTCAA	Post treatment	180	001-101	-0.504325712862711	0.511855524096197	0	0	0	0	0	0	0	0	0	0	0	0	0	0	895.66
40	FEL012_E_CATCCACTCTAGTACG	Post treatment	180	001-101	0.378766082064265	0.09558582056648	0	0	0	0	0	0	0	0	0	0	0	0	0	0	680.74
41	FEL012_E_GGCAGTCCACTTCATT	Post treatment	180	001-101	0.882890451315434	-0.775133798745552	0	0	0	0	0	0	0	0	0	0	0	238.15	0	714.46	714.46
42	FEL012_E_GGTGATTCACAGCCAC	Post treatment	180	001-101	0.876611441513567	0.971706741213943	0	0	0	0	0	0	0	0	0	0	0	391.7	391.7	0	391.7
43	FEL012_E_GTGCACGCAGGTTTAC	Post treatment	180	001-101	-0.626489441705402	-0.206256166611288	1623.9	0	0	0	0	0	0	0	0	0	0	0	0	324.78	324.78
44	FEL012_E_TACTTGTTCCCATGGG	Post treatment	180	001-101	1.24322218099171	2.03987277168884	0	0	0	0	0	0	0	0	0	0	0	0	431.22	0	431.22
45	FEL012_E_TGCAGTAAGATGTTAG	Post treatment	180	001-101	-0.912733786219808	-1.24077158547079	0	0	0	0	0	0	0	0	0	0	0	154.04	0	0	308.07
46	FEL012_S_AAAGGATGTGTCCTAA	Pre treatment	0	001-101	0.437276838824377	2.17463843311208	173.67	0	0	0	0	0	0	0	0	0	0	173.67	347.34	173.67	347.34
47	FEL012_S_AAAGTGATCGCTCCTA	Pre treatment	0	001-101	-0.285632472667216	2.17468891773761	0	0	0	0	0	0	0	0	0	0	0	0	0	0	0
48	FEL012_S_AACAAAGTCGTGTGAT	Pre treatment	0	001-101	0.917310659543879	2.11421284194763	397.06	397.06	0	0	0	0	198.53	0	198.53	0	198.53	0	0	0	397.06
49	FEL012_S_AACAGGGCAGCTCATA	Pre treatment	0	001-101	-0.314037637898015	2.20862345376286	0	0	0	0	0	0	0	0	0	0	331.9	0	0	0	0
50	FEL012_S_AACCACATCTTCCCGA	Pre treatment	0	001-101	-0.793167340155604	2.22700224716419	0	0	0	0	0	0	0	0	0	0	0	0	0	0	0
51	FEL012_S_AAGCATCTCGGTCGAC	Pre treatment	0	001-101	1.14454079761079	2.12047338164419	486.62	0	0	0	0	0	0	0	0	0	0	0	973.24	0	486.62
52	FEL012_S_ACGATCAAGATGGCAC	Pre treatment	0	001-101	-0.547923316011248	1.98095133417597	0	0	0	0	0	0	0	401.61	0	0	0	0	0	0	200.8
53	FEL012_S_ACGCACGGTACTGTTG	Pre treatment	0	001-101	0.805567728288804	1.67212164123244	717.78	0	0	0	0	0	65.25	0	0	0	0	0	261.01	65.25	130.51
54	FEL012_S_ACGGTTACATCGCTCT	Pre treatment	0	001-101	0.897457002344059	2.04821742625227	462.96	0	0	0	0	0	0	0	462.96	0	0	0	0	462.96	0
55	FEL012_S_ACTTAGGCAGTCTACA	Pre treatment	0	001-101	0.180787554470268	2.36665018007805	0	0	0	0	0	0	0	0	0	0	0	0	0	0	953.29
56	FEL012_S_ACTTAGGTCGCTCCTA	Pre treatment	0	001-101	1.20791595815555	2.20548926301635	475.96	0	0	0	0	0	0	0	0	0	0	0	475.96	0	0
57	FEL012_S_AGAAGTAGTATTGAGA	Pre treatment	0	001-101	-0.766509305537484	1.73513502841078	0	0	1889.47	0	0	0	0	0	0	0	0	0	0	0	0
58	FEL012_S_AGATGCTCAGTGTGCC	Pre treatment	0	001-101	0.582545699059281	2.488184930885	0	0	0	0	0	0	0	0	0	0	0	398.25	0	398.25	398.25
59	FEL012_S_AGCGCTGCATCCGCGA	Pre treatment	0	001-101	-0.400062696031272	2.2501502162715	0	0	0	0	0	0	0	0	0	0	0	0	0	457.04	0
60	FEL012_S_AGCTTCCTCCACACCT	Pre treatment	0	001-101	0.501117462223737	1.42499497290806	0	0	0	80.26	0	0	0	0	80.26	0	0	0	160.53	0	80.26
61	FEL012_S_AGGGCTCCAGGTTCAT	Pre treatment	0	001-101	0.960300434915578	2.06416512513434	4342.16	0	0	0	0	0	0	0	0	0	0	0	0	0	868.43
62	FEL012_S_AGTGACTAGTCACGAG	Pre treatment	0	001-101	0.397913436845988	2.18314854467215	0	0	0	0	0	0	0	274.95	0	0	0	0	0	0	549.9
63	FEL012_S_AGTGTTGTCCGCTTAC	Pre treatment	0	001-101	0.250044902164596	1.95301238444613	0	0	0	0	0	0	0	0	0	0	0	0	0	0	399.36
64	FEL012_S_AGTTAGCGTTTGACAC	Pre treatment	0	001-101	0.281850683384256	2.49772056534666	0	0	0	0	0	0	0	0	0	0	0	0	0	0	0
65	FEL012_S_ATCCCTGTCGGACGTC	Pre treatment	0	001-101	-0.505110973549007	1.98903297318643	0	0	0	0	0	0	0	0	0	0	0	0	0	0	431.03
66	FEL012_S_ATCGATGAGCGATGGT	Pre treatment	0	001-101	-0.729668925488566	2.33162781662399	0	0	0	0	0	0	0	0	0	0	0	0	0	0	0
67	FEL012_S_ATTACCTCAGCTTCGG	Pre treatment	0	001-101	-0.101317271207318	1.52216939427589	0	0	1041.31	0	0	0	0	0	0	0	0	0	0	0	0
68	FEL012_S_CAACAGTTCTCTCTTC	Pre treatment	0	001-101	0.620808375963202	1.45946428541275	271.96	0	3263.53	0	0	0	0	0	0	0	0	0	0	0	271.96
69	FEL012_S_CACTTCGGTTTACACG	Pre treatment	0	001-101	0.387501568486041	2.44586794615973	0	0	0	0	0	0	0	216.78	0	0	0	0	0	0	0
70	FEL012_S_CAGCACGCAGCTGGTC	Pre treatment	0	001-101	0.832665106395644	1.78309991477318	0	184.23	0	276.34	0	0	0	0	0	0	0	92.11	92.11	92.11	92.11
71	FEL012_S_CCAATTTAGGGACACT	Pre treatment	0	001-101	0.167547058392094	2.01045311181609	0	0	0	0	0	0	0	307.22	0	0	0	0	0	0	307.22
72	FEL012_S_CCACGAGCATCAACCA	Pre treatment	0	001-101	-0.467899501467886	2.59866119894797	0	0	150.63	0	0	0	0	0	0	0	0	75.31	75.31	75.31	451.88
73	FEL012_S_CCCAACTCATAGATCC	Pre treatment	0	001-101	0.967764746322938	2.08909443614895	604.96	0	0	0	0	0	0	0	302.48	0	0	0	0	0	0
74	FEL012_S_CCCATTGTCCTTCTTC	Pre treatment	0	001-101	-0.227944580443953	2.74645362144188	0	165.65	0	0	0	0	0	0	0	0	0	0	0	331.29	331.29
75	FEL012_S_CCGGACAGTCAAGCCC	Pre treatment	0	001-101	-0.708357940249167	2.13266233714814	0	0	0	0	0	0	0	0	0	0	0	0	0	613.5	0
76	FEL012_S_CCGGTGAAGAGGGCGA	Pre treatment	0	001-101	0.508321595956311	2.10850201833845	0	0	0	0	0	0	0	0	0	0	0	258.06	0	0	0
77	FEL012_S_CCTCAGTTCTAGTTCT	Pre treatment	0	001-101	-0.0210091972605546	1.76619509272879	0	0	0	0	0	0	0	0	0	0	0	0	0	0	0
78	FEL012_S_CCTCCTCTCTGCTCTG	Pre treatment	0	001-101	-0.135280798246457	2.25298467168774	223.51	0	0	0	0	0	0	0	0	0	0	0	0	0	0
79	FEL012_S_CGATGCGTCGCCGAGT	Pre treatment	0	001-101	0.849895411706445	2.00458573301425	2770.08	0	0	0	0	0	0	0	0	0	0	0	0	0	0
80	FEL012_S_CTAACCCCAAAGGCAC	Pre treatment	0	001-101	-0.520713721450645	1.85214415375272	0	0	0	0	0	0	0	0	274.27	0	0	0	0	0	0
81	FEL012_S_CTGAATGGTAAGCAAT	Pre treatment	0	001-101	1.16626670152581	2.225520313596	1768.66	0	0	0	0	0	0	0	0	0	353.73	0	0	353.73	0
82	FEL012_S_CTGCCATCAACTGCCG	Pre treatment	0	001-101	-0.319691405774097	2.58139919101944	0	0	0	0	0	0	0	0	0	0	0	0	0	238.55	0
83	FEL012_S_CTTCCGAGTACCCGAC	Pre treatment	0	001-101	0.398796951766658	1.85939218396946	0	0	0	0	0	0	0	190.69	0	0	0	0	0	190.69	190.69
84	FEL012_S_CTTCCTTGTCTGATCA	Pre treatment	0	001-101	-0.715693895061258	1.38528774547178	229.18	0	0	0	0	0	0	76.39	0	0	0	0	76.39	0	0
85	FEL012_S_GACATCAAGGTTGAGC	Pre treatment	0	001-101	1.02481021639777	2.10046875991807	375.38	0	0	0	0	0	0	0	0	0	0	0	375.38	375.38	375.38
86	FEL012_S_GACCTTCTCAATCTCT	Pre treatment	0	001-101	0.998661600451915	2.13954732018619	0	0	0	0	0	0	0	0	0	0	0	0	0	0	400.32
87	FEL012_S_GATCGTACAAGTAGTA	Pre treatment	0	001-101	-0.289282181307695	2.12948651111759	0	0	0	0	0	0	0	0	0	0	0	161	0	0	0
88	FEL012_S_GATCGTAGTATTTCCT	Pre treatment	0	001-101	0.98137681919136	2.13949297789774	2472.8	0	0	0	0	0	0	0	0	0	0	0	0	0	0
89	FEL012_S_GATGATCCACTGAATC	Pre treatment	0	001-101	1.02073235793151	2.10884520561882	397.46	0	0	0	0	0	794.91	0	0	0	0	0	794.91	1192.37	397.46
90	FEL012_S_GCAGGCTGTACGCTTA	Pre treatment	0	001-101	0.248031461666117	2.30369461680214	0	0	0	0	0	0	0	0	0	0	0	0	0	0	314.27
91	FEL012_S_GCCATGGAGATCGCTT	Pre treatment	0	001-101	0.921507126006999	2.07240682230357	898.07	0	0	0	0	0	0	0	0	0	0	0	0	0	0
92	FEL012_S_GCCGTGACAATGTTGC	Pre treatment	0	001-101	-0.138072188185869	2.60952615951329	0	0	0	0	0	0	0	0	181.82	0	0	0	0	0	181.82
93	FEL012_S_GGAGAACAGAGTCCGA	Pre treatment	0	001-101	0.957387945505948	2.11622132875625	0	0	0	0	0	0	0	0	0	0	0	0	0	0	0
94	FEL012_S_GGCGTCAGTACAGTTC	Pre treatment	0	001-101	-0.506708460806954	2.29863766962478	0	0	0	0	0	0	0	0	0	0	0	0	0	0	264.97
95	FEL012_S_GTCATGACAAACGAGC	Pre treatment	0	001-101	-0.224652595915579	1.87157330812892	0	0	0	0	0	0	0	0	0	0	0	0	0	895.66	0
96	FEL012_S_GTCATTTTCTAGCATG	Pre treatment	0	001-101	-0.46499117278075	2.09157278032287	0	0	0	0	0	0	0	0	0	0	314.07	0	0	0	628.14
97	FEL012_S_GTGCTGGCACCGTACG	Pre treatment	0	001-101	-0.451951786844063	1.9991790136327	0	0	0	0	0	0	0	0	0	0	0	0	0	0	0
98	FEL012_S_GTGTCCTAGGGCCCTT	Pre treatment	0	001-101	-0.513616351561722	2.30730869292765	0	0	771.31	0	0	0	0	0	0	0	0	0	0	0	0
99	FEL012_S_TAACGACCACACCTGG	Pre treatment	0	001-101	-0.65616215530209	2.32654696954779	0	0	0	0	0	0	0	0	0	0	0	0	0	0	197.47
100	FEL012_S_TACAACGCAATACGCT	Pre treatment	0	001-101	1.16883104038885	2.08039309192675	0	0	0	0	0	0	0	0	0	0	0	0	0	0	0
101	FEL012_S_TACACCCAGTGCAACG	Pre treatment	0	001-101	-0.337157416808484	2.17004141920413	0	0	0	0	0	0	0	0	0	0	0	0	0	0	0
102	FEL012_S_TACCCACGTTGACTAC	Pre treatment	0	001-101	-0.141328384020244	2.38904902543674	0	0	1226.99	0	0	0	0	0	0	0	0	0	0	0	920.25
103	FEL012_S_TACTGCCTCCCGAGGT	Pre treatment	0	001-101	-0.201963352860294	2.21823201394077	0	0	0	0	0	0	0	0	0	0	0	182.13	0	91.07	273.2
104	FEL012_S_TCAGCAAGTGGGCTTC	Pre treatment	0	001-101	0.502429529087309	2.26962035700749	0	0	0	0	0	0	0	0	0	0	424.09	0	0	212.04	0
105	FEL012_S_TCAGTGATCTGAGCAT	Pre treatment	0	001-101	-0.640657941497536	1.21566698993705	0	0	0	0	0	0	0	0	0	0	0	0	0	0	337.15
106	FEL012_S_TCAGTTTCAGAGTCTT	Pre treatment	0	001-101	-0.128142998989658	2.51782768098133	0	0	0	0	0	0	0	0	293.77	0	0	0	0	293.77	0
107	FEL012_S_TCATCATGTCGTTCAA	Pre treatment	0	001-101	1.08024961025824	2.50177135944072	0	0	0	0	0	0	0	0	0	0	0	0	0	356	0
108	FEL012_S_TCGAAGTCAACCGGAA	Pre treatment	0	001-101	0.0300484545500242	1.30177645787345	0	0	0	0	0	0	0	0	0	0	0	0	192.23	0	384.47
109	FEL012_S_TGACAGTCACAACATC	Pre treatment	0	001-101	0.603794425459011	2.47683141247484	190.95	0	0	0	0	0	0	0	0	0	0	190.95	0	0	381.9
110	FEL012_S_TGACAGTCATCTAACG	Pre treatment	0	001-101	-0.382205590956002	1.46146936994177	0	0	0	0	0	0	0	0	0	0	0	389.86	0	0	0
111	FEL012_S_TGATCTTCATCCGCGA	Pre treatment	0	001-101	0.0327910732054518	2.68307205589797	0	0	0	0	0	0	0	620.83	0	0	0	0	0	0	0
112	FEL012_S_TGCGGCATCCTAGCCT	Pre treatment	0	001-101	0.397982913813447	2.38924353669893	170.82	0	0	0	0	0	0	0	0	0	0	0	0	0	170.82
113	FEL012_S_TGGGCGTAGGATGTTA	Pre treatment	0	001-101	1.08106996635694	2.12698938263771	0	0	0	0	0	0	0	0	0	0	0	482.86	0	0	482.86
114	FEL012_S_TGTTGGACAAGGATGC	Pre treatment	0	001-101	0.371138834141148	2.29426911074924	0	0	0	0	0	0	0	0	0	0	0	0	0	0	0
115	FEL012_S_TTAATCCTCATAAGGA	Pre treatment	0	001-101	-0.663575446890472	0.424907622095435	0	0	0	0	0	0	0	0	0	0	0	0	0	0	456
116	FEL012_S_TTACAGGCAACTCGTA	Pre treatment	0	001-101	1.17051380206424	2.26831968338256	1733.1	0	0	0	0	0	0	0	0	0	0	0	0	0	0
117	FEL012_S_TTGTGGAGTCCCTCAT	Pre treatment	0	001-101	0.612583238072862	2.02271932988739	0	0	0	0	0	0	0	0	0	210.53	0	0	631.58	210.53	631.58
118	FEL012_S_TTTGATCCAAATTGCC	Pre treatment	0	001-101	0.891531424626089	2.03140303815651	0	432.71	0	0	0	0	0	0	0	0	0	0	0	0	1298.14
119	FEL013_E_CCTTCAGAGTAGACCG	Post treatment	180	001-102	2.68333470487707	0.275928038748412	0	0	0	0	0	0	0	0	0	0	0	0	0	1615.03	146.82
120	FEL013_E_GGTTAACCACCTCTGT	Post treatment	180	001-102	-0.763225392258321	-0.519446927827844	0	0	0	0	0	0	0	0	0	0	0	0	0	0	432.9
121	FEL013_E_GTCTCACGTCGCTTGG	Post treatment	180	001-102	-0.0285335717982402	1.23754211492701	0	0	0	0	0	0	0	0	1138.79	0	0	142.35	0	0	0
122	FEL013_E_TCATTTGCACTACACA	Post treatment	180	001-102	1.99272468062749	1.249100298006	0	0	0	0	0	0	0	0	0	0	0	0	0	258.93	1035.73
123	FEL013_S_GTGTTCCGTGGCATCC	Pre treatment	0	001-102	1.00729822697509	0.957719345325463	412.71	0	0	0	0	0	0	0	0	0	0	0	0	0	0
124	FEL013_S_TGAGCATCACTCAGAT	Pre treatment	0	001-102	0.350454743500818	0.327200185956353	0	0	0	0	0	0	0	0	318.37	0	0	0	0	0	0
125	FEL014_E_AACAAAGCAACCACAT	Post treatment	180	001-103	0.82850687481201	2.26277866615882	0	0	0	0	0	0	0	0	254.32	0	0	0	0	254.32	254.32
126	FEL014_E_AAGCATCCAAGGCAAC	Post treatment	180	001-103	0.290717292042451	2.51547299886445	0	0	0	0	0	0	0	0	0	0	0	0	0	0	0
127	FEL014_E_AAGTGAATCGACTCCT	Post treatment	180	001-103	-0.76269334553311	1.86174466134541	0	0	0	0	0	0	0	0	0	0	0	0	0	0	1002.34
128	FEL014_E_ACAGCCGGTGCTCTCT	Post treatment	180	001-103	0.592599509634204	2.39501491203342	0	0	0	0	0	0	0	0	446.63	0	0	0	0	0	893.26
129	FEL014_E_AGCTACAAGTCCGTCG	Post treatment	180	001-103	-0.733601260822106	1.90975985956701	0	0	0	0	0	0	0	0	0	0	0	0	0	0	0
130	FEL014_E_AGGTCTAAGAATGTTG	Post treatment	180	001-103	-0.526794905545452	0.337364435509206	0	0	0	0	0	0	0	90.17	0	0	0	0	0	0	0
131	FEL014_E_AGGTTACGTGCCTTTC	Post treatment	180	001-103	-0.306919583478972	2.17440954369118	0	0	0	0	0	0	0	0	0	0	208.51	417.01	0	0	0
132	FEL014_E_AGTTAGCGTGCGACAA	Post treatment	180	001-103	0.675034811303475	2.0361157801718	0	0	0	0	0	0	0	0	0	0	281.06	0	0	0	0
133	FEL014_E_ATACTTCCAGATTTCG	Post treatment	180	001-103	-0.724019322930299	2.01610598127442	0	0	0	0	0	0	0	0	0	0	0	0	0	172.21	0
134	FEL014_E_ATACTTCTCGGTATGT	Post treatment	180	001-103	-0.253072565821693	2.27193969035649	0	0	0	0	0	0	0	0	271.67	0	0	0	0	543.33	0
135	FEL014_E_CAAGCTAAGGATATGT	Post treatment	180	001-103	-1.15500865587663	0.707567968776709	0	0	2518.89	0	0	0	0	0	0	0	0	0	0	0	0
136	FEL014_E_CAGATACTCGGAAACG	Post treatment	180	001-103	-0.101845521956456	0.595815380051697	0	0	0	0	0	0	0	0	0	0	0	0	0	0	214.78
137	FEL014_E_CCCTGATTCCATCAGA	Post treatment	180	001-103	0.783294655039801	2.13485614048493	0	0	0	0	0	0	0	0	0	0	0	0	0	0	279.64
138	FEL014_E_CCGGACATCTTGTGCC	Post treatment	180	001-103	0.346095736321752	2.38097220913994	0	0	0	0	0	0	0	154.89	0	0	0	0	0	0	0
139	FEL014_E_CCGGTAGAGGAACGCT	Post treatment	180	001-103	-0.320162506739781	2.17434668612086	0	0	1294.08	0	0	0	0	647.04	0	0	0	0	0	0	0
140	FEL014_E_CCTAAGATCTATACGG	Post treatment	180	001-103	0.222646546603891	1.54719594367791	0	0	0	0	0	0	0	0	0	0	0	0	0	0	1352.72
141	FEL014_E_CGACAGCTCTAGATCG	Post treatment	180	001-103	-0.511769537138023	0.94264053494138	0	0	0	0	0	0	0	0	256.94	0	0	0	0	0	256.94
142	FEL014_E_CGGAACCGTCGAATGG	Post treatment	180	001-103	-0.653929507063474	1.75374412119415	0	0	0	0	0	0	0	0	285.63	0	0	0	0	0	0
143	FEL014_E_CTCAACCTCTTCGGAA	Post treatment	180	001-103	-0.561635939961716	2.0718184715443	0	321.75	643.5	0	0	0	0	0	0	0	0	0	0	321.75	321.75
144	FEL014_E_CTCCACAAGTGGTGGT	Post treatment	180	001-103	-0.581374867648728	2.21096061345644	0	0	0	0	0	0	0	0	0	0	205.42	0	0	205.42	0
145	FEL014_E_CTCTCGACATCATTGG	Post treatment	180	001-103	0.000109832764530563	-0.110511848080088	1389.19	213.72	0	0	0	0	0	0	0	0	0	427.44	0	106.86	213.72
146	FEL014_E_CTGATCCCAGTAGTTC	Post treatment	180	001-103	-0.506369152365571	2.25557517377461	0	0	0	0	0	0	0	287.11	574.22	0	0	0	0	0	0
147	FEL014_E_GAGACTTTCCTGGTCT	Post treatment	180	001-103	0.319066668385383	2.51267231844716	0	0	0	0	0	0	0	168.86	168.86	0	0	0	0	0	168.86
148	FEL014_E_GATAGCTAGTGTACCT	Post treatment	180	001-103	-0.868542424223792	1.83071491544973	0	0	0	0	0	0	0	0	319.59	0	0	0	0	0	0
149	FEL014_E_GATCCCTAGCCTATTG	Post treatment	180	001-103	-0.679738199473339	1.7595020007864	0	0	157.75	0	0	0	0	0	0	0	0	0	0	0	0
150	FEL014_E_GCACGTGTCCTCAGGG	Post treatment	180	001-103	-0.872142481722507	1.6660958921934	0	0	0	0	0	0	0	0	0	0	0	0	0	0	328.3
151	FEL014_E_GCGGAAAAGCACCTGC	Post treatment	180	001-103	-0.0623497937096808	1.8073103673747	0	0	0	0	0	0	0	0	0	0	0	0	0	265.32	0
152	FEL014_E_GCTACCTTCCTCACTG	Post treatment	180	001-103	-0.145848330331732	1.53001766178655	0	0	0	0	0	0	0	0	160.95	0	0	0	0	0	160.95
153	FEL014_E_GCTACCTTCGGTCATA	Post treatment	180	001-103	-0.336532468073646	2.24567328812475	0	0	0	0	0	0	0	332.94	166.47	0	0	0	0	0	0
154	FEL014_E_GGCAGTCGTGGGTTGA	Post treatment	180	001-103	-0.236138560933594	1.43145151229957	0	0	345.9	0	0	0	0	0	0	0	0	0	0	0	1037.7
155	FEL014_E_GTAACACTCAAACCCA	Post treatment	180	001-103	-0.62445193395039	1.05939460530023	0	0	0	0	0	0	0	0	0	0	0	226.76	0	0	226.76
156	FEL014_E_GTATTTCGTATATGGA	Post treatment	180	001-103	-0.115944661319035	1.89562517076244	0	0	1915.71	0	0	0	0	0	0	0	0	0	0	0	319.28
157	FEL014_E_GTCAAACTCTACGCAA	Post treatment	180	001-103	-0.0374224466643867	2.07052559400918	0	0	0	0	0	0	0	0	210.48	0	0	0	0	0	0
158	FEL014_E_GTCCTCATCTAGGCAT	Post treatment	180	001-103	-0.188753515088641	1.7391137409247	0	0	0	0	0	0	0	0	225.94	0	225.94	0	0	0	451.88
159	FEL014_E_GTCGTAATCTGGAGAG	Post treatment	180	001-103	-0.536860172723177	2.30708375024158	0	0	0	0	0	0	0	0	0	0	0	0	0	0	1178.09
160	FEL014_E_GTCGTAATCTGTACAG	Post treatment	180	001-103	-0.991853788961209	1.76602527624651	0	0	0	0	0	0	0	0	0	0	0	0	0	0	420.52
161	FEL014_E_GTGAGCCAGTCGCGAA	Post treatment	180	001-103	-0.531888526128153	1.61554251929089	0	0	0	0	0	0	0	0	0	0	0	0	0	0	0
162	FEL014_E_GTGAGTTCACGAGAAC	Post treatment	180	001-103	-0.760839467668023	1.76919381671406	0	0	0	0	0	0	0	524.11	0	0	0	262.05	0	0	262.05
163	FEL014_E_GTGCACGAGAAGCTGC	Post treatment	180	001-103	-0.0764550744261375	2.32139157913993	0	124.02	0	0	0	0	0	0	124.02	124.02	0	0	0	0	124.02
164	FEL014_E_GTGCTGGGTAGAATAC	Post treatment	180	001-103	-0.290300272999559	2.35594420890113	0	0	0	0	0	0	0	0	162.21	0	0	0	0	0	324.41
165	FEL014_E_GTTCGCTTCTTGCAAG	Post treatment	180	001-103	0.416144441583401	1.69916246105374	0	0	0	0	0	0	0	0	0	0	0	424.63	0	0	424.63
166	FEL014_E_TATCTTGTCTCGCTTG	Post treatment	180	001-103	-0.248496535063855	2.02170439486354	0	228.36	0	0	0	0	0	0	456.73	228.36	0	228.36	0	0	0
167	FEL014_E_TATTTCGTCACACCCT	Post treatment	180	001-103	-0.601814204647348	2.27513145781259	0	0	1716.74	0	0	0	0	0	286.12	0	0	0	0	0	0
168	FEL014_E_TCAGCAAGTGAGTAAT	Post treatment	180	001-103	-0.331310433369605	0.835724719352641	0	0	0	0	0	0	0	0	0	0	0	235.96	0	0	471.92
169	FEL014_E_TCATCCGCAACTTGCA	Post treatment	180	001-103	-0.0642920641471777	2.38945761223071	0	0	0	0	0	0	0	0	292.27	146.13	0	0	0	438.4	584.54
170	FEL014_E_TCCGTGTCATGTCAGT	Post treatment	180	001-103	-0.600359395425837	2.09924361041112	0	0	138.64	0	0	0	0	0	138.64	138.64	0	0	0	0	277.28
171	FEL014_E_TCGGATAAGTGATTCC	Post treatment	180	001-103	-0.524361797722018	1.35218759894032	0	0	0	0	0	0	0	327.23	654.45	0	0	327.23	0	0	0
172	FEL014_E_TCGGGTGTCTTAATCC	Post treatment	180	001-103	-0.239785056987573	2.22117274838621	0	0	0	0	0	0	0	0	340.02	0	1190.07	340.02	0	0	0
173	FEL014_E_TCGTGGGGTCATCCGG	Post treatment	180	001-103	0.0835284202665467	2.46435680433523	0	0	0	0	0	0	0	0	0	0	0	0	0	1310.62	327.65
174	FEL014_E_TCTACCGTCTCCGCAT	Post treatment	180	001-103	1.35152195150796	1.15302742348029	0	0	0	0	0	0	0	0	0	0	0	0	0	0	556.64
175	FEL014_E_TCTCACGCACGAAAGC	Post treatment	180	001-103	-0.430892947136442	1.68440469892146	0	0	0	0	0	0	0	0	162.02	0	0	162.02	0	0	162.02
176	FEL014_E_TCTGGCTTCTTAAGGC	Post treatment	180	001-103	-0.514065147715506	0.792536558840737	597.01	0	0	0	0	0	0	298.51	0	0	298.51	0	0	0	0
177	FEL014_E_TCTTCCTCAACAACAA	Post treatment	180	001-103	-0.370884062015064	2.05618354599848	0	0	0	0	0	0	0	0	0	0	0	0	0	0	0
178	FEL014_E_TCTTCCTCAAGGATGC	Post treatment	180	001-103	-0.575129578198542	2.16672738969346	0	0	0	0	0	0	0	0	0	0	0	0	0	0	0
179	FEL014_E_TTAATCCGTTAGCGGA	Post treatment	180	001-103	-0.158914973168729	1.7945447414162	0	0	0	0	0	0	0	352.61	0	0	0	352.61	0	0	705.22
180	FEL014_E_TTAGGCATCCAAGGGA	Post treatment	180	001-103	-0.563795261857517	2.12370795502884	0	0	0	0	0	0	0	0	0	0	0	0	0	0	405.02
181	FEL014_E_TTAGGGTCATCGCCTT	Post treatment	180	001-103	-0.670209661405772	1.92163691069797	0	0	0	0	0	0	0	0	0	0	503.78	0	0	0	251.89
182	FEL014_E_TTCCTTCCACTTGTGA	Post treatment	180	001-103	-0.769010343894022	1.61596012428786	0	0	0	0	0	0	0	0	0	0	0	0	0	0	0
183	FEL014_S_ACATCCCAGTCACTCA	Pre treatment	0	001-103	0.409595453269899	1.67391316594563	0	0	255.49	0	0	0	0	0	0	0	0	0	0	0	255.49
184	FEL014_S_ACCATTTAGAAGCGCT	Pre treatment	0	001-103	0.293038827499427	1.98526403507634	0	0	0	0	0	0	0	0	0	0	0	0	0	0	0
185	FEL014_S_ACCGTTCCACCTAAAC	Pre treatment	0	001-103	-0.214937343020568	1.65798953818897	366.84	0	733.68	0	0	0	0	0	366.84	0	0	0	0	0	366.84
186	FEL014_S_ACCTACCTCTATTTCG	Pre treatment	0	001-103	-0.428974988563739	2.09966086348681	0	0	146.67	0	0	0	0	0	146.67	0	146.67	0	0	0	0
187	FEL014_S_ACGGTCGAGGGAGTTC	Pre treatment	0	001-103	-0.835499925537336	1.57006257108916	0	0	0	0	0	0	0	0	0	0	0	243.61	0	0	0
188	FEL014_S_AGATAGAAGTTTCAGC	Pre treatment	0	001-103	0.39123092813798	1.88636660629821	0	0	0	0	0	0	0	0	0	0	0	0	0	0	305.39
189	FEL014_S_AGATGCTCAAGAGATT	Pre treatment	0	001-103	-0.780198830372973	1.14191472103677	0	0	384.32	0	0	0	0	0	0	384.32	0	0	0	0	0
190	FEL014_S_AGCCACGTCACTGCTC	Pre treatment	0	001-103	-0.315010885538186	1.35486039205477	0	71.1	0	0	0	0	0	71.1	213.3	0	0	71.1	0	71.1	213.3
191	FEL014_S_AGCTCAATCGCAACAT	Pre treatment	0	001-103	0.101081396798426	2.07905949867636	0	0	0	0	0	0	0	0	0	0	0	0	0	0	310.46
192	FEL014_S_AGCTTCCAGAGGTCGT	Pre treatment	0	001-103	-0.446941152728525	1.74474539823595	0	0	0	0	0	0	0	0	0	0	0	319.9	0	0	319.9
193	FEL014_S_AGTAGTCTCACCATGA	Pre treatment	0	001-103	0.991571279540986	2.22265286657639	0	190.59	190.59	0	0	0	0	0	0	0	0	190.59	0	190.59	190.59
194	FEL014_S_AGTCACAGTAATGCTC	Pre treatment	0	001-103	0.481464098534912	2.09135340579524	0	0	1315.79	0	0	0	0	0	0	0	0	438.6	0	0	0
195	FEL014_S_AGTCACAGTCGAACAG	Pre treatment	0	001-103	-0.799036664971846	0.525455604208727	0	0	0	0	0	0	0	0	550.66	0	0	0	0	0	550.66
196	FEL014_S_AGTCTCCAGACGAGCT	Pre treatment	0	001-103	0.981281173820093	1.14191386614951	0	0	202.27	0	0	0	0	0	0	0	0	0	0	0	0
197	FEL014_S_AGTCTCCCAACACGTT	Pre treatment	0	001-103	-0.593510139697917	1.13224655203639	0	0	0	0	0	0	0	0	265.96	0	0	0	0	0	0
198	FEL014_S_AGTTCCCGTCACGCTG	Pre treatment	0	001-103	-0.032315912774689	1.83773296492943	0	0	2133.71	0	0	0	0	0	0	0	0	0	0	0	0
199	FEL014_S_ATACCTTCATGAGAAT	Pre treatment	0	001-103	-0.522430747494127	2.19185857666579	0	0	0	0	0	0	0	468.38	468.38	0	0	0	0	0	234.19
200	FEL014_S_ATAGAGATCAATCCAG	Pre treatment	0	001-103	0.591689760323337	1.3906529668514	0	0	319.69	0	0	0	0	319.69	0	0	0	0	639.39	0	0
201	FEL014_S_ATCACGAAGGCTTAAA	Pre treatment	0	001-103	-0.111669244459276	1.35509830841853	0	0	0	0	0	0	0	0	783.29	0	0	0	0	0	261.1
202	FEL014_S_ATCACGAGTAACTAAG	Pre treatment	0	001-103	-0.373070523678935	1.45753417849812	0	0	0	0	0	0	0	0	144.97	0	0	144.97	0	0	0
203	FEL014_S_ATCATTCGTCTGTGCG	Pre treatment	0	001-103	0.564327598413646	0.81198390740422	0	0	0	0	0	0	0	0	417.36	0	0	0	0	0	417.36
204	FEL014_S_ATCGTAGTCGTAACCA	Pre treatment	0	001-103	-0.157451370844661	2.54058638587887	0	0	312.6	0	0	0	0	0	0	0	0	0	0	0	312.6
205	FEL014_S_ATCGTGATCATCACTT	Pre treatment	0	001-103	-0.456491379630746	2.141683845794	0	0	0	0	0	0	0	0	0	0	0	400.48	0	0	0
206	FEL014_S_ATGTCTTCAGTGTATC	Pre treatment	0	001-103	0.530427866379854	2.00590616319437	0	0	817.44	0	0	0	0	0	0	0	0	272.48	0	0	0
207	FEL014_S_CAAAGAAAGCGCAATG	Pre treatment	0	001-103	-0.13379154243391	2.10710047286481	0	0	0	0	0	0	0	0	0	0	0	0	0	0	0
208	FEL014_S_CAAGGGAAGTATCCTG	Pre treatment	0	001-103	0.111937146816652	1.69987867113538	0	0	581.23	0	0	0	0	0	290.61	0	0	290.61	290.61	0	290.61
209	FEL014_S_CAATTTCTCTCCATAT	Pre treatment	0	001-103	0.482305197279957	1.64912465013613	0	0	678.2	0	0	0	0	0	0	0	0	0	0	0	339.1
210	FEL014_S_CACACAACAACAACAA	Pre treatment	0	001-103	1.12495715285699	1.75119196205029	0	0	242.6	0	0	0	0	0	0	0	0	0	0	0	485.2
211	FEL014_S_CACTGAAGTATCTTCT	Pre treatment	0	001-103	0.722906489252267	2.28886738999646	0	0	0	0	0	0	0	0	0	0	0	635.93	0	0	0
212	FEL014_S_CAGCAGCTCTTGCAAG	Pre treatment	0	001-103	0.215595937654941	2.44706160202864	0	0	222.67	0	0	0	0	222.67	222.67	0	0	0	0	0	0
213	FEL014_S_CAGCCAGTCGAATCCA	Pre treatment	0	001-103	0.246038528199063	1.89828545912837	0	0	0	0	0	0	0	0	0	0	0	0	0	0	446.03
214	FEL014_S_CATCCACTCTTCACAT	Pre treatment	0	001-103	-0.537703682828714	2.05289887349328	0	0	452.22	0	0	0	0	0	150.74	0	0	0	0	0	452.22
215	FEL014_S_CATCCCATCTTTACAC	Pre treatment	0	001-103	0.821919578059279	-0.599337650707289	721.37	0	0	0	0	0	0	0	0	0	0	0	0	0	180.34
216	FEL014_S_CCACAAACAACATCGT	Pre treatment	0	001-103	-0.872281917786849	1.98115776042228	0	0	280.74	0	0	0	0	0	0	0	0	0	0	0	0
217	FEL014_S_CCCTCTCAGTTTGTCG	Pre treatment	0	001-103	-0.548030543939815	2.17770470174822	0	0	0	0	0	0	0	0	0	0	0	411.35	0	0	0
218	FEL014_S_CCGTTCATCTTCGGTC	Pre treatment	0	001-103	-0.286975321885044	1.41876932718863	0	0	0	0	0	0	0	0	178.99	0	0	178.99	0	357.97	178.99
219	FEL014_S_CCTAACCTCCACTTTA	Pre treatment	0	001-103	-0.222751924875968	1.52272859603712	0	1243.78	0	0	0	0	0	0	0	0	0	0	0	0	0
220	FEL014_S_CCTAAGAGTGACATCT	Pre treatment	0	001-103	0.0831040987439453	-0.507139499991719	0	0	321.96	0	0	0	0	0	0	0	0	643.92	0	321.96	0
221	FEL014_S_CCTACGTGTGTCATGT	Pre treatment	0	001-103	0.126491728131746	0.917096529078203	0	0	4863.07	0	0	0	0	127.98	0	0	0	0	127.98	0	255.95
222	FEL014_S_CCTCACAGTGACATCT	Pre treatment	0	001-103	-0.693494537755475	0.100440206040518	0	0	666.67	0	0	0	0	0	0	0	0	0	0	0	0
223	FEL014_S_CGACAGCAGGTGGGTT	Pre treatment	0	001-103	-0.693728901630801	1.81733780660783	0	0	0	0	0	0	0	0	257.86	0	0	0	257.86	0	515.73
224	FEL014_S_CGACAGCCACGGATCC	Pre treatment	0	001-103	-0.0153102492618468	1.69585202096447	0	0	0	0	0	0	0	0	0	0	0	0	0	0	924.64
225	FEL014_S_CGACAGCGTTTGAAAG	Pre treatment	0	001-103	-0.382164947681952	2.05203988308716	0	0	793.65	0	0	0	0	0	0	0	0	0	0	0	0
226	FEL014_S_CTACATTAGTTACGAA	Pre treatment	0	001-103	0.140698898755813	2.0791322661931	0	0	1791.31	0	0	0	0	0	223.91	0	0	0	0	0	0
227	FEL014_S_CTACTATAGGTCACTT	Pre treatment	0	001-103	-0.0137891203881448	2.09259682466553	0	0	921.52	0	0	0	0	0	0	0	0	153.59	0	0	0
228	FEL014_S_CTCATGCAGTGCAGGT	Pre treatment	0	001-103	0.462388945941741	2.03445642347642	0	0	0	0	0	0	0	0	0	0	0	0	0	0	0
229	FEL014_S_CTTTCGGAGACTCTTG	Pre treatment	0	001-103	0.591730879331186	2.00644909922834	0	0	1363.02	0	0	0	0	0	0	0	0	0	0	0	0
230	FEL014_S_GACGTTATCTCGGTCT	Pre treatment	0	001-103	-0.618437444851169	1.93097570439747	0	0	530.36	0	0	0	0	0	1060.73	0	0	0	0	0	0
231	FEL014_S_GAGCTGCTCGAGTTGT	Pre treatment	0	001-103	0.0295066670563162	1.99133654739065	0	0	368.6	0	0	0	0	0	0	0	0	0	0	0	368.6
232	FEL014_S_GAGGCCTTCCGTGGCA	Pre treatment	0	001-103	-0.0629643768014294	2.17854413901743	0	277.24	0	0	0	0	0	0	277.24	0	0	277.24	0	0	277.24
233	FEL014_S_GCAACATTCAGAATAG	Pre treatment	0	001-103	-0.689167237139876	2.29942209154085	0	0	0	0	0	0	0	0	0	0	0	0	0	0	0
234	FEL014_S_GCAGGCTCATTCGGGC	Pre treatment	0	001-103	0.311727388137205	2.4286530409097	0	0	0	0	0	0	0	321.08	0	0	0	0	0	0	0
235	FEL014_S_GCAGGCTGTGGCTACC	Pre treatment	0	001-103	0.862201476641268	1.88808247622844	0	0	0	0	0	0	0	0	0	0	0	0	0	0	0
236	FEL014_S_GCCAGGTGTGATGAAT	Pre treatment	0	001-103	-0.774635690910011	1.88645552171185	0	981.84	490.92	0	0	0	0	0	0	0	0	0	0	0	490.92
237	FEL014_S_GCCGATGCATTGAAGA	Pre treatment	0	001-103	0.719679521810274	2.25278001794497	0	0	0	0	0	0	0	0	0	0	0	223.71	0	0	223.71
238	FEL014_S_GGATGTTGTCTACACA	Pre treatment	0	001-103	-0.159381776117334	2.33318611719967	0	0	0	0	0	0	0	0	953.9	0	0	0	0	0	0
239	FEL014_S_GGCAGTCTCATAAGGA	Pre treatment	0	001-103	0.247576848431319	1.41236462029626	0	0	0	0	0	0	0	0	0	0	0	0	0	0	0
240	FEL014_S_GGGAAGTCATGTGACT	Pre treatment	0	001-103	0.554140244939488	2.00873198208679	0	0	0	0	0	0	0	0	0	0	0	973.24	0	0	486.62
241	FEL014_S_GGGACAAGTCAGCGTC	Pre treatment	0	001-103	-0.741424605124496	1.34680826867547	0	0	0	0	0	0	0	0	256.81	0	0	0	0	0	0
242	FEL014_S_GGGCTACTCGACGCGT	Pre treatment	0	001-103	-0.663229552234825	2.633068952248	0	0	0	0	0	0	0	0	0	0	0	0	0	0	0
243	FEL014_S_GGGTCACAGTGAGTTA	Pre treatment	0	001-103	-0.917971725655328	-0.178091976584286	0	0	0	0	0	0	0	0	0	0	0	0	467.95	0	0
244	FEL014_S_GGGTCACTCCGATAAC	Pre treatment	0	001-103	-0.80035614157083	1.7516672710083	0	0	0	0	0	0	0	0	0	0	0	0	0	0	0
245	FEL014_S_GGGTTATCAAACCGGA	Pre treatment	0	001-103	-0.614035472570014	1.94789932210123	0	0	0	0	0	0	0	0	0	0	0	411.69	0	0	0
246	FEL014_S_GGTTAACCACTCACTC	Pre treatment	0	001-103	-0.0256864730144366	1.44184450012309	0	0	162.21	0	0	0	162.21	0	0	0	0	162.21	162.21	0	0
247	FEL014_S_GGTTCTCTCGAACGGA	Pre treatment	0	001-103	-0.338718956080968	1.00184107226333	0	0	244.92	0	0	0	0	0	0	0	0	0	0	0	0
248	FEL014_S_GTAAGTCTCTCATTGT	Pre treatment	0	001-103	0.00637228497647395	1.69462008222104	0	0	184.47	0	0	0	0	184.47	0	0	0	0	0	0	368.94
249	FEL014_S_GTCATCCAGGTGCCAA	Pre treatment	0	001-103	-0.624477561790018	1.31829557947598	0	0	0	0	0	0	0	0	0	0	0	0	0	0	0
250	FEL014_S_GTGGCGTCAACACGAG	Pre treatment	0	001-103	-0.040264105477883	1.98365287944732	0	0	225.58	0	0	0	0	0	225.58	0	0	0	0	0	0
251	FEL014_S_GTTCGCTAGCTAGTTC	Pre treatment	0	001-103	-0.0317320585718421	2.13601864374098	0	110.12	0	0	0	0	0	220.24	110.12	0	0	110.12	0	0	0
252	FEL014_S_GTTGCTCAGGAGATAG	Pre treatment	0	001-103	-0.518002448817041	1.35773102518941	0	990.1	0	0	0	0	0	0	0	0	0	0	0	0	0
253	FEL014_S_GTTGCTCTCGGTAGAG	Pre treatment	0	001-103	0.384383530953618	1.20838144246555	0	0	0	0	0	0	0	0	0	0	0	0	0	0	0
254	FEL014_S_TAACGACCAGAAACCG	Pre treatment	0	001-103	1.3540687818838	0.0271727220326961	0	0	170.97	0	0	0	0	0	0	0	0	170.97	0	0	0
255	FEL014_S_TAAGCGTCATCTCGTC	Pre treatment	0	001-103	0.504405205267242	2.14226364898228	0	0	0	0	0	0	0	0	0	0	0	434.4	0	0	434.4
256	FEL014_S_TAGGAGGTCATGTCTT	Pre treatment	0	001-103	-0.216671618567462	2.28034420622312	0	0	0	0	0	0	0	94.63	0	0	0	0	0	0	378.54
257	FEL014_S_TCACTATGTCACTCTC	Pre treatment	0	001-103	-0.222756342287513	1.48172550902937	0	0	0	0	0	0	0	0	224.62	0	0	224.62	0	0	449.24
258	FEL014_S_TCAGGGCAGAGAGAAC	Pre treatment	0	001-103	-0.88092958248485	1.07259325754824	0	0	392.77	0	0	0	0	0	0	0	0	0	0	0	0
259	FEL014_S_TCATCATCACCTGCAG	Pre treatment	0	001-103	-0.61105047563339	1.94238958772779	0	0	0	0	0	0	0	0	317.16	0	0	317.16	0	0	0
260	FEL014_S_TCATCCGTCACTGGGC	Pre treatment	0	001-103	0.81149624510285	1.81056483752058	0	0	181.69	0	0	0	0	0	0	0	0	0	0	0	0
261	FEL014_S_TCATGAGAGCCATTGT	Pre treatment	0	001-103	0.68534346574128	2.09382781684889	0	0	264.62	0	0	0	0	0	0	0	0	264.62	0	0	0
262	FEL014_S_TCATTCAAGCGATCGA	Pre treatment	0	001-103	-0.0733876902569492	2.34248538893624	0	0	0	0	0	0	0	0	0	0	0	0	0	0	0
263	FEL014_S_TCCACCACAGCTATAC	Pre treatment	0	001-103	0.00527975932134597	2.20433208710541	0	0	216.64	0	0	0	0	0	216.64	0	0	0	0	0	0
264	FEL014_S_TCCAGAACAGTAGGAC	Pre treatment	0	001-103	0.454574244911519	2.04963587386393	0	0	0	0	0	0	0	273.52	0	0	0	547.05	0	0	0
265	FEL014_S_TCCTTCTCAAGTAGTA	Pre treatment	0	001-103	-0.127724251460666	2.00428864938947	0	0	0	0	0	0	0	0	0	0	0	323.94	0	0	0
266	FEL014_S_TCGAACATCATGCCGG	Pre treatment	0	001-103	0.0015370396215948	1.86041315130452	696.95	0	0	0	0	0	0	116.16	0	0	0	0	0	0	232.32
267	FEL014_S_TCGACCTCATCATTTC	Pre treatment	0	001-103	1.19067658601429	-0.0268308417711232	0	0	0	0	0	0	0	0	0	0	0	0	0	0	0
268	FEL014_S_TCGGTCTCAATTGCCA	Pre treatment	0	001-103	-0.402054801712607	1.7150577233147	0	0	475.74	0	0	0	0	0	0	0	0	237.87	0	0	475.74
269	FEL014_S_TCTGGCTAGTCACTGT	Pre treatment	0	001-103	-0.887615650436178	1.63990630791827	0	0	0	0	0	0	0	0	0	0	0	0	0	0	0
270	FEL014_S_TGCTGAAGTTCCTTGC	Pre treatment	0	001-103	0.269465152637988	1.69343058652052	0	0	504.54	0	0	0	0	0	0	0	0	0	0	0	504.54
271	FEL014_S_TGCTTGCTCTAGCAAC	Pre treatment	0	001-103	0.32671745748055	1.87026095534495	0	0	1530.81	0	0	0	0	0	382.7	0	0	0	0	0	0
272	FEL014_S_TGTGATGTCGGTTCAA	Pre treatment	0	001-103	-0.454115979310923	1.87707657367353	0	0	0	0	0	0	0	0	0	0	0	0	0	0	415.11
273	FEL014_S_TTACGTTAGATGGGCT	Pre treatment	0	001-103	0.340545191757349	1.07786381779975	0	0	0	0	0	0	0	0	403.39	403.39	0	0	0	403.39	403.39
274	FEL014_S_TTACTGTTCCATTTCA	Pre treatment	0	001-103	-0.112626209435388	2.21568862751746	0	0	0	0	0	0	0	218.96	0	0	218.96	0	109.48	0	437.92
275	FEL014_S_TTCACGCTCGTCGATA	Pre treatment	0	001-103	-0.912947235829726	0.996690495965262	0	0	0	0	0	0	0	0	0	0	0	362.19	0	0	0
276	FEL014_S_TTCGATTCAAGCTACT	Pre treatment	0	001-103	-0.41141236930608	1.34985629897909	0	0	480.77	0	0	0	0	0	0	0	0	160.26	0	0	160.26
277	FEL014_S_TTGAGTGGTCGGCCTA	Pre treatment	0	001-103	-0.430442771098803	2.24332280058809	0	0	0	0	0	0	0	0	649.98	0	0	324.99	0	0	0
278	FEL014_S_TTGGATGTCATGGGAG	Pre treatment	0	001-103	0.284155056366092	1.9994808507186	0	0	888.49	0	0	0	0	0	444.25	0	0	0	0	0	0
279	FEL014_S_TTTACTGCAATGGCAG	Pre treatment	0	001-103	0.451248639161436	2.17684987623807	0	0	0	0	0	0	0	0	260.21	0	0	0	0	0	0
280	FEL014_S_TTTGGTTTCTCCGCAT	Pre treatment	0	001-103	-0.239137426010956	2.2032212082036	0	0	0	0	0	0	0	0	0	0	294.55	0	0	0	294.55
281	FEL015_E_ACAGAAATCTGACGCG	Post treatment	180	001-105	-0.670015653892385	-3.4080270792635	105.41	0	0	0	0	0	0	0	1791.93	0	0	527.04	0	210.81	0
282	FEL015_E_ACCAAACTCGATGGAG	Post treatment	180	001-105	-0.696194577931977	-3.44566417988532	0	0	0	0	0	0	0	0	1083.64	0	98.51	0	0	394.05	0
283	FEL015_E_ACCTGAAAGGATACCG	Post treatment	180	001-105	-0.394694374367325	-0.923683669188049	181	0	0	0	0	0	0	0	181	0	0	0	0	0	0
284	FEL015_E_ACGGTTATCTTACGTT	Post treatment	180	001-105	-0.215270906434655	1.96394229970029	0	0	0	0	0	0	0	0	1339.88	0	0	0	446.63	0	446.63
285	FEL015_E_ACTTCGCTCGCTAAAC	Post treatment	180	001-105	-0.37395626016288	2.02998550073024	0	0	0	0	0	0	0	0	854.21	0	569.48	0	0	0	0
286	FEL015_E_AGTACCACATAACAGA	Post treatment	180	001-105	-0.592243703821066	-2.94285546501665	0	0	0	0	0	0	0	0	174.67	0	0	0	0	0	0
287	FEL015_E_ATGCCTCTCGATAACC	Post treatment	180	001-105	-0.690159484537917	1.12352967337754	0	0	0	0	0	0	0	0	0	481.93	0	240.96	0	240.96	481.93
288	FEL015_E_ATGGGTTGTTTGACAC	Post treatment	180	001-105	-0.60880513536961	-3.39802044915792	0	0	0	0	0	0	0	0	1374.26	229.04	0	229.04	0	0	0
289	FEL015_E_ATTGGGTAGATCGGTG	Post treatment	180	001-105	-0.605174130325504	-3.55945043877527	0	0	0	0	0	0	0	0	1622.66	0	0	0	0	221.27	73.76
290	FEL015_E_CAATACGAGGCAGTCA	Post treatment	180	001-105	-1.2489449138952	-1.50353256970954	0	0	0	0	0	0	0	0	311.14	0	0	0	0	0	0
291	FEL015_E_CAATTTCTCCTACCGT	Post treatment	180	001-105	-0.575128625482043	-0.87810936952177	0	411.64	0	0	0	0	0	0	137.21	137.21	0	137.21	0	0	274.42
292	FEL015_E_CAGATACTCGATGGAG	Post treatment	180	001-105	-1.02734888801905	-1.49044042627024	929.08	0	0	0	0	0	0	0	309.69	309.69	0	0	0	309.69	619.39
293	FEL015_E_CATCCCATCTATGCCC	Post treatment	180	001-105	-0.472401326809647	0.918315743026748	0	0	0	0	0	0	0	0	180.36	0	90.18	90.18	0	0	270.54
294	FEL015_E_CATGCCTCAGCCTATA	Post treatment	180	001-105	-0.66879599181096	0.846162471052922	0	0	0	0	0	0	0	0	338.24	169.12	169.12	0	169.12	0	338.24
295	FEL015_E_CCGATCTAGTACGAGC	Post treatment	180	001-105	-0.573637200903706	-1.18995412079365	0	0	0	0	0	0	0	0	0	0	0	0	172.32	0	172.32
296	FEL015_E_CGGCAGTTCACTAGCA	Post treatment	180	001-105	-1.17067009657776	-2.97496578973127	0	143	0	0	0	0	0	0	1144	0	0	143	286	0	0
297	FEL015_E_CTCAACCTCCGCACTT	Post treatment	180	001-105	-0.668235834399301	1.0157844213424	0	0	0	0	0	0	0	0	166.14	0	166.14	0	0	166.14	0
298	FEL015_E_CTCCTCCAGCTAGAAT	Post treatment	180	001-105	-0.367880243554275	-1.46279898670844	0	0	0	0	0	0	0	0	152.99	0	38.25	114.74	0	38.25	38.25
299	FEL015_E_CTGCCATTCCCAAGCG	Post treatment	180	001-105	-0.106014306085065	-0.269863619278693	0	0	0	0	0	0	0	0	259.67	0	0	0	0	0	519.35
300	FEL015_E_CTGGTCTTCACGATAC	Post treatment	180	001-105	-0.603809901422463	-1.0997545707277	0	0	0	0	0	0	0	0	188.64	0	0	0	0	0	565.93
301	FEL015_E_CTGTAGAGTATGCGTT	Post treatment	180	001-105	-0.237882875371608	-1.02938604374745	0	0	0	0	0	0	0	0	0	0	0	523.01	261.51	0	261.51
302	FEL015_E_GAAATGACATGACGTT	Post treatment	180	001-105	-0.834837106419883	-0.771990152818255	0	0	0	0	0	0	0	0	247.95	0	0	123.98	0	0	123.98
303	FEL015_E_GAGTTACTCTTACTGT	Post treatment	180	001-105	-0.888274746226017	-3.25210320197662	0	0	0	0	0	0	0	0	368.6	0	0	122.87	0	122.87	245.73
304	FEL015_E_GATTCTTGTGGTAATA	Post treatment	180	001-105	-1.17500771860073	-1.33206229229704	0	0	0	0	0	0	0	0	339.44	0	0	0	0	0	0
305	FEL015_E_GCCGATGAGGTACCTT	Post treatment	180	001-105	-0.491112490256504	1.86883405499322	0	0	0	0	0	0	0	0	1089.72	0	0	0	0	726.48	0
306	FEL015_E_GCTACAACAGTCGCTG	Post treatment	180	001-105	-0.629622534740657	-1.21087014335217	0	0	0	0	0	0	0	0	166.61	0	0	0	0	0	333.22
307	FEL015_E_GGAACCCTCCGACAGC	Post treatment	180	001-105	-0.888626848658333	1.78164001966605	0	0	1966.96	0	0	0	0	0	0	0	0	0	0	0	0
308	FEL015_E_GGCAGTCTCATTCCTA	Post treatment	180	001-105	-1.03332852102451	-0.591116192329892	0	0	375.91	0	0	0	0	0	150.36	0	0	0	0	0	150.36
309	FEL015_E_GGGTCACAGGTAATCA	Post treatment	180	001-105	-0.776860647642196	0.736792904954432	0	0	0	0	0	0	0	0	0	0	183.65	183.65	0	183.65	367.31
310	FEL015_E_GGTAACTTCTCCCATG	Post treatment	180	001-105	-0.643350684414821	1.41054637020586	0	0	0	0	0	0	0	0	419.64	0	0	0	0	0	0
311	FEL015_E_GTCACTCAGGCATCAG	Post treatment	180	001-105	-0.728064877881021	-3.40238983469532	0	0	0	0	0	0	0	0	237.08	0	0	0	0	237.08	0
312	FEL015_E_GTGAGGATCAAGGAGC	Post treatment	180	001-105	-0.81147976668825	-3.69476086034493	0	0	0	0	0	0	0	0	908.68	0	0	0	0	681.51	227.17
313	FEL015_E_GTGTTCCAGAGGGTGG	Post treatment	180	001-105	-0.0537805527309609	-0.955074256062587	0	0	0	0	0	0	0	0	0	0	0	0	237.5	0	118.75
314	FEL015_E_TAACTTCCAGTCGTTA	Post treatment	180	001-105	-0.555372187292814	-3.24788890534614	0	0	0	0	0	0	0	0	341.71	0	0	0	0	0	0
315	FEL015_E_TAGTGCACAAATGGAT	Post treatment	180	001-105	0.167387388011448	1.66074811406955	0	0	0	288.85	0	0	0	0	288.85	0	0	0	0	0	866.55
316	FEL015_E_TCAGTGAGTTTCTATC	Post treatment	180	001-105	-1.24415070275804	-0.924725367961901	187.16	0	0	0	0	0	0	0	187.16	0	0	0	0	0	0
317	FEL015_E_TCTTTGAGTTCCTTGC	Post treatment	180	001-105	-1.13524348195955	-0.0739750395580734	0	132.66	0	0	0	0	0	0	132.66	132.66	0	132.66	0	0	265.32
318	FEL015_E_TGATTTCAGTAGGATT	Post treatment	180	001-105	-1.00966702812146	-3.37173897472474	0	0	0	0	0	0	0	0	530.22	265.11	132.56	397.67	0	265.11	132.56
319	FEL015_E_TTCATGTCAACAAAGT	Post treatment	180	001-105	-0.6206963363894	-1.95731409998587	0	0	0	0	0	0	0	0	0	0	0	0	0	0	0
320	FEL015_E_TTGCTGCCACTTGAGT	Post treatment	180	001-105	-0.443991880696137	1.19403457507303	0	0	0	0	0	0	0	0	101.79	0	0	0	0	0	0
321	FEL015_E_TTTAGTCCAGCTTTCC	Post treatment	180	001-105	-0.458132300982676	-0.635620321931432	0	0	0	0	0	0	0	0	257.27	0	0	257.27	0	0	0
322	FEL015_S_AAAGAACAGGGAGTTC	Pre treatment	0	001-105	-0.751765305966698	1.80153392045628	0	0	1787.84	0	0	0	0	0	0	0	0	0	0	0	0
323	FEL015_S_AACAACCGTGTTACAC	Pre treatment	0	001-105	-0.480937082857551	2.05640029521829	0	0	0	0	0	0	0	673.63	0	0	0	0	0	0	0
324	FEL015_S_AACAACCTCTGGGTCG	Pre treatment	0	001-105	-0.626576248823229	2.20276361491111	0	0	0	0	0	0	0	0	0	0	0	0	0	0	254.78
325	FEL015_S_AAGTACCTCATGGGAG	Pre treatment	0	001-105	0.0199197075570865	2.59080580850829	0	0	0	0	0	0	0	0	0	0	0	0	0	0	249.19
326	FEL015_S_ACACAGTCACTGGACC	Pre treatment	0	001-105	0.173482416839511	1.94191782873713	0	0	2236.51	0	0	0	0	0	0	0	0	279.56	0	0	0
327	FEL015_S_ACACGCGCAAACTCGT	Pre treatment	0	001-105	-0.0441294318811273	2.40443401665053	0	0	3251.72	0	0	0	0	0	0	0	0	0	0	0	0
328	FEL015_S_ACCAACAAGGTACATA	Pre treatment	0	001-105	-0.611124973139483	2.04950239432944	0	0	0	0	0	0	0	0	0	0	0	0	0	0	0
329	FEL015_S_ACTATTCTCGTGCGAC	Pre treatment	0	001-105	0.0296117660783089	1.96483096667334	0	0	0	0	0	0	0	297	0	0	0	0	0	0	0
330	FEL015_S_AGAGCAGGTCATACCA	Pre treatment	0	001-105	-0.91974734405983	1.73399409243403	0	370.1	3330.87	0	0	0	0	0	0	0	0	0	0	0	1110.29
331	FEL015_S_AGATCGTAGCATTGAA	Pre treatment	0	001-105	-0.756864463112897	1.59650548075554	0	0	860.83	0	0	0	0	286.94	0	0	0	0	0	0	0
332	FEL015_S_AGATCGTCAGCACAGA	Pre treatment	0	001-105	0.0848723420472688	2.40141068589565	0	0	0	0	0	0	0	0	0	0	0	0	0	0	0
333	FEL015_S_AGCGCTGCAAGTCCCG	Pre treatment	0	001-105	-0.834194253065179	1.87033470534387	0	0	0	0	0	0	0	0	0	0	0	0	0	0	0
334	FEL015_S_AGCTACATCGTAACTG	Pre treatment	0	001-105	-0.180176169347005	1.50484089259399	0	0	0	0	0	0	0	407.83	407.83	0	0	0	0	0	815.66
335	FEL015_S_AGGACGAAGTGTTCCA	Pre treatment	0	001-105	-0.725253958973706	2.15141251022264	0	0	0	0	0	0	0	0	0	0	0	0	0	0	0
336	FEL015_S_AGGTAGGTCTGCACCT	Pre treatment	0	001-105	0.0890510855513501	2.58529112356711	0	0	0	0	0	0	0	0	331.67	0	0	0	0	0	0
337	FEL015_S_AGTACCAAGCCTTCTC	Pre treatment	0	001-105	-0.0598667124188493	2.28171617946946	0	0	634.82	0	0	0	0	0	0	0	0	158.7	0	0	158.7
338	FEL015_S_AGTACTGCAAGGTCTT	Pre treatment	0	001-105	-0.269164704863762	2.30416094506985	0	295.29	0	0	0	0	0	0	0	0	0	147.65	0	0	0
339	FEL015_S_ATCGATGGTATGTGTC	Pre treatment	0	001-105	-0.783050600486998	2.2239829424377	0	0	0	0	0	0	0	298.15	0	0	0	0	0	0	298.15
340	FEL015_S_ATCTCTAGTCAGACGA	Pre treatment	0	001-105	-0.604883173403878	2.06484437337367	0	0	0	0	0	0	0	0	0	0	0	0	0	0	0
341	FEL015_S_ATGCCTCGTCCGGTCA	Pre treatment	0	001-105	-0.512357159264064	1.51688454183375	235.74	0	0	0	0	0	0	0	0	0	0	235.74	235.74	235.74	0
342	FEL015_S_ATTGGGTCATACCATG	Pre treatment	0	001-105	-0.867602966404136	2.23034226072211	0	0	0	0	0	0	0	0	321.96	0	0	0	0	0	643.92
343	FEL015_S_CAACAACTCTGTCTCG	Pre treatment	0	001-105	-0.323414148423295	2.25542928233393	0	0	1683.1	0	0	0	0	0	0	0	0	0	0	0	0
344	FEL015_S_CACCAAATCCGCTTAC	Pre treatment	0	001-105	-0.916905337558305	2.14575348074023	0	0	0	0	0	0	0	0	0	0	0	0	0	0	287.27
345	FEL015_S_CACTGAAAGTAGAATC	Pre treatment	0	001-105	-0.809457289749467	1.42820686450789	0	0	0	0	0	0	0	0	0	0	0	0	0	0	0
346	FEL015_S_CAGGCCATCTCTAGGA	Pre treatment	0	001-105	-0.647707854121295	2.03438030483145	0	0	428.54	0	0	0	0	0	0	0	0	0	0	428.54	0
347	FEL015_S_CAGGGCTCATGTGCTA	Pre treatment	0	001-105	-0.742654324503395	2.21768817651609	0	0	333	0	0	0	0	0	0	0	0	0	0	0	0
348	FEL015_S_CAGTTAGGTGTTGACT	Pre treatment	0	001-105	-0.72369573975565	2.36792839581255	0	0	509.81	0	0	0	0	0	0	0	0	0	0	0	0
349	FEL015_S_CATTCATAGACTTCGT	Pre treatment	0	001-105	0.967355907389221	1.72936537645475	0	0	0	0	0	0	0	0	0	0	0	0	0	0	0
350	FEL015_S_CCAATGAGTGTTACTG	Pre treatment	0	001-105	-0.454147153238148	2.22504292766221	0	297.8	2382.37	0	0	0	0	0	0	0	0	0	0	0	0
351	FEL015_S_CCGAACGAGCCTATTG	Pre treatment	0	001-105	0.336936904564057	2.25423198537999	0	0	0	0	0	0	0	0	0	0	0	357.14	0	0	0
352	FEL015_S_CCGATGGCATGTTCGA	Pre treatment	0	001-105	-0.0765834216461602	2.20758025394411	0	0	0	0	0	0	0	422.65	0	0	0	0	0	0	422.65
353	FEL015_S_CCGTAGGAGGGATCGT	Pre treatment	0	001-105	-0.792511936674388	1.88108464538186	0	0	0	0	0	0	0	0	0	0	0	0	0	0	0
354	FEL015_S_CCTCCTCTCCAAGAGG	Pre treatment	0	001-105	-0.567924479314492	0.976876777237574	0	0	0	0	0	0	0	102.48	0	0	0	0	0	0	409.92
355	FEL015_S_CTAACTTAGTCAACAA	Pre treatment	0	001-105	-0.591504750251394	2.49190132783488	0	0	2364.77	0	0	0	0	0	0	0	0	295.6	0	0	0
356	FEL015_S_CTCAGTCCACCAGTTA	Pre treatment	0	001-105	-0.807378976162581	1.70745498517352	0	0	0	0	0	0	0	0	0	0	0	0	0	0	0
357	FEL015_S_CTCTGGTCATTATGCG	Pre treatment	0	001-105	-0.01894335277701	1.15739525425132	0	0	0	0	0	0	0	0	0	0	0	218.39	0	0	0
358	FEL015_S_CTGCATCTCCTTCGAC	Pre treatment	0	001-105	-0.691759818690292	2.08287151664545	0	0	2207.51	0	0	0	0	137.97	0	0	0	0	0	0	0
359	FEL015_S_CTGCTCATCGTAGGGA	Pre treatment	0	001-105	-0.635455742914208	2.26131862315171	0	0	0	0	0	0	0	0	293	0	0	0	0	0	0
360	FEL015_S_CTGTGAATCAGTGCGC	Pre treatment	0	001-105	-0.534100528650145	1.86793344439674	0	0	1008.06	0	0	0	0	0	0	0	0	0	0	0	0
361	FEL015_S_CTGTGAATCATAGACC	Pre treatment	0	001-105	-0.208539457523882	0.348257689524611	0	0	0	0	0	0	0	104.31	0	0	0	0	0	104.31	0
362	FEL015_S_CTTTCAACATCATTGG	Pre treatment	0	001-105	-0.363831805927563	2.51669952703511	0	0	0	0	0	0	0	0	0	0	0	0	0	0	0
363	FEL015_S_GAACTGTAGTGGACTG	Pre treatment	0	001-105	-0.524269955434388	2.2629498801907	204.16	0	1429.15	0	0	0	0	0	0	0	0	0	0	0	0
364	FEL015_S_GAGACTTTCTAGACAC	Pre treatment	0	001-105	-0.129661058153886	1.48476434627934	0	0	2172.46	0	0	0	0	0	0	0	0	0	501.34	0	668.45
365	FEL015_S_GAGCCTGGTCCCGTGA	Pre treatment	0	001-105	0.325503374546689	2.0828029814561	0	0	0	0	254.97	0	0	0	0	0	0	0	0	0	254.97
366	FEL015_S_GAGGGATAGCCTTGAT	Pre treatment	0	001-105	-0.794044485492843	1.41101767453396	0	0	0	0	0	0	0	483.56	0	0	0	0	0	0	0
367	FEL015_S_GAGTTGTAGCTATCTG	Pre treatment	0	001-105	-0.597755037064442	2.27116875256602	0	0	0	0	0	0	0	0	0	184.54	0	0	0	0	0
368	FEL015_S_GAGTTGTCATCGAAGG	Pre treatment	0	001-105	-0.82080107443144	0.739784709722061	208.81	0	0	0	0	0	0	0	208.81	0	0	208.81	0	0	208.81
369	FEL015_S_GATGACTCATTACTCT	Pre treatment	0	001-105	-0.710705628716851	1.60375823947708	0	0	0	0	0	0	0	0	0	0	78.86	78.86	0	0	0
370	FEL015_S_GATGCTAGTCAACCTA	Pre treatment	0	001-105	0.377837643150482	2.04499352641178	0	0	2449.89	0	0	0	0	222.72	0	0	0	0	0	222.72	222.72
371	FEL015_S_GATGCTATCGTAACAC	Pre treatment	0	001-105	-0.428315049046126	1.94414916662313	0	0	0	0	0	0	0	0	0	0	0	0	0	0	0
372	FEL015_S_GATTTCTAGATACATG	Pre treatment	0	001-105	-0.765306689561136	1.14479296743312	0	146.97	0	0	0	0	0	0	0	0	0	0	0	0	146.97
373	FEL015_S_GCACGTGAGCGGACAT	Pre treatment	0	001-105	-0.86964289681934	1.90958074812528	0	0	0	0	0	0	0	0	0	0	0	0	0	0	0
374	FEL015_S_GCAGTTAGTTCCATTT	Pre treatment	0	001-105	-0.51183547095893	1.84456647985332	0	0	664.08	0	0	0	0	0	0	0	0	0	0	0	0
375	FEL015_S_GCATCTCGTGCATTAC	Pre treatment	0	001-105	-0.101986027914571	1.80437167808296	0	0	2821.96	0	0	0	0	0	0	0	0	256.54	0	0	0
376	FEL015_S_GCCATTCCAGGGACTA	Pre treatment	0	001-105	-0.0630531136233075	2.20029363216913	0	0	1044.39	0	0	0	0	0	0	0	0	130.55	0	0	391.64
377	FEL015_S_GCCCAGAAGACTAAGT	Pre treatment	0	001-105	-0.867734443210707	1.9368316469284	0	0	0	0	0	0	0	0	445.24	0	0	0	0	0	0
378	FEL015_S_GCGAGAAAGTTCCGTA	Pre treatment	0	001-105	0.504157112950203	2.3569185239737	0	0	0	0	0	0	0	0	0	0	0	190.8	0	0	381.61
379	FEL015_S_GCTGAATCACTAACCA	Pre treatment	0	001-105	-0.487409629035286	2.33061529853111	0	0	0	0	0	0	0	0	0	0	0	0	0	0	0
380	FEL015_S_GCTTCACTCTAAGCCA	Pre treatment	0	001-105	-0.67484868495832	2.15073157337682	0	0	0	0	0	0	0	355.87	0	0	0	0	0	0	0
381	FEL015_S_GCTTTCGTCGCCAGAC	Pre treatment	0	001-105	0.68097712697433	1.95951393281233	872.6	0	0	0	0	0	0	0	0	0	0	436.3	436.3	0	872.6
382	FEL015_S_GGAATCTTCGTGCATA	Pre treatment	0	001-105	-0.766711518362745	1.84988268816051	0	0	0	0	0	0	0	0	0	0	0	0	0	0	0
383	FEL015_S_GGAATGGCACAAATCC	Pre treatment	0	001-105	-0.740234825920414	1.85831752019107	0	0	16409.45	0	0	0	0	0	0	0	0	0	0	0	195.35
384	FEL015_S_GGACGTCTCGAGAAGC	Pre treatment	0	001-105	0.491023521714215	2.43120933871846	0	0	0	0	0	0	0	0	0	0	0	452.69	0	0	226.35
385	FEL015_S_GGCTTGGTCCAAGCAT	Pre treatment	0	001-105	-0.637613064637111	1.2269969606943	0	0	0	0	0	0	0	0	0	0	0	0	0	0	0
386	FEL015_S_GGGACCTCATCCGCGA	Pre treatment	0	001-105	-0.712381790427253	1.88341042352953	0	0	2074.69	0	0	0	0	0	414.94	0	0	414.94	0	0	0
387	FEL015_S_GGGTCTGTCTCCGATC	Pre treatment	0	001-105	-0.746826731946105	1.57036376700155	0	0	0	0	0	0	0	0	0	0	0	0	0	0	480.54
388	FEL015_S_GGGTTATCAATTCTCT	Pre treatment	0	001-105	-0.865124253315041	1.72576082902806	0	0	1269.04	0	0	0	0	0	0	0	0	0	0	0	423.01
389	FEL015_S_GGTAATCTCGTCACCT	Pre treatment	0	001-105	0.332939348572382	1.840590298375	0	167.73	1845.02	0	0	0	0	167.73	167.73	0	0	0	0	0	0
390	FEL015_S_GGTCACGGTGACTCGC	Pre treatment	0	001-105	-0.58475337667144	2.04709254095474	0	0	0	0	0	0	0	0	0	0	0	0	0	0	0
391	FEL015_S_GGTCTGGAGGTGTGAC	Pre treatment	0	001-105	-0.609671386752431	1.99680419136665	0	0	1705.32	0	0	0	0	0	0	0	0	0	0	0	682.13
392	FEL015_S_GTAGAGGTCTGTTCAT	Pre treatment	0	001-105	-0.734863315555838	1.78288811859302	0	0	686.11	0	0	0	0	0	0	0	0	0	0	0	0
393	FEL015_S_GTAGTACAGCCTCTCT	Pre treatment	0	001-105	-0.72119219847455	2.25704618198606	0	0	0	0	0	0	0	0	0	0	0	0	0	0	306.47
394	FEL015_S_GTCATCCTCAAGGCTT	Pre treatment	0	001-105	-0.717722152783306	2.2034917008408	0	0	0	0	0	0	0	0	0	0	0	235.02	0	0	0
395	FEL015_S_GTCGTAAAGATACGAT	Pre treatment	0	001-105	0.353864135136625	2.25116278666802	0	202.06	0	0	0	0	0	0	0	0	0	0	0	0	0
396	FEL015_S_GTCTACCCAGACCCGT	Pre treatment	0	001-105	-0.809214006228977	2.17204720415695	0	0	0	0	0	0	0	354.23	0	0	0	354.23	0	0	0
397	FEL015_S_GTCTGTCCAATTTCTC	Pre treatment	0	001-105	-0.436597936764484	1.9291610418435	0	0	0	0	0	0	0	0	0	0	0	0	0	0	0
398	FEL015_S_GTTTGGAGTGAATGAT	Pre treatment	0	001-105	-0.178833413199272	2.29443880891406	0	0	317.06	0	0	0	0	0	0	0	0	0	0	0	317.06
399	FEL015_S_TAATTCCCATCCGCGA	Pre treatment	0	001-105	-0.304454231897159	2.3336802698766	0	668.9	0	0	0	0	0	0	0	0	0	0	0	0	0
400	FEL015_S_TACTTGTAGAAACTAC	Pre treatment	0	001-105	-0.172489505385885	2.13293257633839	0	0	0	0	0	0	0	551.88	0	0	0	0	275.94	0	551.88
401	FEL015_S_TAGGTACCATATACCG	Pre treatment	0	001-105	0.703542324620059	1.56803427726575	485.04	0	0	0	0	0	0	161.68	0	0	0	161.68	161.68	0	646.73
402	FEL015_S_TAGGTTGGTAACTTCG	Pre treatment	0	001-105	-0.565338157371097	2.4459567719324	0	0	0	0	0	0	0	0	359.84	0	0	0	0	359.84	719.68
403	FEL015_S_TATACCTAGGGCAACT	Pre treatment	0	001-105	-0.0948075386405116	2.69076347693602	0	0	177.81	0	0	0	0	0	0	0	0	177.81	0	177.81	0
404	FEL015_S_TCAGTCCAGCACTCCG	Pre treatment	0	001-105	0.00790168206294397	2.29932220395224	1397.95	0	0	0	0	0	0	0	0	0	232.99	0	232.99	465.98	465.98
405	FEL015_S_TCATCCGGTCGAAGCA	Pre treatment	0	001-105	0.268475946923488	2.32910600892817	0	0	0	0	0	0	0	0	0	0	0	0	0	0	311.43
406	FEL015_S_TCATGAGTCATTGCGA	Pre treatment	0	001-105	-0.725293542714937	1.96648063655025	0	0	2378.12	0	0	0	0	0	0	0	0	0	0	0	0
407	FEL015_S_TCCATGCTCTGCACCT	Pre treatment	0	001-105	-0.21851678189537	1.85126589210757	0	286.45	572.9	0	0	0	0	0	0	0	0	0	0	0	0
408	FEL015_S_TCCGAAAAGCGTCGAA	Pre treatment	0	001-105	-0.881596087420592	1.12992648651208	0	0	0	0	0	0	0	0	604.96	0	0	0	0	0	302.48
409	FEL015_S_TCGGGACTCTAGTCAG	Pre treatment	0	001-105	-0.461437562520555	-0.423560595067099	0	0	0	0	0	0	0	186.39	0	0	0	0	0	2609.51	372.79
410	FEL015_S_TCTACATTCGACCAAT	Pre treatment	0	001-105	-0.791635515105791	2.33796524098112	0	0	0	0	0	0	0	0	0	0	0	0	0	0	0
411	FEL015_S_TCTCACGCATCAGCAT	Pre treatment	0	001-105	-0.262317246166822	1.88125905194028	0	0	4530.2	0	0	0	0	0	0	0	0	0	0	0	1342.28
412	FEL015_S_TCTCCGACAGCAGTTT	Pre treatment	0	001-105	-0.374090776637806	1.94493846336607	0	280.43	0	0	0	0	0	0	0	0	0	0	0	0	0
413	FEL015_S_TCTGCCATCACGGACC	Pre treatment	0	001-105	-0.631926765770831	2.37337422045798	0	629.72	0	0	0	0	0	0	0	0	0	0	0	0	0
414	FEL015_S_TGAATGCCAAGGATGC	Pre treatment	0	001-105	-0.627320938303116	2.30556821876643	0	0	0	0	0	0	0	0	0	0	0	0	0	0	0
415	FEL015_S_TGACTCCGTTTCGATG	Pre treatment	0	001-105	0.0951817867276123	2.3968047474498	0	0	2555.91	0	0	0	0	0	0	0	0	212.99	0	212.99	0
416	FEL015_S_TGAGGAGCAACGATCT	Pre treatment	0	001-105	-0.62210877636596	2.12211719184858	0	0	2094.97	0	0	0	0	349.16	0	0	0	0	0	698.32	698.32
417	FEL015_S_TGATCTTAGCCTGCCA	Pre treatment	0	001-105	-0.439299238313822	1.47637485621898	0	0	0	0	0	0	0	0	0	0	0	0	0	0	0
418	FEL015_S_TGATTTCAGCTCTATG	Pre treatment	0	001-105	-0.794042702377425	2.13556735086227	0	0	4456.33	0	0	0	0	222.82	0	0	0	0	0	0	445.63
419	FEL015_S_TGGAACTAGCCACAAG	Pre treatment	0	001-105	-0.919800371621815	1.54013418443941	0	0	2642.51	0	0	0	0	0	0	0	0	0	0	377.5	0
420	FEL015_S_TGGGCGTGTAAGATCA	Pre treatment	0	001-105	-0.8147448375381	1.72891790127265	0	0	0	0	0	0	0	0	0	0	0	0	0	0	0
421	FEL015_S_TGGTACATCCGCAGTG	Pre treatment	0	001-105	-0.00571717843892927	2.27527574429874	0	871.69	0	0	0	0	0	174.34	0	0	0	174.34	0	0	348.68
422	FEL015_S_TTACCATGTGGAATGC	Pre treatment	0	001-105	-0.853262676626419	1.94875058975101	0	0	0	0	0	0	0	0	0	0	0	0	0	0	0
423	FEL015_S_TTAGGGTTCGTAACTG	Pre treatment	0	001-105	0.0420538780131496	2.21529450246366	0	0	0	0	0	0	0	0	0	0	0	0	0	0	285.88
424	FEL015_S_TTAGTCTTCACCACAA	Pre treatment	0	001-105	-0.63303569867965	1.93352733789029	0	0	0	0	0	0	0	0	0	0	0	0	0	0	349.77
425	FEL015_S_TTCCTCTTCGAAACAA	Pre treatment	0	001-105	0.47900682157957	2.08220945393537	0	375.23	938.09	0	0	0	0	0	0	0	0	187.62	0	0	187.62
426	FEL015_S_TTGATGGTCAAGGACG	Pre treatment	0	001-105	-0.800025614567127	1.83951069307556	0	0	0	0	0	0	0	0	0	0	0	418.59	0	0	0
427	FEL015_S_TTGCCTGGTTGGCCGT	Pre treatment	0	001-105	-0.78738196904646	1.57856906839441	0	0	0	0	0	0	0	0	0	0	0	0	0	0	344.71
428	FEL015_S_TTGCTGCTCGAACACT	Pre treatment	0	001-105	-0.540461883591491	2.08114803771043	0	0	0	0	0	0	0	0	0	0	0	0	0	0	0
429	FEL015_S_TTTACGTCAAGCTGCC	Pre treatment	0	001-105	-0.940534335605243	0.959738599671405	0	0	1355.38	0	0	0	0	0	0	0	0	0	0	0	0
430	FEL016_E_AAACGCTAGGAATGTT	Post treatment	180	001-107	2.02398622852774	1.74505552286106	0	0	0	0	0	0	0	420.43	105.11	0	735.76	105.11	0	0	105.11
431	FEL016_E_AACAAAGGTAAGATCA	Post treatment	180	001-107	1.09856533646372	1.2653780292234	0	0	0	0	0	0	0	0	0	0	365.45	0	0	3410.89	0
432	FEL016_E_AACAAGATCAACCTCC	Post treatment	180	001-107	0.642339051016921	0.248337655067699	0	0	0	0	0	0	0	0	0	103.47	0	0	0	413.86	0
433	FEL016_E_AACCACAAGACATAGT	Post treatment	180	001-107	1.63930184147455	1.64717929958469	0	172.62	0	0	0	0	0	0	0	0	0	0	0	345.24	0
434	FEL016_E_AACTTCTCAGTCTTCC	Post treatment	180	001-107	1.86279037123258	2.09086031216756	0	0	0	0	0	0	0	0	0	0	0	0	0	118.04	0
435	FEL016_E_AAGCGAGTCGTAGGGA	Post treatment	180	001-107	1.11390509696605	1.83356284459218	0	0	0	0	0	0	0	0	0	0	0	0	0	2585.65	323.21
436	FEL016_E_AAGTACCAGCCTCAGC	Post treatment	180	001-107	1.38078657703055	1.77121500224815	0	0	0	0	0	0	0	0	0	0	0	229.31	0	0	229.31
437	FEL016_E_ACAGAAATCAGGGATG	Post treatment	180	001-107	2.09468873255965	1.73771494427485	0	0	0	0	0	74.54	0	149.09	0	0	74.54	149.09	0	0	596.35
438	FEL016_E_ACATCGAAGCCTCACG	Post treatment	180	001-107	1.66235023418271	1.43909440444902	844.83	0	0	0	0	0	0	0	0	0	0	0	0	2252.89	0
439	FEL016_E_ACCCAAACACTTCCTG	Post treatment	180	001-107	1.89070564062219	1.80909730722141	752.16	0	0	0	0	0	0	0	0	0	0	0	0	1053.03	526.51
440	FEL016_E_ACGTAACAGGTCGAGT	Post treatment	180	001-107	1.89105385898753	1.26363591607385	0	0	0	0	0	0	0	0	0	0	0	0	0	218.15	218.15
441	FEL016_E_ACTGTGAGTTCTCTCG	Post treatment	180	001-107	1.52909414896675	2.34724332536902	0	0	0	0	0	0	0	0	0	0	0	0	0	99.94	599.64
442	FEL016_E_ACTTTGTAGAGTGTTA	Post treatment	180	001-107	1.8000560606362	2.05171311814502	1016.85	0	0	0	0	0	0	0	0	0	0	0	0	1162.12	145.26
443	FEL016_E_AGAGAGCCAAAGACTA	Post treatment	180	001-107	0.0519594480172307	2.45906125627056	0	213.95	0	0	0	0	0	0	213.95	0	0	213.95	0	0	213.95
444	FEL016_E_AGCGCTGGTGTCACAT	Post treatment	180	001-107	1.84306900886815	2.11949879769773	195.35	0	0	0	0	0	0	0	0	0	0	0	0	1562.81	0
445	FEL016_E_AGCTCAAAGCGAACTG	Post treatment	180	001-107	1.46023678693263	1.77417350302172	0	0	0	0	0	0	0	220.6	0	0	0	0	0	1764.84	441.21
446	FEL016_E_AGCTTCCTCCCTGGTT	Post treatment	180	001-107	0.583126618208067	1.66918926818724	0	0	0	0	0	0	0	0	0	0	0	0	0	0	329.06
447	FEL016_E_AGGAAATGTACCTGTA	Post treatment	180	001-107	1.02433812560242	1.8061283636974	0	0	0	0	0	0	0	0	0	0	0	0	0	0	0
448	FEL016_E_AGGAGGTAGGCTTCCG	Post treatment	180	001-107	2.15354421655052	1.87597912663179	0	0	0	0	0	0	0	0	0	0	0	0	0	395.36	131.79
449	FEL016_E_AGGGTTTAGGACGCTA	Post treatment	180	001-107	0.234846867097824	-1.17910688879925	143.58	0	0	0	0	0	0	0	0	0	0	143.58	0	861.45	430.73
450	FEL016_E_AGTAGCTCACCTAAAC	Post treatment	180	001-107	1.01534948288807	1.47408904212569	0	0	0	0	0	0	0	0	0	0	0	0	0	781.76	260.59
451	FEL016_E_AGTCACAGTGCGTTTA	Post treatment	180	001-107	1.24078207808084	2.11758917744128	0	0	0	0	0	0	0	0	0	0	0	149.61	0	1196.89	149.61
452	FEL016_E_AGTCATGAGAGAGCCT	Post treatment	180	001-107	1.75043230897094	1.83078858671682	203.09	0	0	0	0	0	0	0	0	0	0	0	0	609.26	0
453	FEL016_E_ATCAGGTTCTTAGCAG	Post treatment	180	001-107	1.55645428406646	1.99747367468159	0	0	0	0	0	0	0	0	0	0	0	0	0	335.57	0
454	FEL016_E_ATTCATCGTCGCATTA	Post treatment	180	001-107	0.0866725502881979	1.19588801864902	0	0	0	0	0	0	0	0	0	0	0	395.73	0	0	395.73
455	FEL016_E_ATTCCATGTCTTCATT	Post treatment	180	001-107	0.201360752808834	2.50071389812123	0	106.35	0	0	0	0	0	0	0	0	0	0	0	106.35	531.75
456	FEL016_E_ATTTCTGAGTAAATGC	Post treatment	180	001-107	2.13913733662113	1.46256853024232	97.47	0	0	0	0	0	0	0	0	0	0	0	0	1315.79	146.2
457	FEL016_E_CAAGGGACAGAACTAA	Post treatment	180	001-107	1.46842036287718	2.17494401146631	237.53	0	0	0	0	0	0	0	0	0	0	0	0	475.06	237.53
458	FEL016_E_CACTGTCTCAGCAATC	Post treatment	180	001-107	1.11902825431807	1.93068703539553	0	0	0	0	0	0	0	0	0	0	0	0	0	0	0
459	FEL016_E_CAGCAATTCCAACTGA	Post treatment	180	001-107	1.29605964052237	2.1464282493868	0	0	0	0	0	0	0	0	0	0	0	0	0	0	0
460	FEL016_E_CAGCCAGAGAGTCACG	Post treatment	180	001-107	1.32227064561591	1.83687560229515	409.67	0	0	0	0	0	0	0	0	0	0	0	0	1638.67	409.67
461	FEL016_E_CATAAGCGTTCCCAAA	Post treatment	180	001-107	1.93674328230954	1.968362008462	0	0	0	0	0	0	0	0	0	0	178.03	0	0	1958.34	178.03
462	FEL016_E_CATGCCTTCAACGAGG	Post treatment	180	001-107	1.41975370732985	1.27707565964688	67.39	0	0	0	0	0	0	134.77	0	0	0	67.39	0	1145.55	134.77
463	FEL016_E_CCCTAACTCCTCTTTC	Post treatment	180	001-107	1.8033948626402	1.94160352701071	0	0	0	0	0	0	0	0	0	0	106.02	0	0	2226.46	212.04
464	FEL016_E_CCTCAACGTAAGCGGT	Post treatment	180	001-107	0.503874244524142	2.50947160091457	0	338.1	0	0	0	0	0	0	112.7	0	0	0	225.4	112.7	112.7
465	FEL016_E_CCTCTCCCACATTCTT	Post treatment	180	001-107	2.24165233040191	1.63275788538292	271.89	0	0	0	0	0	0	181.26	0	0	725.03	0	0	906.29	90.63
466	FEL016_E_CCTCTCCCAGAGAGGG	Post treatment	180	001-107	0.398945739819694	2.52000436977322	0	0	0	0	0	0	0	94.74	0	0	852.68	0	94.74	0	94.74
467	FEL016_E_CGAATTGAGACTTAAG	Post treatment	180	001-107	1.7698702070831	1.95249756750024	0	0	0	0	0	0	0	119.92	0	0	119.92	119.92	0	119.92	359.76
468	FEL016_E_CGAGAAGTCGGCATCG	Post treatment	180	001-107	2.07428713719617	-0.0984597241296314	190.01	0	0	0	0	0	0	0	0	0	0	0	0	2343.4	316.68
469	FEL016_E_CGGGTCACAAGGCCTC	Post treatment	180	001-107	1.45911238253571	2.1285968230393	0	129.84	129.84	0	0	0	0	0	0	0	0	389.51	0	129.84	0
470	FEL016_E_CGTAATGCAGCGTGCT	Post treatment	180	001-107	-0.302735437348742	0.0809862641077902	0	0	0	0	0	0	0	0	0	0	0	0	0	700.53	700.53
471	FEL016_E_CGTAATGTCACCTTAT	Post treatment	180	001-107	2.17874398742144	0.948209290320964	0	0	0	0	0	0	0	0	84.66	0	0	0	0	1777.85	1269.9
472	FEL016_E_CTACCTGGTTAAGTCC	Post treatment	180	001-107	-0.300879879002683	1.29989165054537	0	0	0	0	0	0	0	0	0	0	0	0	0	0	0
473	FEL016_E_CTCAATTGTGTACGCC	Post treatment	180	001-107	0.495283064990781	1.4464938421344	0	0	0	0	0	0	0	0	0	0	0	0	0	0	0
474	FEL016_E_CTCATTACAAGTATCC	Post treatment	180	001-107	1.00473422850667	1.78766020530578	0	0	0	0	0	0	0	0	0	0	0	0	0	0	387
475	FEL016_E_CTCCAACGTTCAGCGC	Post treatment	180	001-107	1.17583114267604	1.873774416767	759.11	253.04	0	0	0	0	0	0	253.04	0	0	253.04	0	6072.87	0
476	FEL016_E_CTGAGCGTCTCGCCTA	Post treatment	180	001-107	2.03199569894872	1.54961950264602	0	0	0	0	0	0	0	0	0	0	0	0	0	236.74	0
477	FEL016_E_CTGTGGGGTAAGTTAG	Post treatment	180	001-107	1.02530502096694	1.60588937202446	0	0	0	0	0	0	0	0	0	0	0	0	0	0	0
478	FEL016_E_CTTAGGACAAGCACAG	Post treatment	180	001-107	-0.00670464937382523	2.45343825040462	0	3099.81	743.96	0	0	0	0	0	0	0	0	0	247.99	0	123.99
479	FEL016_E_GAAGCGAGTCCACGCA	Post treatment	180	001-107	2.42397827823976	1.47575240803675	0	0	0	0	0	0	0	146.76	146.76	0	0	0	0	0	587.03
480	FEL016_E_GAGAAATCATCAGCAT	Post treatment	180	001-107	0.648352328212917	2.02810101175853	0	0	0	0	0	0	0	0	0	0	0	0	0	346.98	0
481	FEL016_E_GAGACCCAGCCTTGAT	Post treatment	180	001-107	1.69113633728655	1.44753276163981	351	0	0	0	0	0	0	0	0	0	0	0	0	2106	1053
482	FEL016_E_GAGATGGTCGGTTGTA	Post treatment	180	001-107	1.77599495711806	1.99393874932479	0	0	0	0	0	0	0	0	182.92	182.92	182.92	0	0	0	365.83
483	FEL016_E_GAGGCCTAGCTAGCCC	Post treatment	180	001-107	2.18122624727388	1.80954456099354	0	0	0	0	0	0	0	94.1	0	0	0	94.1	0	1035.1	0
484	FEL016_E_GATGGAGAGACTGAGC	Post treatment	180	001-107	0.302525216040245	1.42698870683298	0	0	0	0	0	0	0	841.4	420.7	0	0	0	0	0	841.4
485	FEL016_E_GATGGAGTCTCCGCAT	Post treatment	180	001-107	0.195492021353195	-1.11757574868154	0	0	0	0	0	0	0	0	0	0	0	0	0	1492.35	124.36
486	FEL016_E_GGATGTTAGATCACCT	Post treatment	180	001-107	2.01472546912465	2.1711096272511	0	0	0	0	0	0	0	0	0	0	0	0	0	890.95	0
487	FEL016_E_GGGTATTTCGACGCGT	Post treatment	180	001-107	2.68436383181537	1.21653256106427	0	0	0	0	0	0	0	0	0	0	233.1	0	0	0	0
488	FEL016_E_GTACAACTCTATTTCG	Post treatment	180	001-107	-0.173392947051535	0.756732416546494	0	0	0	0	0	0	0	0	0	0	0	0	0	509.29	0
489	FEL016_E_GTCACGGGTACCTATG	Post treatment	180	001-107	1.00187692418126	2.05595572275157	0	0	0	0	0	0	0	0	0	0	0	0	0	2600.78	0
490	FEL016_E_GTGAGGAGTTTCGTGA	Post treatment	180	001-107	0.211203513279211	2.61278515502678	0	741.47	0	0	0	0	0	0	0	0	82.39	0	247.16	1730.1	247.16
491	FEL016_E_GTGGTTAGTAAGATCA	Post treatment	180	001-107	1.40166263556664	2.11300434873665	0	0	0	0	161.6	0	0	323.21	0	0	0	0	0	0	0
492	FEL016_E_GTGTGGCCAGGCTTGC	Post treatment	180	001-107	1.68016931636966	1.15294563377371	0	0	0	0	0	0	0	120.58	120.58	0	0	0	0	241.17	482.33
493	FEL016_E_GTTCTATTCTTGTTAC	Post treatment	180	001-107	1.36711959808051	1.21195684730379	0	0	0	0	0	0	0	0	0	0	0	0	0	1327.49	398.25
494	FEL016_E_GTTGTCCCATGATAGA	Post treatment	180	001-107	-0.28377578481083	0.326928834761395	0	0	0	0	0	0	0	0	562.43	0	0	0	0	0	0
495	FEL016_E_GTTTGGAGTTCTGAGT	Post treatment	180	001-107	1.28727573211761	2.10449546373476	227.27	0	0	0	0	0	0	0	0	0	0	0	0	0	1136.36
496	FEL016_E_TAAGTCGGTACGGTTT	Post treatment	180	001-107	1.25754956214701	2.48891436401949	645.99	0	0	0	0	0	0	0	0	0	0	0	0	0	161.5
497	FEL016_E_TACAGGTGTGGTCTTA	Post treatment	180	001-107	1.41424966714877	1.7351485629567	0	0	0	0	0	0	0	0	0	0	0	0	0	0	257.14
498	FEL016_E_TACGGTAGTACAAGTA	Post treatment	180	001-107	1.81757504248623	2.01756112684167	0	0	0	0	0	0	0	0	0	0	0	0	0	2274.61	0
499	FEL016_E_TATGTTCTCTCCTGCA	Post treatment	180	001-107	1.28640880650499	1.82173117868464	0	0	0	0	0	0	0	0	0	0	0	0	0	0	281.18
500	FEL016_E_TCACATTCAATTTCCT	Post treatment	180	001-107	1.04725963995458	1.77874547188427	0	0	0	0	0	0	0	0	0	0	0	0	0	273.52	273.52
501	FEL016_E_TCACTCGAGTGTTGTC	Post treatment	180	001-107	2.05819133118512	2.00117087185836	0	0	0	0	0	0	0	0	0	0	0	0	0	811.69	270.56
502	FEL016_E_TCACTCGTCAACTGGT	Post treatment	180	001-107	1.13503046301313	1.46967514861107	903.34	0	0	0	0	0	0	301.11	0	0	0	0	0	3312.26	0
503	FEL016_E_TCAGCAAGTAGGAGGG	Post treatment	180	001-107	0.1533175268616	1.99273276323316	0	0	0	0	0	0	0	0	0	0	0	0	0	330.03	990.1
504	FEL016_E_TCAGTGAAGCTGTCCG	Post treatment	180	001-107	0.204546659523018	2.49418065234973	0	543.54	0	0	0	0	0	0	0	0	326.12	0	217.41	0	326.12
505	FEL016_E_TCAGTGACAAAGCGTG	Post treatment	180	001-107	1.70960864129619	1.84622272518732	0	0	0	0	0	0	0	0	131.48	0	0	0	0	0	0
506	FEL016_E_TCAGTTTTCCATACAG	Post treatment	180	001-107	2.03436498243419	2.0175424554927	0	0	0	0	0	0	0	155.3	0	0	0	0	0	0	155.3
507	FEL016_E_TCATGCCAGAGCAGTC	Post treatment	180	001-107	1.69455376521605	1.78122917880808	0	0	0	0	0	0	0	284.09	0	0	284.09	284.09	0	1136.36	0
508	FEL016_E_TCGACCTAGGCTCACC	Post treatment	180	001-107	1.05508323777897	2.07881670186415	0	0	0	0	0	0	0	0	0	0	433.28	0	0	0	0
509	FEL016_E_TCGGGTGCAATTAGGA	Post treatment	180	001-107	1.15340779777042	1.85657981889225	0	0	958.08	0	0	0	0	0	0	0	0	0	0	0	0
510	FEL016_E_TCTACCGCATCATGAC	Post treatment	180	001-107	1.52346013778683	2.05471196295863	0	231.11	0	0	0	0	0	0	0	0	0	231.11	0	0	231.11
511	FEL016_E_TGATGGTCACTAGTAC	Post treatment	180	001-107	1.86647970281754	1.59109201222948	0	0	0	0	0	0	0	0	0	0	0	94.98	0	2469.37	0
512	FEL016_E_TGCAGGCCACGATAGG	Post treatment	180	001-107	1.99401766532162	2.10333181260519	0	0	0	0	0	0	0	167.81	167.81	0	167.81	167.81	0	0	167.81
513	FEL016_E_TGCCGAGAGATGCTGG	Post treatment	180	001-107	1.84943703215939	1.88317908900068	0	0	0	0	0	0	0	0	0	166.03	0	0	0	1826.33	332.06
514	FEL016_E_TGCGGGTCATATAGCC	Post treatment	180	001-107	1.15806442475443	2.12153710825714	0	0	0	0	0	0	0	0	0	0	0	0	0	745.16	372.58
515	FEL016_E_TGTAACGGTCACGACC	Post treatment	180	001-107	1.12824007687879	2.00214536674215	0	0	0	0	0	0	0	0	0	0	0	0	0	176.21	0
516	FEL016_E_TGTGAGTGTGGTGATG	Post treatment	180	001-107	1.96769394157866	2.17414405312844	0	0	0	0	0	0	0	0	0	0	0	218.79	218.79	1312.77	0
517	FEL016_E_TGTGATGCATAGAAAC	Post treatment	180	001-107	0.317189933593944	2.50150498607471	96.39	674.7	0	0	0	0	0	0	0	0	96.39	0	192.77	0	192.77
518	FEL016_E_TTAATCCAGTACTCGT	Post treatment	180	001-107	0.657736911029371	1.30114855040693	0	0	0	0	0	0	0	0	0	0	0	227.84	0	227.84	0
519	FEL016_E_TTCAGGATCTTACGTT	Post treatment	180	001-107	1.72169221098605	1.82585697555172	0	0	0	0	0	0	0	0	0	0	0	0	0	225.89	0
520	FEL016_E_TTCATGTAGGAGCTGT	Post treatment	180	001-107	-0.542112763024977	1.83751239182701	0	0	0	0	0	0	0	0	0	0	0	0	0	838.69	279.56
521	FEL016_E_TTCTTGACACAGTGAG	Post treatment	180	001-107	1.86182211343223	2.04485673764257	0	0	0	0	0	0	0	0	0	0	0	0	0	0	0
522	FEL016_E_TTGTTGTTCCGCAGTG	Post treatment	180	001-107	1.29790981431606	0.149805818794197	0	0	0	0	0	0	0	0	0	0	0	0	0	0	185.84
523	FEL016_E_TTTATGCCACAGTCAT	Post treatment	180	001-107	1.41533278479302	2.15165664664739	134.66	0	0	0	0	0	0	0	0	0	0	269.32	0	0	269.32
524	FEL016_E_TTTCAGTGTGGTCAAG	Post treatment	180	001-107	2.15686913714971	1.5625178730562	4173.8	0	0	0	0	0	0	0	0	0	0	0	0	2247.43	856.16
525	FEL016_E_TTTGACTTCACCATGA	Post treatment	180	001-107	1.74586497534296	2.20269444917566	123.79	247.59	0	0	0	0	0	0	0	0	0	0	247.59	0	742.76
526	FEL016_S_AAAGTCCCACGCCAGT	Pre treatment	0	001-107	-0.371824457844703	2.1228392155884	0	0	0	0	0	0	0	0	193.46	0	0	0	0	0	386.92
527	FEL016_S_AAGGTAACAAGCCCAC	Pre treatment	0	001-107	0.51267018221484	0.0481055654161065	0	0	0	0	0	0	0	0	0	0	0	148.79	0	0	595.15
528	FEL016_S_AAGTCGTGTTACACTG	Pre treatment	0	001-107	-0.280760758283953	2.67956083878647	0	0	0	0	0	0	0	0	0	0	0	147.86	0	147.86	0
529	FEL016_S_AAGTTCGGTTTCCCAC	Pre treatment	0	001-107	-0.790884346241271	0.355464134509232	0	0	0	0	0	0	0	0	0	0	0	414.25	0	0	414.25
530	FEL016_S_ACCACAACAACGATTC	Pre treatment	0	001-107	-0.106603172506784	1.58686183986417	0	0	0	0	0	0	0	0	0	0	0	0	0	387.6	0
531	FEL016_S_ACGGAAGCAAGAGTAT	Pre treatment	0	001-107	-0.275359529715282	-0.360557586133594	0	0	0	0	0	0	0	0	0	0	0	0	0	0	208.2
532	FEL016_S_ACGGTTACAACCGGAA	Pre treatment	0	001-107	-0.185371321493241	2.61852401656616	71.65	0	0	0	0	0	0	0	0	0	0	71.65	0	0	214.96
533	FEL016_S_ACTACGAGTATGCAAA	Pre treatment	0	001-107	-0.140556735934196	1.02642863468228	0	0	0	0	0	0	0	0	0	0	0	0	0	0	0
534	FEL016_S_ACTATGGAGGACTTCT	Pre treatment	0	001-107	1.0570101588995	1.18239846993155	0	0	0	0	0	0	0	0	0	0	0	201.65	0	0	0
535	FEL016_S_ACTTCGCAGCCAAGCA	Pre treatment	0	001-107	-0.241572667576561	0.275912335284207	0	0	0	0	0	0	0	0	0	0	0	0	0	0	0
536	FEL016_S_AGCCAATCAAAGCTCT	Pre treatment	0	001-107	-0.102840851757431	2.44010839938009	120.64	0	120.64	0	0	0	0	0	0	120.64	0	361.93	0	241.28	241.28
537	FEL016_S_AGGGTTTGTCCTTAAG	Pre treatment	0	001-107	-0.0602185580855654	2.3697768678954	0	0	0	0	0	0	0	0	0	0	0	0	0	154.94	309.89
538	FEL016_S_AGTACTGCATCCGCGA	Pre treatment	0	001-107	0.263823709252378	-0.813419353413877	188.79	0	0	0	0	0	0	0	0	0	0	0	0	0	377.57
539	FEL016_S_AGTCTCCGTCGTTGCG	Pre treatment	0	001-107	-0.333404179644383	2.51800339210637	0	0	0	0	0	0	0	0	0	100.37	0	0	0	401.49	0
540	FEL016_S_ATCCCTGGTCCCGTGA	Pre treatment	0	001-107	0.333389781679251	1.47331725056496	0	0	0	0	0	0	0	0	0	0	0	0	0	0	174.03
541	FEL016_S_ATCCGTCAGGTAGGCT	Pre treatment	0	001-107	-0.470750243719909	1.94267660378093	0	0	0	0	0	0	0	0	777.6	0	0	0	0	0	0
542	FEL016_S_ATCGTCCTCTTTCTAG	Pre treatment	0	001-107	-0.101685798846137	0.252898502002366	0	0	0	0	0	0	0	0	0	0	0	0	0	0	0
543	FEL016_S_ATGCCTCCAAACACCT	Pre treatment	0	001-107	-0.681568064089826	-0.307860499943129	0	0	0	0	0	0	0	0	0	0	0	0	0	0	0
544	FEL016_S_ATGGATCTCTGATGGT	Pre treatment	0	001-107	-0.519710113871121	-0.115908453008864	0	0	0	0	0	0	0	0	0	0	0	272.7	0	0	545.4
545	FEL016_S_ATTCCCGAGGCCTAAG	Pre treatment	0	001-107	0.288465026029795	2.47782688883092	0	0	0	0	0	0	0	0	0	0	0	0	0	306.18	153.09
546	FEL016_S_CAGCAATGTCCGGCAT	Pre treatment	0	001-107	-0.435475043832382	0.18581285466988	110.67	0	0	0	0	0	0	0	0	0	0	0	0	110.67	221.34
547	FEL016_S_CATACCCCAGTGGGTA	Pre treatment	0	001-107	0.430812554312663	1.32597805293818	0	0	0	0	0	0	0	0	0	0	0	0	0	0	695.89
548	FEL016_S_CATCCCAGTAGTGATA	Pre treatment	0	001-107	0.339299553205833	0.79796299613718	0	0	0	0	0	0	0	0	0	0	0	0	0	0	190.48
549	FEL016_S_CCGAACGTCTACCACC	Pre treatment	0	001-107	-0.0468231548707325	2.26917242467406	0	0	0	0	0	0	0	0	158.88	0	0	0	0	158.88	317.76
550	FEL016_S_CGTTGGGCACATTCGA	Pre treatment	0	001-107	-0.767896604578489	0.460531943245309	0	0	0	0	0	0	0	0	0	0	0	231.16	0	0	0
551	FEL016_S_CTGCAGGTCCGCAACG	Pre treatment	0	001-107	-0.605295003982185	0.295502566834971	0	229.73	0	0	0	0	0	0	0	0	0	0	0	459.45	0
552	FEL016_S_CTGTATTTCTACTTCA	Pre treatment	0	001-107	-0.774592472289243	1.92007459937648	0	0	0	0	0	0	0	0	95.56	0	0	0	0	95.56	477.78
553	FEL016_S_GACCAATAGTTCCGGC	Pre treatment	0	001-107	-0.813194386642051	-3.22592626371843	0	0	0	0	0	0	0	0	0	0	0	158.97	0	79.48	79.48
554	FEL016_S_GAGTCATGTTGTGTAC	Pre treatment	0	001-107	-0.418927104410006	2.36583567643966	0	0	0	0	0	0	0	0	0	0	0	0	0	349.9	0
555	FEL016_S_GATCATGGTGTTAACC	Pre treatment	0	001-107	-0.553251310318036	1.12655670920454	0	0	0	0	0	0	0	0	0	282.81	0	0	0	0	0
556	FEL016_S_GCTGCAGGTATACGGG	Pre treatment	0	001-107	-0.272977579258594	1.06829728007298	0	0	0	0	0	0	0	0	0	0	0	0	0	0	0
557	FEL016_S_GGAATCTGTGATAGTA	Pre treatment	0	001-107	-0.103371833891056	2.9254639634968	0	0	0	0	0	0	0	0	0	140.61	0	140.61	0	0	140.61
558	FEL016_S_GGCAGTCCAGCTAACT	Pre treatment	0	001-107	0.17597475090059	2.76941923913684	0	307.93	0	0	0	0	0	0	0	0	0	0	0	0	461.89
559	FEL016_S_GGCTGTGCAGATCCTA	Pre treatment	0	001-107	-0.639188656379436	0.199870106506219	0	0	0	0	0	0	0	0	0	0	0	0	0	0	0
560	FEL016_S_GTACAGTCACATTCTT	Pre treatment	0	001-107	-0.940620848680263	-0.189732465866594	0	0	0	0	0	0	0	0	0	0	0	0	0	0	0
561	FEL016_S_GTCATGAAGATTACCC	Pre treatment	0	001-107	-0.325963499782366	1.45759968670786	590.32	0	0	0	0	0	0	0	0	147.58	0	0	0	147.58	0
562	FEL016_S_GTGCGTGCAACCTAAC	Pre treatment	0	001-107	-0.525911959893403	2.01710707404004	0	0	0	0	0	0	0	0	0	0	0	0	0	0	193.8
563	FEL016_S_GTGGCGTTCTCCCAAC	Pre treatment	0	001-107	-0.491482075135803	2.44591595362936	0	0	0	0	0	0	0	0	0	0	0	0	0	0	289.18
564	FEL016_S_GTTCCGTAGAGAGGGC	Pre treatment	0	001-107	0.148548394005223	1.98810942830611	0	0	0	0	0	0	0	0	0	0	0	296.78	0	0	148.39
565	FEL016_S_GTTCTATGTCATCGCG	Pre treatment	0	001-107	0.937174312068775	1.84128972239872	0	0	0	0	0	0	0	0	0	0	0	0	0	0	0
566	FEL016_S_TAGTGCAGTGTCATTG	Pre treatment	0	001-107	0.0453557214429722	0.816091373826647	0	0	0	0	0	0	0	0	366.3	0	0	0	0	0	0
567	FEL016_S_TCACACCTCAGAGCAG	Pre treatment	0	001-107	0.377322665319731	1.30741494327853	0	0	0	0	0	0	0	0	191.57	0	0	0	0	191.57	0
568	FEL016_S_TCACGCTCACGCTTAA	Pre treatment	0	001-107	-0.771872304437956	0.0187563792612862	0	0	0	0	0	0	0	91.58	0	0	0	91.58	0	366.33	0
569	FEL016_S_TCACGGGAGACTGTTC	Pre treatment	0	001-107	-0.0635233013825967	2.66670178213217	0	0	0	0	0	0	0	0	107.7	0	0	0	0	0	215.4
570	FEL016_S_TCAGTCCTCCTCACTG	Pre treatment	0	001-107	-0.522826733544826	-0.170808913199792	0	0	0	0	0	0	0	0	0	0	0	0	0	0	0
571	FEL016_S_TCCAGAAAGGTCGTAG	Pre treatment	0	001-107	0.125333944926291	2.24540591733392	0	0	0	0	0	0	0	0	149.77	0	0	0	0	149.77	0
572	FEL016_S_TCGAAGTGTGGATCGA	Pre treatment	0	001-107	-0.323511899865011	0.229464982466999	0	0	134.48	0	0	0	0	0	0	0	0	134.48	0	0	268.96
573	FEL016_S_TCTACATTCGACATCA	Pre treatment	0	001-107	0.108459585885811	0.358438414922014	0	0	0	0	0	0	0	0	0	0	0	0	0	0	199.76
574	FEL016_S_TCTATACAGTAGACAT	Pre treatment	0	001-107	0.725165737573631	1.55609700983582	0	0	0	0	0	0	0	0	0	88.53	0	88.53	0	88.53	265.58
575	FEL016_S_TCTGGCTCAGTCGAGA	Pre treatment	0	001-107	-0.255531861737306	0.032427375519235	198.85	0	0	0	0	0	0	0	0	0	0	198.85	0	198.85	198.85
576	FEL016_S_TGCAGGCAGACTGAGC	Pre treatment	0	001-107	-0.398388156722667	0.279699520197852	0	383.88	0	0	0	0	0	0	383.88	0	0	0	0	0	383.88
577	FEL016_S_TGGAACTAGTCCCGAC	Pre treatment	0	001-107	-0.714158270632031	0.174989981669433	0	0	0	0	0	0	0	0	0	0	0	0	0	0	365.76
578	FEL016_S_TGGGAAGCATTCTTCA	Pre treatment	0	001-107	0.083541616798883	2.17026119394836	146.52	0	0	0	0	0	0	0	0	0	0	0	0	0	293.04
579	FEL016_S_TGTAACGAGCTCCCTT	Pre treatment	0	001-107	0.230129284100342	-0.158664818857928	115.59	0	0	0	0	0	0	0	0	0	0	115.59	0	0	0
580	FEL016_S_TTACCGCGTACCGGCT	Pre treatment	0	001-107	0.0950535650280644	-1.40914819308187	0	0	0	0	0	0	0	0	0	0	0	0	0	0	245.7
581	FEL016_S_TTCCTCTCAACCCGCA	Pre treatment	0	001-107	-0.25860439888135	1.94770117639541	0	0	0	0	0	0	0	132.89	0	0	0	0	0	0	531.56
582	FEL016_S_TTCTAACGTAACAGTA	Pre treatment	0	001-107	-0.0549520751713114	2.36643256727659	183.35	0	0	0	0	0	0	0	0	0	0	91.68	0	91.68	0
583	FEL016_S_TTGGGATGTGTTTGCA	Pre treatment	0	001-107	-1.01611126364364	1.49236046191862	0	0	0	0	0	0	0	0	0	0	0	0	0	0	0
584	FEL016_S_TTTGGAGGTTTACGAC	Pre treatment	0	001-107	0.376842427036847	0.109094536246994	0	0	0	0	0	0	0	0	0	274.5	0	0	0	0	823.5
585	FEL019_E_AACCTGACAAGATTGA	Post treatment	180	001-113	1.33523088790076	2.23210846749617	0	0	0	0	0	0	0	0	0	0	0	0	0	0	439.95
586	FEL019_E_AATAGAGAGCTGCCAC	Post treatment	180	001-113	1.22725799335398	2.50124053237153	0	0	0	0	0	0	0	0	468.38	0	0	0	0	0	0
587	FEL019_E_AATCGACAGCTGCCAC	Post treatment	180	001-113	0.815791347260101	2.25255222764547	288.27	288.27	0	0	0	0	0	0	0	0	0	0	0	0	288.27
588	FEL019_E_ACAGCCGTCGGACTGC	Post treatment	180	001-113	1.07272520973248	2.12954851246804	4459.86	0	0	0	0	0	0	0	0	0	0	0	0	0	0
589	FEL019_E_ACCCAAAGTTCAGGTT	Post treatment	180	001-113	0.796663626669653	1.68786557923344	2316.7	0	0	0	0	0	0	42.9	0	0	0	0	0	0	300.31
590	FEL019_E_ACGATGTCATCAGCTA	Post treatment	180	001-113	-0.188272101969766	2.10396995788648	498.26	0	0	0	0	0	0	0	0	0	0	0	0	0	0
591	FEL019_E_ACGGTTACAAACGAGC	Post treatment	180	001-113	1.24411451326691	2.06781793204193	0	0	0	0	0	0	0	0	371.4	0	0	0	0	0	185.7
592	FEL019_E_ACTCCCACATCCAATG	Post treatment	180	001-113	0.948256273902024	2.08497977121433	0	0	1805.05	0	0	0	0	0	0	0	0	0	0	0	300.84
593	FEL019_E_AGACAAATCGAGCACC	Post treatment	180	001-113	1.21017447740849	2.13792632594712	4849.66	1454.9	0	0	0	0	0	0	0	0	0	0	484.97	0	484.97
594	FEL019_E_AGAGAGCGTAGCGAGT	Post treatment	180	001-113	0.836062228484721	1.65153558745468	2090.21	0	0	0	0	0	0	0	0	0	0	0	165.02	110.01	495.05
595	FEL019_E_AGGAGGTGTAATCAAG	Post treatment	180	001-113	1.1347922448608	2.2078264012947	0	0	0	0	0	0	0	0	0	0	0	0	0	0	0
596	FEL019_E_AGGTGTTCACAACATC	Post treatment	180	001-113	0.917698575403055	2.0952578343064	273	0	0	0	0	0	0	546	0	0	273	0	0	0	273
597	FEL019_E_AGTGATCAGGGTACAC	Post treatment	180	001-113	1.55848599619403	2.2868171117844	0	0	0	0	0	0	0	0	0	0	0	0	0	0	590.14
598	FEL019_E_ATATCCTCAACGTTAC	Post treatment	180	001-113	1.05807750728731	2.04295289937136	2092.05	0	0	0	0	0	0	0	0	0	0	0	0	418.41	0
599	FEL019_E_ATCACTTGTACCGCGT	Post treatment	180	001-113	0.482905065462684	1.80974843192972	0	0	0	0	0	0	0	0	352.11	0	0	0	0	0	0
600	FEL019_E_ATGCATGTCAAATGAG	Post treatment	180	001-113	1.08818776166828	2.05862597561018	0	0	0	0	0	0	0	0	0	0	0	0	0	151.49	0
601	FEL019_E_CAGCAATCATGTCAGT	Post treatment	180	001-113	0.861606555827893	2.5103787707417	0	0	0	0	0	0	0	0	0	0	0	0	0	0	465.12
602	FEL019_E_CATCCACGTAACTTCG	Post treatment	180	001-113	1.60315474179503	1.93542550719099	0	0	0	0	0	0	0	0	0	0	0	0	0	788.02	394.01
603	FEL019_E_CATCCACTCGCTGTCT	Post treatment	180	001-113	1.24960463136241	2.11891606085202	0	0	0	0	0	0	0	0	127.37	0	0	0	127.37	0	254.74
604	FEL019_E_CATCCCATCTGTCAGA	Post treatment	180	001-113	0.0820518040696007	2.07829836455802	462.32	0	0	0	0	0	0	0	0	0	0	0	0	0	0
605	FEL019_E_CATGCTCTCCATTTAC	Post treatment	180	001-113	1.23849032735275	2.12739623170709	2695.42	0	0	0	0	0	0	0	0	0	0	0	0	0	0
606	FEL019_E_CATTGAGAGGTTATAG	Post treatment	180	001-113	1.2399995106731	2.11808990246871	0	0	0	0	0	0	0	0	0	0	0	0	0	0	0
607	FEL019_E_CCCTCAACAAGGAGTC	Post treatment	180	001-113	1.876672818394	2.14586227034226	0	0	0	0	0	0	0	542.59	0	271.3	0	0	0	271.3	271.3
608	FEL019_E_CCTCTCCAGGCTAAAT	Post treatment	180	001-113	1.09465241989828	2.08050761230517	5460.09	321.18	0	0	0	0	0	0	0	0	160.59	0	160.59	0	321.18
609	FEL019_E_CGATGGCAGGGAGATA	Post treatment	180	001-113	1.38729400334465	2.02642354853142	0	0	0	0	0	0	0	0	298.06	0	0	0	0	298.06	0
610	FEL019_E_CGGACACTCACAATGC	Post treatment	180	001-113	0.241866860039233	2.19428314937997	0	0	0	0	0	0	0	0	0	0	0	0	0	0	419.9
611	FEL019_E_CTAAGTGAGTCCCAGC	Post treatment	180	001-113	1.0226995536897	2.04599834984462	1413.76	0	0	0	0	0	0	0	0	0	0	0	0	0	0
612	FEL019_E_CTAGACATCTCTGAGA	Post treatment	180	001-113	0.784760220550947	2.10985111823086	0	0	0	0	0	0	0	0	0	0	0	0	0	0	928.94
613	FEL019_E_CTCAATTGTAAGCTCT	Post treatment	180	001-113	0.330393107911573	2.30028569160132	0	0	1154.16	0	0	0	0	329.76	0	0	0	0	0	0	0
614	FEL019_E_CTCCTTTGTACCAATC	Post treatment	180	001-113	0.897930500450824	2.26967816492687	0	0	1429.93	0	0	0	0	476.64	0	0	0	0	0	0	0
615	FEL019_E_CTGAATGAGAGCAAGA	Post treatment	180	001-113	1.23630381165561	2.35273560178646	0	0	2140.56	0	0	0	0	0	0	0	0	0	0	356.76	0
616	FEL019_E_CTGTGAAAGACCATAA	Post treatment	180	001-113	1.34436191356749	2.17337909102967	0	435.92	435.92	0	0	0	0	0	0	0	0	0	0	435.92	435.92
617	FEL019_E_CTGTGGGGTTCGCGTG	Post treatment	180	001-113	1.15493979541417	2.14387833346749	2721.5	907.17	0	0	0	0	0	0	302.39	0	0	0	0	0	604.78
618	FEL019_E_CTTACCGCAGGAATAT	Post treatment	180	001-113	1.47663888568805	2.24050580303698	0	0	0	0	0	0	0	0	0	0	0	0	0	0	891.53
619	FEL019_E_GACAGCCCAGCTACAT	Post treatment	180	001-113	1.03085426523259	2.10727773088683	7710.84	0	0	0	0	0	0	0	0	0	0	0	0	963.86	0
620	FEL019_E_GACTCTCTCCGAGCTG	Post treatment	180	001-113	1.90330625508454	1.98743781060118	0	253.45	0	0	0	0	0	0	0	0	0	0	0	1013.81	887.09
621	FEL019_E_GAGTGAGAGGTCACTT	Post treatment	180	001-113	1.29556593585162	2.09955435594058	346.38	0	0	0	0	0	0	0	0	0	0	0	0	1039.14	0
622	FEL019_E_GCAACATCAGACCTAT	Post treatment	180	001-113	0.834079297101511	2.24374278355652	245.94	0	0	0	0	0	0	491.88	245.94	0	0	0	0	0	0
623	FEL019_E_GGCTTTCTCTTGCAAG	Post treatment	180	001-113	1.13552055739317	2.1951136529914	0	0	0	0	0	0	0	0	0	0	0	0	0	0	0
624	FEL019_E_GGTAGAGTCTGCTCTG	Post treatment	180	001-113	1.08767221623363	2.00784869773706	0	0	0	0	0	0	0	466.2	0	0	0	0	0	0	932.4
625	FEL019_E_GTACAGTAGCATCAGG	Post treatment	180	001-113	1.29982804066213	2.71170735039652	0	0	0	0	0	0	0	0	0	0	0	335.57	0	335.57	335.57
626	FEL019_E_GTACAGTGTAATCAGA	Post treatment	180	001-113	0.674502964474212	2.12675074150261	0	0	0	0	0	0	0	0	0	0	0	0	0	0	0
627	FEL019_E_GTGAGGACATCTGGGC	Post treatment	180	001-113	1.16301031344688	2.12312461611556	0	0	0	0	0	0	0	309.79	0	0	0	0	0	0	0
628	FEL019_E_GTTCTATCAACGCATT	Post treatment	180	001-113	1.23246448692962	2.42429789491795	0	0	0	0	0	0	294.9	0	0	0	0	0	0	0	0
629	FEL019_E_TAACACGAGCTCAGAG	Post treatment	180	001-113	1.28969633989681	2.28221496666696	0	0	0	0	0	0	0	293.69	0	293.69	0	0	0	0	0
630	FEL019_E_TAAGCGTGTCGCGTTG	Post treatment	180	001-113	1.58960256653957	1.98074621691579	0	0	0	0	0	0	0	0	0	0	0	0	0	0	314.17
631	FEL019_E_TACCCACGTCACAATC	Post treatment	180	001-113	1.13667063079268	2.24042153394196	0	0	0	0	0	0	0	0	0	0	0	0	0	0	596.66
632	FEL019_E_TACGTCCCATGTACGT	Post treatment	180	001-113	0.223384179844505	2.09001527786629	0	365.76	0	0	0	0	0	0	0	0	0	0	0	0	365.76
633	FEL019_E_TCACACCTCCACTGGG	Post treatment	180	001-113	0.988842111520762	2.10660911283883	0	0	0	0	0	0	0	0	303.31	0	0	0	0	1516.53	0
634	FEL019_E_TCAGTCCAGACCCGCT	Post treatment	180	001-113	0.377814231383205	1.90195901269398	0	0	0	0	0	0	0	499.25	499.25	0	0	0	0	2496.26	0
635	FEL019_E_TCATTTGGTACAAACA	Post treatment	180	001-113	0.806857514524405	2.18466456655676	0	0	0	0	0	0	0	0	0	0	0	0	0	349.16	349.16
636	FEL019_E_TCCAGAACAGTCCGTG	Post treatment	180	001-113	1.12047044767134	2.0220046531771	0	0	0	0	0	0	0	0	383.73	0	0	0	0	383.73	0
637	FEL019_E_TCCATGCCAACCAATC	Post treatment	180	001-113	1.07910502802253	2.13073753765096	0	0	0	0	0	0	0	0	0	0	0	0	0	876.04	1314.06
638	FEL019_E_TCCTCCCTCAGGAGAC	Post treatment	180	001-113	1.10554502778566	2.1470371479264	909.37	0	0	0	0	0	0	0	0	0	0	0	0	606.24	0
639	FEL019_E_TCCTCGAAGTATCTGC	Post treatment	180	001-113	0.794012433932757	2.32093477895766	0	0	0	0	0	0	0	0	0	0	0	0	0	0	0
640	FEL019_E_TCTCACGTCAAATGCC	Post treatment	180	001-113	1.21294053766534	2.35235064669261	0	229.46	458.93	0	0	0	0	0	0	0	0	0	0	0	458.93
641	FEL019_E_TCTTTGAGTATTTCCT	Post treatment	180	001-113	0.995434218819026	2.03831422229492	15496.37	0	0	0	0	0	0	0	0	0	0	0	0	0	484.26
642	FEL019_E_TGCAGGCGTGAATGAT	Post treatment	180	001-113	1.24177495312244	2.12952962380069	0	0	0	0	0	0	0	0	0	0	0	0	0	0	151.15
643	FEL019_E_TGCTTCGTCAAACGTC	Post treatment	180	001-113	0.74707929459401	2.22363855200945	0	0	0	0	0	0	0	0	0	0	0	0	0	0	484.03
644	FEL019_E_TTATTGCTCGCGCCAA	Post treatment	180	001-113	1.14493271972357	2.24613144503679	0	0	0	0	0	0	0	0	0	0	0	0	0	386.7	0
645	FEL019_E_TTCATTGAGAAGCGCT	Post treatment	180	001-113	0.896498155464522	2.11850707973202	0	0	0	0	0	0	0	0	0	0	0	486.38	0	0	0
646	FEL019_E_TTGTGGAAGCTCGTGC	Post treatment	180	001-113	1.08512334760235	2.11091932468137	2785.52	0	0	0	0	0	0	0	0	0	0	0	0	0	0
647	FEL019_E_TTTCAGTCACATATCG	Post treatment	180	001-113	1.12576912772746	2.20294151666829	0	0	0	0	0	0	0	0	0	0	0	0	237.36	0	0
648	FEL019_E_TTTGATCTCAGACATC	Post treatment	180	001-113	1.04343545016342	2.33637286096262	0	0	0	0	0	0	0	0	0	0	0	0	0	352.73	352.73
649	FEL019_S_AAGACTCAGCCTCACG	Pre treatment	0	001-113	-0.565354074083512	-1.65696608856517	0	0	0	0	0	0	0	0	0	0	0	462.43	0	231.21	462.43
650	FEL019_S_ACACAGTCATTCATCT	Pre treatment	0	001-113	-0.158326876214841	2.63740792549456	0	0	0	0	0	0	0	88.24	88.24	88.24	0	0	0	0	176.48
651	FEL019_S_ACGTCCTAGCCTGTGC	Pre treatment	0	001-113	-0.702387869727077	1.1061238078893	0	0	0	0	0	0	0	0	563.86	0	0	0	281.93	0	281.93
652	FEL019_S_AGAACCTCAAGAGATT	Pre treatment	0	001-113	-1.04010804024348	-0.215556145766297	0	0	0	0	0	0	0	0	0	0	0	0	0	0	487.09
653	FEL019_S_AGAGCAGTCCTACCGT	Pre treatment	0	001-113	-0.525414868537423	2.25185599423427	0	0	0	0	0	0	0	0	0	0	0	0	0	0	481.23
654	FEL019_S_AGTTCCCGTATCGCTA	Pre treatment	0	001-113	0.981312958599168	2.16850262547946	0	0	0	0	0	0	0	241.6	0	0	0	0	0	0	724.81
655	FEL019_S_ATCCCTGGTGAGATTA	Pre treatment	0	001-113	-0.337547062839534	2.08810030273405	0	0	0	0	0	0	0	0	275.71	0	0	275.71	0	0	0
656	FEL019_S_ATGGATCGTCCACGCA	Pre treatment	0	001-113	-0.331563680385278	-2.00784420584347	524.2	0	0	0	174.73	0	0	0	174.73	0	0	0	0	349.47	0
657	FEL019_S_ATTACCTAGTTTGTCG	Pre treatment	0	001-113	-0.576441441846208	2.15316447079062	0	0	534.19	0	0	0	0	0	89.03	0	0	89.03	0	0	0
658	FEL019_S_ATTTCACGTATCCTCC	Pre treatment	0	001-113	-0.449958377052609	2.04403558247623	0	0	0	0	0	0	0	0	154.68	0	0	154.68	0	154.68	154.68
659	FEL019_S_CAGATTGCACAGAGAC	Pre treatment	0	001-113	-0.806661875574742	-2.88693624307652	0	0	0	0	0	0	0	0	187.93	0	0	93.97	0	187.93	1127.61
660	FEL019_S_CATCCGTGTCCGGCAT	Pre treatment	0	001-113	0.148609969347595	2.36531825603294	0	0	0	0	0	0	0	0	0	0	0	0	0	0	0
661	FEL019_S_CCGGTAGAGTCGAAAT	Pre treatment	0	001-113	-0.768646109912757	2.08857381043594	0	0	3367	0	0	0	0	0	0	0	0	420.88	0	0	0
662	FEL019_S_CCTCTCCTCCAAGGGA	Pre treatment	0	001-113	-0.169998674236139	-1.91154337411423	0	0	0	0	0	0	0	0	2609.26	326.16	0	0	0	0	0
663	FEL019_S_CGCATAAAGCATGCGA	Pre treatment	0	001-113	-0.339115267777517	2.73313629397711	0	0	0	0	0	0	0	0	0	0	0	169.81	0	339.62	0
664	FEL019_S_CGGGCATGTAGTTACC	Pre treatment	0	001-113	-0.425412019093743	2.18431938606717	0	0	0	0	0	0	0	0	0	0	0	0	0	231.54	231.54
665	FEL019_S_CTCAATTTCGGCATTA	Pre treatment	0	001-113	-0.5362328578225	1.66880885004991	0	0	0	0	0	0	0	0	115.98	115.98	0	0	0	0	0
666	FEL019_S_CTCAGAAAGCCTGACC	Pre treatment	0	001-113	-0.0545520487527195	2.32979705828943	0	474.95	0	0	0	0	0	0	0	0	0	0	0	0	1187.37
667	FEL019_S_CTCCCTCTCCAAAGGG	Pre treatment	0	001-113	-0.612189337928606	2.05072384523241	0	0	0	0	0	0	0	0	204.58	204.58	0	0	0	0	204.58
668	FEL019_S_CTGTGAAGTACCGTGC	Pre treatment	0	001-113	-0.551910388846995	2.04638408869235	0	0	0	0	0	0	0	0	0	0	0	0	0	0	570.94
669	FEL019_S_GAATCGTTCACATTGG	Pre treatment	0	001-113	-0.278184027510407	2.19870889014156	0	0	0	0	0	0	0	0	0	0	0	0	0	0	0
670	FEL019_S_GACATCAGTGAATATG	Pre treatment	0	001-113	-0.323972209256114	2.39286315813741	217.44	0	0	0	0	0	0	0	0	0	0	0	0	0	0
671	FEL019_S_GATCACATCCAATCCC	Pre treatment	0	001-113	-0.349916352878889	2.51113695277881	0	0	0	0	0	0	0	0	0	0	0	105.03	0	0	105.03
672	FEL019_S_GATGACTTCTTTCCAA	Pre treatment	0	001-113	-0.286736204000162	2.35330855069053	0	0	0	0	0	0	0	0	0	0	0	0	0	0	0
673	FEL019_S_GCCCGAACAGGTTCCG	Pre treatment	0	001-113	-0.79522464015155	-1.62305170498376	0	0	0	0	0	0	0	0	180.54	0	0	0	0	180.54	0
674	FEL019_S_GCGATCGGTCTACGTA	Pre treatment	0	001-113	-0.54637839108421	1.57648071335368	0	0	0	0	0	0	0	0	240.04	0	0	240.04	0	240.04	0
675	FEL019_S_GGACGTCCAGCGTGAA	Pre treatment	0	001-113	-0.466897383239001	2.16315368894327	276.46	0	34.56	0	0	0	0	34.56	0	0	0	0	0	34.56	69.12
676	FEL019_S_GGGACTCGTTCAGCGC	Pre treatment	0	001-113	-1.53541740433942	-1.71212780674243	0	337.38	0	0	0	0	0	0	1012.15	0	0	337.38	0	0	0
677	FEL019_S_GTAGGAGAGGTCGACA	Pre treatment	0	001-113	-0.462650063702745	2.19436938972623	0	0	0	0	0	0	0	0	0	0	0	102.64	0	102.64	205.28
678	FEL019_S_GTCATCCAGTAATTGG	Pre treatment	0	001-113	-0.199712126272097	2.51086920065552	0	0	0	0	0	0	0	0	0	0	0	0	0	0	324.25
679	FEL019_S_GTGATGTCATGAGTAA	Pre treatment	0	001-113	-0.735956401799825	-3.34078231524009	0	0	0	0	0	0	0	0	1401.35	0	0	840.81	0	0	280.27
680	FEL019_S_GTTCCGTGTAATGTGA	Pre treatment	0	001-113	-0.811739633874214	-0.0510937302488832	0	0	0	0	0	0	0	0	0	0	0	0	0	0	0
681	FEL019_S_TAACGACCATCGGAGA	Pre treatment	0	001-113	-0.46115280243194	1.96015816178838	0	0	0	0	0	0	0	0	174.86	0	0	0	0	0	349.71
682	FEL019_S_TAGTGCACAAGCGCTC	Pre treatment	0	001-113	-1.35460607018087	0.079684923452335	0	0	0	0	0	0	0	0	684.23	0	0	0	0	0	342.11
683	FEL019_S_TCCATCGAGTCGAATA	Pre treatment	0	001-113	-0.399586941961967	2.03191736287551	0	0	0	0	0	0	0	0	0	136.59	0	136.59	0	0	136.59
684	FEL019_S_TGAATGCGTTAAGGAT	Pre treatment	0	001-113	-0.304235865356122	1.96764209932671	0	0	0	0	0	0	0	0	243.37	0	0	121.68	0	0	365.05
685	FEL019_S_TGCTTGCAGTCATTGC	Pre treatment	0	001-113	-0.258413132743018	2.4224515680165	0	0	0	0	0	0	0	0	0	0	0	0	0	0	0
686	FEL019_S_TGGGAGAGTAGCTGCC	Pre treatment	0	001-113	-0.553627478755082	2.24105279348279	0	0	0	0	0	0	0	0	0	0	460.83	460.83	460.83	460.83	0
687	FEL019_S_TGTGCGGAGTCACGCC	Pre treatment	0	001-113	-0.0170030030945259	2.677951496673	0	0	0	0	0	0	0	0	93.41	0	0	0	0	0	93.41
688	FEL019_S_TTACCGCGTGAGTTTC	Pre treatment	0	001-113	-1.03254889682296	-1.22226890092773	0	0	0	0	0	0	0	0	328.52	0	0	0	0	0	657.03
689	FEL019_S_TTACTGTAGACTGAGC	Pre treatment	0	001-113	-0.381805746388751	2.19273319737811	0	0	0	0	0	0	0	0	0	0	0	0	279.64	0	559.28
690	FEL019_S_TTCGCTGAGCCTTTCC	Pre treatment	0	001-113	-0.265065644189725	2.4245277521847	0	0	0	0	0	0	0	0	0	0	663.13	0	0	0	221.04
691	FEL020_E_AAACCCACAAACTCGT	Post treatment	180	001-115	1.08296702982163	0.290657882530303	0	0	0	0	0	0	0	0	0	0	0	0	0	0	0
692	FEL020_E_ACTGTCCTCGACCACG	Post treatment	180	001-115	0.90212566973848	1.87756175086299	0	0	0	0	0	0	0	0	0	0	0	0	334.11	334.11	0
693	FEL020_E_AGGTCATAGCGTATAA	Post treatment	180	001-115	-0.510219253142442	-1.61969064125442	370.92	0	0	0	0	0	0	0	0	0	0	0	0	370.92	1112.76
694	FEL020_E_ATCATTCCACCGTGAC	Post treatment	180	001-115	1.36603086990608	0.0147449383542231	251.51	0	0	0	0	0	0	0	0	0	0	0	0	0	0
695	FEL020_E_ATCGGCGAGTGGTGGT	Post treatment	180	001-115	-0.113406799111604	-0.653099036821856	0	0	0	0	0	0	0	0	0	0	0	0	0	3334.92	0
696	FEL020_E_CACAACACAGTTGTTG	Post treatment	180	001-115	-0.219635544371232	-1.61668698974944	269.47	0	0	0	0	0	0	0	0	0	0	0	269.47	0	808.41
697	FEL020_E_CACGAATAGAATGTTG	Post treatment	180	001-115	1.49590620023645	0.837988898325837	0	0	0	0	0	0	0	0	0	0	0	0	0	0	0
698	FEL020_E_CAGCCAGCATGTACGT	Post treatment	180	001-115	1.24283587121672	0.207467695185298	0	0	0	0	0	0	0	0	0	0	0	0	0	1338.69	334.67
699	FEL020_E_CGTGAATGTGAGTAGC	Post treatment	180	001-115	-0.719330144846184	1.31006980463601	0	0	0	0	0	0	0	0	0	0	0	0	390.62	0	0
700	FEL020_E_GACTCAAAGGCTCTCG	Post treatment	180	001-115	-0.421498887565042	-0.86345697750018	0	0	0	0	0	0	0	0	0	0	0	0	0	988.14	247.04
701	FEL020_E_GCCAGCATCCGTTTCG	Post treatment	180	001-115	1.49091919695403	1.59346781030001	418.24	0	0	0	0	0	0	0	0	0	0	0	418.24	418.24	0
702	FEL020_E_GGTAACTCAACCACAT	Post treatment	180	001-115	1.29206769236185	1.69972368308981	0	0	0	0	0	0	0	0	0	0	0	0	0	0	397.77
703	FEL020_E_GTCTGTCAGGTCTACT	Post treatment	180	001-115	1.16068920339517	1.24957124614416	0	0	0	0	0	0	0	0	0	0	0	0	0	0	365.5
704	FEL020_E_TCCACCACATACTGAC	Post treatment	180	001-115	-0.0406210345905241	-0.976157192030433	0	0	0	0	0	0	0	0	0	0	0	0	0	2525.96	841.99
705	FEL020_E_TCCACCAGTCATCCGG	Post treatment	180	001-115	1.5827205849971	-0.0515721944993906	0	0	0	0	0	0	0	0	0	0	0	0	0	246.31	492.61
706	FEL020_E_TCCATCGTCCCAGTGG	Post treatment	180	001-115	0.504202265956893	1.41635975556016	0	0	0	0	0	0	0	0	0	0	0	0	0	0	406.34
707	FEL020_E_TGTGAGTCAGTAACGG	Post treatment	180	001-115	-0.864800755375217	-0.323367873312017	886.92	0	0	0	0	0	0	0	0	0	0	0	0	0	0
708	FEL020_E_TGTGGCGAGCACCAGA	Post treatment	180	001-115	1.57360727455614	0.956145764980148	371.2	0	0	0	0	0	0	0	0	0	0	0	371.2	371.2	371.2
709	FEL020_E_TTACCGCTCCTCTAGC	Post treatment	180	001-115	1.0865805897017	1.18518698857813	0	0	0	0	0	0	0	0	0	0	0	410.34	410.34	0	0
710	FEL020_E_TTCTTCCCAAAGCGTG	Post treatment	180	001-115	-0.675250470083596	-0.087919880682329	0	0	0	0	0	0	0	0	0	0	0	0	0	0	0
711	FEL020_E_TTCTTGATCATTGTTC	Post treatment	180	001-115	1.05303651286297	-0.619655269689853	0	0	0	0	0	0	0	0	0	0	0	0	0	0	0
712	FEL020_E_TTTACCACAACAAGTA	Post treatment	180	001-115	1.24893648965497	2.15645436391248	354.61	0	0	0	0	0	0	0	0	0	0	354.61	0	354.61	0
713	FEL020_S_AACAAGACAGGACAGT	Pre treatment	0	001-115	-0.966211402235276	-1.86432489936314	1609.66	0	0	0	0	0	0	0	0	0	0	0	402.41	0	0
714	FEL020_S_ACCAAACCACTAAACC	Pre treatment	0	001-115	-1.18108433532466	-3.2454601559949	0	0	0	0	0	0	0	0	0	472.14	0	472.14	0	944.29	0
715	FEL020_S_ACTTCGCAGCTCATAC	Pre treatment	0	001-115	-1.35020784454033	-0.47843774430169	0	0	0	0	0	0	0	0	0	0	0	499.5	0	0	499.5
716	FEL020_S_AGAAGTATCCAGGACC	Pre treatment	0	001-115	-1.47968734169359	-1.52959184198348	0	0	0	0	0	0	0	0	0	0	0	0	0	447.03	447.03
717	FEL020_S_ATTCACTCACAGTATC	Pre treatment	0	001-115	-0.893853569200406	-1.9877767142548	1764.91	0	0	0	0	0	0	0	0	0	0	0	0	0	0
718	FEL020_S_CAACAGTTCCGCTAGG	Pre treatment	0	001-115	-0.951801555097381	-3.56413466806693	0	0	0	0	0	0	0	0	283.53	0	0	0	0	283.53	567.05
719	FEL020_S_CACGAATCAAGTATCC	Pre treatment	0	001-115	-0.658438890939936	-1.76104558279371	348.68	0	0	0	0	0	0	0	348.68	0	0	0	0	0	348.68
720	FEL020_S_CAGATTGCACTGCGAC	Pre treatment	0	001-115	-1.42867885420749	-1.71728090239563	1375.52	0	0	0	0	0	0	0	0	0	0	0	0	0	0
721	FEL020_S_CCACAAAGTATTGACC	Pre treatment	0	001-115	-1.25307255828717	-2.03314492040452	0	0	0	0	0	0	0	0	498.01	0	0	498.01	0	0	0
722	FEL020_S_CCGTAGGGTTTACGAC	Pre treatment	0	001-115	-0.617685042094159	-1.01413641613359	0	0	0	0	0	0	0	0	497.51	0	0	0	0	0	0
723	FEL020_S_CCGTTCAGTAGGTCAG	Pre treatment	0	001-115	-0.607820634136616	-2.10737312286235	0	0	0	0	0	0	0	0	0	0	0	0	0	0	0
724	FEL020_S_CGAGGCTTCCAGTACA	Pre treatment	0	001-115	-1.22739217457115	-1.63181878665289	0	0	0	0	0	0	0	0	1409.11	0	0	0	0	469.7	0
725	FEL020_S_CGTTGGGGTGCCGTAC	Pre treatment	0	001-115	-0.880510467460793	-3.71905785168018	0	0	0	0	0	0	0	0	376.22	0	0	376.22	0	376.22	0
726	FEL020_S_GACCGTGTCTTGCAAG	Pre treatment	0	001-115	-0.579261492642294	-0.784668183017028	0	0	0	0	0	0	0	0	278.86	0	0	278.86	0	0	278.86
727	FEL020_S_GCACATACAACGAGGT	Pre treatment	0	001-115	-1.51934080431453	-1.12977628875159	0	0	0	0	0	0	0	0	0	0	0	0	0	0	0
728	FEL020_S_GGCTTTCCATCACAGT	Pre treatment	0	001-115	-1.12977744111803	-1.66932155662774	478.24	0	0	0	0	0	0	0	0	0	0	0	0	0	0
729	FEL020_S_GGGAGTATCTCCACTG	Pre treatment	0	001-115	-1.35961602167771	-1.37938586190097	0	0	0	0	0	0	0	0	967.59	483.79	0	0	0	0	0
730	FEL020_S_GGTGGCTGTGTGTCCG	Pre treatment	0	001-115	-1.35281622421142	-0.189318743967388	871.84	0	0	0	0	0	0	0	0	0	0	0	435.92	0	0
731	FEL020_S_GTAACCAGTAGCGCTC	Pre treatment	0	001-115	-0.97628948090819	-2.42994314135458	327.87	0	0	0	0	0	0	327.87	327.87	0	0	327.87	327.87	0	0
732	FEL020_S_GTCATTTTCACTCCGT	Pre treatment	0	001-115	-1.21873072179369	-1.07393675054881	728.86	0	0	0	0	0	0	0	0	0	0	0	0	0	0
733	FEL020_S_GTGTTAGCACAAAGCG	Pre treatment	0	001-115	-1.29589123196167	-1.83566729111882	0	0	0	0	0	0	0	0	0	0	0	0	0	0	0
734	FEL020_S_TACGCTCCATCCTATT	Pre treatment	0	001-115	-1.50139147503146	-1.41995728238327	473.26	0	0	0	0	0	0	0	0	0	0	0	0	0	473.26
735	FEL020_S_TCAGTCCTCCAATCTT	Pre treatment	0	001-115	-0.789360527470295	-1.89193166835227	2731.17	0	0	0	0	0	0	390.17	0	0	390.17	0	0	390.17	0
736	FEL020_S_TGAATGCAGCAGGTCA	Pre treatment	0	001-115	-1.60301030021838	-0.973416135948979	0	0	0	0	0	0	0	0	0	0	0	0	0	401.28	401.28
737	FEL020_S_TGAGACTGTCCGGTCA	Pre treatment	0	001-115	-0.872647812366847	-2.03570813148296	0	0	0	0	0	0	0	0	0	0	0	0	0	303.77	0
738	FEL020_S_TGGATCATCCATCACC	Pre treatment	0	001-115	-1.36389337531723	-1.04604972812902	0	0	0	0	0	0	0	0	0	0	0	0	0	0	0
739	FEL020_S_TGGATGTGTGATACTC	Pre treatment	0	001-115	-0.909423262274024	-0.934138863212733	0	0	0	0	0	0	0	0	0	0	0	0	0	0	0
740	FEL020_S_TGGTACAAGTTGAAAC	Pre treatment	0	001-115	-1.24567576224838	-0.744393875254843	0	0	0	0	0	0	0	0	0	0	475.29	0	0	0	475.29
741	FEL020_S_TTGATGGAGGCTGAAC	Pre treatment	0	001-115	0.532563906027666	-2.42590288070202	0	0	0	0	0	0	0	0	0	0	0	407.5	0	0	407.5
742	FEL021_E_AACAAGACAACTCATG	Post treatment	180	001-118	0.046948191840401	2.44755808665698	240.85	1445.09	481.7	0	0	0	0	0	0	0	0	0	240.85	0	240.85
743	FEL021_E_AACCTGAAGCTACGTT	Post treatment	180	001-118	-0.351942321346336	1.6717670552233	0	0	0	0	0	0	0	0	0	0	0	0	0	0	484.26
744	FEL021_E_AAGATAGTCTCAGGCG	Post treatment	180	001-118	1.20247804543998	0.833485378275774	0	0	0	0	0	0	0	0	484.03	0	0	0	0	0	0
745	FEL021_E_AAGTTCGAGGGTAGCT	Post treatment	180	001-118	1.34936197139322	1.67798481897031	0	0	0	0	0	0	0	0	0	0	0	0	0	0	403.23
746	FEL021_E_AAGTTCGGTTCTCGTC	Post treatment	180	001-118	1.09625059762048	1.73231179966408	0	0	0	0	0	0	0	0	0	0	0	0	0	0	0
747	FEL021_E_AATCACGTCCCGTTCA	Post treatment	180	001-118	1.73402225242878	1.09246762366158	0	0	0	0	0	0	0	0	259.54	0	0	0	0	0	0
748	FEL021_E_AATCGACCAACACTAC	Post treatment	180	001-118	1.88043171566993	1.39665780278785	0	0	312.6	0	0	0	0	0	0	0	0	0	0	937.79	625.2
749	FEL021_E_AATCGTGCATAGAAAC	Post treatment	180	001-118	0.999228025880243	1.20391584006945	0	0	0	0	0	0	0	0	357.91	0	0	0	0	357.91	357.91
750	FEL021_E_ACAAAGACAGGACAGT	Post treatment	180	001-118	1.10210293305466	1.6286417669918	184.16	0	0	0	0	0	0	0	0	0	0	0	0	0	184.16
751	FEL021_E_ACATCCCGTCACTTCC	Post treatment	180	001-118	1.08196017365213	1.0143479773864	0	0	0	0	0	0	0	0	0	0	0	0	0	0	0
752	FEL021_E_ACCACAAAGTGCAACG	Post treatment	180	001-118	1.59272899459921	1.17194435822309	0	0	660.94	0	0	0	0	0	0	0	0	0	0	0	220.31
753	FEL021_E_ACCCTTGGTGAGCAGT	Post treatment	180	001-118	2.1909054562353	1.90755571797865	0	0	0	0	0	0	0	0	0	0	0	0	0	190.22	0
754	FEL021_E_ACGGAAGGTGGCGTAA	Post treatment	180	001-118	0.982820373772033	1.28878149461103	351.25	0	702.49	0	0	0	0	0	0	0	0	0	0	0	0
755	FEL021_E_ACGTCCTCAGTAGATA	Post treatment	180	001-118	1.34803001551616	1.48557359084781	0	0	362.58	0	0	0	0	0	0	0	0	0	0	362.58	0
756	FEL021_E_ACTTAGGCAGCGTATT	Post treatment	180	001-118	-0.399380614782913	-1.4357871948443	0	0	0	0	0	0	0	0	0	0	0	0	0	0	0
757	FEL021_E_ACTTCCGAGCAATAAC	Post treatment	180	001-118	1.2393285105489	1.94422883277523	451.01	0	0	0	0	0	0	0	0	0	0	50.11	300.68	801.8	400.9
758	FEL021_E_ACTTCCGTCGGCATAT	Post treatment	180	001-118	0.566074944801512	0.355956913645101	480.54	0	0	0	0	0	0	0	0	0	0	0	0	0	480.54
759	FEL021_E_ACTTTCAGTTGCTTGA	Post treatment	180	001-118	1.19443881563032	1.38942191012728	0	0	368.8	0	0	0	0	0	184.4	0	0	0	0	0	184.4
760	FEL021_E_AGAAGCGAGCGACCCT	Post treatment	180	001-118	1.92238954810012	0.433185049933572	1037.78	0	0	0	0	0	0	207.56	0	0	0	207.56	0	0	207.56
761	FEL021_E_AGAGAATCACATTACG	Post treatment	180	001-118	1.18697862299948	1.7241043192259	0	0	0	0	0	0	0	0	0	0	0	0	0	0	0
762	FEL021_E_AGAGAGCAGTCGAAGC	Post treatment	180	001-118	1.71605925497984	1.68984815582828	238.1	0	238.1	0	0	0	0	0	714.29	0	0	0	0	0	238.1
763	FEL021_E_AGATCGTTCGTGCTCT	Post treatment	180	001-118	0.995036081017632	1.32024904135998	0	0	362.71	0	0	0	0	0	0	0	0	0	0	0	0
764	FEL021_E_AGCTCAAAGACATAGT	Post treatment	180	001-118	1.27958125239875	1.61785417954045	0	0	229.15	0	0	0	0	0	0	0	0	0	0	458.3	0
765	FEL021_E_AGGCATTTCGTGCTCT	Post treatment	180	001-118	1.45117470573672	1.70759579658402	0	0	306.84	0	0	0	0	0	306.84	0	0	0	0	0	0
766	FEL021_E_AGTCTCCCATACTTTC	Post treatment	180	001-118	0.564088110902336	0.114326912333062	0	0	0	0	0	0	0	0	0	0	0	0	0	0	0
767	FEL021_E_AGTTCGAAGCAGGCAT	Post treatment	180	001-118	0.653557198422919	1.46035744858021	0	0	0	0	0	0	0	0	0	0	0	254.91	0	254.91	0
768	FEL021_E_ATACCGAAGCCGATAG	Post treatment	180	001-118	2.59877213658662	1.07667705488478	0	0	0	0	0	0	0	0	0	0	0	111.92	0	0	559.6
769	FEL021_E_ATAGGCTTCCCTTGTG	Post treatment	180	001-118	1.82366047518863	1.58466822428565	0	0	0	0	0	0	0	0	0	0	0	0	0	0	0
770	FEL021_E_ATATCCTAGGTCCCTG	Post treatment	180	001-118	0.361117013810213	1.64452225234156	0	0	466.2	0	0	0	0	0	0	0	0	0	0	0	466.2
771	FEL021_E_ATCATTCAGACTCTAC	Post treatment	180	001-118	1.81306580557874	0.715753263378777	0	0	0	0	0	0	0	0	0	0	0	0	0	0	0
772	FEL021_E_ATCCACCTCTGCTCTG	Post treatment	180	001-118	0.839634552968746	1.08923024763261	0	0	0	0	0	0	0	0	0	0	0	0	0	293.69	0
773	FEL021_E_ATGAAAGGTCCGACGT	Post treatment	180	001-118	-0.0419350285251006	0.208836565401462	0	0	387.6	0	0	0	0	0	0	0	0	0	0	0	0
774	FEL021_E_ATGAGTCCATAGTCAC	Post treatment	180	001-118	0.903559266288942	1.41066756868781	0	0	1347.1	0	0	0	0	0	0	0	0	0	0	0	449.03
775	FEL021_E_ATTCCTATCGATGCTA	Post treatment	180	001-118	1.65627574420965	1.83868962205571	0	0	0	0	0	0	0	271.89	543.77	0	0	0	0	271.89	271.89
776	FEL021_E_ATTTCACGTTGCCGCA	Post treatment	180	001-118	1.59194181286833	1.55363319430672	0	0	0	0	0	0	0	0	0	0	0	358.62	0	0	0
777	FEL021_E_CAAAGAACAGCCGTTG	Post treatment	180	001-118	-0.00643197105356189	1.58693980621028	0	0	0	0	0	0	0	0	450.86	0	0	0	0	901.71	0
778	FEL021_E_CAACAACCAGAAGCGT	Post treatment	180	001-118	1.05077489418905	1.88453653871956	1890.61	0	675.22	0	0	0	0	0	0	0	0	135.04	135.04	270.09	270.09
779	FEL021_E_CACAGATAGTCCCTAA	Post treatment	180	001-118	0.149877029821286	0.991348221232498	0	0	143	0	0	0	0	0	286	0	0	0	0	0	286
780	FEL021_E_CACGAATGTGCCCACA	Post treatment	180	001-118	0.849406044927179	1.43745612877237	0	0	0	0	0	0	0	0	0	0	0	0	0	424.63	0
781	FEL021_E_CACTTCGCAATTGCAC	Post treatment	180	001-118	1.59222982793568	1.38619038503672	637.55	0	318.78	0	0	0	0	0	0	0	0	0	0	318.78	318.78
782	FEL021_E_CAGAGCCCAATCGTCA	Post treatment	180	001-118	2.28241128585012	1.27998128706027	0	0	0	0	0	0	0	0	0	0	0	275.48	0	1101.93	275.48
783	FEL021_E_CAGCAGCCAACTAGAA	Post treatment	180	001-118	1.35150166612262	1.44091366819294	0	0	413.74	0	0	0	0	0	0	0	0	0	413.74	0	0
784	FEL021_E_CAGCAGCCACCATAAC	Post treatment	180	001-118	1.38714410034072	1.49475507467528	0	0	287.94	0	0	0	0	0	0	0	0	0	0	0	287.94
785	FEL021_E_CAGGCCACAGAAATCA	Post treatment	180	001-118	1.31334874648922	0.384923382889089	0	395.88	0	0	0	0	0	0	0	0	0	395.88	0	0	0
786	FEL021_E_CAGGCCATCTCTCGAC	Post treatment	180	001-118	0.44195239815201	1.00672506578341	0	0	0	0	0	0	0	0	0	0	0	0	0	0	437.83
787	FEL021_E_CAGGGCTGTCAGGTAG	Post treatment	180	001-118	0.914987550519616	1.9851014460212	382.19	0	0	0	0	0	0	191.09	0	0	0	191.09	0	382.19	573.28
788	FEL021_E_CATCAAGCAGGAATAT	Post treatment	180	001-118	1.26017358750907	0.878655957229212	0	0	0	0	0	0	0	0	1135.5	0	0	0	0	0	378.5
789	FEL021_E_CATCCCACAAATGGTA	Post treatment	180	001-118	1.23480435445595	1.33791901193524	0	0	0	0	0	0	0	0	0	0	0	254.65	0	254.65	509.29
790	FEL021_E_CATCGCTAGAACGCGT	Post treatment	180	001-118	0.325275988430442	1.42812202244349	0	0	0	0	0	0	0	130.14	0	0	0	0	0	0	130.14
791	FEL021_E_CATGCTCCAGAACCGA	Post treatment	180	001-118	0.572306415171016	0.0557760200494002	0	0	0	0	0	0	0	0	0	0	0	0	0	0	0
792	FEL021_E_CATGGTAAGGAGCAAA	Post treatment	180	001-118	1.73900303799764	1.91265256023155	0	0	230.1	0	0	0	0	0	0	0	0	0	0	1380.58	920.39
793	FEL021_E_CATTCATCAGCTACAT	Post treatment	180	001-118	0.201096694849355	2.51878101374521	0	1094.43	625.39	0	0	0	0	0	0	0	0	0	469.04	0	469.04
794	FEL021_E_CATTTCAGTCACAGAG	Post treatment	180	001-118	1.09845498854789	1.40784375102736	0	0	0	0	0	0	0	0	0	0	0	0	0	0	0
795	FEL021_E_CCCGGAAGTTACCTGA	Post treatment	180	001-118	0.23577415016678	1.55759086835463	0	0	0	0	0	0	0	0	0	0	0	0	0	0	324.15
796	FEL021_E_CCGATGGTCCTAAACG	Post treatment	180	001-118	0.882068195836003	1.68817979243802	0	0	0	0	0	0	0	0	0	0	0	0	0	494.8	0
797	FEL021_E_CCGTGAGGTTTCGTGA	Post treatment	180	001-118	0.296597875309586	2.64914194275377	0	198.24	0	0	0	0	0	0	297.35	0	0	0	396.47	0	297.35
798	FEL021_E_CCTCAACAGCAAGCCA	Post treatment	180	001-118	1.41249717621651	0.740865699636732	0	0	0	0	0	0	0	0	0	0	0	0	0	0	433.46
799	FEL021_E_CCTCATGCAAATGCTC	Post treatment	180	001-118	1.62233160937672	1.84689046871656	0	0	0	0	0	0	0	120.88	120.88	0	0	120.88	0	241.75	241.75
800	FEL021_E_CGAAGTTCACCGGTCA	Post treatment	180	001-118	1.00945685907431	1.2671059447715	337.72	0	0	0	0	0	0	337.72	0	0	0	0	0	0	337.72
801	FEL021_E_CGAATTGCACACCTTC	Post treatment	180	001-118	0.794861050663823	1.88743719122777	0	331.13	993.38	0	0	0	0	0	0	0	0	0	0	0	662.25
802	FEL021_E_CGAGGAATCTAGGCAT	Post treatment	180	001-118	0.279816855842135	1.3795762490316	0	0	0	0	0	0	0	0	0	0	498.26	0	0	0	0
803	FEL021_E_CGAGTTAAGCGACCCT	Post treatment	180	001-118	0.42931474858062	0.614770420211531	0	0	0	0	0	0	0	0	0	0	0	0	0	0	0
804	FEL021_E_CGATCGGTCAAAGGTA	Post treatment	180	001-118	1.17726677337767	1.44070254577996	0	0	295.25	0	0	0	0	0	0	0	0	0	0	0	0
805	FEL021_E_CGCATAAAGTCACTCA	Post treatment	180	001-118	1.48096898337535	1.42605014639356	0	0	528.96	0	0	0	0	0	0	0	0	0	0	264.48	528.96
806	FEL021_E_CGCATGGCATTCACCC	Post treatment	180	001-118	1.1355301355669	1.26217267902225	0	0	569.31	0	0	0	0	0	0	0	0	284.66	0	0	0
807	FEL021_E_CGTAATGAGAGATGCC	Post treatment	180	001-118	1.82142180195683	0.738970288405669	1078.98	0	647.39	0	0	0	0	0	0	0	0	0	0	0	431.59
808	FEL021_E_CGTCAAAGTCAACGCC	Post treatment	180	001-118	1.16620596444578	1.36197479514232	0	0	347.71	0	0	0	0	0	0	0	0	0	0	0	695.41
809	FEL021_E_CGTCCATCATCGAAGG	Post treatment	180	001-118	2.59177449835588	1.10532194765632	720.98	80.11	0	80.11	0	0	0	0	0	0	80.11	0	80.11	480.65	320.44
810	FEL021_E_CGTGAATCAAGAATGT	Post treatment	180	001-118	1.38975904973767	2.00010570640835	0	0	457.58	0	0	0	0	0	183.03	0	0	0	0	183.03	183.03
811	FEL021_E_CTAACCCCACCAATTG	Post treatment	180	001-118	2.35540109333872	1.28542970886285	0	0	483.09	0	0	0	0	0	0	0	0	0	0	241.55	724.64
812	FEL021_E_CTGCCATAGGCTAACG	Post treatment	180	001-118	0.655141192722142	0.944214421387091	0	0	0	0	0	0	0	0	0	0	0	0	0	280.27	560.54
813	FEL021_E_CTGCTCACACGGATCC	Post treatment	180	001-118	1.03265218543125	1.27213908897619	0	0	328.84	0	0	0	0	0	328.84	0	0	0	0	0	328.84
814	FEL021_E_CTGTACCCAACTTCTT	Post treatment	180	001-118	1.49140504418031	1.81947549188012	0	0	0	0	0	0	0	313.97	0	0	0	0	0	313.97	313.97
815	FEL021_E_GAACGTTTCAACCTCC	Post treatment	180	001-118	1.86945441455797	1.41830254281036	0	0	0	0	0	0	0	0	0	0	0	0	0	185.49	927.47
816	FEL021_E_GAACTGTTCCGGACTG	Post treatment	180	001-118	1.67134824890901	2.10302401306026	0	0	0	0	0	0	0	0	0	0	0	0	0	0	0
817	FEL021_E_GAAGCCCGTTCAGTAC	Post treatment	180	001-118	1.39082055608383	1.53250284830987	0	0	0	0	0	0	0	0	0	0	0	0	0	0	0
818	FEL021_E_GAAGTAACACTGAGTT	Post treatment	180	001-118	1.69509017392089	1.76296151470521	0	0	338.41	0	0	0	0	0	0	0	0	0	0	1353.64	338.41
819	FEL021_E_GACATCACAAGGCGTA	Post treatment	180	001-118	1.15884440259129	1.48596673177262	0	0	0	0	0	0	0	0	0	0	0	0	0	0	717.88
820	FEL021_E_GAGAAATGTAGCGTCC	Post treatment	180	001-118	0.727177748412984	1.3788353920252	0	0	0	0	0	0	0	0	0	0	0	0	0	0	439.17
821	FEL021_E_GAGACCCTCTGCGTCT	Post treatment	180	001-118	-0.749967829493454	-0.346498324497178	0	0	0	0	0	0	0	0	0	0	0	0	0	0	0
822	FEL021_E_GAGCCTGGTATGGAGC	Post treatment	180	001-118	0.130139130439728	1.28557175651613	0	0	0	0	0	0	0	338.64	338.64	0	0	0	0	0	0
823	FEL021_E_GAGCCTGTCTATCACT	Post treatment	180	001-118	1.52558155263209	1.58042114205708	0	0	0	0	0	0	0	0	0	0	0	0	0	1773.05	886.52
824	FEL021_E_GATGTTGCATGTGCCG	Post treatment	180	001-118	-0.15915663969645	1.56317870550373	0	0	0	0	0	0	0	0	0	0	0	0	0	0	479.62
825	FEL021_E_GATTCTTCATGTTCAG	Post treatment	180	001-118	-0.39573876299623	-0.221461450824921	0	0	0	0	0	0	0	0	0	0	0	0	0	359.45	1078.36
826	FEL021_E_GCATGATCAACGAGGT	Post treatment	180	001-118	1.87724456612622	0.667714195039146	0	0	0	0	0	0	0	0	0	0	0	0	0	0	0
827	FEL021_E_GGAGAACTCCAAGCTA	Post treatment	180	001-118	1.1364775455677	1.25882517516244	0	0	0	0	0	0	0	0	0	0	0	0	0	0	0
828	FEL021_E_GGGATCCCAGTCGCAC	Post treatment	180	001-118	1.96743158614563	1.83886259845662	0	0	167.17	0	0	0	0	0	0	0	0	0	0	0	0
829	FEL021_E_GGGATCCGTTAAGCAA	Post treatment	180	001-118	1.16020147215048	1.57919444028443	368.19	0	0	0	0	0	0	0	0	0	0	0	0	736.38	0
830	FEL021_E_GGGTGAAGTTGCCGAC	Post treatment	180	001-118	0.0542568906466599	0.364168190327269	423.73	0	0	0	0	0	0	211.86	0	0	0	0	0	0	211.86
831	FEL021_E_GTAATCGAGGGTTAAT	Post treatment	180	001-118	1.02046809590692	1.30157508948663	0	0	0	0	0	0	0	0	0	0	0	0	0	0	451.67
832	FEL021_E_GTAATCGGTGGAGGTT	Post treatment	180	001-118	1.42338156655433	1.99873174003141	0	0	0	0	0	0	0	0	0	0	0	0	293	0	0
833	FEL021_E_GTAGGTTTCCTGGGAC	Post treatment	180	001-118	0.506850734504885	1.8587089217928	0	0	0	488.28	0	0	0	0	488.28	0	0	0	0	0	488.28
834	FEL021_E_GTATTGGGTCCAGCGT	Post treatment	180	001-118	0.479972575014654	1.08512713544504	0	0	0	0	0	0	0	0	479.16	0	0	0	0	0	479.16
835	FEL021_E_GTCTTTAAGATGCCGA	Post treatment	180	001-118	1.2512578093197	1.5819158684968	0	0	0	0	0	0	0	0	0	0	0	0	0	0	1293.24
836	FEL021_E_GTCTTTACAACATCGT	Post treatment	180	001-118	0.0309914939918651	2.40045460802038	0	1149.43	0	0	0	287.36	0	0	287.36	0	0	0	0	0	0
837	FEL021_E_GTGAGTTTCTTCACGC	Post treatment	180	001-118	1.58478653070573	1.81509879630451	0	0	0	0	0	0	0	0	0	0	0	0	0	600.6	300.3
838	FEL021_E_GTGTCCTGTGGAAATT	Post treatment	180	001-118	0.741722312900733	1.48540862634503	0	0	0	0	0	0	0	0	0	0	0	0	0	0	0
839	FEL021_E_GTTACGATCTCCCTAG	Post treatment	180	001-118	1.4511109123445	1.52210037045968	0	0	0	0	0	0	0	0	0	0	0	611.06	0	611.06	305.53
840	FEL021_E_GTTAGTGAGGATGGCT	Post treatment	180	001-118	1.27963187879705	1.61462582973665	0	0	0	0	0	0	0	0	0	0	0	0	0	0	411.52
841	FEL021_E_GTTATGGCACAGCGCT	Post treatment	180	001-118	1.19815897829745	1.44353087506145	0	0	0	0	0	0	0	0	0	0	0	0	0	271.52	543.04
842	FEL021_E_GTTCTATCAACTCATG	Post treatment	180	001-118	1.46161967008948	1.64706795921812	0	0	169.29	0	0	0	0	0	0	0	0	169.29	0	338.58	338.58
843	FEL021_E_GTTGTAGCAACACAGG	Post treatment	180	001-118	1.62170515227796	1.80431634816715	0	0	0	0	0	0	0	0	342	0	0	0	0	683.99	683.99
844	FEL021_E_GTTGTCCTCGTTCTGC	Post treatment	180	001-118	2.04027240881112	1.66330380306364	0	0	0	0	0	0	0	0	0	0	0	0	0	160.18	1441.61
845	FEL021_E_TAAGCACCACACCGCA	Post treatment	180	001-118	1.45308507688933	1.49936499341531	0	0	0	0	0	0	0	0	0	0	0	0	0	0	0
846	FEL021_E_TACAACGTCCTCGATC	Post treatment	180	001-118	0.607642994068373	2.29822562941606	0	0	0	0	0	0	0	0	0	0	0	0	0	0	0
847	FEL021_E_TACCTCGCAAGAAACT	Post treatment	180	001-118	1.10363346786464	2.0434019975321	0	0	0	0	0	0	0	0	0	0	0	0	0	0	761.04
848	FEL021_E_TACGCTCAGACTTCGT	Post treatment	180	001-118	1.09068952349092	1.3130182707879	0	0	0	0	0	0	0	0	0	0	0	0	0	1063.45	354.48
849	FEL021_E_TACTGCCTCCCTCGAT	Post treatment	180	001-118	1.23521434680624	1.40359429211721	0	0	0	0	0	0	0	0	0	0	0	0	0	585.65	292.83
850	FEL021_E_TAGCACAGTCCACTTC	Post treatment	180	001-118	1.32501292706437	1.45575033837929	0	0	0	0	0	0	0	0	0	0	0	0	0	0	0
851	FEL021_E_TATACCTAGCTACAAA	Post treatment	180	001-118	1.58500958607552	2.08956135484245	0	0	0	0	0	0	0	0	0	0	0	288.18	0	288.18	0
852	FEL021_E_TATCAGGCAGGGATAC	Post treatment	180	001-118	1.51023312491172	1.60750595170451	0	0	239.52	0	0	0	0	0	239.52	0	0	0	0	1437.13	239.52
853	FEL021_E_TATCCTATCGTACACA	Post treatment	180	001-118	-0.0979135368673517	0.8788023126689	186.36	0	0	0	0	0	0	0	0	0	0	0	0	0	0
854	FEL021_E_TATTCCAGTCCCACGA	Post treatment	180	001-118	1.29538698693167	1.35252665836519	0	0	0	0	0	0	0	0	0	0	0	0	0	979.91	1959.82
855	FEL021_E_TCACACCTCCCTGGTT	Post treatment	180	001-118	1.95210667729535	0.687319591512448	0	0	268.53	0	268.53	0	0	0	0	0	0	0	0	0	268.53
856	FEL021_E_TCAGCAATCTCAGGCG	Post treatment	180	001-118	1.50642127957756	1.52079476475211	785.24	0	0	0	0	0	0	0	392.62	0	0	392.62	0	0	0
857	FEL021_E_TCCTAATGTACCCGAC	Post treatment	180	001-118	1.08251404813235	1.42823320149369	0	0	0	0	0	0	0	0	0	0	0	0	0	0	0
858	FEL021_E_TCTCAGCCAGCGTGAA	Post treatment	180	001-118	2.06819238235563	1.65719481559191	0	0	0	0	0	0	0	0	0	0	0	0	0	0	344.47
859	FEL021_E_TGAGGTTGTACGTAGG	Post treatment	180	001-118	1.17635273324865	1.46260919192787	0	0	0	0	0	0	0	0	0	0	0	0	0	0	437.06
860	FEL021_E_TGCTGAACATTCTGTT	Post treatment	180	001-118	1.17355998318447	1.3290523391992	0	0	0	0	0	0	0	0	0	0	0	0	0	0	0
861	FEL021_E_TGCTTGCCAATACGAA	Post treatment	180	001-118	2.22702922990652	1.12047156887561	0	0	0	0	0	0	0	0	289.35	0	0	0	0	0	1736.11
862	FEL021_E_TGGAGGATCGCCGTGA	Post treatment	180	001-118	1.0063627455866	1.81451523419471	433.09	0	519.71	173.24	0	0	0	86.62	86.62	0	0	0	173.24	259.85	86.62
863	FEL021_E_TGGATCAAGGTACCTT	Post treatment	180	001-118	1.10159185729782	1.59635541104111	0	0	0	0	0	0	0	0	0	0	464.68	0	0	464.68	464.68
864	FEL021_E_TGGTTAGGTATTCCGA	Post treatment	180	001-118	-0.261304049558841	1.29810901496868	0	0	833.68	0	0	0	0	0	0	0	0	0	0	0	0
865	FEL021_E_TGTAACGTCTCTGCCA	Post treatment	180	001-118	1.75803734376912	1.45276539122801	0	0	0	0	0	0	0	0	0	0	0	0	0	271.08	0
866	FEL021_E_TGTAAGCAGCGGTAGT	Post treatment	180	001-118	0.966204554169439	1.67754350985149	0	0	375.66	0	0	0	0	0	0	0	0	0	0	0	0
867	FEL021_E_TGTCAGATCTTCTCAA	Post treatment	180	001-118	-0.0556362546757387	1.90378667518052	0	394.63	394.63	0	0	0	0	0	394.63	0	0	0	0	0	0
868	FEL021_E_TGTCCCACAATCTCTT	Post treatment	180	001-118	1.66896182021035	1.45493891037133	0	0	0	0	0	0	0	0	0	0	0	0	0	433.75	0
869	FEL021_E_TGTGCGGTCCGTGTAA	Post treatment	180	001-118	-0.374024816225365	1.42536034834812	0	0	0	0	0	0	0	0	0	0	0	0	0	0	437.45
870	FEL021_E_TTACAGGAGGAAACGA	Post treatment	180	001-118	0.968427400472383	1.42387108897226	0	0	415.11	0	0	0	0	0	0	0	0	0	0	0	415.11
871	FEL021_E_TTCCGTGTCGTAGGGA	Post treatment	180	001-118	0.953506086157681	1.56232855669638	0	0	486.62	0	0	0	0	0	0	0	0	0	0	486.62	486.62
872	FEL021_E_TTCCTCTCATCCAATG	Post treatment	180	001-118	0.260304696082854	0.776722923184171	0	0	0	0	0	0	0	0	0	0	0	0	0	0	258.2
873	FEL021_E_TTGCCTGTCGCGGTAC	Post treatment	180	001-118	-0.282327551352924	0.783820813297093	151.93	0	0	0	0	0	0	0	607.72	0	0	0	0	151.93	607.72
874	FEL021_S_AAAGGTAGTACTAACC	Pre treatment	0	001-118	-1.2201310623489	-1.7858508561544	0	0	0	0	0	0	0	0	0	0	0	0	0	0	449.24
875	FEL021_S_AAAGTCCTCATTGCGA	Pre treatment	0	001-118	-0.698714605357628	0.331109944843	0	0	0	0	0	0	0	0	0	0	0	0	0	0	0
876	FEL021_S_AAATGGATCTGTACAG	Pre treatment	0	001-118	-0.637745450149044	-1.77620609410462	0	0	0	0	0	0	0	0	248.82	0	0	0	0	0	248.82
877	FEL021_S_AACCATGAGTATAGGT	Pre treatment	0	001-118	0.0189126566302222	1.3015204439269	0	0	0	0	0	0	0	0	420.52	0	0	0	0	0	420.52
878	FEL021_S_AACCATGCACCCAATA	Pre treatment	0	001-118	0.604585141669392	1.62648295549701	1165.05	0	0	0	0	0	0	0	0	0	0	0	0	0	0
879	FEL021_S_AACGAAACAGCCATTA	Pre treatment	0	001-118	-0.391043190937064	-1.92512841131224	0	0	0	0	0	0	0	0	220.41	0	0	0	0	220.41	0
880	FEL021_S_AACGAAATCATTCTTG	Pre treatment	0	001-118	-1.6581644371904	-1.03574142488336	0	0	0	0	0	0	0	0	0	0	0	0	0	468.6	0
881	FEL021_S_AAGACAAGTAGTCGGA	Pre treatment	0	001-118	-0.892267570320295	0.443916787110973	0	0	0	0	0	0	0	0	0	0	0	0	411.18	0	0
882	FEL021_S_AAGACAATCTGACAGT	Pre treatment	0	001-118	-0.045274960787353	-0.624109149850856	0	0	0	183.32	0	0	0	0	733.27	0	0	366.64	0	0	183.32
883	FEL021_S_AAGACTCAGTAGGATT	Pre treatment	0	001-118	-0.761776993098631	1.02846558863752	0	469.04	0	0	0	0	0	0	0	0	0	0	0	0	0
884	FEL021_S_AAGCCATGTAGGGAGG	Pre treatment	0	001-118	-1.14657956446109	-0.117085397585079	0	0	0	0	0	0	0	0	453.1	0	0	0	453.1	0	0
885	FEL021_S_AAGCGTTCAAGTCGTT	Pre treatment	0	001-118	-0.872466015875891	0.826237052789465	0	0	0	0	0	0	0	0	0	0	482.63	0	0	482.63	0
886	FEL021_S_AAGTCGTAGGCAGGTT	Pre treatment	0	001-118	-1.22631546329606	-1.27555461899243	0	0	0	0	0	0	0	0	207.08	0	0	414.16	0	0	0
887	FEL021_S_AAGTTCGCACGTGTGC	Pre treatment	0	001-118	0.0784494261033022	1.11760261026817	0	0	364.3	0	0	0	0	0	364.3	0	0	0	0	0	364.3
888	FEL021_S_AATAGAGGTAAGAACT	Pre treatment	0	001-118	-0.885462680407829	0.677157867896279	0	0	0	0	0	0	0	0	378.36	0	0	0	0	0	0
889	FEL021_S_ACAACCAGTCCATCTC	Pre treatment	0	001-118	-0.365079364406181	-0.777016584395545	205.63	0	0	0	0	0	0	0	0	0	0	0	0	0	205.63
890	FEL021_S_ACCCTCAAGACATCAA	Pre treatment	0	001-118	-1.41769534303157	-1.32186540785849	0	0	0	0	0	0	0	0	0	0	0	0	0	0	0
891	FEL021_S_ACGGAAGGTGCCTGCA	Pre treatment	0	001-118	-0.876466027865576	1.04268101668809	0	0	0	0	0	0	0	0	0	0	0	0	0	0	0
892	FEL021_S_ACGGTCGTCATCACAG	Pre treatment	0	001-118	-0.944472426853734	1.16697784619594	0	0	0	0	0	0	0	0	0	0	0	0	0	0	0
893	FEL021_S_ACGGTTAGTAGCGCCT	Pre treatment	0	001-118	-0.253835544395271	-0.873931635018385	0	0	0	0	0	0	0	0	0	0	0	296.03	0	0	0
894	FEL021_S_ACGTACACAGTGCGCT	Pre treatment	0	001-118	-1.28222583462072	-1.03583261396147	0	0	0	0	0	0	0	0	279.64	0	0	0	0	0	0
895	FEL021_S_ACGTTCCGTGGTCTCG	Pre treatment	0	001-118	-1.16700756015165	-1.79173009908922	0	0	0	0	0	0	0	0	0	0	0	0	393.39	0	393.39
896	FEL021_S_ACTACGACAGCTCTGG	Pre treatment	0	001-118	-0.779724028545949	0.77454231797036	0	0	0	0	0	0	0	0	0	0	0	0	0	0	0
897	FEL021_S_ACTTAGGTCCCAACTC	Pre treatment	0	001-118	0.143896293037512	-0.838006270549865	0	254.39	0	0	0	0	0	0	0	0	0	254.39	0	254.39	0
898	FEL021_S_ACTTATCTCAGAGTGG	Pre treatment	0	001-118	-1.72573430510769	-1.34837833855194	0	0	0	0	0	0	0	0	0	0	0	0	394.79	0	789.58
899	FEL021_S_ACTTATCTCGAACCTA	Pre treatment	0	001-118	0.340248035755747	1.4141966257837	651.68	0	0	0	0	0	0	0	0	0	0	0	0	0	651.68
900	FEL021_S_AGACACTAGTAAACGT	Pre treatment	0	001-118	-1.26569557470199	-1.31052789980636	0	0	0	0	0	0	0	0	0	0	0	0	0	0	357.53
901	FEL021_S_AGACCATTCACTTGTT	Pre treatment	0	001-118	-1.18556514013537	0.413194260093905	0	0	0	0	0	0	0	0	0	0	0	0	0	0	0
902	FEL021_S_AGCCAGCAGGTAATCA	Pre treatment	0	001-118	-0.69774960665867	-1.16842656396101	0	0	0	0	0	0	0	0	0	0	0	0	0	0	0
903	FEL021_S_AGCGATTCAACTCATG	Pre treatment	0	001-118	0.0638673585236462	1.94576389304611	0	0	0	0	0	0	0	0	0	0	0	0	0	418.24	0
904	FEL021_S_AGCGCCATCCCAACTC	Pre treatment	0	001-118	0.299760210255935	1.09227965485064	0	0	0	0	0	0	0	0	252.46	0	0	0	0	252.46	0
905	FEL021_S_AGGAGGTGTACAAGTA	Pre treatment	0	001-118	-1.33716735665198	-0.803550768257608	0	0	0	0	0	0	0	0	0	0	0	0	0	0	397.46
906	FEL021_S_AGGGAGTCAGAAGTTA	Pre treatment	0	001-118	0.0227437382451298	-0.913418975132493	0	0	0	0	0	0	0	0	1052.63	0	0	0	0	0	0
907	FEL021_S_AGGGTCCGTGAGACCA	Pre treatment	0	001-118	-0.641995940260064	-1.66079698608498	0	0	0	0	0	0	0	0	893.85	0	0	0	0	0	223.46
908	FEL021_S_AGGTCATAGGTATTGA	Pre treatment	0	001-118	-0.301003462401459	-1.05670070391623	0	0	0	0	0	0	0	346.02	0	0	0	0	0	173.01	173.01
909	FEL021_S_AGTACCAAGGTCATTC	Pre treatment	0	001-118	0.021614848343225	0.0565532182794738	0	0	0	0	0	0	0	0	80.49	0	0	80.49	80.49	160.98	0
910	FEL021_S_AGTACTGGTTCCAAAC	Pre treatment	0	001-118	-0.517100662311971	1.83412123419204	0	0	0	0	0	0	0	0	0	0	0	0	0	0	0
911	FEL021_S_AGTCTCCGTATGGAAT	Pre treatment	0	001-118	-1.58487179551649	-1.34426835771261	0	0	0	0	0	0	0	0	0	0	0	0	0	0	572.08
912	FEL021_S_ATAGACCCAGCCTTCT	Pre treatment	0	001-118	0.168133675693664	1.56666550285034	0	0	0	0	0	0	0	0	288.43	0	0	288.43	0	0	288.43
913	FEL021_S_ATAGACCGTTTCTATC	Pre treatment	0	001-118	-0.811015083629804	0.395340692898947	0	0	0	0	0	0	0	623.05	0	0	0	0	0	311.53	0
914	FEL021_S_ATCCACCCACACTTAG	Pre treatment	0	001-118	-0.365316258345225	0.13997931317981	0	0	0	0	0	0	0	0	714.54	0	0	0	0	0	357.27
915	FEL021_S_ATCTTCACATGGGTCC	Pre treatment	0	001-118	-0.733981309812277	1.01930145434466	0	0	0	0	0	0	0	855.43	427.72	0	0	0	0	0	0
916	FEL021_S_ATGATCGAGGTATAGT	Pre treatment	0	001-118	-0.988197092096405	-0.67124038395322	0	0	0	0	0	0	0	0	1241.72	0	0	0	0	0	827.81
917	FEL021_S_ATGGATCTCCTTATGT	Pre treatment	0	001-118	-0.7771799846109	1.85912908167254	0	0	0	0	0	0	0	0	0	0	0	0	0	0	0
918	FEL021_S_ATGTCCCGTGTTCATG	Pre treatment	0	001-118	-0.0733501254947779	2.39926469484617	0	1785.18	0	0	0	0	0	0	297.53	0	0	0	0	0	0
919	FEL021_S_ATTACCTGTTGCCGAC	Pre treatment	0	001-118	-0.102264555741145	1.007178678485	0	0	0	0	0	0	0	0	789.89	0	0	0	263.3	0	0
920	FEL021_S_ATTACTCAGTATGCAA	Pre treatment	0	001-118	-1.45318314100818	-1.06443576734222	465.55	0	0	0	0	0	0	0	0	0	0	0	0	0	0
921	FEL021_S_ATTCACTTCGCAGATT	Pre treatment	0	001-118	0.366717385885457	2.24266711080508	0	0	0	259.61	0	0	0	0	0	0	0	519.21	0	0	0
922	FEL021_S_ATTCCATGTGAAAGTT	Pre treatment	0	001-118	-1.0761983847273	-1.03890075489403	441.31	0	0	220.65	0	0	0	0	0	0	0	0	0	220.65	441.31
923	FEL021_S_ATTGTTCCACAGCATT	Pre treatment	0	001-118	-0.774208262241145	-1.87440267971858	342.7	0	0	0	0	0	0	0	342.7	0	0	0	0	685.4	342.7
924	FEL021_S_CACATGATCCATTCAT	Pre treatment	0	001-118	-1.01891877972864	0.15305274276529	0	0	0	0	0	427.17	0	427.17	427.17	0	0	0	0	0	0
925	FEL021_S_CACGGGTAGTCTGCAT	Pre treatment	0	001-118	0.0019033414141419	0.700049215361964	0	0	0	0	0	0	0	0	0	0	0	0	0	0	697.35
926	FEL021_S_CACGGGTCACCAAATC	Pre treatment	0	001-118	-0.914908550166021	0.926843027301629	0	0	0	0	0	0	0	0	200.44	0	0	0	0	0	0
927	FEL021_S_CAGAGCCGTAGCGTCC	Pre treatment	0	001-118	-1.364757566262	-0.192753960494047	0	0	0	0	0	0	0	0	689.18	0	0	0	0	0	1033.77
928	FEL021_S_CAGAGCCTCTTGCGCT	Pre treatment	0	001-118	-1.46225520028274	-1.28522139987403	0	0	0	0	0	0	0	0	0	0	0	0	0	0	495.05
929	FEL021_S_CAGCAGCCATCATCTT	Pre treatment	0	001-118	-0.795333112202056	0.194845716501754	0	0	547.2	0	0	0	0	273.6	0	0	0	0	273.6	273.6	273.6
930	FEL021_S_CAGCCAGCAACCGACC	Pre treatment	0	001-118	-0.970831074656283	-0.532499995771624	250.13	0	0	0	0	0	0	0	0	0	0	0	0	0	500.25
931	FEL021_S_CAGCGTGAGCCTGAGA	Pre treatment	0	001-118	-1.09391992749763	-3.41915636025554	218.63	437.25	0	0	0	0	0	0	218.63	0	0	0	218.63	0	0
932	FEL021_S_CAGGCCATCCCTCAAC	Pre treatment	0	001-118	0.276680143241747	0.85670547043595	0	0	0	0	0	0	0	0	0	0	0	0	228.47	0	228.47
933	FEL021_S_CAGTGCGCAATTGAGA	Pre treatment	0	001-118	0.0529168466526431	0.857736640938668	0	0	0	0	0	0	0	0	0	0	382.7	0	382.7	0	0
934	FEL021_S_CCACGTTTCATCGGGC	Pre treatment	0	001-118	0.0669371616580588	1.34598430401652	0	0	0	0	0	0	0	0	0	0	0	0	0	0	0
935	FEL021_S_CCCTGATTCTCTTGCG	Pre treatment	0	001-118	-0.30075361630328	1.44647231914109	0	0	0	0	0	0	0	0	0	0	0	0	0	0	0
936	FEL021_S_CCGCAAGAGCAATAAC	Pre treatment	0	001-118	-1.5514539400258	-1.13373896517146	0	0	0	0	0	0	0	0	0	0	397.3	0	0	0	794.6
937	FEL021_S_CCGGTGAGTGTCGCTG	Pre treatment	0	001-118	-1.02777748242874	-2.00097703461453	0	0	0	0	0	0	0	0	0	0	0	0	0	0	337.84
938	FEL021_S_CCTCATGAGTGATCGG	Pre treatment	0	001-118	-0.860671777360587	-0.286632484562151	0	0	0	0	0	0	0	0	474.38	0	0	0	0	474.38	1423.15
939	FEL021_S_CGGGACTGTACTAACC	Pre treatment	0	001-118	0.0500125807550706	-0.834126190942007	0	0	0	0	0	0	0	0	245.64	0	0	0	0	245.64	0
940	FEL021_S_CGGGCATCAATGTCAC	Pre treatment	0	001-118	-0.984847375959362	0.66169635486448	0	0	0	0	0	0	0	0	0	0	0	0	0	0	0
941	FEL021_S_CTAACTTGTCGTAATC	Pre treatment	0	001-118	-0.000367816440470446	1.04744426276918	0	0	0	0	0	0	0	0	744.6	0	0	0	0	0	0
942	FEL021_S_CTACATTTCGACTCCT	Pre treatment	0	001-118	-1.43196965227999	-1.19899859227235	0	0	0	0	0	0	0	0	0	0	0	0	0	0	321.03
943	FEL021_S_CTACCTGCACCGCTGA	Pre treatment	0	001-118	-0.712387065399812	0.71370109669191	0	0	0	0	0	0	0	0	782.78	0	0	0	0	0	391.39
944	FEL021_S_CTACTATGTTTAGTCG	Pre treatment	0	001-118	-1.01582517414204	0.928696960332312	0	0	0	0	0	0	0	0	257.67	0	0	0	0	0	0
945	FEL021_S_CTCAAGAAGCTATCTG	Pre treatment	0	001-118	-0.826227587493988	0.0474159487525011	0	0	0	0	0	0	0	0	0	0	0	0	0	0	0
946	FEL021_S_CTCAGAAAGCACCGTC	Pre treatment	0	001-118	-1.03729073828737	-1.22842242738704	324.89	0	0	0	0	0	0	0	0	0	0	0	0	0	324.89
947	FEL021_S_CTCCATGCAAAGACTA	Pre treatment	0	001-118	0.259214093656891	2.0880959893643	0	0	0	0	0	0	0	0	0	0	237.7	0	0	0	475.4
948	FEL021_S_CTCCCAAAGCTGCCTG	Pre treatment	0	001-118	-0.0697224002598661	-0.406496536514618	0	803.54	0	0	401.77	0	0	0	0	0	0	0	0	0	0
949	FEL021_S_CTCCGATCAATCAAGA	Pre treatment	0	001-118	-0.827178147994489	1.85467692069791	0	457.04	0	0	0	0	0	0	0	0	0	0	0	0	0
950	FEL021_S_CTGATCCTCAAGTAAG	Pre treatment	0	001-118	0.271539217257377	1.32591043479981	0	0	0	0	0	0	0	0	0	0	0	415.8	0	0	0
951	FEL021_S_CTGGCAGAGACTTGTC	Pre treatment	0	001-118	-0.155415027458055	-0.929627994316265	0	0	0	0	0	0	0	0	702.99	0	0	0	0	0	0
952	FEL021_S_CTGTAGACATAGTCGT	Pre treatment	0	001-118	-0.889025201104493	-0.128745908038883	0	0	0	0	0	0	0	0	0	0	0	0	0	0	0
953	FEL021_S_CTTCGGTTCAGTCCGG	Pre treatment	0	001-118	-1.01114166267874	-0.562052525490083	0	0	0	0	0	0	0	0	696.86	0	0	0	0	0	0
954	FEL021_S_CTTTCGGCATGAGGGT	Pre treatment	0	001-118	-1.5550264326763	-0.643672527942695	0	0	485.91	0	0	0	0	0	0	0	0	0	0	485.91	0
955	FEL021_S_GAACGTTTCACTACTT	Pre treatment	0	001-118	-0.66271317547372	1.43892644522015	0	0	0	0	0	0	0	0	666.22	0	0	0	0	0	333.11
956	FEL021_S_GAAGGACCAAGATGTA	Pre treatment	0	001-118	-1.090838298002	-0.923847260045703	0	0	0	0	0	0	0	0	0	0	0	0	0	0	0
957	FEL021_S_GAATCACCAATACCTG	Pre treatment	0	001-118	-1.09403263263286	-0.856474726966163	0	345.3	0	0	0	0	0	0	345.3	0	0	0	345.3	1035.91	0
958	FEL021_S_GACGTTATCCGTATAG	Pre treatment	0	001-118	-0.649332547838395	-0.906265543593567	0	0	0	0	0	0	0	0	356.89	0	0	0	0	0	356.89
959	FEL021_S_GAGACCCGTGTCTTAG	Pre treatment	0	001-118	-0.20715000422253	1.31004004261319	0	0	0	0	0	0	0	0	0	0	0	319.49	0	0	0
960	FEL021_S_GAGAGGTGTACTGGGA	Pre treatment	0	001-118	-1.12441548473499	0.357617743013496	0	0	0	0	0	0	0	0	0	0	0	0	0	0	0
961	FEL021_S_GAGAGGTGTCTCAGGC	Pre treatment	0	001-118	0.171299440868279	0.689048862174665	0	0	0	0	0	0	0	0	383.88	0	0	0	0	0	0
962	FEL021_S_GAGAGGTGTGATAGAT	Pre treatment	0	001-118	-1.5726399624032	-0.910910447270115	0	0	0	0	0	0	0	0	0	0	0	0	0	482.16	0
963	FEL021_S_GAGTGTTTCGCTCTAC	Pre treatment	0	001-118	-1.30652442936038	-0.952638176434663	0	0	0	0	0	0	0	0	364.17	0	0	0	0	0	0
964	FEL021_S_GATCATGCACGACGTC	Pre treatment	0	001-118	-0.861751175404077	0.0789125624636226	0	0	0	0	0	0	0	0	0	0	0	0	0	0	0
965	FEL021_S_GATCGTAAGCCATTGT	Pre treatment	0	001-118	-1.46692702761763	-0.707076112276972	0	0	0	0	0	0	0	0	0	0	0	302.11	0	0	0
966	FEL021_S_GCACGGTGTAGCTGTT	Pre treatment	0	001-118	-0.740515357606808	0.00295439907977266	0	0	0	0	0	0	0	0	414.94	0	0	0	0	0	0
967	FEL021_S_GCACTAACATTAAAGG	Pre treatment	0	001-118	-0.585032486072854	1.82608753464187	1519.76	0	0	0	0	0	0	0	0	0	0	0	0	0	0
968	FEL021_S_GCACTAATCACATTGG	Pre treatment	0	001-118	-0.769958184866152	-1.32877639219009	0	0	0	0	0	0	0	0	0	0	0	0	0	0	359.71
969	FEL021_S_GCAGCTGGTTAGAAGT	Pre treatment	0	001-118	0.25316928611566	-0.171905397967533	0	0	0	0	0	0	0	0	0	0	0	0	328.19	0	0
970	FEL021_S_GCATGATTCTGATGGT	Pre treatment	0	001-118	-0.275838360683258	-0.0528712366826092	0	0	0	0	0	0	0	0	204.96	0	0	0	0	204.96	204.96
971	FEL021_S_GCCAACGGTGACTGTT	Pre treatment	0	001-118	-1.35948229140885	-0.993086568549164	0	0	0	0	0	0	0	0	0	0	0	0	0	0	672.72
972	FEL021_S_GCCGATGAGTGGAAAG	Pre treatment	0	001-118	-0.746353440646013	-0.285142351552441	0	0	0	0	0	0	0	0	0	0	0	0	0	0	0
973	FEL021_S_GCTTCACTCGACGCGT	Pre treatment	0	001-118	-0.613980540784524	-1.64173020655376	0	0	0	0	0	0	0	0	0	193.65	0	193.65	0	0	193.65
974	FEL021_S_GGCAGTCTCGGACTTA	Pre treatment	0	001-118	-0.205745644019193	1.36807973048067	0	0	0	0	0	0	0	0	0	0	0	0	0	0	371.2
975	FEL021_S_GGGAAGTCAAGTGGGT	Pre treatment	0	001-118	-0.149592957186067	-0.723895512281214	0	0	0	0	0	0	0	0	398.94	0	0	265.96	0	132.98	132.98
976	FEL021_S_GGGCTACCAATAGTAG	Pre treatment	0	001-118	-1.47804588658913	-0.597844871305741	0	0	0	0	0	0	0	200.24	600.72	0	0	0	0	0	0
977	FEL021_S_GGGCTCAGTCCAGCCA	Pre treatment	0	001-118	-0.859500441068317	1.46922846159911	0	0	0	0	0	0	0	0	339.9	0	0	0	0	0	0
978	FEL021_S_GGGTCACGTCTCAGAT	Pre treatment	0	001-118	-1.43854385603472	-1.06019538537906	0	0	0	402.25	0	0	0	0	402.25	0	0	0	0	0	0
979	FEL021_S_GGGTGAAGTTTGATCG	Pre treatment	0	001-118	-0.00566858841701737	0.760112517230257	0	0	0	0	0	0	0	0	755.29	0	0	0	0	0	377.64
980	FEL021_S_GGTGAAGCACAAATAG	Pre treatment	0	001-118	-1.23309488015185	-0.608968896623778	0	0	0	0	0	0	0	0	0	0	0	0	0	0	0
981	FEL021_S_GTAGGAGGTCCAGCCA	Pre treatment	0	001-118	-0.318086192214879	-1.82670463218588	0	0	0	0	0	0	0	0	0	0	0	0	0	0	587.54
982	FEL021_S_GTCAAACCAGCTGTAT	Pre treatment	0	001-118	-0.593990064330739	-0.775719505544606	0	0	0	0	0	0	0	0	0	184.57	0	184.57	0	0	184.57
983	FEL021_S_GTCACGGGTGTAACGG	Pre treatment	0	001-118	-1.35453987756678	-1.26494800410217	0	0	0	0	0	0	0	0	0	0	0	0	0	0	0
984	FEL021_S_GTCATCCAGCGTGTTT	Pre treatment	0	001-118	-1.5903441051543	-0.653643808116491	0	0	0	0	0	0	0	0	0	0	0	0	0	0	951.78
985	FEL021_S_GTCATCCCAGTTGGTT	Pre treatment	0	001-118	-1.35137122259153	0.274161159554866	0	0	0	0	0	0	0	0	0	0	0	0	468.6	0	0
986	FEL021_S_GTCATTTCAGGTGACA	Pre treatment	0	001-118	0.0409979010847852	1.00670494025405	0	0	0	0	0	0	0	301.84	0	0	0	0	0	0	301.84
987	FEL021_S_GTCCACTAGACAAGCC	Pre treatment	0	001-118	-1.30548368859359	-1.31593489347301	447.83	0	0	0	0	0	0	0	0	0	0	0	0	0	0
988	FEL021_S_GTCGCGATCAATCCGA	Pre treatment	0	001-118	-0.427393391238744	0.090296365276877	0	0	0	0	0	0	0	0	0	0	0	0	0	410.51	410.51
989	FEL021_S_GTCTTTAAGGCCTGCT	Pre treatment	0	001-118	-1.0285893276024	0.055467139841578	0	0	0	0	0	0	0	0	461.47	0	0	0	0	0	0
990	FEL021_S_GTGCAGCAGATCCCAT	Pre treatment	0	001-118	-0.990141462086949	-0.842420290598375	0	0	0	0	0	0	0	0	0	0	0	0	0	0	0
991	FEL021_S_GTGCTGGAGGACGCTA	Pre treatment	0	001-118	-0.335586501442816	0.19306296442711	0	0	0	0	0	0	0	0	648.51	0	0	0	0	0	0
992	FEL021_S_GTGCTGGGTACTGACT	Pre treatment	0	001-118	-0.708551160202754	-0.113653192974773	0	0	0	0	0	0	0	0	483.33	0	0	0	483.33	0	0
993	FEL021_S_GTGTCCTAGATGACAT	Pre treatment	0	001-118	-1.25554369857484	-1.50089882417296	0	0	0	0	0	0	0	0	328.52	0	0	0	0	328.52	328.52
994	FEL021_S_GTGTTAGGTACACGTT	Pre treatment	0	001-118	-0.0688097621692211	1.42875836640682	905.39	0	0	0	0	0	0	0	452.69	0	0	0	452.69	0	0
995	FEL021_S_TAACGACTCAGCTGAT	Pre treatment	0	001-118	-0.932240476798708	-1.03167916593831	0	0	0	0	0	0	0	0	0	0	0	387.3	0	0	387.3
996	FEL021_S_TACAACGCAAGACGAC	Pre treatment	0	001-118	-1.56086483332901	-0.479357156479067	0	0	0	0	0	0	0	0	0	0	0	367.65	0	0	0
997	FEL021_S_TACCCACGTGTTAACC	Pre treatment	0	001-118	-1.20472302177574	-1.66371412204991	0	0	0	0	0	0	0	0	0	0	0	184.26	0	0	0
998	FEL021_S_TACGCTCGTGGATTTC	Pre treatment	0	001-118	-0.835635100130137	1.11709342819914	0	0	0	0	0	0	0	0	498.5	0	0	498.5	0	0	0
999	FEL021_S_TAGACTGGTCGAGCAA	Pre treatment	0	001-118	-1.09935851163444	-0.794299873722999	0	0	0	0	0	0	0	0	0	0	0	0	0	0	368.19
1000	FEL021_S_TAGGTACTCGTTCCTG	Pre treatment	0	001-118	-1.0645913645059	-0.52374625527127	0	0	0	0	0	0	0	0	0	0	0	0	0	0	0
1001	FEL021_S_TAGGTTGGTAGTCTGT	Pre treatment	0	001-118	-0.688739712737194	-0.808514209624295	0	0	0	0	0	0	0	0	0	0	0	0	0	0	361.01
1002	FEL021_S_TATGTTCTCATTCACT	Pre treatment	0	001-118	-0.837716072628034	-1.27893561038206	0	0	0	0	0	0	0	0	0	0	0	0	0	306.28	0
1003	FEL021_S_TATTGGGGTTCGAACT	Pre treatment	0	001-118	-0.448978560172257	2.31895367768619	0	972.29	0	0	0	0	0	0	486.14	0	0	0	0	0	486.14
1004	FEL021_S_TCAAGTGGTCGGTACC	Pre treatment	0	001-118	-1.04330980585907	0.969046234508276	0	0	0	0	0	0	0	0	945.18	0	0	0	0	0	472.59
1005	FEL021_S_TCAATTCAGACAAGCC	Pre treatment	0	001-118	-0.265341081202355	2.22214955251734	0	0	0	0	0	0	0	0	0	0	0	0	0	0	377.93
1006	FEL021_S_TCACGCTCACATATCG	Pre treatment	0	001-118	-0.589618688651509	1.11498931850665	0	0	0	0	0	0	0	0	391.54	0	0	391.54	0	0	391.54
1007	FEL021_S_TCACGCTTCGAGATAA	Pre treatment	0	001-118	-0.573096968143895	-1.72249654349993	0	0	284.17	0	0	0	0	0	852.51	0	0	0	0	284.17	568.34
1008	FEL021_S_TCAGGTACAAATGAGT	Pre treatment	0	001-118	-1.04114380538853	0.327027731681601	0	0	0	0	0	0	0	0	0	0	0	0	0	334.34	0
1009	FEL021_S_TCAGTCCCAAACCACT	Pre treatment	0	001-118	-1.05154556571619	-1.52884320830626	0	0	0	0	0	0	0	0	296.12	0	0	0	0	0	0
1010	FEL021_S_TCATCATCAAGCGGAT	Pre treatment	0	001-118	-0.651630892994988	-1.85213848582761	0	0	0	0	0	0	0	0	337.04	0	337.04	0	0	0	674.08
1011	FEL021_S_TCATCATTCCTAGCCT	Pre treatment	0	001-118	-0.246933880471014	-2.0722772837013	0	0	258.26	0	0	0	0	0	0	0	0	0	0	0	0
1012	FEL021_S_TCATTACCAAAGCTAA	Pre treatment	0	001-118	-1.71909411825015	-1.13156449485496	0	0	0	0	0	0	0	0	690.85	0	0	0	0	0	0
1013	FEL021_S_TCCACGTGTGCAACAG	Pre treatment	0	001-118	-1.01505109522048	-1.36015098197735	325.52	0	0	0	0	0	0	0	0	0	0	0	0	0	0
1014	FEL021_S_TCCAGAACATCGCTAA	Pre treatment	0	001-118	-1.33262719925819	-1.65350120885229	0	389.56	0	0	0	0	0	0	389.56	0	0	0	0	779.12	0
1015	FEL021_S_TCCTGCAGTCGTCAGC	Pre treatment	0	001-118	-1.67211367065946	-1.1129363331704	0	0	461.25	0	0	0	0	0	461.25	0	0	0	0	0	461.25
1016	FEL021_S_TCGACCTGTGCACAAG	Pre treatment	0	001-118	-1.6360283926067	-0.113003318675133	0	0	0	0	0	0	0	0	492.37	0	0	0	0	0	492.37
1017	FEL021_S_TCGCACTCAGTAACCT	Pre treatment	0	001-118	-1.41731649119964	-0.953238707195257	0	0	0	0	0	0	0	0	435.73	0	0	435.73	0	0	435.73
1018	FEL021_S_TCGTAGACACTAAACC	Pre treatment	0	001-118	-0.943985585601521	-1.37938407724316	0	0	0	0	0	0	0	0	0	0	0	0	0	0	876.81
1019	FEL021_S_TCTAACTAGTTCACTG	Pre treatment	0	001-118	-0.851520877437855	1.54325346785339	0	471.7	0	0	0	0	0	0	0	0	0	0	0	0	0
1020	FEL021_S_TCTAACTAGTTGGCTT	Pre treatment	0	001-118	-0.888095711541608	0.803029711441957	0	0	0	0	0	0	0	0	0	0	0	0	0	291.89	0
1021	FEL021_S_TCTACCGAGCCTGTCG	Pre treatment	0	001-118	-0.723797961866826	2.09263104877515	0	410.34	410.34	0	0	0	0	0	0	0	0	0	0	0	410.34
1022	FEL021_S_TCTGCCATCGCTACGG	Pre treatment	0	001-118	-1.16872479139083	-1.28591767390062	0	0	0	0	0	0	0	0	0	0	256.15	0	0	512.3	768.44
1023	FEL021_S_TGAATCGGTTATGTGC	Pre treatment	0	001-118	-1.55291034574014	-0.72832924157207	0	0	0	0	0	0	0	0	0	0	0	0	0	0	474.38
1024	FEL021_S_TGAGTCATCCAGGACC	Pre treatment	0	001-118	-1.51160016580792	-0.511772418924144	0	0	0	0	0	0	0	0	379.79	0	0	0	0	379.79	0
1025	FEL021_S_TGATCTTAGACAACAT	Pre treatment	0	001-118	-1.42940783658027	-1.17842403621323	0	0	0	0	0	0	0	0	0	0	0	0	0	0	0
1026	FEL021_S_TGATCTTTCCGTATGA	Pre treatment	0	001-118	-0.449179229748151	0.773111600750681	0	0	295.77	0	0	0	0	0	0	0	0	0	0	0	0
1027	FEL021_S_TGCAGATGTAGTCACT	Pre treatment	0	001-118	-1.4558287488893	-0.324675736982495	0	0	0	0	0	0	0	0	0	0	0	0	0	0	0
1028	FEL021_S_TGCATCCTCCGAGTGC	Pre treatment	0	001-118	-0.690892667650287	1.02211676996463	0	491.16	0	0	0	0	0	0	982.32	0	0	0	0	0	0
1029	FEL021_S_TGCATGATCTGTACAG	Pre treatment	0	001-118	-1.27680135508965	-0.644486256694066	0	0	0	0	0	0	0	0	0	0	0	0	0	0	0
1030	FEL021_S_TGCGATAAGTCCGTCG	Pre treatment	0	001-118	-0.599385073791537	1.109567373022	0	0	0	0	0	0	0	0	0	0	0	0	0	0	0
1031	FEL021_S_TGCGGCATCGCTTTAT	Pre treatment	0	001-118	-0.393054104462111	2.02548117795672	0	0	0	0	0	0	0	0	0	0	0	0	0	0	0
1032	FEL021_S_TGGAACTCACACAGCC	Pre treatment	0	001-118	-1.30733295466731	0.218583478573366	0	0	0	0	0	0	0	379.08	379.08	0	379.08	0	0	0	379.08
1033	FEL021_S_TGGATGTCAGAAATTG	Pre treatment	0	001-118	-0.778523316268101	1.31937696412196	892.46	0	0	0	0	0	0	446.23	446.23	0	0	0	0	0	0
1034	FEL021_S_TGGCGTGGTGTGCTTA	Pre treatment	0	001-118	-0.744133734287088	-1.18409993179724	0	0	396.35	0	0	0	0	0	396.35	0	396.35	396.35	0	0	396.35
1035	FEL021_S_TGGGCTGTCATCGCAA	Pre treatment	0	001-118	-0.552738669162183	0.257841772946628	0	0	0	0	0	0	0	0	0	0	0	0	0	0	815.66
1036	FEL021_S_TGGGCTGTCCTTCGAC	Pre treatment	0	001-118	-1.44681651833717	-0.992909394561595	0	0	0	0	0	0	0	0	0	0	0	0	469.7	0	0
1037	FEL021_S_TGGTAGTAGAGGTCAC	Pre treatment	0	001-118	-1.50183133897362	-1.07574332657226	0	0	0	0	0	0	0	0	428.08	0	0	0	0	0	428.08
1038	FEL021_S_TGTAACGTCGTTCGCT	Pre treatment	0	001-118	-0.98475652049978	-0.938965541461964	0	0	0	0	0	0	0	0	0	0	0	0	0	0	870.7
1039	FEL021_S_TGTCAGAGTGTATTCG	Pre treatment	0	001-118	-1.15061451400854	-0.313433339238008	0	0	0	0	0	0	0	0	440.92	0	440.92	0	0	0	0
1040	FEL021_S_TGTGTGAAGCCAACCC	Pre treatment	0	001-118	-0.665589800617259	-0.162792527921989	0	0	0	0	0	0	0	0	0	0	0	0	0	335.35	0
1041	FEL021_S_TGTTCATCATGGCACC	Pre treatment	0	001-118	-1.02424819680556	-0.572767674927083	0	0	0	0	0	0	0	0	439.56	0	0	0	0	0	0
1042	FEL021_S_TTAGGCAAGACCGCCT	Pre treatment	0	001-118	0.0934405409501892	1.61088941689943	0	0	0	0	0	0	0	0	0	0	0	0	0	0	0
1043	FEL021_S_TTAGGCAGTACCGGAA	Pre treatment	0	001-118	-1.51427031326349	-1.15551085192332	0	0	0	0	0	0	0	0	0	0	0	0	0	327.55	327.55
1044	FEL021_S_TTAGTCTAGGACAACC	Pre treatment	0	001-118	-0.248626592531302	-0.723323293058062	0	0	0	0	0	0	0	0	369.55	0	739.1	0	0	0	369.55
1045	FEL021_S_TTAGTCTTCCGTCACT	Pre treatment	0	001-118	0.103556540117781	1.30692728719513	0	0	0	0	0	0	0	0	917.01	0	0	0	0	0	0
1046	FEL021_S_TTCCACGCACTTACAG	Pre treatment	0	001-118	-1.0652683714297	0.906436481961729	0	0	0	0	0	0	0	0	0	0	0	0	0	0	351.25
1047	FEL021_S_TTCCGGTCAATCGCCG	Pre treatment	0	001-118	-0.802788542498924	-0.0944351924641855	0	0	0	0	0	0	0	0	409.67	0	0	0	409.67	0	409.67
1048	FEL021_S_TTGAACGGTATCCCTC	Pre treatment	0	001-118	-1.17730840236901	-0.822620490230634	0	0	0	0	0	0	0	0	411.35	0	0	411.35	0	0	1234.06
1049	FEL021_S_TTTGACTCAGTCGGAA	Pre treatment	0	001-118	-0.754919067824462	-0.711668238558869	0	0	0	0	0	0	0	0	260.48	0	0	0	0	260.48	0
1050	FEL021_S_TTTGACTTCAAACGTC	Pre treatment	0	001-118	-1.25754888143659	-0.495015708972403	0	0	0	0	0	0	0	0	0	0	0	0	0	0	0
1051	FEL021_S_TTTGATCGTGGATACG	Pre treatment	0	001-118	-1.52475776658461	-1.12217526821716	0	0	0	0	0	0	0	0	1419.78	0	0	0	0	0	473.26
1052	FEL022_E_AAAGGTACAACAGCTT	Post treatment	180	001-124	-0.805709614590819	-2.26637531901248	1246.11	0	0	0	0	0	0	311.53	311.53	0	0	0	155.76	311.53	0
1053	FEL022_E_AACAGGGGTTCGTAAC	Post treatment	180	001-124	-0.273735845543486	2.41282210697907	0	0	0	0	0	0	0	0	0	0	0	0	181.85	0	363.7
1054	FEL022_E_AACGAAATCTATACGG	Post treatment	180	001-124	-0.701295372043643	1.24059166324155	0	0	0	0	0	0	0	0	1119.4	0	0	0	0	0	0
1055	FEL022_E_ACATCGAAGCCATCCG	Post treatment	180	001-124	-1.31760108943915	-0.658290543245609	698.32	0	0	0	0	0	0	0	349.16	0	0	0	0	0	349.16
1056	FEL022_E_ACTATGGTCCGCACTT	Post treatment	180	001-124	-0.430068883417847	-1.93799832429327	283.07	0	0	0	0	0	0	0	0	0	0	94.36	0	0	0
1057	FEL022_E_AGAACCTAGAAGTCAT	Post treatment	180	001-124	1.40624958443882	2.46999336175061	0	0	0	0	0	0	0	0	348.8	0	0	0	0	0	0
1058	FEL022_E_AGACCCGAGTAGATCA	Post treatment	180	001-124	1.09831212408526	2.24907763618406	0	0	0	0	0	0	0	0	0	0	0	0	0	0	0
1059	FEL022_E_AGACCCGCATGTGGCC	Post treatment	180	001-124	-0.879836107999974	-1.57910496489008	330.03	0	0	0	0	0	0	0	0	330.03	0	0	0	330.03	0
1060	FEL022_E_AGGCATTCAGAAATCA	Post treatment	180	001-124	0.505236575142179	2.43080266576277	0	0	0	0	0	0	0	0	0	0	0	0	0	6963.79	0
1061	FEL022_E_AGGTTACTCACTCACC	Post treatment	180	001-124	0.287119769782602	2.56268379624802	0	0	0	0	0	0	0	0	0	0	0	0	0	0	0
1062	FEL022_E_AGTGATCTCCACGTGG	Post treatment	180	001-124	-0.858369179198683	-2.20276337296189	2341.92	0	0	0	0	0	0	0	780.64	0	0	0	0	390.32	390.32
1063	FEL022_E_ATATCCTTCCTCGCAT	Post treatment	180	001-124	-0.250656814756551	-1.64233410508809	480.77	0	0	0	0	0	0	0	240.38	240.38	0	0	0	0	0
1064	FEL022_E_ATCTCTATCTACACAG	Post treatment	180	001-124	-0.937296782433384	0.247166798452127	0	0	0	0	0	0	0	0	1878.82	0	0	0	0	1409.11	0
1065	FEL022_E_ATGAGGGAGAGCCATG	Post treatment	180	001-124	-0.526149218569957	2.23991554772092	0	0	0	0	0	0	0	365.23	0	0	0	0	0	730.46	0
1066	FEL022_E_ATTCTTGCAGACGCTC	Post treatment	180	001-124	0.0167782217448442	2.25087212552873	0	0	0	0	0	0	0	0	0	0	0	0	0	0	379.65
1067	FEL022_E_CAACCAACATCCGTTC	Post treatment	180	001-124	2.07663257324413	2.43756210071337	237.19	0	0	0	0	0	0	0	0	0	0	0	0	0	237.19
1068	FEL022_E_CAATGACAGCCGGAAT	Post treatment	180	001-124	0.239224000317842	2.69893848450878	0	0	0	0	0	0	0	222.77	0	0	222.77	222.77	0	222.77	0
1069	FEL022_E_CATAAGCGTGGCCTCA	Post treatment	180	001-124	-0.519189782610301	2.16944547187525	0	0	0	0	0	0	0	0	363.64	0	0	363.64	0	363.64	363.64
1070	FEL022_E_CATAGACCAGAACTTC	Post treatment	180	001-124	-0.45101852249041	-0.856533175577901	207.17	0	0	0	0	0	0	0	0	0	0	207.17	0	414.34	0
1071	FEL022_E_CCACACTCAACGACAG	Post treatment	180	001-124	-0.317303808770992	-3.65236559553684	0	0	0	0	0	0	0	0	190.77	0	0	0	0	0	0
1072	FEL022_E_CCACACTCATCCCACT	Post treatment	180	001-124	1.25426921921776	1.87556523798818	0	0	0	0	0	0	0	0	0	0	0	56.33	0	225.34	169
1073	FEL022_E_CCGATGGGTAGCTCGC	Post treatment	180	001-124	1.44813177118744	2.53660038204473	0	0	0	0	0	0	0	0	360.1	0	0	0	0	0	360.1
1074	FEL022_E_CGGAGAATCATAGCAC	Post treatment	180	001-124	1.05511564497289	2.42386941117598	0	0	0	0	0	0	0	236.57	946.3	0	0	0	0	0	236.57
1075	FEL022_E_CTCTGGTGTGCCGTTG	Post treatment	180	001-124	0.160706883516442	2.50647408454529	0	0	0	0	0	0	0	0	0	0	388.2	388.2	0	0	0
1076	FEL022_E_GAGGGATTCCATAGAC	Post treatment	180	001-124	-0.430649595888623	1.79365071619567	0	0	0	0	0	0	0	0	0	0	154.49	154.49	0	0	154.49
1077	FEL022_E_GAGTGAGCACATAGCT	Post treatment	180	001-124	1.06226633614152	2.45763892126386	0	0	0	0	0	0	0	418.85	0	0	0	0	0	418.85	209.42
1078	FEL022_E_GATTTCTGTCCGAAAG	Post treatment	180	001-124	-0.894496308324528	-2.23691137747598	2066.83	0	0	0	0	0	0	0	688.94	0	0	0	0	0	688.94
1079	FEL022_E_GCGAGAATCTTACGTT	Post treatment	180	001-124	-0.408747078299815	2.03732463684396	513.79	0	0	0	0	0	0	0	1027.57	0	342.52	171.26	0	1198.84	513.79
1080	FEL022_E_GCGATCGAGCTAAGTA	Post treatment	180	001-124	-0.892634564922321	-1.88135695131019	0	0	0	0	0	0	0	0	379.08	0	0	379.08	0	0	0
1081	FEL022_E_GGTCTGGGTCACAGTT	Post treatment	180	001-124	-0.686969623294432	1.02886059696886	964.13	0	0	0	0	0	0	0	0	0	0	192.83	0	192.83	0
1082	FEL022_E_GGTTGTACATTGACTG	Post treatment	180	001-124	-0.385327264560941	-1.6729174912635	0	0	0	0	0	0	0	0	0	0	0	0	0	0	343.76
1083	FEL022_E_GTAGCTACAGGTGAGT	Post treatment	180	001-124	-0.633173457438023	-1.88983096126679	0	0	0	0	0	0	0	236.35	0	0	0	236.35	0	0	236.35
1084	FEL022_E_GTATTTCGTGCCTAAT	Post treatment	180	001-124	-0.427446571272778	2.2872975970229	0	0	0	0	0	0	0	0	0	0	421.41	0	0	0	421.41
1085	FEL022_E_GTCTAGACACATGACT	Post treatment	180	001-124	0.307577150188373	2.51851298230716	0	0	0	0	0	0	0	245.58	0	245.58	0	0	0	0	0
1086	FEL022_E_GTCTAGAGTAGCTTGT	Post treatment	180	001-124	-0.950031977349288	1.03592931339477	0	1098	0	0	0	0	0	0	0	0	0	0	0	0	274.5
1087	FEL022_E_TACCCACTCTTGCAGA	Post treatment	180	001-124	1.25527562373871	2.59533707945005	0	0	0	0	0	0	0	0	0	0	0	0	0	0	0
1088	FEL022_E_TACTTACAGTCAACAA	Post treatment	180	001-124	0.804540995144471	2.50620729825012	0	0	0	0	0	0	0	0	0	364.03	0	0	0	364.03	0
1089	FEL022_E_TCAAGTGCATGTGGTT	Post treatment	180	001-124	-0.418983954258464	2.00230169975401	0	0	0	0	0	0	0	0	347.71	0	0	347.71	0	0	347.71
1090	FEL022_E_TCATTCACAAGAGGTC	Post treatment	180	001-124	0.0909850690324449	2.06859795637222	0	0	0	0	0	0	0	0	0	0	0	0	0	1660.44	0
1091	FEL022_E_TCCCATGAGTCTCTGA	Post treatment	180	001-124	-0.730905825651174	2.30336689186347	0	0	0	0	0	0	0	0	987.65	0	0	493.83	0	0	493.83
1092	FEL022_E_TCGACCTAGTATGCAA	Post treatment	180	001-124	-0.491510419581722	-1.61893070553797	0	0	0	0	0	0	0	0	0	0	0	221.19	0	0	0
1093	FEL022_E_TCGGGTGTCAGGAGAC	Post treatment	180	001-124	-0.52955042172867	-2.26207606845645	0	0	0	0	0	0	0	0	386.4	0	0	386.4	0	0	0
1094	FEL022_E_TGAATGCGTACCTATG	Post treatment	180	001-124	-0.410852025768664	-1.78364500378284	0	0	0	0	0	0	0	0	230.52	0	0	0	0	0	461.04
1095	FEL022_E_TGCAGATAGCGACTGA	Post treatment	180	001-124	-0.94808017587499	0.0942333194815755	0	0	0	0	0	0	0	0	474.38	0	0	0	0	0	0
1096	FEL022_E_TGTTTGTGTGTAGTGG	Post treatment	180	001-124	-0.727704649224556	0.0394948904355802	0	0	0	0	0	0	0	0	0	0	0	0	0	0	0
1097	FEL022_E_TTGTGTTAGGCCACCT	Post treatment	180	001-124	-0.426553786970268	-1.59801249276534	1134.82	0	0	0	0	0	0	0	453.93	0	0	226.96	0	226.96	0
1098	FEL022_S_AACGAAAGTAATACCC	Pre treatment	0	001-124	-1.33802831756192	-1.74349525869847	0	0	0	0	0	0	0	0	0	0	0	455.79	0	0	455.79
1099	FEL022_S_AAGACTCAGCCTCTCT	Pre treatment	0	001-124	-1.53879471418277	-0.848414758296852	0	0	0	0	0	0	0	0	472.14	0	0	0	0	472.14	472.14
1100	FEL022_S_ACACTGACAGAGTAAT	Pre treatment	0	001-124	-1.14452286127635	-1.6625643201506	5531.91	0	0	0	0	0	0	0	0	0	0	0	0	0	0
1101	FEL022_S_ACCCTCAGTATCCTCC	Pre treatment	0	001-124	-1.49779162444241	-1.39044269293288	0	0	0	0	0	0	0	0	807.43	0	0	403.71	0	0	403.71
1102	FEL022_S_AGAACCTTCGACACCG	Pre treatment	0	001-124	-1.49924682631868	-1.5970025628607	0	479.16	0	0	0	0	0	0	0	0	0	0	0	0	0
1103	FEL022_S_AGAGAATCACGCGCAT	Pre treatment	0	001-124	-1.40185508763777	-0.651962774995832	0	0	0	0	0	0	0	0	0	0	0	0	0	0	0
1104	FEL022_S_ATCCTATCACGACCTG	Pre treatment	0	001-124	-1.32788051179142	-1.28118962067549	0	0	0	0	0	0	0	0	0	0	0	0	0	496.77	0
1105	FEL022_S_ATGAGTCCAAGGCAAC	Pre treatment	0	001-124	-1.34033018185568	-1.90780357642379	0	0	0	0	0	0	0	0	1442.31	0	0	0	0	0	0
1106	FEL022_S_ATTGTTCCAAGCCCAC	Pre treatment	0	001-124	-0.988311977162069	-3.54582851825563	0	0	0	0	0	0	0	0	714.8	0	0	476.53	0	714.8	238.27
1107	FEL022_S_CAACAACCAACTCCCT	Pre treatment	0	001-124	-0.759326510308935	-1.53497219514074	344	0	0	0	0	0	0	0	0	0	0	0	687.99	687.99	0
1108	FEL022_S_CAAGCTAGTCTGCGCA	Pre treatment	0	001-124	-1.3972483108728	-1.47639990207131	914.08	0	0	0	0	0	0	0	0	0	0	457.04	0	0	457.04
1109	FEL022_S_CAATCGACATGACTGT	Pre treatment	0	001-124	-1.26605286924618	-0.929567540054057	0	0	0	0	0	0	0	0	0	0	0	0	0	0	0
1110	FEL022_S_CAATGACGTTCCAGGC	Pre treatment	0	001-124	-1.06940928238444	-1.62901591299532	0	0	0	0	0	0	0	0	0	0	0	0	0	0	0
1111	FEL022_S_CAGATACCAAGAATGT	Pre treatment	0	001-124	-1.18943687380246	-1.59118387140466	0	0	0	0	0	0	0	0	0	480.77	0	480.77	0	0	0
1112	FEL022_S_CAGATACGTGTGGACA	Pre treatment	0	001-124	-1.39581592832193	-1.60027114543547	381.83	0	0	0	0	0	0	0	0	0	0	0	0	0	0
1113	FEL022_S_CAGATACTCTCGGTCT	Pre treatment	0	001-124	-0.565949869956481	0.673928462962321	968.68	0	0	0	0	0	0	0	0	0	0	0	0	0	0
1114	FEL022_S_CATAGACGTATTGCCA	Pre treatment	0	001-124	-1.05971653461589	-1.50251114223494	0	0	0	0	0	0	0	0	437.64	0	0	0	0	0	0
1115	FEL022_S_CATTTCACATTCTCCG	Pre treatment	0	001-124	-1.61283340087727	-0.652614090346701	0	0	0	0	0	0	0	0	0	0	0	0	0	0	379.22
1116	FEL022_S_CCACGTTTCCACTGAA	Pre treatment	0	001-124	-1.49622084241844	-0.967853798984585	0	0	0	0	0	0	0	0	486.14	0	0	0	0	0	0
1117	FEL022_S_CGATGCGGTAGGTCAG	Pre treatment	0	001-124	-0.976537318612056	-1.85429635788257	0	0	0	0	0	0	0	0	0	0	0	0	0	0	0
1118	FEL022_S_CGCAGGTTCACTCCGT	Pre treatment	0	001-124	-1.52452326766239	-1.49869239749741	0	0	0	0	0	0	0	0	755	0	0	377.5	0	0	377.5
1119	FEL022_S_CTAACCCTCCCGAGAC	Pre treatment	0	001-124	-1.07174916209857	-1.32263954657629	459.35	0	0	0	0	0	0	459.35	459.35	0	0	0	0	459.35	0
1120	FEL022_S_CTTACCGCATTCACAG	Pre treatment	0	001-124	-1.62279046728959	-1.1143561112121	0	0	0	0	0	0	0	0	0	0	0	0	0	0	0
1121	FEL022_S_GAACTGTCAAGTGCAG	Pre treatment	0	001-124	-0.826561226561268	-2.34746884551262	0	0	0	0	0	0	0	0	818.67	0	0	409.33	0	409.33	0
1122	FEL022_S_GACAGCCGTTGGGTAG	Pre treatment	0	001-124	-1.64752998566434	-1.23359571049864	0	0	0	0	0	0	0	0	0	0	0	471.48	0	0	0
1123	FEL022_S_GATAGCTTCGAATGCT	Pre treatment	0	001-124	-1.06088701528652	-1.301765704409	0	0	0	425.17	0	0	0	0	425.17	0	0	0	0	0	0
1124	FEL022_S_GCACTAAAGAGTGTTA	Pre treatment	0	001-124	-1.32148406210566	-1.92934567647718	0	0	0	0	0	0	0	0	0	0	0	432.53	0	0	432.53
1125	FEL022_S_GCCAACGTCTATACGG	Pre treatment	0	001-124	-1.42843842547993	-1.02222018087594	0	0	0	0	0	0	0	0	375.23	0	0	0	375.23	0	1125.7
1126	FEL022_S_GCCATTCCAATCGCCG	Pre treatment	0	001-124	-1.04997949170037	-0.917462230315386	2824.86	0	0	0	0	0	0	0	0	0	0	0	0	0	0
1127	FEL022_S_GGCTTTCAGCTTACGT	Pre treatment	0	001-124	-1.28179052706817	-1.45513389774417	0	0	0	0	0	0	0	0	452.28	0	0	0	0	0	0
1128	FEL022_S_GGGACTCAGAGTGGCT	Pre treatment	0	001-124	-0.668984875698172	-1.43324670830929	0	0	0	0	0	0	0	0	907.03	0	0	0	0	0	0
1129	FEL022_S_GGGAGTATCCCATACC	Pre treatment	0	001-124	-1.03166921591725	-3.63715387867677	0	0	0	0	0	0	0	0	866.18	0	0	0	0	0	0
1130	FEL022_S_GTCAAGTCAAAGCTCT	Pre treatment	0	001-124	-1.3478837256075	-1.72151612618485	444.05	0	0	0	0	0	0	0	0	0	0	0	0	0	0
1131	FEL022_S_GTGACGCGTTGCTCAA	Pre treatment	0	001-124	-0.390469554144137	-0.976704139661538	0	0	0	0	0	0	0	0	676.82	0	0	0	0	338.41	338.41
1132	FEL022_S_GTGCGTGCATATCTCT	Pre treatment	0	001-124	-1.50552368681984	-1.36790525857109	961.08	0	0	0	0	0	0	0	0	0	0	0	0	0	480.54
1133	FEL022_S_GTGCTGGTCAACCTTT	Pre treatment	0	001-124	-0.825727738927661	-1.40359657252889	383.29	0	0	0	0	0	0	0	383.29	0	0	0	0	0	0
1134	FEL022_S_GTGGCGTTCTGCTCTG	Pre treatment	0	001-124	-0.314444076878323	0.111508766953252	0	0	0	0	0	0	0	0	0	0	0	0	0	397.61	0
1135	FEL022_S_GTGTCCTAGGTCGAGT	Pre treatment	0	001-124	-0.229996370882002	-1.76822805815608	642.88	0	0	0	0	0	0	0	964.32	0	0	321.44	0	0	321.44
1136	FEL022_S_TAGATCGTCAACTGAC	Pre treatment	0	001-124	-1.15163669005553	-1.85944266972672	330.69	0	0	0	0	0	0	0	0	330.69	0	0	330.69	330.69	330.69
1137	FEL022_S_TATCTGTCACCCTTAC	Pre treatment	0	001-124	-1.45157088785046	-1.13349578133359	0	0	0	0	0	0	0	0	0	0	0	0	458.09	0	0
1138	FEL022_S_TATTCCAAGGACTAAT	Pre treatment	0	001-124	-1.24980184963702	-1.89898284196199	2935.42	0	0	0	0	0	0	0	0	0	0	0	0	0	0
1139	FEL022_S_TCACTCGCAAGTACCT	Pre treatment	0	001-124	-0.95460258749764	-1.38242472935881	0	0	0	0	0	0	0	0	0	0	0	0	0	0	0
1140	FEL022_S_TCCCATGTCGAGTACT	Pre treatment	0	001-124	-0.0701457926970471	-0.957133098216545	417.01	0	0	0	0	0	0	0	0	0	0	417.01	0	417.01	0
1141	FEL022_S_TGAGTCAAGCAAGCCA	Pre treatment	0	001-124	-0.854878544808845	-1.35842363483448	0	0	0	0	0	0	0	0	371.33	0	742.67	0	0	0	0
1142	FEL022_S_TGGGCTGTCCAACCGG	Pre treatment	0	001-124	-0.735707483551193	-2.27655071426642	951.17	0	0	0	0	0	0	0	0	0	0	317.06	0	0	0
1143	FEL022_S_TGTCCCAAGATTCGAA	Pre treatment	0	001-124	-1.3830938188269	-1.06244693242819	1355.63	0	0	0	0	0	0	0	0	0	0	0	0	0	0
1144	FEL023_S_AAAGTCCTCGTCGGGT	Pre treatment	0	001-121	0.0305194534492149	1.16416148055622	0	0	0	0	0	0	0	0	0	0	0	0	0	0	0
1145	FEL023_S_AAGTACCAGATAGCAT	Pre treatment	0	001-121	-1.00650479032375	0.17050612905443	0	0	0	0	0	0	0	0	0	0	0	0	0	235.52	471.03
1146	FEL023_S_ACAACCATCGTGAGAG	Pre treatment	0	001-121	-1.17690914888974	0.399738481500483	289.35	0	0	0	0	0	0	0	0	0	0	0	0	0	289.35
1147	FEL023_S_ACATCGATCATTGTGG	Pre treatment	0	001-121	-1.07843073204181	-0.469514782124205	0	363.37	0	0	0	0	0	0	0	0	0	0	0	0	0
1148	FEL023_S_ACCAAACTCCAAGCAT	Pre treatment	0	001-121	0.146671412105905	1.90655948257189	0	356.89	1427.55	0	0	0	0	0	0	0	0	0	0	713.78	0
1149	FEL023_S_ACCACAACACCGTGGT	Pre treatment	0	001-121	-0.825165067938574	1.91159995121714	0	0	0	0	0	0	0	0	0	0	0	0	0	0	0
1150	FEL023_S_ACTGTGATCGATAACC	Pre treatment	0	001-121	-0.975833912095152	0.42191166682675	0	0	0	0	0	0	0	0	0	0	0	0	0	0	0
1151	FEL023_S_AGAGAGCGTTACACAC	Pre treatment	0	001-121	-1.15229021950844	1.77121828397392	0	0	338.81	0	0	0	0	0	0	0	0	0	0	0	169.41
1152	FEL023_S_AGAGCCCGTAGCACAG	Pre treatment	0	001-121	-0.816717229622695	0.99000676661068	0	0	0	0	0	0	0	0	0	0	0	0	0	758.73	0
1153	FEL023_S_ATCACAGCAGGCTATT	Pre treatment	0	001-121	-1.43100859362723	-0.377092676876612	0	0	0	0	0	0	0	339.79	0	0	0	0	0	0	0
1154	FEL023_S_ATCAGGTTCTTCCGTG	Pre treatment	0	001-121	-0.78050001287786	1.24587798410787	0	0	0	0	0	0	0	0	0	0	0	314.07	0	0	0
1155	FEL023_S_ATCGTCCCAATAACCC	Pre treatment	0	001-121	-0.536158747603558	0.962737706063922	0	0	0	0	0	0	0	0	0	0	0	173.64	0	0	520.92
1156	FEL023_S_ATCGTGAGTAGTATAG	Pre treatment	0	001-121	-1.1472144899217	-0.270733867943792	0	0	0	0	0	0	0	0	0	0	0	0	0	0	0
1157	FEL023_S_ATTACTCGTGAATGAT	Pre treatment	0	001-121	0.433027286191971	1.41031355514675	0	0	0	0	0	0	0	0	0	0	0	0	0	0	1480.75
1158	FEL023_S_ATTCATCGTATACCTG	Pre treatment	0	001-121	0.963998195828438	1.73193900841506	0	0	0	0	0	0	0	0	0	0	0	0	0	0	396.35
1159	FEL023_S_ATTCGTTTCGCTTTAT	Pre treatment	0	001-121	-0.402163823823922	-0.38618888609051	0	0	0	0	0	0	0	0	0	0	0	0	0	0	0
1160	FEL023_S_CAAGGGATCATTGCTT	Pre treatment	0	001-121	-0.295123573135196	-1.09309247784396	0	137.76	0	0	0	0	0	0	275.52	0	0	0	0	137.76	137.76
1161	FEL023_S_CAGCCAGTCAACACGT	Pre treatment	0	001-121	-1.10960556568585	0.248576721962968	0	0	0	0	0	0	0	0	0	0	0	0	0	0	212.18
1162	FEL023_S_CAGTTCCAGGATAATC	Pre treatment	0	001-121	-0.976917168242254	-0.367705747464009	0	0	300.66	0	0	0	0	0	0	0	0	0	0	0	300.66
1163	FEL023_S_CATACCCCAACTTGGT	Pre treatment	0	001-121	-0.97179421616147	1.1711752086931	0	0	0	0	0	0	0	0	0	0	0	384.62	0	0	384.62
1164	FEL023_S_CATGCCTCATAGCACT	Pre treatment	0	001-121	0.0276897665100795	1.61270028986121	1297.02	0	0	0	0	0	0	0	0	0	432.34	0	0	0	432.34
1165	FEL023_S_CCATAAGAGTGGTTAA	Pre treatment	0	001-121	0.319893553031854	1.16348849079604	0	0	0	0	0	0	0	0	0	0	0	0	0	312.79	0
1166	FEL023_S_CCTACGTTCTAGATCG	Pre treatment	0	001-121	-0.865175838738175	1.27142105221186	0	0	0	0	0	0	0	0	0	0	0	0	0	937.5	312.5
1167	FEL023_S_CCTGCATCACTTACAG	Pre treatment	0	001-121	-0.135887450345324	0.165649590606105	0	0	0	0	0	0	0	0	0	0	0	0	0	242.48	1212.42
1168	FEL023_S_CCTGTTGTCGCCAATA	Pre treatment	0	001-121	-0.394247272782696	-0.189006785547909	665.78	0	0	0	0	0	0	0	0	0	0	0	0	332.89	0
1169	FEL023_S_CCTTGTGCAGACCCGT	Pre treatment	0	001-121	-1.18507963873933	0.490194759110252	0	0	0	0	0	0	0	0	0	0	0	0	0	0	0
1170	FEL023_S_CGATCGGTCACTTATC	Pre treatment	0	001-121	0.0791667678596581	0.590950440502403	0	338.64	0	0	0	0	0	0	0	0	0	0	0	0	677.28
1171	FEL023_S_CGGGTGTCACTTGTGA	Pre treatment	0	001-121	-1.42292907969078	-0.461997506796835	0	0	0	0	0	0	0	0	0	0	0	315.66	0	0	0
1172	FEL023_S_CGTTGGGTCGTAGTGT	Pre treatment	0	001-121	-1.15066748873233	0.547563254022451	0	0	0	0	0	0	0	0	0	0	0	0	0	0	0
1173	FEL023_S_CTACCCATCCGCACGA	Pre treatment	0	001-121	-0.191881990301585	-0.446894459066653	0	140.69	0	0	0	0	0	0	0	0	0	140.69	0	281.37	281.37
1174	FEL023_S_CTACGGGCATCTTCGC	Pre treatment	0	001-121	-0.879498367865443	0.695114866204661	0	0	0	0	0	0	0	0	0	0	0	0	0	0	189.75
1175	FEL023_S_CTGCGAGCACCTGATA	Pre treatment	0	001-121	-1.11827552780223	0.437254398988496	0	0	0	0	0	0	0	0	0	0	0	0	0	0	0
1176	FEL023_S_CTGGTCTGTGCGACAA	Pre treatment	0	001-121	-1.25198948465667	-1.45867576126383	0	0	0	0	0	0	0	0	0	0	0	0	0	0	272.48
1177	FEL023_S_CTGTCGTTCCCAAGTA	Pre treatment	0	001-121	-0.559978218332326	-0.0180209397377428	0	0	0	0	0	0	0	0	0	0	0	344.95	0	0	0
1178	FEL023_S_CTTAGGAAGGGTTGCA	Pre treatment	0	001-121	-0.329128601892083	-0.880662276571331	0	0	0	0	0	0	0	0	0	0	0	0	0	0	348.86
1179	FEL023_S_GAGTTACCACGGCTAC	Pre treatment	0	001-121	-0.0755911267436917	0.64116751053804	0	0	0	0	0	0	0	0	0	0	0	248.82	0	248.82	248.82
1180	FEL023_S_GATGTTGGTCGACTTA	Pre treatment	0	001-121	-0.471653626356452	0.590681585256354	0	0	0	0	0	0	0	0	0	0	0	0	0	0	0
1181	FEL023_S_GATGTTGTCGAGTACT	Pre treatment	0	001-121	-0.543841357522578	1.5153989333277	0	0	0	0	0	0	0	0	0	0	0	269.61	0	0	269.61
1182	FEL023_S_GCATGATCAACGTTAC	Pre treatment	0	001-121	0.170773816701165	1.63662319286567	0	0	0	0	0	0	0	0	0	0	0	0	0	0	0
1183	FEL023_S_GCCAGCAGTTAACCTG	Pre treatment	0	001-121	-0.200301082976352	1.36867484185522	0	0	0	0	0	0	0	0	0	0	0	0	0	0	0
1184	FEL023_S_GCCCAGAAGGGCAGTT	Pre treatment	0	001-121	-1.20081251895998	-0.435725104819356	0	0	0	0	0	0	0	0	0	0	0	0	0	0	0
1185	FEL023_S_GCGGAAAGTCAGACTT	Pre treatment	0	001-121	-0.807984081629534	-1.46145594640795	0	0	0	0	0	0	0	0	0	0	0	0	0	0	2250.23
1186	FEL023_S_GGGAGTAGTTGTTGCA	Pre treatment	0	001-121	-0.66486859100747	1.81950305891605	0	0	0	0	0	0	0	0	0	0	0	0	0	0	0
1187	FEL023_S_GGGTCTGGTGCCTTCT	Pre treatment	0	001-121	-1.47243292712308	-0.576254231070193	0	0	0	0	0	0	0	0	0	0	0	0	0	0	0
1188	FEL023_S_GGTTCTCAGGGCAATC	Pre treatment	0	001-121	-0.680000299209536	1.18627342418185	0	252.46	0	0	0	0	0	252.46	252.46	0	0	0	0	0	1262.31
1189	FEL023_S_GTCGTAAGTTCCTTGC	Pre treatment	0	001-121	-0.0132576683523298	0.763801971078038	0	0	0	0	0	0	0	0	0	0	0	0	0	0	914.08
1190	FEL023_S_GTGCTTCGTCTCTCCA	Pre treatment	0	001-121	-1.17395961976996	-0.19860716116336	0	0	0	0	0	0	0	0	0	0	0	0	0	233.26	0
1191	FEL023_S_GTGGCGTCAAATGAAC	Pre treatment	0	001-121	0.025591150999124	1.35147620221232	0	0	0	0	0	0	0	0	283.45	0	0	0	0	0	0
1192	FEL023_S_GTTGAACCAATGTTGC	Pre treatment	0	001-121	-1.38819728945462	-0.558007514894492	0	0	0	0	0	0	0	0	0	0	0	0	0	476.64	0
1193	FEL023_S_TAACCAGAGGCGACAT	Pre treatment	0	001-121	-1.12774517175127	0.502069422753562	0	0	0	0	0	0	0	0	0	0	0	0	0	0	738.83
1194	FEL023_S_TAACGACTCAACTGAC	Pre treatment	0	001-121	-0.970168223522672	1.69620937912707	0	353.98	0	0	0	0	0	0	0	0	0	0	0	0	0
1195	FEL023_S_TAAGTCGAGGAGCAAA	Pre treatment	0	001-121	-0.457537131499679	1.42960972955657	0	0	0	0	0	0	0	0	0	0	0	0	0	0	328.41
1196	FEL023_S_TAGGTTGCAGCTACAT	Pre treatment	0	001-121	-0.977150299656693	0.652189414019207	0	0	0	0	0	0	0	0	0	0	0	0	0	0	0
1197	FEL023_S_TATTGCTCAAGGGTCA	Pre treatment	0	001-121	-0.471877378174957	-1.71289209776137	4394.86	0	0	0	0	0	0	0	0	0	0	0	0	0	676.13
1198	FEL023_S_TCAATTCAGTCGAATA	Pre treatment	0	001-121	0.548070877423156	1.59872982466125	0	0	0	0	0	0	0	0	353.73	0	0	0	0	0	1061.2
1199	FEL023_S_TCACAAGGTCACCGAC	Pre treatment	0	001-121	1.43265517912989	0.65354193462844	0	0	0	0	0	0	0	0	0	0	0	0	0	270.64	811.91
1200	FEL023_S_TCCACGTTCTCCTGTG	Pre treatment	0	001-121	0.109963709383033	1.33577125900246	0	0	0	0	0	0	0	0	0	0	0	0	0	0	481.81
1201	FEL023_S_TCCATGCAGTGCTCGC	Pre treatment	0	001-121	-1.39995462136695	-0.396323661728582	0	0	0	0	0	0	0	0	0	0	0	0	0	0	0
1202	FEL023_S_TCTTGCGAGGCCTTCG	Pre treatment	0	001-121	-1.06660925335842	0.387569931963886	0	0	0	0	0	0	0	0	0	0	0	0	0	0	0
1203	FEL023_S_TGAATGCGTGGTAACG	Pre treatment	0	001-121	-0.984781650674387	0.770239597086244	0	0	0	0	0	0	0	0	0	0	0	0	0	0	0
1204	FEL023_S_TGACTCCTCGTTATCT	Pre treatment	0	001-121	-1.19803562423676	-0.610615915205228	0	0	0	136.95	0	0	0	0	0	0	0	0	136.95	0	273.9
1205	FEL023_S_TGAGGAGCAATGAGCG	Pre treatment	0	001-121	-0.573962490715704	1.36062598653695	0	0	0	0	0	0	0	0	0	0	0	0	0	547.05	547.05
1206	FEL023_S_TGGAGAGAGTATAGGT	Pre treatment	0	001-121	0.00870240559278328	0.84077816317008	0	0	0	0	0	0	0	0	0	0	0	0	0	0	0
1207	FEL023_S_TGTAACGGTCAACACT	Pre treatment	0	001-121	-0.459531915192637	1.92633333099696	0	0	0	0	0	0	0	0	0	0	0	0	0	0	400.16
1208	FEL023_S_TGTCAGATCGCTGATA	Pre treatment	0	001-121	-1.16844900522774	-0.303911648932909	0	0	0	0	0	0	0	0	0	0	0	0	0	0	0
1209	FEL023_S_TTACGTTTCTGAGTCA	Pre treatment	0	001-121	-1.18353825152488	-1.32968579946798	470.15	0	0	0	0	0	0	0	0	0	0	0	0	0	0
1210	FEL023_S_TTCAGGATCACCCTGT	Pre treatment	0	001-121	-0.261371925464928	1.01003486923007	0	0	0	0	0	0	0	0	0	0	0	0	0	0	0
1211	FEL023_S_TTCGCTGCATATGAAG	Pre treatment	0	001-121	-1.43729738298156	-0.414666634093211	2494.8	0	0	0	0	0	0	0	0	0	0	0	0	0	0
1212	FEL023_S_TTCTCTCCAAAGACTA	Pre treatment	0	001-121	-0.695854137459457	2.33594144066627	0	0	0	0	0	0	0	0	321.34	0	0	0	0	0	0
1213	FEL023_S_TTCTCTCCACTGCATA	Pre treatment	0	001-121	-0.911895732672608	-0.210607069661823	0	0	0	0	0	0	0	0	0	0	0	0	0	0	347.1
1214	FEL023_S_TTCTTGACATTCTGTT	Pre treatment	0	001-121	-0.26505489392062	0.520214836649394	0	0	0	0	0	0	0	0	0	0	0	0	0	0	304.51
1215	FEL024_S_AATGCCAAGTATGAGT	Pre treatment	0	001-123	1.1113084564116	0.958910608221998	0	0	0	0	0	0	0	0	0	0	0	0	0	0	0
1216	FEL024_S_AGAGAGCAGGAGTACC	Pre treatment	0	001-123	0.0659875679881989	0.939027071352092	0	0	0	0	0	0	0	0	415.28	0	0	0	0	0	0
1217	FEL024_S_CAACAGTCAAGTTCGT	Pre treatment	0	001-123	0.154795169170061	2.66560042176587	0	0	0	0	0	0	0	0	0	0	0	111.99	0	111.99	0
1218	FEL024_S_CCGGTAGAGAGTTCGG	Pre treatment	0	001-123	0.0297922155518327	1.46271418773507	0	0	0	0	0	0	0	0	472.81	0	0	0	0	0	0
1219	FEL024_S_CTTCCGATCCAATGCA	Pre treatment	0	001-123	-0.38888687248346	0.701058595066985	0	0	0	0	0	0	0	0	679.58	0	0	0	0	0	1359.16
1220	FEL024_S_TACCGGGAGTAGGTTA	Pre treatment	0	001-123	-0.566622760087492	0.975455664345593	555.49	0	0	0	0	0	0	0	39.68	39.68	0	39.68	0	198.39	0
1221	FEL025_E_AAACGAAGTCGGTAAG	Post treatment	180	001-142	2.16922567579931	0.420970207650505	146.31	0	0	0	0	0	0	0	0	0	0	0	0	585.22	731.53
1222	FEL025_E_AAACGCTAGGCCATAG	Post treatment	180	001-142	1.11176076414755	1.23215933132309	0	0	0	0	0	0	0	0	0	0	0	198.33	0	0	0
1223	FEL025_E_AAACGCTAGTCCCAGC	Post treatment	180	001-142	1.81456439135278	1.35139320002138	0	0	0	0	0	0	0	0	0	0	0	0	0	0	338.87
1224	FEL025_E_AAAGTCCAGGCTATCT	Post treatment	180	001-142	1.65166903344122	1.58879050497507	0	0	0	0	0	0	0	0	0	0	0	0	0	254.58	254.58
1225	FEL025_E_AAAGTCCCAGGACGAT	Post treatment	180	001-142	2.55976714784867	0.998554975139409	177.64	0	0	0	0	0	0	88.82	88.82	0	0	0	0	88.82	1243.45
1226	FEL025_E_AAATGGAAGTGCCTCG	Post treatment	180	001-142	2.24770523536024	0.443880311100264	0	0	0	0	0	0	0	0	0	0	0	0	0	0	0
1227	FEL025_E_AAATGGATCTTCGTAT	Post treatment	180	001-142	2.49455062542944	0.273521400678132	0	0	0	0	0	0	0	0	0	0	0	0	196.7	0	393.39
1228	FEL025_E_AACAAAGAGTTCCGGC	Post treatment	180	001-142	1.61569573267634	1.46272704696672	0	0	0	0	0	0	0	0	292.83	0	0	0	0	0	1171.3
1229	FEL025_E_AACAAGAAGATTTGCC	Post treatment	180	001-142	2.55738924511909	0.481976098398662	0	0	0	0	0	144.32	0	0	144.32	0	0	0	0	0	1154.57
1230	FEL025_E_AACAGGGAGCACGGAT	Post treatment	180	001-142	1.75476403767885	1.8550457472185	0	0	0	0	0	0	0	682.36	341.18	0	0	0	0	0	1364.72
1231	FEL025_E_AACCAACCAGCCTTCT	Post treatment	180	001-142	2.50088356664469	0.504674058555312	0	0	0	0	0	0	0	128.24	0	0	0	0	0	128.24	0
1232	FEL025_E_AACCTGAAGGTTCTTG	Post treatment	180	001-142	1.23083890457885	2.12634400503856	0	0	0	0	0	0	0	0	0	0	0	294.9	0	0	1179.59
1233	FEL025_E_AAGAACAAGAGTCACG	Post treatment	180	001-142	0.77649281483625	2.49262494763421	0	0	0	0	0	0	0	0	0	0	0	0	0	0	1217.53
1234	FEL025_E_AAGACTCAGGTCCCTG	Post treatment	180	001-142	2.06107962025158	0.84269667643149	0	0	0	0	0	0	0	0	0	0	0	0	0	712.25	356.13
1235	FEL025_E_AAGCGTTAGGTTGGTG	Post treatment	180	001-142	1.28744654728642	1.97216663455718	607.55	0	0	0	0	30.38	0	60.76	30.38	0	0	30.38	60.76	151.89	729.06
1236	FEL025_E_AAGCGTTAGTAACGTA	Post treatment	180	001-142	1.68010644299908	2.29918771549415	0	0	0	0	0	0	0	0	0	0	0	0	0	0	568.02
1237	FEL025_E_AAGCGTTCAGACGGAT	Post treatment	180	001-142	2.11485002862051	2.0425991077446	0	0	0	0	0	0	0	0	0	0	0	226.71	0	0	453.41
1238	FEL025_E_AAGCGTTGTACTCAAC	Post treatment	180	001-142	2.34688229579232	0.296129741169458	0	0	0	0	0	0	0	0	0	0	0	628.8	0	0	1048
1239	FEL025_E_AAGGAATCACGTATAC	Post treatment	180	001-142	2.21378604781438	1.71017813412543	0	0	0	0	0	0	0	0	0	0	0	181.88	0	0	363.77
1240	FEL025_E_AAGGTAACAAGGATGC	Post treatment	180	001-142	2.3643017459506	1.60916670350136	0	0	0	0	0	0	0	0	0	0	0	0	0	0	189.65
1241	FEL025_E_AAGTCGTAGTCTGCAT	Post treatment	180	001-142	1.98163037205216	1.26485936810758	0	0	252.08	0	0	0	0	0	0	0	0	0	0	0	1512.48
1242	FEL025_E_AAGTGAACAGTATGAA	Post treatment	180	001-142	1.52821159911611	1.45017739198657	0	0	0	0	0	0	0	0	0	0	0	0	0	0	611
1243	FEL025_E_AATAGAGAGGCGCTCT	Post treatment	180	001-142	1.74001625961223	1.66980145423395	0	0	0	0	0	0	0	0	0	0	0	266.24	266.24	0	266.24
1244	FEL025_E_AATCGACTCCATCCGT	Post treatment	180	001-142	1.71869729846426	2.20212205782189	0	0	0	0	0	0	0	0	0	0	0	317.66	0	317.66	0
1245	FEL025_E_AATGAAGCAAGACCTT	Post treatment	180	001-142	1.99415806897611	1.19163665058113	0	0	0	0	0	0	0	0	0	0	0	0	0	0	733
1246	FEL025_E_AATTCCTAGGACTTCT	Post treatment	180	001-142	2.01850220792255	1.07525643004704	323.26	0	0	0	0	0	0	0	0	0	0	0	0	0	484.89
1247	FEL025_E_ACACAGTAGGTGGGTT	Post treatment	180	001-142	1.51544621325464	2.02869516950672	0	0	0	0	0	0	0	0	482.16	0	0	0	0	0	0
1248	FEL025_E_ACACAGTGTCAGATTC	Post treatment	180	001-142	2.58144227757832	0.293588360139958	0	0	0	0	0	0	0	0	137.84	0	0	137.84	0	0	1102.69
1249	FEL025_E_ACACCAAAGCCGATTT	Post treatment	180	001-142	1.15042220482032	2.53699846269413	0	0	0	0	0	0	0	0	314.17	0	0	314.17	314.17	0	0
1250	FEL025_E_ACACTGAGTGATTCTG	Post treatment	180	001-142	2.07372816364241	0.347099298738013	752.87	0	0	0	0	0	0	0	188.22	0	0	0	0	0	564.65
1251	FEL025_E_ACAGCCGCAAAGTGTA	Post treatment	180	001-142	1.0661700450488	2.092609801685	0	0	0	0	0	0	0	0	278.16	0	0	0	0	278.16	1390.82
1252	FEL025_E_ACAGGGACATGCCGGT	Post treatment	180	001-142	2.19978816989091	0.434809188380214	0	0	0	0	0	0	0	0	161.26	0	0	0	0	0	1290.11
1253	FEL025_E_ACATCCCCAGAAACCG	Post treatment	180	001-142	2.33102606365649	1.61230130391569	0	0	0	0	0	0	0	0	164.8	0	0	0	0	494.4	164.8
1254	FEL025_E_ACATCGACAGTTCACA	Post treatment	180	001-142	0.915844596229992	2.50898897665598	0	0	0	0	0	371.33	0	0	0	0	0	0	0	742.67	0
1255	FEL025_E_ACATGCAGTACTAACC	Post treatment	180	001-142	2.30811490103	1.49654390288411	0	0	0	0	0	0	0	0	252.14	0	0	252.14	0	252.14	504.29
1256	FEL025_E_ACATTTCAGGACCCAA	Post treatment	180	001-142	1.34118949636263	1.74208984369433	0	0	0	0	0	0	0	0	285.63	0	0	0	0	0	2285.06
1257	FEL025_E_ACCAACAGTCCACTCT	Post treatment	180	001-142	2.43139526729134	1.49478996468799	0	0	0	0	0	0	0	0	0	0	0	0	0	143.2	143.2
1258	FEL025_E_ACCAACATCGTTCTGC	Post treatment	180	001-142	2.43681740169778	0.0939392302860886	0	0	0	0	0	0	0	0	0	0	0	0	0	342.35	456.46
1259	FEL025_E_ACCATTTTCACGTCCT	Post treatment	180	001-142	2.47059940683668	1.37163654771736	0	0	0	0	0	116.25	0	0	0	0	0	0	0	348.76	348.76
1260	FEL025_E_ACCCAAAGTAGAGGAA	Post treatment	180	001-142	1.21579821030037	2.03119272462237	0	0	0	0	0	0	0	429.18	429.18	0	0	0	429.18	1287.55	429.18
1261	FEL025_E_ACCCTTGAGTTCATCG	Post treatment	180	001-142	1.99441368622269	0.73232513371788	656.31	0	0	0	0	0	0	0	0	0	0	0	0	218.77	218.77
1262	FEL025_E_ACCGTTCTCCCATGGG	Post treatment	180	001-142	2.56908978618578	0.603051128079866	0	0	0	0	0	0	0	0	106.67	0	0	106.67	0	213.33	426.67
1263	FEL025_E_ACCGTTCTCGGCTATA	Post treatment	180	001-142	2.52120909873803	0.505075891741102	1714.38	0	0	0	0	0	0	0	0	0	0	0	0	171.44	171.44
1264	FEL025_E_ACCTACCCAGTTGGTT	Post treatment	180	001-142	2.35691834461777	0.175265446103327	237.73	0	0	0	0	0	0	0	0	0	0	0	0	118.86	0
1265	FEL025_E_ACGATGTTCGAAGAAT	Post treatment	180	001-142	2.55029593481571	0.926020813619967	0	0	0	0	0	0	0	0	0	0	0	115.19	0	1382.33	691.16
1266	FEL025_E_ACGCACGTCGTCCATC	Post treatment	180	001-142	1.63761357649776	2.05581179317706	0	0	0	0	0	0	0	0	455.37	0	0	227.69	0	0	1821.49
1267	FEL025_E_ACGCACGTCTGTTCAT	Post treatment	180	001-142	1.13327800793587	2.5548753149064	0	0	0	0	0	0	0	0	368.73	0	0	0	0	0	368.73
1268	FEL025_E_ACGGGTCCAGCTTTGA	Post treatment	180	001-142	1.50188737669429	1.5213491513361	0	0	0	0	0	0	0	0	0	0	0	0	0	196.23	588.7
1269	FEL025_E_ACGGGTCTCATTCTTG	Post treatment	180	001-142	1.80908156372147	0.800057829405289	0	0	0	0	0	0	0	0	0	0	0	0	0	2345.84	0
1270	FEL025_E_ACGGTCGGTACTGCCG	Post treatment	180	001-142	0.690518311076557	2.42075520616525	0	0	0	0	0	0	0	0	0	0	0	0	0	0	526.32
1271	FEL025_E_ACGGTTAAGCAAGGAA	Post treatment	180	001-142	2.30608246130883	0.032749488328285	0	0	0	0	0	0	0	0	122.68	122.68	0	122.68	122.68	0	858.79
1272	FEL025_E_ACGTACAAGCCAGACA	Post treatment	180	001-142	2.07921614025909	1.88278646094811	0	0	0	0	0	0	0	0	0	0	0	0	0	0	736.11
1273	FEL025_E_ACGTACACATATGCGT	Post treatment	180	001-142	1.85598707429068	1.75226602062047	0	0	0	0	0	0	0	0	0	0	0	0	0	0	1141.12
1274	FEL025_E_ACGTCCTCAGCTACTA	Post treatment	180	001-142	2.27017889246297	1.58852009991052	0	0	0	0	0	0	0	0	0	0	0	0	0	442.58	442.58
1275	FEL025_E_ACGTCCTCATGGCTGC	Post treatment	180	001-142	2.14385692144318	0.0213752069745878	0	0	0	0	0	0	0	0	288.77	0	0	0	0	0	1155.07
1276	FEL025_E_ACGTTCCGTCGAACAG	Post treatment	180	001-142	2.42369898927026	1.37808847299698	3725.17	0	0	0	0	0	0	0	206.95	0	0	0	206.95	206.95	206.95
1277	FEL025_E_ACTATCTAGAGACAAG	Post treatment	180	001-142	2.18973529323905	-0.142792459592276	2319.21	0	0	0	0	0	0	0	0	0	0	210.84	0	0	632.51
1278	FEL025_E_ACTATCTAGCAGTAAT	Post treatment	180	001-142	1.61270405243736	2.31887994764221	0	0	0	0	0	0	0	0	0	0	0	0	0	160.21	160.21
1279	FEL025_E_ACTATCTCACTGTGAT	Post treatment	180	001-142	2.53317694878345	0.323568877654291	1578.53	0	0	0	0	0	0	0	112.75	0	0	0	225.5	338.26	1014.77
1280	FEL025_E_ACTATGGCATACCGTA	Post treatment	180	001-142	2.01939404325962	1.75116028412908	0	0	0	0	0	0	0	0	0	0	0	0	0	0	338.29
1281	FEL025_E_ACTATTCCATTAAGCC	Post treatment	180	001-142	2.12633648184574	1.81650519195786	0	0	0	0	0	0	0	0	175.28	0	0	0	0	701.14	350.57
1282	FEL025_E_ACTTAGGCACGCGTGT	Post treatment	180	001-142	2.34466146351181	1.89874928027178	307.5	307.5	0	0	0	0	0	0	0	0	0	0	0	307.5	307.5
1283	FEL025_E_ACTTAGGTCTATCCAT	Post treatment	180	001-142	2.54827595878895	0.517510198179795	0	0	0	0	0	0	0	0	0	0	0	0	0	489.42	489.42
1284	FEL025_E_ACTTCGCCAGACGGAT	Post treatment	180	001-142	2.47924392412327	1.1049200058177	0	0	0	0	0	0	0	0	0	259.07	0	0	0	259.07	1036.27
1285	FEL025_E_ACTTTCATCATCCTAT	Post treatment	180	001-142	1.79509052266415	-0.10180556297907	0	0	0	0	0	0	0	0	0	0	141.12	0	0	141.12	705.62
1286	FEL025_E_ACTTTGTAGGCCATAG	Post treatment	180	001-142	1.67729471496587	1.52087361931844	0	0	0	0	0	0	0	0	0	0	0	0	0	0	0
1287	FEL025_E_AGAAATGTCTCCGAGG	Post treatment	180	001-142	2.24415047867724	0.158225904932277	180.9	0	0	0	0	0	0	0	0	0	0	0	0	0	361.79
1288	FEL025_E_AGAAATGTCTGACCCT	Post treatment	180	001-142	1.88078543985978	1.7190472473294	0	0	0	0	0	0	0	0	0	0	0	0	0	0	195.12
1289	FEL025_E_AGAAGTACACTGCATA	Post treatment	180	001-142	1.9727526636105	0.114266014930994	0	0	0	0	0	0	0	183.39	0	183.39	0	0	0	0	1100.31
1290	FEL025_E_AGAAGTAGTTGTTGCA	Post treatment	180	001-142	1.95397454375758	-0.264793454328821	2617.46	0	0	0	0	0	0	0	130.87	0	0	0	0	0	392.62
1291	FEL025_E_AGACACTGTCAAACGG	Post treatment	180	001-142	1.15420488622506	2.26590244803327	0	0	0	0	0	0	0	0	0	0	0	0	0	0	708.22
1292	FEL025_E_AGACACTTCGCCCAGA	Post treatment	180	001-142	2.38446289186608	1.24368553697296	0	0	0	0	0	0	0	0	0	0	0	0	0	0	516.93
1293	FEL025_E_AGACAGGGTCTCAAGT	Post treatment	180	001-142	1.61259485911084	2.33777336384029	0	0	0	0	0	0	0	0	0	0	0	0	0	0	1295.34
1294	FEL025_E_AGACCATCAGCGTTGC	Post treatment	180	001-142	1.76581980185032	1.4468525734115	0	0	0	0	0	0	0	0	0	0	0	0	0	153.26	766.28
1295	FEL025_E_AGACCCGAGGCGTCCT	Post treatment	180	001-142	2.09740848227101	-0.100593664846575	571.51	0	0	0	0	0	0	0	71.44	0	0	71.44	0	0	714.39
1296	FEL025_E_AGAGAATCACTGGAAG	Post treatment	180	001-142	0.428832741436539	1.85672018124413	0	0	0	0	0	0	0	0	0	0	0	0	0	0	294.2
1297	FEL025_E_AGAGAATTCATTTCGT	Post treatment	180	001-142	2.4844825825463	0.230763524513109	229.89	0	0	0	0	0	0	0	114.94	0	0	0	0	229.89	574.71
1298	FEL025_E_AGAGAGCTCGGTATGT	Post treatment	180	001-142	1.60039763067987	1.77977631007412	0	0	0	0	0	0	0	0	0	0	0	0	0	0	278.09
1299	FEL025_E_AGATCGTAGGCTTTCA	Post treatment	180	001-142	0.595389465935334	1.76655875297457	0	0	0	0	0	0	0	0	458.51	0	0	0	0	0	917.01
1300	FEL025_E_AGATGAACACAGCCAC	Post treatment	180	001-142	2.35176915289084	-0.0609443485442163	0	0	0	0	0	0	0	0	0	0	0	0	0	0	0
1301	FEL025_E_AGATGAAGTCCACATA	Post treatment	180	001-142	1.89270479184821	1.28684086601374	0	0	0	0	0	0	0	0	0	0	0	293.51	0	0	880.54
1302	FEL025_E_AGATGAATCCGTTGAA	Post treatment	180	001-142	2.30794220564835	0.715379241987083	0	0	0	0	0	0	0	0	0	0	0	67.16	67.16	67.16	134.32
1303	FEL025_E_AGATGCTAGGGCTTCC	Post treatment	180	001-142	2.32978260932846	1.76296131304448	0	0	0	0	0	0	0	0	0	0	0	0	0	280.5	561.01
1304	FEL025_E_AGCATCAAGACCGCCT	Post treatment	180	001-142	1.91831850029733	2.01984178877914	0	0	0	0	0	0	0	0	0	0	0	0	0	0	999
1305	FEL025_E_AGCCACGAGAGGCCAT	Post treatment	180	001-142	2.65621537190664	0.496426018854526	496.52	0	0	0	0	0	0	0	0	0	0	0	0	0	595.83
1306	FEL025_E_AGCCACGGTATGGAGC	Post treatment	180	001-142	2.62022018736458	0.348454171984034	0	0	0	0	0	0	0	145.84	0	0	0	145.84	0	0	291.67
1307	FEL025_E_AGCCAGCGTGACTGTT	Post treatment	180	001-142	2.63083717115809	0.310631736839928	0	0	822.1	0	0	0	0	0	0	0	0	0	0	1644.2	657.68
1308	FEL025_E_AGCCAGCTCTCGTGAA	Post treatment	180	001-142	2.26011542960378	1.56955935853872	0	137.12	0	0	0	0	0	0	0	0	0	0	0	137.12	548.47
1309	FEL025_E_AGCGCCAAGGAGTACC	Post treatment	180	001-142	2.34682621603536	1.18821511698878	0	0	0	0	0	0	0	0	0	0	0	113.83	0	227.66	113.83
1310	FEL025_E_AGCGCCACAACACGTT	Post treatment	180	001-142	1.91737432565703	1.96038278808235	0	0	0	0	0	0	0	0	297.53	0	0	297.53	0	0	595.06
1311	FEL025_E_AGCGCTGAGATGCCGA	Post treatment	180	001-142	2.27545066495438	0.092418648570668	0	0	0	0	0	0	0	0	0	0	0	0	0	812.22	1786.87
1312	FEL025_E_AGCGTATTCGGTGTAT	Post treatment	180	001-142	1.30221686625004	1.38584051745661	0	0	0	0	0	0	0	0	0	0	0	0	0	0	0
1313	FEL025_E_AGCTCAACAAGCGAAC	Post treatment	180	001-142	2.36574283938912	0.542058586429028	670.39	0	0	0	0	0	0	0	0	0	0	0	0	0	1117.32
1314	FEL025_E_AGCTTCCCAGTCTTCC	Post treatment	180	001-142	2.37551910681341	0.644234041083802	0	0	0	0	0	0	0	0	0	0	0	0	0	713.95	0
1315	FEL025_E_AGGAATACAAAGCTAA	Post treatment	180	001-142	2.35834947566783	0.0965218493254703	1495.76	0	0	0	0	0	0	0	0	0	0	0	0	0	498.59
1316	FEL025_E_AGGAATATCACAATGC	Post treatment	180	001-142	1.73674302612315	-0.0414499887897908	0	0	0	0	0	0	0	0	0	0	0	0	0	103.04	824.32
1317	FEL025_E_AGGACGAAGATGGCGT	Post treatment	180	001-142	1.91123879166402	1.57750286496956	0	0	0	0	0	0	0	0	500.5	0	0	0	0	0	500.5
1318	FEL025_E_AGGACTTAGGTGATCG	Post treatment	180	001-142	1.59327965259044	2.46877289466167	0	0	467.07	0	0	0	0	0	0	0	0	0	0	0	0
1319	FEL025_E_AGGAGGTCAGCTGGTC	Post treatment	180	001-142	2.65222845788731	1.13296406135808	0	0	0	0	0	0	0	171.85	0	0	0	0	0	171.85	515.55
1320	FEL025_E_AGGATCTTCCGTGACG	Post treatment	180	001-142	2.23950587703277	0.0698977008821466	91.28	0	0	0	0	0	0	0	0	0	0	0	0	365.13	365.13
1321	FEL025_E_AGGCTGCGTTCCGTTC	Post treatment	180	001-142	1.34804929800787	1.80594585845553	0	0	0	0	0	0	0	0	0	0	0	0	0	0	0
1322	FEL025_E_AGGGAGTTCCGTGCGA	Post treatment	180	001-142	2.63751095483844	0.61208037518614	13467.56	136.04	0	0	0	0	0	0	0	0	0	0	0	0	272.07
1323	FEL025_E_AGGGTTTGTCCCGCAA	Post treatment	180	001-142	2.16084166630402	0.174716580382734	0	0	0	0	0	0	0	0	0	0	0	0	0	0	776.4
1324	FEL025_E_AGGTCATAGACGACTG	Post treatment	180	001-142	1.41017105960199	1.46161946072507	0	0	0	0	0	0	0	0	0	0	0	0	0	326.69	653.38
1325	FEL025_E_AGGTCTAGTGCTATTG	Post treatment	180	001-142	2.01109461102762	1.0154197954921	0	0	0	0	0	0	0	0	327.12	0	0	0	0	0	327.12
1326	FEL025_E_AGGTTACAGGCTTTCA	Post treatment	180	001-142	-0.049673888320798	0.0546434975524702	0	0	0	0	0	0	0	0	0	0	0	0	0	0	0
1327	FEL025_E_AGGTTGTGTGTACGCC	Post treatment	180	001-142	2.27585526561756	0.0296959397541769	1483.68	0	0	0	0	0	0	0	211.95	0	0	0	0	423.91	423.91
1328	FEL025_E_AGTAACCCAAATGAGT	Post treatment	180	001-142	2.56423545122028	1.51000990173816	773.79	0	0	0	0	0	0	0	0	0	0	0	0	0	0
1329	FEL025_E_AGTAACCTCCACAAGT	Post treatment	180	001-142	1.18526416101595	1.92878149905683	0	0	0	0	0	0	0	0	0	0	0	0	0	0	893.66
1330	FEL025_E_AGTAACCTCCTGCTAC	Post treatment	180	001-142	2.57100022570193	1.36874933368602	0	0	0	0	0	0	0	0	172.5	0	0	0	0	0	345.01
1331	FEL025_E_AGTACCACAACGTAAA	Post treatment	180	001-142	2.20885367535474	1.36529063043446	0	0	0	0	0	0	0	0	0	0	0	0	0	0	1344.99
1332	FEL025_E_AGTACCAGTGCAGTGA	Post treatment	180	001-142	2.62807619115061	0.304169050105647	512.03	0	0	0	0	0	0	0	0	0	0	0	0	307.22	716.85
1333	FEL025_E_AGTAGCTTCATGAGGG	Post treatment	180	001-142	1.62380259816041	1.4618444607622	0	0	0	0	0	0	0	0	0	0	0	0	0	0	801.6
1334	FEL025_E_AGTAGTCTCCAAAGGG	Post treatment	180	001-142	2.41260649459347	0.0957700912594104	0	139.04	0	0	0	0	0	0	139.04	0	0	0	0	278.09	1112.35
1335	FEL025_E_AGTCAACAGTAGCTCT	Post treatment	180	001-142	2.32950220661235	0.0747223062605671	0	0	0	0	0	0	0	0	152.35	0	0	0	0	152.35	152.35
1336	FEL025_E_AGTCTCCGTGGCAACA	Post treatment	180	001-142	2.4440202607706	0.491716736724896	823.05	0	0	0	0	0	0	91.45	91.45	0	0	0	0	0	1463.19
1337	FEL025_E_AGTGACTAGATTGACA	Post treatment	180	001-142	2.43600301559573	0.892522519644161	0	0	0	0	0	0	0	0	0	0	0	0	0	0	261.92
1338	FEL025_E_AGTGACTGTCAGGTAG	Post treatment	180	001-142	1.93567545860321	2.13355256887105	422.21	0	0	0	0	211.1	0	0	0	0	0	0	0	0	1266.62
1339	FEL025_E_AGTGATCAGGCATGCA	Post treatment	180	001-142	2.38110340583877	1.28772637029105	1820.39	0	0	0	0	0	0	0	202.27	0	0	0	0	0	809.06
1340	FEL025_E_AGTGCCGCACGTTGGC	Post treatment	180	001-142	2.1259400686218	0.860425059261056	1225.32	0	0	0	0	0	0	0	0	0	0	0	0	0	1089.18
1341	FEL025_E_AGTGCCGCAGCTCCTT	Post treatment	180	001-142	2.55246447604882	1.34404740115229	0	0	0	0	0	0	0	0	291.8	0	0	0	0	583.6	437.7
1342	FEL025_E_AGTGTTGTCACACGAT	Post treatment	180	001-142	1.70261078786877	1.7154162486121	255.17	0	0	0	0	0	0	0	0	0	0	0	0	0	255.17
1343	FEL025_E_AGTTCCCCATTGCCTC	Post treatment	180	001-142	2.22000878681391	0.377801155628409	795.97	0	0	0	0	0	0	0	0	265.32	0	0	0	265.32	265.32
1344	FEL025_E_AGTTCCCTCAGGTAAA	Post treatment	180	001-142	1.93013184165177	1.89180853099529	0	0	0	0	0	0	0	0	0	0	0	0	0	255.82	1279.1
1345	FEL025_E_ATACCGAAGCAACTCT	Post treatment	180	001-142	2.43461201550097	1.70758771896907	0	0	0	0	0	0	0	0	174.55	0	0	0	0	698.2	174.55
1346	FEL025_E_ATACCTTGTAAGCGGT	Post treatment	180	001-142	2.06830624295482	0.905828925587834	0	0	0	0	0	152.95	0	152.95	152.95	0	0	0	0	0	1682.47
1347	FEL025_E_ATAGACCCAGAGATTA	Post treatment	180	001-142	2.18480751475728	0.430713523487686	1368.93	0	0	0	0	0	0	228.15	228.15	0	0	0	0	0	684.46
1348	FEL025_E_ATAGAGAAGCATTGAA	Post treatment	180	001-142	2.36177861376454	0.507962839564342	0	0	0	0	0	0	0	0	184.23	0	0	184.23	0	0	184.23
1349	FEL025_E_ATATCCTCAGGTACGA	Post treatment	180	001-142	2.28023288841893	0.0695610822062132	0	0	0	0	0	0	0	0	0	0	0	0	0	351.86	117.29
1350	FEL025_E_ATCACAGGTGCCTACG	Post treatment	180	001-142	2.06259968588093	1.74751807507147	0	0	0	0	0	0	0	0	0	0	0	0	0	163.93	163.93
1351	FEL025_E_ATCACGACACTGTCGG	Post treatment	180	001-142	2.25404109597725	0.0524455038924554	360.75	0	0	0	0	90.19	0	0	270.56	0	0	180.38	0	90.19	90.19
1352	FEL025_E_ATCACGAGTACTGGGA	Post treatment	180	001-142	2.27951905978106	0.0447894167246065	1045.81	0	0	0	0	0	0	0	0	0	0	104.58	0	0	522.9
1353	FEL025_E_ATCACGAGTCACTCTC	Post treatment	180	001-142	1.97351510187113	2.17066188122371	0	0	0	0	0	0	0	0	0	0	0	0	0	527.84	791.77
1354	FEL025_E_ATCACTTTCCGCCTAT	Post treatment	180	001-142	2.31788919112856	0.17047251245562	0	0	0	0	0	0	0	0	0	0	0	134.88	0	0	134.88
1355	FEL025_E_ATCAGGTCAACGGCCT	Post treatment	180	001-142	1.91475286386017	1.75929658840319	0	0	0	358.55	0	0	0	358.55	0	0	0	0	0	0	1792.76
1356	FEL025_E_ATCAGGTTCTAGTGAC	Post treatment	180	001-142	1.03501406735507	1.91611083365579	0	0	0	0	0	0	0	0	360.23	0	0	0	0	360.23	720.46
1357	FEL025_E_ATCCGTCTCTAGACCA	Post treatment	180	001-142	2.2399679249852	1.09006666014549	0	0	0	0	0	0	0	0	0	0	0	114.84	0	0	689.02
1358	FEL025_E_ATCCTATCAGTCAGTT	Post treatment	180	001-142	2.13817433367571	1.13030071741258	0	0	0	0	0	0	0	0	0	0	0	0	0	0	748.5
1359	FEL025_E_ATCGATGGTTCAAAGA	Post treatment	180	001-142	2.53846536212488	1.00182390638103	0	0	0	0	0	0	0	0	224.27	0	0	0	224.27	224.27	224.27
1360	FEL025_E_ATCGCCTGTTCTATCT	Post treatment	180	001-142	2.11345957957646	0.135986792554342	0	0	0	0	0	0	0	0	100.38	0	0	0	100.38	0	501.91
1361	FEL025_E_ATCGCCTTCACTGATG	Post treatment	180	001-142	2.34503655898104	0.0693389786678263	108.7	0	0	0	0	0	0	0	0	0	0	0	0	1195.65	217.39
1362	FEL025_E_ATCGGATCAGCAGACA	Post treatment	180	001-142	2.39463307927315	0.187898877191172	2872.38	0	0	0	0	0	0	0	0	0	0	0	0	205.17	1436.19
1363	FEL025_E_ATCGGATGTGACTCGC	Post treatment	180	001-142	2.44794292872711	0.29722850498876	0	0	0	0	0	0	0	0	0	0	0	0	0	174.43	872.14
1364	FEL025_E_ATCTCTAGTGGTAATA	Post treatment	180	001-142	1.53555561066948	1.80869908236533	0	0	0	0	0	0	0	0	0	0	0	0	0	0	270.86
1365	FEL025_E_ATCTTCATCGTGTGGC	Post treatment	180	001-142	2.31009148105775	0.126382830525546	0	0	0	0	0	0	0	0	153.99	0	0	0	0	153.99	461.96
1366	FEL025_E_ATGAAAGCAATCGCCG	Post treatment	180	001-142	1.06962143410925	2.21902281359476	0	0	0	0	0	0	0	0	0	0	0	0	0	0	346.26
1367	FEL025_E_ATGAAAGTCGCATAGT	Post treatment	180	001-142	1.74729153500102	1.69847085919101	0	0	0	0	0	0	0	0	0	0	0	306.09	0	612.18	1530.46
1368	FEL025_E_ATGACCAAGCTGTTCA	Post treatment	180	001-142	1.57465874752156	2.47296955104407	0	0	0	0	0	0	0	0	307.98	0	0	615.95	0	0	0
1369	FEL025_E_ATGACCATCGGCCCAA	Post treatment	180	001-142	2.08532593654302	-0.222054435357041	0	0	0	0	0	0	0	0	0	0	0	0	195.85	587.54	587.54
1370	FEL025_E_ATGAGGGAGTTGCCTA	Post treatment	180	001-142	1.79681802145984	2.45564980184762	0	0	0	0	0	0	0	0	0	0	0	0	0	0	601.87
1371	FEL025_E_ATGAGGGCAATCTCTT	Post treatment	180	001-142	2.06044008911317	0.607509411692565	0	0	0	0	0	0	0	0	0	0	0	0	0	0	679.69
1372	FEL025_E_ATGAGTCAGTTTGCTG	Post treatment	180	001-142	2.55211859953454	0.259499501613876	346.62	0	0	0	0	173.31	0	0	0	0	0	346.62	173.31	173.31	1906.41
1373	FEL025_E_ATGAGTCTCCGAACGC	Post treatment	180	001-142	1.7205839323908	1.74730976384615	898.47	0	0	0	0	0	0	0	0	0	0	0	0	449.24	898.47
1374	FEL025_E_ATGCGATAGACCAGCA	Post treatment	180	001-142	2.2423482721413	0.289135330442472	0	0	0	0	0	0	0	0	0	0	0	199.84	0	799.36	199.84
1375	FEL025_E_ATGGATCTCGCTCTCA	Post treatment	180	001-142	1.94523230145466	1.53024131342381	0	0	0	0	0	0	0	0	0	0	0	0	0	0	398.17
1376	FEL025_E_ATGGGTTTCGTACCTC	Post treatment	180	001-142	2.59640086938216	0.415434878847319	0	0	0	0	0	0	0	0	0	0	0	0	146.46	878.73	1025.19
1377	FEL025_E_ATGGTTGAGCGCCTAC	Post treatment	180	001-142	1.96158696294747	2.12358913936596	0	0	0	0	0	0	0	0	0	0	0	0	0	0	0
1378	FEL025_E_ATGGTTGTCTACACTT	Post treatment	180	001-142	0.968698381597131	1.81378071909592	0	0	0	0	0	0	0	0	0	0	0	0	0	159.87	159.87
1379	FEL025_E_ATGTCTTAGGGCAACT	Post treatment	180	001-142	1.9726147879294	1.57775489631949	1624.96	0	0	0	0	0	0	0	324.99	0	0	0	0	649.98	0
1380	FEL025_E_ATGTCTTCAGAATTCC	Post treatment	180	001-142	1.52280368862405	0.388666545485432	0	0	0	0	0	0	0	0	0	0	0	0	0	279.02	0
1381	FEL025_E_ATTCATCAGTGAGCCA	Post treatment	180	001-142	2.49895439772596	1.42690471460922	0	0	0	0	0	0	0	0	0	0	0	0	0	0	201.61
1382	FEL025_E_ATTCCATCAATAGGGC	Post treatment	180	001-142	1.73073610114834	0.23087324708861	0	0	0	0	0	0	0	0	0	0	0	0	0	254.36	1907.67
1383	FEL025_E_ATTCCCGAGTTTCGGT	Post treatment	180	001-142	1.29547354004795	1.59121632384215	0	0	0	0	0	0	0	0	0	0	0	173.01	0	0	865.05
1384	FEL025_E_ATTCTACGTGGTTTGT	Post treatment	180	001-142	2.45736713744729	0.911265345534577	0	0	0	0	0	0	0	0	0	0	0	126.47	0	126.47	252.94
1385	FEL025_E_ATTCTTGCAGAACTAA	Post treatment	180	001-142	2.05859188455001	1.32790971985624	0	0	0	0	0	0	0	0	0	0	0	0	0	246.37	246.37
1386	FEL025_E_ATTCTTGTCTCATGCC	Post treatment	180	001-142	1.89652997099978	0.134134627173123	692.68	0	0	0	0	0	0	0	0	0	0	0	0	0	230.89
1387	FEL025_E_ATTGTTCCACAAAGCG	Post treatment	180	001-142	2.29775150318651	1.86684043600285	0	0	0	0	0	0	0	0	358.81	0	0	0	0	358.81	1435.24
1388	FEL025_E_ATTTCACCAGAACTCT	Post treatment	180	001-142	1.82874201668607	2.16354116016369	0	0	0	0	0	0	0	0	0	0	0	0	0	540.69	270.34
1389	FEL025_E_ATTTCTGTCGAGGCAA	Post treatment	180	001-142	2.46380881695109	0.621807004892005	0	0	0	0	0	0	0	0	132.45	0	0	0	0	397.35	662.25
1390	FEL025_E_CAAAGAATCCCTCTAG	Post treatment	180	001-142	1.7973575706487	2.19013673198204	0	0	0	0	0	0	0	0	0	0	0	0	0	252.53	0
1391	FEL025_E_CAACAGTAGATTGCGG	Post treatment	180	001-142	1.57235946816076	2.11195613154845	0	0	0	0	0	0	0	0	0	0	0	558.66	0	0	279.33
1392	FEL025_E_CAACCAACATAAGATG	Post treatment	180	001-142	2.24105394781656	0.355902509119449	0	0	0	0	0	0	0	0	0	0	0	0	0	729.22	972.29
1393	FEL025_E_CAACCAAGTCAACATC	Post treatment	180	001-142	2.08815095807314	1.6143021859878	0	0	0	0	0	0	0	0	0	0	0	0	0	1587.58	881.99
1394	FEL025_E_CAACCTCAGTATGACA	Post treatment	180	001-142	2.21041753363035	1.86965437915619	0	0	0	0	0	0	0	0	0	0	0	0	0	736.59	294.64
1395	FEL025_E_CAACCTCGTAGCTGAG	Post treatment	180	001-142	1.56997907571298	1.46295688507262	2787.59	0	0	0	0	0	0	0	0	0	0	0	0	0	0
1396	FEL025_E_CAACGATAGTACCATC	Post treatment	180	001-142	1.71283242798982	2.27728563927722	0	0	0	0	0	0	0	0	724.81	0	0	0	0	241.6	724.81
1397	FEL025_E_CAACGGCAGCAAGTCG	Post treatment	180	001-142	2.17844168395775	1.49562803800054	0	0	0	0	0	0	0	0	0	0	0	0	0	211.55	1269.3
1398	FEL025_E_CAACGGCGTGTCCGTG	Post treatment	180	001-142	2.61993017009357	0.393123350821837	0	0	0	0	0	0	0	0	0	0	0	0	0	479.5	479.5
1399	FEL025_E_CAAGGGAGTCTGTCCT	Post treatment	180	001-142	2.59790508163281	0.821290376003139	0	0	0	0	0	0	0	225.58	0	0	0	112.79	0	112.79	451.16
1400	FEL025_E_CAATACGGTGCGACAA	Post treatment	180	001-142	2.45345735065004	1.33547805387645	0	0	0	0	0	0	0	0	0	0	0	86.27	0	258.8	776.4
1401	FEL025_E_CAATCGATCACCCTTG	Post treatment	180	001-142	2.45297223576712	1.53451344464434	0	0	0	0	0	0	0	0	0	0	0	199.4	0	0	598.21
1402	FEL025_E_CAATGACCAGCTGTTA	Post treatment	180	001-142	1.6946980502847	1.0183877479719	305.39	0	0	0	0	0	0	152.7	0	0	0	0	0	458.09	763.48
1403	FEL025_E_CAATTTCCAGCATCTA	Post treatment	180	001-142	2.07685116625949	0.657978407338721	2961.5	0	0	0	0	0	0	0	0	0	0	0	0	164.53	1316.22
1404	FEL025_E_CAATTTCGTCTCTCAC	Post treatment	180	001-142	2.42483517768706	1.21427733965341	0	0	0	0	0	0	0	0	0	0	0	0	0	0	438.05
1405	FEL025_E_CAATTTCTCTTTCCAA	Post treatment	180	001-142	1.54752636626713	2.50162278773406	0	0	0	0	0	0	0	0	0	0	0	0	0	365.76	365.76
1406	FEL025_E_CACAGGCCAGAGAGGG	Post treatment	180	001-142	2.31789663586511	0.259325446346693	227.89	0	0	0	0	0	0	0	0	0	0	0	0	0	0
1407	FEL025_E_CACATGATCGCCTTGT	Post treatment	180	001-142	2.51625117026684	1.35139788432552	0	0	0	0	0	0	0	0	0	0	0	183.76	0	551.27	183.76
1408	FEL025_E_CACCAAAAGCTTTGTG	Post treatment	180	001-142	1.74659285625568	-0.244691200770681	168.18	56.06	0	0	0	56.06	0	0	112.12	0	0	0	0	56.06	560.6
1409	FEL025_E_CACCGTTAGAGCTGCA	Post treatment	180	001-142	2.33557826199268	-0.0203694643406703	0	0	0	0	0	0	0	0	0	0	0	0	0	203.87	407.75
1410	FEL025_E_CACGAATAGACGGATC	Post treatment	180	001-142	2.54704151592257	0.344420431935071	0	0	0	0	0	0	0	0	157.93	0	0	157.93	0	631.71	947.57
1411	FEL025_E_CACGGGTTCCATCAGA	Post treatment	180	001-142	1.90257763739425	1.71533414265694	160.31	0	0	0	0	0	0	0	480.92	0	0	0	0	0	160.31
1412	FEL025_E_CACGTGGAGAACCGCA	Post treatment	180	001-142	1.89198167583209	2.26682795018943	0	0	0	0	0	0	0	0	358.55	0	0	358.55	0	0	717.1
1413	FEL025_E_CACGTGGAGGTAAGTT	Post treatment	180	001-142	2.45160436247832	1.75280144373942	0	0	0	0	0	222.22	0	0	222.22	0	0	0	0	0	1333.33
1414	FEL025_E_CACGTGGCACCTTCGT	Post treatment	180	001-142	1.16396987806194	2.08346079130685	0	0	0	0	0	0	0	0	0	0	0	0	0	0	0
1415	FEL025_E_CACGTGGCATCCAATG	Post treatment	180	001-142	2.14227967037297	0.647718299994116	0	0	0	0	0	0	0	0	542.15	0	0	0	0	542.15	271.08
1416	FEL025_E_CACTAAGAGGGATCAC	Post treatment	180	001-142	1.83843901214872	1.93571164422713	0	0	0	0	0	0	0	0	0	0	0	0	0	0	278.01
1417	FEL025_E_CACTAAGTCTGTCAGA	Post treatment	180	001-142	2.04729391031254	1.15950200595035	233.32	0	0	0	0	0	0	0	0	0	0	233.32	0	233.32	933.27
1418	FEL025_E_CACTGTCAGCAGCACA	Post treatment	180	001-142	2.53503754131033	0.782556555117112	92.46	0	0	0	0	0	0	92.46	0	0	0	0	0	369.82	369.82
1419	FEL025_E_CACTTCGCATAGAGGC	Post treatment	180	001-142	2.54815272300231	1.53543714374534	0	0	0	0	0	0	0	0	0	0	0	0	0	244.26	488.52
1420	FEL025_E_CAGAGCCCAGCAGTTT	Post treatment	180	001-142	2.63227389627035	0.472391337051119	0	0	0	0	0	0	0	0	0	0	0	0	0	282.19	846.58
1421	FEL025_E_CAGATTGGTTGGGCCT	Post treatment	180	001-142	1.64659476781793	0.29455794463533	0	0	0	0	0	0	0	0	0	0	0	0	0	0	642.4
1422	FEL025_E_CAGCACGTCAAGCCTA	Post treatment	180	001-142	1.78513625805605	1.44836649468949	0	0	0	0	0	346.74	0	0	346.74	0	0	0	0	0	693.48
1423	FEL025_E_CAGGCCAGTTTACTTC	Post treatment	180	001-142	1.8227774111203	1.34757089988112	0	0	0	0	0	0	0	0	0	0	0	243.07	0	0	0
1424	FEL025_E_CAGGCCATCAGCGGAA	Post treatment	180	001-142	2.59448732264721	0.434998131657594	0	0	0	0	0	0	0	0	190.22	0	0	0	0	570.67	190.22
1425	FEL025_E_CAGGGCTGTGAATAAC	Post treatment	180	001-142	2.07652978661275	1.40660020543791	0	0	0	0	0	0	0	0	0	0	0	0	0	292.87	0
1426	FEL025_E_CAGGTATTCCGACGGT	Post treatment	180	001-142	2.4113804580317	0.229370056656249	0	0	0	0	0	0	0	0	0	0	0	0	0	0	228.91
1427	FEL025_E_CAGGTATTCCTGGCTT	Post treatment	180	001-142	1.49956499641493	2.02025648473712	0	0	0	0	0	0	0	414.42	414.42	0	0	0	0	0	1243.27
1428	FEL025_E_CAGTGCGTCAATGCAC	Post treatment	180	001-142	2.40238283020193	1.51609819681419	0	0	0	0	0	0	0	0	0	0	0	0	0	359.2	359.2
1429	FEL025_E_CAGTTCCCATAATGCC	Post treatment	180	001-142	2.53695185340594	1.00554727521536	0	0	0	0	0	0	0	196.04	196.04	0	0	196.04	0	0	196.04
1430	FEL025_E_CATAAGCGTCGTTGCG	Post treatment	180	001-142	0.998364967198399	0.895723676913715	0	0	0	0	0	0	0	0	0	0	0	0	0	0	0
1431	FEL025_E_CATACAGAGACAGCTG	Post treatment	180	001-142	2.0562594692692	2.02103257283021	0	0	0	0	0	0	0	0	0	0	0	0	0	646.83	215.61
1432	FEL025_E_CATACAGTCATTACGG	Post treatment	180	001-142	2.54335926626721	0.802812867752773	0	0	0	0	0	0	0	163.21	0	0	0	326.42	0	0	1795.33
1433	FEL025_E_CATACCCCATATACCG	Post treatment	180	001-142	2.10842483724295	0.669835823755346	0	0	0	0	0	0	0	0	0	0	0	0	0	0	2517.83
1434	FEL025_E_CATACTTAGACAGCGT	Post treatment	180	001-142	2.36013539155588	1.46728603273815	166.33	0	0	0	0	0	0	0	0	0	0	166.33	0	166.33	332.67
1435	FEL025_E_CATAGACTCACTTATC	Post treatment	180	001-142	2.39018486513085	1.38290354441647	0	0	0	0	0	0	0	0	68.37	0	0	0	0	68.37	410.2
1436	FEL025_E_CATCAAGTCTGTCTCG	Post treatment	180	001-142	1.18744702141606	1.35948778684471	0	0	0	0	0	0	0	0	0	0	0	0	0	0	1544.4
1437	FEL025_E_CATCCACTCACACGAT	Post treatment	180	001-142	2.4577737404185	1.38938921099514	0	0	0	0	0	0	0	0	0	0	0	0	0	564.23	188.08
1438	FEL025_E_CATCCCATCCGTCAAA	Post treatment	180	001-142	2.2088065140012	1.95209435560208	0	0	0	0	0	0	0	0	278.16	0	0	0	0	0	834.49
1439	FEL025_E_CATGAGTCACAGCCTG	Post treatment	180	001-142	1.75328740133118	2.08243161996873	0	0	0	0	0	0	0	0	0	0	0	0	0	0	298.24
1440	FEL025_E_CATGAGTTCATAAGGA	Post treatment	180	001-142	1.73015684102348	2.16634751456546	0	465.98	0	0	0	0	0	0	0	0	0	0	0	931.97	0
1441	FEL025_E_CATGCAATCTTGATTC	Post treatment	180	001-142	2.53739232862897	0.265442088182173	326.19	0	0	0	0	0	0	0	0	108.73	0	0	0	543.66	1304.77
1442	FEL025_E_CATGCCTGTGTTGCCG	Post treatment	180	001-142	2.46231164681588	0.296257288738706	872.79	0	0	0	0	0	0	0	0	0	0	0	0	0	0
1443	FEL025_E_CATGCCTTCATTGCTT	Post treatment	180	001-142	2.52318277129994	1.36246650272293	992.26	0	0	0	0	0	0	198.45	0	0	0	198.45	0	198.45	595.36
1444	FEL025_E_CATGCCTTCGAGATGG	Post treatment	180	001-142	1.9828156012115	1.82892086058958	0	0	0	0	0	0	0	0	433.93	0	0	0	0	867.87	216.97
1445	FEL025_E_CATGCGGCACGGATCC	Post treatment	180	001-142	2.35746969976477	0.525469970609616	0	225.02	0	0	0	0	0	0	0	0	0	0	0	1125.11	225.02
1446	FEL025_E_CATGCTCCAAGTCCCG	Post treatment	180	001-142	0.890146608171472	1.85845718682196	0	0	0	0	0	0	0	0	0	0	0	0	0	0	0
1447	FEL025_E_CATGCTCCAATACGCT	Post treatment	180	001-142	1.87024704593916	1.31596940103017	174.06	0	0	0	0	0	0	0	0	0	0	0	0	0	348.13
1448	FEL025_E_CATGCTCTCGATGCTA	Post treatment	180	001-142	1.6914014541975	-0.157492139155673	0	0	0	0	0	0	0	0	276.32	0	0	0	0	138.16	552.64
1449	FEL025_E_CATGGTATCGGCCTTT	Post treatment	180	001-142	2.46847040441811	0.334182708649864	0	0	0	0	0	0	0	0	0	0	0	0	0	0	1302.51
1450	FEL025_E_CATGGTATCGTGTCAA	Post treatment	180	001-142	1.4013061373842	2.34159685328782	0	0	0	0	0	0	0	0	0	0	0	0	0	0	981.35
1451	FEL025_E_CATTCATGTAATTGGA	Post treatment	180	001-142	2.42217918703398	0.173635360646006	0	0	0	0	0	0	0	0	171.76	0	0	0	0	0	858.81
1452	FEL025_E_CATTCTAGTCGAGCTC	Post treatment	180	001-142	2.36686951673638	1.53593087963496	0	0	0	0	0	0	0	0	0	0	0	0	0	506.84	253.42
1453	FEL025_E_CATTGCCGTCGACTGC	Post treatment	180	001-142	2.35717584554119	0.774133834321242	0	0	0	0	0	0	0	0	0	0	0	0	0	0	1187.18
1454	FEL025_E_CATTGTTCATAGCACT	Post treatment	180	001-142	2.30540932381412	0.554471080767741	0	0	0	0	0	245.04	0	0	0	0	0	0	0	0	0
1455	FEL025_E_CATTTCAAGCCGTTGC	Post treatment	180	001-142	2.13963978014019	0.024903891110215	2316.6	0	0	0	0	0	0	193.05	193.05	0	0	0	0	386.1	1351.35
1456	FEL025_E_CATTTCACACAGCGCT	Post treatment	180	001-142	2.17018555393007	0.403165382944636	0	0	0	0	0	0	0	108.4	0	0	0	108.4	0	108.4	1192.41
1457	FEL025_E_CATTTCAGTCAGATTC	Post treatment	180	001-142	2.48057540734816	1.51066171708859	0	0	0	0	0	0	0	0	0	0	0	236.52	0	0	1655.63
1458	FEL025_E_CCAAGCGGTATGCTTG	Post treatment	180	001-142	2.52149297092959	1.35413366703538	135.17	0	0	0	0	0	0	0	0	0	0	0	0	0	675.86
1459	FEL025_E_CCAATGAGTCCTCATC	Post treatment	180	001-142	2.5398226686621	0.585418471540098	0	0	0	0	0	0	0	0	247.04	0	0	0	0	247.04	988.14
1460	FEL025_E_CCAATTTTCACCTTAT	Post treatment	180	001-142	2.58837844075641	0.301037706641836	0	0	0	0	0	0	0	0	0	0	0	0	144.57	144.57	433.71
1461	FEL025_E_CCACAAAGTATCAGGG	Post treatment	180	001-142	-1.24315762750782	-2.00190941014423	0	0	0	0	0	0	0	0	294.72	0	0	0	0	0	1178.9
1462	FEL025_E_CCACACTCACTGTGTA	Post treatment	180	001-142	2.57440273412304	1.12118117009311	0	0	0	0	0	0	0	0	0	0	0	0	0	0	434.31
1463	FEL025_E_CCACGAGAGGTGCAGT	Post treatment	180	001-142	1.80693521612711	1.64115079809106	0	0	0	0	0	254.97	0	0	0	0	0	254.97	254.97	0	254.97
1464	FEL025_E_CCACGAGCATCGCTGG	Post treatment	180	001-142	2.00873984665786	1.02590191040993	0	0	0	0	0	0	0	0	250.82	0	0	0	0	0	501.63
1465	FEL025_E_CCACTTGAGCACTAGG	Post treatment	180	001-142	2.26350627430442	1.68516542382403	0	0	0	0	0	0	0	0	0	0	0	0	193.05	0	0
1466	FEL025_E_CCATCACCATCGTGGC	Post treatment	180	001-142	1.872731966245	1.07102278342808	0	0	0	0	0	0	0	0	310.66	0	0	310.66	0	0	1553.28
1467	FEL025_E_CCCAACTTCATAAGGA	Post treatment	180	001-142	2.4260872960396	0.557199467588682	0	0	0	0	0	0	0	0	0	0	0	305.25	0	305.25	915.75
1468	FEL025_E_CCCTAACCACACGCCA	Post treatment	180	001-142	2.04369583186377	0.583471259095646	0	0	0	0	0	0	0	0	0	0	0	0	0	525.76	1314.41
1469	FEL025_E_CCCTCTCAGCCTCACG	Post treatment	180	001-142	2.29257490374193	1.07949864356146	0	197.47	0	0	0	0	0	0	0	0	0	0	0	0	592.42
1470	FEL025_E_CCCTCTCGTCACTCAA	Post treatment	180	001-142	1.16158243884692	1.97761357573187	0	0	0	0	0	0	0	0	0	0	0	346.14	0	0	173.07
1471	FEL025_E_CCCTGATTCCTCATAT	Post treatment	180	001-142	2.36755017248971	0.149234680678335	0	0	0	0	0	0	0	0	0	0	0	0	0	622.82	1245.64
1472	FEL025_E_CCCTTAGTCATGTCTT	Post treatment	180	001-142	2.35964064082802	1.18379323046076	164.2	0	0	0	0	0	0	0	0	0	0	0	0	0	164.2
1473	FEL025_E_CCGGTGAGTAACTGCT	Post treatment	180	001-142	2.37857569704708	0.169270686346494	1001.56	0	0	0	0	0	0	0	222.57	0	0	0	0	445.14	445.14
1474	FEL025_E_CCGGTGAGTCGTGGTC	Post treatment	180	001-142	2.3003162109902	1.29660381352023	0	0	0	0	0	0	0	0	0	0	0	0	0	0	370.64
1475	FEL025_E_CCGTGAGGTTACGGAG	Post treatment	180	001-142	1.60621653951714	1.5767583391523	0	0	0	0	0	0	0	0	0	0	0	0	0	295.25	0
1476	FEL025_E_CCGTTCAGTCCTCAGG	Post treatment	180	001-142	1.01578423053993	-0.042103584213588	0	0	0	0	0	0	0	0	505.05	0	0	0	0	0	252.53
1477	FEL025_E_CCTAAGAGTGTTACTG	Post treatment	180	001-142	1.69311515269499	1.93946141238254	0	0	0	0	0	0	0	0	0	0	0	0	0	343.64	687.29
1478	FEL025_E_CCTACGTGTTGAGGAC	Post treatment	180	001-142	1.7171052809469	1.99313053076999	0	0	0	0	0	0	0	0	0	0	0	210.7	0	0	421.41
1479	FEL025_E_CCTCACACAAAGACGC	Post treatment	180	001-142	1.79120531644661	0.506935115329933	0	0	0	0	0	0	0	0	0	0	0	0	0	331.9	995.69
1480	FEL025_E_CCTCACAGTTGCCTAA	Post treatment	180	001-142	0.797635089566455	2.25553128962101	0	0	0	0	0	0	0	0	0	0	0	0	0	0	461.04
1481	FEL025_E_CCTCAGTTCCTCTAGC	Post treatment	180	001-142	2.51154571462621	0.503805848166073	0	0	0	0	0	0	0	0	0	0	0	0	178	890	1779.99
1482	FEL025_E_CCTCCTCTCTTCCTAA	Post treatment	180	001-142	1.99428811342185	-0.11343966075119	0	0	0	0	0	0	0	0	0	0	0	0	0	0	382.9
1483	FEL025_E_CCTCTAGGTAGAGGAA	Post treatment	180	001-142	2.39288170996744	0.142968479870057	178.99	0	0	0	178.99	0	0	0	0	0	0	0	0	178.99	1073.92
1484	FEL025_E_CCTGTTGGTCTTCAAG	Post treatment	180	001-142	2.22868581169224	1.30409584514085	0	0	0	0	0	0	0	0	0	0	0	0	0	129.12	387.35
1485	FEL025_E_CCTTCAGCACCCAACG	Post treatment	180	001-142	1.96339433490491	1.56186804891904	0	0	0	0	0	0	0	0	0	0	0	0	0	0	844.12
1486	FEL025_E_CCTTCAGTCTCCACTG	Post treatment	180	001-142	2.41240910364394	0.288478969900292	0	0	0	0	0	0	0	121.02	121.02	0	0	0	0	0	0
1487	FEL025_E_CCTTTGGTCCCATAGA	Post treatment	180	001-142	1.87361345805445	1.69039633885646	0	0	0	0	0	0	0	0	0	0	0	0	0	207.56	1037.78
1488	FEL025_E_CGAAGGAAGCAAGTGC	Post treatment	180	001-142	2.1767377140658	0.492582495979993	0	0	0	0	0	0	0	0	0	0	0	0	0	214.73	858.92
1489	FEL025_E_CGAAGGAAGTGGTGAC	Post treatment	180	001-142	2.42080698693534	1.13832936087392	0	0	0	0	0	0	0	0	0	0	0	0	0	298.24	447.36
1490	FEL025_E_CGAAGTTTCGCGGTAC	Post treatment	180	001-142	2.49175703758173	0.267343459023848	0	0	0	0	0	0	0	0	134.54	0	0	134.54	0	403.61	134.54
1491	FEL025_E_CGAATTGAGGACGCAT	Post treatment	180	001-142	1.66150856052077	1.81355163981463	0	0	0	0	0	0	0	0	303.86	0	0	0	0	303.86	911.58
1492	FEL025_E_CGACAGCAGTGCAGGT	Post treatment	180	001-142	2.61311600053289	1.1541606791888	0	0	0	0	0	0	0	0	258.4	0	0	129.2	0	129.2	258.4
1493	FEL025_E_CGACAGCCACTTTATC	Post treatment	180	001-142	2.41592984380235	0.51004080405914	0	0	0	0	126.33	0	0	0	0	0	0	0	0	126.33	378.98
1494	FEL025_E_CGAGAAGAGCTTGTTG	Post treatment	180	001-142	1.5412014927911	2.36206915968068	0	0	0	0	0	0	0	0	0	0	0	0	0	464.04	2320.19
1495	FEL025_E_CGAGAAGAGGGCAAGG	Post treatment	180	001-142	2.17795947671049	1.40457950100182	0	0	0	0	0	0	0	0	0	0	0	0	0	240.79	481.58
1496	FEL025_E_CGAGAAGAGTTTCAGC	Post treatment	180	001-142	1.07025519159081	1.85994621827387	0	0	0	0	0	0	0	0	0	0	0	0	0	250.69	1002.76
1497	FEL025_E_CGAGGAAAGTCCCAAT	Post treatment	180	001-142	2.37217010042629	0.478168150488727	0	0	0	0	0	0	0	0	0	0	0	0	0	579.37	386.25
1498	FEL025_E_CGAGGAAGTCGATTAC	Post treatment	180	001-142	2.48096864197986	0.272923391762583	0	0	0	0	0	169.46	0	0	338.93	0	0	169.46	0	1186.24	1016.78
1499	FEL025_E_CGAGGCTTCTGCGGCA	Post treatment	180	001-142	2.50749732095239	0.09072328560844	705.38	0	0	0	0	0	0	0	235.13	0	0	235.13	0	470.26	705.38
1500	FEL025_E_CGAGTTACATGTGGTT	Post treatment	180	001-142	1.0324329888059	1.65198237607423	0	0	0	0	0	0	0	0	0	0	0	0	0	0	0
1501	FEL025_E_CGATCGGGTGACTATC	Post treatment	180	001-142	1.35546770461888	1.95684687139631	0	0	0	0	0	0	0	0	0	0	0	0	0	0	178.16
1502	FEL025_E_CGATCGGTCATCGCCT	Post treatment	180	001-142	1.32049656568722	1.00505660728456	0	0	0	0	0	0	0	0	0	0	0	0	0	0	379.22
1503	FEL025_E_CGATGGCAGTGGACGT	Post treatment	180	001-142	1.36888250830243	2.61214656131516	0	0	0	0	0	0	0	0	0	0	0	272.7	0	0	545.4
1504	FEL025_E_CGCAGGTAGACAGCGT	Post treatment	180	001-142	1.8411441275845	2.46568653956536	0	0	0	0	0	0	0	0	173.43	0	0	0	0	0	1040.58
1505	FEL025_E_CGCATAACAATGGCCC	Post treatment	180	001-142	1.12955305953834	2.04989266658629	0	0	0	0	0	0	0	0	195.96	0	0	0	0	0	391.93
1506	FEL025_E_CGCATAAGTAGCCCTG	Post treatment	180	001-142	2.47333547391987	0.311580706018012	201.41	0	0	0	0	0	0	0	0	0	0	0	0	0	201.41
1507	FEL025_E_CGCATAATCCTCTCGA	Post treatment	180	001-142	2.41871914898976	0.142391612370664	0	0	0	0	0	0	0	0	0	0	0	0	0	169.29	846.45
1508	FEL025_E_CGCCAGACAAATGAAC	Post treatment	180	001-142	1.36404004575916	0.188045000007826	0	0	0	0	0	0	0	0	153.02	0	0	0	0	0	612.09
1509	FEL025_E_CGCCAGATCGTTCTCG	Post treatment	180	001-142	2.42766059805174	0.249767591560193	0	0	0	0	0	0	0	0	133.9	0	0	133.9	133.9	0	937.33
1510	FEL025_E_CGCCATTAGGGAGGTG	Post treatment	180	001-142	2.23134137661188	1.70061671417374	0	0	0	0	0	0	0	0	208.12	0	0	0	0	1040.58	208.12
1511	FEL025_E_CGCCATTCACTTGTCC	Post treatment	180	001-142	1.42394029377783	1.69372759770901	0	0	0	0	0	0	0	0	0	0	0	0	0	334.45	0
1512	FEL025_E_CGCGTGACATCAGCGC	Post treatment	180	001-142	2.6552275759477	1.13461427012975	0	0	0	0	0	0	0	0	0	0	0	0	0	431.97	1727.86
1513	FEL025_E_CGGAGAAAGAGTCACG	Post treatment	180	001-142	1.54517986268427	1.46628424586875	0	0	0	0	0	0	0	0	0	0	0	0	0	253.74	761.23
1514	FEL025_E_CGGCAGTTCACCTGGG	Post treatment	180	001-142	2.11865647948246	1.288879947377	494.19	0	0	0	0	247.1	0	0	0	0	0	0	0	0	494.19
1515	FEL025_E_CGGGACTAGGCTCCCA	Post treatment	180	001-142	2.30345692585284	1.47834321679693	0	0	0	0	0	0	0	0	0	0	0	0	0	334.9	0
1516	FEL025_E_CGGGTCAGTAACAGGC	Post treatment	180	001-142	1.97813477466048	1.8705938227182	0	0	0	0	0	0	0	0	0	0	0	0	0	531.91	797.87
1517	FEL025_E_CGTAAGTGTAGGAGTC	Post treatment	180	001-142	1.93441577791406	2.40938329438445	0	0	0	0	0	0	0	0	228	0	0	0	0	0	683.99
1518	FEL025_E_CGTAATGTCCTCCACA	Post treatment	180	001-142	1.29649479507828	1.57071892713117	0	0	0	0	0	0	0	0	0	0	0	285.39	0	0	0
1519	FEL025_E_CGTAGTATCATCCTGC	Post treatment	180	001-142	2.59739632733235	1.36425029972223	0	0	0	0	0	0	0	0	0	0	0	0	0	175.44	350.88
1520	FEL025_E_CGTCAAACACTTCTCG	Post treatment	180	001-142	1.05565328515512	1.63834435138999	0	0	0	0	0	0	0	0	0	0	0	378.64	378.64	0	0
1521	FEL025_E_CGTGAATCACCTCAGG	Post treatment	180	001-142	2.42912491533696	0.14518979505945	297.62	0	0	0	0	0	0	0	0	0	0	0	0	0	1636.9
1522	FEL025_E_CGTGAATGTCCTACGG	Post treatment	180	001-142	1.87867450312031	0.0791504556520599	234.74	0	0	0	0	0	0	0	0	0	0	0	0	0	469.48
1523	FEL025_E_CGTGATATCTCAACCC	Post treatment	180	001-142	2.39755874464937	0.428640423397642	0	0	0	0	0	0	0	0	183.12	0	0	0	0	732.47	915.58
1524	FEL025_E_CGTGTCTGTTATGTGC	Post treatment	180	001-142	2.27869001943994	0.0114873028453099	0	0	0	0	0	0	0	0	0	0	0	0	0	425.53	1276.6
1525	FEL025_E_CGTTCTGCACTCCGAG	Post treatment	180	001-142	2.51269053417767	1.35664370934198	0	0	0	0	0	0	0	0	264.1	0	0	0	0	132.05	396.14
1526	FEL025_E_CGTTGGGGTACTAGCT	Post treatment	180	001-142	2.08932750488507	1.06057202752825	0	0	0	0	0	0	0	0	0	0	0	0	0	0	1193.89
1527	FEL025_E_CTACAGAAGTCCCTAA	Post treatment	180	001-142	1.98707057128651	1.6880343192381	132.77	0	0	0	0	0	0	0	0	0	0	132.77	0	132.77	0
1528	FEL025_E_CTACAGAGTTACGATC	Post treatment	180	001-142	2.58817264494857	0.380359753307339	0	0	0	0	0	0	0	0	114.27	0	0	114.27	0	1142.73	1028.45
1529	FEL025_E_CTACATTTCCTAAACG	Post treatment	180	001-142	1.99186782497886	0.586848608973878	188.79	0	0	0	0	0	0	94.39	0	0	0	0	0	0	660.75
1530	FEL025_E_CTACATTTCTCTGAGA	Post treatment	180	001-142	2.43953225570981	0.382450607734532	449.03	0	0	0	0	0	0	149.68	299.36	0	0	0	0	449.03	748.39
1531	FEL025_E_CTACCTGGTTTGCAGT	Post treatment	180	001-142	2.22760970841395	1.91638111268568	0	0	0	0	0	0	0	0	0	0	0	0	0	0	199.4
1532	FEL025_E_CTAGACAAGCCTTCTC	Post treatment	180	001-142	1.32731630638334	0.756429172315327	0	0	0	0	0	0	0	0	0	0	0	131.39	0	0	919.72
1533	FEL025_E_CTAGACAGTACCGGCT	Post treatment	180	001-142	1.48048483609484	2.48956179914791	0	0	0	0	0	0	0	521.24	0	0	0	0	0	0	260.62
1534	FEL025_E_CTAGGTACATCTCCCA	Post treatment	180	001-142	2.26890373645969	-0.0825145407261525	0	0	0	0	0	0	0	0	0	0	0	314.32	0	0	0
1535	FEL025_E_CTATAGGAGTACTCGT	Post treatment	180	001-142	1.34495198706352	1.01679202928782	0	0	0	0	0	0	0	0	0	0	0	0	0	0	0
1536	FEL025_E_CTATCCGGTGGGCTTC	Post treatment	180	001-142	1.4018797297866	2.35938536679338	0	177.4	0	0	0	0	0	0	354.8	0	0	0	0	532.2	1596.59
1537	FEL025_E_CTATCTAGTAGGCTCC	Post treatment	180	001-142	1.83827977110094	0.337533672340355	487.88	0	0	0	0	0	0	0	162.63	0	0	162.63	0	0	975.77
1538	FEL025_E_CTCAGGGTCTGAATGC	Post treatment	180	001-142	2.24004562255763	0.291033960157055	0	0	0	0	0	0	0	0	0	0	0	0	0	0	516.8
1539	FEL025_E_CTCAGTCGTCTAGATC	Post treatment	180	001-142	1.91456780273758	2.11121661703469	0	0	0	0	0	0	0	0	0	0	0	0	0	0	0
1540	FEL025_E_CTCATCGTCAAGGACG	Post treatment	180	001-142	2.53811327585693	1.45098189442725	0	0	0	0	0	0	0	0	0	0	0	0	0	0	150.88
1541	FEL025_E_CTCATGCCAAGACCTT	Post treatment	180	001-142	2.62200528159056	1.33507192465657	0	0	0	0	0	0	0	0	341.18	0	0	0	170.59	0	1194.13
1542	FEL025_E_CTCATGCGTATTCCTT	Post treatment	180	001-142	2.15394092243666	1.59691856024741	0	0	0	0	0	0	0	0	0	0	0	0	0	0	459.28
1543	FEL025_E_CTCCGATAGTTGGACG	Post treatment	180	001-142	2.51177974850526	0.596569292255916	0	0	0	0	0	0	0	0	0	0	0	124.42	0	870.97	746.55
1544	FEL025_E_CTCCTTTAGGTCATTC	Post treatment	180	001-142	1.04983106081403	2.2645247190586	0	0	0	0	0	0	0	0	0	0	0	0	0	0	212.22
1545	FEL025_E_CTCCTTTGTCTCTCAC	Post treatment	180	001-142	2.4837571087462	0.518490188186731	0	0	0	0	0	0	0	0	0	0	0	0	0	122.9	122.9
1546	FEL025_E_CTCGAGGGTGTACATC	Post treatment	180	001-142	1.91554270178432	0.533796855829475	0	0	0	0	0	0	0	0	0	0	0	0	0	0	661.81
1547	FEL025_E_CTCGAGGTCCTGTTGC	Post treatment	180	001-142	1.79907105036071	2.06765075920477	0	0	0	0	0	0	0	0	0	0	0	0	0	0	1628.37
1548	FEL025_E_CTCGAGGTCTTCGATT	Post treatment	180	001-142	-0.541090569980723	-3.86081160420534	0	0	0	0	0	0	0	0	680.27	0	0	0	0	0	0
1549	FEL025_E_CTCTCAGAGGTTCAGG	Post treatment	180	001-142	2.46146718471122	-0.0131204124185024	0	0	0	0	0	0	0	0	0	0	0	0	0	0	298.2
1550	FEL025_E_CTCTGGTCATTGAGGG	Post treatment	180	001-142	1.06833726653379	2.20079207780679	0	0	0	0	0	0	0	0	0	0	0	0	0	553.4	1106.81
1551	FEL025_E_CTCTGGTGTTCAGCTA	Post treatment	180	001-142	0.795134149719211	2.02676049950036	0	0	0	0	0	0	0	376.22	0	0	0	0	0	0	1128.67
1552	FEL025_E_CTCTGGTTCCGATAAC	Post treatment	180	001-142	2.11867609712627	1.37758681880112	0	0	0	0	0	0	0	0	218.58	0	0	0	218.58	0	437.16
1553	FEL025_E_CTGAATGCACATATGC	Post treatment	180	001-142	1.73590954986625	2.25887923254209	0	0	0	0	0	0	0	0	0	0	0	0	0	0	0
1554	FEL025_E_CTGAGCGAGGTTCTTG	Post treatment	180	001-142	1.74734363695298	1.58769946233499	0	0	0	0	0	0	0	0	0	0	0	238.32	0	238.32	1191.61
1555	FEL025_E_CTGCATCGTAGCTGTT	Post treatment	180	001-142	1.32625437316134	2.21754958101502	0	0	0	0	0	0	0	0	466.85	0	0	0	0	1400.56	0
1556	FEL025_E_CTGCCTACAAGTACCT	Post treatment	180	001-142	2.25381670666691	1.51367121353331	0	0	0	0	0	0	0	0	0	0	0	0	0	287.19	0
1557	FEL025_E_CTGCCTACAATAGTCC	Post treatment	180	001-142	-0.0504967709289015	-1.33119474842754	622.86	0	0	0	0	0	0	0	0	0	0	0	0	311.43	0
1558	FEL025_E_CTGCTCATCCAACTAG	Post treatment	180	001-142	1.29210033505362	1.92375334546127	0	0	0	0	0	0	0	0	0	0	0	0	0	391.47	195.73
1559	FEL025_E_CTGGCAGAGATGCTGG	Post treatment	180	001-142	1.85924544583903	1.42654513945214	0	0	0	0	0	0	0	159	79.5	0	0	0	79.5	0	556.48
1560	FEL025_E_CTGTACCGTGGCTTAT	Post treatment	180	001-142	1.69344676261766	1.35124259005296	0	0	0	0	0	0	0	0	0	0	0	0	0	0	0
1561	FEL025_E_CTGTACCTCATCGTAG	Post treatment	180	001-142	1.18786554139442	2.64637202705917	0	0	0	0	0	0	0	402.74	0	0	0	0	0	0	402.74
1562	FEL025_E_CTGTACCTCATGAAAG	Post treatment	180	001-142	1.49450848669086	0.298746745898899	0	0	0	0	0	0	0	0	0	0	0	0	0	0	1953.89
1563	FEL025_E_CTGTACCTCTAGCATG	Post treatment	180	001-142	2.15357508939293	0.616487095568089	0	0	0	0	0	0	0	0	0	0	0	277.85	0	0	1806.06
1564	FEL025_E_CTGTAGATCAAGCCCG	Post treatment	180	001-142	1.27386733017499	0.252347313964449	0	0	0	0	0	0	0	0	488.28	0	0	0	0	488.28	0
1565	FEL025_E_CTGTATTAGGATTCAA	Post treatment	180	001-142	1.58019726605596	1.24218065910682	0	0	0	0	0	0	0	0	0	0	0	0	0	0	528.68
1566	FEL025_E_CTGTATTAGGCGTTGA	Post treatment	180	001-142	1.50113651748572	0.0891356590211728	0	0	0	0	0	0	0	206.23	412.46	0	0	0	0	206.23	206.23
1567	FEL025_E_CTGTATTCACAGTCGC	Post treatment	180	001-142	2.48295126717016	0.192344707113328	0	0	0	0	0	0	0	0	0	0	0	0	0	285.14	570.29
1568	FEL025_E_CTGTATTCAGCGCGTT	Post treatment	180	001-142	1.80619672924008	1.99953474306616	354.11	0	0	0	0	0	0	0	0	0	0	0	0	354.11	354.11
1569	FEL025_E_CTGTGAAGTCCTGGGT	Post treatment	180	001-142	2.42548805443392	0.454684841799833	161.47	0	0	0	0	0	0	0	0	0	0	161.47	0	0	484.42
1570	FEL025_E_CTGTGGGAGTGCTCGC	Post treatment	180	001-142	1.31640292526231	1.95730747181959	0	0	0	0	0	0	0	0	0	0	0	0	0	373	0
1571	FEL025_E_CTGTGGGGTACGTACT	Post treatment	180	001-142	1.88898346290972	1.79248477981797	782.88	0	0	0	0	0	0	0	0	0	0	260.96	0	521.92	0
1572	FEL025_E_CTGTGGGGTCTGCATA	Post treatment	180	001-142	0.147075861776172	2.25842231428172	0	0	0	0	0	0	0	0	0	0	347.83	0	0	695.65	0
1573	FEL025_E_CTTACCGAGTGTTCAC	Post treatment	180	001-142	2.42002669269668	1.24099780196036	0	0	0	0	0	0	0	0	0	0	0	0	0	0	164.39
1574	FEL025_E_CTTCCGACATTGAGCT	Post treatment	180	001-142	2.52218148670991	1.666028498384	0	111.16	0	0	0	0	0	0	0	0	0	111.16	0	111.16	333.48
1575	FEL025_E_CTTCCTTTCTTGGTCC	Post treatment	180	001-142	2.15845325508772	2.0442746127007	0	0	0	0	0	0	0	0	0	0	0	383.36	0	0	191.68
1576	FEL025_E_CTTCTAACATGAATCC	Post treatment	180	001-142	2.35385845961265	0.453389071395955	0	0	0	0	0	0	0	0	0	0	0	0	0	0	275.48
1577	FEL025_E_CTTGATTGTAATGCGG	Post treatment	180	001-142	1.24567773307138	2.08589341969466	0	0	0	0	0	205.17	0	0	0	0	0	0	0	0	410.34
1578	FEL025_E_CTTTCGGCATAGAAAC	Post treatment	180	001-142	1.52809141960714	1.32748735299587	0	0	0	0	0	0	0	0	0	0	0	0	0	0	0
1579	FEL025_E_GAAACCTCAACGATCT	Post treatment	180	001-142	2.42764434339385	1.50798334331849	0	0	0	0	0	0	0	0	0	0	0	0	0	216.87	433.75
1580	FEL025_E_GAAATGAAGAAGTCAT	Post treatment	180	001-142	1.9381640870829	1.06773769111037	0	0	0	0	0	0	0	0	0	0	0	0	0	0	900.09
1581	FEL025_E_GAACGTTGTGGAACCA	Post treatment	180	001-142	2.2160348009946	0.0809392828435113	0	0	0	0	0	0	0	0	354.99	0	0	0	0	887.47	709.98
1582	FEL025_E_GAACGTTTCCTTATAC	Post treatment	180	001-142	2.46259566738145	1.22659057936778	0	0	0	0	0	0	0	0	0	0	0	0	0	106.11	212.22
1583	FEL025_E_GAACTGTGTACGTTCA	Post treatment	180	001-142	0.961031800336357	2.04999522116317	0	0	0	0	0	0	0	0	0	0	0	0	487.09	0	974.18
1584	FEL025_E_GAAGCCCCAAGTTTGC	Post treatment	180	001-142	1.97933948575681	0.602982259665105	0	0	1184.05	0	0	0	0	0	131.56	0	0	0	0	0	0
1585	FEL025_E_GAAGCGACAAGCAATA	Post treatment	180	001-142	1.67325469488359	2.14684942374198	0	0	0	0	0	0	0	0	0	0	0	0	0	261.85	523.7
1586	FEL025_E_GAAGCGATCGCTTGAA	Post treatment	180	001-142	1.35844341819607	1.9961911831787	34.51	0	0	0	34.51	138.05	103.54	103.54	69.03	0	0	69.03	276.11	103.54	483.19
1587	FEL025_E_GAAGGGTCACCGTGGT	Post treatment	180	001-142	2.33551461869897	0.19586884828758	231.75	0	0	0	0	0	0	0	0	0	0	463.5	0	0	0
1588	FEL025_E_GAAGGGTCACCTTCCA	Post treatment	180	001-142	2.24430342047392	0.205650950832307	0	0	0	0	0	0	0	0	0	0	0	0	0	0	266.38
1589	FEL025_E_GAAGTAAAGCAACCAG	Post treatment	180	001-142	1.53866198667586	1.88725839767423	0	0	0	0	0	0	0	0	479.85	0	0	0	0	0	0
1590	FEL025_E_GAATCACGTCATTCCC	Post treatment	180	001-142	2.23369730732097	2.06690594339176	0	0	0	0	0	0	0	0	201.41	0	0	201.41	0	201.41	201.41
1591	FEL025_E_GAATCACTCAAGTTGC	Post treatment	180	001-142	1.73510284238573	1.41681048881415	0	0	0	0	0	0	0	0	0	0	0	0	0	0	0
1592	FEL025_E_GACATCACAGCTCTGG	Post treatment	180	001-142	1.61203631536704	2.13904548321829	371.06	0	0	0	0	0	0	0	0	0	0	0	0	0	742.12
1593	FEL025_E_GACCAATAGGAACTAT	Post treatment	180	001-142	1.13441723268315	2.37541477354185	0	0	0	0	0	0	0	219.25	219.25	0	0	219.25	0	0	1096.25
1594	FEL025_E_GACCTTCTCTAGTCAG	Post treatment	180	001-142	2.32795696289155	1.5174730488103	0	0	0	0	0	0	0	0	0	0	0	0	0	0	0
1595	FEL025_E_GACTATGCAAGGTCGA	Post treatment	180	001-142	1.18614287693939	2.20514818116285	0	0	0	0	0	0	0	0	322.16	0	0	0	0	322.16	644.33
1596	FEL025_E_GACTGATCAGTGGTGA	Post treatment	180	001-142	1.76619581835749	2.10453755533329	0	0	199.16	0	0	0	0	0	0	0	0	0	199.16	199.16	2190.8
1597	FEL025_E_GACTGATGTACGACAG	Post treatment	180	001-142	2.50341575709934	0.246595525973514	0	0	0	0	0	0	0	0	168.61	0	0	168.61	0	0	0
1598	FEL025_E_GACTTCCAGCTGCGAA	Post treatment	180	001-142	1.809139449275	1.48467365034885	0	0	0	0	0	0	0	0	0	0	0	0	0	1077.2	359.07
1599	FEL025_E_GACTTCCTCTACTGCC	Post treatment	180	001-142	2.11879680794218	1.02590012020582	0	0	0	0	0	0	0	0	0	0	0	0	0	122.59	367.78
1600	FEL025_E_GAGACCCAGCACTAAA	Post treatment	180	001-142	2.16595849473772	0.164662271225126	0	0	0	0	0	0	0	0	0	0	0	0	0	149.84	149.84
1601	FEL025_E_GAGACCCAGTAGTGCG	Post treatment	180	001-142	2.03234231618651	1.34935169071089	0	0	0	0	0	0	0	0	0	0	0	0	0	265.11	1060.45
1602	FEL025_E_GAGACTTAGCGTTAGG	Post treatment	180	001-142	2.20236858841874	1.9388759857106	0	0	0	0	0	0	0	0	0	0	0	0	0	0	272.7
1603	FEL025_E_GAGACTTCAACGTAAA	Post treatment	180	001-142	2.33389099774588	1.32803619066338	0	0	0	0	0	0	0	0	0	0	0	0	0	296.74	296.74
1604	FEL025_E_GAGAGGTAGCACTCTA	Post treatment	180	001-142	2.23229771039149	0.0411495395770585	412.2	0	0	0	0	0	0	0	0	0	0	0	0	0	412.2
1605	FEL025_E_GAGCCTGTCGGTTGTA	Post treatment	180	001-142	2.36582116744791	0.0773979951528695	0	0	0	0	0	0	0	0	0	0	0	0	159.59	1117.14	797.96
1606	FEL025_E_GAGGCCTTCGTGGACC	Post treatment	180	001-142	1.60802358588398	1.58085238730487	0	0	0	0	0	0	0	0	480.08	0	0	0	480.08	1440.23	960.15
1607	FEL025_E_GAGGGATGTTTGATCG	Post treatment	180	001-142	1.82322595656168	1.62645490996652	282.41	0	0	0	0	0	0	0	0	0	0	0	0	0	1129.62
1608	FEL025_E_GAGGGTAAGAGGCTGT	Post treatment	180	001-142	2.1810336712026	1.70038551876472	0	319.49	0	0	0	0	0	0	638.98	0	0	319.49	0	319.49	638.98
1609	FEL025_E_GAGTCATCATCATCCC	Post treatment	180	001-142	2.28220546111428	0.0998458419218788	2796.35	0	0	0	0	0	0	0	0	0	0	0	0	0	243.16
1610	FEL025_E_GAGTCATCATGACGAG	Post treatment	180	001-142	2.44341012524527	0.274748736980727	0	0	0	0	0	0	0	0	0	0	0	0	0	0	690.25
1611	FEL025_E_GAGTCTAAGCCGGAAT	Post treatment	180	001-142	1.20730371396067	1.79287809285447	0	0	0	0	0	0	0	0	309.12	0	0	0	0	0	309.12
1612	FEL025_E_GAGTGAGTCGACGTCG	Post treatment	180	001-142	2.41594481483895	1.21957801930314	366.84	0	0	0	0	0	0	244.56	122.28	0	0	0	0	244.56	611.4
1613	FEL025_E_GAGTTACCATAGCTGT	Post treatment	180	001-142	1.38297444063026	0.321271841518926	0	0	0	0	0	0	0	0	0	0	0	0	0	2430.72	1458.43
1614	FEL025_E_GAGTTGTGTAATTGGA	Post treatment	180	001-142	1.44240120569211	2.2274444796787	0	0	0	0	0	210.26	0	210.26	0	0	0	0	0	420.52	420.52
1615	FEL025_E_GATAGAACATGAATAG	Post treatment	180	001-142	1.88443050151377	1.39949726624193	2107.85	0	0	0	0	0	0	0	0	0	0	0	0	0	1053.93
1616	FEL025_E_GATAGCTGTGCTTCAA	Post treatment	180	001-142	2.19246157877508	0.0504336408272159	0	0	0	0	0	0	0	0	0	0	0	151.95	151.95	151.95	151.95
1617	FEL025_E_GATCACAGTGCGTGCT	Post treatment	180	001-142	2.51922297536541	1.39139224600213	0	0	0	0	0	0	0	0	0	0	0	147.6	0	295.2	0
1618	FEL025_E_GATCAGTTCTGTAACG	Post treatment	180	001-142	2.02203764886194	1.84620758169822	0	0	0	0	0	0	0	0	0	0	0	0	0	210.57	631.71
1619	FEL025_E_GATCCCTTCAACTGAC	Post treatment	180	001-142	2.43803104645283	0.283514203439087	124.16	0	0	0	0	0	0	248.32	0	0	0	0	0	0	1117.46
1620	FEL025_E_GATCGTAAGAATCGTA	Post treatment	180	001-142	2.392281635342	0.0173316471556943	1614.64	0	0	0	0	0	0	0	0	0	0	0	0	0	538.21
1621	FEL025_E_GATGACTCAAAGGAGA	Post treatment	180	001-142	2.43276939937568	0.924532902935502	0	0	0	0	0	0	0	0	0	0	0	0	0	513.87	0
1622	FEL025_E_GATGAGGGTGCCCGTA	Post treatment	180	001-142	1.97483763655191	-0.0723826684562886	340.25	0	0	0	0	0	0	0	113.42	0	0	0	0	113.42	680.5
1623	FEL025_E_GATGATCGTAACGCGA	Post treatment	180	001-142	-0.161262955842123	1.1262256232627	0	0	0	0	0	0	0	0	403.88	0	0	0	0	0	403.88
1624	FEL025_E_GATGATCGTTGGACTT	Post treatment	180	001-142	1.43209806016198	1.77918361856026	0	0	0	0	0	0	0	0	0	0	0	0	0	289.69	869.06
1625	FEL025_E_GATGATCTCCGTTTCG	Post treatment	180	001-142	1.70927662232332	1.65023705190735	0	0	0	0	0	0	0	0	0	0	184.57	0	0	0	184.57
1626	FEL025_E_GATGATCTCTACGGGC	Post treatment	180	001-142	2.35780767978562	0.270709714239595	338.93	0	0	0	0	0	0	0	169.46	0	0	0	0	0	847.31
1627	FEL025_E_GATTCGACAAATTGGA	Post treatment	180	001-142	1.49680674681106	1.63325540924926	0	0	0	0	0	0	0	0	0	0	0	0	0	0	408
1628	FEL025_E_GATTCTTGTACGGTTT	Post treatment	180	001-142	1.25688508484765	1.03788293975737	0	0	0	0	0	0	0	0	0	0	0	0	0	0	0
1629	FEL025_E_GATTCTTGTCGTGATT	Post treatment	180	001-142	1.53939308142351	1.89280814444916	0	0	0	0	0	0	0	470.15	0	0	0	0	0	0	0
1630	FEL025_E_GATTGGTGTAGCACGA	Post treatment	180	001-142	1.74621542272765	1.16899822632869	0	0	0	0	0	0	0	0	0	0	0	0	0	336.47	0
1631	FEL025_E_GCAACATTCGCCTATC	Post treatment	180	001-142	1.15277335130453	0.881589389646116	0	0	0	0	0	0	0	0	0	0	0	0	0	0	0
1632	FEL025_E_GCAACCGGTACGCTAT	Post treatment	180	001-142	1.9386976785239	-0.0748135236833043	0	0	0	0	0	0	0	0	0	153.49	0	0	0	153.49	767.46
1633	FEL025_E_GCAACCGTCGCCAATA	Post treatment	180	001-142	2.24991459263845	0.430611368039985	150.13	0	0	0	0	0	0	0	0	0	0	0	0	600.51	1201.02
1634	FEL025_E_GCACATAAGCGCATCC	Post treatment	180	001-142	0.10251997145432	0.160632720568466	0	0	0	0	0	0	0	0	0	0	0	0	0	0	0
1635	FEL025_E_GCACATATCATTGTTC	Post treatment	180	001-142	2.28389674962083	1.59342164454317	1383.76	0	0	0	0	230.63	0	0	0	0	0	0	0	0	230.63
1636	FEL025_E_GCACGTGTCTTAATCC	Post treatment	180	001-142	1.49272511571807	1.75134633609499	0	0	0	0	0	0	0	0	0	0	0	0	0	0	1333.33
1637	FEL025_E_GCACTAAAGCGTTACT	Post treatment	180	001-142	2.47433124482599	0.32261972593774	537	0	0	0	0	0	0	0	0	0	0	0	0	429.6	859.2
1638	FEL025_E_GCAGCCACATGAATCC	Post treatment	180	001-142	2.52410692861855	0.711701532033357	0	0	0	0	0	0	0	0	0	135.65	0	0	0	542.59	542.59
1639	FEL025_E_GCAGGCTAGTGCCCGT	Post treatment	180	001-142	2.46213961541043	0.228494429559318	2231.73	185.98	0	0	0	0	0	0	0	0	0	0	0	0	185.98
1640	FEL025_E_GCATCGGAGTGTAGAT	Post treatment	180	001-142	1.14011709420791	2.11387407672984	0	0	0	0	0	0	0	0	292.06	0	0	0	0	0	292.06
1641	FEL025_E_GCATTAGGTGAATATG	Post treatment	180	001-142	2.19233315841706	0.0379713018461392	531.44	0	0	0	0	0	0	0	0	0	0	0	0	177.15	531.44
1642	FEL025_E_GCCAGGTGTTTGCAGT	Post treatment	180	001-142	1.34783724418315	1.95377987538783	131.94	0	0	0	43.98	0	0	0	351.85	0	0	131.94	131.94	1011.57	703.7
1643	FEL025_E_GCCAGGTTCCCATACC	Post treatment	180	001-142	1.89892090289114	1.45424174250931	0	0	0	0	0	0	0	0	256.61	0	0	0	0	0	2309.47
1644	FEL025_E_GCCATGGTCCTAGCGG	Post treatment	180	001-142	1.62075835542972	1.64660940961656	0	0	0	0	0	0	0	0	0	0	0	0	0	1253.45	752.07
1645	FEL025_E_GCCATTCTCCTCGATC	Post treatment	180	001-142	2.41084781238345	1.20423161978488	0	0	0	0	0	0	0	0	0	0	0	141.58	0	424.75	424.75
1646	FEL025_E_GCCCGAAAGCGGACAT	Post treatment	180	001-142	2.43318262871567	1.1465407479363	0	0	0	0	0	133.94	0	0	0	0	0	0	0	133.94	133.94
1647	FEL025_E_GCCCGAAGTTGTTGCA	Post treatment	180	001-142	2.00840703378589	1.47946936931543	0	0	0	0	0	0	0	0	0	0	0	0	0	0	447.63
1648	FEL025_E_GCCGTGATCGACGCGT	Post treatment	180	001-142	2.65926527634268	0.8855466611424	0	0	0	0	280.98	0	0	0	0	0	0	0	0	280.98	1404.89
1649	FEL025_E_GCGAGAACACCAGCTG	Post treatment	180	001-142	1.57360516431176	1.71172268827237	0	0	0	0	0	0	0	0	0	0	0	0	0	329.27	987.82
1650	FEL025_E_GCGGAAACATTCCTCG	Post treatment	180	001-142	1.75545671542256	2.32011404031743	0	0	0	0	0	0	0	0	0	0	0	0	0	0	1016.52
1651	FEL025_E_GCTCAAAGTGGGAGAG	Post treatment	180	001-142	2.33424094481065	0.00542258743067345	1511.72	0	0	0	0	0	0	0	0	188.96	0	188.96	0	188.96	944.82
1652	FEL025_E_GCTGCAGCAGAGTGTG	Post treatment	180	001-142	1.77273225217861	1.66030766513148	0	0	0	0	0	0	0	0	253.16	0	0	0	0	0	2531.65
1653	FEL025_E_GCTGGGTCATCGGAGA	Post treatment	180	001-142	2.36103748652549	0.989390667262748	0	0	0	0	0	0	0	0	225.99	0	0	677.97	0	0	225.99
1654	FEL025_E_GCTTCACGTCAGTTTG	Post treatment	180	001-142	1.61900172654309	2.1426408884088	0	0	0	0	0	0	0	0	235.74	0	0	0	0	0	235.74
1655	FEL025_E_GCTTCACGTGGACCAA	Post treatment	180	001-142	1.92139524526471	1.55026308836437	181.03	0	0	0	0	181.03	0	0	0	0	0	0	0	181.03	362.06
1656	FEL025_E_GCTTCACTCACGATAC	Post treatment	180	001-142	2.36835036309361	0.188540784438825	832.9	0	0	0	0	0	0	0	0	0	0	0	0	0	624.67
1657	FEL025_E_GCTTGGGAGCGACCCT	Post treatment	180	001-142	2.51925403696993	1.270896986513	0	0	0	0	0	0	0	0	0	0	0	0	0	0	1027.4
1658	FEL025_E_GCTTGGGTCTCAAAGC	Post treatment	180	001-142	2.44380397594562	1.39845161706969	0	0	0	0	0	0	0	0	0	0	0	0	0	185.25	1111.52
1659	FEL025_E_GGAACCCCATTAGGAA	Post treatment	180	001-142	2.35539837141312	0.520282108056645	0	0	0	0	0	0	0	0	0	0	0	0	0	232.45	929.8
1660	FEL025_E_GGAACCCTCCGCTAGG	Post treatment	180	001-142	2.49582853111647	1.57635199226135	0	120.51	0	0	0	0	0	0	0	0	0	0	0	0	1566.64
1661	FEL025_E_GGAAGTGAGCATTGTC	Post treatment	180	001-142	2.58114779171762	0.221180701692423	0	0	0	0	0	0	0	0	0	0	0	0	0	160.8	643.19
1662	FEL025_E_GGAATCTCAAAGAGTT	Post treatment	180	001-142	1.85999052706261	1.55613549598376	0	0	0	0	0	0	0	0	537.2	0	0	0	0	268.6	805.8
1663	FEL025_E_GGACGTCGTGACGCCT	Post treatment	180	001-142	1.74548091107656	2.03263954930661	0	0	0	0	0	0	0	0	435.73	0	0	0	0	435.73	435.73
1664	FEL025_E_GGAGAACAGGTGATCG	Post treatment	180	001-142	1.49091273937244	0.190290084721666	227.95	0	0	0	0	0	0	0	0	0	0	0	0	0	227.95
1665	FEL025_E_GGAGAACCAGCCGTTG	Post treatment	180	001-142	1.37297305537862	1.81156953429203	0	0	0	0	0	0	0	0	266.24	0	0	0	0	0	0
1666	FEL025_E_GGAGAACTCTGGCCAG	Post treatment	180	001-142	0.857520114461215	2.25632968202937	0	0	0	0	0	0	0	0	0	0	0	0	0	0	0
1667	FEL025_E_GGATCTACAAGAGATT	Post treatment	180	001-142	1.5129058588658	0.765785134254644	0	0	0	0	0	0	0	0	205.47	0	0	0	0	205.47	205.47
1668	FEL025_E_GGATCTATCAGTGTGT	Post treatment	180	001-142	2.2304804685667	0.0156082804461065	536.84	0	0	134.21	0	0	0	0	134.21	0	0	0	0	0	268.42
1669	FEL025_E_GGATGTTGTGACTGAG	Post treatment	180	001-142	1.85036058180309	2.0368451426584	0	0	0	0	0	0	0	0	0	0	0	333.78	0	0	1335.11
1670	FEL025_E_GGCACGTAGGTCACAG	Post treatment	180	001-142	1.72429461221277	1.8827289972007	0	0	0	0	0	0	0	0	0	0	0	0	0	0	200.2
1671	FEL025_E_GGCGTCACATGACTTG	Post treatment	180	001-142	1.75534895268221	1.97712756632778	0	0	0	0	0	0	0	0	0	0	0	0	0	260.15	780.44
1672	FEL025_E_GGCTGTGTCCAAACCA	Post treatment	180	001-142	2.55907020728102	0.634646286266262	0	0	0	0	0	0	0	0	0	0	0	157.65	157.65	788.27	630.62
1673	FEL025_E_GGCTGTGTCCATCTGC	Post treatment	180	001-142	2.40201840183727	0.370743148191479	998.86	0	0	0	0	0	0	0	142.69	0	0	0	0	570.78	713.47
1674	FEL025_E_GGCTTGGAGTCCTACA	Post treatment	180	001-142	2.51602801537955	0.100309248384969	115.33	0	0	0	0	0	0	115.33	230.65	0	0	0	0	691.96	230.65
1675	FEL025_E_GGCTTGGGTGTGCTTA	Post treatment	180	001-142	1.51500135672499	1.60901014294957	635.59	0	0	0	0	0	0	0	0	0	0	0	211.86	0	635.59
1676	FEL025_E_GGCTTTCTCTCCAAGA	Post treatment	180	001-142	2.42228511031229	1.92453443812839	0	0	0	0	0	0	0	0	0	0	0	0	0	0	3562.95
1677	FEL025_E_GGGAAGTCAAGTGTCT	Post treatment	180	001-142	2.04188402738142	1.24997992618667	199.64	0	0	0	0	0	0	0	0	0	0	0	0	199.64	598.92
1678	FEL025_E_GGGAAGTCAGGTAGTG	Post treatment	180	001-142	1.34178955053508	1.89238242056276	0	0	0	0	0	0	0	0	0	0	0	0	0	594.18	0
1679	FEL025_E_GGGACCTTCTTTCAGT	Post treatment	180	001-142	1.51373649897892	1.31347326797887	0	0	0	0	0	0	0	0	523.29	0	0	0	0	261.64	1046.57
1680	FEL025_E_GGGAGATAGTCATCGT	Post treatment	180	001-142	1.86578759966167	0.437622084198963	0	0	0	0	0	0	0	0	0	0	0	0	0	0	666.59
1681	FEL025_E_GGGAGATCAACGATTC	Post treatment	180	001-142	1.18542941868942	2.30275441355846	0	0	0	0	0	0	0	285.47	0	0	0	0	0	0	856.41
1682	FEL025_E_GGGAGATGTGACGCCT	Post treatment	180	001-142	2.60296085084702	0.324922069710166	366.81	0	146.72	0	0	0	0	0	0	73.36	0	0	0	73.36	73.36
1683	FEL025_E_GGGAGTAAGCTCCACG	Post treatment	180	001-142	1.89902468480707	1.00660439916605	0	0	0	0	0	0	0	0	429.37	0	0	214.68	0	0	214.68
1684	FEL025_E_GGGCGTTGTGACACGA	Post treatment	180	001-142	2.69941927990852	0.682380362967528	0	0	0	0	0	0	0	313.19	0	0	0	0	0	208.79	208.79
1685	FEL025_E_GGGCGTTGTTAACAGA	Post treatment	180	001-142	2.32659340273916	1.31396804589459	0	0	0	0	0	0	0	0	571.1	0	0	0	0	571.1	1142.2
1686	FEL025_E_GGGCTACGTTAGAGAT	Post treatment	180	001-142	1.63493220996175	1.64471158451372	0	0	0	0	0	0	0	0	0	0	0	422.12	0	0	422.12
1687	FEL025_E_GGGCTCACACGGGCTT	Post treatment	180	001-142	1.33008019947801	0.513390220104423	0	0	0	0	0	0	0	0	0	0	0	0	0	0	486.62
1688	FEL025_E_GGGTATTCACGACAAG	Post treatment	180	001-142	1.41542336790105	1.93002424146278	0	0	0	0	0	0	0	0	0	0	0	0	0	0	0
1689	FEL025_E_GGGTATTGTGTTACAC	Post treatment	180	001-142	2.4234257306697	1.38426425649982	0	0	0	0	0	0	0	0	0	0	0	0	216.03	432.06	432.06
1690	FEL025_E_GGGTCTGCAAGAAACT	Post treatment	180	001-142	1.93846041713755	0.322682802088943	0	0	0	0	0	0	0	0	0	0	0	0	0	387.67	387.67
1691	FEL025_E_GGGTTATAGTTCAACC	Post treatment	180	001-142	2.35179547613761	0.0103375166008921	0	0	0	0	0	0	0	0	239.61	0	0	0	0	0	599.02
1692	FEL025_E_GGGTTTACAGGTTCCG	Post treatment	180	001-142	1.4692231035435	1.77038245473012	0	0	0	0	0	0	0	0	0	0	0	0	0	0	0
1693	FEL025_E_GGTAACTTCGTACACA	Post treatment	180	001-142	1.97315385735562	2.00404768091604	0	0	0	0	0	0	0	0	0	0	0	0	0	0	1387.44
1694	FEL025_E_GGTCACGCAAACTAAG	Post treatment	180	001-142	2.27472855096843	0.133465021245847	0	0	0	0	0	0	0	0	0	0	0	0	0	0	1185.77
1695	FEL025_E_GGTCACGTCCGTGTAA	Post treatment	180	001-142	2.57700348135114	1.52316577254015	0	0	0	0	0	0	0	0	0	0	0	0	0	213.63	213.63
1696	FEL025_E_GGTGAAGCAGCGGTCT	Post treatment	180	001-142	2.37071162627217	0.710356190149845	0	0	0	0	0	0	0	0	0	0	0	0	0	0	372.02
1697	FEL025_E_GGTGAAGCATTCTTCA	Post treatment	180	001-142	2.28027981511253	0.743296034977967	0	178.17	0	0	0	623.61	0	0	89.09	0	0	178.17	178.17	0	0
1698	FEL025_E_GGTTCTCTCAAAGGAT	Post treatment	180	001-142	1.5918944810442	0.441025215067022	0	0	0	0	0	0	0	0	0	0	0	599.16	0	0	299.58
1699	FEL025_E_GGTTCTCTCGTTACCC	Post treatment	180	001-142	2.33255797122303	-0.0237122021947919	0	0	0	0	101.7	0	0	0	0	0	0	0	0	101.7	406.79
1700	FEL025_E_GGTTGTAGTAACGTTC	Post treatment	180	001-142	2.232996992135	1.14551857306186	191.61	0	0	0	0	0	0	0	0	0	0	0	0	0	894.17
1701	FEL025_E_GTAACCACAATAGAGT	Post treatment	180	001-142	1.34547348507112	2.29846407307378	0	0	0	0	0	0	0	0	0	0	0	0	0	0	0
1702	FEL025_E_GTAACCACATAATGAG	Post treatment	180	001-142	2.33410791109332	0.453181262243614	128.24	0	0	0	0	0	0	128.24	128.24	0	0	128.24	0	128.24	897.67
1703	FEL025_E_GTAAGTCTCTTTCGAT	Post treatment	180	001-142	2.44250512870356	0.627636562388668	212.4	0	0	0	0	106.2	0	0	0	0	0	0	0	212.4	637.21
1704	FEL025_E_GTAATGCAGTAAGAGG	Post treatment	180	001-142	1.45007655974245	1.47585070944965	0	0	0	0	0	0	0	0	0	0	0	382.56	0	0	382.56
1705	FEL025_E_GTAATGCTCAGCTCTC	Post treatment	180	001-142	2.33090107503011	0.57251323969795	0	0	0	0	0	157.65	0	0	0	0	0	157.65	0	0	788.27
1706	FEL025_E_GTACAACTCCTATGGA	Post treatment	180	001-142	1.18947667454836	2.18597109154139	0	0	0	0	0	0	0	0	0	0	0	429.55	0	0	0
1707	FEL025_E_GTAGAGGTCATTACGG	Post treatment	180	001-142	2.22929445569275	0.947022745797259	0	0	0	0	0	0	0	0	0	0	0	224.32	0	0	1570.21
1708	FEL025_E_GTAGGAGCAGAAATTG	Post treatment	180	001-142	1.6223501031131	1.3664628044064	542.74	0	0	0	0	0	0	0	271.37	0	0	0	0	271.37	0
1709	FEL025_E_GTAGGTTCATGGTGGA	Post treatment	180	001-142	2.25371907914371	1.1309504279202	0	0	0	0	0	0	0	0	0	0	0	0	0	0	1049.32
1710	FEL025_E_GTATTGGCAAAGGATT	Post treatment	180	001-142	1.84403876078746	1.80962435356347	0	0	0	0	0	0	0	0	0	0	0	0	0	0	262.74
1711	FEL025_E_GTATTTCAGGGCCAAT	Post treatment	180	001-142	-0.524157502046866	0.500254000815119	0	0	0	0	0	0	0	0	0	0	0	0	0	405.35	1216.05
1712	FEL025_E_GTATTTCTCTGCATAG	Post treatment	180	001-142	1.35935245969858	2.50599674540832	0	0	0	0	0	0	0	0	0	0	0	0	0	0	663.79
1713	FEL025_E_GTCATCCCACTCCTTG	Post treatment	180	001-142	2.33989259013757	1.37636567825004	0	0	0	0	0	0	0	266.31	0	0	0	0	0	1331.56	1331.56
1714	FEL025_E_GTCATGAGTTCTATCT	Post treatment	180	001-142	2.5799083510403	0.699142907949392	129.58	0	0	0	0	0	0	0	0	0	0	0	0	777.5	259.17
1715	FEL025_E_GTCCACTCACGCTATA	Post treatment	180	001-142	2.18611122589427	1.94902062939115	0	0	0	0	0	0	0	0	412.71	0	0	0	412.71	412.71	825.42
1716	FEL025_E_GTCCACTTCCCGTAAA	Post treatment	180	001-142	1.89707631277271	1.80094755038286	0	0	0	0	0	0	0	0	0	0	0	0	0	0	0
1717	FEL025_E_GTCCTCACAAGATGTA	Post treatment	180	001-142	2.74495721421715	0.908260464347573	0	0	0	0	0	0	0	0	0	0	0	0	0	785.85	1964.64
1718	FEL025_E_GTCCTCAGTCAAATCC	Post treatment	180	001-142	2.3372031228189	0.38491841587379	2946.82	0	0	0	0	0	0	0	0	0	0	0	0	68.53	890.9
1719	FEL025_E_GTCGCGAGTGTGTGGA	Post treatment	180	001-142	0.777184601933478	1.83988683527527	0	0	0	0	0	0	0	0	0	0	0	0	0	0	258.93
1720	FEL025_E_GTCGTTCAGTCACTCA	Post treatment	180	001-142	0.0784552596613796	2.29051184510654	0	781.56	0	0	0	0	0	0	0	0	0	0	0	0	390.78
1721	FEL025_E_GTCGTTCTCACAGTGT	Post treatment	180	001-142	2.38205460768868	1.47506399097171	0	0	0	0	0	0	0	420.43	210.22	0	0	0	0	0	630.65
1722	FEL025_E_GTCTAGAAGCTGACTT	Post treatment	180	001-142	2.55129438463187	0.996844822778655	0	0	0	0	0	0	0	0	0	0	0	429.83	0	644.75	214.92
1723	FEL025_E_GTCTCACTCCGATCTC	Post treatment	180	001-142	2.34616071752278	0.642476964948144	0	0	0	0	0	0	0	0	212.63	0	212.63	0	0	212.63	212.63
1724	FEL025_E_GTCTGTCAGAAGCCAC	Post treatment	180	001-142	2.73668994545634	1.2777580028279	0	0	0	0	0	0	0	0	0	0	0	0	0	0	208.2
1725	FEL025_E_GTCTGTCGTAGATGTA	Post treatment	180	001-142	2.37838497228005	0.742407629250126	0	0	0	0	0	0	0	0	209.64	0	0	0	0	0	1048.22
1726	FEL025_E_GTCTTTAAGAAGTCTA	Post treatment	180	001-142	2.38064650467239	1.37097981444913	0	0	0	0	0	0	0	0	0	0	859.11	0	0	0	1718.21
1727	FEL025_E_GTGACGCAGTATGTAG	Post treatment	180	001-142	1.59583632264655	1.50876060600623	0	0	0	0	0	0	0	262.26	0	0	0	0	0	87.42	786.78
1728	FEL025_E_GTGACGCCAGTTCTAG	Post treatment	180	001-142	1.86543980484841	0.0838057173754536	0	0	0	0	0	0	0	0	0	0	0	195.5	0	195.5	195.5
1729	FEL025_E_GTGAGTTAGATTGTGA	Post treatment	180	001-142	1.44289061347234	2.36414486923148	0	0	0	0	0	0	0	0	0	0	0	0	0	325.95	651.89
1730	FEL025_E_GTGATGTGTACATACC	Post treatment	180	001-142	1.69927399805963	1.64285848003787	0	0	0	0	0	0	0	0	0	0	0	0	0	375.23	1125.7
1731	FEL025_E_GTGCACGCAAAGACTA	Post treatment	180	001-142	2.53121336114125	0.299077738778081	0	0	0	0	0	0	0	0	156.72	0	0	0	0	0	783.58
1732	FEL025_E_GTGCGTGTCAACTGGT	Post treatment	180	001-142	2.26451415664249	0.151231442722934	139.59	0	0	0	0	0	0	0	0	0	0	139.59	0	139.59	279.17
1733	FEL025_E_GTGCTGGAGTATAACG	Post treatment	180	001-142	2.29276383160575	0.0868740561303031	0	0	0	0	0	0	0	0	170.39	0	0	0	0	0	851.93
1734	FEL025_E_GTGCTTCAGATGATTG	Post treatment	180	001-142	2.61506130264659	0.820096799804753	65.51	0	0	0	0	458.6	0	65.51	65.51	0	0	0	0	131.03	720.65
1735	FEL025_E_GTGCTTCCAAGATCCT	Post treatment	180	001-142	0.757717238270574	2.20937737217711	0	0	0	0	0	0	0	0	0	0	0	0	0	0	870.32
1736	FEL025_E_GTGGAGATCTGAACGT	Post treatment	180	001-142	2.18048781323329	1.55104398998423	0	0	0	0	0	0	0	0	219.11	0	0	0	0	0	438.21
1737	FEL025_E_GTGGGAACACGCTGTG	Post treatment	180	001-142	1.84661315039424	1.6795162559652	0	0	0	0	0	0	0	0	0	0	0	0	0	0	750.56
1738	FEL025_E_GTGTAACAGTTCTCTT	Post treatment	180	001-142	2.3616443436012	1.4110932226434	0	0	0	0	0	0	0	0	211.86	211.86	0	0	0	0	0
1739	FEL025_E_GTGTAACCATGACACT	Post treatment	180	001-142	1.92933962657559	0.92957295645301	0	0	0	0	0	0	0	0	0	0	0	0	0	0	1481.48
1740	FEL025_E_GTGTGATGTCAGGTAG	Post treatment	180	001-142	2.16969328878849	-0.0455944716825733	0	0	0	0	0	0	0	0	0	0	0	0	0	0	415.63
1741	FEL025_E_GTGTGGCTCATTGCCC	Post treatment	180	001-142	2.21334776526657	0.110269823286281	0	0	0	0	0	0	0	0	0	0	0	0	0	0	387.3
1742	FEL025_E_GTGTGGCTCCGATCTC	Post treatment	180	001-142	2.6448944887674	0.281948017634139	163.61	0	0	0	0	0	0	0	163.61	0	0	81.81	0	81.81	245.42
1743	FEL025_E_GTGTTCCGTGTACATC	Post treatment	180	001-142	1.60950918059623	1.7751264561669	0	0	0	0	0	0	0	0	0	0	0	0	0	271.96	1087.84
1744	FEL025_E_GTTACAGAGGCACTCC	Post treatment	180	001-142	1.86322451965473	1.03042458240124	0	0	0	0	0	0	0	0	0	0	0	0	0	0	0
1745	FEL025_E_GTTACCCCATAGAATG	Post treatment	180	001-142	2.54311511931016	0.268942596006877	121.86	0	0	0	0	0	0	0	0	0	0	121.86	0	243.72	365.59
1746	FEL025_E_GTTACGACAAGACCGA	Post treatment	180	001-142	2.34771393061536	1.71544439193743	0	0	0	0	0	0	0	0	0	0	0	0	0	0	1587.55
1747	FEL025_E_GTTAGACCACGAAGAC	Post treatment	180	001-142	1.82430688375195	2.28815533210521	0	0	0	0	0	0	0	0	336.13	0	336.13	0	0	0	672.27
1748	FEL025_E_GTTAGACCAGCACCCA	Post treatment	180	001-142	2.36444616014672	1.69684841512377	0	0	0	0	0	90.85	0	0	0	0	0	0	0	454.26	181.7
1749	FEL025_E_GTTAGACCAGCTGTCG	Post treatment	180	001-142	1.60658644617278	1.07099072339017	0	0	0	0	0	0	0	0	0	0	0	0	0	0	1771.48
1750	FEL025_E_GTTCGCTAGTTGCATC	Post treatment	180	001-142	1.60078649781819	2.13019216844818	329.92	0	0	0	0	0	0	659.85	0	0	0	0	0	0	0
1751	FEL025_E_GTTGTAGCAAGGTACG	Post treatment	180	001-142	1.6273767018945	0.680350173788382	0	311.96	0	0	0	0	0	0	0	0	0	155.98	0	155.98	779.91
1752	FEL025_E_GTTGTAGCATTCACAG	Post treatment	180	001-142	1.85121498940236	1.72869051275864	0	0	0	0	0	0	0	0	0	0	0	0	0	0	209.91
1753	FEL025_E_GTTGTCCCACTCCTGT	Post treatment	180	001-142	2.5510971443756	0.398885764770859	699.3	0	0	0	0	63.57	0	0	317.86	63.57	0	0	127.15	127.15	190.72
1754	FEL025_E_GTTGTCCCAGATTCGT	Post treatment	180	001-142	2.30675780646112	1.76076760007318	4372.92	0	0	0	0	0	0	0	0	0	0	0	0	349.83	0
1755	FEL025_E_GTTGTCCGTCGAATTC	Post treatment	180	001-142	1.21079631512593	2.50771903407565	0	0	0	0	0	462.11	0	462.11	0	0	0	462.11	0	0	0
1756	FEL025_E_GTTGTGAAGTACTGTC	Post treatment	180	001-142	1.38706251705826	0.267803742310506	0	0	0	0	0	0	0	0	0	0	0	0	0	0	942.51
1757	FEL025_E_GTTGTGATCAGCTAGT	Post treatment	180	001-142	2.50762391364461	1.49938524896132	541.71	0	0	180.57	0	0	0	0	0	0	0	0	0	180.57	180.57
1758	FEL025_E_GTTTACTGTATACCCA	Post treatment	180	001-142	2.40377482067976	0.778545077343319	0	0	0	0	0	0	0	0	0	0	0	0	0	251.7	251.7
1759	FEL025_E_TAACACGCAACCACAT	Post treatment	180	001-142	2.68440446448312	0.394609802482049	0	148.35	0	0	0	0	0	0	0	0	0	0	0	0	2076.84
1760	FEL025_E_TAACTTCCACAGTACT	Post treatment	180	001-142	2.43319539834605	0.963953027391647	0	0	0	0	0	0	0	0	166.53	166.53	0	0	0	166.53	499.58
1761	FEL025_E_TAAGCCAAGCCGATTT	Post treatment	180	001-142	1.47886579500442	1.73976277169405	0	0	0	0	0	0	0	0	0	0	0	0	0	462	693
1762	FEL025_E_TAAGCGTGTGATATAG	Post treatment	180	001-142	2.30039343707545	0.150857863993976	0	0	0	0	0	0	0	0	0	0	0	356.76	0	0	178.38
1763	FEL025_E_TAATCTCCACCGTCTT	Post treatment	180	001-142	1.86560235280297	1.22412952413187	0	0	0	0	0	0	0	0	0	0	0	0	0	253.61	1521.68
1764	FEL025_E_TAATCTCGTAGTCCTA	Post treatment	180	001-142	2.58252210823261	0.946796302987101	0	0	0	0	0	0	0	0	0	0	0	0	0	0	1759.87
1765	FEL025_E_TAATTCCAGCGTCTCG	Post treatment	180	001-142	1.26757843005165	0.366920011006897	0	0	0	0	0	0	0	0	0	0	0	0	0	0	771.25
1766	FEL025_E_TACACCCAGATCCAAA	Post treatment	180	001-142	2.25702657460137	0.0576585249942044	0	0	0	0	0	0	0	0	172.86	0	0	345.72	172.86	0	691.44
1767	FEL025_E_TACACCCAGCTACTGT	Post treatment	180	001-142	2.6156106067129	1.42708267505086	0	0	0	0	0	0	0	0	0	0	0	0	0	0	367.99
1768	FEL025_E_TACACCCTCACCGGTG	Post treatment	180	001-142	2.39486907124212	0.112888984471011	604.96	0	0	0	0	0	0	0	0	0	0	0	0	100.83	0
1769	FEL025_E_TACATTCCAGCGAACA	Post treatment	180	001-142	2.24517458078007	1.62413696682243	0	0	0	0	0	0	0	0	0	0	0	432.25	0	648.37	864.49
1770	FEL025_E_TACCCACTCACGGACC	Post treatment	180	001-142	2.27542543381814	1.11780316750465	220.99	0	0	0	0	220.99	0	0	0	0	0	0	0	0	883.98
1771	FEL025_E_TACCCACTCGCTACAA	Post treatment	180	001-142	2.50815872501148	0.49802255286594	0	0	0	0	0	0	0	0	0	0	0	0	147.82	0	147.82
1772	FEL025_E_TACCGAAAGCTCCGAC	Post treatment	180	001-142	2.48120970981596	0.78734152839229	0	0	0	0	0	0	0	0	0	0	0	0	140.85	140.85	985.92
1773	FEL025_E_TACCGAACATAGTCGT	Post treatment	180	001-142	2.37544283339005	0.149996391573666	0	0	0	0	0	0	0	0	0	0	0	0	0	0	423.91
1774	FEL025_E_TACCGGGTCCACGTGG	Post treatment	180	001-142	2.24282630356021	0.807393317781875	0	0	0	0	0	0	0	0	0	0	0	0	0	4472.61	0
1775	FEL025_E_TACCGGGTCCTCTCTT	Post treatment	180	001-142	2.47589812657799	0.55064167533617	0	0	0	0	0	0	0	0	0	0	0	157.83	0	0	1420.45
1776	FEL025_E_TACGGGCAGAACTCCT	Post treatment	180	001-142	2.53140468043944	1.63554587324126	0	0	0	0	0	0	0	0	0	0	0	0	0	0	709.39
1777	FEL025_E_TACGGTAGTCAATCTG	Post treatment	180	001-142	2.77266739016623	0.427683245856946	0	0	0	0	0	0	0	0	0	0	0	0	0	138.5	831.02
1778	FEL025_E_TACGGTATCCAAATGC	Post treatment	180	001-142	1.43506896898436	2.13059216262824	0	0	0	0	0	0	0	0	247.1	0	0	0	0	0	494.19
1779	FEL025_E_TACGTCCCACGCTGAC	Post treatment	180	001-142	1.75362092269021	1.69964214468408	0	0	0	0	0	0	0	0	0	0	0	0	0	803.47	642.78
1780	FEL025_E_TACTTCAAGTACTGGG	Post treatment	180	001-142	1.83759387877295	0.542131417640575	0	0	0	0	339.56	0	0	0	0	0	0	0	0	0	1697.79
1781	FEL025_E_TAGACCAGTCCACTCT	Post treatment	180	001-142	2.58835993701289	1.42791325378831	574.38	0	0	0	0	0	0	0	0	0	0	0	0	574.38	861.57
1782	FEL025_E_TAGACCATCAGGTAAA	Post treatment	180	001-142	2.22314715780315	0.747102211228927	146.18	0	0	0	0	0	0	0	0	0	0	0	146.18	0	438.53
1783	FEL025_E_TAGAGTCAGGCCCGTT	Post treatment	180	001-142	2.51286008789915	1.37876166528695	0	0	0	0	0	0	0	141.68	283.37	0	0	0	0	0	425.05
1784	FEL025_E_TAGAGTCTCAGCACCG	Post treatment	180	001-142	2.23038494912369	0.701622183481793	0	0	0	0	0	0	0	0	0	0	0	0	0	0	417.36
1785	FEL025_E_TAGATCGCAGTGCGCT	Post treatment	180	001-142	1.70552669282202	1.07118665330299	0	0	0	0	0	0	0	0	223.61	0	0	0	0	0	670.84
1786	FEL025_E_TAGGTACAGCTTAAGA	Post treatment	180	001-142	2.36537383208333	0.733973043652247	160.62	0	0	0	0	0	0	0	0	0	0	0	0	160.62	803.08
1787	FEL025_E_TAGGTACAGTGAGGTC	Post treatment	180	001-142	1.28118520845736	2.38671266868567	0	0	0	0	0	0	0	0	0	0	434.59	0	0	0	2172.97
1788	FEL025_E_TAGGTACAGTGTAGTA	Post treatment	180	001-142	2.20727675345181	0.0181652011668106	780.52	0	0	0	0	0	0	0	0	0	156.1	0	0	312.21	936.62
1789	FEL025_E_TAGGTACGTAAGGCTG	Post treatment	180	001-142	2.221929293795	0.146739480739359	0	0	0	0	0	0	0	0	0	0	0	0	0	0	770.12
1790	FEL025_E_TAGGTTGCACAAGTGG	Post treatment	180	001-142	1.83896908658521	1.50199615056507	0	0	0	0	0	0	0	0	0	0	0	0	263.71	527.43	0
1791	FEL025_E_TAGGTTGCAGACCGCT	Post treatment	180	001-142	2.29775354042039	0.803793869855982	758.87	0	0	0	0	0	0	0	0	0	0	0	0	379.43	189.72
1792	FEL025_E_TAGTGCACAGTAGTGG	Post treatment	180	001-142	2.18407353057449	1.90502904806371	0	0	0	0	0	0	0	0	0	0	0	0	0	243.78	243.78
1793	FEL025_E_TATACCTCAGTCGGTC	Post treatment	180	001-142	1.9140213564512	1.38136894851757	0	0	0	0	0	0	0	0	0	0	0	0	0	0	309.6
1794	FEL025_E_TATATCCCAAGTACCT	Post treatment	180	001-142	2.39795047045375	0.308864978167305	3321.68	0	0	0	0	0	0	0	0	0	0	0	174.83	349.65	874.13
1795	FEL025_E_TATCAGGCAGCGTAGA	Post treatment	180	001-142	2.450124999781	1.06890593509006	0	0	0	0	0	0	0	0	0	0	0	0	0	185.15	370.3
1796	FEL025_E_TATCAGGCATGACTAC	Post treatment	180	001-142	1.94774023184414	1.73172879323132	0	0	0	0	0	0	0	0	0	0	0	0	0	0	747.94
1797	FEL025_E_TATCAGGGTTTGAAAG	Post treatment	180	001-142	1.93778212715948	1.09245586309234	0	0	0	0	0	0	0	0	0	0	0	0	0	0	171.85
1798	FEL025_E_TATCTGTAGGTATCTC	Post treatment	180	001-142	2.5622479892453	1.50126778096539	0	0	0	0	0	92.52	0	0	0	0	0	0	0	2220.58	1202.81
1799	FEL025_E_TATCTTGCACGCTGAC	Post treatment	180	001-142	1.46281328582185	1.39419788029452	0	0	0	0	0	0	0	0	464.9	0	0	0	0	0	464.9
1800	FEL025_E_TATCTTGGTATCAAGA	Post treatment	180	001-142	1.99937016979215	2.09122066367419	0	0	0	0	0	265.75	0	0	531.49	0	0	265.75	0	531.49	0
1801	FEL025_E_TATGTTCCACCCTAGG	Post treatment	180	001-142	2.50482607337568	1.34730132725131	886.52	0	0	0	0	0	0	0	0	0	0	0	0	0	531.91
1802	FEL025_E_TATGTTCCATCATCTT	Post treatment	180	001-142	1.4194771799195	2.13661063706994	0	0	0	0	0	0	0	0	0	0	0	0	0	570.78	285.39
1803	FEL025_E_TATTCCAGTATCGCAT	Post treatment	180	001-142	2.565370730093	1.40420589853431	0	0	0	0	0	0	0	0	0	0	0	0	155.88	0	155.88
1804	FEL025_E_TATTCCATCCCATAGA	Post treatment	180	001-142	2.46045042218826	0.645446292112306	0	0	0	0	0	0	0	0	398.17	0	0	0	199.08	0	995.42
1805	FEL025_E_TATTGCTTCTCGCTTG	Post treatment	180	001-142	1.17875591801302	2.4790198611464	0	0	0	0	0	0	0	0	0	0	0	0	0	0	246.12
1806	FEL025_E_TATTGGGGTGTGTGTT	Post treatment	180	001-142	2.44548378480836	1.36368915145139	528.45	0	0	0	0	0	0	0	0	0	0	176.15	0	352.3	176.15
1807	FEL025_E_TATTGGGTCTGCACCT	Post treatment	180	001-142	2.02523619757547	1.0859293094291	0	0	0	0	0	0	0	0	0	0	0	0	0	0	449.34
1808	FEL025_E_TCAAGACAGAGCATTA	Post treatment	180	001-142	2.48920988041907	0.495746371790103	0	0	0	0	0	0	0	0	0	0	0	0	0	0	1151.68
1809	FEL025_E_TCAAGACTCTTGGCTC	Post treatment	180	001-142	1.84291287224386	-0.260180750712107	395.8	0	0	0	0	0	0	0	0	0	0	0	0	0	395.8
1810	FEL025_E_TCAAGCAGTGAGTGAC	Post treatment	180	001-142	2.41301742202015	0.728280420655563	0	0	0	0	0	0	0	0	0	0	0	0	0	0	647.14
1811	FEL025_E_TCAAGCATCACTGAAC	Post treatment	180	001-142	1.94935353337106	2.32339885692744	0	258.4	0	0	0	0	0	0	0	0	0	0	0	258.4	0
1812	FEL025_E_TCAATTCCACGTCTCT	Post treatment	180	001-142	2.42795392219942	1.57582692308831	0	0	0	0	0	0	0	0	0	0	0	0	0	0	553.2
1813	FEL025_E_TCAATTCTCCGACATA	Post treatment	180	001-142	2.15340270170889	1.65233684593461	0	0	0	0	0	0	0	0	0	0	0	0	266.81	0	1600.85
1814	FEL025_E_TCACAAGGTCTGTCAA	Post treatment	180	001-142	2.2550535735996	0.328025132880622	0	0	0	0	0	0	0	0	0	0	0	0	0	0	1335.51
1815	FEL025_E_TCACATTCACAATGAA	Post treatment	180	001-142	2.33370498102718	0.564096891323891	1233.81	0	0	0	0	0	0	0	0	0	0	0	0	0	1233.81
1816	FEL025_E_TCACATTGTCCCTCAT	Post treatment	180	001-142	0.474574967514097	2.25067521575607	0	0	0	0	0	0	0	0	0	0	0	0	0	0	289.77
1817	FEL025_E_TCACGGGTCCTCTGCA	Post treatment	180	001-142	1.83861368107929	1.61992975438202	0	0	0	0	0	0	0	0	0	0	0	0	0	0	546.75
1818	FEL025_E_TCACTATAGCAGCCTC	Post treatment	180	001-142	1.33004090377837	1.3612939890077	0	0	0	0	0	0	0	0	0	0	0	0	0	0	485.2
1819	FEL025_E_TCACTCGCACACCGCA	Post treatment	180	001-142	1.67568271554325	1.23684788530813	0	0	0	0	0	0	0	0	0	0	0	0	0	0	652.46
1820	FEL025_E_TCAGCAAGTAATACCC	Post treatment	180	001-142	2.53088811291125	0.446790295212432	0	0	0	0	0	0	0	0	349.65	0	0	0	0	174.83	1048.95
1821	FEL025_E_TCAGCAAGTATCGAAA	Post treatment	180	001-142	2.30809961824062	1.6326696215491	0	0	0	0	0	0	0	300.93	0	0	0	0	0	0	601.87
1822	FEL025_E_TCAGCCTCACCGGCTA	Post treatment	180	001-142	1.95296880761399	0.152791004753636	0	0	0	0	0	0	0	0	0	0	0	0	0	0	406.61
1823	FEL025_E_TCAGCCTTCCTACCAC	Post treatment	180	001-142	1.66882565973382	1.46531538673827	0	0	0	0	0	0	0	0	189.83	0	0	0	0	189.83	569.48
1824	FEL025_E_TCAGGGCAGCTCTGTA	Post treatment	180	001-142	1.28529275368056	1.98842058316695	684.97	0	0	0	0	0	0	31.14	0	0	31.14	0	93.41	155.68	311.35
1825	FEL025_E_TCAGGGCAGGAGGTTC	Post treatment	180	001-142	2.33611594277511	0.0438618847433902	0	0	0	0	0	0	0	0	143.72	0	0	0	0	0	287.44
1826	FEL025_E_TCAGGTACAATGAAAC	Post treatment	180	001-142	0.374120362382161	2.07776022955208	0	0	0	0	0	0	0	0	0	0	0	300.75	0	0	601.5
1827	FEL025_E_TCAGTCCGTTCAAACC	Post treatment	180	001-142	2.21533170680348	0.533106782233772	0	0	0	0	0	0	343.52	0	0	0	0	0	0	343.52	687.05
1828	FEL025_E_TCAGTTTCACCTATCC	Post treatment	180	001-142	2.20538640650978	1.99182986821077	0	0	0	0	0	0	0	0	0	0	0	0	0	0	148.43
1829	FEL025_E_TCAGTTTGTGCATCTA	Post treatment	180	001-142	2.37407595304106	0.504287462808624	0	0	0	0	0	0	0	0	0	0	0	115.96	0	579.78	463.82
1830	FEL025_E_TCATCATGTAGTGTGG	Post treatment	180	001-142	1.91837617590014	0.417902339890877	0	0	0	0	0	0	0	0	357.78	0	0	0	0	0	357.78
1831	FEL025_E_TCATCCGCATATAGCC	Post treatment	180	001-142	2.36630866084102	0.191869420313211	0	0	0	0	0	0	0	0	0	0	0	276.28	0	0	828.84
1832	FEL025_E_TCATGAGCAAGATCCT	Post treatment	180	001-142	0.892496838674289	2.49808128705548	0	406.01	0	0	0	0	0	0	1218.03	0	0	0	0	406.01	0
1833	FEL025_E_TCATGCCTCTTGATTC	Post treatment	180	001-142	2.33767120913152	0.826481380704609	0	0	0	0	0	0	0	0	183.82	0	0	0	0	0	1286.76
1834	FEL025_E_TCATGGAGTGGCTCTG	Post treatment	180	001-142	0.230206438137397	1.04764452443612	0	0	0	0	0	0	0	0	0	0	0	0	0	413.05	413.05
1835	FEL025_E_TCATGTTGTAGGCAAC	Post treatment	180	001-142	1.92624680463894	1.48722095979864	0	0	0	0	0	0	0	0	0	319.59	0	0	0	319.59	319.59
1836	FEL025_E_TCATTGTAGAGGGCGA	Post treatment	180	001-142	2.31035192189279	0.426673383311852	0	0	0	0	0	0	0	0	0	0	0	0	0	938.26	375.3
1837	FEL025_E_TCCACCAAGGTCCGAA	Post treatment	180	001-142	1.68792438140394	1.92340518091557	0	0	0	0	0	0	0	0	340.25	0	0	0	0	0	0
1838	FEL025_E_TCCACGTAGCGAGAAA	Post treatment	180	001-142	1.82484601660671	1.99380118017935	0	0	0	0	0	0	0	0	0	0	0	338.18	0	0	1014.54
1839	FEL025_E_TCCACGTCAACACTAC	Post treatment	180	001-142	1.18854394031168	0.814731886126741	0	0	0	0	0	0	0	0	0	0	0	0	0	400.8	400.8
1840	FEL025_E_TCCACGTTCCTATTTG	Post treatment	180	001-142	1.43413881320161	1.72968659905167	0	0	0	0	0	0	0	0	0	0	0	0	0	0	1049.32
1841	FEL025_E_TCCATCGGTGGTACAG	Post treatment	180	001-142	1.07423314950708	2.1129911951635	0	464.47	0	0	0	0	0	0	0	0	0	0	464.47	0	464.47
1842	FEL025_E_TCCATCGGTTGGACCC	Post treatment	180	001-142	1.40431436272926	2.34900178076972	0	0	0	0	0	0	0	0	0	0	0	0	0	0	0
1843	FEL025_E_TCCATGCAGCCGTAAG	Post treatment	180	001-142	1.52684277500972	2.46772610756901	0	0	0	0	0	0	0	0	0	0	0	0	365.23	0	365.23
1844	FEL025_E_TCCATGCGTTGTGTAC	Post treatment	180	001-142	2.36814076894571	0.664842875211754	0	0	0	0	0	0	0	0	0	0	0	0	0	0	785.39
1845	FEL025_E_TCCCACAAGGTTGACG	Post treatment	180	001-142	1.38889783678707	1.90712474863242	0	0	0	0	0	0	0	0	0	0	0	0	0	0	0
1846	FEL025_E_TCCCAGTAGGACATCG	Post treatment	180	001-142	0.84208065039901	2.50310487975307	0	0	0	0	0	0	0	0	0	0	0	0	0	0	530.64
1847	FEL025_E_TCCCAGTAGGGCAACT	Post treatment	180	001-142	2.3261298193024	1.28666001982455	0	0	0	0	0	0	0	0	0	0	0	0	0	164.96	164.96
1848	FEL025_E_TCCGGGATCGAGCACC	Post treatment	180	001-142	2.57865953564546	0.742390308041382	0	0	0	0	0	195.89	0	0	195.89	0	0	0	0	195.89	2154.75
1849	FEL025_E_TCCTCCCTCTCGTCAC	Post treatment	180	001-142	2.02600876594855	2.08616546528454	0	0	0	0	0	0	0	0	0	0	0	0	0	0	614.06
1850	FEL025_E_TCCTCGAGTCTCAAGT	Post treatment	180	001-142	1.64116291308584	2.09667814397681	236.97	0	0	0	0	0	0	0	0	0	0	473.93	0	0	236.97
1851	FEL025_E_TCCTCTTTCACTCTTA	Post treatment	180	001-142	2.23878917231545	1.86890642516205	0	0	0	0	0	0	0	0	0	0	0	0	0	0	669.49
1852	FEL025_E_TCCTGCAAGGGAGGAC	Post treatment	180	001-142	2.1143832444447	1.80198491670739	0	0	0	0	0	0	0	0	0	0	0	0	0	0	0
1853	FEL025_E_TCCTTCTGTGCGGCTT	Post treatment	180	001-142	1.54938326958202	1.68563105906782	0	0	0	0	0	0	0	0	0	0	0	0	329.33	329.33	1152.64
1854	FEL025_E_TCCTTCTTCCATAGAC	Post treatment	180	001-142	2.57787242670693	0.297848132468942	0	0	0	0	0	0	0	0	0	0	0	0	0	858.96	2061.5
1855	FEL025_E_TCGAACAAGGAGAGGC	Post treatment	180	001-142	1.08044647895117	2.55008925633688	0	0	0	0	0	0	0	0	0	0	0	480.08	0	0	0
1856	FEL025_E_TCGAACAAGTATGAGT	Post treatment	180	001-142	2.04280148003296	-0.100447929819692	409.84	0	0	0	0	0	0	0	409.84	0	0	0	0	0	204.92
1857	FEL025_E_TCGACCTTCGTAGTGT	Post treatment	180	001-142	2.42415235596165	0.357719663048617	0	0	0	0	0	0	0	771.75	0	0	0	0	0	192.94	771.75
1858	FEL025_E_TCGCAGGCAGCGGATA	Post treatment	180	001-142	2.26949269968854	1.86628207066723	0	353.61	0	0	0	0	0	0	0	0	0	0	0	0	353.61
1859	FEL025_E_TCGCAGGTCCTATGGA	Post treatment	180	001-142	1.41780191479464	1.60677612887301	0	0	0	0	0	0	0	0	0	0	0	0	0	0	1104.36
1860	FEL025_E_TCGGATACATGGCTAT	Post treatment	180	001-142	2.57697175183678	0.530356732590318	3456.22	0	0	0	0	0	0	0	115.21	0	0	0	0	0	806.45
1861	FEL025_E_TCGGATAGTTAAGTCC	Post treatment	180	001-142	1.78999672553419	2.47037861042343	0	0	0	0	0	0	0	0	0	0	0	0	0	271.81	543.63
1862	FEL025_E_TCGGGACCAATCCTTT	Post treatment	180	001-142	1.59969415346472	1.05249727814626	0	0	0	0	0	0	0	0	0	0	0	0	0	0	275.41
1863	FEL025_E_TCGGTCTTCGCCTAGG	Post treatment	180	001-142	2.04422933923882	2.13953239117389	0	0	0	0	0	0	0	0	0	0	0	233.75	0	467.51	0
1864	FEL025_E_TCGTAGATCGAATCCA	Post treatment	180	001-142	1.57947090788021	2.06209667574612	0	0	0	0	0	0	0	0	0	0	0	0	0	0	2025.93
1865	FEL025_E_TCTAACTAGCGTGTCC	Post treatment	180	001-142	1.97566632100455	1.96063866912459	0	0	0	0	279.64	0	0	0	0	0	0	0	0	0	0
1866	FEL025_E_TCTACATAGCGATGGT	Post treatment	180	001-142	1.82006221716843	1.24732693701236	120.31	0	0	0	0	0	0	0	0	0	0	0	0	0	1082.77
1867	FEL025_E_TCTACATAGTGAATAC	Post treatment	180	001-142	1.81657723244284	0.33307824166386	108.25	0	0	0	0	108.25	0	0	0	0	0	108.25	0	324.75	649.49
1868	FEL025_E_TCTACATGTCTGATAC	Post treatment	180	001-142	1.83448876596264	1.45048786794361	0	0	0	0	0	174.46	0	0	0	0	0	174.46	0	0	348.92
1869	FEL025_E_TCTATACGTGGTCAAG	Post treatment	180	001-142	1.70690957229006	1.45299803569052	0	0	0	0	0	0	0	0	0	0	0	0	0	0	357.97
1870	FEL025_E_TCTATCAAGTCCCAGC	Post treatment	180	001-142	2.44169182122326	0.950928886210481	398.83	0	0	0	0	0	0	0	132.94	0	0	0	0	1196.49	664.72
1871	FEL025_E_TCTATCACATCGCTCT	Post treatment	180	001-142	1.59036941380669	1.46270712698816	0	0	0	0	0	0	0	0	0	0	0	0	0	222.77	519.79
1872	FEL025_E_TCTCACGCAAAGCACG	Post treatment	180	001-142	1.92037462498986	2.24175771087364	0	0	0	0	0	0	0	0	260.48	0	0	0	0	0	260.48
1873	FEL025_E_TCTCACGGTCAAAGCG	Post treatment	180	001-142	1.39937315308036	1.94145718694047	0	0	0	0	0	0	0	0	0	0	0	334.11	0	0	0
1874	FEL025_E_TCTCACGTCTTGCGCT	Post treatment	180	001-142	0.832328608390316	2.30704297630043	0	0	0	0	0	0	0	0	0	0	0	0	0	616.71	925.07
1875	FEL025_E_TCTCAGCAGGGTTAAT	Post treatment	180	001-142	2.23647538731624	1.80357735656011	0	0	0	0	0	0	0	0	0	0	0	0	0	231.64	694.93
1876	FEL025_E_TCTCAGCGTTGGTACT	Post treatment	180	001-142	0.127458255155031	1.51885110998516	0	0	0	0	0	0	0	242.28	0	0	0	121.14	0	0	484.55
1877	FEL025_E_TCTCCGAAGGTTCTAC	Post treatment	180	001-142	1.20309646869633	1.79731291615044	0	0	0	0	0	0	0	0	0	0	0	0	0	0	0
1878	FEL025_E_TCTCTGGAGTCGCGAA	Post treatment	180	001-142	-0.383542311778941	-1.53684733932642	0	0	0	0	0	0	0	0	0	0	0	0	0	0	706.88
1879	FEL025_E_TCTGCCATCGGAGCAA	Post treatment	180	001-142	2.44568603949074	0.128665509691741	3748.13	0	0	0	0	0	0	0	0	0	0	249.88	249.88	0	249.88
1880	FEL025_E_TCTGTCGTCGACCACG	Post treatment	180	001-142	1.37419673679401	1.50050146070624	0	0	0	0	0	0	0	0	0	0	0	0	0	0	382.26
1881	FEL025_E_TCTTCCTCACGTACAT	Post treatment	180	001-142	2.44765310218738	0.663731405377222	0	0	0	0	0	0	0	0	0	0	0	0	0	975.61	867.21
1882	FEL025_E_TCTTCCTTCGTGTCAA	Post treatment	180	001-142	2.6401456441095	0.342358126175894	154.8	0	0	0	0	0	0	0	154.8	0	0	154.8	0	0	464.4
1883	FEL025_E_TCTTGCGTCCACTTCG	Post treatment	180	001-142	2.41183827516561	0.653538344171498	0	0	0	0	0	0	0	0	190.66	0	0	0	0	0	190.66
1884	FEL025_E_TGACAGTAGAATACAC	Post treatment	180	001-142	2.39623210390393	0.4104597994452	4030.94	0	0	0	0	0	0	0	0	0	0	0	0	108.94	871.55
1885	FEL025_E_TGACAGTCAGGTCTCG	Post treatment	180	001-142	0.282160571593926	2.52697777447558	0	289.94	0	0	0	0	0	0	144.97	0	0	0	0	0	144.97
1886	FEL025_E_TGACAGTGTTAAGACA	Post treatment	180	001-142	0.992069925058273	2.28778711379804	0	0	0	0	0	0	0	0	0	0	0	0	0	0	0
1887	FEL025_E_TGACGCGGTAGGCTCC	Post treatment	180	001-142	2.27021642832613	1.01266961863446	0	0	0	0	0	0	0	0	293.34	0	0	0	0	0	2933.41
1888	FEL025_E_TGACGCGTCTGCGGAC	Post treatment	180	001-142	2.45739198829826	0.207999118472061	4716.13	0	0	0	0	0	0	0	181.39	0	0	181.39	0	181.39	362.78
1889	FEL025_E_TGAGCATGTACTGCGC	Post treatment	180	001-142	2.07159675320364	1.23469553966799	0	0	0	0	0	0	0	0	0	0	0	0	0	222.57	222.57
1890	FEL025_E_TGAGCGCAGGACAGTC	Post treatment	180	001-142	0.793800332473163	2.33397365685011	0	0	0	0	0	0	0	340.72	340.72	0	0	0	0	0	0
1891	FEL025_E_TGAGGGACACCTGATA	Post treatment	180	001-142	2.35250449728557	1.08063871295508	0	0	0	0	0	0	0	0	210.84	0	0	0	0	210.84	1686.7
1892	FEL025_E_TGAGGGACAGCTACCG	Post treatment	180	001-142	2.61426282689128	0.45563778933137	0	0	0	0	0	0	0	0	101.39	0	0	0	0	202.78	506.95
1893	FEL025_E_TGAGGGAGTCACTAGT	Post treatment	180	001-142	0.674927719636701	2.14235537497985	0	0	0	0	0	0	0	0	0	0	0	0	0	0	0
1894	FEL025_E_TGAGTCACACCACTGG	Post treatment	180	001-142	1.4044946746789	1.6993327312007	0	0	0	0	0	0	0	0	0	0	0	880.28	440.14	0	1760.56
1895	FEL025_E_TGATCAGTCTTGCGCT	Post treatment	180	001-142	2.13907753754801	0.15201192770622	574.8	0	71.85	0	0	0	0	0	71.85	0	0	0	0	71.85	1221.44
1896	FEL025_E_TGATCTTTCAATCTCT	Post treatment	180	001-142	1.44257783520485	2.09074787436387	0	0	0	0	0	290.78	0	0	0	0	0	0	290.78	0	1163.13
1897	FEL025_E_TGATGGTTCACCTCAC	Post treatment	180	001-142	2.20341559860262	1.02770985239872	792.6	0	0	0	0	0	0	0	0	0	0	0	264.2	0	0
1898	FEL025_E_TGATTCTAGACATCCT	Post treatment	180	001-142	2.5635586764407	0.333408201385824	0	0	0	0	0	0	0	0	0	0	0	0	0	109.83	439.32
1899	FEL025_E_TGATTTCGTCCCGGTA	Post treatment	180	001-142	1.99110353236938	2.04982557200267	0	0	0	0	0	0	0	0	0	0	0	0	0	0	628.14
1900	FEL025_E_TGCACGGAGCTTCATG	Post treatment	180	001-142	2.28057518129796	0.0998632271692576	191.39	0	0	0	0	0	0	0	0	0	0	191.39	0	0	1722.49
1901	FEL025_E_TGCAGTAGTGCTATTG	Post treatment	180	001-142	1.70379212585588	0.32276551669645	0	0	0	0	0	0	0	0	300.12	0	0	0	0	300.12	900.36
1902	FEL025_E_TGCATCCTCTAATTCC	Post treatment	180	001-142	1.28667650587653	1.88135876937456	0	0	0	0	0	0	0	0	0	0	0	110.89	0	110.89	221.78
1903	FEL025_E_TGCCGAGAGACTGAGC	Post treatment	180	001-142	2.631022210139	0.154189033188855	0	0	0	0	0	0	0	0	0	0	0	0	0	0	349.96
1904	FEL025_E_TGCGACGGTTGCATGT	Post treatment	180	001-142	1.84743499197082	0.886071093535819	0	0	0	0	0	0	0	250.44	0	0	0	0	0	0	250.44
1905	FEL025_E_TGCGATAAGAGTTGAT	Post treatment	180	001-142	2.16175109812031	1.74329860230154	0	0	0	0	0	203.92	0	0	0	0	0	0	0	0	815.66
1906	FEL025_E_TGCGGCATCCTTACCG	Post treatment	180	001-142	1.46810763150466	1.26818052884234	0	0	0	0	0	251.64	0	0	0	0	0	0	0	251.64	754.91
1907	FEL025_E_TGCTCGTCACCTAAAC	Post treatment	180	001-142	1.77990373314858	1.73691478352767	0	0	0	0	0	0	0	0	0	0	0	0	276.4	552.79	276.4
1908	FEL025_E_TGCTGAATCGAGAATA	Post treatment	180	001-142	1.86913511316154	1.40169320762688	462.64	0	0	0	0	0	0	0	0	0	0	0	0	0	0
1909	FEL025_E_TGGAGAGGTCCGGATC	Post treatment	180	001-142	2.08132355666965	1.65009033632627	0	0	0	0	0	0	0	0	0	0	0	0	0	0	1990.71
1910	FEL025_E_TGGAGGAGTTACACAC	Post treatment	180	001-142	-0.0639113688402968	-0.489967600148569	1389.53	0	0	0	0	0	0	0	0	0	0	0	0	0	231.59
1911	FEL025_E_TGGAGGATCACTCCGT	Post treatment	180	001-142	2.45597160402456	1.21084233718419	0	340.25	0	0	0	0	0	0	0	0	0	0	0	0	340.25
1912	FEL025_E_TGGATCACACAGTCCG	Post treatment	180	001-142	2.3959705546976	1.04234828323215	0	0	0	0	0	0	0	0	0	0	0	0	0	128.62	1157.56
1913	FEL025_E_TGGCGTGCAACACGAG	Post treatment	180	001-142	1.12801424857848	1.67720634764623	0	0	0	0	0	0	0	0	0	0	0	0	0	0	487.33
1914	FEL025_E_TGGGAAGCACAGTCAT	Post treatment	180	001-142	2.12131899900952	1.5799376028173	0	0	0	0	0	0	0	0	0	0	0	0	0	214.92	429.83
1915	FEL025_E_TGGGAAGTCAGGAGAC	Post treatment	180	001-142	1.74481181599046	1.76016552709573	0	0	0	0	0	0	0	0	550.06	0	0	0	275.03	0	275.03
1916	FEL025_E_TGGGATTCACTGTGAT	Post treatment	180	001-142	1.49762345739012	1.61393748767829	0	0	0	0	0	0	0	0	0	0	0	0	0	0	0
1917	FEL025_E_TGGTGATTCTACTGAG	Post treatment	180	001-142	1.26042254883968	0.398086313275896	0	0	0	0	0	0	0	0	0	0	0	0	0	0	925.07
1918	FEL025_E_TGTAACGGTGTGCTTA	Post treatment	180	001-142	2.51230185513982	1.08365250977035	204.5	0	0	0	0	0	0	204.5	0	0	0	0	0	204.5	409
1919	FEL025_E_TGTAACGGTGTTTGCA	Post treatment	180	001-142	1.78810256547379	1.71247533349286	0	0	0	0	0	0	0	0	372.58	0	0	0	0	372.58	372.58
1920	FEL025_E_TGTCCACCAGCCTACG	Post treatment	180	001-142	2.26730214873626	1.63730581238603	0	0	0	0	0	0	0	0	0	0	0	0	0	0	624.8
1921	FEL025_E_TGTCCACTCACTTATC	Post treatment	180	001-142	1.97411903445919	0.946984767572394	0	0	0	0	0	0	0	0	0	0	0	0	0	843.17	843.17
1922	FEL025_E_TGTCCACTCTCTCTAA	Post treatment	180	001-142	2.63227827626409	0.630229714556086	0	0	0	0	0	0	0	0	0	0	0	0	0	273.97	1917.81
1923	FEL025_E_TGTCCCACACCGTGAC	Post treatment	180	001-142	1.94919528151537	-0.140377910773206	0	0	0	0	0	0	0	0	0	0	0	0	148.59	297.18	891.53
1924	FEL025_E_TGTCCTGGTCCTTTGC	Post treatment	180	001-142	2.35890849496085	0.62136956247881	0	0	0	0	0	0	0	0	213.22	213.22	0	0	0	0	852.88
1925	FEL025_E_TGTGAGTAGGCATGCA	Post treatment	180	001-142	2.4313588485943	0.276422340421917	425.8	0	0	0	0	0	0	0	0	0	0	0	0	1916.12	1916.12
1926	FEL025_E_TGTGTGATCCAACTAG	Post treatment	180	001-142	0.848858401498982	1.76638545486474	0	0	0	0	0	0	0	0	0	0	0	0	0	0	348.92
1927	FEL025_E_TGTTCATGTCTTACTT	Post treatment	180	001-142	2.06328754014258	1.77326628833779	0	0	0	0	0	0	0	0	245.22	0	0	0	0	735.65	245.22
1928	FEL025_E_TGTTCCGCAGTGGTGA	Post treatment	180	001-142	1.97443829265779	0.453552650865703	0	0	0	0	0	0	0	0	172.12	0	0	344.23	0	0	1032.7
1929	FEL025_E_TGTTCTATCAAATGCC	Post treatment	180	001-142	2.14759862167912	1.46723406185514	0	0	0	0	0	0	0	0	0	0	0	0	0	0	591.72
1930	FEL025_E_TTAATCCGTCCCTAAA	Post treatment	180	001-142	1.80581818374572	2.49809973196584	0	0	0	0	0	0	0	0	0	0	0	0	0	0	0
1931	FEL025_E_TTAATCCTCTACTGAG	Post treatment	180	001-142	1.6024204483006	1.85827988384518	0	0	0	0	0	0	0	0	162.39	0	0	0	0	0	649.56
1932	FEL025_E_TTACCATCACCGTCGA	Post treatment	180	001-142	2.741925647016	0.450192015964516	0	0	0	0	0	0	0	0	0	0	0	0	0	88.08	616.58
1933	FEL025_E_TTACCATCAGATTAAG	Post treatment	180	001-142	2.33806446390349	0.0783496582698932	500.08	0	0	0	0	0	0	0	0	0	0	0	0	333.39	666.78
1934	FEL025_E_TTACCATGTACTTGTG	Post treatment	180	001-142	1.5555672796894	1.73179507023849	0	0	0	0	0	0	0	0	0	0	0	0	0	0	0
1935	FEL025_E_TTACCGCCAGACATCT	Post treatment	180	001-142	2.10140627093235	1.47071030905577	0	0	0	0	0	0	0	0	178.86	0	0	0	0	0	0
1936	FEL025_E_TTACGTTCAACCTATG	Post treatment	180	001-142	1.69981822854201	2.14854808722766	0	0	0	0	0	0	0	0	0	0	0	0	0	0	974.09
1937	FEL025_E_TTAGTCTAGTCAAGCG	Post treatment	180	001-142	0.0870618209175405	-0.446929305940996	0	0	0	0	0	0	0	0	0	0	0	0	0	0	904.57
1938	FEL025_E_TTAGTCTGTCACAATC	Post treatment	180	001-142	1.0450908539898	1.70374659484269	0	0	0	0	0	0	0	0	0	0	0	0	0	0	1437.47
1939	FEL025_E_TTCAATCTCGGCCCAA	Post treatment	180	001-142	1.78846808367968	0.162029568572188	0	0	0	0	0	0	0	0	0	0	0	0	0	0	424.81
1940	FEL025_E_TTCACGCTCGCTAATG	Post treatment	180	001-142	2.08779878359726	0.399211385065383	0	0	0	0	0	0	0	0	0	0	0	0	0	0	387.97
1941	FEL025_E_TTCAGGATCGTCGACG	Post treatment	180	001-142	2.10922295351862	1.32856436633688	0	0	0	0	0	0	0	243.78	0	0	0	0	0	0	0
1942	FEL025_E_TTCATTGCATGTTCAG	Post treatment	180	001-142	1.95483033303788	1.70204265757279	0	0	0	0	0	0	0	0	0	0	0	0	0	95.95	287.85
1943	FEL025_E_TTCCTCTAGACTACCT	Post treatment	180	001-142	2.13144721765353	1.27775717998559	0	0	0	0	0	0	0	0	0	0	0	0	0	2082.61	694.2
1944	FEL025_E_TTCCTTCTCTTCACAT	Post treatment	180	001-142	1.66975322278056	1.27762487757442	0	0	0	0	0	0	0	161.06	161.06	0	0	0	0	322.11	161.06
1945	FEL025_E_TTCGCTGAGCACGTCC	Post treatment	180	001-142	1.28278239271687	2.25255681507728	0	0	0	0	0	0	0	456.83	456.83	0	0	0	0	0	0
1946	FEL025_E_TTCTCTCAGATGTAGT	Post treatment	180	001-142	2.26224586412838	0.899766502218306	0	0	0	0	0	0	0	0	0	0	0	0	0	173.04	346.08
1947	FEL025_E_TTCTCTCAGGATTTGA	Post treatment	180	001-142	2.23669564747548	0.0525668355233284	2932.07	0	0	0	0	0	0	0	162.89	0	0	0	0	0	325.79
1948	FEL025_E_TTCTCTCTCCGTCACT	Post treatment	180	001-142	2.51288515781985	0.235875452452807	0	0	0	0	0	0	0	0	0	0	0	0	0	0	624.48
1949	FEL025_E_TTCTGTAAGCGATTCT	Post treatment	180	001-142	2.46583992079799	0.694397216110386	369.09	0	0	0	0	0	0	123.03	0	0	0	0	0	369.09	369.09
1950	FEL025_E_TTCTGTACAATCAGCT	Post treatment	180	001-142	1.75271328866179	1.58024740226902	0	0	0	0	0	0	0	0	0	202.72	202.72	202.72	0	0	405.43
1951	FEL025_E_TTCTTCCAGCTCTGTA	Post treatment	180	001-142	1.81670770318689	1.51368329756229	316.26	0	0	0	0	0	0	0	0	0	0	0	0	632.51	632.51
1952	FEL025_E_TTCTTCCTCTAAGAAG	Post treatment	180	001-142	2.41622644894508	1.3447741705191	0	0	0	0	0	0	0	0	0	0	0	0	0	238.15	2381.52
1953	FEL025_E_TTGAACGCAGAGGAAA	Post treatment	180	001-142	1.84860172735511	1.78147485253912	0	0	0	0	0	0	0	0	0	0	0	0	0	610.31	610.31
1954	FEL025_E_TTGAGTGGTTGCTCGG	Post treatment	180	001-142	2.49200493169755	1.09244285756422	0	0	0	0	0	181.95	0	0	0	0	0	181.95	0	0	1273.65
1955	FEL025_E_TTGATGGAGATGAACT	Post treatment	180	001-142	1.27159481632074	2.25051035620672	0	0	0	0	0	0	0	437.64	437.64	0	0	437.64	0	437.64	0
1956	FEL025_E_TTGATGGCAAAGCGTG	Post treatment	180	001-142	1.79946432457217	1.35521167234608	222.02	0	0	0	0	0	0	0	0	0	0	0	0	444.05	1776.2
1957	FEL025_E_TTGGATGCATACGCAT	Post treatment	180	001-142	1.5231710664548	2.03430436844298	0	0	0	0	0	0	0	0	0	0	0	0	0	0	822.71
1958	FEL025_E_TTGGGTAAGTGGTCAG	Post treatment	180	001-142	1.32139332802437	1.48284746109841	0	0	0	0	0	0	0	0	0	0	0	479.5	0	0	719.25
1959	FEL025_E_TTGGTTTAGTGCTACT	Post treatment	180	001-142	2.13946318782207	1.69639372301525	171.97	0	0	0	0	0	0	0	0	0	0	0	0	0	1031.81
1960	FEL025_E_TTGGTTTTCGCGGACT	Post treatment	180	001-142	2.69226288361264	1.64017222671301	0	0	0	0	0	0	0	0	0	0	0	0	0	235.79	1178.97
1961	FEL025_E_TTGTGGATCCCGAAAT	Post treatment	180	001-142	2.53466993524693	1.34792132405548	0	0	0	0	0	0	0	245.46	0	0	0	0	0	0	736.38
1962	FEL025_E_TTGTGTTCAAATACAG	Post treatment	180	001-142	1.26517968798101	2.02378521469934	185.69	0	0	61.9	0	0	0	0	0	0	0	0	185.69	61.9	433.28
1963	FEL025_E_TTGTGTTGTGCAACAG	Post treatment	180	001-142	1.65965858458096	1.85824607033254	0	0	0	0	0	0	0	0	0	0	0	0	0	0	1116.38
1964	FEL025_E_TTGTTGTAGTCGGGAT	Post treatment	180	001-142	1.76501674701819	1.6610482662575	0	0	0	0	0	0	0	0	426.26	0	0	0	0	0	1278.77
1965	FEL025_E_TTGTTGTTCGGTAAGG	Post treatment	180	001-142	2.35195202753103	1.62020777338113	0	0	0	0	0	0	0	0	225.84	0	0	0	0	225.84	677.51
1966	FEL025_E_TTTACCAAGTATAGAC	Post treatment	180	001-142	1.91353232029455	-0.013724287659851	0	0	0	0	0	0	0	0	0	0	0	0	0	346.98	0
1967	FEL025_E_TTTAGTCTCAACACCA	Post treatment	180	001-142	2.40530648302138	1.70047602628444	0	0	0	0	0	0	0	0	0	0	0	0	0	0	1452.43
1968	FEL025_E_TTTAGTCTCTCCCATG	Post treatment	180	001-142	2.36647215110146	1.29898101410349	0	0	0	0	0	0	0	0	0	0	0	0	0	239.58	718.74
1969	FEL025_E_TTTATGCAGGAACGAA	Post treatment	180	001-142	2.27908418808271	0.682391333375052	0	0	0	0	0	0	0	158.58	0	0	0	0	0	158.58	634.32
1970	FEL025_E_TTTCATGGTCTTACAG	Post treatment	180	001-142	-0.577133377714832	-1.64020979177398	3629.76	0	0	0	0	0	0	0	0	0	0	0	0	0	453.72
1971	FEL025_E_TTTCGATCACCGAATT	Post treatment	180	001-142	2.08243563206563	2.18470740197583	0	0	0	0	0	0	0	0	0	0	0	0	0	0	581.73
1972	FEL025_E_TTTGACTTCAGTCATG	Post treatment	180	001-142	2.15683577479008	1.05574097993478	0	0	0	262.81	0	0	0	0	0	0	0	0	0	525.62	1051.25
1973	FEL025_E_TTTGGAGCAGGGTCTC	Post treatment	180	001-142	1.1415445817607	0.886678662746033	0	0	0	0	0	0	0	0	0	0	0	0	0	0	419.11
1974	FEL025_E_TTTGGAGTCCACACAA	Post treatment	180	001-142	2.18340861240227	1.21183532466507	256.97	0	0	0	0	0	0	0	0	0	0	0	0	0	0
1975	FEL025_E_TTTGGTTGTAGCTCGC	Post treatment	180	001-142	2.40641544176397	0.839392494425985	0	0	0	0	0	0	0	0	0	0	0	0	0	156.37	1407.35
1976	FEL025_E_TTTGGTTGTAGTGATA	Post treatment	180	001-142	1.73634855343285	0.423485880294134	0	0	0	0	0	0	0	0	0	0	0	0	0	694.93	347.46
1977	FEL025_S_AAACCCAAGTATGACA	Pre treatment	0	001-142	0.330062487987125	2.16822949582115	1345.9	0	0	0	0	0	0	0	0	0	0	0	448.63	448.63	0
1978	FEL025_S_AAAGGATAGGATGAGA	Pre treatment	0	001-142	-0.917430851065086	1.03468964278615	0	0	0	0	0	0	0	0	0	0	0	0	0	0	0
1979	FEL025_S_AAAGGATCACCATATG	Pre treatment	0	001-142	-0.739904712686725	2.05988367029157	0	0	0	0	0	0	0	0	0	0	0	0	0	0	562.43
1980	FEL025_S_AAAGGGCGTGGCTCTG	Pre treatment	0	001-142	-1.50111873978819	-1.38787544973491	0	0	0	0	0	0	0	0	453.1	0	0	0	0	453.1	0
1981	FEL025_S_AAAGTCCGTTCGGCCA	Pre treatment	0	001-142	-0.916601723157724	-1.99626175539061	0	0	0	0	0	0	0	0	277.47	0	0	0	0	0	0
1982	FEL025_S_AACAAAGCAGAGTAAT	Pre treatment	0	001-142	-0.997350502842906	-0.841952559444855	0	0	0	0	0	0	0	0	1226.24	0	0	0	0	613.12	0
1983	FEL025_S_AACAACCGTGAGCCAA	Pre treatment	0	001-142	-0.545616997071337	0.335851251139839	0	0	0	0	0	0	0	0	0	0	0	0	0	0	646.73
1984	FEL025_S_AACAACCTCCGATAGT	Pre treatment	0	001-142	0.0960108347610452	2.17152682404209	0	0	0	0	0	0	0	0	430.48	0	0	0	0	0	430.48
1985	FEL025_S_AACAGGGGTGCAGATG	Pre treatment	0	001-142	-0.0298670607064772	1.11536921023638	0	0	0	0	0	0	0	0	163.69	0	0	163.69	0	0	0
1986	FEL025_S_AACCCAACACGCCACA	Pre treatment	0	001-142	-0.441496701622085	-0.138124750603352	0	0	0	0	0	0	0	0	0	0	0	0	0	203.79	203.79
1987	FEL025_S_AACGTCAAGAAACCAT	Pre treatment	0	001-142	-0.743994720132872	1.61896048721646	0	0	0	0	0	0	0	310.17	0	0	0	0	0	0	0
1988	FEL025_S_AATAGAGAGCATCAGG	Pre treatment	0	001-142	-1.06967532502867	-0.313831763166574	0	0	0	0	0	0	0	0	445.83	0	0	0	0	0	0
1989	FEL025_S_AATCGACGTCTATGAC	Pre treatment	0	001-142	-0.88100280647833	-0.883262095268824	0	157.28	0	0	0	0	0	0	629.13	0	0	157.28	0	0	0
1990	FEL025_S_AATCGACTCTTCCAGC	Pre treatment	0	001-142	-1.00794153396891	-1.00793958996302	0	0	0	0	0	0	0	0	0	0	0	0	0	0	0
1991	FEL025_S_AATGGCTGTTGGAGGT	Pre treatment	0	001-142	-1.29056218134728	-1.04698325052334	0	0	0	0	0	0	0	0	0	0	0	0	0	0	277.09
1992	FEL025_S_AATTCCTTCTGCGGAC	Pre treatment	0	001-142	-0.701551354153946	1.55871010692147	0	0	0	0	0	0	0	0	0	0	0	0	0	0	770.71
1993	FEL025_S_ACAACCAAGGACGGAG	Pre treatment	0	001-142	-1.14447081343328	-0.410803946521683	0	0	0	0	0	0	0	0	0	232.99	0	0	0	0	0
1994	FEL025_S_ACAAGCTGTCACAGTT	Pre treatment	0	001-142	-1.66703171496319	-1.38601782732961	0	0	0	451.06	0	0	0	0	0	0	0	0	0	0	0
1995	FEL025_S_ACACGCGCAAGCTGCC	Pre treatment	0	001-142	0.582953815280418	2.34426851938942	0	0	0	0	0	0	0	0	0	0	0	0	0	0	0
1996	FEL025_S_ACAGCCGAGATCCCAT	Pre treatment	0	001-142	-0.701761566486992	1.71974681504359	0	0	0	0	0	0	0	0	379.36	0	0	0	0	0	379.36
1997	FEL025_S_ACATCCCCATTCGGGC	Pre treatment	0	001-142	0.164718701420315	2.15642226866095	0	0	0	0	0	0	0	0	0	0	0	0	0	0	0
1998	FEL025_S_ACATCCCGTGAGAACC	Pre treatment	0	001-142	-0.183797449942349	2.17470442542471	0	0	0	0	0	0	0	0	0	0	204.96	0	0	0	0
1999	FEL025_S_ACATGCACATAGTCGT	Pre treatment	0	001-142	-0.928228983033691	1.32812789621752	0	0	0	0	0	0	0	0	0	0	0	0	0	0	0
[truncated: 13,909 more rows]
