# Supplementary material for: Blocking cancer-fibroblast mutualism inhibits proliferation of endocrine therapy resistant breast cancer
Source: Mol Syst Biol. 2025 May 8;21(7):825–55. doi: 10.1038/s44320-025-00104-6 (PMC12222798; doi:10.1038/s44320-025-00104-6)
Supplement: Supplementary file 8 — Source data Fig. 3 [file 44320_2025_104_MOESM8_ESM.zip › Figure 3/SourceData_Figure_3E_qPCR TGFBeta fibroblast priming.csv]

	X	Well	Well.Position	cell	culutre.type	treatment	cDNA.number	genes	CT	EQ.Ct.Mean	EQ.Ct.SE
1	1	1	A1	CAF1	2D 96hrs	control	1	RPLP0_	19.009	17.803	0.113
2	2	2	A2	CAF1	2D 96hrs	control	1	RPLP0_	18.91	17.803	0.113
3	3	3	A3	CAF1	2D 96hrs	control	2	RPLP0_	18.847	17.803	0.113
4	4	4	A4	CAF1	2D 96hrs	control	2	RPLP0_	18.969	17.803	0.113
5	5	5	A5	CAF1	2D 96hrs	control	3	RPLP0_	18.827	17.803	0.113
6	6	6	A6	CAF1	2D 96hrs	control	3	RPLP0_	18.755	17.803	0.113
7	7	7	A7	CAF1	2D 96hrs	TGFb1 20ng/mL	4	RPLP0_	19.201	17.803	0.113
8	8	8	A8	CAF1	2D 96hrs	TGFb1 20ng/mL	4	RPLP0_	19.258	17.803	0.113
9	9	9	A9	CAF1	2D 96hrs	TGFb1 20ng/mL	5	RPLP0_	19.436	17.803	0.113
10	10	10	A10	CAF1	2D 96hrs	TGFb1 20ng/mL	5	RPLP0_	19.396	17.803	0.113
11	11	11	A11	CAF1	2D 96hrs	TGFb1 20ng/mL	6	RPLP0_	19.106	17.803	0.113
12	12	12	A12	CAF1	2D 96hrs	TGFb1 20ng/mL	6	RPLP0_	19.119	17.803	0.113
13	13	13	A13	CAF2	2D 96hrs	control	7	RPLP0_	NA	17.803	0.113
14	14	14	A14	CAF2	2D 96hrs	control	7	RPLP0_	19.715	17.803	0.113
15	15	15	A15	CAF2	2D 96hrs	control	8	RPLP0_	18.811	17.803	0.113
16	16	16	A16	CAF2	2D 96hrs	control	8	RPLP0_	18.862	17.803	0.113
17	17	17	A17	CAF2	2D 96hrs	control	9	RPLP0_	18.924	17.803	0.113
18	18	18	A18	CAF2	2D 96hrs	control	9	RPLP0_	19.065	17.803	0.113
19	19	19	A19	CAF2	2D 96hrs	TGFb1 20ng/mL	10	RPLP0_	19.352	17.803	0.113
20	20	20	A20	CAF2	2D 96hrs	TGFb1 20ng/mL	10	RPLP0_	19.426	17.803	0.113
21	21	21	A21	CAF2	2D 96hrs	TGFb1 20ng/mL	11	RPLP0_	20.913	17.803	0.113
22	22	22	A22	CAF2	2D 96hrs	TGFb1 20ng/mL	11	RPLP0_	21.15	17.803	0.113
23	23	23	A23	CAF2	2D 96hrs	TGFb1 20ng/mL	12	RPLP0_	20.206	17.803	0.113
24	24	24	A24	CAF2	2D 96hrs	TGFb1 20ng/mL	12	RPLP0_	20.082	17.803	0.113
25	25	25	B1	CAF3	2D 96hrs	control	13	RPLP0_	19.86	17.803	0.113
26	26	26	B2	CAF3	2D 96hrs	control	13	RPLP0_	19.859	17.803	0.113
27	27	27	B3	CAF3	2D 96hrs	control	14	RPLP0_	20.072	17.803	0.113
28	28	28	B4	CAF3	2D 96hrs	control	14	RPLP0_	20.089	17.803	0.113
29	29	29	B5	CAF3	2D 96hrs	control	15	RPLP0_	19.728	17.803	0.113
30	30	30	B6	CAF3	2D 96hrs	control	15	RPLP0_	19.701	17.803	0.113
31	31	31	B7	CAF3	2D 96hrs	TGFb1 20ng/mL	16	RPLP0_	19.811	17.803	0.113
32	32	32	B8	CAF3	2D 96hrs	TGFb1 20ng/mL	16	RPLP0_	19.741	17.803	0.113
33	33	33	B9	CAF3	2D 96hrs	TGFb1 20ng/mL	17	RPLP0_	19.615	17.803	0.113
34	34	34	B10	CAF3	2D 96hrs	TGFb1 20ng/mL	17	RPLP0_	19.443	17.803	0.113
35	35	35	B11	CAF3	2D 96hrs	TGFb1 20ng/mL	18	RPLP0_	19.615	17.803	0.113
36	36	36	B12	CAF3	2D 96hrs	TGFb1 20ng/mL	18	RPLP0_	19.443	17.803	0.113
37	37	1	A1	CAF4	2D 96hrs	control	19	RPLP0_	20.312	22.36	0.478
38	38	2	A2	CAF4	2D 96hrs	control	19	RPLP0_	20.198	22.36	0.478
39	39	3	A3	CAF4	2D 96hrs	control	20	RPLP0_	21.096	22.36	0.478
40	40	4	A4	CAF4	2D 96hrs	control	20	RPLP0_	20.44	22.36	0.478
41	41	5	A5	CAF4	2D 96hrs	control	21	RPLP0_	20.146	22.36	0.478
42	42	6	A6	CAF4	2D 96hrs	control	21	RPLP0_	20.137	22.36	0.478
43	43	7	A7	CAF4	2D 96hrs	TGFb1 20ng/mL	22	RPLP0_	20.41	22.36	0.478
44	44	8	A8	CAF4	2D 96hrs	TGFb1 20ng/mL	22	RPLP0_	20.327	22.36	0.478
45	45	9	A9	CAF4	2D 96hrs	TGFb1 20ng/mL	23	RPLP0_	20.581	22.36	0.478
46	46	10	A10	CAF4	2D 96hrs	TGFb1 20ng/mL	23	RPLP0_	20.325	22.36	0.478
47	47	11	A11	CAF4	2D 96hrs	TGFb1 20ng/mL	24	RPLP0_	20.533	22.36	0.478
48	48	12	A12	CAF4	2D 96hrs	TGFb1 20ng/mL	24	RPLP0_	20.625	22.36	0.478
49	49	37	B13	CAF5	2D 96hrs	control	25	RPLP0_	18.622	17.803	0.113
50	50	38	B14	CAF5	2D 96hrs	control	25	RPLP0_	18.682	17.803	0.113
51	51	39	B15	CAF5	2D 96hrs	control	26	RPLP0_	19.093	17.803	0.113
52	52	40	B16	CAF5	2D 96hrs	control	26	RPLP0_	19.064	17.803	0.113
53	53	41	B17	CAF5	2D 96hrs	control	27	RPLP0_	19.076	17.803	0.113
54	54	42	B18	CAF5	2D 96hrs	control	27	RPLP0_	19.054	17.803	0.113
55	55	43	B19	CAF5	2D 96hrs	TGFb1 20ng/mL	28	RPLP0_	19.269	17.803	0.113
56	56	44	B20	CAF5	2D 96hrs	TGFb1 20ng/mL	28	RPLP0_	19.414	17.803	0.113
57	57	45	B21	CAF5	2D 96hrs	TGFb1 20ng/mL	29	RPLP0_	19.229	17.803	0.113
58	58	46	B22	CAF5	2D 96hrs	TGFb1 20ng/mL	29	RPLP0_	19.079	17.803	0.113
59	59	47	B23	CAF5	2D 96hrs	TGFb1 20ng/mL	30	RPLP0_	19.39	17.803	0.113
60	60	48	B24	CAF5	2D 96hrs	TGFb1 20ng/mL	30	RPLP0_	19.584	17.803	0.113
61	61	49	C1	CAF6	2D 96hrs	control	31	RPLP0_	19.969	17.803	0.113
62	62	50	C2	CAF6	2D 96hrs	control	31	RPLP0_	20.001	17.803	0.113
63	63	51	C3	CAF6	2D 96hrs	control	32	RPLP0_	19.488	17.803	0.113
64	64	52	C4	CAF6	2D 96hrs	control	32	RPLP0_	19.569	17.803	0.113
65	65	53	C5	CAF6	2D 96hrs	control	33	RPLP0_	19.519	17.803	0.113
66	66	54	C6	CAF6	2D 96hrs	control	33	RPLP0_	19.322	17.803	0.113
67	67	55	C7	CAF6	2D 96hrs	TGFb1 20ng/mL	34	RPLP0_	19.856	17.803	0.113
68	68	56	C8	CAF6	2D 96hrs	TGFb1 20ng/mL	34	RPLP0_	19.863	17.803	0.113
69	69	57	C9	CAF6	2D 96hrs	TGFb1 20ng/mL	35	RPLP0_	20.363	17.803	0.113
70	70	58	C10	CAF6	2D 96hrs	TGFb1 20ng/mL	35	RPLP0_	20.399	17.803	0.113
71	71	59	C11	CAF6	2D 96hrs	TGFb1 20ng/mL	36	RPLP0_	19.918	17.803	0.113
72	72	60	C12	CAF6	2D 96hrs	TGFb1 20ng/mL	36	RPLP0_	19.889	17.803	0.113
73	73	73	D1	CAF1	2D 96hrs	control	1	FN1_	18.571	17.803	0.113
74	74	74	D2	CAF1	2D 96hrs	control	1	FN1_	18.455	17.803	0.113
75	75	75	D3	CAF1	2D 96hrs	control	2	FN1_	18.396	17.803	0.113
76	76	76	D4	CAF1	2D 96hrs	control	2	FN1_	18.366	17.803	0.113
77	77	77	D5	CAF1	2D 96hrs	control	3	FN1_	18.382	17.803	0.113
78	78	78	D6	CAF1	2D 96hrs	control	3	FN1_	18.449	17.803	0.113
79	79	79	D7	CAF1	2D 96hrs	TGFb1 20ng/mL	4	FN1_	14.861	17.803	0.113
80	80	80	D8	CAF1	2D 96hrs	TGFb1 20ng/mL	4	FN1_	14.946	17.803	0.113
81	81	81	D9	CAF1	2D 96hrs	TGFb1 20ng/mL	5	FN1_	14.962	17.803	0.113
82	82	82	D10	CAF1	2D 96hrs	TGFb1 20ng/mL	5	FN1_	14.923	17.803	0.113
83	83	83	D11	CAF1	2D 96hrs	TGFb1 20ng/mL	6	FN1_	14.875	17.803	0.113
84	84	84	D12	CAF1	2D 96hrs	TGFb1 20ng/mL	6	FN1_	14.888	17.803	0.113
85	85	85	D13	CAF2	2D 96hrs	control	7	FN1_	18.608	17.803	0.113
86	86	86	D14	CAF2	2D 96hrs	control	7	FN1_	18.756	17.803	0.113
87	87	87	D15	CAF2	2D 96hrs	control	8	FN1_	18.345	17.803	0.113
88	88	88	D16	CAF2	2D 96hrs	control	8	FN1_	19.14	17.803	0.113
89	89	89	D17	CAF2	2D 96hrs	control	9	FN1_	18.45	17.803	0.113
90	90	90	D18	CAF2	2D 96hrs	control	9	FN1_	18.577	17.803	0.113
91	91	91	D19	CAF2	2D 96hrs	TGFb1 20ng/mL	10	FN1_	15.286	17.803	0.113
92	92	92	D20	CAF2	2D 96hrs	TGFb1 20ng/mL	10	FN1_	15.203	17.803	0.113
93	93	93	D21	CAF2	2D 96hrs	TGFb1 20ng/mL	11	FN1_	16.314	17.803	0.113
94	94	94	D22	CAF2	2D 96hrs	TGFb1 20ng/mL	11	FN1_	16.412	17.803	0.113
95	95	95	D23	CAF2	2D 96hrs	TGFb1 20ng/mL	12	FN1_	15.856	17.803	0.113
96	96	96	D24	CAF2	2D 96hrs	TGFb1 20ng/mL	12	FN1_	15.996	17.803	0.113
97	97	97	E1	CAF3	2D 96hrs	control	13	FN1_	19.22	17.803	0.113
98	98	98	E2	CAF3	2D 96hrs	control	13	FN1_	19.152	17.803	0.113
99	99	99	E3	CAF3	2D 96hrs	control	14	FN1_	19.308	17.803	0.113
100	100	100	E4	CAF3	2D 96hrs	control	14	FN1_	19.059	17.803	0.113
101	101	101	E5	CAF3	2D 96hrs	control	15	FN1_	19.26	17.803	0.113
102	102	102	E6	CAF3	2D 96hrs	control	15	FN1_	19.037	17.803	0.113
103	103	103	E7	CAF3	2D 96hrs	TGFb1 20ng/mL	16	FN1_	15.5	17.803	0.113
104	104	104	E8	CAF3	2D 96hrs	TGFb1 20ng/mL	16	FN1_	15.462	17.803	0.113
105	105	105	E9	CAF3	2D 96hrs	TGFb1 20ng/mL	17	FN1_	15.084	17.803	0.113
106	106	106	E10	CAF3	2D 96hrs	TGFb1 20ng/mL	17	FN1_	14.962	17.803	0.113
107	107	107	E11	CAF3	2D 96hrs	TGFb1 20ng/mL	18	FN1_	15.327	17.803	0.113
108	108	108	E12	CAF3	2D 96hrs	TGFb1 20ng/mL	18	FN1_	15.267	17.803	0.113
109	109	25	B1	CAF4	2D 96hrs	control	19	FN1_	17.809	22.36	0.478
110	110	26	B2	CAF4	2D 96hrs	control	19	FN1_	17.737	22.36	0.478
111	111	27	B3	CAF4	2D 96hrs	control	20	FN1_	17.605	22.36	0.478
112	112	28	B4	CAF4	2D 96hrs	control	20	FN1_	17.636	22.36	0.478
113	113	29	B5	CAF4	2D 96hrs	control	21	FN1_	17.701	22.36	0.478
114	114	30	B6	CAF4	2D 96hrs	control	21	FN1_	17.683	22.36	0.478
115	115	31	B7	CAF4	2D 96hrs	TGFb1 20ng/mL	22	FN1_	14.999	22.36	0.478
116	116	32	B8	CAF4	2D 96hrs	TGFb1 20ng/mL	22	FN1_	14.964	22.36	0.478
117	117	33	B9	CAF4	2D 96hrs	TGFb1 20ng/mL	23	FN1_	15.267	22.36	0.478
118	118	34	B10	CAF4	2D 96hrs	TGFb1 20ng/mL	23	FN1_	15.516	22.36	0.478
119	119	35	B11	CAF4	2D 96hrs	TGFb1 20ng/mL	24	FN1_	15.304	22.36	0.478
120	120	36	B12	CAF4	2D 96hrs	TGFb1 20ng/mL	24	FN1_	15.296	22.36	0.478
121	121	109	E13	CAF5	2D 96hrs	control	25	FN1_	16.963	17.803	0.113
122	122	110	E14	CAF5	2D 96hrs	control	25	FN1_	17.004	17.803	0.113
123	123	111	E15	CAF5	2D 96hrs	control	26	FN1_	17.303	17.803	0.113
124	124	112	E16	CAF5	2D 96hrs	control	26	FN1_	17.238	17.803	0.113
125	125	113	E17	CAF5	2D 96hrs	control	27	FN1_	17.337	17.803	0.113
126	126	114	E18	CAF5	2D 96hrs	control	27	FN1_	17.415	17.803	0.113
127	127	115	E19	CAF5	2D 96hrs	TGFb1 20ng/mL	28	FN1_	14.088	17.803	0.113
128	128	116	E20	CAF5	2D 96hrs	TGFb1 20ng/mL	28	FN1_	14.2	17.803	0.113
129	129	117	E21	CAF5	2D 96hrs	TGFb1 20ng/mL	29	FN1_	14.537	17.803	0.113
130	130	118	E22	CAF5	2D 96hrs	TGFb1 20ng/mL	29	FN1_	14.319	17.803	0.113
131	131	119	E23	CAF5	2D 96hrs	TGFb1 20ng/mL	30	FN1_	14.52	17.803	0.113
132	132	120	E24	CAF5	2D 96hrs	TGFb1 20ng/mL	30	FN1_	14.118	17.803	0.113
133	133	121	F1	CAF6	2D 96hrs	control	31	FN1_	19.068	17.803	0.113
134	134	122	F2	CAF6	2D 96hrs	control	31	FN1_	18.033	17.803	0.113
135	135	123	F3	CAF6	2D 96hrs	control	32	FN1_	17.857	17.803	0.113
136	136	124	F4	CAF6	2D 96hrs	control	32	FN1_	17.651	17.803	0.113
137	137	125	F5	CAF6	2D 96hrs	control	33	FN1_	17.336	17.803	0.113
138	138	126	F6	CAF6	2D 96hrs	control	33	FN1_	18.042	17.803	0.113
139	139	127	F7	CAF6	2D 96hrs	TGFb1 20ng/mL	34	FN1_	14.18	17.803	0.113
140	140	128	F8	CAF6	2D 96hrs	TGFb1 20ng/mL	34	FN1_	14.434	17.803	0.113
141	141	129	F9	CAF6	2D 96hrs	TGFb1 20ng/mL	35	FN1_	14.789	17.803	0.113
142	142	130	F10	CAF6	2D 96hrs	TGFb1 20ng/mL	35	FN1_	14.632	17.803	0.113
143	143	131	F11	CAF6	2D 96hrs	TGFb1 20ng/mL	36	FN1_	14.417	17.803	0.113
144	144	132	F12	CAF6	2D 96hrs	TGFb1 20ng/mL	36	FN1_	14.55	17.803	0.113
145	145	145	G1	CAF1	2D 96hrs	control	1	COLA1_	19.383	17.803	0.113
146	146	146	G2	CAF1	2D 96hrs	control	1	COLA1_	19.371	17.803	0.113
147	147	147	G3	CAF1	2D 96hrs	control	2	COLA1_	19.09	17.803	0.113
148	148	148	G4	CAF1	2D 96hrs	control	2	COLA1_	19.051	17.803	0.113
149	149	149	G5	CAF1	2D 96hrs	control	3	COLA1_	19.004	17.803	0.113
150	150	150	G6	CAF1	2D 96hrs	control	3	COLA1_	19.058	17.803	0.113
151	151	151	G7	CAF1	2D 96hrs	TGFb1 20ng/mL	4	COLA1_	15.07	17.803	0.113
152	152	152	G8	CAF1	2D 96hrs	TGFb1 20ng/mL	4	COLA1_	14.689	17.803	0.113
153	153	153	G9	CAF1	2D 96hrs	TGFb1 20ng/mL	5	COLA1_	14.883	17.803	0.113
154	154	154	G10	CAF1	2D 96hrs	TGFb1 20ng/mL	5	COLA1_	14.892	17.803	0.113
155	155	155	G11	CAF1	2D 96hrs	TGFb1 20ng/mL	6	COLA1_	14.61	17.803	0.113
156	156	156	G12	CAF1	2D 96hrs	TGFb1 20ng/mL	6	COLA1_	14.649	17.803	0.113
157	157	157	G13	CAF2	2D 96hrs	control	7	COLA1_	21.954	17.803	0.113
158	158	158	G14	CAF2	2D 96hrs	control	7	COLA1_	21.329	17.803	0.113
159	159	159	G15	CAF2	2D 96hrs	control	8	COLA1_	21.79	17.803	0.113
160	160	160	G16	CAF2	2D 96hrs	control	8	COLA1_	21.214	17.803	0.113
161	161	161	G17	CAF2	2D 96hrs	control	9	COLA1_	21.336	17.803	0.113
162	162	162	G18	CAF2	2D 96hrs	control	9	COLA1_	21.374	17.803	0.113
163	163	163	G19	CAF2	2D 96hrs	TGFb1 20ng/mL	10	COLA1_	15.437	17.803	0.113
164	164	164	G20	CAF2	2D 96hrs	TGFb1 20ng/mL	10	COLA1_	15.418	17.803	0.113
165	165	165	G21	CAF2	2D 96hrs	TGFb1 20ng/mL	11	COLA1_	16.755	17.803	0.113
166	166	166	G22	CAF2	2D 96hrs	TGFb1 20ng/mL	11	COLA1_	16.516	17.803	0.113
167	167	167	G23	CAF2	2D 96hrs	TGFb1 20ng/mL	12	COLA1_	16.047	17.803	0.113
168	168	168	G24	CAF2	2D 96hrs	TGFb1 20ng/mL	12	COLA1_	16.214	17.803	0.113
169	169	169	H1	CAF3	2D 96hrs	control	13	COLA1_	19.782	17.803	0.113
170	170	170	H2	CAF3	2D 96hrs	control	13	COLA1_	19.959	17.803	0.113
171	171	171	H3	CAF3	2D 96hrs	control	14	COLA1_	19.851	17.803	0.113
172	172	172	H4	CAF3	2D 96hrs	control	14	COLA1_	19.839	17.803	0.113
173	173	173	H5	CAF3	2D 96hrs	control	15	COLA1_	19.833	17.803	0.113
174	174	174	H6	CAF3	2D 96hrs	control	15	COLA1_	19.654	17.803	0.113
175	175	175	H7	CAF3	2D 96hrs	TGFb1 20ng/mL	16	COLA1_	15.433	17.803	0.113
176	176	176	H8	CAF3	2D 96hrs	TGFb1 20ng/mL	16	COLA1_	15.549	17.803	0.113
177	177	177	H9	CAF3	2D 96hrs	TGFb1 20ng/mL	17	COLA1_	15.242	17.803	0.113
178	178	178	H10	CAF3	2D 96hrs	TGFb1 20ng/mL	17	COLA1_	15.218	17.803	0.113
179	179	179	H11	CAF3	2D 96hrs	TGFb1 20ng/mL	18	COLA1_	15.297	17.803	0.113
180	180	180	H12	CAF3	2D 96hrs	TGFb1 20ng/mL	18	COLA1_	15.425	17.803	0.113
181	181	49	C1	CAF4	2D 96hrs	control	19	COLA1_	18.394	22.36	0.478
182	182	50	C2	CAF4	2D 96hrs	control	19	COLA1_	18.32	22.36	0.478
183	183	51	C3	CAF4	2D 96hrs	control	20	COLA1_	18.195	22.36	0.478
184	184	52	C4	CAF4	2D 96hrs	control	20	COLA1_	18.217	22.36	0.478
185	185	53	C5	CAF4	2D 96hrs	control	21	COLA1_	18.287	22.36	0.478
186	186	54	C6	CAF4	2D 96hrs	control	21	COLA1_	18.025	22.36	0.478
187	187	55	C7	CAF4	2D 96hrs	TGFb1 20ng/mL	22	COLA1_	14.937	22.36	0.478
188	188	56	C8	CAF4	2D 96hrs	TGFb1 20ng/mL	22	COLA1_	14.757	22.36	0.478
189	189	57	C9	CAF4	2D 96hrs	TGFb1 20ng/mL	23	COLA1_	15.129	22.36	0.478
190	190	58	C10	CAF4	2D 96hrs	TGFb1 20ng/mL	23	COLA1_	15.207	22.36	0.478
191	191	59	C11	CAF4	2D 96hrs	TGFb1 20ng/mL	24	COLA1_	15.377	22.36	0.478
192	192	60	C12	CAF4	2D 96hrs	TGFb1 20ng/mL	24	COLA1_	15.427	22.36	0.478
193	193	181	H13	CAF5	2D 96hrs	control	25	COLA1_	18.256	17.803	0.113
194	194	182	H14	CAF5	2D 96hrs	control	25	COLA1_	18.313	17.803	0.113
195	195	183	H15	CAF5	2D 96hrs	control	26	COLA1_	18.714	17.803	0.113
196	196	184	H16	CAF5	2D 96hrs	control	26	COLA1_	18.629	17.803	0.113
197	197	185	H17	CAF5	2D 96hrs	control	27	COLA1_	18.528	17.803	0.113
198	198	186	H18	CAF5	2D 96hrs	control	27	COLA1_	18.523	17.803	0.113
199	199	187	H19	CAF5	2D 96hrs	TGFb1 20ng/mL	28	COLA1_	14.818	17.803	0.113
200	200	188	H20	CAF5	2D 96hrs	TGFb1 20ng/mL	28	COLA1_	14.65	17.803	0.113
201	201	189	H21	CAF5	2D 96hrs	TGFb1 20ng/mL	29	COLA1_	14.745	17.803	0.113
202	202	190	H22	CAF5	2D 96hrs	TGFb1 20ng/mL	29	COLA1_	14.688	17.803	0.113
203	203	191	H23	CAF5	2D 96hrs	TGFb1 20ng/mL	30	COLA1_	14.843	17.803	0.113
204	204	192	H24	CAF5	2D 96hrs	TGFb1 20ng/mL	30	COLA1_	14.69	17.803	0.113
205	205	193	I1	CAF6	2D 96hrs	control	31	COLA1_	19.101	17.803	0.113
206	206	194	I2	CAF6	2D 96hrs	control	31	COLA1_	19.081	17.803	0.113
207	207	195	I3	CAF6	2D 96hrs	control	32	COLA1_	18.852	17.803	0.113
208	208	196	I4	CAF6	2D 96hrs	control	32	COLA1_	18.854	17.803	0.113
209	209	197	I5	CAF6	2D 96hrs	control	33	COLA1_	18.807	17.803	0.113
210	210	198	I6	CAF6	2D 96hrs	control	33	COLA1_	18.751	17.803	0.113
211	211	199	I7	CAF6	2D 96hrs	TGFb1 20ng/mL	34	COLA1_	15.027	17.803	0.113
212	212	200	I8	CAF6	2D 96hrs	TGFb1 20ng/mL	34	COLA1_	15.012	17.803	0.113
213	213	201	I9	CAF6	2D 96hrs	TGFb1 20ng/mL	35	COLA1_	15.256	17.803	0.113
214	214	202	I10	CAF6	2D 96hrs	TGFb1 20ng/mL	35	COLA1_	15.45	17.803	0.113
215	215	203	I11	CAF6	2D 96hrs	TGFb1 20ng/mL	36	COLA1_	15.04	17.803	0.113
216	216	204	I12	CAF6	2D 96hrs	TGFb1 20ng/mL	36	COLA1_	15.109	17.803	0.113
217	217	217	J1	CAF1	2D 96hrs	control	1	ACTC2_	17.873	17.803	0.113
218	218	218	J2	CAF1	2D 96hrs	control	1	ACTC2_	17.835	17.803	0.113
219	219	219	J3	CAF1	2D 96hrs	control	2	ACTC2_	17.611	17.803	0.113
220	220	220	J4	CAF1	2D 96hrs	control	2	ACTC2_	17.469	17.803	0.113
221	221	221	J5	CAF1	2D 96hrs	control	3	ACTC2_	17.482	17.803	0.113
222	222	222	J6	CAF1	2D 96hrs	control	3	ACTC2_	17.578	17.803	0.113
223	223	223	J7	CAF1	2D 96hrs	TGFb1 20ng/mL	4	ACTC2_	15.559	17.803	0.113
224	224	224	J8	CAF1	2D 96hrs	TGFb1 20ng/mL	4	ACTC2_	15.562	17.803	0.113
225	225	225	J9	CAF1	2D 96hrs	TGFb1 20ng/mL	5	ACTC2_	15.703	17.803	0.113
226	226	226	J10	CAF1	2D 96hrs	TGFb1 20ng/mL	5	ACTC2_	15.545	17.803	0.113
227	227	227	J11	CAF1	2D 96hrs	TGFb1 20ng/mL	6	ACTC2_	15.533	17.803	0.113
228	228	228	J12	CAF1	2D 96hrs	TGFb1 20ng/mL	6	ACTC2_	15.556	17.803	0.113
229	229	229	J13	CAF2	2D 96hrs	control	7	ACTC2_	18.064	17.803	0.113
230	230	230	J14	CAF2	2D 96hrs	control	7	ACTC2_	18.113	17.803	0.113
231	231	231	J15	CAF2	2D 96hrs	control	8	ACTC2_	17.482	17.803	0.113
232	232	232	J16	CAF2	2D 96hrs	control	8	ACTC2_	17.47	17.803	0.113
233	233	233	J17	CAF2	2D 96hrs	control	9	ACTC2_	17.542	17.803	0.113
234	234	234	J18	CAF2	2D 96hrs	control	9	ACTC2_	17.638	17.803	0.113
235	235	235	J19	CAF2	2D 96hrs	TGFb1 20ng/mL	10	ACTC2_	15.637	17.803	0.113
236	236	236	J20	CAF2	2D 96hrs	TGFb1 20ng/mL	10	ACTC2_	15.543	17.803	0.113
237	237	237	J21	CAF2	2D 96hrs	TGFb1 20ng/mL	11	ACTC2_	16.415	17.803	0.113
238	238	238	J22	CAF2	2D 96hrs	TGFb1 20ng/mL	11	ACTC2_	16.494	17.803	0.113
239	239	239	J23	CAF2	2D 96hrs	TGFb1 20ng/mL	12	ACTC2_	15.861	17.803	0.113
240	240	240	J24	CAF2	2D 96hrs	TGFb1 20ng/mL	12	ACTC2_	15.737	17.803	0.113
241	241	241	K1	CAF3	2D 96hrs	control	13	ACTC2_	17.888	17.803	0.113
242	242	242	K2	CAF3	2D 96hrs	control	13	ACTC2_	17.957	17.803	0.113
243	243	243	K3	CAF3	2D 96hrs	control	14	ACTC2_	17.943	17.803	0.113
244	244	244	K4	CAF3	2D 96hrs	control	14	ACTC2_	18.01	17.803	0.113
245	245	245	K5	CAF3	2D 96hrs	control	15	ACTC2_	17.963	17.803	0.113
246	246	246	K6	CAF3	2D 96hrs	control	15	ACTC2_	17.914	17.803	0.113
247	247	247	K7	CAF3	2D 96hrs	TGFb1 20ng/mL	16	ACTC2_	15.792	17.803	0.113
248	248	248	K8	CAF3	2D 96hrs	TGFb1 20ng/mL	16	ACTC2_	15.889	17.803	0.113
249	249	249	K9	CAF3	2D 96hrs	TGFb1 20ng/mL	17	ACTC2_	15.649	17.803	0.113
250	250	250	K10	CAF3	2D 96hrs	TGFb1 20ng/mL	17	ACTC2_	15.655	17.803	0.113
251	251	251	K11	CAF3	2D 96hrs	TGFb1 20ng/mL	18	ACTC2_	15.68	17.803	0.113
252	252	252	K12	CAF3	2D 96hrs	TGFb1 20ng/mL	18	ACTC2_	15.601	17.803	0.113
253	253	73	D1	CAF4	2D 96hrs	control	19	ACTC2_	17.622	22.36	0.478
254	254	74	D2	CAF4	2D 96hrs	control	19	ACTC2_	17.592	22.36	0.478
255	255	75	D3	CAF4	2D 96hrs	control	20	ACTC2_	17.503	22.36	0.478
256	256	76	D4	CAF4	2D 96hrs	control	20	ACTC2_	17.495	22.36	0.478
257	257	77	D5	CAF4	2D 96hrs	control	21	ACTC2_	17.582	22.36	0.478
258	258	78	D6	CAF4	2D 96hrs	control	21	ACTC2_	17.592	22.36	0.478
259	259	79	D7	CAF4	2D 96hrs	TGFb1 20ng/mL	22	ACTC2_	15.063	22.36	0.478
260	260	80	D8	CAF4	2D 96hrs	TGFb1 20ng/mL	22	ACTC2_	15.066	22.36	0.478
261	261	81	D9	CAF4	2D 96hrs	TGFb1 20ng/mL	23	ACTC2_	15.307	22.36	0.478
262	262	82	D10	CAF4	2D 96hrs	TGFb1 20ng/mL	23	ACTC2_	15.449	22.36	0.478
263	263	83	D11	CAF4	2D 96hrs	TGFb1 20ng/mL	24	ACTC2_	15.693	22.36	0.478
264	264	84	D12	CAF4	2D 96hrs	TGFb1 20ng/mL	24	ACTC2_	15.691	22.36	0.478
265	265	253	K13	CAF5	2D 96hrs	control	25	ACTC2_	17.237	17.803	0.113
266	266	254	K14	CAF5	2D 96hrs	control	25	ACTC2_	17.389	17.803	0.113
267	267	255	K15	CAF5	2D 96hrs	control	26	ACTC2_	17.409	17.803	0.113
268	268	256	K16	CAF5	2D 96hrs	control	26	ACTC2_	17.28	17.803	0.113
269	269	257	K17	CAF5	2D 96hrs	control	27	ACTC2_	17.666	17.803	0.113
270	270	258	K18	CAF5	2D 96hrs	control	27	ACTC2_	17.449	17.803	0.113
271	271	259	K19	CAF5	2D 96hrs	TGFb1 20ng/mL	28	ACTC2_	14.999	17.803	0.113
272	272	260	K20	CAF5	2D 96hrs	TGFb1 20ng/mL	28	ACTC2_	15.129	17.803	0.113
273	273	261	K21	CAF5	2D 96hrs	TGFb1 20ng/mL	29	ACTC2_	15.245	17.803	0.113
274	274	262	K22	CAF5	2D 96hrs	TGFb1 20ng/mL	29	ACTC2_	15.142	17.803	0.113
275	275	263	K23	CAF5	2D 96hrs	TGFb1 20ng/mL	30	ACTC2_	15.145	17.803	0.113
276	276	264	K24	CAF5	2D 96hrs	TGFb1 20ng/mL	30	ACTC2_	15.097	17.803	0.113
277	277	265	L1	CAF6	2D 96hrs	control	31	ACTC2_	18.695	17.803	0.113
278	278	266	L2	CAF6	2D 96hrs	control	31	ACTC2_	18.705	17.803	0.113
279	279	267	L3	CAF6	2D 96hrs	control	32	ACTC2_	18.497	17.803	0.113
280	280	268	L4	CAF6	2D 96hrs	control	32	ACTC2_	18.524	17.803	0.113
281	281	269	L5	CAF6	2D 96hrs	control	33	ACTC2_	18.756	17.803	0.113
282	282	270	L6	CAF6	2D 96hrs	control	33	ACTC2_	18.813	17.803	0.113
283	283	271	L7	CAF6	2D 96hrs	TGFb1 20ng/mL	34	ACTC2_	16.051	17.803	0.113
284	284	272	L8	CAF6	2D 96hrs	TGFb1 20ng/mL	34	ACTC2_	16.004	17.803	0.113
285	285	273	L9	CAF6	2D 96hrs	TGFb1 20ng/mL	35	ACTC2_	16.262	17.803	0.113
286	286	274	L10	CAF6	2D 96hrs	TGFb1 20ng/mL	35	ACTC2_	16.213	17.803	0.113
287	287	275	L11	CAF6	2D 96hrs	TGFb1 20ng/mL	36	ACTC2_	16.335	17.803	0.113
288	288	276	L12	CAF6	2D 96hrs	TGFb1 20ng/mL	36	ACTC2_	16.193	17.803	0.113
289	289	289	M1	CAF1	2D 96hrs	control	1	CDH2_	18.743	17.803	0.113
290	290	290	M2	CAF1	2D 96hrs	control	1	CDH2_	18.751	17.803	0.113
291	291	291	M3	CAF1	2D 96hrs	control	2	CDH2_	18.568	17.803	0.113
292	292	292	M4	CAF1	2D 96hrs	control	2	CDH2_	18.631	17.803	0.113
293	293	293	M5	CAF1	2D 96hrs	control	3	CDH2_	18.631	17.803	0.113
294	294	294	M6	CAF1	2D 96hrs	control	3	CDH2_	18.58	17.803	0.113
295	295	295	M7	CAF1	2D 96hrs	TGFb1 20ng/mL	4	CDH2_	17.783	17.803	0.113
296	296	296	M8	CAF1	2D 96hrs	TGFb1 20ng/mL	4	CDH2_	17.641	17.803	0.113
297	297	297	M9	CAF1	2D 96hrs	TGFb1 20ng/mL	5	CDH2_	17.672	17.803	0.113
298	298	298	M10	CAF1	2D 96hrs	TGFb1 20ng/mL	5	CDH2_	17.678	17.803	0.113
299	299	299	M11	CAF1	2D 96hrs	TGFb1 20ng/mL	6	CDH2_	17.729	17.803	0.113
300	300	300	M12	CAF1	2D 96hrs	TGFb1 20ng/mL	6	CDH2_	17.65	17.803	0.113
301	301	301	M13	CAF2	2D 96hrs	control	7	CDH2_	19.216	17.803	0.113
302	302	302	M14	CAF2	2D 96hrs	control	7	CDH2_	19.175	17.803	0.113
303	303	303	M15	CAF2	2D 96hrs	control	8	CDH2_	18.455	17.803	0.113
304	304	304	M16	CAF2	2D 96hrs	control	8	CDH2_	18.654	17.803	0.113
305	305	305	M17	CAF2	2D 96hrs	control	9	CDH2_	18.855	17.803	0.113
306	306	306	M18	CAF2	2D 96hrs	control	9	CDH2_	18.683	17.803	0.113
307	307	307	M19	CAF2	2D 96hrs	TGFb1 20ng/mL	10	CDH2_	18.003	17.803	0.113
308	308	308	M20	CAF2	2D 96hrs	TGFb1 20ng/mL	10	CDH2_	17.8	17.803	0.113
309	309	309	M21	CAF2	2D 96hrs	TGFb1 20ng/mL	11	CDH2_	18.757	17.803	0.113
310	310	310	M22	CAF2	2D 96hrs	TGFb1 20ng/mL	11	CDH2_	18.628	17.803	0.113
311	311	311	M23	CAF2	2D 96hrs	TGFb1 20ng/mL	12	CDH2_	18.427	17.803	0.113
312	312	312	M24	CAF2	2D 96hrs	TGFb1 20ng/mL	12	CDH2_	18.338	17.803	0.113
313	313	313	N1	CAF3	2D 96hrs	control	13	CDH2_	19.694	17.803	0.113
314	314	314	N2	CAF3	2D 96hrs	control	13	CDH2_	19.748	17.803	0.113
315	315	315	N3	CAF3	2D 96hrs	control	14	CDH2_	19.721	17.803	0.113
316	316	316	N4	CAF3	2D 96hrs	control	14	CDH2_	19.774	17.803	0.113
317	317	317	N5	CAF3	2D 96hrs	control	15	CDH2_	19.782	17.803	0.113
318	318	318	N6	CAF3	2D 96hrs	control	15	CDH2_	19.628	17.803	0.113
319	319	319	N7	CAF3	2D 96hrs	TGFb1 20ng/mL	16	CDH2_	18.664	17.803	0.113
320	320	320	N8	CAF3	2D 96hrs	TGFb1 20ng/mL	16	CDH2_	18.79	17.803	0.113
321	321	321	N9	CAF3	2D 96hrs	TGFb1 20ng/mL	17	CDH2_	18.753	17.803	0.113
322	322	322	N10	CAF3	2D 96hrs	TGFb1 20ng/mL	17	CDH2_	18.625	17.803	0.113
323	323	323	N11	CAF3	2D 96hrs	TGFb1 20ng/mL	18	CDH2_	18.617	17.803	0.113
324	324	324	N12	CAF3	2D 96hrs	TGFb1 20ng/mL	18	CDH2_	18.67	17.803	0.113
325	325	97	E1	CAF4	2D 96hrs	control	19	CDH2_	19.156	22.36	0.478
326	326	98	E2	CAF4	2D 96hrs	control	19	CDH2_	19.178	22.36	0.478
327	327	99	E3	CAF4	2D 96hrs	control	20	CDH2_	18.944	22.36	0.478
328	328	100	E4	CAF4	2D 96hrs	control	20	CDH2_	18.915	22.36	0.478
329	329	101	E5	CAF4	2D 96hrs	control	21	CDH2_	18.996	22.36	0.478
330	330	102	E6	CAF4	2D 96hrs	control	21	CDH2_	19.002	22.36	0.478
331	331	103	E7	CAF4	2D 96hrs	TGFb1 20ng/mL	22	CDH2_	17.763	22.36	0.478
332	332	104	E8	CAF4	2D 96hrs	TGFb1 20ng/mL	22	CDH2_	17.81	22.36	0.478
333	333	105	E9	CAF4	2D 96hrs	TGFb1 20ng/mL	23	CDH2_	18.114	22.36	0.478
334	334	106	E10	CAF4	2D 96hrs	TGFb1 20ng/mL	23	CDH2_	18.368	22.36	0.478
335	335	107	E11	CAF4	2D 96hrs	TGFb1 20ng/mL	24	CDH2_	18.496	22.36	0.478
336	336	108	E12	CAF4	2D 96hrs	TGFb1 20ng/mL	24	CDH2_	18.533	22.36	0.478
337	337	325	N13	CAF5	2D 96hrs	control	25	CDH2_	18.057	17.803	0.113
338	338	326	N14	CAF5	2D 96hrs	control	25	CDH2_	18.007	17.803	0.113
339	339	327	N15	CAF5	2D 96hrs	control	26	CDH2_	18.133	17.803	0.113
340	340	328	N16	CAF5	2D 96hrs	control	26	CDH2_	18.096	17.803	0.113
341	341	329	N17	CAF5	2D 96hrs	control	27	CDH2_	18.28	17.803	0.113
342	342	330	N18	CAF5	2D 96hrs	control	27	CDH2_	19.366	17.803	0.113
343	343	331	N19	CAF5	2D 96hrs	TGFb1 20ng/mL	28	CDH2_	17.652	17.803	0.113
344	344	332	N20	CAF5	2D 96hrs	TGFb1 20ng/mL	28	CDH2_	17.584	17.803	0.113
345	345	333	N21	CAF5	2D 96hrs	TGFb1 20ng/mL	29	CDH2_	17.742	17.803	0.113
346	346	334	N22	CAF5	2D 96hrs	TGFb1 20ng/mL	29	CDH2_	17.78	17.803	0.113
347	347	335	N23	CAF5	2D 96hrs	TGFb1 20ng/mL	30	CDH2_	17.666	17.803	0.113
348	348	336	N24	CAF5	2D 96hrs	TGFb1 20ng/mL	30	CDH2_	17.85	17.803	0.113
349	349	337	O1	CAF6	2D 96hrs	control	31	CDH2_	19.043	17.803	0.113
350	350	338	O2	CAF6	2D 96hrs	control	31	CDH2_	18.972	17.803	0.113
351	351	339	O3	CAF6	2D 96hrs	control	32	CDH2_	18.779	17.803	0.113
352	352	340	O4	CAF6	2D 96hrs	control	32	CDH2_	18.868	17.803	0.113
353	353	341	O5	CAF6	2D 96hrs	control	33	CDH2_	18.814	17.803	0.113
354	354	342	O6	CAF6	2D 96hrs	control	33	CDH2_	18.811	17.803	0.113
355	355	343	O7	CAF6	2D 96hrs	TGFb1 20ng/mL	34	CDH2_	17.883	17.803	0.113
356	356	344	O8	CAF6	2D 96hrs	TGFb1 20ng/mL	34	CDH2_	17.995	17.803	0.113
357	357	345	O9	CAF6	2D 96hrs	TGFb1 20ng/mL	35	CDH2_	18.216	17.803	0.113
358	358	346	O10	CAF6	2D 96hrs	TGFb1 20ng/mL	35	CDH2_	18.181	17.803	0.113
359	359	347	O11	CAF6	2D 96hrs	TGFb1 20ng/mL	36	CDH2_	18.043	17.803	0.113
360	360	348	O12	CAF6	2D 96hrs	TGFb1 20ng/mL	36	CDH2_	18.078	17.803	0.113
361	361	1	A1	CAF1	2D 96hrs	control	1	EGF	28.97	26.224	0.169
362	362	2	A2	CAF1	2D 96hrs	control	1	EGF	29.074	26.224	0.169
363	363	3	A3	CAF1	2D 96hrs	control	2	EGF	28.772	26.224	0.169
364	364	4	A4	CAF1	2D 96hrs	control	2	EGF	29.694	26.224	0.169
365	365	5	A5	CAF1	2D 96hrs	control	3	EGF	28.567	26.224	0.169
366	366	6	A6	CAF1	2D 96hrs	control	3	EGF	28.787	26.224	0.169
367	367	7	A7	CAF1	2D 96hrs	TGFb1 20ng/mL	4	EGF	29.947	26.224	0.169
368	368	8	A8	CAF1	2D 96hrs	TGFb1 20ng/mL	4	EGF	29.264	26.224	0.169
369	369	9	A9	CAF1	2D 96hrs	TGFb1 20ng/mL	5	EGF	29.002	26.224	0.169
370	370	10	A10	CAF1	2D 96hrs	TGFb1 20ng/mL	5	EGF	29.421	26.224	0.169
371	371	11	A11	CAF1	2D 96hrs	TGFb1 20ng/mL	6	EGF	29.639	26.224	0.169
372	372	12	A12	CAF1	2D 96hrs	TGFb1 20ng/mL	6	EGF	29.772	26.224	0.169
373	373	13	A13	CAF2	2D 96hrs	control	7	EGF	29.002	26.224	0.169
374	374	14	A14	CAF2	2D 96hrs	control	7	EGF	29	26.224	0.169
375	375	15	A15	CAF2	2D 96hrs	control	8	EGF	28.008	26.224	0.169
376	376	16	A16	CAF2	2D 96hrs	control	8	EGF	27.852	26.224	0.169
377	377	17	A17	CAF2	2D 96hrs	control	9	EGF	28.275	26.224	0.169
378	378	18	A18	CAF2	2D 96hrs	control	9	EGF	28.465	26.224	0.169
379	379	19	A19	CAF2	2D 96hrs	TGFb1 20ng/mL	10	EGF	28.75	26.224	0.169
380	380	20	A20	CAF2	2D 96hrs	TGFb1 20ng/mL	10	EGF	29.539	26.224	0.169
381	381	21	A21	CAF2	2D 96hrs	TGFb1 20ng/mL	11	EGF	29.835	26.224	0.169
382	382	22	A22	CAF2	2D 96hrs	TGFb1 20ng/mL	11	EGF	31.893	26.224	0.169
383	383	23	A23	CAF2	2D 96hrs	TGFb1 20ng/mL	12	EGF	29.428	26.224	0.169
384	384	24	A24	CAF2	2D 96hrs	TGFb1 20ng/mL	12	EGF	29.676	26.224	0.169
385	385	25	B1	CAF3	2D 96hrs	control	13	EGF	27.999	26.224	0.169
386	386	26	B2	CAF3	2D 96hrs	control	13	EGF	28.601	26.224	0.169
387	387	27	B3	CAF3	2D 96hrs	control	14	EGF	28.393	26.224	0.169
388	388	28	B4	CAF3	2D 96hrs	control	14	EGF	28.216	26.224	0.169
389	389	29	B5	CAF3	2D 96hrs	control	15	EGF	28.157	26.224	0.169
390	390	30	B6	CAF3	2D 96hrs	control	15	EGF	28.619	26.224	0.169
391	391	31	B7	CAF3	2D 96hrs	TGFb1 20ng/mL	16	EGF	29.237	26.224	0.169
392	392	32	B8	CAF3	2D 96hrs	TGFb1 20ng/mL	16	EGF	31.174	26.224	0.169
393	393	33	B9	CAF3	2D 96hrs	TGFb1 20ng/mL	17	EGF	29.558	26.224	0.169
394	394	34	B10	CAF3	2D 96hrs	TGFb1 20ng/mL	17	EGF	28.712	26.224	0.169
395	395	35	B11	CAF3	2D 96hrs	TGFb1 20ng/mL	18	EGF	29.259	26.224	0.169
396	396	36	B12	CAF3	2D 96hrs	TGFb1 20ng/mL	18	EGF	30.404	26.224	0.169
397	397	121	F1	CAF4	2D 96hrs	control	19	EGF	29.36	22.36	0.478
398	398	122	F2	CAF4	2D 96hrs	control	19	EGF	29.64	22.36	0.478
399	399	123	F3	CAF4	2D 96hrs	control	20	EGF	28.439	22.36	0.478
400	400	124	F4	CAF4	2D 96hrs	control	20	EGF	28.555	22.36	0.478
401	401	125	F5	CAF4	2D 96hrs	control	21	EGF	29.17	22.36	0.478
402	402	126	F6	CAF4	2D 96hrs	control	21	EGF	28.604	22.36	0.478
403	403	127	F7	CAF4	2D 96hrs	TGFb1 20ng/mL	22	EGF	29.192	22.36	0.478
404	404	128	F8	CAF4	2D 96hrs	TGFb1 20ng/mL	22	EGF	29.83	22.36	0.478
405	405	129	F9	CAF4	2D 96hrs	TGFb1 20ng/mL	23	EGF	29.658	22.36	0.478
406	406	130	F10	CAF4	2D 96hrs	TGFb1 20ng/mL	23	EGF	29.828	22.36	0.478
407	407	131	F11	CAF4	2D 96hrs	TGFb1 20ng/mL	24	EGF	30.394	22.36	0.478
408	408	132	F12	CAF4	2D 96hrs	TGFb1 20ng/mL	24	EGF	30.464	22.36	0.478
409	409	37	B13	CAF5	2D 96hrs	control	25	EGF	27.629	26.224	0.169
410	410	38	B14	CAF5	2D 96hrs	control	25	EGF	28.495	26.224	0.169
411	411	39	B15	CAF5	2D 96hrs	control	26	EGF	28.81	26.224	0.169
412	412	40	B16	CAF5	2D 96hrs	control	26	EGF	28.777	26.224	0.169
413	413	41	B17	CAF5	2D 96hrs	control	27	EGF	28.449	26.224	0.169
414	414	42	B18	CAF5	2D 96hrs	control	27	EGF	28.387	26.224	0.169
415	415	43	B19	CAF5	2D 96hrs	TGFb1 20ng/mL	28	EGF	27.81	26.224	0.169
416	416	44	B20	CAF5	2D 96hrs	TGFb1 20ng/mL	28	EGF	27.65	26.224	0.169
417	417	45	B21	CAF5	2D 96hrs	TGFb1 20ng/mL	29	EGF	27.843	26.224	0.169
418	418	46	B22	CAF5	2D 96hrs	TGFb1 20ng/mL	29	EGF	27.839	26.224	0.169
419	419	47	B23	CAF5	2D 96hrs	TGFb1 20ng/mL	30	EGF	27.941	26.224	0.169
420	420	48	B24	CAF5	2D 96hrs	TGFb1 20ng/mL	30	EGF	28.328	26.224	0.169
421	421	49	C1	CAF6	2D 96hrs	control	31	EGF	28.4	26.224	0.169
422	422	50	C2	CAF6	2D 96hrs	control	31	EGF	28.819	26.224	0.169
423	423	51	C3	CAF6	2D 96hrs	control	32	EGF	28.647	26.224	0.169
424	424	52	C4	CAF6	2D 96hrs	control	32	EGF	29.305	26.224	0.169
425	425	53	C5	CAF6	2D 96hrs	control	33	EGF	28.851	26.224	0.169
426	426	54	C6	CAF6	2D 96hrs	control	33	EGF	29.19	26.224	0.169
427	427	55	C7	CAF6	2D 96hrs	TGFb1 20ng/mL	34	EGF	29.084	26.224	0.169
428	428	56	C8	CAF6	2D 96hrs	TGFb1 20ng/mL	34	EGF	30.527	26.224	0.169
429	429	57	C9	CAF6	2D 96hrs	TGFb1 20ng/mL	35	EGF	28.735	26.224	0.169
430	430	58	C10	CAF6	2D 96hrs	TGFb1 20ng/mL	35	EGF	29.496	26.224	0.169
431	431	59	C11	CAF6	2D 96hrs	TGFb1 20ng/mL	36	EGF	29.117	26.224	0.169
432	432	60	C12	CAF6	2D 96hrs	TGFb1 20ng/mL	36	EGF	28.699	26.224	0.169
433	433	73	D1	CAF1	2D 96hrs	control	1	HBEGF	22.715	26.224	0.169
434	434	74	D2	CAF1	2D 96hrs	control	1	HBEGF	22.867	26.224	0.169
435	435	75	D3	CAF1	2D 96hrs	control	2	HBEGF	23.398	26.224	0.169
436	436	76	D4	CAF1	2D 96hrs	control	2	HBEGF	23.003	26.224	0.169
437	437	77	D5	CAF1	2D 96hrs	control	3	HBEGF	22.843	26.224	0.169
438	438	78	D6	CAF1	2D 96hrs	control	3	HBEGF	22.946	26.224	0.169
439	439	79	D7	CAF1	2D 96hrs	TGFb1 20ng/mL	4	HBEGF	21.304	26.224	0.169
440	440	80	D8	CAF1	2D 96hrs	TGFb1 20ng/mL	4	HBEGF	21.421	26.224	0.169
441	441	81	D9	CAF1	2D 96hrs	TGFb1 20ng/mL	5	HBEGF	21.556	26.224	0.169
442	442	82	D10	CAF1	2D 96hrs	TGFb1 20ng/mL	5	HBEGF	21.576	26.224	0.169
443	443	83	D11	CAF1	2D 96hrs	TGFb1 20ng/mL	6	HBEGF	21.568	26.224	0.169
444	444	84	D12	CAF1	2D 96hrs	TGFb1 20ng/mL	6	HBEGF	21.586	26.224	0.169
445	445	85	D13	CAF2	2D 96hrs	control	7	HBEGF	24.263	26.224	0.169
446	446	86	D14	CAF2	2D 96hrs	control	7	HBEGF	24.212	26.224	0.169
447	447	87	D15	CAF2	2D 96hrs	control	8	HBEGF	23.905	26.224	0.169
448	448	88	D16	CAF2	2D 96hrs	control	8	HBEGF	23.923	26.224	0.169
449	449	89	D17	CAF2	2D 96hrs	control	9	HBEGF	24.019	26.224	0.169
450	450	90	D18	CAF2	2D 96hrs	control	9	HBEGF	24.004	26.224	0.169
451	451	91	D19	CAF2	2D 96hrs	TGFb1 20ng/mL	10	HBEGF	22.067	26.224	0.169
452	452	92	D20	CAF2	2D 96hrs	TGFb1 20ng/mL	10	HBEGF	22.243	26.224	0.169
453	453	93	D21	CAF2	2D 96hrs	TGFb1 20ng/mL	11	HBEGF	23.164	26.224	0.169
454	454	94	D22	CAF2	2D 96hrs	TGFb1 20ng/mL	11	HBEGF	23.198	26.224	0.169
455	455	95	D23	CAF2	2D 96hrs	TGFb1 20ng/mL	12	HBEGF	22.592	26.224	0.169
456	456	96	D24	CAF2	2D 96hrs	TGFb1 20ng/mL	12	HBEGF	22.625	26.224	0.169
457	457	97	E1	CAF3	2D 96hrs	control	13	HBEGF	23.504	26.224	0.169
458	458	98	E2	CAF3	2D 96hrs	control	13	HBEGF	23.502	26.224	0.169
459	459	99	E3	CAF3	2D 96hrs	control	14	HBEGF	23.854	26.224	0.169
460	460	100	E4	CAF3	2D 96hrs	control	14	HBEGF	23.686	26.224	0.169
461	461	101	E5	CAF3	2D 96hrs	control	15	HBEGF	23.625	26.224	0.169
462	462	102	E6	CAF3	2D 96hrs	control	15	HBEGF	23.567	26.224	0.169
463	463	103	E7	CAF3	2D 96hrs	TGFb1 20ng/mL	16	HBEGF	22.622	26.224	0.169
464	464	104	E8	CAF3	2D 96hrs	TGFb1 20ng/mL	16	HBEGF	22.832	26.224	0.169
465	465	105	E9	CAF3	2D 96hrs	TGFb1 20ng/mL	17	HBEGF	22.364	26.224	0.169
466	466	106	E10	CAF3	2D 96hrs	TGFb1 20ng/mL	17	HBEGF	22.398	26.224	0.169
467	467	107	E11	CAF3	2D 96hrs	TGFb1 20ng/mL	18	HBEGF	22.151	26.224	0.169
468	468	108	E12	CAF3	2D 96hrs	TGFb1 20ng/mL	18	HBEGF	22.182	26.224	0.169
469	469	145	G1	CAF4	2D 96hrs	control	19	HBEGF	23.754	22.36	0.478
470	470	146	G2	CAF4	2D 96hrs	control	19	HBEGF	23.792	22.36	0.478
471	471	147	G3	CAF4	2D 96hrs	control	20	HBEGF	23.575	22.36	0.478
472	472	148	G4	CAF4	2D 96hrs	control	20	HBEGF	23.671	22.36	0.478
473	473	149	G5	CAF4	2D 96hrs	control	21	HBEGF	23.659	22.36	0.478
474	474	150	G6	CAF4	2D 96hrs	control	21	HBEGF	23.731	22.36	0.478
475	475	151	G7	CAF4	2D 96hrs	TGFb1 20ng/mL	22	HBEGF	22.332	22.36	0.478
476	476	152	G8	CAF4	2D 96hrs	TGFb1 20ng/mL	22	HBEGF	22.215	22.36	0.478
477	477	153	G9	CAF4	2D 96hrs	TGFb1 20ng/mL	23	HBEGF	22.829	22.36	0.478
478	478	154	G10	CAF4	2D 96hrs	TGFb1 20ng/mL	23	HBEGF	22.95	22.36	0.478
479	479	155	G11	CAF4	2D 96hrs	TGFb1 20ng/mL	24	HBEGF	22.96	22.36	0.478
480	480	156	G12	CAF4	2D 96hrs	TGFb1 20ng/mL	24	HBEGF	22.955	22.36	0.478
481	481	109	E13	CAF5	2D 96hrs	control	25	HBEGF	22.702	26.224	0.169
482	482	110	E14	CAF5	2D 96hrs	control	25	HBEGF	22.407	26.224	0.169
483	483	111	E15	CAF5	2D 96hrs	control	26	HBEGF	22.523	26.224	0.169
484	484	112	E16	CAF5	2D 96hrs	control	26	HBEGF	22.467	26.224	0.169
485	485	113	E17	CAF5	2D 96hrs	control	27	HBEGF	22.535	26.224	0.169
486	486	114	E18	CAF5	2D 96hrs	control	27	HBEGF	22.558	26.224	0.169
487	487	115	E19	CAF5	2D 96hrs	TGFb1 20ng/mL	28	HBEGF	22.419	26.224	0.169
488	488	116	E20	CAF5	2D 96hrs	TGFb1 20ng/mL	28	HBEGF	21.77	26.224	0.169
489	489	117	E21	CAF5	2D 96hrs	TGFb1 20ng/mL	29	HBEGF	21.954	26.224	0.169
490	490	118	E22	CAF5	2D 96hrs	TGFb1 20ng/mL	29	HBEGF	21.967	26.224	0.169
491	491	119	E23	CAF5	2D 96hrs	TGFb1 20ng/mL	30	HBEGF	22.064	26.224	0.169
492	492	120	E24	CAF5	2D 96hrs	TGFb1 20ng/mL	30	HBEGF	22.068	26.224	0.169
493	493	121	F1	CAF6	2D 96hrs	control	31	HBEGF	23.759	26.224	0.169
494	494	122	F2	CAF6	2D 96hrs	control	31	HBEGF	23.502	26.224	0.169
495	495	123	F3	CAF6	2D 96hrs	control	32	HBEGF	23.585	26.224	0.169
496	496	124	F4	CAF6	2D 96hrs	control	32	HBEGF	23.45	26.224	0.169
497	497	125	F5	CAF6	2D 96hrs	control	33	HBEGF	23.431	26.224	0.169
498	498	126	F6	CAF6	2D 96hrs	control	33	HBEGF	23.397	26.224	0.169
499	499	127	F7	CAF6	2D 96hrs	TGFb1 20ng/mL	34	HBEGF	22.74	26.224	0.169
500	500	128	F8	CAF6	2D 96hrs	TGFb1 20ng/mL	34	HBEGF	22.662	26.224	0.169
501	501	129	F9	CAF6	2D 96hrs	TGFb1 20ng/mL	35	HBEGF	22.907	26.224	0.169
502	502	130	F10	CAF6	2D 96hrs	TGFb1 20ng/mL	35	HBEGF	22.81	26.224	0.169
503	503	131	F11	CAF6	2D 96hrs	TGFb1 20ng/mL	36	HBEGF	22.607	26.224	0.169
504	504	132	F12	CAF6	2D 96hrs	TGFb1 20ng/mL	36	HBEGF	22.649	26.224	0.169
505	505	145	G1	CAF1	2D 96hrs	control	1	TGFB1_	24.474	26.224	0.169
506	506	146	G2	CAF1	2D 96hrs	control	1	TGFB1_	24.53	26.224	0.169
507	507	147	G3	CAF1	2D 96hrs	control	2	TGFB1_	24.509	26.224	0.169
508	508	148	G4	CAF1	2D 96hrs	control	2	TGFB1_	24.428	26.224	0.169
509	509	149	G5	CAF1	2D 96hrs	control	3	TGFB1_	24.291	26.224	0.169
510	510	150	G6	CAF1	2D 96hrs	control	3	TGFB1_	24.277	26.224	0.169
511	511	151	G7	CAF1	2D 96hrs	TGFb1 20ng/mL	4	TGFB1_	22.939	26.224	0.169
512	512	152	G8	CAF1	2D 96hrs	TGFb1 20ng/mL	4	TGFB1_	22.919	26.224	0.169
513	513	153	G9	CAF1	2D 96hrs	TGFb1 20ng/mL	5	TGFB1_	23.407	26.224	0.169
514	514	154	G10	CAF1	2D 96hrs	TGFb1 20ng/mL	5	TGFB1_	23.236	26.224	0.169
515	515	155	G11	CAF1	2D 96hrs	TGFb1 20ng/mL	6	TGFB1_	23.063	26.224	0.169
516	516	156	G12	CAF1	2D 96hrs	TGFb1 20ng/mL	6	TGFB1_	23	26.224	0.169
517	517	157	G13	CAF2	2D 96hrs	control	7	TGFB1_	25.168	26.224	0.169
518	518	158	G14	CAF2	2D 96hrs	control	7	TGFB1_	25.266	26.224	0.169
519	519	159	G15	CAF2	2D 96hrs	control	8	TGFB1_	24.826	26.224	0.169
520	520	160	G16	CAF2	2D 96hrs	control	8	TGFB1_	24.801	26.224	0.169
521	521	161	G17	CAF2	2D 96hrs	control	9	TGFB1_	24.628	26.224	0.169
522	522	162	G18	CAF2	2D 96hrs	control	9	TGFB1_	24.796	26.224	0.169
523	523	163	G19	CAF2	2D 96hrs	TGFb1 20ng/mL	10	TGFB1_	23.655	26.224	0.169
524	524	164	G20	CAF2	2D 96hrs	TGFb1 20ng/mL	10	TGFB1_	23.628	26.224	0.169
525	525	165	G21	CAF2	2D 96hrs	TGFb1 20ng/mL	11	TGFB1_	25.251	26.224	0.169
526	526	166	G22	CAF2	2D 96hrs	TGFb1 20ng/mL	11	TGFB1_	25.121	26.224	0.169
527	527	167	G23	CAF2	2D 96hrs	TGFb1 20ng/mL	12	TGFB1_	24.354	26.224	0.169
528	528	168	G24	CAF2	2D 96hrs	TGFb1 20ng/mL	12	TGFB1_	24.325	26.224	0.169
529	529	169	H1	CAF3	2D 96hrs	control	13	TGFB1_	25.512	26.224	0.169
530	530	170	H2	CAF3	2D 96hrs	control	13	TGFB1_	25.544	26.224	0.169
531	531	171	H3	CAF3	2D 96hrs	control	14	TGFB1_	25.841	26.224	0.169
532	532	172	H4	CAF3	2D 96hrs	control	14	TGFB1_	25.868	26.224	0.169
533	533	173	H5	CAF3	2D 96hrs	control	15	TGFB1_	25.42	26.224	0.169
534	534	174	H6	CAF3	2D 96hrs	control	15	TGFB1_	25.641	26.224	0.169
535	535	175	H7	CAF3	2D 96hrs	TGFb1 20ng/mL	16	TGFB1_	24.636	26.224	0.169
536	536	176	H8	CAF3	2D 96hrs	TGFb1 20ng/mL	16	TGFB1_	24.482	26.224	0.169
537	537	177	H9	CAF3	2D 96hrs	TGFb1 20ng/mL	17	TGFB1_	24.149	26.224	0.169
538	538	178	H10	CAF3	2D 96hrs	TGFb1 20ng/mL	17	TGFB1_	24.003	26.224	0.169
539	539	179	H11	CAF3	2D 96hrs	TGFb1 20ng/mL	18	TGFB1_	24.305	26.224	0.169
540	540	180	H12	CAF3	2D 96hrs	TGFb1 20ng/mL	18	TGFB1_	24.334	26.224	0.169
541	541	169	H1	CAF4	2D 96hrs	control	19	TGFB1_	26.234	22.36	0.478
542	542	170	H2	CAF4	2D 96hrs	control	19	TGFB1_	26.279	22.36	0.478
543	543	171	H3	CAF4	2D 96hrs	control	20	TGFB1_	26.328	22.36	0.478
544	544	172	H4	CAF4	2D 96hrs	control	20	TGFB1_	26.427	22.36	0.478
545	545	173	H5	CAF4	2D 96hrs	control	21	TGFB1_	25.944	22.36	0.478
546	546	174	H6	CAF4	2D 96hrs	control	21	TGFB1_	26.118	22.36	0.478
547	547	175	H7	CAF4	2D 96hrs	TGFb1 20ng/mL	22	TGFB1_	25.183	22.36	0.478
548	548	176	H8	CAF4	2D 96hrs	TGFb1 20ng/mL	22	TGFB1_	25.175	22.36	0.478
549	549	177	H9	CAF4	2D 96hrs	TGFb1 20ng/mL	23	TGFB1_	25.232	22.36	0.478
550	550	178	H10	CAF4	2D 96hrs	TGFb1 20ng/mL	23	TGFB1_	25.084	22.36	0.478
551	551	179	H11	CAF4	2D 96hrs	TGFb1 20ng/mL	24	TGFB1_	25.199	22.36	0.478
552	552	180	H12	CAF4	2D 96hrs	TGFb1 20ng/mL	24	TGFB1_	25.324	22.36	0.478
553	553	181	H13	CAF5	2D 96hrs	control	25	TGFB1_	23.663	26.224	0.169
554	554	182	H14	CAF5	2D 96hrs	control	25	TGFB1_	23.682	26.224	0.169
555	555	183	H15	CAF5	2D 96hrs	control	26	TGFB1_	23.866	26.224	0.169
556	556	184	H16	CAF5	2D 96hrs	control	26	TGFB1_	24.072	26.224	0.169
557	557	185	H17	CAF5	2D 96hrs	control	27	TGFB1_	23.902	26.224	0.169
558	558	186	H18	CAF5	2D 96hrs	control	27	TGFB1_	23.999	26.224	0.169
559	559	187	H19	CAF5	2D 96hrs	TGFb1 20ng/mL	28	TGFB1_	23.134	26.224	0.169
560	560	188	H20	CAF5	2D 96hrs	TGFb1 20ng/mL	28	TGFB1_	23.233	26.224	0.169
561	561	189	H21	CAF5	2D 96hrs	TGFb1 20ng/mL	29	TGFB1_	23.006	26.224	0.169
562	562	190	H22	CAF5	2D 96hrs	TGFb1 20ng/mL	29	TGFB1_	23.089	26.224	0.169
563	563	191	H23	CAF5	2D 96hrs	TGFb1 20ng/mL	30	TGFB1_	23.184	26.224	0.169
564	564	192	H24	CAF5	2D 96hrs	TGFb1 20ng/mL	30	TGFB1_	23.158	26.224	0.169
565	565	193	I1	CAF6	2D 96hrs	control	31	TGFB1_	24.92	26.224	0.169
566	566	194	I2	CAF6	2D 96hrs	control	31	TGFB1_	24.832	26.224	0.169
567	567	195	I3	CAF6	2D 96hrs	control	32	TGFB1_	24.712	26.224	0.169
568	568	196	I4	CAF6	2D 96hrs	control	32	TGFB1_	24.679	26.224	0.169
569	569	197	I5	CAF6	2D 96hrs	control	33	TGFB1_	24.403	26.224	0.169
570	570	198	I6	CAF6	2D 96hrs	control	33	TGFB1_	24.353	26.224	0.169
571	571	199	I7	CAF6	2D 96hrs	TGFb1 20ng/mL	34	TGFB1_	23.234	26.224	0.169
572	572	200	I8	CAF6	2D 96hrs	TGFb1 20ng/mL	34	TGFB1_	22.984	26.224	0.169
573	573	201	I9	CAF6	2D 96hrs	TGFb1 20ng/mL	35	TGFB1_	23.498	26.224	0.169
574	574	202	I10	CAF6	2D 96hrs	TGFb1 20ng/mL	35	TGFB1_	23.626	26.224	0.169
575	575	203	I11	CAF6	2D 96hrs	TGFb1 20ng/mL	36	TGFB1_	23.21	26.224	0.169
576	576	204	I12	CAF6	2D 96hrs	TGFb1 20ng/mL	36	TGFB1_	23.239	26.224	0.169
577	577	217	J1	CAF1	2D 96hrs	control	1	NRG1_	27.365	26.224	0.169
578	578	218	J2	CAF1	2D 96hrs	control	1	NRG1_	26.912	26.224	0.169
579	579	219	J3	CAF1	2D 96hrs	control	2	NRG1_	27.51	26.224	0.169
580	580	220	J4	CAF1	2D 96hrs	control	2	NRG1_	27.554	26.224	0.169
581	581	221	J5	CAF1	2D 96hrs	control	3	NRG1_	27.546	26.224	0.169
582	582	222	J6	CAF1	2D 96hrs	control	3	NRG1_	27.132	26.224	0.169
583	583	223	J7	CAF1	2D 96hrs	TGFb1 20ng/mL	4	NRG1_	23.687	26.224	0.169
584	584	224	J8	CAF1	2D 96hrs	TGFb1 20ng/mL	4	NRG1_	23.654	26.224	0.169
585	585	225	J9	CAF1	2D 96hrs	TGFb1 20ng/mL	5	NRG1_	23.871	26.224	0.169
586	586	226	J10	CAF1	2D 96hrs	TGFb1 20ng/mL	5	NRG1_	23.895	26.224	0.169
587	587	227	J11	CAF1	2D 96hrs	TGFb1 20ng/mL	6	NRG1_	23.846	26.224	0.169
588	588	228	J12	CAF1	2D 96hrs	TGFb1 20ng/mL	6	NRG1_	23.75	26.224	0.169
589	589	229	J13	CAF2	2D 96hrs	control	7	NRG1_	27.641	26.224	0.169
590	590	230	J14	CAF2	2D 96hrs	control	7	NRG1_	27.796	26.224	0.169
591	591	231	J15	CAF2	2D 96hrs	control	8	NRG1_	27.085	26.224	0.169
592	592	232	J16	CAF2	2D 96hrs	control	8	NRG1_	27.426	26.224	0.169
593	593	233	J17	CAF2	2D 96hrs	control	9	NRG1_	27.38	26.224	0.169
594	594	234	J18	CAF2	2D 96hrs	control	9	NRG1_	27.604	26.224	0.169
595	595	235	J19	CAF2	2D 96hrs	TGFb1 20ng/mL	10	NRG1_	24.499	26.224	0.169
596	596	236	J20	CAF2	2D 96hrs	TGFb1 20ng/mL	10	NRG1_	24.449	26.224	0.169
597	597	237	J21	CAF2	2D 96hrs	TGFb1 20ng/mL	11	NRG1_	25.249	26.224	0.169
598	598	238	J22	CAF2	2D 96hrs	TGFb1 20ng/mL	11	NRG1_	25.206	26.224	0.169
599	599	239	J23	CAF2	2D 96hrs	TGFb1 20ng/mL	12	NRG1_	24.833	26.224	0.169
600	600	240	J24	CAF2	2D 96hrs	TGFb1 20ng/mL	12	NRG1_	24.816	26.224	0.169
601	601	241	K1	CAF3	2D 96hrs	control	13	NRG1_	27.551	26.224	0.169
602	602	242	K2	CAF3	2D 96hrs	control	13	NRG1_	27.51	26.224	0.169
603	603	243	K3	CAF3	2D 96hrs	control	14	NRG1_	28.188	26.224	0.169
604	604	244	K4	CAF3	2D 96hrs	control	14	NRG1_	28.307	26.224	0.169
605	605	245	K5	CAF3	2D 96hrs	control	15	NRG1_	27.706	26.224	0.169
606	606	246	K6	CAF3	2D 96hrs	control	15	NRG1_	27.991	26.224	0.169
607	607	247	K7	CAF3	2D 96hrs	TGFb1 20ng/mL	16	NRG1_	23.876	26.224	0.169
608	608	248	K8	CAF3	2D 96hrs	TGFb1 20ng/mL	16	NRG1_	24.191	26.224	0.169
609	609	249	K9	CAF3	2D 96hrs	TGFb1 20ng/mL	17	NRG1_	23.591	26.224	0.169
610	610	250	K10	CAF3	2D 96hrs	TGFb1 20ng/mL	17	NRG1_	23.737	26.224	0.169
611	611	251	K11	CAF3	2D 96hrs	TGFb1 20ng/mL	18	NRG1_	23.69	26.224	0.169
612	612	252	K12	CAF3	2D 96hrs	TGFb1 20ng/mL	18	NRG1_	23.657	26.224	0.169
613	613	193	I1	CAF4	2D 96hrs	control	19	NRG1_	28.904	22.36	0.478
614	614	194	I2	CAF4	2D 96hrs	control	19	NRG1_	28.982	22.36	0.478
615	615	195	I3	CAF4	2D 96hrs	control	20	NRG1_	28.873	22.36	0.478
616	616	196	I4	CAF4	2D 96hrs	control	20	NRG1_	28.493	22.36	0.478
617	617	197	I5	CAF4	2D 96hrs	control	21	NRG1_	28.941	22.36	0.478
618	618	198	I6	CAF4	2D 96hrs	control	21	NRG1_	28.729	22.36	0.478
619	619	199	I7	CAF4	2D 96hrs	TGFb1 20ng/mL	22	NRG1_	23.833	22.36	0.478
620	620	200	I8	CAF4	2D 96hrs	TGFb1 20ng/mL	22	NRG1_	23.852	22.36	0.478
621	621	201	I9	CAF4	2D 96hrs	TGFb1 20ng/mL	23	NRG1_	24.607	22.36	0.478
622	622	202	I10	CAF4	2D 96hrs	TGFb1 20ng/mL	23	NRG1_	24.465	22.36	0.478
623	623	203	I11	CAF4	2D 96hrs	TGFb1 20ng/mL	24	NRG1_	24.327	22.36	0.478
624	624	204	I12	CAF4	2D 96hrs	TGFb1 20ng/mL	24	NRG1_	24.416	22.36	0.478
625	625	253	K13	CAF5	2D 96hrs	control	25	NRG1_	27.642	26.224	0.169
626	626	254	K14	CAF5	2D 96hrs	control	25	NRG1_	27.898	26.224	0.169
627	627	255	K15	CAF5	2D 96hrs	control	26	NRG1_	27.801	26.224	0.169
628	628	256	K16	CAF5	2D 96hrs	control	26	NRG1_	27.766	26.224	0.169
629	629	257	K17	CAF5	2D 96hrs	control	27	NRG1_	27.998	26.224	0.169
630	630	258	K18	CAF5	2D 96hrs	control	27	NRG1_	27.83	26.224	0.169
631	631	259	K19	CAF5	2D 96hrs	TGFb1 20ng/mL	28	NRG1_	23.232	26.224	0.169
632	632	260	K20	CAF5	2D 96hrs	TGFb1 20ng/mL	28	NRG1_	22.984	26.224	0.169
633	633	261	K21	CAF5	2D 96hrs	TGFb1 20ng/mL	29	NRG1_	23.49	26.224	0.169
634	634	262	K22	CAF5	2D 96hrs	TGFb1 20ng/mL	29	NRG1_	23.489	26.224	0.169
635	635	263	K23	CAF5	2D 96hrs	TGFb1 20ng/mL	30	NRG1_	23.51	26.224	0.169
636	636	264	K24	CAF5	2D 96hrs	TGFb1 20ng/mL	30	NRG1_	23.576	26.224	0.169
637	637	265	L1	CAF6	2D 96hrs	control	31	NRG1_	28.216	26.224	0.169
638	638	266	L2	CAF6	2D 96hrs	control	31	NRG1_	28.174	26.224	0.169
639	639	267	L3	CAF6	2D 96hrs	control	32	NRG1_	27.778	26.224	0.169
640	640	268	L4	CAF6	2D 96hrs	control	32	NRG1_	27.958	26.224	0.169
641	641	269	L5	CAF6	2D 96hrs	control	33	NRG1_	27.929	26.224	0.169
642	642	270	L6	CAF6	2D 96hrs	control	33	NRG1_	28.076	26.224	0.169
643	643	271	L7	CAF6	2D 96hrs	TGFb1 20ng/mL	34	NRG1_	23.364	26.224	0.169
644	644	272	L8	CAF6	2D 96hrs	TGFb1 20ng/mL	34	NRG1_	23.21	26.224	0.169
645	645	273	L9	CAF6	2D 96hrs	TGFb1 20ng/mL	35	NRG1_	23.499	26.224	0.169
646	646	274	L10	CAF6	2D 96hrs	TGFb1 20ng/mL	35	NRG1_	23.539	26.224	0.169
647	647	275	L11	CAF6	2D 96hrs	TGFb1 20ng/mL	36	NRG1_	23.209	26.224	0.169
648	648	276	L12	CAF6	2D 96hrs	TGFb1 20ng/mL	36	NRG1_	23.361	26.224	0.169
649	649	289	M1	CAF1	2D 96hrs	control	1	NRG2_	27.157	26.224	0.169
650	650	290	M2	CAF1	2D 96hrs	control	1	NRG2_	27.33	26.224	0.169
651	651	291	M3	CAF1	2D 96hrs	control	2	NRG2_	27.884	26.224	0.169
652	652	292	M4	CAF1	2D 96hrs	control	2	NRG2_	27.351	26.224	0.169
653	653	293	M5	CAF1	2D 96hrs	control	3	NRG2_	27.439	26.224	0.169
654	654	294	M6	CAF1	2D 96hrs	control	3	NRG2_	27.136	26.224	0.169
655	655	295	M7	CAF1	2D 96hrs	TGFb1 20ng/mL	4	NRG2_	29.755	26.224	0.169
656	656	296	M8	CAF1	2D 96hrs	TGFb1 20ng/mL	4	NRG2_	32.676	26.224	0.169
657	657	297	M9	CAF1	2D 96hrs	TGFb1 20ng/mL	5	NRG2_	30.597	26.224	0.169
658	658	298	M10	CAF1	2D 96hrs	TGFb1 20ng/mL	5	NRG2_	29.999	26.224	0.169
659	659	299	M11	CAF1	2D 96hrs	TGFb1 20ng/mL	6	NRG2_	31.967	26.224	0.169
660	660	300	M12	CAF1	2D 96hrs	TGFb1 20ng/mL	6	NRG2_	30.706	26.224	0.169
661	661	301	M13	CAF2	2D 96hrs	control	7	NRG2_	28.108	26.224	0.169
662	662	302	M14	CAF2	2D 96hrs	control	7	NRG2_	28.5	26.224	0.169
663	663	303	M15	CAF2	2D 96hrs	control	8	NRG2_	27.163	26.224	0.169
664	664	304	M16	CAF2	2D 96hrs	control	8	NRG2_	27.371	26.224	0.169
665	665	305	M17	CAF2	2D 96hrs	control	9	NRG2_	27.404	26.224	0.169
666	666	306	M18	CAF2	2D 96hrs	control	9	NRG2_	27.286	26.224	0.169
667	667	307	M19	CAF2	2D 96hrs	TGFb1 20ng/mL	10	NRG2_	29.949	26.224	0.169
668	668	308	M20	CAF2	2D 96hrs	TGFb1 20ng/mL	10	NRG2_	30.278	26.224	0.169
669	669	309	M21	CAF2	2D 96hrs	TGFb1 20ng/mL	11	NRG2_	30.279	26.224	0.169
670	670	310	M22	CAF2	2D 96hrs	TGFb1 20ng/mL	11	NRG2_	29.854	26.224	0.169
671	671	311	M23	CAF2	2D 96hrs	TGFb1 20ng/mL	12	NRG2_	30.529	26.224	0.169
672	672	312	M24	CAF2	2D 96hrs	TGFb1 20ng/mL	12	NRG2_	29.382	26.224	0.169
673	673	313	N1	CAF3	2D 96hrs	control	13	NRG2_	28.379	26.224	0.169
674	674	314	N2	CAF3	2D 96hrs	control	13	NRG2_	28.463	26.224	0.169
675	675	315	N3	CAF3	2D 96hrs	control	14	NRG2_	28.731	26.224	0.169
676	676	316	N4	CAF3	2D 96hrs	control	14	NRG2_	28.489	26.224	0.169
677	677	317	N5	CAF3	2D 96hrs	control	15	NRG2_	28.65	26.224	0.169
678	678	318	N6	CAF3	2D 96hrs	control	15	NRG2_	28.593	26.224	0.169
679	679	319	N7	CAF3	2D 96hrs	TGFb1 20ng/mL	16	NRG2_	30.453	26.224	0.169
680	680	320	N8	CAF3	2D 96hrs	TGFb1 20ng/mL	16	NRG2_	32.117	26.224	0.169
681	681	321	N9	CAF3	2D 96hrs	TGFb1 20ng/mL	17	NRG2_	31.291	26.224	0.169
682	682	322	N10	CAF3	2D 96hrs	TGFb1 20ng/mL	17	NRG2_	30.98	26.224	0.169
683	683	323	N11	CAF3	2D 96hrs	TGFb1 20ng/mL	18	NRG2_	30.437	26.224	0.169
684	684	324	N12	CAF3	2D 96hrs	TGFb1 20ng/mL	18	NRG2_	30.511	26.224	0.169
685	685	217	J1	CAF4	2D 96hrs	control	19	NRG2_	29.197	22.36	0.478
686	686	218	J2	CAF4	2D 96hrs	control	19	NRG2_	28.542	22.36	0.478
687	687	219	J3	CAF4	2D 96hrs	control	20	NRG2_	28.576	22.36	0.478
688	688	220	J4	CAF4	2D 96hrs	control	20	NRG2_	29.002	22.36	0.478
689	689	221	J5	CAF4	2D 96hrs	control	21	NRG2_	28.522	22.36	0.478
690	690	222	J6	CAF4	2D 96hrs	control	21	NRG2_	28.704	22.36	0.478
691	691	223	J7	CAF4	2D 96hrs	TGFb1 20ng/mL	22	NRG2_	30.466	22.36	0.478
692	692	224	J8	CAF4	2D 96hrs	TGFb1 20ng/mL	22	NRG2_	32.752	22.36	0.478
693	693	225	J9	CAF4	2D 96hrs	TGFb1 20ng/mL	23	NRG2_	30.483	22.36	0.478
694	694	226	J10	CAF4	2D 96hrs	TGFb1 20ng/mL	23	NRG2_	32.232	22.36	0.478
695	695	227	J11	CAF4	2D 96hrs	TGFb1 20ng/mL	24	NRG2_	32.088	22.36	0.478
696	696	228	J12	CAF4	2D 96hrs	TGFb1 20ng/mL	24	NRG2_	30.226	22.36	0.478
697	697	325	N13	CAF5	2D 96hrs	control	25	NRG2_	27.219	26.224	0.169
698	698	326	N14	CAF5	2D 96hrs	control	25	NRG2_	27.322	26.224	0.169
699	699	327	N15	CAF5	2D 96hrs	control	26	NRG2_	27.413	26.224	0.169
700	700	328	N16	CAF5	2D 96hrs	control	26	NRG2_	27	26.224	0.169
701	701	329	N17	CAF5	2D 96hrs	control	27	NRG2_	27.42	26.224	0.169
702	702	330	N18	CAF5	2D 96hrs	control	27	NRG2_	27.31	26.224	0.169
703	703	331	N19	CAF5	2D 96hrs	TGFb1 20ng/mL	28	NRG2_	30.336	26.224	0.169
704	704	332	N20	CAF5	2D 96hrs	TGFb1 20ng/mL	28	NRG2_	30.627	26.224	0.169
705	705	333	N21	CAF5	2D 96hrs	TGFb1 20ng/mL	29	NRG2_	30.657	26.224	0.169
706	706	334	N22	CAF5	2D 96hrs	TGFb1 20ng/mL	29	NRG2_	30.762	26.224	0.169
707	707	335	N23	CAF5	2D 96hrs	TGFb1 20ng/mL	30	NRG2_	31.864	26.224	0.169
708	708	336	N24	CAF5	2D 96hrs	TGFb1 20ng/mL	30	NRG2_	32.417	26.224	0.169
709	709	337	O1	CAF6	2D 96hrs	control	31	NRG2_	28.768	26.224	0.169
710	710	338	O2	CAF6	2D 96hrs	control	31	NRG2_	28.566	26.224	0.169
711	711	339	O3	CAF6	2D 96hrs	control	32	NRG2_	28.643	26.224	0.169
712	712	340	O4	CAF6	2D 96hrs	control	32	NRG2_	28.531	26.224	0.169
713	713	341	O5	CAF6	2D 96hrs	control	33	NRG2_	28.432	26.224	0.169
714	714	342	O6	CAF6	2D 96hrs	control	33	NRG2_	28.361	26.224	0.169
715	715	343	O7	CAF6	2D 96hrs	TGFb1 20ng/mL	34	NRG2_	31.73	26.224	0.169
716	716	344	O8	CAF6	2D 96hrs	TGFb1 20ng/mL	34	NRG2_	30.871	26.224	0.169
717	717	345	O9	CAF6	2D 96hrs	TGFb1 20ng/mL	35	NRG2_	31.859	26.224	0.169
718	718	346	O10	CAF6	2D 96hrs	TGFb1 20ng/mL	35	NRG2_	31.135	26.224	0.169
719	719	347	O11	CAF6	2D 96hrs	TGFb1 20ng/mL	36	NRG2_	32.393	26.224	0.169
720	720	348	O12	CAF6	2D 96hrs	TGFb1 20ng/mL	36	NRG2_	33.787	26.224	0.169
