# Supplementary material for: Blocking cancer-fibroblast mutualism inhibits proliferation of endocrine therapy resistant breast cancer
Source: Mol Syst Biol. 2025 May 8;21(7):825–55. doi: 10.1038/s44320-025-00104-6 (PMC12222798; doi:10.1038/s44320-025-00104-6)
Supplement: Supplementary file 8 — Source data Fig. 3 [file 44320_2025_104_MOESM8_ESM.zip › Figure 3/SourceData_Figure_3C_ValidationFibroblastERBBLigands.csv]

	Cell.ID	Quality	Timepoint	Day	Patient.Study.ID	V1	V3	ANXA1	EGF	HBEGF	NRG1	NRG2	NRG3	TGFA
1	FEL048_RAND_B_AAAGAACGTGGCTACC	HQLQ	Post treatment	180	001-127	0.323789735219128	-0.749355126066501	0	0	0	0	0	0	0
2	FEL048_RAND_B_AAAGGATCATGACAAA	HQLQ	Post treatment	180	001-127	0.51780680927349	-0.307534367934334	0	0	0	0	0	0	0
3	FEL048_RAND_B_AAAGTGATCACCATAG	HQ	Post treatment	180	001-127	1.2892846222619	-0.0215810989116762	0	0	0	0	0	0	0
4	FEL048_RAND_B_AACAAAGGTAGTTAGA	HQLQ	Post treatment	180	001-127	0.886940583388339	-0.605758672419675	0	0	0	0	0	0	0
5	FEL048_RAND_B_AACAAGAGTGAGTTTC	HQLQ	Post treatment	180	001-127	0.786509225563479	-0.266489804022207	0	0	0	0	0	0	0
6	FEL048_RAND_B_AACACACGTGCCTAAT	HQ	Post treatment	180	001-127	0.0517563981452368	-1.04319756308721	0	0	0	0	0	0	0
7	FEL048_RAND_B_AACAGGGCAGCTGTCG	HQ	Post treatment	180	001-127	-0.163507002331946	-0.839633588237601	0	0	0	0	0	0	0
8	FEL048_RAND_B_AACCATGTCATCGCTC	HQLQ	Post treatment	180	001-127	1.27922504701751	-0.204729404007111	0	0	0	0	0	0	0
9	FEL048_RAND_B_AACCCAAGTACCACGC	HQLQ	Post treatment	180	001-127	0.756369890320951	-0.544121620169116	879.507475813544	0	0	0	0	0	0
10	FEL048_RAND_B_AACCTGATCTTCCACG	HQLQ	Post treatment	180	001-127	0.606199471423623	-0.217093112502763	0	987.166831194472	0	0	0	0	0
11	FEL048_RAND_B_AACGAAAAGGTCGTCC	HQLQ	Post treatment	180	001-127	0.521174579754844	-0.592374919112185	0	0	0	0	0	0	0
12	FEL048_RAND_B_AACTTCTAGTCACACT	HQLQ	Post treatment	180	001-127	0.632862025963558	-0.313810877578436	0	0	0	0	0	0	0
13	FEL048_RAND_B_AAGAACAGTAACATGA	HQ	Post treatment	180	001-127	0.0688118301700687	-0.443898966694171	225.937641211026	0	0	0	0	0	0
14	FEL048_RAND_B_AAGAACAGTACAACGG	HQ	Post treatment	180	001-127	0.671829017437213	-0.724337155442451	2470.3557312253	0	0	0	0	0	0
15	FEL048_RAND_B_AAGACTCCAAGAGTTA	HQ	Post treatment	180	001-127	0.146973572809215	-0.601660658703481	0	0	0	0	0	0	0
16	FEL048_RAND_B_AAGCCATAGGATAATC	HQLQ	Post treatment	180	001-127	0.635422550578083	-0.49427907064323	0	0	0	0	0	0	0
17	FEL048_RAND_B_AAGTTCGAGAAACTAC	HQLQ	Post treatment	180	001-127	0.765269959822318	-0.0367977513069373	0	0	0	0	0	0	0
18	FEL048_RAND_B_AATCGTGTCTCCGAGG	HQLQ	Post treatment	180	001-127	0.2605851567972	-1.04036477971472	0	0	0	0	0	0	0
19	FEL048_RAND_B_AATGCCAGTATGAGGC	HQ	Post treatment	180	001-127	1.05168568936497	-0.364629806498581	0	0	0	0	0	0	0
20	FEL048_RAND_B_AATGCCAGTATTTCCT	HQ	Post treatment	180	001-127	0.460683710423233	-0.624145866568359	0	0	0	468.384074941452	0	0	0
21	FEL048_RAND_B_AATGGCTTCTTACCGC	HQ	Post treatment	180	001-127	0.1550638604804	-0.700230186958777	0	0	0	0	0	0	0
22	FEL048_RAND_B_ACATCGAGTATCGCAT	HQLQ	Post treatment	180	001-127	0.774136119791475	-0.92806402406682	0	0	0	0	0	0	0
23	FEL048_RAND_B_ACATGCAGTTCATCGA	HQLQ	Post treatment	180	001-127	0.389556431434299	-0.641635526015989	0	0	0	0	0	0	0
24	FEL048_RAND_B_ACCAAACCACTAAACC	HQ	Post treatment	180	001-127	0.551948657612192	-0.106686679340701	0	0	0	0	0	0	0
25	FEL048_RAND_B_ACCCAAACAGATTAAG	HQLQ	Post treatment	180	001-127	0.743958577473378	-0.299595393304593	0	0	0	0	0	0	0
26	FEL048_RAND_B_ACCCTCACACCTCTGT	HQLQ	Post treatment	180	001-127	0.416360727750852	-0.925419014979732	2223.45747637576	0	0	0	0	0	555.864369093941
27	FEL048_RAND_B_ACCCTTGCAGCTGTGC	HQLQ	Post treatment	180	001-127	0.217931480927229	-0.48760030163248	0	0	0	0	0	0	0
28	FEL048_RAND_B_ACCTACCGTTGCAAGG	HQLQ	Post treatment	180	001-127	0.675634251823281	-0.330544306682873	0	0	0	0	0	0	0
29	FEL048_RAND_B_ACGATGTTCTAATTCC	HQLQ	Post treatment	180	001-127	0.552424766217455	-0.464907951166421	0	0	0	0	0	3019.62757926522	0
30	FEL048_RAND_B_ACGGTTAAGAGGATGA	HQLQ	Post treatment	180	001-127	0.934103853776605	-0.560993969665774	0	0	0	0	0	0	0
31	FEL048_RAND_B_ACGGTTATCCATCTAT	HQLQ	Post treatment	180	001-127	0.234750392761647	-1.07150478269939	0	0	0	0	0	0	0
32	FEL048_RAND_B_ACGGTTATCTCTGGTC	HQLQ	Post treatment	180	001-127	0.737712640352577	-0.6550251137014	0	0	0	0	0	0	0
33	FEL048_RAND_B_ACGTAACAGTAGCATA	HQLQ	Post treatment	180	001-127	0.946523724500167	-0.164323372069653	0	0	0	0	0	0	0
34	FEL048_RAND_B_ACGTACAGTCGCCTAG	HQLQ	Post treatment	180	001-127	0.753836313499921	-0.628156336495252	0	0	0	0	0	0	0
35	FEL048_RAND_B_ACGTAGTCATGGAATA	HQLQ	Post treatment	180	001-127	1.11467342286263	-0.629090045842467	0	0	0	0	0	0	0
36	FEL048_RAND_B_ACGTTCCCAGGACGAT	HQLQ	Post treatment	180	001-127	0.171248270572613	-0.252203711613767	0	0	0	1226.99386503067	0	0	0
37	FEL048_RAND_B_ACGTTCCCAGTGGTGA	HQ	Post treatment	180	001-127	-0.0959771611069915	-0.938066874330576	0	0	0	483.558994197292	0	0	0
38	FEL048_RAND_B_ACTACGAGTACTCCCT	HQLQ	Post treatment	180	001-127	0.63938775220159	-0.320765354557989	0	0	0	0	0	0	0
39	FEL048_RAND_B_ACTATGGCAATGGCAG	HQLQ	Post treatment	180	001-127	0.673917191657891	-0.164898341216275	0	0	0	0	0	0	0
40	FEL048_RAND_B_ACTATTCGTATAGGGC	HQLQ	Post treatment	180	001-127	0.336331228749897	-0.0885335292317499	0	0	0	0	0	1210.65375302663	0
41	FEL048_RAND_B_ACTATTCTCTCTAAGG	HQLQ	Post treatment	180	001-127	0.2884345511542	-0.474867914419425	0	0	0	0	0	0	0
42	FEL048_RAND_B_ACTCCCACAGAATTCC	HQLQ	Post treatment	180	001-127	0.61511193719882	-0.471714856117773	0	0	0	0	0	0	0
43	FEL048_RAND_B_ACTGTGACAGCAGTCC	HQLQ	Post treatment	180	001-127	0.191073711699398	-1.0159561208721	0	0	0	0	0	0	712.758374910905
44	FEL048_RAND_B_ACTTAGGCAGTTTCAG	HQLQ	Post treatment	180	001-127	0.320146552113861	-0.367912811470979	0	0	0	1331.55792276964	0	0	0
45	FEL048_RAND_B_AGAACAATCCAGCACG	HQLQ	Post treatment	180	001-127	-0.14656267494221	-1.04024831461567	0	0	0	0	0	0	0
46	FEL048_RAND_B_AGAACCTTCTCTATAC	HQLQ	Post treatment	180	001-127	0.0528908110263194	-1.18465604680138	0	0	0	0	0	0	0
47	FEL048_RAND_B_AGACAAACAGACCCGT	HQLQ	Post treatment	180	001-127	0.695084021331832	-0.461671464661042	0	0	0	0	0	0	0
48	FEL048_RAND_B_AGACCATAGTGATAAC	HQLQ	Post treatment	180	001-127	1.00848211387633	-0.705612959729197	667.11140760507	0	0	1334.22281521014	0	0	0
49	FEL048_RAND_B_AGAGAATAGCTTACGT	HQLQ	Post treatment	180	001-127	0.670057432210935	-0.604032354924584	0	0	0	0	0	0	0
50	FEL048_RAND_B_AGAGAGCGTCATTGCA	HQLQ	Post treatment	180	001-127	-0.0409863278565323	-0.819566767522449	1930.50193050193	0	0	0	0	0	0
51	FEL048_RAND_B_AGATAGAGTCAAGCCC	HQLQ	Post treatment	180	001-127	0.140194772391517	-1.15509563324901	0	0	0	0	0	0	0
52	FEL048_RAND_B_AGATGAAAGAGCCATG	HQLQ	Post treatment	180	001-127	0.819105726588841	-0.518965773469835	0	0	0	0	0	0	0
53	FEL048_RAND_B_AGCATCAAGAGCTGCA	HQLQ	Post treatment	180	001-127	0.79803041715641	-0.364573326929297	0	0	0	0	0	0	0
54	FEL048_RAND_B_AGCATCAGTCCATACA	HQ	Post treatment	180	001-127	0.484732024823851	-0.583131642075778	0	0	0	0	364.298724954463	0	0
55	FEL048_RAND_B_AGCATCATCAGCTTCC	HQLQ	Post treatment	180	001-127	0.566838554402254	-0.458138045814639	1228.50122850123	0	0	0	0	0	0
56	FEL048_RAND_B_AGCCAATCAATACCTG	HQ	Post treatment	180	001-127	0.505560602923645	-0.574464439609792	0	0	0	0	0	345.184673800483	0
57	FEL048_RAND_B_AGCTCAACAGTAGTGG	HQ	Post treatment	180	001-127	0.109617907338603	-0.857080751505644	1541.42581888247	0	0	0	0	0	0
58	FEL048_RAND_B_AGGATCTCACGACGTC	HQLQ	Post treatment	180	001-127	0.178137975030945	-0.321524498250698	0	0	0	0	0	0	0
59	FEL048_RAND_B_AGGCTGCAGAGCCTGA	HQLQ	Post treatment	180	001-127	0.856592485526674	-0.629815038287496	0	0	0	0	0	0	0
60	FEL048_RAND_B_AGGGAGTGTAGGCAAC	HQLQ	Post treatment	180	001-127	1.0408366678713	-0.424806697248218	0	0	0	0	0	0	0
61	FEL048_RAND_B_AGGGAGTGTGTCACAT	HQLQ	Post treatment	180	001-127	0.478287178389414	-0.54761274979039	0	0	0	0	0	0	0
62	FEL048_RAND_B_AGGTGTTGTCAACCTA	HQLQ	Post treatment	180	001-127	0.147926831261432	-0.797691628427667	908.265213442325	0	0	0	0	0	0
63	FEL048_RAND_B_AGTAACCTCAACGTGT	HQLQ	Post treatment	180	001-127	0.727287405756776	-0.383767618098353	0	0	0	0	0	0	0
64	FEL048_RAND_B_AGTAGCTAGCCATCCG	HQLQ	Post treatment	180	001-127	0.406639354106765	-0.864572402689033	0	0	0	0	0	0	0
65	FEL048_RAND_B_AGTAGCTTCAGCCTTC	HQLQ	Post treatment	180	001-127	0.513967874190045	-0.764938988994147	0	0	0	0	0	0	0
66	FEL048_RAND_B_AGTCTCCAGGATATGT	HQLQ	Post treatment	180	001-127	0.872892611414649	-0.316470241369762	0	0	0	0	0	0	0
67	FEL048_RAND_B_AGTTAGCAGCCTCACG	HQLQ	Post treatment	180	001-127	0.75377338914514	-0.728581650548472	0	0	0	0	0	0	0
68	FEL048_RAND_B_AGTTAGCGTTCCTTGC	HQ	Post treatment	180	001-127	0.290826758326996	-0.898611177731957	0	0	0	0	0	0	0
69	FEL048_RAND_B_ATACCGACAATTGTGC	HQLQ	Post treatment	180	001-127	0.95446596843029	-0.226163620467831	0	0	0	0	877.19298245614	0	0
70	FEL048_RAND_B_ATAGGCTGTCCACACG	HQLQ	Post treatment	180	001-127	0.970439381226596	-0.223925920029893	0	0	0	0	0	0	0
71	FEL048_RAND_B_ATCACTTAGACGAAGA	HQLQ	Post treatment	180	001-127	1.02249825898449	-0.310402267057568	0	0	0	0	0	0	0
72	FEL048_RAND_B_ATCAGGTGTTACGTAC	HQLQ	Post treatment	180	001-127	0.884712760574843	-0.215250475892941	0	0	0	0	0	0	0
73	FEL048_RAND_B_ATCAGGTTCGAGTTGT	HQLQ	Post treatment	180	001-127	0.761460132407933	-0.504377104067768	0	0	0	1199.7600479904	0	0	0
74	FEL048_RAND_B_ATCCATTGTCACCTTC	HQ	Post treatment	180	001-127	0.740395878126435	-0.819051838696252	0	0	0	0	0	0	0
75	FEL048_RAND_B_ATCCATTTCGCACGAC	HQ	Post treatment	180	001-127	1.05697594134652	-0.434104551552176	470.809792843691	0	0	0	0	0	470.809792843691
76	FEL048_RAND_B_ATCCCTGGTACCAATC	HQLQ	Post treatment	180	001-127	0.705103821729795	-0.284562685926484	1034.12616339193	0	0	0	0	0	0
77	FEL048_RAND_B_ATCCGTCGTTTCTTAC	HQLQ	Post treatment	180	001-127	0.786259225544709	-0.652687018227627	1017.29399796541	0	0	0	0	0	0
78	FEL048_RAND_B_ATCCTATGTCTTAGTG	HQLQ	Post treatment	180	001-127	1.24706511246557	-0.172383604586826	0	0	0	0	0	0	0
79	FEL048_RAND_B_ATCGATGGTGGAGGTT	HQLQ	Post treatment	180	001-127	0.312862616600932	-0.98508172876772	0	0	0	0	0	0	0
80	FEL048_RAND_B_ATCGGCGTCTCATTTG	HQLQ	Post treatment	180	001-127	0.98311002466872	-0.161600503119714	0	0	0	0	0	0	0
81	FEL048_RAND_B_ATGAAAGAGTTCTACG	HQLQ	Post treatment	180	001-127	0.812452793037776	-0.266858121072936	0	3496.5034965035	0	0	0	0	0
82	FEL048_RAND_B_ATGACCATCAAAGCCT	HQ	Post treatment	180	001-127	0.30710996708126	-0.275511256220126	0	0	0	0	0	0	0
83	FEL048_RAND_B_ATGACCATCATACAGC	HQLQ	Post treatment	180	001-127	0.781030652140263	-0.343798411067594	0	0	0	0	0	0	0
84	FEL048_RAND_B_ATGAGGGAGGCACTAG	HQLQ	Post treatment	180	001-127	1.24365979370217	-0.119361938660347	0	0	0	0	0	0	0
85	FEL048_RAND_B_ATGCATGTCCAATCTT	HQLQ	Post treatment	180	001-127	0.478827405410283	-0.920816394064235	0	0	0	0	0	0	0
86	FEL048_RAND_B_ATGGATCTCTAGCCTC	HQLQ	Post treatment	180	001-127	0.426010069024723	-0.521201206908557	1246.88279301746	0	0	0	0	0	0
87	FEL048_RAND_B_ATGGGTTTCATTTGCT	HQLQ	Post treatment	180	001-127	0.36550038069918	-0.374991190219147	0	0	0	0	0	0	0
88	FEL048_RAND_B_ATTACTCGTCGAGATG	HQ	Post treatment	180	001-127	1.22063259724643	-0.206022190867301	0	0	0	0	0	0	0
89	FEL048_RAND_B_ATTCATCTCAACACGT	HQLQ	Post treatment	180	001-127	0.598911152374004	-0.140496288368876	0	0	0	0	0	0	0
90	FEL048_RAND_B_ATTCCATAGAGGATCC	HQ	Post treatment	180	001-127	0.637866839900759	-0.700627157368876	0	0	0	0	0	0	0
91	FEL048_RAND_B_ATTCCTAAGTGCGCTC	HQLQ	Post treatment	180	001-127	0.664147969416123	-0.773484816321647	0	0	0	0	0	0	0
92	FEL048_RAND_B_ATTCCTAGTAAGTTGA	HQLQ	Post treatment	180	001-127	0.853644342306814	-0.744520605925128	0	0	0	0	0	0	0
93	FEL048_RAND_B_ATTCGTTAGTGGTCAG	HQLQ	Post treatment	180	001-127	0.730625293562567	-0.21089234384522	0	0	0	0	0	0	0
94	FEL048_RAND_B_ATTCGTTCAATACGCT	HQLQ	Post treatment	180	001-127	0.388658930342033	-0.424824616793575	857.632933104631	0	0	0	0	0	0
95	FEL048_RAND_B_ATTCTACTCGTTCCTG	HQLQ	Post treatment	180	001-127	0.286781584323109	-0.871344695016958	0	0	0	0	0	0	0
96	FEL048_RAND_B_ATTCTACTCTCGAGTA	HQLQ	Post treatment	180	001-127	0.164350504476381	-0.326970922215023	0	0	0	0	0	0	0
97	FEL048_RAND_B_ATTGGGTTCGCACGAC	HQLQ	Post treatment	180	001-127	0.160801649071171	-0.444805490594642	0	0	0	0	0	0	0
98	FEL048_RAND_B_ATTTCACCAAATGCTC	HQ	Post treatment	180	001-127	0.922458193602302	-0.495508010781521	0	0	0	0	0	0	0
99	FEL048_RAND_B_CAACAGTGTTGGGACA	HQLQ	Post treatment	180	001-127	1.04207438392499	-0.367649805649763	0	0	0	1322.75132275132	0	1322.75132275132	0
100	FEL048_RAND_B_CAACCTCAGTACAACA	HQLQ	Post treatment	180	001-127	0.160431766462059	-0.475964614677786	0	0	0	0	0	0	0
101	FEL048_RAND_B_CAAGCTAGTTCTTCAT	HQLQ	Post treatment	180	001-127	1.1151158628095	-0.284956372436423	0	0	0	917.431192660551	0	0	0
102	FEL048_RAND_B_CAATACGAGATCCCAT	HQLQ	Post treatment	180	001-127	0.300583748232422	-0.483423789828648	0	0	0	0	0	0	0
103	FEL048_RAND_B_CAATACGAGTTAACGA	HQLQ	Post treatment	180	001-127	0.82658279458829	-0.488625741509726	0	0	0	0	0	0	0
104	FEL048_RAND_B_CAATACGGTGCATACT	HQLQ	Post treatment	180	001-127	1.31501077970749	-0.150738037945197	0	0	0	2886.00288600289	0	0	0
105	FEL048_RAND_B_CAATCGACATGACGAG	HQLQ	Post treatment	180	001-127	1.21854802155176	-0.221753778555601	0	0	0	0	0	0	0
106	FEL048_RAND_B_CAATCGAGTGGACCTC	HQLQ	Post treatment	180	001-127	0.330455205415614	-0.270488723038984	0	0	0	0	0	1193.31742243437	0
107	FEL048_RAND_B_CAATTTCTCCGGGACT	HQLQ	Post treatment	180	001-127	0.513225834873132	-0.304742574557695	0	0	0	0	0	0	0
108	FEL048_RAND_B_CACAACACACCTGAAT	HQ	Post treatment	180	001-127	0.26231536780383	-0.242142281720223	876.424189307625	0	0	0	0	0	0
109	FEL048_RAND_B_CACAACACATTAGGAA	HQ	Post treatment	180	001-127	0.343708690824879	-0.809242552845509	0	0	0	0	0	0	0
110	FEL048_RAND_B_CACAACAGTAGCCAGA	HQ	Post treatment	180	001-127	0.838363318439888	-0.825432664741995	0	0	0	0	0	0	0
111	FEL048_RAND_B_CACACAAAGCCATATC	HQLQ	Post treatment	180	001-127	1.0591551720594	-0.587353993010191	0	0	0	0	0	0	0
112	FEL048_RAND_B_CACATGATCCGAGGCT	HQLQ	Post treatment	180	001-127	0.925774632681712	-0.291565744794975	0	798.084596967279	0	798.084596967279	0	0	0
113	FEL048_RAND_B_CACGAATGTCTTTATC	HQLQ	Post treatment	180	001-127	1.12433347910001	-0.204879125951337	0	0	0	0	0	0	0
114	FEL048_RAND_B_CACGGGTAGTGACACG	HQLQ	Post treatment	180	001-127	0.921819462620115	-0.103179788957885	0	0	0	0	0	0	0
115	FEL048_RAND_B_CACGTGGGTTATCTTC	HQLQ	Post treatment	180	001-127	0.487131777504644	-1.01735306512539	0	0	0	0	0	0	0
116	FEL048_RAND_B_CACGTTCAGTTTGCTG	HQLQ	Post treatment	180	001-127	0.167634858681956	-1.13463685360063	580.046403712297	0	0	0	0	0	0
117	FEL048_RAND_B_CACTAAGCACCGGCTA	HQ	Post treatment	180	001-127	0.819044827906891	-0.435602663206452	0	0	0	0	0	0	0
118	FEL048_RAND_B_CACTGAAGTTGGGTTT	HQLQ	Post treatment	180	001-127	0.422012858714882	-0.360890517142263	0	0	0	0	0	0	0
119	FEL048_RAND_B_CACTGTCTCTCATGGA	HQ	Post treatment	180	001-127	-1.22184020896563	-1.09036174206393	0	0	0	0	0	0	0
120	FEL048_RAND_B_CACTTCGGTTCCAAAC	HQLQ	Post treatment	180	001-127	0.210885881469698	-0.662543219870417	0	0	0	0	0	0	0
121	FEL048_RAND_B_CAGATCAAGTACAGCG	HQLQ	Post treatment	180	001-127	0.770436910197046	-0.570320112502422	0	0	0	0	0	0	0
122	FEL048_RAND_B_CAGATTGTCGTGTGAT	HQLQ	Post treatment	180	001-127	0.3458785100884	-0.170510312576465	0	0	0	0	0	0	0
123	FEL048_RAND_B_CAGCACGCACAAGCAG	HQLQ	Post treatment	180	001-127	0.61061940632169	-0.159273035966519	1000	0	0	0	0	0	0
124	FEL048_RAND_B_CAGCAGCGTATTCCTT	HQLQ	Post treatment	180	001-127	0.502503085100171	-0.482650512740542	0	0	0	0	0	0	0
125	FEL048_RAND_B_CAGCAGCGTCCTGTTC	HQLQ	Post treatment	180	001-127	0.238280986092741	-0.488843865449506	1607.71704180064	0	0	0	0	0	0
126	FEL048_RAND_B_CAGGCCAGTTAGAAAC	HQLQ	Post treatment	180	001-127	0.282292254132103	-1.04993594822964	0	0	0	0	0	1205.54550934298	0
127	FEL048_RAND_B_CAGGCCAGTTGCATCA	HQ	Post treatment	180	001-127	0.824767310283525	-0.719055460057351	0	0	0	457.456541628545	0	0	0
128	FEL048_RAND_B_CAGGGCTGTGCACGCT	HQLQ	Post treatment	180	001-127	0.803902900118111	-0.663150449685041	966.183574879227	966.183574879227	0	0	0	0	0
129	FEL048_RAND_B_CAGGTATAGTTCGCAT	HQLQ	Post treatment	180	001-127	0.310508428483372	-0.602969521563164	0	0	0	0	0	0	0
130	FEL048_RAND_B_CAGGTATGTATGACAA	HQLQ	Post treatment	180	001-127	0.290753242707276	-0.417994920069868	0	0	0	0	0	0	0
131	FEL048_RAND_B_CAGGTATGTTAGAGTA	HQLQ	Post treatment	180	001-127	0.731059677743392	-0.867935362612711	0	0	0	0	0	0	0
132	FEL048_RAND_B_CAGTTCCGTATAGCTC	HQLQ	Post treatment	180	001-127	0.134604108084842	-0.301218492873341	0	0	0	0	0	2227.1714922049	0
133	FEL048_RAND_B_CATAAGCAGTATGGAT	HQ	Post treatment	180	001-127	1.06906355104793	-0.478368746250965	0	0	0	490.436488474743	0	0	0
134	FEL048_RAND_B_CATAGACAGCCTCTCT	HQ	Post treatment	180	001-127	0.578579877526191	-0.791030941437373	0	0	0	0	0	0	0
135	FEL048_RAND_B_CATCCACAGTGCGACA	HQLQ	Post treatment	180	001-127	0.299716593176345	-0.431013382938782	0	0	0	0	0	0	0
136	FEL048_RAND_B_CATCCGTAGAGGTTTA	HQLQ	Post treatment	180	001-127	0.7249315118434	-0.514603799147783	0	0	0	0	0	0	0
137	FEL048_RAND_B_CATGCGGCAAAGCAAT	HQLQ	Post treatment	180	001-127	0.333115445670304	-0.549931929750239	0	0	0	0	0	0	0
138	FEL048_RAND_B_CATGGTACATCCTGTC	HQLQ	Post treatment	180	001-127	0.423118250710657	-0.251253660539015	0	0	0	0	0	0	0
139	FEL048_RAND_B_CATTCATAGAACTCCT	HQLQ	Post treatment	180	001-127	0.735702554081111	-0.717204464153056	0	0	0	0	0	0	0
140	FEL048_RAND_B_CATTCATAGAGAGCAA	HQLQ	Post treatment	180	001-127	1.22757888060207	-0.201338672046718	0	0	0	0	0	0	0
141	FEL048_RAND_B_CATTCATAGGCGCTTC	HQLQ	Post treatment	180	001-127	0.495321452078765	-0.309951565818194	0	0	0	0	0	0	0
142	FEL048_RAND_B_CATTCATGTCCACAGC	HQLQ	Post treatment	180	001-127	1.11723637306503	-0.335357951838264	1736.11111111111	0	0	1736.11111111111	0	0	0
143	FEL048_RAND_B_CATTCCGTCAGTCTTT	HQLQ	Post treatment	180	001-127	1.14394285782493	-0.461939289749528	0	0	0	0	0	0	0
144	FEL048_RAND_B_CATTCTAGTATGTCTG	HQLQ	Post treatment	180	001-127	0.937946674942921	-0.271217314504607	1063.82978723404	0	0	0	0	0	0
145	FEL048_RAND_B_CATTGTTGTCGAACGA	HQLQ	Post treatment	180	001-127	0.73025432499947	-0.794952712098705	532.48136315229	0	0	0	0	0	0
146	FEL048_RAND_B_CATTTCAAGGGCAACT	HQLQ	Post treatment	180	001-127	0.440668793432538	-0.403268772352444	0	0	0	0	0	0	0
147	FEL048_RAND_B_CCACAAATCATCTGTT	HQLQ	Post treatment	180	001-127	0.891348918902737	-0.190881608854962	0	0	0	0	0	0	0
148	FEL048_RAND_B_CCACGAGTCACGGACC	HQLQ	Post treatment	180	001-127	0.596847751193234	-0.578045946265157	0	0	0	0	0	0	0
149	FEL048_RAND_B_CCACGAGTCGTCGGGT	HQLQ	Post treatment	180	001-127	0.422465220079177	-0.376042008545307	0	0	0	0	0	0	0
150	FEL048_RAND_B_CCACGTTGTGAGATCG	HQLQ	Post treatment	180	001-127	0.886803457642913	-0.106705040962762	0	0	0	0	0	0	0
151	FEL048_RAND_B_CCACTTGCAAAGCTAA	HQLQ	Post treatment	180	001-127	0.510647461415829	-0.77475209877283	0	0	0	0	0	0	0
152	FEL048_RAND_B_CCATAAGAGCAAATCA	HQ	Post treatment	180	001-127	0.801017311880381	-0.700692148870687	0	0	0	0	0	0	440.917107583774
153	FEL048_RAND_B_CCATAAGCAAATTGCC	HQLQ	Post treatment	180	001-127	0.587005865165256	-0.987205655586498	1021.45045965271	0	0	0	0	0	0
154	FEL048_RAND_B_CCATAAGTCCGATCGG	HQLQ	Post treatment	180	001-127	1.07610715658134	-0.758484278379441	0	0	0	0	0	0	0
155	FEL048_RAND_B_CCATCACTCGCTACAA	HQLQ	Post treatment	180	001-127	0.751832208573409	-0.579291464081751	0	0	0	0	0	0	0
156	FEL048_RAND_B_CCCGAAGGTGAGTTTC	HQLQ	Post treatment	180	001-127	1.06643684121912	-0.130788312602494	0	0	0	0	0	703.729767769177	0
157	FEL048_RAND_B_CCCTAACGTAGCTGCC	HQ	Post treatment	180	001-127	0.746454360398903	-0.389965022656613	0	0	0	859.845227858985	0	0	0
158	FEL048_RAND_B_CCGATCTAGTAAACGT	HQ	Post treatment	180	001-127	-0.198434755274788	-1.34056551728218	0	0	0	0	0	0	0
159	FEL048_RAND_B_CCGGTGACACAACGTT	HQLQ	Post treatment	180	001-127	0.612027792801851	-0.52813894720338	0	0	0	0	0	0	0
160	FEL048_RAND_B_CCGTAGGTCTCCGCAT	HQLQ	Post treatment	180	001-127	0.866829723309987	-0.20484761685286	0	0	0	0	0	0	0
161	FEL048_RAND_B_CCTATCGCACATCATG	HQLQ	Post treatment	180	001-127	0.45251601235975	-0.771428369524867	0	0	0	0	0	0	0
162	FEL048_RAND_B_CCTCAACCAGCGAACA	HQLQ	Post treatment	180	001-127	0.990526183087154	-0.452667296174834	0	0	0	0	0	0	0
163	FEL048_RAND_B_CCTCCAATCTAGCAAC	HQLQ	Post treatment	180	001-127	0.351986246596857	-0.774279115618908	0	924.214417744917	0	0	0	0	0
164	FEL048_RAND_B_CCTGCATTCGCCCAGA	HQLQ	Post treatment	180	001-127	0.553166346263891	-0.104299530294867	0	0	0	0	0	0	0
165	FEL048_RAND_B_CGAAGGACACGTCATA	HQLQ	Post treatment	180	001-127	0.791263153066004	-0.423111648962632	0	0	0	0	0	2909.09090909091	0
166	FEL048_RAND_B_CGAAGGACATAAGCAA	HQLQ	Post treatment	180	001-127	0.319881506051701	-0.327632224079227	0	0	0	0	0	0	0
167	FEL048_RAND_B_CGAAGTTGTAACTAAG	HQLQ	Post treatment	180	001-127	0.380134409314648	-1.02604566360761	0	0	0	0	0	0	0
168	FEL048_RAND_B_CGAGGAAGTTCTCCAC	HQLQ	Post treatment	180	001-127	0.267209878935436	-0.669019241075077	0	0	0	0	0	0	0
169	FEL048_RAND_B_CGAGGCTCAGCACCCA	HQLQ	Post treatment	180	001-127	0.0693646057366688	-0.446362618911677	0	0	0	0	0	0	0
170	FEL048_RAND_B_CGATGGCTCAGAGCAG	HQLQ	Post treatment	180	001-127	0.52422080084484	-0.275333520329619	0	0	0	0	0	0	0
171	FEL048_RAND_B_CGCAGGTAGAAGTCTA	HQLQ	Post treatment	180	001-127	0.246404226449551	-0.592022229772011	0	0	0	0	0	0	0
172	FEL048_RAND_B_CGCCAGAAGTAAACTG	HQLQ	Post treatment	180	001-127	0.504192476014544	-0.404730601349501	0	0	0	0	0	0	0
173	FEL048_RAND_B_CGCCAGAAGTGCCCGT	HQLQ	Post treatment	180	001-127	0.46630642890887	-0.202012864885006	0	1926.78227360308	0	0	0	0	0
174	FEL048_RAND_B_CGGACACAGCGACAGT	HQLQ	Post treatment	180	001-127	0.375497415283627	-0.916030615437083	567.85917092561	0	0	0	0	0	0
175	FEL048_RAND_B_CGGGCATTCTTCGTGC	HQLQ	Post treatment	180	001-127	1.04134466837182	-0.19118153413071	1170.96018735363	0	0	0	0	0	0
176	FEL048_RAND_B_CGGGTCAGTGTTATCG	HQLQ	Post treatment	180	001-127	1.02114478356378	-0.452847805655011	0	0	0	0	0	0	0
177	FEL048_RAND_B_CGGTCAGAGTAGGCCA	HQLQ	Post treatment	180	001-127	0.305039565170221	-0.330402097861705	0	0	0	0	0	0	0
178	FEL048_RAND_B_CGTAAGTGTCCGATCG	HQLQ	Post treatment	180	001-127	0.759386501348839	-0.676847304580905	0	0	0	0	0	0	0
179	FEL048_RAND_B_CGTTAGACATCGTGCG	HQ	Post treatment	180	001-127	-0.0388030548027066	-0.564179007391802	0	0	0	0	0	0	0
180	FEL048_RAND_B_CGTTAGACATGGATCT	HQLQ	Post treatment	180	001-127	0.65927995998882	-0.885971492470532	0	0	0	0	0	0	0
181	FEL048_RAND_B_CGTTGGGCAGCAGTCC	HQLQ	Post treatment	180	001-127	0.601675398186094	-0.458746706898296	0	0	0	0	0	0	0
182	FEL048_RAND_B_CTACAGACAAGTGTCT	HQLQ	Post treatment	180	001-127	0.64252448371668	-0.0886446135014418	0	0	0	0	0	0	0
183	FEL048_RAND_B_CTACCCACAATCTAGC	HQLQ	Post treatment	180	001-127	1.02374935477449	-0.276274447831702	0	0	0	0	0	0	0
184	FEL048_RAND_B_CTACCTGCAAGCTACT	HQLQ	Post treatment	180	001-127	1.18060559082032	-0.177019780941584	0	0	0	0	0	0	0
185	FEL048_RAND_B_CTATAGGGTAGCTGCC	HQLQ	Post treatment	180	001-127	0.21112089747535	-0.877489046789616	0	0	0	0	0	936.329588014981	0
186	FEL048_RAND_B_CTATCCGAGCTAGATA	HQLQ	Post treatment	180	001-127	0.509749640907458	-0.667598195314674	648.929266709929	0	0	0	0	0	0
187	FEL048_RAND_B_CTATCCGTCCGCTTAC	HQLQ	Post treatment	180	001-127	0.227956625785914	-0.376130805946561	0	0	0	0	0	0	1190.47619047619
188	FEL048_RAND_B_CTCAACCCATTCTGTT	HQ	Post treatment	180	001-127	1.21765417419945	-0.339293976149502	0	0	0	0	0	0	0
189	FEL048_RAND_B_CTCAACCTCTGGGTCG	HQLQ	Post treatment	180	001-127	0.0431880392726137	-0.727563839656217	878.734622144112	0	0	0	0	0	0
190	FEL048_RAND_B_CTCAATTTCATGCCAA	HQLQ	Post treatment	180	001-127	0.804933946614502	-0.691844114808259	0	542.888165038002	0	0	0	0	0
191	FEL048_RAND_B_CTCACTGCACGACCTG	HQ	Post treatment	180	001-127	0.916366601232409	-0.442082907367487	0	0	0	0	0	0	0
192	FEL048_RAND_B_CTCACTGGTGTCGATT	HQLQ	Post treatment	180	001-127	0.488770924572917	-0.111068190578983	0	0	0	0	0	0	0
193	FEL048_RAND_B_CTCAGTCTCGGCATAT	HQLQ	Post treatment	180	001-127	0.868655786418646	-0.345277528577447	0	0	0	0	0	0	0
194	FEL048_RAND_B_CTCATGCGTGATCATC	HQLQ	Post treatment	180	001-127	0.481875628330618	-0.633556050496855	0	0	0	0	0	0	0
195	FEL048_RAND_B_CTCATTACAAGGTCAG	HQ	Post treatment	180	001-127	0.810048352768463	-0.663493881639302	1238.13454395378	0	0	0	0	0	0
196	FEL048_RAND_B_CTCCATGCATCGTTCC	HQLQ	Post treatment	180	001-127	0.374617871313986	-0.537335857729476	0	0	0	0	0	0	0
197	FEL048_RAND_B_CTCCTCCAGGTAAGAG	HQLQ	Post treatment	180	001-127	0.0171070223326495	-1.01725531797059	540.832882639265	0	0	0	0	0	0
198	FEL048_RAND_B_CTCCTCCCAGAGCTAG	HQLQ	Post treatment	180	001-127	1.3047889181752	-0.157164511126181	0	0	0	0	0	0	0
199	FEL048_RAND_B_CTCCTCCGTCGAACAG	HQLQ	Post treatment	180	001-127	0.421514070898765	-0.466673345648312	0	0	0	0	0	0	0
200	FEL048_RAND_B_CTCCTTTCAATCGTCA	HQLQ	Post treatment	180	001-127	0.574974657816276	-0.682718391123913	0	0	0	0	0	0	0
201	FEL048_RAND_B_CTCCTTTTCAGTGCGC	HQ	Post treatment	180	001-127	0.696513856011343	-0.361012179938295	0	0	0	0	0	0	0
202	FEL048_RAND_B_CTCTCAGAGTCTCGTA	HQLQ	Post treatment	180	001-127	1.10332588721948	-0.326112186163915	0	0	0	0	0	0	0
203	FEL048_RAND_B_CTGCAGGAGCATCGAG	HQLQ	Post treatment	180	001-127	1.14946352362649	-0.442429221515524	1132.50283125708	0	0	0	0	566.251415628539	0
204	FEL048_RAND_B_CTGCAGGCAAAGAGTT	HQLQ	Post treatment	180	001-127	0.993935339435311	-0.438056334978427	0	998.003992015968	0	0	0	0	0
205	FEL048_RAND_B_CTGCATCTCATATGGC	HQLQ	Post treatment	180	001-127	1.15667949522476	-0.439483377251884	0	556.792873051225	0	0	0	0	0
206	FEL048_RAND_B_CTGCCATTCCTTACCG	HQ	Post treatment	180	001-127	0.221779887502008	-0.771613986255471	0	0	0	0	0	0	0
207	FEL048_RAND_B_CTGCGAGTCGTCCTTG	HQLQ	Post treatment	180	001-127	1.22070177683895	-0.193714303601382	0	0	0	0	0	2592.35255994815	0
208	FEL048_RAND_B_CTGTACCCATCGAACT	HQLQ	Post treatment	180	001-127	0.617100347581072	-0.989941764090447	908.265213442325	0	0	0	0	0	0
209	FEL048_RAND_B_CTGTCGTTCCACATAG	HQ	Post treatment	180	001-127	-1.14135379273259	-0.977114539650541	4281.73838578463	0	0	0	0	0	0
210	FEL048_RAND_B_CTTAGGAGTCTACAGT	HQLQ	Post treatment	180	001-127	0.268576352666156	-0.853787692313567	0	0	0	0	0	0	0
211	FEL048_RAND_B_CTTCCTTGTAGTCTTG	HQLQ	Post treatment	180	001-127	1.06244974241015	-0.657950526931379	0	0	0	561.167227833895	0	0	0
212	FEL048_RAND_B_CTTCGGTGTTTCTTAC	HQLQ	Post treatment	180	001-127	0.57363233198015	-0.251761480948124	2881.84438040346	0	0	0	0	0	0
213	FEL048_RAND_B_CTTGAGAAGCGCTGCT	HQLQ	Post treatment	180	001-127	0.603612225758301	-0.777797185953093	0	0	0	0	0	0	0
214	FEL048_RAND_B_CTTTCAACACTCATAG	HQLQ	Post treatment	180	001-127	1.0475822870294	-0.295706634449395	0	598.444045481747	0	0	0	1196.88809096349	0
215	FEL048_RAND_B_GAAACCTCACGCACCA	HQ	Post treatment	180	001-127	0.2615233459475	-0.27084546891663	0	0	0	0	0	0	0
216	FEL048_RAND_B_GAAACCTTCTAACACG	HQ	Post treatment	180	001-127	-0.84722197962175	-0.469775562118901	0	0	0	0	0	218.914185639229	0
217	FEL048_RAND_B_GAAATGACAGACACCC	HQ	Post treatment	180	001-127	0.97992963886824	-0.490495016456473	351.864883884588	0	0	0	0	0	0
218	FEL048_RAND_B_GAACACTAGTAACGAT	HQLQ	Post treatment	180	001-127	0.0189561137378245	-0.667612824600922	0	0	0	0	0	0	0
219	FEL048_RAND_B_GAACGTTGTTCTCGTC	HQLQ	Post treatment	180	001-127	0.717688517936864	-0.261849830130671	0	0	0	0	0	0	0
220	FEL048_RAND_B_GAACTGTGTTACGGAG	HQLQ	Post treatment	180	001-127	0.217456769752954	-0.750309543452479	0	0	0	0	0	1710.86398631309	0
221	FEL048_RAND_B_GAAGCGAAGACATCCT	HQLQ	Post treatment	180	001-127	0.200470740257373	-0.593016564293978	0	0	0	0	0	0	0
222	FEL048_RAND_B_GAAGCGACACACCGCA	HQLQ	Post treatment	180	001-127	0.331034672043065	-0.284493433219982	0	0	0	0	0	0	0
223	FEL048_RAND_B_GAAGCGACACCTGTCT	HQLQ	Post treatment	180	001-127	0.60133265538573	-0.0453954375737196	1386.9625520111	0	0	0	0	0	0
224	FEL048_RAND_B_GAAGGACCAGAAATCA	HQLQ	Post treatment	180	001-127	-0.136368274278935	-0.691997211930637	0	0	0	638.569604086846	0	0	0
225	FEL048_RAND_B_GACCCTTTCGCCGAGT	HQ	Post treatment	180	001-127	0.91810024627555	-0.22708250143465	0	0	0	0	0	0	0
226	FEL048_RAND_B_GACCGTGGTGTACGCC	HQ	Post treatment	180	001-127	0.644387112696945	-0.222148261286142	0	0	0	0	0	0	0
227	FEL048_RAND_B_GACTCTCAGATGTTAG	HQLQ	Post treatment	180	001-127	1.32708096165204	-0.196681289502677	0	0	0	0	0	0	0
228	FEL048_RAND_B_GAGAAATAGACTTCCA	HQ	Post treatment	180	001-127	0.700734264042218	-0.619875559579932	0	0	0	0	0	0	0
229	FEL048_RAND_B_GAGACTTTCACCCTTG	HQLQ	Post treatment	180	001-127	0.346446993957146	-0.376038170419925	2347.41784037559	0	0	0	0	0	0
230	FEL048_RAND_B_GAGAGGTCAGCTACCG	HQLQ	Post treatment	180	001-127	1.02511469185457	-0.189665551433973	0	0	0	0	0	0	0
231	FEL048_RAND_B_GAGCCTGCAATTAGGA	HQLQ	Post treatment	180	001-127	0.815095026979863	-0.45301370987491	0	0	0	0	0	0	0
232	FEL048_RAND_B_GAGGCCTCAAGTGGAC	HQ	Post treatment	180	001-127	-1.00742921511271	-1.00465256694805	300.571085061617	0	0	0	0	0	0
233	FEL048_RAND_B_GAGGCCTTCTTGGATG	HQLQ	Post treatment	180	001-127	0.613909928873864	-0.365013270944114	0	0	0	0	0	0	0
234	FEL048_RAND_B_GAGTCTAGTATGAAGT	HQLQ	Post treatment	180	001-127	0.622633551360343	-0.564195264789799	0	0	0	0	0	0	0
235	FEL048_RAND_B_GAGTTACAGGACGCAT	HQLQ	Post treatment	180	001-127	0.0985286960299701	-0.675829393173273	0	0	0	0	0	0	0
236	FEL048_RAND_B_GATCATGAGCCGAACA	HQLQ	Post treatment	180	001-127	1.12626788958985	-0.197496476613924	0	0	0	0	0	0	0
237	FEL048_RAND_B_GATCGTATCAGCGGAA	HQLQ	Post treatment	180	001-127	1.06475996326717	-0.0747537128006734	637.755102040816	0	0	0	0	0	0
238	FEL048_RAND_B_GATGACTTCGAGGCAA	HQLQ	Post treatment	180	001-127	0.987173284709931	-0.171844050526174	0	0	0	0	0	0	0
239	FEL048_RAND_B_GATGAGGCAGATCATC	HQLQ	Post treatment	180	001-127	0.515893080345128	-0.34984731881911	0	0	0	0	0	0	0
240	FEL048_RAND_B_GATGATCTCCATTGTT	HQ	Post treatment	180	001-127	0.673227379014044	-0.453328840290996	0	0	0	0	0	0	0
241	FEL048_RAND_B_GATGCTACATCGATAC	HQLQ	Post treatment	180	001-127	0.579079801153938	-0.481382407711136	0	0	0	0	0	0	0
242	FEL048_RAND_B_GATGGAGAGAGATTCA	HQLQ	Post treatment	180	001-127	0.359626054510321	-0.179393622573232	0	1342.28187919463	0	0	0	0	0
243	FEL048_RAND_B_GCACGGTCATCTAACG	HQLQ	Post treatment	180	001-127	0.533715563325987	-0.64563645804068	2283.10502283105	0	0	0	0	0	0
244	FEL048_RAND_B_GCACGGTTCTCACGAA	HQ	Post treatment	180	001-127	0.192847273860862	-0.743456992273298	828.043058239028	0	0	0	0	0	0
245	FEL048_RAND_B_GCACTAAGTGCGTTTA	HQLQ	Post treatment	180	001-127	0.528333205160267	-0.415683028382573	1052.63157894737	0	0	0	0	0	0
246	FEL048_RAND_B_GCAGCCAAGCCAAGGT	HQ	Post treatment	180	001-127	0.871760685642257	-0.22837968169367	0	0	0	0	0	0	0
247	FEL048_RAND_B_GCAGCCACAGGTGTTT	HQLQ	Post treatment	180	001-127	1.02383354735303	-0.149690387666119	0	0	0	0	0	0	0
248	FEL048_RAND_B_GCAGCCAGTGAGATCG	HQLQ	Post treatment	180	001-127	0.449937647325327	-0.314560356855899	0	0	0	0	0	0	0
249	FEL048_RAND_B_GCATCTCAGACGCTCC	HQLQ	Post treatment	180	001-127	0.682916861499976	-0.191669800411373	0	0	0	0	0	0	0
250	FEL048_RAND_B_GCATCTCCACAAGCCC	HQLQ	Post treatment	180	001-127	0.337532759537961	-0.505340565277051	0	0	0	0	0	0	0
251	FEL048_RAND_B_GCATTAGAGAGCCCAA	HQLQ	Post treatment	180	001-127	0.404792378216134	-0.730309879992248	0	0	0	0	0	0	0
252	FEL048_RAND_B_GCATTAGGTGTTCGAT	HQLQ	Post treatment	180	001-127	0.550930393420486	-0.651133658739629	1119.82082866741	1119.82082866741	0	0	0	0	0
253	FEL048_RAND_B_GCCAGTGAGGCGATAC	HQLQ	Post treatment	180	001-127	0.395248865962425	-0.819767932189308	0	0	0	0	626.959247648903	0	0
254	FEL048_RAND_B_GCCGATGGTTGAGGAC	HQLQ	Post treatment	180	001-127	0.436746544996491	-0.746253878265174	0	0	0	0	0	1766.78445229682	0
255	FEL048_RAND_B_GCGTGCACAACGACAG	HQLQ	Post treatment	180	001-127	0.260161681539366	-0.493188878665234	0	0	0	0	0	0	0
256	FEL048_RAND_B_GCTGCAGGTTCTTCAT	HQLQ	Post treatment	180	001-127	0.439409900588868	-0.336537822857206	1333.33333333333	0	0	0	0	0	0
257	FEL048_RAND_B_GCTTCACTCTTCCACG	HQLQ	Post treatment	180	001-127	1.04088757083513	-0.494234122106694	853.97096498719	0	0	853.97096498719	0	0	0
258	FEL048_RAND_B_GCTTGGGCACTAAACC	HQLQ	Post treatment	180	001-127	0.703151013013934	-0.373958282883286	0	0	0	0	0	0	0
259	FEL048_RAND_B_GCTTGGGCACTCTCGT	HQLQ	Post treatment	180	001-127	0.84650629785269	-0.290769699373527	0	808.407437348424	0	0	0	0	0
260	FEL048_RAND_B_GCTTGGGGTCACTAGT	HQLQ	Post treatment	180	001-127	0.326648893291198	-0.829272786902426	0	0	0	0	0	0	0
261	FEL048_RAND_B_GGAACCCAGAGTATAC	HQLQ	Post treatment	180	001-127	0.385402040722212	-1.14951412544269	0	0	0	0	0	0	0
262	FEL048_RAND_B_GGAAGTGAGGCTTTCA	HQLQ	Post treatment	180	001-127	0.925174040756429	-0.516438528558769	0	0	0	0	0	0	0
263	FEL048_RAND_B_GGAAGTGAGGTTGACG	HQLQ	Post treatment	180	001-127	0.809667914399708	-0.521963542043271	0	0	0	0	0	0	0
264	FEL048_RAND_B_GGAATGGGTCGGTGAA	HQLQ	Post treatment	180	001-127	0.178393433289025	-0.569133694867012	0	0	0	0	1043.84133611691	0	0
265	FEL048_RAND_B_GGACGTCAGGCTCTCG	HQLQ	Post treatment	180	001-127	1.03294039158053	-0.558265294435493	1085.776330076	0	0	0	0	0	0
266	FEL048_RAND_B_GGAGAACCAGCCCACA	HQLQ	Post treatment	180	001-127	0.348319557106832	-0.161348184644619	0	0	0	0	0	0	0
267	FEL048_RAND_B_GGCTGTGGTGTTACTG	HQLQ	Post treatment	180	001-127	0.360975269329812	-0.431743182771961	0	0	0	0	0	0	0
268	FEL048_RAND_B_GGGACCTAGACGCCAA	HQLQ	Post treatment	180	001-127	0.367948408946904	-0.303985619847653	0	0	0	0	0	0	0
269	FEL048_RAND_B_GGGACTCCAGGGAGAG	HQLQ	Post treatment	180	001-127	0.697831274342312	-0.320844089214499	0	0	0	0	0	0	0
270	FEL048_RAND_B_GGGATCCGTATTCCGA	HQ	Post treatment	180	001-127	-0.0909175777225005	-0.616522583510027	0	0	0	0	0	0	0
271	FEL048_RAND_B_GGGATCCGTGATCGTT	HQLQ	Post treatment	180	001-127	0.568305451344625	-0.404151562983782	0	0	0	0	0	0	0
272	FEL048_RAND_B_GGGCCATAGTTACTCG	HQLQ	Post treatment	180	001-127	0.0993001623941903	-0.472840850463336	0	805.152979066023	0	0	0	0	0
273	FEL048_RAND_B_GGGCGTTCACAAATCC	HQ	Post treatment	180	001-127	0.25843169464927	-0.804852927630587	0	0	0	0	0	0	0
274	FEL048_RAND_B_GGGTAGAAGCGTTCCG	HQLQ	Post treatment	180	001-127	0.0968073084440979	-0.763472566719184	0	0	0	0	0	0	0
275	FEL048_RAND_B_GGGTAGAGTCCGGATC	HQLQ	Post treatment	180	001-127	0.431782778364949	-0.455078048618778	0	0	0	0	0	0	0
276	FEL048_RAND_B_GGGTCACAGTCGGGAT	HQLQ	Post treatment	180	001-127	0.6962720715286	-0.424039845939738	0	0	0	0	0	0	0
277	FEL048_RAND_B_GGGTGTCAGTACAACA	HQLQ	Post treatment	180	001-127	0.197598468347098	-1.11050179493721	707.213578500707	0	0	0	0	0	0
278	FEL048_RAND_B_GGTAACTAGCGTCGAA	HQLQ	Post treatment	180	001-127	0.269496249440706	-0.495914907630313	0	0	0	0	0	0	0
279	FEL048_RAND_B_GGTAGAGGTGATTCAC	HQLQ	Post treatment	180	001-127	0.909431105917941	-0.300007260684012	876.424189307625	0	0	0	0	0	0
280	FEL048_RAND_B_GGTGTCGAGACCTGGA	HQLQ	Post treatment	180	001-127	0.283990910681845	-1.18336631258375	0	0	0	0	0	0	0
281	FEL048_RAND_B_GGTTAACGTATCGGTT	HQLQ	Post treatment	180	001-127	0.842372592847368	-0.345371092338898	0	0	0	0	0	0	0
282	FEL048_RAND_B_GGTTGTACAAAGTGTA	HQLQ	Post treatment	180	001-127	0.506446646796125	-0.537730397740125	0	0	0	0	0	0	0
283	FEL048_RAND_B_GGTTGTATCTATCGTT	HQLQ	Post treatment	180	001-127	0.13801703520309	-0.741524369283475	0	0	0	0	0	0	0
284	FEL048_RAND_B_GTAACACAGTTGCTGT	HQLQ	Post treatment	180	001-127	0.48975326421601	-0.493303187598971	0	0	0	0	0	932.835820895522	0
285	FEL048_RAND_B_GTAACACCATGACAAA	HQLQ	Post treatment	180	001-127	0.192098386444662	-1.26703754242665	501.002004008016	0	0	0	0	0	0
286	FEL048_RAND_B_GTAACCACAGCAGTTT	HQLQ	Post treatment	180	001-127	1.13309891570421	-0.0756591903493955	0	0	0	0	0	0	0
287	FEL048_RAND_B_GTAATCGTCGCAATGT	HQ	Post treatment	180	001-127	-0.687274368179243	-0.67884486345463	0	236.127508854782	0	0	0	0	0
288	FEL048_RAND_B_GTAATGCAGCTGTACT	HQLQ	Post treatment	180	001-127	0.587785662009307	-0.299428371069411	0	0	0	0	0	0	0
289	FEL048_RAND_B_GTAATGCGTATCGCGC	HQLQ	Post treatment	180	001-127	0.741037143687204	-0.485517967955477	0	0	0	0	0	0	0
290	FEL048_RAND_B_GTAATGCGTCTACACA	HQLQ	Post treatment	180	001-127	0.552102933557639	-0.414050044489596	0	0	0	0	0	0	0
291	FEL048_RAND_B_GTACAGTGTCAAGCGA	HQ	Post treatment	180	001-127	0.127198378402173	-0.582607446487133	0	0	0	0	0	0	0
292	FEL048_RAND_B_GTAGAGGAGTTCACTG	HQLQ	Post treatment	180	001-127	0.444391135060562	-0.8475463320362	0	0	834.028356964137	0	0	0	0
293	FEL048_RAND_B_GTAGATCAGTCATGAA	HQLQ	Post treatment	180	001-127	0.943163210415062	-0.371244587360116	0	0	0	0	0	0	0
294	FEL048_RAND_B_GTAGATCTCGTCGGGT	HQLQ	Post treatment	180	001-127	0.121164841455997	-0.238873301989371	0	1430.61516452074	0	0	0	0	0
295	FEL048_RAND_B_GTAGGTTAGGCTCAAG	HQLQ	Post treatment	180	001-127	0.680117027614194	-0.525428490112024	0	0	0	0	0	0	0
296	FEL048_RAND_B_GTATTGGCACTCACTC	HQLQ	Post treatment	180	001-127	0.421465350148895	-0.448674978628101	0	0	0	0	0	0	0
297	FEL048_RAND_B_GTATTTCGTAATGATG	HQLQ	Post treatment	180	001-127	0.987145468965236	-0.702896358689685	0	0	0	0	0	0	0
298	FEL048_RAND_B_GTCAAACAGTAACCTC	HQLQ	Post treatment	180	001-127	0.401522247838698	-0.472543008278434	0	0	0	0	0	0	0
299	FEL048_RAND_B_GTCACGGTCGCTAATG	HQLQ	Post treatment	180	001-127	0.810598981165009	-0.077651918954058	0	0	0	0	0	0	0
300	FEL048_RAND_B_GTCACTCAGTCGAATA	HQLQ	Post treatment	180	001-127	0.932904944823963	-0.0703581108570045	0	0	0	0	0	0	0
301	FEL048_RAND_B_GTCACTCGTAGCACAG	HQLQ	Post treatment	180	001-127	0.641275865609265	-0.24459249392204	0	0	0	0	0	0	0
302	FEL048_RAND_B_GTCATCCTCGTTAGAC	HQLQ	Post treatment	180	001-127	0.757785426090914	-0.829979021698198	1337.79264214047	0	0	0	0	0	0
303	FEL048_RAND_B_GTCATTTTCTGCTTAT	HQLQ	Post treatment	180	001-127	0.430437119083224	-0.366464811919347	1722.65288544358	0	0	0	0	0	0
304	FEL048_RAND_B_GTCGTTCGTCCACTCT	HQLQ	Post treatment	180	001-127	0.418790589742382	-0.364903402412102	0	0	0	0	0	0	0
305	FEL048_RAND_B_GTCTAGATCATTTCGT	HQ	Post treatment	180	001-127	0.0121864820286953	-0.494036622775013	279.563880346659	279.563880346659	0	0	0	3075.20268381325	0
306	FEL048_RAND_B_GTGACGCAGGCCCAAA	HQLQ	Post treatment	180	001-127	0.887743014061912	-0.184295084953052	0	0	0	0	0	0	0
307	FEL048_RAND_B_GTGACGCAGGCGCTTC	HQLQ	Post treatment	180	001-127	1.08491443447191	-0.361308943014517	0	0	0	0	0	0	0
308	FEL048_RAND_B_GTGAGCCGTGTCACAT	HQLQ	Post treatment	180	001-127	0.728677962261822	-0.354925346481912	0	0	0	0	0	6313.13131313131	0
309	FEL048_RAND_B_GTGAGCCTCGATTGGT	HQLQ	Post treatment	180	001-127	1.17833938033633	-0.391537826666391	686.341798215511	0	0	686.341798215511	0	0	0
310	FEL048_RAND_B_GTGAGTTCAATTGCAC	HQLQ	Post treatment	180	001-127	0.591919747107108	-0.719367284142061	0	0	0	0	0	0	0
311	FEL048_RAND_B_GTGCTGGCATATCTCT	HQLQ	Post treatment	180	001-127	0.0388703168071136	-0.908936250508909	0	0	0	0	0	0	0
312	FEL048_RAND_B_GTGCTTCTCCAATCCC	HQLQ	Post treatment	180	001-127	1.20074378688749	-0.160968115461224	0	0	0	0	0	0	0
313	FEL048_RAND_B_GTGGCGTGTGCCAAGA	HQLQ	Post treatment	180	001-127	0.285745278002189	-0.889569021662139	0	0	0	0	0	0	0
314	FEL048_RAND_B_GTGTAACAGACTCTAC	HQLQ	Post treatment	180	001-127	0.319008279925576	-0.861259188513936	0	0	0	0	0	0	0
315	FEL048_RAND_B_GTGTAACAGTTGGCTT	HQLQ	Post treatment	180	001-127	0.95949040556159	-0.670305248382411	622.66500622665	0	0	0	0	1245.3300124533	0
316	FEL048_RAND_B_GTGTGATGTCCTACAA	HQLQ	Post treatment	180	001-127	0.38590031003385	-1.05860557777501	0	0	0	0	0	0	0
317	FEL048_RAND_B_GTGTGATGTCTACACA	HQLQ	Post treatment	180	001-127	0.467066185128598	-0.849414119464622	871.839581517001	0	0	0	0	871.839581517001	0
318	FEL048_RAND_B_GTTACCCAGCAAGGAA	HQLQ	Post treatment	180	001-127	0.60311575727821	-0.109607196453227	0	0	0	0	0	0	0
319	FEL048_RAND_B_GTTAGTGAGATGGTCG	HQLQ	Post treatment	180	001-127	0.509917895053242	-0.380629877384024	0	0	0	0	0	0	0
320	FEL048_RAND_B_GTTATGGCAAAGGTTA	HQLQ	Post treatment	180	001-127	0.773259917827815	-0.401566098711783	0	0	0	0	0	0	0
321	FEL048_RAND_B_GTTCATTGTCCATACA	HQLQ	Post treatment	180	001-127	0.96969210438194	-0.805800513022552	1907.18372536554	0	0	0	0	0	0
322	FEL048_RAND_B_GTTGAACTCGCTGTTC	HQLQ	Post treatment	180	001-127	0.940195389786345	0.0536309127167764	2234.63687150838	0	0	0	0	0	0
323	FEL048_RAND_B_TAACACGCACCATATG	HQLQ	Post treatment	180	001-127	0.746519912133142	-0.628233273223743	561.482313307131	0	0	0	0	0	0
324	FEL048_RAND_B_TAACACGTCCACAGCG	HQ	Post treatment	180	001-127	-1.20824995241908	-1.0748684521524	0	0	0	0	219.154065307911	0	0
325	FEL048_RAND_B_TAAGTCGTCGTTGTTT	HQLQ	Post treatment	180	001-127	0.453159108542809	-0.352152060497259	0	0	0	0	0	0	0
326	FEL048_RAND_B_TAATTCCCATCTTAGG	HQLQ	Post treatment	180	001-127	0.625401632404094	-0.268111839552414	0	0	0	0	0	0	0
327	FEL048_RAND_B_TAATTCCTCGGCTCTT	HQ	Post treatment	180	001-127	0.302677753922005	-0.331226656838276	0	0	0	0	0	0	0
328	FEL048_RAND_B_TACAACGGTGCGTGCT	HQLQ	Post treatment	180	001-127	0.590904535989689	-0.482701803586854	0	0	0	0	0	0	0
329	FEL048_RAND_B_TACATTCTCGATGGAG	HQ	Post treatment	180	001-127	-0.666458694073347	-0.775355106728057	530.503978779841	0	0	0	0	0	265.25198938992
330	FEL048_RAND_B_TACCCACAGGGCGAAG	HQLQ	Post treatment	180	001-127	0.794761059436122	-0.527748506643131	784.929356357928	0	0	0	0	784.929356357928	0
331	FEL048_RAND_B_TACCTGCTCAGACATC	HQLQ	Post treatment	180	001-127	0.518313687449087	-0.295433021251433	0	0	0	0	0	0	0
332	FEL048_RAND_B_TACGGGCAGCAGGTCA	HQLQ	Post treatment	180	001-127	0.448106128224738	-0.622054135139764	716.332378223496	0	0	0	0	0	0
333	FEL048_RAND_B_TACGGTACATGGAATA	HQLQ	Post treatment	180	001-127	0.815133151735173	-0.336626909955433	1356.85210312076	0	0	0	0	1356.85210312076	0
334	FEL048_RAND_B_TACTTACGTAGTTAGA	HQLQ	Post treatment	180	001-127	0.393280154351627	-0.356694453601576	0	0	0	0	0	0	0
335	FEL048_RAND_B_TACTTACTCGTAGAGG	HQLQ	Post treatment	180	001-127	1.18296662509805	-0.455872335130733	0	0	0	0	0	586.854460093897	586.854460093897
336	FEL048_RAND_B_TACTTGTAGGTGAGAA	HQLQ	Post treatment	180	001-127	0.588921327784369	-0.675211541982913	0	0	0	0	0	0	0
337	FEL048_RAND_B_TACTTGTGTTACGTAC	HQLQ	Post treatment	180	001-127	0.200146165604588	-0.923644884899376	0	0	0	0	0	796.178343949045	0
338	FEL048_RAND_B_TAGACCAAGTCACTCA	HQLQ	Post treatment	180	001-127	0.776158773879299	-0.141870400298522	1145.4753722795	0	0	0	0	0	0
339	FEL048_RAND_B_TAGACTGGTGGCACTC	HQLQ	Post treatment	180	001-127	0.550645119713959	-0.533792536873149	0	0	0	0	0	0	0
340	FEL048_RAND_B_TAGGTACAGAACTGAT	HQ	Post treatment	180	001-127	-0.805391020403963	-0.688977691755189	0	0	0	0	0	0	0
341	FEL048_RAND_B_TCAATCTCAGTCGGTC	HQLQ	Post treatment	180	001-127	0.826780079519813	-0.726023267742678	893.655049151028	0	0	0	0	0	0
342	FEL048_RAND_B_TCACACCGTAGCGCTC	HQLQ	Post treatment	180	001-127	0.29412959617258	-0.762915115666775	0	0	0	0	0	544.365813826892	0
343	FEL048_RAND_B_TCACACCGTCGCAGTC	HQ	Post treatment	180	001-127	0.613332580844878	-0.446589046609911	0	0	0	0	0	0	0
344	FEL048_RAND_B_TCACGGGAGCATGAAT	HQLQ	Post treatment	180	001-127	0.527418891619844	-0.260855886828367	0	0	0	0	0	0	0
345	FEL048_RAND_B_TCACGGGTCTCATTAC	HQLQ	Post treatment	180	001-127	0.867390940787586	-0.365082673600357	0	0	0	0	0	0	0
346	FEL048_RAND_B_TCAGCAAGTCGAGCTC	HQLQ	Post treatment	180	001-127	0.317228351536073	-0.706548140783835	0	0	0	0	0	0	0
347	FEL048_RAND_B_TCAGCAAGTTGCTCCT	HQLQ	Post treatment	180	001-127	1.10059659845401	-0.101906327723877	0	0	0	0	0	0	0
348	FEL048_RAND_B_TCAGCAATCATGCTAG	HQLQ	Post treatment	180	001-127	0.460001892647789	-0.266416376410406	0	0	0	0	0	0	1373.62637362637
349	FEL048_RAND_B_TCAGGGCTCCAATCTT	HQLQ	Post treatment	180	001-127	0.801285237647681	-0.74198875220782	0	0	0	0	0	0	0
350	FEL048_RAND_B_TCAGTGACAAGGTACG	HQLQ	Post treatment	180	001-127	0.335505709433264	-0.647291800581721	0	0	0	0	0	0	0
351	FEL048_RAND_B_TCAGTGAGTGAGTTTC	HQLQ	Post treatment	180	001-127	0.348929856438303	-0.698986729885722	0	0	0	0	0	889.679715302491	0
352	FEL048_RAND_B_TCATACTCAGACGCTC	HQLQ	Post treatment	180	001-127	0.484396082316081	-0.265184386336493	0	0	0	0	0	0	0
353	FEL048_RAND_B_TCATCCGCACAAAGTA	HQLQ	Post treatment	180	001-127	0.384339505210446	-0.814982979341263	0	0	0	0	0	0	0
354	FEL048_RAND_B_TCATGTTAGAATGTTG	HQLQ	Post treatment	180	001-127	1.0043165258416	-0.557965823870064	0	0	0	0	0	0	0
355	FEL048_RAND_B_TCATTACAGCCTGTGC	HQLQ	Post treatment	180	001-127	0.64325339675149	-0.533407466192142	862.812769628991	0	0	0	0	0	0
356	FEL048_RAND_B_TCATTACTCGTGCTCT	HQLQ	Post treatment	180	001-127	0.917907914620262	-0.473078150005056	0	0	0	0	0	734.214390602056	0
357	FEL048_RAND_B_TCATTCATCATTTCCA	HQLQ	Post treatment	180	001-127	0.825696384887294	-0.449766357419136	0	0	0	0	0	0	0
358	FEL048_RAND_B_TCCACCATCTCTCGAC	HQLQ	Post treatment	180	001-127	0.503159246477475	-0.28888927776136	0	0	0	0	0	0	0
359	FEL048_RAND_B_TCCACGTGTGAGGATC	HQLQ	Post treatment	180	001-127	0.290221676998594	-0.576558689502675	0	0	0	0	0	0	0
360	FEL048_RAND_B_TCCATGCCAGTATACC	HQLQ	Post treatment	180	001-127	0.881085820768736	-0.696853119527205	0	0	0	0	0	0	0
361	FEL048_RAND_B_TCCATGCTCCATTGTT	HQ	Post treatment	180	001-127	0.402782655176269	-0.468272088921624	0	347.222222222222	0	0	0	0	0
362	FEL048_RAND_B_TCCATGCTCCCTCTCC	HQ	Post treatment	180	001-127	0.79607155999808	-0.459428869975515	1263.02494474266	0	0	0	0	0	0
363	FEL048_RAND_B_TCCCACACAAGGTCAG	HQLQ	Post treatment	180	001-127	0.231014617724284	-0.695867548616767	0	0	0	0	0	0	0
364	FEL048_RAND_B_TCCCAGTGTCAGGTAG	HQLQ	Post treatment	180	001-127	1.23177434012878	-0.159551592363907	0	0	0	0	0	0	0
365	FEL048_RAND_B_TCCCATGCAGGTATGG	HQLQ	Post treatment	180	001-127	1.1189019734306	-0.431911404906936	0	0	0	0	0	0	0
366	FEL048_RAND_B_TCCGGGACAAAGCACG	HQLQ	Post treatment	180	001-127	0.527878686685473	-0.235779405577351	0	0	0	0	0	0	0
367	FEL048_RAND_B_TCCTCTTGTATGGTAA	HQLQ	Post treatment	180	001-127	1.19280359821492	-0.271447625501814	0	0	0	0	0	636.53723742839	0
368	FEL048_RAND_B_TCGACCTAGATCACTC	HQLQ	Post treatment	180	001-127	0.242110999140949	-0.485845314048206	0	0	0	0	0	0	0
369	FEL048_RAND_B_TCGATTTGTTGGGAAC	HQ	Post treatment	180	001-127	0.700760606886524	-0.439664229724702	0	0	0	0	0	0	0
370	FEL048_RAND_B_TCGCAGGAGCTCATAC	HQLQ	Post treatment	180	001-127	0.377118429484845	-0.0557886109153094	964.320154291225	0	0	0	0	0	0
371	FEL048_RAND_B_TCGCTCAAGCTGACAG	HQ	Post treatment	180	001-127	-0.382202103108969	-0.943237407579487	0	0	0	0	0	0	0
372	FEL048_RAND_B_TCGGGCATCTATCACT	HQLQ	Post treatment	180	001-127	0.806264644410327	-0.320925894429211	0	0	0	0	0	0	0
373	FEL048_RAND_B_TCGTAGACAACTAGAA	HQ	Post treatment	180	001-127	0.781754741853264	-0.532631197602577	0	0	0	0	496.031746031746	0	0
374	FEL048_RAND_B_TCGTAGATCCCGAGGT	HQLQ	Post treatment	180	001-127	0.244590313375699	-1.03952045253588	0	0	0	0	820.344544708778	0	0
375	FEL048_RAND_B_TCGTGGGTCGCCTTGT	HQLQ	Post treatment	180	001-127	0.914860666406214	-0.459257406807063	0	0	0	0	0	0	0
376	FEL048_RAND_B_TCTAACTGTCTGTGAT	HQ	Post treatment	180	001-127	0.627897392735263	-0.359174436090198	0	0	0	0	0	743.218134522482	185.804533630621
377	FEL048_RAND_B_TCTATACAGGTAAACT	HQLQ	Post treatment	180	001-127	0.76733575268465	-0.238159912252144	0	0	0	0	0	0	0
378	FEL048_RAND_B_TCTCACGAGAAACCAT	HQLQ	Post treatment	180	001-127	0.386092215852772	-0.664183515939505	998.003992015968	0	0	0	0	0	0
379	FEL048_RAND_B_TCTCCGACACGACGTC	HQLQ	Post treatment	180	001-127	0.294750831396938	-0.179177778447047	0	0	0	0	0	0	998.003992015968
380	FEL048_RAND_B_TCTCTGGTCCGGGACT	HQ	Post treatment	180	001-127	-0.046241786883112	0.285061072198367	0	0	0	0	0	139.450564774787	0
381	FEL048_RAND_B_TCTGCCAAGTTCCGTA	HQ	Post treatment	180	001-127	1.02650142705082	-0.184709618947057	0	0	0	0	0	0	0
382	FEL048_RAND_B_TCTGTCGGTATAGGAT	HQLQ	Post treatment	180	001-127	0.725004375258954	-0.181609080654848	0	0	0	0	0	0	0
383	FEL048_RAND_B_TCTTCCTAGCGGGTAT	HQLQ	Post treatment	180	001-127	0.377612646553453	-0.212577053108959	0	0	0	0	0	0	0
384	FEL048_RAND_B_TGAATCGAGGACACTG	HQLQ	Post treatment	180	001-127	0.354547349121714	-0.684956549372019	0	0	0	0	0	0	0
385	FEL048_RAND_B_TGAATCGTCCATCTAT	HQLQ	Post treatment	180	001-127	0.811669139030377	-0.813639689846116	0	938.967136150235	0	0	0	0	0
386	FEL048_RAND_B_TGACAGTTCGTGCAGC	HQLQ	Post treatment	180	001-127	0.768697640930179	-0.533014593522033	0	0	0	0	0	0	0
387	FEL048_RAND_B_TGACCCTAGCTAGTTC	HQLQ	Post treatment	180	001-127	0.823599049586282	-0.668599707353786	0	0	0	0	0	0	0
388	FEL048_RAND_B_TGACCCTGTTACACTG	HQLQ	Post treatment	180	001-127	0.622837762547685	-0.710604858322842	0	0	0	0	0	0	0
389	FEL048_RAND_B_TGAGACTGTAACACGG	HQ	Post treatment	180	001-127	0.0740028951071062	0.186766988919274	0	0	0	0	0	0	0
390	FEL048_RAND_B_TGAGCATTCCAACACA	HQ	Post treatment	180	001-127	0.278337829133892	-0.723286588869732	0	0	0	0	0	0	0
391	FEL048_RAND_B_TGAGGAGTCCAACTAG	HQLQ	Post treatment	180	001-127	-0.0369604705090207	-1.07901829691339	0	0	0	0	0	0	0
392	FEL048_RAND_B_TGAGGGATCTCACCCA	HQ	Post treatment	180	001-127	0.602413830152371	-0.44634440063487	0	0	0	0	0	0	0
393	FEL048_RAND_B_TGAGTCACATCCGCGA	HQLQ	Post treatment	180	001-127	0.725822445065555	-1.01696549423274	0	0	0	0	0	0	0
394	FEL048_RAND_B_TGATCAGTCAGTCATG	HQ	Post treatment	180	001-127	-0.366367021129033	0.0932258092724916	430.570505920344	0	0	0	0	0	0
395	FEL048_RAND_B_TGATCTTCAGAACATA	HQLQ	Post treatment	180	001-127	1.00506091477603	-0.221818098538284	978.473581213307	0	0	0	0	0	0
396	FEL048_RAND_B_TGATCTTTCCAGCACG	HQLQ	Post treatment	180	001-127	0.791141791544193	-0.57468182093433	0	0	0	0	0	0	0
397	FEL048_RAND_B_TGATGGTAGACTTAAG	HQLQ	Post treatment	180	001-127	0.3489822056323	-0.817364168056481	0	0	0	0	0	0	0
398	FEL048_RAND_B_TGATGGTCACGGCACT	HQLQ	Post treatment	180	001-127	0.959728077632244	-0.539741619658542	522.739153162572	0	0	0	0	0	0
399	FEL048_RAND_B_TGATGGTGTTGCATTG	HQLQ	Post treatment	180	001-127	1.16771677349439	-0.170886765224889	0	0	0	0	0	0	0
400	FEL048_RAND_B_TGCAGGCTCCCGAGTG	HQ	Post treatment	180	001-127	0.25587475019931	-0.396131955007877	0	0	0	0	0	0	0
401	FEL048_RAND_B_TGCATCCCACCCTAAA	HQLQ	Post treatment	180	001-127	0.162496038211551	-0.312731012751013	0	0	0	0	0	0	0
402	FEL048_RAND_B_TGCATCCGTTCGGTTA	HQLQ	Post treatment	180	001-127	0.65509498315498	-0.178448903424205	0	0	0	0	0	0	0
403	FEL048_RAND_B_TGCATGATCATCACAG	HQLQ	Post treatment	180	001-127	0.391454671959197	-0.404392919432245	0	0	0	0	0	0	0
404	FEL048_RAND_B_TGCCGAGAGACGCTCC	HQLQ	Post treatment	180	001-127	0.343423300670668	-0.469880308040063	0	0	0	801.282051282051	0	1602.5641025641	801.282051282051
405	FEL048_RAND_B_TGCGATATCGTAGTCA	HQLQ	Post treatment	180	001-127	0.419773992873208	-0.444022031834656	0	0	0	0	0	0	0
406	FEL048_RAND_B_TGCGGCAAGTCAGGGT	HQLQ	Post treatment	180	001-127	0.539655931381366	-0.146570933280189	0	0	0	0	0	0	0
407	FEL048_RAND_B_TGCTCCAGTCGACTTA	HQLQ	Post treatment	180	001-127	1.27399722873731	-0.53222989409969	0	0	0	0	0	0	0
408	FEL048_RAND_B_TGCTCCATCTTCTTCC	HQ	Post treatment	180	001-127	-0.384196038341157	-0.33498723051246	955.939862692274	0	0	0	0	0	0
409	FEL048_RAND_B_TGCTTCGGTGAAAGTT	HQ	Post treatment	180	001-127	0.227867565361531	-0.942352850100472	0	0	0	1422.47510668563	0	0	0
410	FEL048_RAND_B_TGGAGAGTCATTGAGC	HQLQ	Post treatment	180	001-127	0.884858590838924	-0.193808136231546	0	0	0	0	0	0	0
411	FEL048_RAND_B_TGGAGGATCACTGGTA	HQLQ	Post treatment	180	001-127	1.17111892660181	-0.598677427047932	0	0	0	0	0	0	0
412	FEL048_RAND_B_TGGAGGATCCGTATGA	HQLQ	Post treatment	180	001-127	0.714774863225581	-0.00387339285225394	0	0	0	0	0	0	0
413	FEL048_RAND_B_TGGATGTAGACCTCAT	HQLQ	Post treatment	180	001-127	0.952549311672712	-0.798461959313453	0	0	0	0	0	0	0
414	FEL048_RAND_B_TGGGAAGCACAAATCC	HQ	Post treatment	180	001-127	-0.0532129578843761	-0.198466030206241	0	0	0	0	0	0	0
415	FEL048_RAND_B_TGGTGATGTGTATTCG	HQLQ	Post treatment	180	001-127	0.426338046499449	-0.943687337303981	0	0	0	0	0	0	0
416	FEL048_RAND_B_TGGTTAGCAGCGGTCT	HQLQ	Post treatment	180	001-127	0.48410801966827	-0.837009901075316	0	0	0	0	0	0	0
417	FEL048_RAND_B_TGGTTAGGTTGCATGT	HQLQ	Post treatment	180	001-127	1.37062059136821	-0.164475255023528	0	0	0	0	0	0	0
418	FEL048_RAND_B_TGTACAGTCGACGCTG	HQLQ	Post treatment	180	001-127	0.308726048385101	-0.667013432590671	704.225352112676	0	0	0	0	0	0
419	FEL048_RAND_B_TGTCAGACAGCGGTTC	HQLQ	Post treatment	180	001-127	0.792767514982106	-0.736604465926814	0	1445.08670520231	0	0	0	0	0
420	FEL048_RAND_B_TGTCAGACATGACTCA	HQLQ	Post treatment	180	001-127	0.535374560940196	-0.748047513408939	0	0	0	0	0	0	0
421	FEL048_RAND_B_TGTCCTGAGTTGCGCC	HQ	Post treatment	180	001-127	0.165739009915435	-0.851485797958102	0	0	0	0	0	494.80455220188	0
422	FEL048_RAND_B_TGTGCGGAGGGTCTTT	HQLQ	Post treatment	180	001-127	0.671041674167086	-0.459383038241369	0	0	0	0	0	0	0
423	FEL048_RAND_B_TGTGCGGCAAGCACCC	HQLQ	Post treatment	180	001-127	0.143373483463186	-0.445783813520005	0	0	0	0	0	0	0
424	FEL048_RAND_B_TGTGGCGAGAAGCCTG	HQLQ	Post treatment	180	001-127	1.0025848044325	-0.239356372914732	0	0	0	0	0	0	0
425	FEL048_RAND_B_TGTGGCGCATGCCGCA	HQLQ	Post treatment	180	001-127	0.856702528105856	-0.63972007123266	0	0	0	0	0	0	0
426	FEL048_RAND_B_TGTTCCGTCTTACTGT	HQLQ	Post treatment	180	001-127	0.433291488712372	-0.476713090719315	0	0	0	0	0	0	0
427	FEL048_RAND_B_TGTTGGAAGTTATGGA	HQ	Post treatment	180	001-127	0.94212565693664	-0.210243250149154	334.336342360415	0	0	0	0	0	0
428	FEL048_RAND_B_TTAATCCCAACAAAGT	HQ	Post treatment	180	001-127	0.175836463454658	-0.742972025322723	0	0	0	0	0	0	0
429	FEL048_RAND_B_TTAATCCCAAGTGCTT	HQLQ	Post treatment	180	001-127	1.22983552044711	-0.169053344741701	574.712643678161	0	0	0	0	0	0
430	FEL048_RAND_B_TTACCATTCGCTTGAA	HQ	Post treatment	180	001-127	-0.760378688491197	-0.555411207753432	0	0	154.106950223455	0	0	0	0
431	FEL048_RAND_B_TTCAATCAGAAGCTGC	HQLQ	Post treatment	180	001-127	0.565339357798426	-0.399306368286553	0	0	0	0	0	0	0
432	FEL048_RAND_B_TTCACGCGTACCGGAA	HQLQ	Post treatment	180	001-127	0.862870194795509	-0.556787796064265	0	0	0	0	0	0	0
433	FEL048_RAND_B_TTCATTGTCCATTTGT	HQ	Post treatment	180	001-127	-0.036069789569904	-0.612951956353663	307.408545957578	0	0	0	0	2459.26836766062	0
434	FEL048_RAND_B_TTCCAATAGATCGCTT	HQLQ	Post treatment	180	001-127	0.962284993566142	-0.474210539434829	0	0	0	0	0	0	0
435	FEL048_RAND_B_TTCCGTGTCATTATCC	HQ	Post treatment	180	001-127	0.216699376980459	-1.01003242867763	0	0	0	0	0	0	0
436	FEL048_RAND_B_TTCCTAAAGCCTAGGA	HQLQ	Post treatment	180	001-127	0.96493854933179	-0.569687409076543	961.538461538462	0	0	0	0	0	0
437	FEL048_RAND_B_TTCCTAAGTGTGCTTA	HQ	Post treatment	180	001-127	-0.65910288278215	-0.126002095872716	0	0	0	0	0	0	0
438	FEL048_RAND_B_TTCGATTAGGTCGTGA	HQLQ	Post treatment	180	001-127	0.990370640114085	-0.701627612164717	0	0	0	0	0	1010.10101010101	0
439	FEL048_RAND_B_TTCGATTCATGGATCT	HQLQ	Post treatment	180	001-127	0.673901405121338	-0.234703399277644	0	0	0	0	0	0	0
440	FEL048_RAND_B_TTCTAGTCAACTGAAA	HQ	Post treatment	180	001-127	-1.29334772711641	-0.724241840467739	372.300819061802	0	0	0	0	0	0
441	FEL048_RAND_B_TTCTAGTTCTCCAAGA	HQLQ	Post treatment	180	001-127	1.25141395762056	-0.25014543424634	548.847420417124	0	0	0	0	0	0
442	FEL048_RAND_B_TTCTGTAGTGGCTTGC	HQLQ	Post treatment	180	001-127	0.925704779758334	-0.41977025857016	0	0	0	0	0	0	0
443	FEL048_RAND_B_TTCTGTATCGACGACC	HQLQ	Post treatment	180	001-127	1.1286156793842	-0.586977907887321	0	0	0	0	0	1288.65979381443	0
444	FEL048_RAND_B_TTCTTGAGTACGAGTG	HQLQ	Post treatment	180	001-127	0.85841113209458	-0.411267918394292	0	0	0	0	0	0	0
445	FEL048_RAND_B_TTGACCCGTAGCTCGC	HQ	Post treatment	180	001-127	0.575052887278299	-0.324116237293214	1212.12121212121	0	0	0	0	303.030303030303	0
446	FEL048_RAND_B_TTGAGTGAGGTCCAGA	HQLQ	Post treatment	180	001-127	0.663195467159558	-0.514186084932267	0	0	0	0	0	0	0
447	FEL048_RAND_B_TTGCATTCACACAGCC	HQLQ	Post treatment	180	001-127	0.528039436881448	-0.604475671182871	0	0	0	0	0	0	0
448	FEL048_RAND_B_TTGCATTTCCTCGCAT	HQLQ	Post treatment	180	001-127	0.709759679680246	-0.467293667256437	0	0	0	0	0	585.823081429408	585.823081429408
449	FEL048_RAND_B_TTGCCTGAGAAGCCTG	HQ	Post treatment	180	001-127	0.760994047861896	-0.722005702664156	0	0	0	0	0	0	0
450	FEL048_RAND_B_TTGCGTCAGACATAGT	HQLQ	Post treatment	180	001-127	0.438127637164014	-0.585288956754972	0	0	0	0	0	0	1243.78109452736
451	FEL048_RAND_B_TTGGGCGTCTACTGCC	HQ	Post treatment	180	001-127	0.299061752652177	-0.584903888515223	0	0	0	0	0	0	0
452	FEL048_RAND_B_TTGTGGACATTGAGGG	HQLQ	Post treatment	180	001-127	0.625906288758781	-0.750350741161054	0	0	0	0	0	0	0
453	FEL048_RAND_B_TTGTGTTAGGGCAAGG	HQLQ	Post treatment	180	001-127	0.862832336903674	-0.425692412833099	0	0	0	0	0	0	0
454	FEL048_RAND_B_TTGTTCAAGAGGTTAT	HQLQ	Post treatment	180	001-127	1.00792656572142	-0.482062909222799	0	0	0	0	0	0	0
455	FEL048_RAND_B_TTGTTTGGTGACCGTC	HQLQ	Post treatment	180	001-127	1.20376474554888	-0.253037455008411	0	0	0	794.28117553614	0	0	0
456	FEL048_RAND_B_TTTAGTCTCGTAACAC	HQLQ	Post treatment	180	001-127	0.754596723659818	-0.327986573654222	0	0	0	0	0	0	0
457	FEL048_RAND_B_TTTCAGTGTGAGCAGT	HQ	Post treatment	180	001-127	-0.823528312636386	-0.498210660856726	0	0	0	396.432111000991	0	0	0
458	FEL048_RAND_B_TTTCAGTGTGTTTCTT	HQLQ	Post treatment	180	001-127	0.186611727452039	-0.674713080151655	0	0	0	0	0	0	0
459	FEL048_RAND_B_TTTCCTCAGTACAACA	HQLQ	Post treatment	180	001-127	0.871658686325066	-0.58996530282174	501.504513540622	0	0	0	0	0	0
460	FEL048_RAND_B_TTTGATCAGCGAATGC	HQLQ	Post treatment	180	001-127	1.22102671953261	-0.332407595426321	0	0	0	1283.69704749679	0	0	0
461	FEL048_RAND_B_TTTGATCTCGAGTACT	HQLQ	Post treatment	180	001-127	0.842059199702558	-0.897002336223304	0	0	0	0	0	0	0
462	FEL048_RAND_C_AAACGAAGTTTCCAAG	HQLQ	Pre treatment	0	001-127	0.591075075806564	-0.384880069580565	0	0	0	0	0	0	0
463	FEL048_RAND_C_AAACGCTCACGACGTC	HQ	Pre treatment	0	001-127	0.549370027804477	-0.0563773215913155	0	0	0	0	0	0	0
464	FEL048_RAND_C_AAAGTGATCATGAAAG	HQLQ	Pre treatment	0	001-127	0.623272812910253	-0.194799148354471	0	0	0	0	0	0	0
465	FEL048_RAND_C_AACAAAGTCGATTGAC	HQ	Pre treatment	0	001-127	0.65654808741342	0.0639033432045391	0	0	0	0	0	0	0
466	FEL048_RAND_C_AACAAGAAGTCTCTGA	HQLQ	Pre treatment	0	001-127	1.08197220511207	-0.5751364461993	0	0	0	0	0	0	0
467	FEL048_RAND_C_AACAGGGAGAATAACC	HQ	Pre treatment	0	001-127	1.09789062370391	0.207794918151692	0	0	0	0	0	0	0
468	FEL048_RAND_C_AACCAACCACCTGCAG	HQ	Pre treatment	0	001-127	0.156250199789041	-0.552604519736259	477.783086478739	0	0	0	0	0	0
469	FEL048_RAND_C_AAGACAACAAATACAG	HQ	Pre treatment	0	001-127	1.00840324451076	0.12048600011323	0	0	0	0	0	0	0
470	FEL048_RAND_C_AAGACTCGTATACAGA	HQ	Pre treatment	0	001-127	1.07343336302274	-0.0870376276000609	0	0	0	0	0	0	0
471	FEL048_RAND_C_AAGATAGCACAGCCTG	HQ	Pre treatment	0	001-127	0.980646864758677	-0.341484856353643	0	0	0	0	0	0	0
472	FEL048_RAND_C_AATCACGAGTAACCGG	HQLQ	Pre treatment	0	001-127	0.589724289833065	-0.298610344055661	0	0	0	0	0	0	0
473	FEL048_RAND_C_AATCACGTCGCCCAGA	HQ	Pre treatment	0	001-127	1.31896802872758	0.188912378279572	0	0	0	0	0	0	0
474	FEL048_RAND_C_AATCGACCAACACTAC	HQLQ	Pre treatment	0	001-127	0.948067446362131	-0.161262802829735	0	0	0	0	0	0	0
475	FEL048_RAND_C_AATCGTGGTACAAGCG	HQLQ	Pre treatment	0	001-127	0.923811265358162	-0.181826011162007	0	0	0	771.604938271605	0	0	0
476	FEL048_RAND_C_AATGACCCAGTCCCGA	HQLQ	Pre treatment	0	001-127	0.631303466186101	-0.832256168189414	682.128240109141	0	0	0	0	0	0
477	FEL048_RAND_C_ACACCAACAGGAGGTT	HQ	Pre treatment	0	001-127	0.886527292848378	0.596893162280277	0	0	0	0	0	0	0
478	FEL048_RAND_C_ACACCAAGTCGACTGC	HQLQ	Pre treatment	0	001-127	1.09009433530067	-0.0818211838937193	0	0	0	0	0	0	0
479	FEL048_RAND_C_ACCCTTGAGGACAGTC	HQ	Pre treatment	0	001-127	0.570576619942881	0.0524790193487406	0	0	0	0	0	0	0
480	FEL048_RAND_C_ACCTACCAGCGTTACT	HQ	Pre treatment	0	001-127	0.520316435763759	0.745346526064275	0	0	0	0	0	0	0
481	FEL048_RAND_C_ACCTACCAGGTAGACC	HQLQ	Pre treatment	0	001-127	0.848881375587799	-0.214846798476801	0	0	0	0	0	0	0
482	FEL048_RAND_C_ACGATCACATTACGGT	HQLQ	Pre treatment	0	001-127	1.37195041419881	0.0728933108158593	0	0	0	0	0	0	0
483	FEL048_RAND_C_ACGATCATCGTAGCCG	HQLQ	Pre treatment	0	001-127	1.0057471899289	-0.111243579518513	0	0	0	0	0	0	0
484	FEL048_RAND_C_ACGATGTTCGCGTGAC	HQ	Pre treatment	0	001-127	0.58830099915536	0.353805418473026	0	0	0	0	0	0	0
485	FEL048_RAND_C_ACGGGTCGTGAGGAAA	HQLQ	Pre treatment	0	001-127	0.931547749682548	0.0913098876766788	0	0	0	0	0	0	0
486	FEL048_RAND_C_ACTATCTGTGTCATCA	HQLQ	Pre treatment	0	001-127	0.572615213618641	-0.198910619709528	0	0	0	0	0	1618.12297734628	0
487	FEL048_RAND_C_ACTTAGGCAGTAGTGG	HQLQ	Pre treatment	0	001-127	0.671369929223311	-0.692052168540562	0	0	0	0	0	0	0
488	FEL048_RAND_C_ACTTATCAGAAGGGAT	HQLQ	Pre treatment	0	001-127	0.614185633911767	-0.317427285372527	0	0	0	0	0	0	0
489	FEL048_RAND_C_ACTTCCGGTGCCTAAT	HQ	Pre treatment	0	001-127	0.630459810207688	-0.396168054126456	0	0	0	0	0	0	0
490	FEL048_RAND_C_ACTTCGCGTCTCGGAC	HQLQ	Pre treatment	0	001-127	1.01949000191034	-0.163125427954356	0	0	0	0	0	0	0
491	FEL048_RAND_C_ACTTTCACAACAGATA	HQ	Pre treatment	0	001-127	1.13259933707086	0.222844701463762	0	223.713646532438	0	0	0	0	0
492	FEL048_RAND_C_AGAAATGAGCCATTTG	HQLQ	Pre treatment	0	001-127	0.824071707165382	-0.460047551556362	0	0	0	0	0	0	0
493	FEL048_RAND_C_AGAACAAAGGCTATCT	HQLQ	Pre treatment	0	001-127	1.04252213065113	-0.0300972826460508	0	0	0	0	732.064421669107	0	0
494	FEL048_RAND_C_AGAAGTAGTACGTACT	HQLQ	Pre treatment	0	001-127	0.870308272759498	-0.256245367560353	0	0	0	0	0	0	0
495	FEL048_RAND_C_AGACACTCACTTTAGG	HQLQ	Pre treatment	0	001-127	0.345877031694415	-0.150701821947388	0	0	0	0	0	0	0
496	FEL048_RAND_C_AGAGAATTCAGGTGTT	HQ	Pre treatment	0	001-127	1.22048177358743	-0.113580351607868	0	0	0	0	472.589792060492	0	0
497	FEL048_RAND_C_AGATGAAAGCGTACAG	HQLQ	Pre treatment	0	001-127	0.303913419511593	-0.523594045428431	0	0	0	0	0	0	0
498	FEL048_RAND_C_AGATGCTAGTAGGTTA	HQ	Pre treatment	0	001-127	0.224243393887495	0.669069592236846	0	0	0	0	0	0	0
499	FEL048_RAND_C_AGCGCTGGTGATCGTT	HQ	Pre treatment	0	001-127	0.7691186410492	-0.00971139928477591	0	0	0	0	0	0	0
500	FEL048_RAND_C_AGCGCTGTCTTGAACG	HQ	Pre treatment	0	001-127	1.04610482172179	0.040530717278667	0	0	0	0	0	0	0
501	FEL048_RAND_C_AGCTTCCGTTTCGTAG	HQ	Pre treatment	0	001-127	1.20829705139247	-0.0673660161628667	0	0	0	434.971726837756	0	0	0
502	FEL048_RAND_C_AGGAATAAGGAGTACC	HQLQ	Pre treatment	0	001-127	0.597162267639522	-0.180803146206398	0	0	0	1968.50393700787	0	0	0
503	FEL048_RAND_C_AGGCCACGTAGACACG	HQLQ	Pre treatment	0	001-127	0.493122049146595	-0.39526714856116	0	0	0	0	0	0	0
504	FEL048_RAND_C_AGGCCACTCAGTGTGT	HQ	Pre treatment	0	001-127	0.909210119932651	0.0871571598174083	629.326620516048	0	0	0	0	0	0
505	FEL048_RAND_C_AGGGAGTAGGTAACTA	HQLQ	Pre treatment	0	001-127	1.03606683797516	-0.168082405006255	0	0	0	0	0	0	0
506	FEL048_RAND_C_AGGGCTCGTGCGACAA	HQLQ	Pre treatment	0	001-127	1.24770319696469	-0.0758133846092621	0	0	0	0	0	0	0
507	FEL048_RAND_C_AGTACTGCACGCTGCA	HQ	Pre treatment	0	001-127	0.403877943503254	0.0660844306691385	0	0	0	0	0	0	0
508	FEL048_RAND_C_AGTAGTCTCTTTCCGG	HQ	Pre treatment	0	001-127	0.751460902703633	0.0616960574364412	0	0	0	0	0	0	0
509	FEL048_RAND_C_AGTCACATCTCCACTG	HQLQ	Pre treatment	0	001-127	0.42630615547756	-0.414378502576884	0	0	0	0	0	0	0
510	FEL048_RAND_C_AGTGTTGGTCCTGGTG	HQLQ	Pre treatment	0	001-127	0.883899594000223	-0.036434005497258	0	0	0	0	0	0	0
511	FEL048_RAND_C_ATAGACCTCCGAGCTG	HQLQ	Pre treatment	0	001-127	1.46578468437301	-0.121809448172388	607.533414337788	0	0	0	0	0	0
512	FEL048_RAND_C_ATCCATTTCAAAGAAC	HQ	Pre treatment	0	001-127	0.915192938238484	0.370853840075103	0	0	0	0	0	0	0
513	FEL048_RAND_C_ATCGGCGAGGTAAGTT	HQLQ	Pre treatment	0	001-127	0.455036649767311	-0.175246176393609	0	0	0	0	0	0	0
514	FEL048_RAND_C_ATCTCTAAGGTAAGAG	HQ	Pre treatment	0	001-127	1.2909404382333	0.0231356963349787	0	0	0	0	0	0	0
515	FEL048_RAND_C_ATGAAAGGTTACACTG	HQ	Pre treatment	0	001-127	0.549327837117831	-0.44500613754789	0	0	0	0	0	0	0
516	FEL048_RAND_C_ATGCATGCACATATCG	HQLQ	Pre treatment	0	001-127	1.24282488129979	-0.0171465659828128	0	0	0	0	0	0	0
517	FEL048_RAND_C_ATTCGTTCAGCTTCGG	HQLQ	Pre treatment	0	001-127	0.968237926233086	-0.266250810320661	0	0	0	0	0	0	0
518	FEL048_RAND_C_ATTCGTTGTGTATTCG	HQLQ	Pre treatment	0	001-127	0.51271966024336	-0.676664710076229	0	0	0	0	0	0	0
519	FEL048_RAND_C_ATTGTTCAGTCGAAGC	HQ	Pre treatment	0	001-127	0.168591575873729	-0.718663712825346	0	0	0	0	0	0	0
520	FEL048_RAND_C_ATTTCACCACTGTGTA	HQLQ	Pre treatment	0	001-127	0.32181394474383	-0.419697461076821	0	0	0	0	0	0	0
521	FEL048_RAND_C_ATTTCTGTCTGGGAGA	HQLQ	Pre treatment	0	001-127	0.881131151760772	-0.200705799000801	0	0	0	844.594594594595	0	0	0
522	FEL048_RAND_C_CAAGACTCAATAACCC	HQLQ	Pre treatment	0	001-127	0.451109505687465	-0.564739268201977	672.494956287828	672.494956287828	0	0	0	0	0
523	FEL048_RAND_C_CAAGAGGTCGAGATAA	HQLQ	Pre treatment	0	001-127	1.05289922860282	-0.251863262479793	0	0	0	0	0	0	0
524	FEL048_RAND_C_CAATTTCTCAAGGAGC	HQLQ	Pre treatment	0	001-127	0.895197787388674	-0.207786369905042	0	0	0	0	0	0	0
525	FEL048_RAND_C_CACAGATAGAGCAAGA	HQ	Pre treatment	0	001-127	0.801068997220096	0.0454095539564013	0	0	0	0	0	0	0
526	FEL048_RAND_C_CACAGATAGATGAACT	HQLQ	Pre treatment	0	001-127	0.565323465114597	-0.162979368229752	0	0	0	0	0	0	0
527	FEL048_RAND_C_CACAGATCATATCGGT	HQLQ	Pre treatment	0	001-127	0.798086543189176	-0.591072812543636	0	0	0	0	0	0	0
528	FEL048_RAND_C_CACATGACAGGAATCG	HQ	Pre treatment	0	001-127	0.318233909508253	-0.527896097697164	0	0	0	0	0	0	0
529	FEL048_RAND_C_CACCAAATCGATTGGT	HQ	Pre treatment	0	001-127	0.070765670718018	1.29472102971594	70.1754385964912	70.1754385964912	0	0	0	0	0
530	FEL048_RAND_C_CACTTCGAGAGATCGC	HQLQ	Pre treatment	0	001-127	0.366250467792006	-0.288427331328298	0	0	0	0	0	0	0
531	FEL048_RAND_C_CAGAGCCAGTAGCAAT	HQLQ	Pre treatment	0	001-127	0.365700278264312	-0.671838096665035	0	0	0	0	0	0	0
532	FEL048_RAND_C_CAGCAGCCAGTTTCGA	HQ	Pre treatment	0	001-127	0.714592479915122	0.0332929081278775	0	390.167772142021	0	0	0	0	0
533	FEL048_RAND_C_CAGGGCTCAAGGTCTT	HQLQ	Pre treatment	0	001-127	1.22943165091784	-0.0846118342813183	0	0	0	0	0	0	0
534	FEL048_RAND_C_CAGGGCTGTAGCTGCC	HQLQ	Pre treatment	0	001-127	0.424787602860967	-0.399395109295693	0	0	0	0	0	0	0
535	FEL048_RAND_C_CAGTTCCCAGTGGTGA	HQ	Pre treatment	0	001-127	0.699963343898678	-0.000591062464595535	0	0	0	0	0	0	0
536	FEL048_RAND_C_CATCAAGCAGTTCTAG	HQ	Pre treatment	0	001-127	1.15832434101384	0.167347284706093	0	511.639805576874	0	0	0	0	0
537	FEL048_RAND_C_CATCAAGGTGACTCTA	HQLQ	Pre treatment	0	001-127	0.459722602324653	-0.360650066965374	0	0	0	0	0	0	0
538	FEL048_RAND_C_CATCCACAGTCATAGA	HQLQ	Pre treatment	0	001-127	0.28537914277325	-0.503755831385555	0	0	0	0	0	0	0
539	FEL048_RAND_C_CATCCACGTGAGAACC	HQLQ	Pre treatment	0	001-127	0.528457011321019	-0.313916356792267	0	0	0	0	0	0	0
540	FEL048_RAND_C_CATCCACTCTTCGCTG	HQ	Pre treatment	0	001-127	1.11435395924613	0.207182656187859	0	0	0	0	0	0	0
541	FEL048_RAND_C_CATCCGTTCAACGAGG	HQ	Pre treatment	0	001-127	0.593655329439257	0.647770541990419	0	0	0	0	0	0	0
542	FEL048_RAND_C_CATCCGTTCACTGCTC	HQ	Pre treatment	0	001-127	1.01119342161183	0.661648139371129	0	0	0	0	0	0	0
543	FEL048_RAND_C_CATGCCTGTGGAAGTC	HQLQ	Pre treatment	0	001-127	0.328249838785415	-0.336671238135239	0	0	0	1020.40816326531	0	0	0
544	FEL048_RAND_C_CATGCCTTCCTACCGT	HQ	Pre treatment	0	001-127	0.616251366730799	0.266073060009216	0	0	0	0	0	0	0
545	FEL048_RAND_C_CATGCTCCACGGGTAA	HQ	Pre treatment	0	001-127	0.168357195150914	0.837478953172904	0	0	0	0	0	0	0
546	FEL048_RAND_C_CATTTCACAGCTCCTT	HQ	Pre treatment	0	001-127	0.50352279345124	-0.357241757846817	474.608448030375	0	0	0	0	0	0
547	FEL048_RAND_C_CCAATTTAGAGAGTTT	HQ	Pre treatment	0	001-127	0.799491411243725	-0.0388624590102757	0	0	0	0	0	0	0
548	FEL048_RAND_C_CCCAACTCACAAGTTC	HQLQ	Pre treatment	0	001-127	0.855304718098195	-0.331648287403116	0	0	0	0	515.463917525773	0	0
549	FEL048_RAND_C_CCCAACTTCTGCGATA	HQ	Pre treatment	0	001-127	0.599812506407987	0.128118003454176	0	0	0	0	0	0	0
550	FEL048_RAND_C_CCCGGAAAGGTGCTGA	HQLQ	Pre treatment	0	001-127	1.03578970580221	-0.156946707801189	0	0	0	0	0	0	0
551	FEL048_RAND_C_CCCGGAACATCGCTCT	HQ	Pre treatment	0	001-127	1.0635898043427	0.382108587847547	0	0	0	0	0	0	0
552	FEL048_RAND_C_CCCGGAATCTGATGGT	HQLQ	Pre treatment	0	001-127	0.555354640685431	-0.247292891269254	0	0	0	0	0	0	0
553	FEL048_RAND_C_CCCTCAAGTGCATGTT	HQ	Pre treatment	0	001-127	0.7753338598917	-0.106371282779065	343.760742523204	0	0	0	0	0	0
554	FEL048_RAND_C_CCGAACGGTGCCTGAC	HQ	Pre treatment	0	001-127	-0.697527527710382	0.971781567158263	0	0	0	0	0	0	0
555	FEL048_RAND_C_CCGATGGTCGAGATAA	HQLQ	Pre treatment	0	001-127	1.35903127477196	-0.328341183011391	0	0	0	0	0	0	0
556	FEL048_RAND_C_CCGCAAGGTGAGTTGG	HQ	Pre treatment	0	001-127	1.45274837674363	0.0906277799623343	0	0	0	0	0	0	0
557	FEL048_RAND_C_CCTCTCCAGGACTATA	HQLQ	Pre treatment	0	001-127	0.462287618771491	-0.233496336379536	0	0	0	0	0	0	0
558	FEL048_RAND_C_CCTCTCCTCGCCACTT	HQLQ	Pre treatment	0	001-127	1.09229504428112	-0.0292215540692439	0	0	0	0	0	0	0
559	FEL048_RAND_C_CCTTTGGTCATGGCCG	HQLQ	Pre treatment	0	001-127	0.945979806023402	-0.247852430887818	0	0	0	0	0	0	0
560	FEL048_RAND_C_CGAAGTTTCCATCGTC	HQ	Pre treatment	0	001-127	-0.0697691477002338	0.898520849332796	0	0	0	0	0	0	0
561	FEL048_RAND_C_CGAGAAGAGCCTGGAA	HQ	Pre treatment	0	001-127	0.634586967075143	0.475573372413354	0	0	0	0	0	0	0
562	FEL048_RAND_C_CGAGGCTCACGCAGTC	HQ	Pre treatment	0	001-127	0.312991384539554	-0.101064717448008	0	0	0	0	0	0	0
563	FEL048_RAND_C_CGATCGGTCGAGCCTG	HQLQ	Pre treatment	0	001-127	0.61966641903286	-0.151682346563159	0	788.022064617809	0	0	0	0	0
564	FEL048_RAND_C_CGGAACCTCGCTAATG	HQLQ	Pre treatment	0	001-127	0.947721095553416	-0.397908085399604	0	0	0	0	0	0	0
565	FEL048_RAND_C_CGGCAGTGTGGGCTTC	HQ	Pre treatment	0	001-127	0.140537920480876	-0.159983897217085	0	0	0	0	0	0	0
566	FEL048_RAND_C_CGGGACTAGGATATAC	HQLQ	Pre treatment	0	001-127	0.928029767203479	-0.135336965618605	0	0	0	0	0	0	0
567	FEL048_RAND_C_CGTAATGAGGGTTAGC	HQ	Pre treatment	0	001-127	0.218804527145544	-0.213156802692481	0	0	0	0	0	0	0
568	FEL048_RAND_C_CGTAGTAAGCATACTC	HQ	Pre treatment	0	001-127	1.05014441123621	-0.127314515131586	0	0	496.277915632754	0	0	0	0
569	FEL048_RAND_C_CGTGAATTCACCATCC	HQLQ	Pre treatment	0	001-127	0.525709535793179	-0.394165620033796	0	0	0	0	0	0	0
570	FEL048_RAND_C_CTAACCCGTCACAGTT	HQ	Pre treatment	0	001-127	1.11888089499115	0.208733174576668	0	0	0	0	0	0	0
571	FEL048_RAND_C_CTACATTCAATCAAGA	HQLQ	Pre treatment	0	001-127	0.577841220874789	-0.207182259321705	0	0	0	0	0	0	0
572	FEL048_RAND_C_CTACCCAGTCCAATCA	HQLQ	Pre treatment	0	001-127	0.334525921311482	-0.432712449918628	0	0	0	0	0	0	0
573	FEL048_RAND_C_CTACTATAGCTCGCAC	HQLQ	Pre treatment	0	001-127	1.26287573571931	-0.0456323699052485	0	0	0	0	0	0	0
574	FEL048_RAND_C_CTACTATCAAAGAGTT	HQ	Pre treatment	0	001-127	0.623092463532595	0.304803905459737	0	0	0	0	0	0	0
575	FEL048_RAND_C_CTAGACAGTACACTCA	HQLQ	Pre treatment	0	001-127	0.488165688080705	-0.286680636806375	0	0	0	0	0	0	0
576	FEL048_RAND_C_CTATAGGAGCATGGGT	HQLQ	Pre treatment	0	001-127	1.32812965192294	-0.143875497708644	0	0	0	0	0	0	0
577	FEL048_RAND_C_CTCATTAAGATGCCGA	HQ	Pre treatment	0	001-127	0.998835200139823	0.378316445112735	0	0	0	0	0	0	0
578	FEL048_RAND_C_CTCATTAAGTCGTTAC	HQ	Pre treatment	0	001-127	1.44975922641084	-0.0325679257641968	0	0	0	0	0	0	0
579	FEL048_RAND_C_CTCCCTCCAAGTGGGT	HQLQ	Pre treatment	0	001-127	0.497553652102815	-0.146440240407349	0	0	0	0	0	0	0
580	FEL048_RAND_C_CTCCTTTCATCGCCTT	HQ	Pre treatment	0	001-127	0.575173168018489	0.194143978296391	0	0	0	0	0	0	0
581	FEL048_RAND_C_CTCGAGGTCCTAAACG	HQ	Pre treatment	0	001-127	1.00170305802699	-0.0635758138354595	0	0	0	0	0	0	0
582	FEL048_RAND_C_CTGCCTACAGTAACCT	HQ	Pre treatment	0	001-127	0.815961096074758	0.627733736627277	0	0	0	0	0	0	0
583	FEL048_RAND_C_CTGGCAGGTCCTGAAT	HQ	Pre treatment	0	001-127	0.872426256330935	0.406432022629927	0	0	0	0	0	0	0
584	FEL048_RAND_C_CTGTATTGTAGCTTGT	HQLQ	Pre treatment	0	001-127	1.19992769324784	-0.221530697175055	0	0	0	0	0	0	0
585	FEL048_RAND_C_CTTACCGGTGAGCAGT	HQLQ	Pre treatment	0	001-127	1.3243333405138	-0.189777849767109	0	0	0	0	0	0	0
586	FEL048_RAND_C_CTTAGGAAGCCATATC	HQLQ	Pre treatment	0	001-127	0.92636931855688	-0.232725630218717	0	0	0	0	0	0	0
587	FEL048_RAND_C_CTTAGGACATCCTTGC	HQ	Pre treatment	0	001-127	0.575492679210778	-0.0662825609811029	0	0	0	0	0	0	0
588	FEL048_RAND_C_CTTCAATCATACCGTA	HQ	Pre treatment	0	001-127	0.943722249814644	-0.197173677769085	0	0	306.936771025169	0	0	0	0
589	FEL048_RAND_C_CTTCTCTAGTAGTCCT	HQLQ	Pre treatment	0	001-127	1.24657393803094	-0.219364014151675	0	0	0	0	0	0	0
590	FEL048_RAND_C_CTTTCGGGTCTCTCTG	HQLQ	Pre treatment	0	001-127	0.316188940836393	-0.53700200437816	0	0	0	0	0	0	0
591	FEL048_RAND_C_CTTTCGGGTTTGGAGG	HQLQ	Pre treatment	0	001-127	1.39983086034212	-0.0985938751364013	0	0	0	0	0	0	0
592	FEL048_RAND_C_GAACGTTTCAACCGAT	HQLQ	Pre treatment	0	001-127	0.975701769702299	-0.114985574558087	0	0	0	0	0	0	0
593	FEL048_RAND_C_GAAGTAAGTCGTGGTC	HQLQ	Pre treatment	0	001-127	0.319182543921794	-0.570517334534792	0	0	0	0	0	775.795190069822	0
594	FEL048_RAND_C_GAAGTAATCCGTGGGT	HQLQ	Pre treatment	0	001-127	1.24255532136266	-0.0937839560490317	0	0	0	0	0	0	0
595	FEL048_RAND_C_GAATCGTAGTGGTTAA	HQ	Pre treatment	0	001-127	1.03340424139189	0.0173568072783421	0	0	0	0	0	0	0
596	FEL048_RAND_C_GACCCAGGTCCTGTCT	HQ	Pre treatment	0	001-127	1.06991096246248	0.362927920982349	208.376745155241	0	0	0	0	0	0
597	FEL048_RAND_C_GACCCTTGTTAAGCAA	HQLQ	Pre treatment	0	001-127	0.485143256158537	-0.277833537217924	0	0	0	0	0	0	0
598	FEL048_RAND_C_GACGTTAAGGGAGAAT	HQLQ	Pre treatment	0	001-127	0.875745568812411	-0.133335480437798	0	0	0	0	0	0	0
599	FEL048_RAND_C_GAGACCCAGATTAGAC	HQLQ	Pre treatment	0	001-127	0.882242458045948	-0.235330734651884	0	0	0	0	0	0	0
600	FEL048_RAND_C_GAGAGGTTCCGATAAC	HQ	Pre treatment	0	001-127	1.3324531258617	-0.0735845259805036	0	0	0	739.371534195933	0	0	0
601	FEL048_RAND_C_GAGTCTACAGGTTCGC	HQLQ	Pre treatment	0	001-127	1.18481779795433	-0.124161461847051	0	0	0	0	0	0	0
602	FEL048_RAND_C_GAGTTTGTCAAGCCGC	HQLQ	Pre treatment	0	001-127	0.66607417945554	-0.451039342319156	0	0	0	0	0	0	0
603	FEL048_RAND_C_GATAGCTCATGTGGTT	HQLQ	Pre treatment	0	001-127	1.08587546124811	-0.146643099945212	0	0	0	0	0	0	0
604	FEL048_RAND_C_GATCACACAAGCCCAC	HQ	Pre treatment	0	001-127	-0.302597158935471	-0.684071594000681	0	0	0	0	0	0	0
605	FEL048_RAND_C_GATCATGCAGGCATGA	HQLQ	Pre treatment	0	001-127	1.16671487505845	0.0198785953088454	0	0	0	0	0	0	0
606	FEL048_RAND_C_GATGATCAGGAAGAAC	HQ	Pre treatment	0	001-127	0.920388845089937	0.398475118439378	0	0	0	0	0	0	0
607	FEL048_RAND_C_GATGCTATCCTTATCA	HQLQ	Pre treatment	0	001-127	0.661661882323751	-0.0390393878885971	0	0	0	0	0	0	0
608	FEL048_RAND_C_GATGGAGTCAGCCTTC	HQ	Pre treatment	0	001-127	0.918884292661458	0.26669561202634	575.871004894904	0	0	0	0	0	0
609	FEL048_RAND_C_GATTTCTAGGATTTCC	HQLQ	Pre treatment	0	001-127	0.764697983067126	-0.207722627002147	0	0	0	0	0	0	0
610	FEL048_RAND_C_GCACTAAAGAGTTGCG	HQLQ	Pre treatment	0	001-127	1.33413236500621	-0.0559146257439113	0	0	0	0	0	0	0
611	FEL048_RAND_C_GCAGCTGCATGAGGGT	HQ	Pre treatment	0	001-127	0.162413094799734	0.71533052576436	0	0	0	0	0	0	0
612	FEL048_RAND_C_GCATGATAGGTGCAGT	HQ	Pre treatment	0	001-127	0.233358713431408	0.705868083225087	0	0	0	0	0	0	0
613	FEL048_RAND_C_GCCATGGAGGCTCTCG	HQLQ	Pre treatment	0	001-127	1.08959626967102	-0.132596303673596	0	0	0	0	0	0	0
614	FEL048_RAND_C_GCCGATGGTACCGTCG	HQ	Pre treatment	0	001-127	0.391991255898244	-0.0383638940683325	0	0	0	0	0	0	0
615	FEL048_RAND_C_GCGGAAATCTGTGCGG	HQLQ	Pre treatment	0	001-127	1.43260014639189	0.00829103278565169	0	0	0	1207.0006035003	0	0	0
616	FEL048_RAND_C_GCGGATCAGAATTTGG	HQ	Pre treatment	0	001-127	0.156157474044259	0.198953999097318	0	0	0	0	0	0	0
617	FEL048_RAND_C_GCGTGCATCGAGAGCA	HQLQ	Pre treatment	0	001-127	0.602486906097481	-0.270512869261791	0	0	0	0	0	0	0
618	FEL048_RAND_C_GCTCAAAGTACGAGCA	HQLQ	Pre treatment	0	001-127	0.721456776753687	-0.79652734826858	0	0	0	0	0	0	0
619	FEL048_RAND_C_GCTTGGGCAAGGCTTT	HQLQ	Pre treatment	0	001-127	0.860181587352634	-0.135321680003877	0	0	0	0	0	0	0
620	FEL048_RAND_C_GGAATCTTCCTACCAC	HQ	Pre treatment	0	001-127	0.681544916469208	0.706095766918709	0	0	0	0	0	195.427008012507	0
621	FEL048_RAND_C_GGAGATGCAACAAGTA	HQ	Pre treatment	0	001-127	-0.273483038060358	0.698243249578049	0	0	0	0	102.532554085922	0	0
622	FEL048_RAND_C_GGATCTAAGGCCTGAA	HQ	Pre treatment	0	001-127	1.10341724594133	0.0282260883098819	0	0	0	866.551126516464	0	0	0
623	FEL048_RAND_C_GGGACCTGTGGAACCA	HQ	Pre treatment	0	001-127	1.042778407451	-0.0439601013412572	0	0	0	0	0	0	0
624	FEL048_RAND_C_GGGATGATCGTGTGGC	HQ	Pre treatment	0	001-127	1.0992730756831	0.0321605002236952	0	0	0	382.555470543229	0	0	0
625	FEL048_RAND_C_GGGCTACCAAGCGATG	HQ	Pre treatment	0	001-127	1.38641220257867	0.0446164936033329	0	0	0	0	0	0	0
626	FEL048_RAND_C_GGGTAGAAGTAGGCCA	HQLQ	Pre treatment	0	001-127	0.182209445169583	-0.472634188763385	0	0	0	0	0	0	0
627	FEL048_RAND_C_GGGTTATCATAACGGG	HQLQ	Pre treatment	0	001-127	0.545538818466682	-0.203171754737041	0	0	0	0	0	3795.06641366224	0
628	FEL048_RAND_C_GGTAACTAGACGGAAA	HQ	Pre treatment	0	001-127	-0.64869753634626	0.184937558776563	0	0	0	0	0	0	0
629	FEL048_RAND_C_GGTCACGGTGAGATTA	HQLQ	Pre treatment	0	001-127	1.481433242027	0.11458425343291	0	0	0	0	0	566.57223796034	0
630	FEL048_RAND_C_GGTGTTAGTTCTTCAT	HQ	Pre treatment	0	001-127	0.68941531688038	0.39361447324072	0	0	0	0	0	0	0
631	FEL048_RAND_C_GTAGAAACAGCCTACG	HQLQ	Pre treatment	0	001-127	0.833844176338123	-0.216759342677279	0	0	0	0	0	0	0
632	FEL048_RAND_C_GTAGGTTAGTGATAGT	HQ	Pre treatment	0	001-127	0.809349132159565	-0.441873559441487	0	0	0	0	0	0	0
633	FEL048_RAND_C_GTAGGTTCATATACCG	HQLQ	Pre treatment	0	001-127	0.501672315292523	-0.599309756729387	0	0	0	0	0	0	0
634	FEL048_RAND_C_GTAGTACTCTTCCGTG	HQLQ	Pre treatment	0	001-127	1.01876752030937	-0.400105505669529	0	0	0	0	0	0	0
635	FEL048_RAND_C_GTATTTCTCAGTGTCA	HQLQ	Pre treatment	0	001-127	1.21190318496761	-0.050652482264778	0	0	0	0	0	0	0
636	FEL048_RAND_C_GTCAAACCAGTTTCGA	HQLQ	Pre treatment	0	001-127	0.545113485633529	-0.429783479786663	0	0	0	0	0	0	0
637	FEL048_RAND_C_GTCAAGTAGTACGAGC	HQLQ	Pre treatment	0	001-127	1.00411666747652	0.0970273240324684	0	0	0	0	0	0	0
638	FEL048_RAND_C_GTCATTTGTTTCCCAC	HQ	Pre treatment	0	001-127	0.898043180764676	0.339588361104196	0	0	0	0	0	0	0
639	FEL048_RAND_C_GTCCACTCAATCGCGC	HQ	Pre treatment	0	001-127	0.707362308749033	0.505760531345318	261.506276150628	0	0	0	0	0	0
640	FEL048_RAND_C_GTCTTTACAAGGAGTC	HQLQ	Pre treatment	0	001-127	1.42183520383949	-0.120027884170746	0	0	551.571980143409	0	0	0	0
641	FEL048_RAND_C_GTGAGCCTCAAATGCC	HQ	Pre treatment	0	001-127	1.45475347852355	-0.189665482452004	0	0	0	0	0	0	0
642	FEL048_RAND_C_GTGAGTTCAGAGATGC	HQLQ	Pre treatment	0	001-127	1.42352534528645	0.0631393498687503	0	0	0	0	0	0	0
643	FEL048_RAND_C_GTGCAGCTCGAGTCTA	HQLQ	Pre treatment	0	001-127	0.505078643011724	-0.344619916672748	0	0	0	0	0	0	0
644	FEL048_RAND_C_GTGGAAGGTCATCCCT	HQLQ	Pre treatment	0	001-127	0.762235737700954	-0.449826431717251	0	0	0	0	0	0	0
645	FEL048_RAND_C_GTGTGATGTCATCCGG	HQ	Pre treatment	0	001-127	0.111225877521446	0.409151056891346	0	0	0	243.546030199708	0	0	0
646	FEL048_RAND_C_GTGTGGCGTGTCCAAT	HQ	Pre treatment	0	001-127	0.00255647489843456	1.04640889740713	0	0	0	0	0	0	0
647	FEL048_RAND_C_GTTACCCCAGCCTTCT	HQ	Pre treatment	0	001-127	0.726476991997331	0.338877712476093	0	0	0	0	555.864369093941	0	0
648	FEL048_RAND_C_GTTACCCGTATGTCTG	HQLQ	Pre treatment	0	001-127	1.29786376125303	-0.280035903315206	0	0	0	0	0	0	0
649	FEL048_RAND_C_GTTGTAGAGCGGATCA	HQ	Pre treatment	0	001-127	-0.00555937840588558	0.312058324486397	0	0	0	0	0	0	0
650	FEL048_RAND_C_TAAGCACAGTCAGCGA	HQ	Pre treatment	0	001-127	0.755177913198673	0.097534681764037	368.324125230203	0	0	0	0	0	368.324125230203
651	FEL048_RAND_C_TAATTCCTCTTACACT	HQ	Pre treatment	0	001-127	1.09948019076909	-0.0189404594784283	0	0	0	0	0	0	0
652	FEL048_RAND_C_TACAACGAGCTAAATG	HQ	Pre treatment	0	001-127	1.14859756004907	-0.076289931279704	0	0	0	0	0	0	0
653	FEL048_RAND_C_TACCTCGAGTAATCCC	HQ	Pre treatment	0	001-127	0.607596971458709	0.105137881748662	0	0	0	325.520833333333	0	0	0
654	FEL048_RAND_C_TAGACCAGTAGGAAAG	HQLQ	Pre treatment	0	001-127	0.737115829183507	-0.267080992589995	0	0	0	0	0	0	0
655	FEL048_RAND_C_TAGATCGAGATCACCT	HQLQ	Pre treatment	0	001-127	0.968499481902148	-0.101404163678433	0	0	0	0	0	0	0
656	FEL048_RAND_C_TAGCACATCCACGTGG	HQ	Pre treatment	0	001-127	1.08961500273678	-0.059308898474067	0	0	0	0	0	0	0
657	FEL048_RAND_C_TAGCACATCTTCGATT	HQ	Pre treatment	0	001-127	1.05553430926938	0.256378729655124	0	0	0	0	0	0	0
658	FEL048_RAND_C_TAGGTTGAGAGGTGCT	HQLQ	Pre treatment	0	001-127	1.05731092278826	-0.220194853708857	0	0	0	0	0	0	0
659	FEL048_RAND_C_TATATCCAGCTTTGTG	HQ	Pre treatment	0	001-127	1.11339565627367	-0.0994649308466931	0	0	0	0	0	0	0
660	FEL048_RAND_C_TATCCTAAGTCCTGCG	HQ	Pre treatment	0	001-127	0.889890914698943	-0.0887338383156407	0	0	0	0	0	0	0
661	FEL048_RAND_C_TATCTTGGTTCCGGTG	HQ	Pre treatment	0	001-127	0.206474940569111	1.01955976275484	0	0	0	0	0	0	0
662	FEL048_RAND_C_TCACACCAGTAGGGTC	HQ	Pre treatment	0	001-127	0.464117621236387	-0.610714769694328	0	0	0	0	0	0	0
663	FEL048_RAND_C_TCACATTCATGTGCCG	HQ	Pre treatment	0	001-127	1.19924819278301	-0.157427380862272	0	0	0	0	0	0	0
664	FEL048_RAND_C_TCAGTGATCCCAAGTA	HQ	Pre treatment	0	001-127	0.260258732154747	-0.68516520667069	0	0	0	0	0	0	0
665	FEL048_RAND_C_TCATACTCATTGCTTT	HQLQ	Pre treatment	0	001-127	0.781197476072181	-0.390750344455827	0	0	0	0	0	0	0
666	FEL048_RAND_C_TCATCCGTCGCTGACG	HQLQ	Pre treatment	0	001-127	0.517751428778832	-0.517597416469182	0	0	0	0	0	0	0
667	FEL048_RAND_C_TCATGTTAGGTCGCCT	HQ	Pre treatment	0	001-127	1.35039303382968	0.0328043684202271	0	0	0	0	0	0	0
668	FEL048_RAND_C_TCCACCACATAGGCGA	HQ	Pre treatment	0	001-127	1.25686395563944	-0.0688116204181582	0	0	0	0	0	0	0
669	FEL048_RAND_C_TCCGGGACAATCTGCA	HQLQ	Pre treatment	0	001-127	1.14276484557349	-0.129223683911342	505.050505050505	0	0	0	0	0	0
670	FEL048_RAND_C_TCCTAATAGGTCATTC	HQLQ	Pre treatment	0	001-127	1.39683926658665	-0.122909761494381	0	0	0	0	0	0	0
671	FEL048_RAND_C_TCCTAATTCGTGACTA	HQLQ	Pre treatment	0	001-127	0.533874456519321	-0.235141072887399	0	0	0	0	0	0	0
672	FEL048_RAND_C_TCCTCCCGTCTGCCTT	HQ	Pre treatment	0	001-127	0.926650032764367	-0.0475740227002543	0	0	0	0	0	0	0
673	FEL048_RAND_C_TCCTCTTGTCACTTCC	HQ	Pre treatment	0	001-127	0.68373737416794	0.741438865227453	0	0	0	0	0	0	0
674	FEL048_RAND_C_TCGACCTGTTACCTGA	HQLQ	Pre treatment	0	001-127	0.27876945735708	-0.494450453375408	0	0	0	0	0	0	0
675	FEL048_RAND_C_TCGCAGGCATCAGCGC	HQ	Pre treatment	0	001-127	0.745874196994803	-0.33349597550975	0	0	0	0	0	0	0
676	FEL048_RAND_C_TCGGTCTGTGAGACGT	HQLQ	Pre treatment	0	001-127	0.412603948143505	-0.461827950256197	0	0	0	0	0	0	0
677	FEL048_RAND_C_TCTGCCAGTAGGCAGT	HQ	Pre treatment	0	001-127	0.415579007310439	0.105745868394325	0	0	0	382.848392036753	0	0	0
678	FEL048_RAND_C_TCTGCCAGTTAGCGGA	HQLQ	Pre treatment	0	001-127	0.933034638878941	-0.233174186713518	0	0	0	0	0	0	0
679	FEL048_RAND_C_TCTGGCTGTTTGCCGG	HQLQ	Pre treatment	0	001-127	0.814493512701144	-0.607033512826671	0	0	0	0	0	0	0
680	FEL048_RAND_C_TGACAGTAGTAAACAC	HQLQ	Pre treatment	0	001-127	0.736673708722906	-0.756781912321711	0	0	0	0	0	0	0
681	FEL048_RAND_C_TGACAGTCAGCTGTTA	HQ	Pre treatment	0	001-127	0.804399018906057	0.0775586982900275	0	0	0	0	0	0	0
682	FEL048_RAND_C_TGAGACTAGCCATTGT	HQ	Pre treatment	0	001-127	0.806358696652144	0.340860521497334	0	0	0	0	0	0	0
683	FEL048_RAND_C_TGAGCATGTCTGCAAT	HQLQ	Pre treatment	0	001-127	1.12053147499395	-0.138753062045572	0	0	0	0	0	0	0
684	FEL048_RAND_C_TGAGGAGGTGTCCTAA	HQLQ	Pre treatment	0	001-127	1.00417185463751	-0.153783112970554	0	0	0	0	0	0	0
685	FEL048_RAND_C_TGATCTTCAAGTTCCA	HQ	Pre treatment	0	001-127	1.04962171962816	-0.0658032916199735	0	0	0	0	0	0	0
686	FEL048_RAND_C_TGCAGGCGTGTACAGG	HQLQ	Pre treatment	0	001-127	1.26902128830163	-0.17549385826992	0	0	0	0	0	0	0
687	FEL048_RAND_C_TGCATCCTCGGTCTGG	HQLQ	Pre treatment	0	001-127	0.505251790602703	-0.115294826398055	0	0	0	0	0	0	0
688	FEL048_RAND_C_TGCATGATCGGAGTGA	HQLQ	Pre treatment	0	001-127	1.13451739272595	-0.1367272843126	0	0	0	0	0	0	0
689	FEL048_RAND_C_TGCGACGAGGATTTAG	HQ	Pre treatment	0	001-127	1.12176731512867	0.0778563500211583	0	0	0	0	0	0	0
690	FEL048_RAND_C_TGCTCGTCAAACACGG	HQ	Pre treatment	0	001-127	0.0705011322823479	0.765254758388276	0	0	0	0	0	0	0
691	FEL048_RAND_C_TGCTCGTTCATTCACT	HQLQ	Pre treatment	0	001-127	0.884346489579723	-0.199006595989851	0	0	0	3220.61191626409	0	0	0
692	FEL048_RAND_C_TGCTTGCGTACTAAGA	HQLQ	Pre treatment	0	001-127	0.387013564566909	-0.411214868718109	0	0	0	0	0	0	0
693	FEL048_RAND_C_TGCTTGCTCGAACCAT	HQ	Pre treatment	0	001-127	1.34466253302384	-0.144446649537713	0	0	0	0	0	0	0
694	FEL048_RAND_C_TGGAGGACATGGATCT	HQLQ	Pre treatment	0	001-127	0.742012518045544	-0.35685813946229	0	0	0	0	0	0	0
695	FEL048_RAND_C_TGGATCAAGCTACTAC	HQLQ	Pre treatment	0	001-127	1.11197623565262	-0.121294323338378	0	0	0	0	0	0	0
696	FEL048_RAND_C_TGGGAGATCCATCTGC	HQ	Pre treatment	0	001-127	0.345300097286037	-0.0427330662638041	0	0	0	379.075056861259	0	0	0
697	FEL048_RAND_C_TGGGCTGCAAAGGATT	HQLQ	Pre treatment	0	001-127	1.00838247675798	-0.180186661152957	0	0	0	0	0	0	0
698	FEL048_RAND_C_TGGTTAGCAGGTTTAC	HQ	Pre treatment	0	001-127	1.34083556244676	0.0288954931060974	0	0	0	0	473.709142586452	0	0
699	FEL048_RAND_C_TGTAACGAGGAGAATG	HQLQ	Pre treatment	0	001-127	0.980789700838299	0.00419968239521058	0	0	0	1026.69404517454	0	0	0
700	FEL048_RAND_C_TGTCCCAAGATACTGA	HQLQ	Pre treatment	0	001-127	1.10287204340743	-0.0273584126153172	0	0	0	0	0	0	0
701	FEL048_RAND_C_TGTGGCGGTGCTGCAC	HQLQ	Pre treatment	0	001-127	-0.00661345672916218	-0.588138671067446	0	0	0	0	0	0	0
702	FEL048_RAND_C_TGTGTGACAGCTCCTT	HQLQ	Pre treatment	0	001-127	0.477982573831974	-0.305859666104337	0	0	0	0	0	0	0
703	FEL048_RAND_C_TGTTCCGTCTGTACAG	HQ	Pre treatment	0	001-127	0.695123382234907	-0.673271657444474	0	0	0	0	0	0	0
704	FEL048_RAND_C_TGTTTGTAGAACCCGA	HQ	Pre treatment	0	001-127	1.12622491264584	-0.0546160682567252	0	0	0	0	0	0	0
705	FEL048_RAND_C_TGTTTGTTCTCACTCG	HQ	Pre treatment	0	001-127	0.790055657139925	0.576095000464411	0	0	0	0	0	0	0
706	FEL048_RAND_C_TTACGTTGTAGCTAAA	HQ	Pre treatment	0	001-127	-0.709437092632124	0.514047820662921	160.179400929041	0	0	0	0	0	0
707	FEL048_RAND_C_TTAGTCTCAGAACCGA	HQ	Pre treatment	0	001-127	1.35113209306603	-0.0758369953734679	0	0	0	0	0	0	0
708	FEL048_RAND_C_TTCAGGACATCCGTTC	HQLQ	Pre treatment	0	001-127	0.506342825299469	-0.313907524309897	0	0	0	0	0	0	0
709	FEL048_RAND_C_TTCAGGATCCCGGTAG	HQ	Pre treatment	0	001-127	0.776251841394538	0.624722295002314	0	0	0	0	0	0	0
710	FEL048_RAND_C_TTCAGGATCGTCCATC	HQ	Pre treatment	0	001-127	0.811530380599865	-0.230529518771015	0	0	0	0	0	0	0
711	FEL048_RAND_C_TTCATGTTCTGTGCTC	HQLQ	Pre treatment	0	001-127	1.10638809612649	-0.196243161832235	0	0	0	0	0	0	0
712	FEL048_RAND_C_TTCATTGTCGGTAACT	HQLQ	Pre treatment	0	001-127	1.18863386507543	-0.158400133731998	0	0	0	0	0	0	0
713	FEL048_RAND_C_TTCCACGCACTGGATT	HQ	Pre treatment	0	001-127	1.43847202268668	0.0533683336617027	480.30739673391	0	0	0	0	0	0
714	FEL048_RAND_C_TTCCACGCATCCGAGC	HQ	Pre treatment	0	001-127	-0.50888326807732	0.131473684488219	0	0	0	0	0	0	0
715	FEL048_RAND_C_TTCCGGTGTGTATTCG	HQLQ	Pre treatment	0	001-127	1.18565234979134	-0.178932533521573	0	0	0	0	0	0	0
716	FEL048_RAND_C_TTCGGTCGTTTGGGTT	HQLQ	Pre treatment	0	001-127	0.892325613897677	-0.441410700721346	0	0	0	0	0	0	0
717	FEL048_RAND_C_TTGATGGCAACCACAT	HQ	Pre treatment	0	001-127	0.0685772781441978	0.681941187655011	0	0	0	0	0	0	0
718	FEL048_RAND_C_TTGCGTCGTGAATTAG	HQLQ	Pre treatment	0	001-127	0.948308906108635	-0.0196074742574366	0	0	0	1626.0162601626	0	0	0
719	FEL048_RAND_C_TTGGATGCATCTTCGC	HQLQ	Pre treatment	0	001-127	0.94154146227897	-0.137183297137017	0	0	0	0	0	0	0
720	FEL048_RAND_C_TTGGGCGTCTATGTGG	HQ	Pre treatment	0	001-127	-0.0598696918834276	1.39226980302135	0	0	0	0	271.77605652942	0	0
721	FEL048_RAND_C_TTGGGTAAGGCACGAT	HQLQ	Pre treatment	0	001-127	0.481549323534849	-0.301255985378638	0	0	0	0	0	0	0
722	FEL048_RAND_C_TTGGGTAAGTAGTCCT	HQLQ	Pre treatment	0	001-127	1.19806981019464	-0.0921209878160547	0	0	0	0	0	0	0
723	FEL048_RAND_C_TTGTTTGCAATCAAGA	HQLQ	Pre treatment	0	001-127	0.817806183289476	-0.222291058788281	0	0	0	0	783.699059561128	0	0
724	FEL048_RAND_C_TTTAGTCCAAGTGCTT	HQLQ	Pre treatment	0	001-127	1.30810499572671	-0.0605116189113923	0	571.755288736421	0	0	0	0	0
725	FEL048_RAND_C_TTTCGATCAATGGCCC	HQ	Pre treatment	0	001-127	0.821445611837499	0.00340931294054253	0	0	0	0	0	0	0
726	FEL048_RAND_C_TTTGACTGTAATCAGA	HQ	Pre treatment	0	001-127	0.408545707634916	0.933867238764635	0	0	0	0	0	0	0
727	FEL048_RAND_C_TTTGATCGTGACTATC	HQLQ	Pre treatment	0	001-127	0.390349522451746	-0.613541025871956	0	0	0	0	0	0	0
728	FEL048_RAND_C_TTTGGTTAGGCTGGAT	HQ	Pre treatment	0	001-127	1.15446782704282	-0.112741772871369	414.250207125104	0	0	0	0	0	0
729	FEL048_RAND_C_TTTGGTTGTTGCATCA	HQLQ	Pre treatment	0	001-127	1.22710633156176	-0.0799772329034568	0	0	0	0	0	0	0
730	FEL048_RAND_C_TTTGTTGCATATCTCT	HQLQ	Pre treatment	0	001-127	0.504432870217331	-0.555183017540559	0	0	0	0	0	0	0
731	FEL049_RAND_B_AAACGAATCATCCTGC	HQLQ	Pre treatment	0	001-108	-0.0928060978446841	-0.323813328112875	0	819.672131147541	0	0	0	0	0
732	FEL049_RAND_B_AAACGCTCAAACTCGT	HQLQ	Pre treatment	0	001-108	0.191980222840354	-0.41350000882979	0	0	0	0	0	0	0
733	FEL049_RAND_B_AAAGGGCAGAGGGTGG	HQLQ	Pre treatment	0	001-108	0.535559905627295	-0.211034509400949	0	0	0	0	0	0	0
734	FEL049_RAND_B_AAAGGGCGTGTGTCCG	HQLQ	Pre treatment	0	001-108	0.57040827515424	-0.123302650332515	0	0	0	0	0	0	0
735	FEL049_RAND_B_AAAGGGCTCATTACGG	HQLQ	Pre treatment	0	001-108	0.0702197463773779	-0.223494261850849	0	1438.84892086331	0	0	0	0	0
736	FEL049_RAND_B_AACAAAGTCGTCCATC	HQLQ	Pre treatment	0	001-108	1.21188353708817	-0.192496386091227	0	0	0	0	0	0	0
737	FEL049_RAND_B_AACAACCGTGTTACAC	HQLQ	Pre treatment	0	001-108	0.226842984639094	-0.315140039321334	0	0	0	0	0	0	0
738	FEL049_RAND_B_AACAAGAGTCCTCCTA	HQLQ	Pre treatment	0	001-108	0.34782078308476	-0.118402120569948	0	0	0	0	0	0	0
739	FEL049_RAND_B_AACCAACAGGTACATA	HQLQ	Pre treatment	0	001-108	0.913583230872409	-0.00466095504158457	0	0	0	0	0	0	0
740	FEL049_RAND_B_AACCACAAGGCCGCTT	HQLQ	Pre treatment	0	001-108	0.36180379597018	-0.249815333623265	0	0	0	0	0	0	979.431929480901
741	FEL049_RAND_B_AACCCAAAGGGCAAGG	HQLQ	Pre treatment	0	001-108	0.482445171196267	-0.223089298074821	0	0	0	0	0	0	0
742	FEL049_RAND_B_AACGAAACATCGATAC	HQLQ	Pre treatment	0	001-108	0.926928307089628	-0.358171587701762	0	0	0	0	0	0	0
743	FEL049_RAND_B_AACGTCACAGTAGAGC	HQLQ	Pre treatment	0	001-108	0.187427467450891	-0.175402211665029	0	0	0	0	0	0	0
744	FEL049_RAND_B_AACTTCTCATATCGGT	HQLQ	Pre treatment	0	001-108	0.335969863171712	-0.479110043413873	0	0	0	813.008130081301	0	0	0
745	FEL049_RAND_B_AACTTCTGTGTTACAC	HQLQ	Pre treatment	0	001-108	-0.0433270217968068	-0.315559327315962	0	0	0	0	0	0	0
746	FEL049_RAND_B_AAGATAGAGTAAAGCT	HQLQ	Pre treatment	0	001-108	0.815494203217227	-0.102300460772048	0	0	0	0	0	0	0
747	FEL049_RAND_B_AAGATAGTCGGTAAGG	HQ	Pre treatment	0	001-108	0.241867537521876	-0.123896061590762	0	0	0	0	0	0	0
748	FEL049_RAND_B_AAGCATCCAGGCTCTG	HQLQ	Pre treatment	0	001-108	-0.134263728422471	-0.565807687749923	0	0	0	0	0	0	0
749	FEL049_RAND_B_AAGCGAGCACCTGCAG	HQLQ	Pre treatment	0	001-108	0.17862017811067	-0.189721531718153	0	1218.02679658952	0	1218.02679658952	0	0	0
750	FEL049_RAND_B_AAGGAATAGCAACAAT	HQLQ	Pre treatment	0	001-108	0.189180850220972	-0.430449413571871	0	0	0	0	0	0	0
751	FEL049_RAND_B_AAGGAATAGTCTCTGA	HQ	Pre treatment	0	001-108	0.612534587448157	1.06236035620527	0	129.50012950013	0	0	0	0	0
752	FEL049_RAND_B_AAGTACCAGGAGAATG	HQLQ	Pre treatment	0	001-108	0.197132638475902	-0.365335025834016	0	0	0	0	0	0	0
753	FEL049_RAND_B_AAGTACCCAGGTCAAG	HQLQ	Pre treatment	0	001-108	0.360883505684704	-0.27307527424729	0	0	0	0	0	0	0
754	FEL049_RAND_B_AAGTACCTCTACCAGA	HQLQ	Pre treatment	0	001-108	0.0469645109359444	-0.320504353341193	0	0	0	0	0	0	0
755	FEL049_RAND_B_AAGTGAAAGAAGTCAT	HQLQ	Pre treatment	0	001-108	0.451560455505775	-0.381345553508406	0	0	0	0	0	0	0
756	FEL049_RAND_B_AAGTGAACATACTGTG	HQLQ	Pre treatment	0	001-108	0.700135742648788	-0.0130751463588705	0	0	0	0	0	0	0
757	FEL049_RAND_B_AATCACGAGAGACAAG	HQLQ	Pre treatment	0	001-108	0.453044105274938	-0.338388587966617	0	0	0	0	0	0	0
758	FEL049_RAND_B_AATCACGAGGACAGTC	HQLQ	Pre treatment	0	001-108	0.13456399496995	-0.236797380360194	0	0	0	0	0	0	0
759	FEL049_RAND_B_AATCGACCACGTAGTT	HQLQ	Pre treatment	0	001-108	0.297667399127218	-0.398929531115397	0	0	0	0	0	0	0
760	FEL049_RAND_B_AATGCCAAGTATGATG	HQLQ	Pre treatment	0	001-108	0.251084631240101	-0.290528451604284	0	997.008973080758	0	0	997.008973080758	0	0
761	FEL049_RAND_B_AATTTCCAGCCACAAG	HQLQ	Pre treatment	0	001-108	0.40902151472421	-0.0972168467201898	0	0	0	0	0	0	0
762	FEL049_RAND_B_AATTTCCAGTAGCAAT	HQLQ	Pre treatment	0	001-108	-0.045869345664219	-0.251387984891714	0	0	0	0	0	0	0
763	FEL049_RAND_B_ACAAAGACAAGGGCAT	HQLQ	Pre treatment	0	001-108	0.09743739660037	-0.39662514174332	0	0	0	0	0	0	0
764	FEL049_RAND_B_ACAAGCTTCTACGGTA	HQ	Pre treatment	0	001-108	1.04607949561822	-0.189124445457428	0	0	0	0	0	0	0
765	FEL049_RAND_B_ACACAGTAGGTCGCCT	HQLQ	Pre treatment	0	001-108	0.884051506450502	-0.0871235933792423	0	0	0	1109.87791342952	0	0	0
766	FEL049_RAND_B_ACACAGTCATATGAAG	HQLQ	Pre treatment	0	001-108	0.510415518041018	-0.241955941995044	0	0	0	0	0	0	0
767	FEL049_RAND_B_ACACAGTGTCGTCGGT	HQ	Pre treatment	0	001-108	0.14122935138399	0.527843954568295	0	152.36934328813	0	0	0	0	0
768	FEL049_RAND_B_ACACCAAAGGTCGACA	HQ	Pre treatment	0	001-108	-0.330909575580228	0.704087345220409	0	0	0	643.500643500643	0	0	0
769	FEL049_RAND_B_ACACGCGCAATGAGCG	HQLQ	Pre treatment	0	001-108	0.393211415522934	-0.216327288683278	0	0	0	1396.64804469274	0	0	0
770	FEL049_RAND_B_ACAGAAAAGGCCTGCT	HQLQ	Pre treatment	0	001-108	0.1946174243418	-0.25419244636971	0	0	0	0	0	0	0
771	FEL049_RAND_B_ACATCCCTCATGACAC	HQLQ	Pre treatment	0	001-108	0.364627597635832	-0.278104360487999	0	0	0	0	0	0	0
772	FEL049_RAND_B_ACATCGAAGAAATTGC	HQLQ	Pre treatment	0	001-108	1.11855326390129	-0.171900274636488	0	0	0	0	0	0	0
773	FEL049_RAND_B_ACATGCAAGACGATAT	HQ	Pre treatment	0	001-108	1.20006579052099	-0.126725749504632	537.778972842162	0	0	0	0	0	0
774	FEL049_RAND_B_ACATTTCCATCCCACT	HQ	Pre treatment	0	001-108	0.225684144501257	0.508841468187122	212.314225053079	0	0	1698.51380042463	0	0	0
775	FEL049_RAND_B_ACATTTCTCTAGGCAT	HQ	Pre treatment	0	001-108	0.0226750790991855	1.15154351748563	0	0	0	133.440085401655	0	0	0
776	FEL049_RAND_B_ACCATTTAGAATCGAT	HQLQ	Pre treatment	0	001-108	0.224458725675026	-0.222250550767437	0	0	0	0	0	0	0
777	FEL049_RAND_B_ACCATTTGTCTACAGT	HQLQ	Pre treatment	0	001-108	0.437912887418881	-0.397050893389441	0	957.854406130268	0	0	0	0	0
778	FEL049_RAND_B_ACCCAAACACACCTGG	HQLQ	Pre treatment	0	001-108	0.0919197180214345	-0.232384028306231	0	0	0	1026.69404517454	0	0	0
779	FEL049_RAND_B_ACCCTCACACCGTGGT	HQ	Pre treatment	0	001-108	-0.183520548824151	-0.457951339268386	0	471.698113207547	0	0	0	0	0
780	FEL049_RAND_B_ACCCTTGAGCATGAAT	HQLQ	Pre treatment	0	001-108	0.636065269138081	-0.152828217041787	0	0	0	0	0	0	0
781	FEL049_RAND_B_ACCTACCTCAGAATAG	HQLQ	Pre treatment	0	001-108	0.289310000872006	-0.273809291116975	0	0	0	0	0	0	0
782	FEL049_RAND_B_ACCTGTCCAATAGAGT	HQLQ	Pre treatment	0	001-108	0.409537271518618	-0.391455261371162	0	0	0	0	0	0	0
783	FEL049_RAND_B_ACGATCATCTGTCAGA	HQLQ	Pre treatment	0	001-108	0.160059087836477	-0.296564322972523	0	0	0	0	0	0	0
784	FEL049_RAND_B_ACGGTTACACCTATCC	HQLQ	Pre treatment	0	001-108	0.374743435599101	-0.159095376099381	0	0	0	0	0	0	0
785	FEL049_RAND_B_ACGTAACAGGCCTGAA	HQLQ	Pre treatment	0	001-108	0.192262392768258	-0.446386201709903	0	0	0	0	0	0	0
786	FEL049_RAND_B_ACTATCTCATGGACAG	HQLQ	Pre treatment	0	001-108	0.688256273913472	-0.0937596753058847	0	0	0	0	0	0	0
787	FEL049_RAND_B_ACTCCCAAGTCACAGG	HQLQ	Pre treatment	0	001-108	0.240582375513496	-0.17882291952728	0	0	0	0	0	0	0
788	FEL049_RAND_B_ACTCTCGTCAATCTTC	HQLQ	Pre treatment	0	001-108	0.27755967966894	-0.123922001349768	879.507475813544	0	0	0	0	0	0
789	FEL049_RAND_B_ACTGATGTCGGCTGGT	HQLQ	Pre treatment	0	001-108	0.263355507958839	-0.371167352951302	0	0	0	0	0	0	0
790	FEL049_RAND_B_ACTTAGGCAAGAGGCT	HQ	Pre treatment	0	001-108	0.107353346621446	1.35221097123862	0	0	0	0	0	0	0
791	FEL049_RAND_B_ACTTAGGCAGACACAG	HQLQ	Pre treatment	0	001-108	0.474999007704984	-0.260130615549752	0	0	0	0	0	0	0
792	FEL049_RAND_B_ACTTAGGGTCAACCTA	HQLQ	Pre treatment	0	001-108	-0.00197735457387481	-0.456222535586762	0	0	0	0	0	0	0
793	FEL049_RAND_B_ACTTAGGTCTGGTGCG	HQ	Pre treatment	0	001-108	0.853725831898589	-0.203056627803979	394.011032308905	0	0	0	0	0	0
794	FEL049_RAND_B_ACTTATCAGGATTCAA	HQLQ	Pre treatment	0	001-108	0.0775075222879535	-0.194474971615646	0	0	0	0	0	0	0
795	FEL049_RAND_B_ACTTTGTGTGGCTGAA	HQ	Pre treatment	0	001-108	0.0234581764794355	1.47383133185677	0	0	0	0	0	0	0
796	FEL049_RAND_B_AGACAGGAGGACTATA	HQLQ	Pre treatment	0	001-108	0.595476529649244	-0.149197850623948	0	0	0	0	0	0	0
797	FEL049_RAND_B_AGACCATAGTCTACCA	HQ	Pre treatment	0	001-108	-0.0206638424147231	1.51728628479528	59.8981731057203	179.694519317161	0	0	0	0	59.8981731057203
798	FEL049_RAND_B_AGACCATCAGGTTCAT	HQ	Pre treatment	0	001-108	0.597406060927434	0.697739808748706	0	0	0	0	0	0	0
799	FEL049_RAND_B_AGACCATTCGACATTG	HQLQ	Pre treatment	0	001-108	1.0980988175469	-0.00138217593871406	0	0	0	0	0	0	0
800	FEL049_RAND_B_AGAGAGCAGCCTCCAG	HQLQ	Pre treatment	0	001-108	0.35757739686146	-0.218807807896457	0	0	0	0	0	0	0
801	FEL049_RAND_B_AGAGCCCAGCAACTCT	HQ	Pre treatment	0	001-108	0.411219870475853	0.28357541907466	580.21467943139	0	0	0	0	0	0
802	FEL049_RAND_B_AGAGCCCAGGATTCCT	HQ	Pre treatment	0	001-108	-0.00860922697931697	1.47307723135908	0	0	0	0	0	0	0
803	FEL049_RAND_B_AGAGCCCAGGCCTTCG	HQLQ	Pre treatment	0	001-108	0.71196955803823	-0.0284444391904172	0	0	0	0	0	0	0
804	FEL049_RAND_B_AGAGCCCAGTTGGCGA	HQLQ	Pre treatment	0	001-108	-0.084549771238365	-0.341552182560533	0	0	0	0	0	0	0
805	FEL049_RAND_B_AGATCCAAGCTTTCCC	HQLQ	Pre treatment	0	001-108	-0.054521885609225	-0.433071289183471	0	0	0	0	0	0	0
806	FEL049_RAND_B_AGATCCAAGGGCAGGA	HQ	Pre treatment	0	001-108	0.693823561996715	-0.405336648223676	0	0	0	0	0	0	0
807	FEL049_RAND_B_AGATCCACAGCAGTTT	HQ	Pre treatment	0	001-108	0.615731862936524	-0.12620416897987	445.037828215398	0	0	1335.11348464619	0	0	0
808	FEL049_RAND_B_AGATCGTCAAACTAAG	HQLQ	Pre treatment	0	001-108	0.503233158420653	-0.273696506109998	0	0	0	0	0	0	0
809	FEL049_RAND_B_AGATGAACAGCTAACT	HQLQ	Pre treatment	0	001-108	0.177358544878047	-0.453618971914818	0	0	0	0	0	0	0
810	FEL049_RAND_B_AGCCAATAGGCATGCA	HQLQ	Pre treatment	0	001-108	0.635450165374865	-0.145703128768124	0	0	0	0	0	0	0
811	FEL049_RAND_B_AGCCAATTCCTCACGT	HQ	Pre treatment	0	001-108	0.676120772445101	-0.383821436121317	377.928949357521	0	0	0	0	0	0
812	FEL049_RAND_B_AGCCACGAGCTAAGTA	HQ	Pre treatment	0	001-108	-0.110800511159142	0.304676151037635	0	0	0	822.819528250137	0	0	274.273176083379
813	FEL049_RAND_B_AGCCACGTCATCGGGC	HQLQ	Pre treatment	0	001-108	0.263568772740094	-0.133292619771012	0	0	0	0	0	0	0
814	FEL049_RAND_B_AGCGCTGAGCGTGCTC	HQLQ	Pre treatment	0	001-108	0.785031137572964	-0.079260030060697	0	0	0	0	0	0	0
815	FEL049_RAND_B_AGCGCTGGTACCTATG	HQLQ	Pre treatment	0	001-108	0.307603341528424	-0.326511360691439	0	0	0	0	0	0	0
816	FEL049_RAND_B_AGCGCTGGTCTAGTGT	HQLQ	Pre treatment	0	001-108	0.914954582692923	-0.174977058446312	0	0	1161.44018583043	0	0	0	0
817	FEL049_RAND_B_AGCGTATTCCAGTGTA	HQLQ	Pre treatment	0	001-108	0.88449281892134	-0.195314541015063	0	0	0	0	0	0	0
818	FEL049_RAND_B_AGCTCAACAATTGCAC	HQLQ	Pre treatment	0	001-108	-0.00834103644088758	-0.160160334189863	0	0	0	0	0	0	0
819	FEL049_RAND_B_AGGAAATGTTCAAAGA	HQLQ	Pre treatment	0	001-108	0.355932104308155	-0.329390493799917	0	0	0	0	0	0	0
820	FEL049_RAND_B_AGGACTTCAGATCCTA	HQLQ	Pre treatment	0	001-108	0.294399684983066	-0.149139643683697	0	0	0	0	0	0	0
821	FEL049_RAND_B_AGGATCTGTGTTGCCG	HQLQ	Pre treatment	0	001-108	0.92657617182158	-0.100674591549139	0	0	0	0	0	0	0
822	FEL049_RAND_B_AGGGCTCAGCTAGATA	HQLQ	Pre treatment	0	001-108	0.0578941042588115	-0.282696570169572	0	0	0	0	0	0	0
823	FEL049_RAND_B_AGGGTGAAGGAACGAA	HQLQ	Pre treatment	0	001-108	0.52134089551448	-0.10574749969203	0	0	0	0	0	0	0
824	FEL049_RAND_B_AGGGTGACACTATGTG	HQLQ	Pre treatment	0	001-108	0.979612959332676	-0.364466621412278	0	0	0	0	0	0	0
825	FEL049_RAND_B_AGGTCATCACAGTCAT	HQLQ	Pre treatment	0	001-108	1.01297709834172	-0.200097223889679	0	0	0	566.251415628539	0	0	0
826	FEL049_RAND_B_AGGTTACGTTCTCTAT	HQLQ	Pre treatment	0	001-108	-0.0334516182211722	-0.370570362614386	0	830.564784053156	0	0	0	0	0
827	FEL049_RAND_B_AGGTTACTCGTAACAC	HQ	Pre treatment	0	001-108	0.518569790634162	-0.0730633754785323	449.640287769784	449.640287769784	0	0	0	0	0
828	FEL049_RAND_B_AGTACTGTCTGCGTCT	HQLQ	Pre treatment	0	001-108	0.200215485686677	-0.211149887579359	0	0	0	0	0	0	0
829	FEL049_RAND_B_AGTAGCTAGGCACTAG	HQLQ	Pre treatment	0	001-108	0.0277717589263756	-0.328577204229445	0	0	0	0	0	0	0
830	FEL049_RAND_B_AGTAGTCTCGGTTAGT	HQ	Pre treatment	0	001-108	0.670469517229713	-0.068682389619965	0	0	0	0	0	0	0
831	FEL049_RAND_B_AGTCACACAAGGTCTT	HQLQ	Pre treatment	0	001-108	0.150725292974301	-0.230934658356871	0	2496.87890137328	0	0	0	0	0
832	FEL049_RAND_B_AGTCATGCACCTGATA	HQLQ	Pre treatment	0	001-108	0.874934245059166	-0.171639915732802	0	0	0	0	0	0	0
833	FEL049_RAND_B_AGTCATGCACGCGTCA	HQLQ	Pre treatment	0	001-108	0.0933866000676038	-0.362977195165922	0	0	0	0	0	0	0
834	FEL049_RAND_B_AGTCTCCTCACAACCA	HQLQ	Pre treatment	0	001-108	-0.0083341092036748	-0.438661462822728	0	0	0	0	0	0	0
835	FEL049_RAND_B_AGTGTTGCACTCCTTG	HQLQ	Pre treatment	0	001-108	0.30442380984257	-0.29225402525704	0	0	0	0	0	0	0
836	FEL049_RAND_B_AGTTAGCCACGATTCA	HQLQ	Pre treatment	0	001-108	0.614551581949437	-0.192315814603443	0	1233.04562268804	0	0	0	0	0
837	FEL049_RAND_B_AGTTCCCGTGCTGATT	HQLQ	Pre treatment	0	001-108	0.422370389494373	-0.0889330051854232	0	0	0	0	0	0	0
838	FEL049_RAND_B_ATACTTCCAAATACGA	HQLQ	Pre treatment	0	001-108	0.217686641266124	-0.436388560396349	0	0	0	0	0	0	0
839	FEL049_RAND_B_ATAGACCGTGTCTCCT	HQLQ	Pre treatment	0	001-108	0.654672257707538	-0.0385226699516067	0	0	0	0	0	0	0
840	FEL049_RAND_B_ATATCCTCAGAGGCAT	HQLQ	Pre treatment	0	001-108	1.04614351508766	-0.173437363882134	0	0	0	0	0	0	0
841	FEL049_RAND_B_ATCACAGCAACCGACC	HQLQ	Pre treatment	0	001-108	-0.057244435639548	-0.233306958239534	0	0	0	0	0	0	0
842	FEL049_RAND_B_ATCACAGTCGCCGATG	HQLQ	Pre treatment	0	001-108	0.00324705002320204	-0.351022218940731	0	0	0	0	0	0	0
843	FEL049_RAND_B_ATCACGAGTAAGGAGA	HQLQ	Pre treatment	0	001-108	0.438946595829529	-0.118806174726243	0	0	0	0	0	0	0
844	FEL049_RAND_B_ATCACGATCCGCAAAT	HQLQ	Pre treatment	0	001-108	-0.00174654259563153	-0.313201156446346	0	0	0	684.462696783025	0	0	0
845	FEL049_RAND_B_ATCACTTGTAGTCCTA	HQLQ	Pre treatment	0	001-108	0.943627219637335	-0.0931141167431475	0	0	0	0	0	0	0
846	FEL049_RAND_B_ATCAGGTTCCAACTAG	HQLQ	Pre treatment	0	001-108	0.183596743149876	-0.403149346512418	0	0	0	0	0	0	0
847	FEL049_RAND_B_ATCATTCTCAGACAAA	HQLQ	Pre treatment	0	001-108	0.460371006751482	-0.120026706930976	0	0	0	0	0	0	0
848	FEL049_RAND_B_ATCCGTCAGAACAAGG	HQLQ	Pre treatment	0	001-108	0.41171098009295	-0.204063922051933	0	0	0	0	0	0	0
849	FEL049_RAND_B_ATCCGTCTCGCAGATT	HQLQ	Pre treatment	0	001-108	0.392665219867284	-0.187974982126746	0	0	0	0	0	0	0
850	FEL049_RAND_B_ATCGATGAGTGAATAC	HQLQ	Pre treatment	0	001-108	0.0770118849295933	-0.297442622848823	0	0	0	0	0	0	0
851	FEL049_RAND_B_ATCGCCTTCTGGTGGC	HQ	Pre treatment	0	001-108	0.679583206097167	-0.279719607934746	0	0	0	0	0	0	0
852	FEL049_RAND_B_ATGAAAGAGCGCATCC	HQLQ	Pre treatment	0	001-108	0.203861973427441	-0.280128260061544	0	0	0	0	0	0	0
853	FEL049_RAND_B_ATGAAAGCAAATGATG	HQLQ	Pre treatment	0	001-108	0.406723289752045	-0.202247829002286	0	1250	0	0	0	0	0
854	FEL049_RAND_B_ATGAAAGTCGGTTGTA	HQLQ	Pre treatment	0	001-108	0.906667432323723	-0.0721190500070365	0	0	0	0	0	0	0
855	FEL049_RAND_B_ATGACCATCTAGTCAG	HQLQ	Pre treatment	0	001-108	0.095543700377624	-0.247846297841428	0	0	0	613.496932515337	0	0	0
856	FEL049_RAND_B_ATGAGGGAGAGCAGAA	HQLQ	Pre treatment	0	001-108	0.127638450212736	-0.227688780601795	0	0	0	0	0	0	0
857	FEL049_RAND_B_ATGAGGGAGTTGGAAT	HQLQ	Pre treatment	0	001-108	0.025332824736574	-0.243733664324276	0	0	0	0	0	0	0
858	FEL049_RAND_B_ATGAGGGGTCCTCCAT	HQLQ	Pre treatment	0	001-108	0.135290175493777	-0.0915413103288177	0	0	0	0	0	0	0
859	FEL049_RAND_B_ATGATCGAGGTTCATC	HQLQ	Pre treatment	0	001-108	0.243588355950819	-0.212129055704669	0	0	0	0	0	0	0
860	FEL049_RAND_B_ATGCCTCCATTGCAAC	HQLQ	Pre treatment	0	001-108	0.274277661763011	-0.248706241926708	0	0	0	0	0	0	0
861	FEL049_RAND_B_ATGCCTCGTTGCTAGT	HQ	Pre treatment	0	001-108	0.451217406810375	0.780275195056952	0	0	0	0	0	223.713646532438	0
862	FEL049_RAND_B_ATGCGATCAGCTCCTT	HQLQ	Pre treatment	0	001-108	0.293162045119565	-0.247555363335759	0	0	0	0	0	0	0
863	FEL049_RAND_B_ATGGATCCAGCTGTTA	HQLQ	Pre treatment	0	001-108	0.670220939091614	-0.051889387146417	0	0	0	0	0	0	0
864	FEL049_RAND_B_ATGGGAGTCCGCACGA	HQLQ	Pre treatment	0	001-108	0.355121319589391	-0.384307162212373	0	0	0	0	0	0	1146.78899082569
865	FEL049_RAND_B_ATGGGTTCAATTGCTG	HQLQ	Pre treatment	0	001-108	0.165130878934912	-0.208455565615429	0	0	0	0	0	0	0
866	FEL049_RAND_B_ATGGGTTTCTGGTGCG	HQ	Pre treatment	0	001-108	0.85390947226905	-0.125043694612353	0	0	0	0	0	0	0
867	FEL049_RAND_B_ATGTCCCCACTGCATA	HQLQ	Pre treatment	0	001-108	0.536297704153927	-0.165581615089732	0	0	0	0	0	0	0
868	FEL049_RAND_B_ATTACTCAGATACTGA	HQLQ	Pre treatment	0	001-108	0.27435339389176	-0.202088343115305	0	0	0	0	0	0	0
869	FEL049_RAND_B_ATTACTCAGCCATATC	HQLQ	Pre treatment	0	001-108	-0.00849583655725322	-0.193175758079622	0	0	0	0	0	0	0
870	FEL049_RAND_B_ATTCACTTCGATTCCC	HQLQ	Pre treatment	0	001-108	-0.1933062720779	-0.483164640270752	0	0	0	0	0	0	0
871	FEL049_RAND_B_ATTCCATCAAGTCCCG	HQ	Pre treatment	0	001-108	1.02966710072619	-0.489439544484258	0	0	0	0	0	0	0
872	FEL049_RAND_B_ATTCCATTCCATCTAT	HQLQ	Pre treatment	0	001-108	0.0205630285265233	-0.268503195773421	0	0	0	0	0	0	0
873	FEL049_RAND_B_ATTCCATTCTTAGCCC	HQLQ	Pre treatment	0	001-108	0.447792740358707	-0.340529825459996	0	522.466039707419	0	522.466039707419	0	0	0
874	FEL049_RAND_B_ATTCCCGGTCATATGC	HQLQ	Pre treatment	0	001-108	0.0866696225015409	-0.480627333596561	0	0	0	0	0	0	0
875	FEL049_RAND_B_ATTCCTACATACCGTA	HQLQ	Pre treatment	0	001-108	0.14644806380533	-0.512008373322653	0	0	0	0	0	0	0
876	FEL049_RAND_B_ATTCGTTCACCGGCTA	HQLQ	Pre treatment	0	001-108	0.953280508512028	-0.10878693445886	0	0	0	0	0	0	0
877	FEL049_RAND_B_ATTCTACTCACCATCC	HQLQ	Pre treatment	0	001-108	1.01492834059836	-0.126455866810069	0	0	0	0	0	0	0
878	FEL049_RAND_B_ATTCTACTCCTAGCTC	HQ	Pre treatment	0	001-108	-0.391868499561217	-0.377406735694507	0	421.940928270042	0	0	0	0	0
879	FEL049_RAND_B_ATTGGGTTCCCACAGG	HQ	Pre treatment	0	001-108	-0.477830643428051	-0.475268521191865	0	293.255131964809	0	0	0	0	0
880	FEL049_RAND_B_ATTTACCTCTATACTC	HQ	Pre treatment	0	001-108	0.797439799660594	-0.172203408997206	0	0	0	0	0	0	0
881	FEL049_RAND_B_ATTTCTGTCTGAACGT	HQ	Pre treatment	0	001-108	0.615921072306538	-0.290419077632467	0	0	0	0	0	0	0
882	FEL049_RAND_B_CAACAACAGATTAGCA	HQLQ	Pre treatment	0	001-108	0.759560999673087	-0.140042852039219	0	0	0	0	0	0	0
883	FEL049_RAND_B_CAACAACAGCAAGCCA	HQLQ	Pre treatment	0	001-108	-0.012833272870755	-0.463163756632764	0	0	0	0	0	0	0
884	FEL049_RAND_B_CAACAACTCTACACTT	HQ	Pre treatment	0	001-108	-0.10825246557742	-0.206523688353391	290.360046457607	0	0	0	0	0	0
885	FEL049_RAND_B_CAACAGTAGACCGCCT	HQ	Pre treatment	0	001-108	-0.388765499423567	0.500303514980269	0	0	0	0	0	0	0
886	FEL049_RAND_B_CAACAGTCACATATCG	HQLQ	Pre treatment	0	001-108	0.748271293318606	-0.129469184872468	0	0	0	2730.37542662116	0	0	0
887	FEL049_RAND_B_CAACCTCTCACGTAGT	HQLQ	Pre treatment	0	001-108	-0.0462645940912895	-0.324859674516779	0	0	0	0	0	0	0
888	FEL049_RAND_B_CAACCTCTCTTTACAC	HQLQ	Pre treatment	0	001-108	0.00849427151004358	-0.179949296013166	0	0	0	2693.60269360269	0	0	0
889	FEL049_RAND_B_CAACGGCTCCAGCAAT	HQ	Pre treatment	0	001-108	0.181996365434885	-0.546164442336769	0	0	0	0	0	0	0
890	FEL049_RAND_B_CAAGACTCATGGGATG	HQ	Pre treatment	0	001-108	0.855082695316348	-0.00410154103440066	0	0	0	0	0	0	0
891	FEL049_RAND_B_CAAGCTACAGTTCCAA	HQLQ	Pre treatment	0	001-108	-0.109308709553372	-0.338594412327765	0	0	0	0	0	0	0
892	FEL049_RAND_B_CAAGCTAGTCTCTCTG	HQ	Pre treatment	0	001-108	-0.227722322317461	-0.421065604795127	0	0	0	0	0	0	0
893	FEL049_RAND_B_CAAGGGAGTTTCCCAC	HQLQ	Pre treatment	0	001-108	0.328493753713361	-0.315881933626844	0	0	0	0	0	0	0
894	FEL049_RAND_B_CAATACGCACCCGTAG	HQLQ	Pre treatment	0	001-108	0.257130548008597	-0.369853591045232	0	0	0	0	0	0	0
895	FEL049_RAND_B_CAATCGACAAGACGAC	HQLQ	Pre treatment	0	001-108	0.182357719501488	-0.22000130387126	0	0	0	0	0	0	0
896	FEL049_RAND_B_CAATTTCGTCAAAGTA	HQ	Pre treatment	0	001-108	0.72700578312101	-0.170810657368878	0	0	0	0	0	0	0
897	FEL049_RAND_B_CAATTTCTCATTCGGA	HQLQ	Pre treatment	0	001-108	0.384745723114835	-0.144556340544177	0	0	0	0	0	0	0
898	FEL049_RAND_B_CAATTTCTCGCCTATC	HQLQ	Pre treatment	0	001-108	0.0337233673552887	-0.355058353559401	0	0	0	0	0	0	0
899	FEL049_RAND_B_CACAACAGTCCATAGT	HQLQ	Pre treatment	0	001-108	0.673872725418019	-0.0498929605532918	0	0	0	3802.28136882129	0	0	0
900	FEL049_RAND_B_CACAGATCACCGCTAG	HQ	Pre treatment	0	001-108	1.00847707124413	-0.151607364981797	414.07867494824	0	0	414.07867494824	0	0	0
901	FEL049_RAND_B_CACGGGTAGGCGTTGA	HQLQ	Pre treatment	0	001-108	0.415957826503997	-0.176272800476803	0	1414.42715700141	0	0	0	0	0
902	FEL049_RAND_B_CACGTGGTCGATGCAT	HQ	Pre treatment	0	001-108	-0.745709140804919	0.350237485835847	0	0	0	0	0	0	0
903	FEL049_RAND_B_CACGTTCAGACGCTCC	HQLQ	Pre treatment	0	001-108	-0.351177780124162	-0.717170866855814	0	0	0	0	0	0	0
904	FEL049_RAND_B_CACTGAAAGGTGCTGA	HQLQ	Pre treatment	0	001-108	0.413252636369522	-0.227965571568795	0	0	0	0	0	0	0
905	FEL049_RAND_B_CACTGAAGTATCACCA	HQLQ	Pre treatment	0	001-108	0.272865884522911	-0.306513293530253	0	0	0	0	0	0	0
906	FEL049_RAND_B_CACTGGGAGGCCACTC	HQ	Pre treatment	0	001-108	0.0349748906292178	-0.229781534310813	0	0	0	1353.1799729364	0	0	0
907	FEL049_RAND_B_CAGAGCCCAATTGCTG	HQLQ	Pre treatment	0	001-108	0.686399839459405	-0.174070344125098	0	0	0	0	0	0	0
908	FEL049_RAND_B_CAGATACTCAAGCGTT	HQLQ	Pre treatment	0	001-108	0.428570526301004	-0.239420406391356	0	0	0	0	0	0	0
909	FEL049_RAND_B_CAGGGCTCACCACATA	HQLQ	Pre treatment	0	001-108	0.45311094221695	-0.229555168625267	0	0	0	0	0	0	0
910	FEL049_RAND_B_CAGTGCGGTGATAGAT	HQLQ	Pre treatment	0	001-108	0.303998169772503	-0.362132837445997	0	0	0	0	0	0	0
911	FEL049_RAND_B_CAGTGCGGTGTCGCTG	HQLQ	Pre treatment	0	001-108	0.43609359627375	-0.192225065494768	0	0	0	0	0	0	0
912	FEL049_RAND_B_CAGTTCCTCGTAACAC	HQ	Pre treatment	0	001-108	0.18331724942862	-0.230237485732799	0	0	0	0	0	0	0
913	FEL049_RAND_B_CAGTTCCTCTGTAACG	HQ	Pre treatment	0	001-108	0.0747452143295672	1.36911377979027	0	225.708159349961	0	0	0	112.85407967498	0
914	FEL049_RAND_B_CATACCCTCACGGGCT	HQ	Pre treatment	0	001-108	-0.188345567777186	-0.298659548203278	286.861732644865	0	0	0	0	0	0
915	FEL049_RAND_B_CATACCCTCCAGCAAT	HQLQ	Pre treatment	0	001-108	0.919401163679081	-0.175446123454391	0	0	0	0	0	540.832882639265	0
916	FEL049_RAND_B_CATACTTTCAACCCGG	HQ	Pre treatment	0	001-108	0.417865203190515	0.795059879419993	220.312844238819	0	0	0	0	0	0
917	FEL049_RAND_B_CATAGACCACGGCACT	HQ	Pre treatment	0	001-108	0.9068330700561	-0.0199439350280698	0	0	0	0	0	0	0
918	FEL049_RAND_B_CATCAAGAGAGGGTAA	HQ	Pre treatment	0	001-108	-0.0198684515138829	0.889824937945214	0	0	0	2661.59695817491	0	0	0
919	FEL049_RAND_B_CATCAAGGTAGGAAAG	HQ	Pre treatment	0	001-108	-0.473863706836071	-0.512763566446512	0	0	0	0	0	0	0
920	FEL049_RAND_B_CATCAAGGTATGATCC	HQLQ	Pre treatment	0	001-108	0.614474794661524	0.0119915129738525	0	0	0	0	0	0	0
921	FEL049_RAND_B_CATCAAGTCTGCGAGC	HQLQ	Pre treatment	0	001-108	0.489212852601838	-0.323783885094354	0	0	0	0	0	0	0
922	FEL049_RAND_B_CATCCACAGTGAGTGC	HQLQ	Pre treatment	0	001-108	0.442853664595105	-0.178783968940886	0	0	0	0	0	0	0
923	FEL049_RAND_B_CATCGGGGTACGCGTC	HQLQ	Pre treatment	0	001-108	0.329702326691525	-0.267935321073478	0	0	0	0	0	0	0
924	FEL049_RAND_B_CATGCCTGTATAGGGC	HQ	Pre treatment	0	001-108	1.10566344544953	-0.0834588118877663	0	0	0	0	0	0	0
925	FEL049_RAND_B_CATGCGGGTACAAAGT	HQ	Pre treatment	0	001-108	-0.0531279028686309	1.43846905808865	0	40.3063280935107	0	483.675937122128	40.3063280935107	0	0
926	FEL049_RAND_B_CATTCATAGTAGCAAT	HQ	Pre treatment	0	001-108	-0.0460520784834281	0.799736152002508	331.162379953637	0	0	0	0	0	0
927	FEL049_RAND_B_CATTGAGCACTCACTC	HQLQ	Pre treatment	0	001-108	0.539502076011408	-0.0978360304715332	0	1027.74922918808	0	0	0	0	0
928	FEL049_RAND_B_CATTGCCCAGGCATGA	HQLQ	Pre treatment	0	001-108	0.224589955501484	-0.103336936811398	0	0	0	0	0	0	0
929	FEL049_RAND_B_CATTGCCTCAAAGACA	HQLQ	Pre treatment	0	001-108	-0.0960681336549557	-0.342032610457918	0	0	0	0	0	0	0
930	FEL049_RAND_B_CATTGTTAGGAAGTGA	HQLQ	Pre treatment	0	001-108	0.394050295170765	-0.290690545304675	0	0	0	0	0	0	0
931	FEL049_RAND_B_CATTTCATCCCAGTGG	HQLQ	Pre treatment	0	001-108	-0.149022754391182	-0.302288614623015	0	0	0	0	0	0	0
932	FEL049_RAND_B_CCAAGCGAGACACACG	HQ	Pre treatment	0	001-108	1.21792864818073	0.217943266926056	0	0	0	0	0	0	0
933	FEL049_RAND_B_CCAAGCGCATGCTGCG	HQLQ	Pre treatment	0	001-108	-1.75232604626567e-05	-0.340267286141439	0	0	0	0	0	0	0
934	FEL049_RAND_B_CCAATGACAGAAATTG	HQLQ	Pre treatment	0	001-108	0.127855393449566	-0.318254464441364	0	0	0	0	0	0	0
935	FEL049_RAND_B_CCAATTTGTATAGGGC	HQLQ	Pre treatment	0	001-108	0.587710785707669	-0.288963410232118	0	0	0	0	0	0	0
936	FEL049_RAND_B_CCAATTTTCACGATAC	HQLQ	Pre treatment	0	001-108	0.769964745117086	0.038139874538535	0	0	0	0	0	0	0
937	FEL049_RAND_B_CCACAAACAGACCCGT	HQLQ	Pre treatment	0	001-108	0.219303234808734	-0.0790342698403419	0	0	0	0	0	0	0
938	FEL049_RAND_B_CCACAAATCGCTACAA	HQLQ	Pre treatment	0	001-108	1.13232981698568	-0.0336149831992123	524.658971668416	0	0	0	0	0	0
939	FEL049_RAND_B_CCACACTGTTTCTTAC	HQLQ	Pre treatment	0	001-108	0.246554542569509	-0.137443020117274	0	0	0	0	773.993808049536	0	0
940	FEL049_RAND_B_CCACCATTCACTCTTA	HQ	Pre treatment	0	001-108	-0.0164366197657863	-0.133161788313466	0	0	0	0	0	0	0
941	FEL049_RAND_B_CCACCATTCGCCTATC	HQLQ	Pre treatment	0	001-108	0.0563561294192875	-0.522722895909837	0	0	0	1370.80191912269	0	0	0
942	FEL049_RAND_B_CCACTTGGTCTTTATC	HQLQ	Pre treatment	0	001-108	0.0671466474299559	-0.378913661303474	0	0	0	0	0	0	0
943	FEL049_RAND_B_CCATAAGAGTATGAGT	HQ	Pre treatment	0	001-108	0.640928327015288	0.630722632119682	0	0	0	0	0	0	0
944	FEL049_RAND_B_CCATCACAGAAACCAT	HQLQ	Pre treatment	0	001-108	0.104091843940958	-0.267854577645402	0	0	0	0	0	0	0
945	FEL049_RAND_B_CCATCACCAACAGCTT	HQ	Pre treatment	0	001-108	0.138251029724277	-0.270713329495195	0	0	0	0	0	0	0
946	FEL049_RAND_B_CCATCACGTATCGCTA	HQLQ	Pre treatment	0	001-108	0.15403309359782	-0.358095420710653	0	0	0	0	0	0	0
947	FEL049_RAND_B_CCCAACTAGACGAGCT	HQLQ	Pre treatment	0	001-108	0.257636321997713	-0.281407919377938	0	0	0	0	0	0	0
948	FEL049_RAND_B_CCCAACTCATGTCAGT	HQLQ	Pre treatment	0	001-108	0.319693912528136	0.0127714221260592	0	0	0	0	0	0	0
949	FEL049_RAND_B_CCCGGAATCCTACAAG	HQ	Pre treatment	0	001-108	0.631571450296817	0.432665099982671	0	0	0	0	0	0	0
950	FEL049_RAND_B_CCCTCTCCACTACCGG	HQ	Pre treatment	0	001-108	0.199559599814842	-0.341607869837911	0	0	0	0	0	0	0
951	FEL049_RAND_B_CCCTGATAGATTTGCC	HQLQ	Pre treatment	0	001-108	0.141693926478967	-0.0497889834765747	0	0	0	0	0	0	0
952	FEL049_RAND_B_CCCTTAGAGGGCAACT	HQLQ	Pre treatment	0	001-108	0.193482392761982	-0.503887329078716	0	0	0	1157.40740740741	0	0	0
953	FEL049_RAND_B_CCGAACGTCACCGACG	HQLQ	Pre treatment	0	001-108	0.607338850267735	-0.402383779957201	0	0	0	0	0	0	0
954	FEL049_RAND_B_CCGATGGAGACCCTTA	HQ	Pre treatment	0	001-108	0.612313649205459	-0.0795917152933224	0	0	0	331.78500331785	0	0	0
955	FEL049_RAND_B_CCGATGGGTCCGTACG	HQLQ	Pre treatment	0	001-108	0.276291267457754	-0.0326497772481182	0	0	0	0	0	0	0
956	FEL049_RAND_B_CCGGACAAGACTCCGC	HQLQ	Pre treatment	0	001-108	-0.0449430302008513	-0.218106305190947	0	0	0	0	0	0	0
957	FEL049_RAND_B_CCGGACAGTGCCTTCT	HQLQ	Pre treatment	0	001-108	0.537536434235962	0.00583181716159785	0	0	0	0	0	0	0
958	FEL049_RAND_B_CCGGACATCCCGGTAG	HQ	Pre treatment	0	001-108	0.919368892005373	-0.218200641524551	0	345.901072293324	0	3459.01072293324	0	0	0
959	FEL049_RAND_B_CCGGGTACACGTCGGT	HQ	Pre treatment	0	001-108	-0.497256563486597	0.404999615518969	0	0	0	0	0	0	0
960	FEL049_RAND_B_CCGGTGATCACCTCAC	HQ	Pre treatment	0	001-108	0.27172443170846	-0.0604088331307145	0	0	0	0	0	0	0
961	FEL049_RAND_B_CCGTAGGGTGTTCGAT	HQLQ	Pre treatment	0	001-108	0.434532449708668	-0.188481083021389	0	0	0	0	0	0	0
962	FEL049_RAND_B_CCGTGAGCACGGTAGA	HQLQ	Pre treatment	0	001-108	0.276044436093205	-0.26901666075916	0	0	0	0	0	0	0
963	FEL049_RAND_B_CCTATCGTCGGTCTAA	HQ	Pre treatment	0	001-108	0.28963322506692	0.935785443993933	169.14749661705	0	0	0	0	0	0
964	FEL049_RAND_B_CCTCAACAGGGACTGT	HQ	Pre treatment	0	001-108	0.841990826762564	0.36074069304563	0	0	0	294.637595757219	0	0	0
965	FEL049_RAND_B_CCTCACAGTCGTGGAA	HQ	Pre treatment	0	001-108	1.00436712926466	0.01151205800192	829.187396351575	0	0	0	0	0	0
966	FEL049_RAND_B_CCTCAGTCAGCCGTTG	HQ	Pre treatment	0	001-108	0.188390169410935	0.990996233866945	80.8668930939673	80.8668930939673	0	0	80.8668930939673	0	0
967	FEL049_RAND_B_CCTCATGAGTCCCTAA	HQ	Pre treatment	0	001-108	0.481193475983399	-0.184969391314128	0	0	0	0	0	0	0
968	FEL049_RAND_B_CCTCCAAGTCTCGACG	HQLQ	Pre treatment	0	001-108	0.863601221808227	-0.12256115585689	0	0	0	0	0	0	0
969	FEL049_RAND_B_CCTCCAAGTTCGTACA	HQLQ	Pre treatment	0	001-108	0.236118320714696	-0.154766613123537	0	0	0	0	0	0	0
970	FEL049_RAND_B_CCTCCTCCAGAACTAA	HQLQ	Pre treatment	0	001-108	0.147111843189334	-0.304911845765017	0	0	0	0	0	0	0
971	FEL049_RAND_B_CCTCTCCCATCAGCTA	HQ	Pre treatment	0	001-108	-0.115767420196254	-0.385773752416489	0	0	0	0	0	0	0
972	FEL049_RAND_B_CCTGTTGTCCAAGAGG	HQLQ	Pre treatment	0	001-108	0.190131434219153	-0.281679441006206	0	1075.2688172043	0	0	0	0	0
973	FEL049_RAND_B_CCTTTGGGTGTTGCCG	HQ	Pre treatment	0	001-108	0.938409323397951	0.0338675583738195	0	0	0	1107.0110701107	0	0	0
974	FEL049_RAND_B_CGAAGGAAGGAATGTT	HQLQ	Pre treatment	0	001-108	0.544242344002595	-0.050049310259486	0	0	0	1111.11111111111	0	0	0
975	FEL049_RAND_B_CGAAGGAAGGGCTAAC	HQLQ	Pre treatment	0	001-108	0.220658692747945	-0.315277048719685	0	0	0	0	0	0	0
976	FEL049_RAND_B_CGAAGGACACGACTAT	HQLQ	Pre treatment	0	001-108	0.740049180420942	-0.195024545604569	0	0	0	0	0	0	0
977	FEL049_RAND_B_CGACAGCTCTTTGCAT	HQLQ	Pre treatment	0	001-108	-0.201226446078189	-0.414007690166771	0	0	0	0	0	0	0
978	FEL049_RAND_B_CGAGTGCCACCTGCAG	HQLQ	Pre treatment	0	001-108	0.465664000468498	-0.428680716964558	0	0	0	0	0	0	0
979	FEL049_RAND_B_CGATGCGCAGTGGTGA	HQLQ	Pre treatment	0	001-108	0.820099079350678	-0.063279021099559	0	0	0	577.034045008655	0	0	0
980	FEL049_RAND_B_CGATGCGTCCTTCGAC	HQLQ	Pre treatment	0	001-108	0.239790850572355	-0.302652630673626	0	0	0	0	0	0	0
981	FEL049_RAND_B_CGATGGCGTTCCTACC	HQLQ	Pre treatment	0	001-108	1.08872336909942	-0.075639881333789	0	0	0	512.032770097286	0	0	0
982	FEL049_RAND_B_CGCAGGTTCGATCCCT	HQLQ	Pre treatment	0	001-108	0.383147052583942	-0.311770304176733	0	0	0	0	0	0	0
983	FEL049_RAND_B_CGCCATTCAGAGCCCT	HQLQ	Pre treatment	0	001-108	0.453504202689455	-0.148727362984086	0	0	0	0	0	0	0
984	FEL049_RAND_B_CGCCATTGTTCCGCGA	HQLQ	Pre treatment	0	001-108	0.564663736646049	-0.127776878616867	0	0	0	946.073793755913	0	0	0
985	FEL049_RAND_B_CGGCAGTTCGAGCCTG	HQLQ	Pre treatment	0	001-108	0.510233546231041	-0.236216516643277	0	0	0	0	0	0	0
986	FEL049_RAND_B_CGGTCAGCAATTGCAC	HQLQ	Pre treatment	0	001-108	0.614887315881868	-0.247160994952719	0	0	0	0	0	0	0
987	FEL049_RAND_B_CGGTCAGTCATTTGGG	HQLQ	Pre treatment	0	001-108	0.55662905836521	-0.17442216979498	0	0	0	0	0	0	0
988	FEL049_RAND_B_CGTAAGTAGCTGGCTC	HQLQ	Pre treatment	0	001-108	0.0218322284895644	-0.526849925946511	0	0	0	0	0	0	0
989	FEL049_RAND_B_CGTAATGTCTCCTGTG	HQLQ	Pre treatment	0	001-108	0.329425625525802	0.0324586613954153	0	0	0	0	0	0	0
990	FEL049_RAND_B_CGTCCATTCCTGTTGC	HQLQ	Pre treatment	0	001-108	0.390484104854277	-0.308307534514578	0	0	0	0	0	0	0
991	FEL049_RAND_B_CGTGATACACAAGGTG	HQ	Pre treatment	0	001-108	-0.894950520543888	-3.41355748381108	0	775.59462254395	0	0	0	0	0
992	FEL049_RAND_B_CGTGCTTAGCCGCACT	HQLQ	Pre treatment	0	001-108	0.909679097043528	-0.253849199847315	0	0	0	1531.39356814701	0	0	0
993	FEL049_RAND_B_CGTTGGGTCAAGATAG	HQ	Pre treatment	0	001-108	-0.238137361109059	0.783393733808833	0	0	0	0	0	0	0
994	FEL049_RAND_B_CTAACCCCAGTTCCAA	HQLQ	Pre treatment	0	001-108	0.608290142515669	-0.162585726486801	0	0	0	0	0	0	0
995	FEL049_RAND_B_CTAAGTGAGCATAGGC	HQLQ	Pre treatment	0	001-108	0.0409710508802045	-0.26600302936935	1199.04076738609	1199.04076738609	0	0	0	0	0
996	FEL049_RAND_B_CTACATTAGCAGTACG	HQLQ	Pre treatment	0	001-108	0.128074931788763	-0.290559366622204	0	1037.34439834025	0	0	0	0	0
997	FEL049_RAND_B_CTACTATTCCGCTTAC	HQLQ	Pre treatment	0	001-108	-0.0566721530371462	-0.363988898675174	0	0	0	0	0	0	0
998	FEL049_RAND_B_CTAGACAGTCCACATA	HQLQ	Pre treatment	0	001-108	0.114594932402668	-0.199442019264328	0	0	0	868.809730668983	0	0	0
999	FEL049_RAND_B_CTAGACATCACCATGA	HQLQ	Pre treatment	0	001-108	0.0366201721893398	-0.455978519592177	0	0	0	0	0	0	0
1000	FEL049_RAND_B_CTAGGTACATGTGACT	HQ	Pre treatment	0	001-108	-0.0773235835493773	0.520743634644898	210.6149957877	0	0	0	0	0	0
1001	FEL049_RAND_B_CTATCCGGTGGGTCAA	HQLQ	Pre treatment	0	001-108	0.231096458148351	-0.232397453472845	0	0	0	0	0	0	0
1002	FEL049_RAND_B_CTATCTAGTGCACAAG	HQLQ	Pre treatment	0	001-108	0.303438494540481	-0.134865826098775	1038.42159916926	0	0	0	0	0	0
1003	FEL049_RAND_B_CTCAACCAGACTACCT	HQ	Pre treatment	0	001-108	0.0952256728759762	-0.627725805636493	0	486.381322957198	0	1945.52529182879	0	0	0
1004	FEL049_RAND_B_CTCAAGACAGTTTGGT	HQLQ	Pre treatment	0	001-108	0.247241960561309	-0.231341951717329	0	0	0	0	0	0	0
1005	FEL049_RAND_B_CTCAATTGTAGCGAGT	HQLQ	Pre treatment	0	001-108	0.22275485924112	-0.23887291272006	0	0	0	0	0	0	0
1006	FEL049_RAND_B_CTCAGGGTCTTAGCCC	HQLQ	Pre treatment	0	001-108	0.0499241258417237	-0.257846958846384	0	0	0	0	0	0	0
1007	FEL049_RAND_B_CTCAGTCCATGACAGG	HQLQ	Pre treatment	0	001-108	0.559142735211597	-0.0840409324768102	0	0	0	0	0	0	0
1008	FEL049_RAND_B_CTCCAACGTTTCCCAC	HQLQ	Pre treatment	0	001-108	-0.446623476514447	-0.872864210269308	0	0	0	0	0	0	0
1009	FEL049_RAND_B_CTCCAACTCCGGTTCT	HQLQ	Pre treatment	0	001-108	0.665858634681977	-0.0749094294580891	0	0	0	0	0	0	0
1010	FEL049_RAND_B_CTCCACAAGCTAATGA	HQ	Pre treatment	0	001-108	-0.182831952042776	-0.141204312793531	0	0	0	0	0	0	0
1011	FEL049_RAND_B_CTCCATGAGTCCTGTA	HQLQ	Pre treatment	0	001-108	0.156634722012547	-0.431522754127436	0	0	0	0	0	0	0
1012	FEL049_RAND_B_CTCCATGTCCGGGACT	HQ	Pre treatment	0	001-108	0.639253396152936	0.32229265247838	0	0	0	0	0	0	0
1013	FEL049_RAND_B_CTCCCAAAGGTACATA	HQLQ	Pre treatment	0	001-108	0.124123350098648	-0.263591666011327	0	1129.94350282486	0	0	0	0	0
1014	FEL049_RAND_B_CTCCCAACACCTCTAC	HQLQ	Pre treatment	0	001-108	-0.688772742549824	-1.04019978051621	0	0	0	0	0	0	0
1015	FEL049_RAND_B_CTCCCAATCTACTATC	HQLQ	Pre treatment	0	001-108	0.0222122487150505	-0.385559436193013	0	834.724540901503	0	0	0	0	0
1016	FEL049_RAND_B_CTCCCTCTCAGATTGC	HQ	Pre treatment	0	001-108	-0.0312181812348383	-0.233821676270163	0	0	0	0	0	0	0
1017	FEL049_RAND_B_CTCCTCCAGTATAGGT	HQLQ	Pre treatment	0	001-108	-0.0239232003954124	-0.265342349453081	0	0	0	0	0	0	0
1018	FEL049_RAND_B_CTCCTTTCACAAGTTC	HQ	Pre treatment	0	001-108	-0.231863077946012	-0.507400678407558	0	0	0	0	0	0	0
1019	FEL049_RAND_B_CTCTCGACAACTCGTA	HQLQ	Pre treatment	0	001-108	0.268107107409907	-0.354912625488367	0	0	0	0	0	0	0
1020	FEL049_RAND_B_CTGATCCAGCGATGGT	HQLQ	Pre treatment	0	001-108	0.466857137566552	-0.311370970322224	0	0	0	932.835820895522	0	0	0
1021	FEL049_RAND_B_CTGATCCAGGTCGTCC	HQLQ	Pre treatment	0	001-108	0.354857936275448	-0.351369901383786	0	0	0	0	0	0	0
1022	FEL049_RAND_B_CTGCATCAGCAATAAC	HQLQ	Pre treatment	0	001-108	0.586924658858896	-0.263798092933358	803.858520900322	0	0	0	0	0	0
1023	FEL049_RAND_B_CTGCCATCATCGTGCG	HQLQ	Pre treatment	0	001-108	0.21184816115723	-0.362865401306305	0	0	0	0	0	0	0
1024	FEL049_RAND_B_CTGCTCATCGCACGAC	HQLQ	Pre treatment	0	001-108	0.646109211950813	-0.0890495305269946	0	1111.11111111111	0	0	0	0	0
1025	FEL049_RAND_B_CTGTAGAAGATAGCAT	HQLQ	Pre treatment	0	001-108	0.205589153084145	-0.390980974163732	0	0	0	0	0	0	0
1026	FEL049_RAND_B_CTGTAGATCCGTACGG	HQLQ	Pre treatment	0	001-108	0.189593478476346	-0.164146907538538	0	1314.06044678055	0	0	0	0	0
1027	FEL049_RAND_B_CTGTATTAGAATCGAT	HQLQ	Pre treatment	0	001-108	0.786350577302327	-0.225210575237992	0	0	0	0	0	0	0
1028	FEL049_RAND_B_CTGTATTTCGATAACC	HQLQ	Pre treatment	0	001-108	-0.0202264166057074	-0.332690042528038	0	0	0	0	0	0	0
1029	FEL049_RAND_B_CTGTGAACAAATCGTC	HQ	Pre treatment	0	001-108	0.506797670518473	0.113870461377459	0	0	0	0	0	0	0
1030	FEL049_RAND_B_CTTACCGCATGGATCT	HQLQ	Pre treatment	0	001-108	-0.000300631553893744	-0.333362666872167	0	0	0	0	0	0	0
1031	FEL049_RAND_B_CTTACCGTCGCATAGT	HQLQ	Pre treatment	0	001-108	1.2572234181137	-0.136725696219622	0	0	0	0	0	0	0
1032	FEL049_RAND_B_CTTCAATCACAACGCC	HQLQ	Pre treatment	0	001-108	0.306443890656819	-0.283237966698075	0	0	0	0	0	0	0
1033	FEL049_RAND_B_CTTCGGTGTGCCGAAA	HQ	Pre treatment	0	001-108	-0.0594392537978509	1.54900707099622	0	0	0	0	0	0	0
1034	FEL049_RAND_B_CTTCTAAAGTAGCAAT	HQ	Pre treatment	0	001-108	-0.101132128392299	1.22929386692741	0	0	0	0	0	0	0
1035	FEL049_RAND_B_CTTTCAACACTGTCCT	HQ	Pre treatment	0	001-108	-0.0800940354599437	-0.384161072474637	0	0	0	407.497962510187	0	0	0
1036	FEL049_RAND_B_CTTTCGGTCCACACCT	HQLQ	Pre treatment	0	001-108	0.12289646227858	-0.303793527295352	0	0	0	0	0	0	0
1037	FEL049_RAND_B_CTTTCGGTCTCCAAGA	HQLQ	Pre treatment	0	001-108	0.839626413072725	-0.221962442292355	0	0	0	0	0	0	0
1038	FEL049_RAND_B_GAAACCTGTACGACAG	HQLQ	Pre treatment	0	001-108	1.05369103782069	-0.134292063406842	0	0	0	0	0	0	0
1039	FEL049_RAND_B_GAAACCTTCCAGTACA	HQ	Pre treatment	0	001-108	-0.146034258633543	-0.214473293805722	0	0	0	481.000481000481	0	0	0
1040	FEL049_RAND_B_GAAATGAGTTACGCCG	HQ	Pre treatment	0	001-108	1.0459136313399	-0.235294603848667	478.011472275335	0	0	0	0	0	0
1041	FEL049_RAND_B_GAACACTCATCTCAAG	HQLQ	Pre treatment	0	001-108	0.350283199995205	-0.269327292716134	0	0	0	935.453695042095	0	0	0
1042	FEL049_RAND_B_GAACACTTCGAAGCCC	HQ	Pre treatment	0	001-108	0.0739218966327202	0.352059922259102	0	0	0	0	0	0	0
1043	FEL049_RAND_B_GAAGAATAGGTTAGTA	HQLQ	Pre treatment	0	001-108	0.166121264609749	-0.410890097464258	0	0	0	0	0	0	0
1044	FEL049_RAND_B_GAAGCCCGTCCTGGTG	HQLQ	Pre treatment	0	001-108	0.854565796532042	-0.124411015261394	0	0	0	0	0	0	0
1045	FEL049_RAND_B_GAAGTAAAGGATACCG	HQLQ	Pre treatment	0	001-108	0.14147005425678	-0.329062244722027	0	0	0	0	0	0	0
1046	FEL049_RAND_B_GAAGTAAAGTCTCCTC	HQLQ	Pre treatment	0	001-108	0.16655092308088	-0.301678133783598	0	0	0	1464.12884333821	0	0	0
1047	FEL049_RAND_B_GAATCACAGTCGGCCT	HQLQ	Pre treatment	0	001-108	0.526373164972404	-0.168126875625921	0	0	0	0	0	0	0
1048	FEL049_RAND_B_GAATCACTCTCGACCT	HQ	Pre treatment	0	001-108	0.372774674272451	0.305388322813175	0	0	0	0	0	0	0
1049	FEL049_RAND_B_GAATCGTCAAGGCAAC	HQLQ	Pre treatment	0	001-108	0.496404124976023	-0.104105703193154	0	0	0	0	0	0	0
1050	FEL049_RAND_B_GAATCGTCATGATAGA	HQLQ	Pre treatment	0	001-108	0.982913167739329	-0.242170887781052	0	0	0	0	0	0	0
1051	FEL049_RAND_B_GACAGCCGTGGGCTCT	HQ	Pre treatment	0	001-108	0.866747185822005	0.0942182286790454	0	0	0	0	448.833034111311	0	0
1052	FEL049_RAND_B_GACATCATCACACCGG	HQ	Pre treatment	0	001-108	0.0906595104658792	1.00141195703058	0	0	0	128.584287000129	0	0	0
1053	FEL049_RAND_B_GACCAATAGGTGCTAG	HQLQ	Pre treatment	0	001-108	0.461738148582225	-0.453998569523574	0	587.889476778366	0	0	0	0	0
1054	FEL049_RAND_B_GACCCTTCACAGAGAC	HQLQ	Pre treatment	0	001-108	-0.00589269291526717	-0.348878892655031	0	0	0	0	0	0	0
1055	FEL049_RAND_B_GACCCTTCACCCAAGC	HQLQ	Pre treatment	0	001-108	0.836005256225922	-0.168638595785805	0	0	0	0	0	0	0
1056	FEL049_RAND_B_GACCGTGAGTCATGAA	HQ	Pre treatment	0	001-108	0.629585247713764	0.0539548138637997	0	0	0	0	0	0	0
1057	FEL049_RAND_B_GACGCTGAGCGTGCTC	HQLQ	Pre treatment	0	001-108	0.226795726636496	-0.163289197353846	0	0	0	0	0	0	0
1058	FEL049_RAND_B_GACGCTGTCCTTATCA	HQLQ	Pre treatment	0	001-108	0.193321560491885	-0.186520479249483	0	0	0	0	0	0	0
1059	FEL049_RAND_B_GACTCAAAGACCGCCT	HQLQ	Pre treatment	0	001-108	-0.375530688463201	-0.466193626330762	0	504.286434694907	504.286434694907	0	0	0	0
1060	FEL049_RAND_B_GACTCAACATTGTGCA	HQ	Pre treatment	0	001-108	-0.0811019945702462	0.898236333893028	0	0	0	0	0	0	0
1061	FEL049_RAND_B_GACTCAATCTCCACTG	HQLQ	Pre treatment	0	001-108	0.440162198618539	-0.182450927744567	0	0	0	0	0	0	0
1062	FEL049_RAND_B_GAGAAATAGGGCAAGG	HQ	Pre treatment	0	001-108	-0.897951364179163	-3.4141248721118	0	177.999288002848	0	0	0	0	0
1063	FEL049_RAND_B_GAGAAATCACGAAAGC	HQLQ	Pre treatment	0	001-108	0.353512391356762	-0.239906592783953	0	515.198351365276	0	0	0	0	0
1064	FEL049_RAND_B_GAGAAATTCCCGAATA	HQLQ	Pre treatment	0	001-108	0.245871276434559	-0.0298302202574615	0	0	0	0	0	0	0
1065	FEL049_RAND_B_GAGCCTGCACTCCACT	HQLQ	Pre treatment	0	001-108	0.415248027784482	-0.110235574346409	0	0	0	0	0	0	0
1066	FEL049_RAND_B_GAGCCTGGTACTAACC	HQLQ	Pre treatment	0	001-108	0.461427051967238	-0.124740433951424	0	0	0	0	0	0	0
1067	FEL049_RAND_B_GAGGCAATCTGACCCT	HQLQ	Pre treatment	0	001-108	0.717083959850246	-0.147038406868596	800	0	0	0	0	0	0
1068	FEL049_RAND_B_GAGGGATAGCGTTCCG	HQLQ	Pre treatment	0	001-108	0.450182520013359	-0.217999145175321	0	0	0	0	0	0	0
1069	FEL049_RAND_B_GAGGGATAGGAACTCG	HQLQ	Pre treatment	0	001-108	0.523334196341234	0.0533123077316769	0	0	0	0	0	0	0
1070	FEL049_RAND_B_GAGTCTATCCCAATAG	HQLQ	Pre treatment	0	001-108	0.508583529333336	-0.248596196617242	0	0	0	0	0	0	0
1071	FEL049_RAND_B_GAGTGTTCACAGTCGC	HQ	Pre treatment	0	001-108	1.26646603304452	-0.0357941239335391	0	0	0	0	0	0	0
1072	FEL049_RAND_B_GAGTTACTCGATGCTA	HQLQ	Pre treatment	0	001-108	0.906761410755011	-0.022506631104125	0	0	0	0	0	0	0
1073	FEL049_RAND_B_GATAGAAAGCATGATA	HQ	Pre treatment	0	001-108	-0.140556786751578	0.193297442082409	0	0	0	0	0	0	0
1074	FEL049_RAND_B_GATAGAAAGCATGCGA	HQLQ	Pre treatment	0	001-108	0.192191413321634	-0.336436822280767	0	0	0	0	0	0	0
1075	FEL049_RAND_B_GATAGAAGTCCTGTCT	HQLQ	Pre treatment	0	001-108	0.622901031457393	-0.135510531011512	0	0	0	0	0	0	0
1076	FEL049_RAND_B_GATAGCTTCTTCTCAA	HQLQ	Pre treatment	0	001-108	0.0520640416886608	-0.370597256353601	0	0	0	0	0	0	0
1077	FEL049_RAND_B_GATCGTACAAATGCGG	HQLQ	Pre treatment	0	001-108	-0.179340120185011	-0.272010533270137	0	0	0	0	0	0	0
1078	FEL049_RAND_B_GATGAGGAGGTTCCGC	HQ	Pre treatment	0	001-108	0.584801357590172	0.400565775495687	0	258.131130614352	0	0	0	0	0
1079	FEL049_RAND_B_GATGAGGGTGCGGTAA	HQ	Pre treatment	0	001-108	-0.566850409729814	-0.670099785489186	0	0	0	0	0	0	0
1080	FEL049_RAND_B_GATGATCTCGTTATCT	HQ	Pre treatment	0	001-108	-0.453869883640845	0.447721543681168	0	296.779937676213	0	148.389968838107	0	0	0
1081	FEL049_RAND_B_GATGCTAGTACTTGTG	HQ	Pre treatment	0	001-108	-0.374400938354554	0.986288338612699	0	0	0	209.621632952521	0	0	0
1082	FEL049_RAND_B_GATGTTGCATCCTTCG	HQLQ	Pre treatment	0	001-108	0.157691627376131	-0.394815789069727	0	0	0	0	0	0	0
1083	FEL049_RAND_B_GATTCGATCATTACGG	HQLQ	Pre treatment	0	001-108	0.330999672730299	-0.244114464758814	0	0	0	0	0	0	0
1084	FEL049_RAND_B_GATTGGTAGGTAGGCT	HQLQ	Pre treatment	0	001-108	0.302923491785617	-0.350297203061754	0	0	0	0	0	0	0
1085	FEL049_RAND_B_GATTTCTGTCCCTAAA	HQLQ	Pre treatment	0	001-108	0.0878250576751013	-0.418659148006162	0	0	0	0	0	0	0
1086	FEL049_RAND_B_GCAACCGTCAAGCCCG	HQLQ	Pre treatment	0	001-108	0.350188273271511	-0.361029138122671	0	0	0	0	0	0	0
1087	FEL049_RAND_B_GCACATATCACTGCTC	HQLQ	Pre treatment	0	001-108	0.578809326946634	-0.219969390718641	0	0	0	0	0	0	0
1088	FEL049_RAND_B_GCACGTGCAGTAGTTC	HQLQ	Pre treatment	0	001-108	0.849999926273048	-0.211733160908766	0	0	0	521.104742053153	0	0	0
1089	FEL049_RAND_B_GCAGCTGCAGAGTTGG	HQLQ	Pre treatment	0	001-108	0.519683779527429	-0.153746342390367	0	0	0	1472.75405007364	0	0	0
1090	FEL049_RAND_B_GCATCGGGTGTTCCAA	HQ	Pre treatment	0	001-108	0.134167682846877	0.0468822430985133	0	0	0	0	0	0	0
1091	FEL049_RAND_B_GCATCGGTCTCGCTCA	HQLQ	Pre treatment	0	001-108	0.80446068671623	-0.224730466160932	0	0	0	0	0	0	0
1092	FEL049_RAND_B_GCATGATGTTCTCCTG	HQLQ	Pre treatment	0	001-108	0.802782442733831	-0.242195770940893	0	0	0	0	0	0	0
1093	FEL049_RAND_B_GCATGATTCTTAGCCC	HQLQ	Pre treatment	0	001-108	0.598749743726276	-0.213751381220961	0	0	0	0	0	0	0
1094	FEL049_RAND_B_GCATTAGTCATTTGGG	HQLQ	Pre treatment	0	001-108	0.14729583414523	-0.248736502635257	0	0	0	0	0	0	0
1095	FEL049_RAND_B_GCCAACGTCGGAATGG	HQ	Pre treatment	0	001-108	0.060359158336518	-0.33746962609468	0	0	0	273.59781121751	0	0	0
1096	FEL049_RAND_B_GCCATTCCATGAAAGT	HQ	Pre treatment	0	001-108	-0.0795004108432314	1.45910264326178	0	44.4464198408818	88.8928396817636	88.8928396817636	0	44.4464198408818	44.4464198408818
1097	FEL049_RAND_B_GCCATTCGTCTCGGGT	HQLQ	Pre treatment	0	001-108	0.582937264962305	-0.235312172233152	0	0	0	0	865.051903114187	0	0
1098	FEL049_RAND_B_GCCCAGACAACGATTC	HQLQ	Pre treatment	0	001-108	1.01189276689841	-0.0791457958558459	0	0	0	0	0	0	0
1099	FEL049_RAND_B_GCCGATGCATTCACCC	HQ	Pre treatment	0	001-108	-0.299687562367793	0.674426918089228	0	0	0	0	0	0	0
1100	FEL049_RAND_B_GCGTGCATCTTTCCGG	HQ	Pre treatment	0	001-108	-0.304969191885467	-0.00224507178906563	0	0	0	0	0	0	0
1101	FEL049_RAND_B_GCGTTTCAGCTAGCCC	HQ	Pre treatment	0	001-108	-0.00789365850693005	-0.232477338110629	0	0	0	0	0	0	0
1102	FEL049_RAND_B_GCTACCTCACTCAAGT	HQLQ	Pre treatment	0	001-108	0.238396718978054	-0.195752097130849	0	0	0	0	0	0	0
1103	FEL049_RAND_B_GCTACCTTCGCTCCTA	HQ	Pre treatment	0	001-108	-0.203117546888754	-0.429607511508045	0	0	0	0	0	0	0
1104	FEL049_RAND_B_GCTCAAAAGAGAGCGG	HQ	Pre treatment	0	001-108	-0.601055537644502	0.976599695972887	317.409934930963	0	0	0	52.9016558218272	0	0
1105	FEL049_RAND_B_GCTGAATAGGTCCTGC	HQLQ	Pre treatment	0	001-108	0.265717612817735	-0.305708408102105	0	0	0	0	0	0	0
1106	FEL049_RAND_B_GCTGAATGTAAGTCAA	HQLQ	Pre treatment	0	001-108	0.193369697434001	-0.322708674375144	0	0	0	1468.42878120411	0	0	0
1107	FEL049_RAND_B_GCTGGGTCACATACTG	HQ	Pre treatment	0	001-108	0.053489884267749	-0.302377079108321	0	0	0	0	0	0	0
1108	FEL049_RAND_B_GGAACCCCATGACTTG	HQLQ	Pre treatment	0	001-108	-0.0106417183227928	-0.418468312917086	0	0	0	0	0	0	0
1109	FEL049_RAND_B_GGAATCTAGCACCGAA	HQLQ	Pre treatment	0	001-108	0.0955057822529874	-0.450153239521836	0	0	0	0	0	0	0
1110	FEL049_RAND_B_GGAATGGCAGTCGAGA	HQLQ	Pre treatment	0	001-108	1.12272778036136	-0.171031732138885	0	763.941940412529	763.941940412529	0	0	0	0
1111	FEL049_RAND_B_GGAGATGCACAGCGCT	HQLQ	Pre treatment	0	001-108	1.22394586000989	-0.177044893202356	0	0	0	0	0	0	0
1112	FEL049_RAND_B_GGAGATGTCAGCTGAT	HQLQ	Pre treatment	0	001-108	0.0705098796638998	-0.411936570784344	0	0	0	0	0	0	0
1113	FEL049_RAND_B_GGAGATGTCCATTTAC	HQLQ	Pre treatment	0	001-108	0.767322611021902	0.096408552565984	0	0	0	0	0	0	0
1114	FEL049_RAND_B_GGAGCAAAGTGCGACA	HQ	Pre treatment	0	001-108	-0.107011459227463	-0.283399590934657	0	0	0	498.504486540379	0	0	0
1115	FEL049_RAND_B_GGAGCAAGTAATGATG	HQLQ	Pre treatment	0	001-108	0.824157595649715	-0.267784059834587	0	525.210084033613	0	0	0	0	0
1116	FEL049_RAND_B_GGAGGATAGGCGTTAG	HQLQ	Pre treatment	0	001-108	0.586219535707808	-0.256787173197497	0	931.098696461825	0	0	0	0	0
1117	FEL049_RAND_B_GGAGGATGTGAGAGGG	HQLQ	Pre treatment	0	001-108	1.00318693014389	-0.149098758301281	0	0	0	0	0	0	0
1118	FEL049_RAND_B_GGAGGTACAACTGGTT	HQ	Pre treatment	0	001-108	0.597692255443956	-0.140950182821803	0	0	0	0	0	0	0
1119	FEL049_RAND_B_GGAGGTATCAAATGCC	HQ	Pre treatment	0	001-108	0.0672332177558647	-0.306725389060571	0	0	0	0	0	0	0
1120	FEL049_RAND_B_GGCACGTTCTGTCCCA	HQ	Pre treatment	0	001-108	-0.298572768725869	0.452954854773687	0	0	0	770.84021583526	0	0	0
1121	FEL049_RAND_B_GGCAGTCAGTCCTGCG	HQLQ	Pre treatment	0	001-108	0.261456327150469	-0.187316766983012	0	0	0	0	0	0	0
1122	FEL049_RAND_B_GGCGTCACAATCTCTT	HQLQ	Pre treatment	0	001-108	0.203427179071934	-0.326798715775064	0	0	0	0	0	0	0
1123	FEL049_RAND_B_GGCTGTGCATCTATCT	HQLQ	Pre treatment	0	001-108	0.261572651803757	-0.243457012552497	0	0	0	0	0	0	0
1124	FEL049_RAND_B_GGGAAGTGTTCCAAAC	HQLQ	Pre treatment	0	001-108	0.463890782004277	-0.205304868664252	0	0	0	0	0	0	0
1125	FEL049_RAND_B_GGGACTCGTAACCAGG	HQLQ	Pre treatment	0	001-108	0.4062717443916	-0.239325432093016	0	0	0	0	0	0	0
1126	FEL049_RAND_B_GGGATCCTCGCAATGT	HQLQ	Pre treatment	0	001-108	-0.181215134550652	-0.537824438683329	0	0	0	0	0	0	0
1127	FEL049_RAND_B_GGGCCATAGTAGAATC	HQLQ	Pre treatment	0	001-108	0.319568431772219	-0.114643222573483	0	0	0	0	0	0	0
1128	FEL049_RAND_B_GGGCCATTCGCCTAGG	HQ	Pre treatment	0	001-108	0.201606404598202	1.28155320756832	0	0	0	0	0	0	0
1129	FEL049_RAND_B_GGGCTACCAATCAGCT	HQ	Pre treatment	0	001-108	-0.0764829913841831	-0.243746367936479	0	0	0	0	0	0	0
1130	FEL049_RAND_B_GGGTATTAGGATTCCT	HQLQ	Pre treatment	0	001-108	0.393622771749684	-0.151010091271202	0	0	0	0	0	0	0
1131	FEL049_RAND_B_GGGTATTAGGTACAGC	HQLQ	Pre treatment	0	001-108	0.303810028105112	-0.166519295588256	0	0	0	0	0	0	0
1132	FEL049_RAND_B_GGGTATTCAGCTGTGC	HQLQ	Pre treatment	0	001-108	0.140141173670714	-0.444117742988322	0	0	0	0	0	0	0
1133	FEL049_RAND_B_GGGTGAAGTCGCCACA	HQLQ	Pre treatment	0	001-108	0.164395012124135	-0.367813143212901	0	0	0	0	0	0	0
1134	FEL049_RAND_B_GGGTTATTCACCTACC	HQ	Pre treatment	0	001-108	0.758996757627019	-0.0643103215448557	0	0	0	0	0	0	0
1135	FEL049_RAND_B_GGTAACTTCGAACTCA	HQLQ	Pre treatment	0	001-108	0.92979922518915	-0.408429792046337	747.94315632012	747.94315632012	0	0	0	0	0
1136	FEL049_RAND_B_GGTAACTTCTCGCTCA	HQ	Pre treatment	0	001-108	0.43084732167201	0.355526210534484	0	0	0	0	0	0	0
1137	FEL049_RAND_B_GGTAATCGTATATGGA	HQ	Pre treatment	0	001-108	0.0128560852435741	0.461059321267755	0	0	0	0	0	0	0
1138	FEL049_RAND_B_GGTGATTCAAGAGTTA	HQLQ	Pre treatment	0	001-108	0.330113042612987	-0.26102424453136	0	0	0	0	0	0	0
1139	FEL049_RAND_B_GGTGATTGTGATACTC	HQLQ	Pre treatment	0	001-108	0.325809986242391	-0.570687996042957	0	884.173297966401	0	0	0	0	0
1140	FEL049_RAND_B_GGTGGCTGTCTAACTG	HQLQ	Pre treatment	0	001-108	0.369569604046705	-0.307569863799299	0	0	0	0	0	0	0
1141	FEL049_RAND_B_GGTTAACAGGTCTTTG	HQLQ	Pre treatment	0	001-108	0.785065560616431	-0.192872514414144	0	0	0	0	0	0	0
1142	FEL049_RAND_B_GGTTCTCAGGCGCTCT	HQLQ	Pre treatment	0	001-108	-0.130807811365631	-0.262351130172185	0	0	0	0	0	0	0
1143	FEL049_RAND_B_GTAATGCTCATTGTTC	HQLQ	Pre treatment	0	001-108	0.209128463203632	-0.458109163299809	0	0	0	0	0	0	0
1144	FEL049_RAND_B_GTAGCTAAGCACACAG	HQ	Pre treatment	0	001-108	0.849306840666225	-0.313005119133342	0	0	0	862.068965517241	0	0	0
1145	FEL049_RAND_B_GTAGCTACACTAAACC	HQ	Pre treatment	0	001-108	1.05764237678722	-0.243394719755385	0	0	0	0	0	0	0
1146	FEL049_RAND_B_GTAGTACGTCACTTCC	HQLQ	Pre treatment	0	001-108	0.303394688431581	-0.378644072946684	0	0	0	1074.11385606874	0	0	0
1147	FEL049_RAND_B_GTAGTACTCAACTCTT	HQ	Pre treatment	0	001-108	-0.2077349104515	-0.350713129448568	0	394.788787998421	0	0	0	0	0
1148	FEL049_RAND_B_GTCACGGCAGCTGAAG	HQLQ	Pre treatment	0	001-108	0.320021318862179	-0.146441187580283	0	0	0	0	0	0	0
1149	FEL049_RAND_B_GTCACGGGTACGCTAT	HQLQ	Pre treatment	0	001-108	0.223780167442414	-0.362682205570365	0	0	0	0	0	0	0
1150	FEL049_RAND_B_GTCAGCGGTTCAAGTC	HQLQ	Pre treatment	0	001-108	1.02587541858526	-0.260647297988857	0	0	0	0	0	0	0
1151	FEL049_RAND_B_GTCATCCGTCTACAGT	HQLQ	Pre treatment	0	001-108	0.181924351860144	-0.368380969100512	0	0	0	0	0	0	0
1152	FEL049_RAND_B_GTCATGACAGAGTAAT	HQ	Pre treatment	0	001-108	0.0986092526642502	0.806156301364823	0	0	0	0	0	0	0
1153	FEL049_RAND_B_GTCATTTTCCAGTGCG	HQLQ	Pre treatment	0	001-108	0.33405502576459	-0.177343608531333	0	0	0	0	0	0	0
1154	FEL049_RAND_B_GTCCACTGTACAGCGA	HQLQ	Pre treatment	0	001-108	0.466567947076538	-0.271645906949898	0	0	0	0	0	0	0
1155	FEL049_RAND_B_GTCCCATCAAATGATG	HQLQ	Pre treatment	0	001-108	0.308303911720487	-0.368500412993976	0	1356.85210312076	0	0	0	0	0
1156	FEL049_RAND_B_GTCCCATTCGGTCATA	HQLQ	Pre treatment	0	001-108	0.261631643555767	-0.254131701958663	0	0	0	0	0	0	0
1157	FEL049_RAND_B_GTCCTCATCAATGCAC	HQLQ	Pre treatment	0	001-108	0.531952050662174	-0.129213768326327	0	0	0	0	0	0	0
1158	FEL049_RAND_B_GTCGCGAGTCTGTGTA	HQLQ	Pre treatment	0	001-108	0.810325247990684	-0.220174469978568	0	0	0	0	0	0	0
1159	FEL049_RAND_B_GTCTACCAGTACAGCG	HQLQ	Pre treatment	0	001-108	0.303887104550595	-0.139772331919355	0	0	0	0	0	0	0
1160	FEL049_RAND_B_GTGAGGACATGGGCAA	HQ	Pre treatment	0	001-108	0.82439521057369	0.257562488493407	0	0	0	0	0	0	0
1161	FEL049_RAND_B_GTGCACGAGCGCCTAC	HQLQ	Pre treatment	0	001-108	0.490027715076963	-0.195792099966971	0	0	0	0	0	0	0
1162	FEL049_RAND_B_GTGCTGGAGCACTCCG	HQLQ	Pre treatment	0	001-108	-0.0790876547420652	-0.39077910564448	0	0	0	0	0	0	0
1163	FEL049_RAND_B_GTGCTGGGTCCAATCA	HQLQ	Pre treatment	0	001-108	1.04429954729935	-0.185236494006137	0	0	0	0	0	0	0
1164	FEL049_RAND_B_GTGGAGACATTACGGT	HQLQ	Pre treatment	0	001-108	0.399153155667482	-0.397901773881344	0	862.812769628991	0	0	0	0	0
1165	FEL049_RAND_B_GTGGTTACAACCACAT	HQLQ	Pre treatment	0	001-108	0.553023882437788	-0.182566965613031	0	0	0	2259.88700564972	0	0	0
1166	FEL049_RAND_B_GTGGTTACAGTCTACA	HQLQ	Pre treatment	0	001-108	1.06903225865081	-0.164930360129267	0	0	0	0	0	0	0
1167	FEL049_RAND_B_GTGGTTAGTCATATGC	HQLQ	Pre treatment	0	001-108	0.0902315567028778	-0.198812377909128	0	0	0	0	0	0	0
1168	FEL049_RAND_B_GTGTGATCATACATCG	HQ	Pre treatment	0	001-108	0.665741247383614	0.625137408023253	0	0	0	0	0	0	0
1169	FEL049_RAND_B_GTGTTCCAGCTCCGAC	HQLQ	Pre treatment	0	001-108	0.817146475002878	-0.218077383482727	0	843.170320404722	0	0	0	0	0
1170	FEL049_RAND_B_GTTACAGTCCATTCAT	HQ	Pre treatment	0	001-108	0.943682579794051	-0.0733402694494768	0	0	0	0	0	0	0
1171	FEL049_RAND_B_GTTACGATCCACTAGA	HQLQ	Pre treatment	0	001-108	0.0497076112227687	-0.0784970257015173	0	0	0	0	0	0	0
1172	FEL049_RAND_B_GTTAGACGTTGTAGCT	HQLQ	Pre treatment	0	001-108	0.0818149360303527	-0.101003344668757	0	0	0	1165.50116550117	0	0	0
1173	FEL049_RAND_B_GTTAGTGAGAGAGGTA	HQLQ	Pre treatment	0	001-108	0.0892740343996275	-0.331285870955662	0	0	0	0	0	0	0
1174	FEL049_RAND_B_GTTAGTGGTCTACGAT	HQLQ	Pre treatment	0	001-108	0.364393169745065	-0.0600698660214694	0	0	0	0	0	0	0
1175	FEL049_RAND_B_GTTCATTGTGTTTCTT	HQLQ	Pre treatment	0	001-108	-0.037942585505902	-0.388729604320821	0	0	0	0	0	0	0
1176	FEL049_RAND_B_GTTCATTTCTGTCCCA	HQ	Pre treatment	0	001-108	0.955578140019221	-0.171485890965025	0	0	0	0	0	0	0
1177	FEL049_RAND_B_GTTGAACCACACCGAC	HQ	Pre treatment	0	001-108	1.05353635537092	-0.298335466467383	0	0	0	0	0	0	0
1178	FEL049_RAND_B_GTTGCTCAGAAAGCGA	HQLQ	Pre treatment	0	001-108	0.170962155271974	-0.398419562519973	0	0	0	0	0	0	0
1179	FEL049_RAND_B_GTTGCTCAGGGTTTCT	HQLQ	Pre treatment	0	001-108	0.651316424505264	-0.140224954775885	0	0	0	0	0	0	0
1180	FEL049_RAND_B_GTTGCTCAGTTGTAGA	HQLQ	Pre treatment	0	001-108	0.319833437268135	-0.229694839633498	0	0	0	0	0	0	0
1181	FEL049_RAND_B_GTTGTAGAGGTGAGCT	HQ	Pre treatment	0	001-108	0.735207063963425	-0.198989177388588	0	0	0	0	0	0	0
1182	FEL049_RAND_B_GTTTACTGTAGATGTA	HQLQ	Pre treatment	0	001-108	1.06899070788421	-0.145648252322737	0	0	0	0	0	0	0
1183	FEL049_RAND_B_GTTTACTGTCACTACA	HQLQ	Pre treatment	0	001-108	-0.451881677671217	-0.436818216965673	0	0	0	0	0	0	0
1184	FEL049_RAND_B_TAACCAGAGTTGGCGA	HQLQ	Pre treatment	0	001-108	0.0707831075866888	-0.140696680962028	0	0	0	1364.25648021828	0	0	0
1185	FEL049_RAND_B_TAACCAGCATGTGTCA	HQLQ	Pre treatment	0	001-108	0.345482538544619	-0.176300295419899	0	0	0	0	0	0	0
1186	FEL049_RAND_B_TAACGACTCGGACGTC	HQ	Pre treatment	0	001-108	0.183731751667881	0.395348817481915	0	0	0	619.962802231866	0	0	0
1187	FEL049_RAND_B_TAAGCACCAGCTCCTT	HQLQ	Pre treatment	0	001-108	0.251943533786562	-0.120975869386518	0	0	0	0	0	0	0
1188	FEL049_RAND_B_TAAGCACTCAGTGATC	HQLQ	Pre treatment	0	001-108	0.116544777511687	-0.147905677706591	0	0	0	0	0	0	0
1189	FEL049_RAND_B_TAAGTCGGTCCACTCT	HQ	Pre treatment	0	001-108	-0.705116040900159	0.289275427396492	0	0	0	0	0	0	0
1190	FEL049_RAND_B_TAAGTCGGTTAACAGA	HQLQ	Pre treatment	0	001-108	0.426756792612012	-0.26281615377515	0	0	0	0	0	0	0
1191	FEL049_RAND_B_TACATTCAGGGACACT	HQLQ	Pre treatment	0	001-108	0.13360401703261	-0.29844911751872	0	0	0	0	0	0	0
1192	FEL049_RAND_B_TACATTCCACAGCGCT	HQLQ	Pre treatment	0	001-108	0.00543846743488502	-0.366153290840803	0	0	0	0	0	0	0
1193	FEL049_RAND_B_TACATTCTCTTCCCAG	HQLQ	Pre treatment	0	001-108	-0.0967911711909311	-0.279622235658289	0	0	0	0	0	0	0
1194	FEL049_RAND_B_TACCCACAGCATGTTC	HQLQ	Pre treatment	0	001-108	0.316794933759619	-0.15442022513001	0	0	593.119810201661	0	0	0	0
1195	FEL049_RAND_B_TACCCACAGTCAGGGT	HQLQ	Pre treatment	0	001-108	0.307391081460637	-0.244278325596481	0	0	0	0	0	0	0
1196	FEL049_RAND_B_TACCCACTCCAATGCA	HQ	Pre treatment	0	001-108	0.108926076512857	-0.345684282737202	0	0	0	0	0	0	0
1197	FEL049_RAND_B_TACCCACTCCTGGCTT	HQLQ	Pre treatment	0	001-108	0.539828355689853	-0.145406499843896	0	0	0	0	0	0	0
1198	FEL049_RAND_B_TACCCGTTCCCGAATA	HQLQ	Pre treatment	0	001-108	0.16891752618779	-0.315604054702752	0	0	0	0	0	0	0
1199	FEL049_RAND_B_TACCTCGTCCGGCAAC	HQLQ	Pre treatment	0	001-108	0.349828239881898	-0.120897253226268	0	0	0	0	0	0	0
1200	FEL049_RAND_B_TACCTGCAGCTACTGT	HQ	Pre treatment	0	001-108	0.0689476496924083	-0.299581322593777	350.754121360926	0	0	0	0	0	0
1201	FEL049_RAND_B_TACCTGCTCGCCGAGT	HQLQ	Pre treatment	0	001-108	0.190057386984978	-0.282814403893386	0	0	0	1070.66381156317	0	0	0
1202	FEL049_RAND_B_TACGCTCAGGTATTGA	HQLQ	Pre treatment	0	001-108	0.529410910970906	-0.239555944170208	0	0	0	0	0	0	0
1203	FEL049_RAND_B_TACGGGCCAGGTACGA	HQ	Pre treatment	0	001-108	0.240688053675621	0.180816591282803	0	0	0	0	0	0	0
1204	FEL049_RAND_B_TACGTCCTCGTCACCT	HQLQ	Pre treatment	0	001-108	0.154482615406617	-0.242258747080381	0	0	0	698.812019566736	0	0	0
1205	FEL049_RAND_B_TACTTCAGTGTGTCGC	HQ	Pre treatment	0	001-108	-0.272028987954613	1.1327019163061	0	128.402670775552	0	2889.06009244992	0	0	0
1206	FEL049_RAND_B_TACTTCATCCTGTTGC	HQ	Pre treatment	0	001-108	-0.208471598007431	0.113983853599129	0	0	0	0	0	0	0
1207	FEL049_RAND_B_TACTTGTCAACATCGT	HQLQ	Pre treatment	0	001-108	0.384407331067088	-0.575691625564655	0	0	0	0	0	0	0
1208	FEL049_RAND_B_TAGACCAAGAATACAC	HQ	Pre treatment	0	001-108	0.0881206473624522	-0.251066920768167	397.456279809221	397.456279809221	0	0	0	0	0
1209	FEL049_RAND_B_TAGATCGCATCTTTCA	HQLQ	Pre treatment	0	001-108	0.292879294222222	-0.293030559851003	0	0	0	1998.001998002	0	0	0
1210	FEL049_RAND_B_TAGCACATCCGCTAGG	HQLQ	Pre treatment	0	001-108	0.37751393415305	-0.146185456802787	0	0	0	0	872.60034904014	0	0
1211	FEL049_RAND_B_TAGGGTTAGTATGGCG	HQLQ	Pre treatment	0	001-108	0.344830714355894	-0.151970676838717	0	0	0	0	0	0	0
1212	FEL049_RAND_B_TAGGTACCAACGGTAG	HQLQ	Pre treatment	0	001-108	0.439024662346462	-0.0879921763892461	0	0	0	0	0	0	0
1213	FEL049_RAND_B_TAGGTACCAGACCATT	HQLQ	Pre treatment	0	001-108	-0.131556665666273	-0.383445422533384	0	0	0	0	0	0	0
1214	FEL049_RAND_B_TAGGTACCAGCAATTC	HQLQ	Pre treatment	0	001-108	-0.0263457697903014	-0.326333024812699	0	0	0	0	0	0	0
1215	FEL049_RAND_B_TATCCTAGTTCTCTAT	HQLQ	Pre treatment	0	001-108	0.222221133584014	-0.0614739500866776	0	0	0	0	0	0	0
1216	FEL049_RAND_B_TATCGCCAGCACTCGC	HQLQ	Pre treatment	0	001-108	0.130476895438388	-0.452323194340797	0	0	0	0	0	0	0
1217	FEL049_RAND_B_TATCGCCCAAGAGGTC	HQLQ	Pre treatment	0	001-108	1.26882160355438	-0.0912073339049273	0	0	0	0	0	0	0
1218	FEL049_RAND_B_TATGTTCTCGCCTCTA	HQLQ	Pre treatment	0	001-108	0.122903749557812	-0.483805671523605	0	1014.19878296146	0	0	0	0	0
1219	FEL049_RAND_B_TATTCCACATAGTCAC	HQLQ	Pre treatment	0	001-108	0.167071857952515	-0.255357888862807	0	0	0	0	0	0	0
1220	FEL049_RAND_B_TATTCCATCTCATTGT	HQ	Pre treatment	0	001-108	-0.29638611887981	1.08386280080935	177.116542685087	0	0	1416.93234148069	0	0	0
1221	FEL049_RAND_B_TATTGCTCAGAGGCTA	HQLQ	Pre treatment	0	001-108	0.783843073185476	-0.220516403207985	0	0	0	0	0	0	0
1222	FEL049_RAND_B_TATTGGGTCATAGAGA	HQLQ	Pre treatment	0	001-108	0.428563247773655	0.0210999796132316	0	0	0	0	0	0	0
1223	FEL049_RAND_B_TATTTCGCATCCGATA	HQLQ	Pre treatment	0	001-108	1.09834930086383	-0.179920922796998	0	740.19245003701	0	0	0	0	0
1224	FEL049_RAND_B_TCAATCTGTTATCTTC	HQLQ	Pre treatment	0	001-108	0.586006888192538	-0.243470494083624	0	0	0	0	0	0	0
1225	FEL049_RAND_B_TCACACCGTAGGGAGG	HQLQ	Pre treatment	0	001-108	0.114212459788504	-0.168312160481332	0	0	0	0	0	0	0
1226	FEL049_RAND_B_TCACACCGTTGGGAAC	HQLQ	Pre treatment	0	001-108	0.983881834921912	-0.2478046442632	0	0	0	0	0	0	0
1227	FEL049_RAND_B_TCACGCTTCATCGGGC	HQLQ	Pre treatment	0	001-108	0.237557649289887	-0.530378272023649	0	0	0	0	0	0	0
1228	FEL049_RAND_B_TCACGGGCAGTTAAAG	HQ	Pre treatment	0	001-108	0.858184046233772	-0.539720724076515	0	0	0	0	0	0	0
1229	FEL049_RAND_B_TCACTATTCCTAACAG	HQLQ	Pre treatment	0	001-108	0.338864761371145	-0.272146096764429	0	0	0	0	0	0	0
1230	FEL049_RAND_B_TCAGCAATCGAGCTGC	HQ	Pre treatment	0	001-108	0.631005573923374	-0.134026287720202	0	0	0	3909.64378801043	0	0	0
1231	FEL049_RAND_B_TCAGCCTAGTCAGAGC	HQLQ	Pre treatment	0	001-108	0.49639342034256	-0.00669685169966824	0	0	0	0	0	0	0
1232	FEL049_RAND_B_TCAGGGCCAATTGTGC	HQLQ	Pre treatment	0	001-108	0.330869575407313	-0.18223568287762	0	0	0	0	0	0	0
1233	FEL049_RAND_B_TCAGTCCCATTCTCCG	HQLQ	Pre treatment	0	001-108	0.348823962834672	-0.277397633979557	0	0	0	0	0	0	0
1234	FEL049_RAND_B_TCAGTTTTCCAAGCTA	HQLQ	Pre treatment	0	001-108	-0.0792259754681261	-0.379202058689806	0	0	0	0	0	0	0
1235	FEL049_RAND_B_TCATACTCACAGTACT	HQLQ	Pre treatment	0	001-108	0.195208499161212	-0.308818457245775	0	0	0	0	0	0	0
1236	FEL049_RAND_B_TCATATCAGGTTGGAC	HQLQ	Pre treatment	0	001-108	0.176014579143493	-0.399748192269905	0	0	0	0	0	0	0
1237	FEL049_RAND_B_TCATGAGCAAGCACCC	HQLQ	Pre treatment	0	001-108	1.10399986568704	-0.352611828066184	0	0	0	0	0	0	0
1238	FEL049_RAND_B_TCATGAGCATATCGGT	HQLQ	Pre treatment	0	001-108	0.233414396173888	-0.318727569841302	0	0	0	0	0	0	0
1239	FEL049_RAND_B_TCATGCCCAGTGTACT	HQLQ	Pre treatment	0	001-108	0.362556977958352	-0.360948915925242	0	0	0	0	0	0	0
1240	FEL049_RAND_B_TCATGCCTCTCTTCAA	HQLQ	Pre treatment	0	001-108	1.01910438188429	0.0273106612188719	0	0	0	0	0	0	0
1241	FEL049_RAND_B_TCATTACAGTACCGGA	HQLQ	Pre treatment	0	001-108	0.0569610105557991	-0.313526547445734	0	0	0	0	0	0	0
1242	FEL049_RAND_B_TCATTACCACCCATAA	HQLQ	Pre treatment	0	001-108	1.12867511998259	0.0225915666159593	0	0	0	0	0	0	0
1243	FEL049_RAND_B_TCATTACTCAGCTGTA	HQLQ	Pre treatment	0	001-108	0.195358668994265	-0.428532188228428	0	0	0	0	0	0	0
1244	FEL049_RAND_B_TCATTGTTCCTTCTTC	HQLQ	Pre treatment	0	001-108	-0.602057821825201	-0.884858203571957	0	0	0	530.503978779841	0	0	0
1245	FEL049_RAND_B_TCATTTGGTCTTTCAT	HQ	Pre treatment	0	001-108	-0.620956719587908	0.836353854992584	77.435341489856	0	0	77.435341489856	0	0	0
1246	FEL049_RAND_B_TCCAGAATCAACACCA	HQLQ	Pre treatment	0	001-108	0.260612544046064	-0.260382399945827	0	0	0	0	0	0	0
1247	FEL049_RAND_B_TCCAGAATCTACTCAT	HQ	Pre treatment	0	001-108	0.402796636816964	-0.319362774673262	480.30739673391	0	0	0	0	0	0
1248	FEL049_RAND_B_TCCATGCTCGCCACTT	HQLQ	Pre treatment	0	001-108	0.215842856397456	-0.333014893988479	0	0	0	0	0	0	0
1249	FEL049_RAND_B_TCCCACACATAAGATG	HQLQ	Pre treatment	0	001-108	0.419101685525062	-0.306947436346937	0	0	0	0	0	0	0
1250	FEL049_RAND_B_TCCGAAAAGGCCTGCT	HQ	Pre treatment	0	001-108	0.658464510312041	-0.32300769598644	0	0	0	0	0	0	0
1251	FEL049_RAND_B_TCCGATCTCCGTGCGA	HQLQ	Pre treatment	0	001-108	0.00922667091430826	-0.312484403417856	0	0	0	1092.89617486339	0	0	0
1252	FEL049_RAND_B_TCCGTGTCACTGCGTG	HQLQ	Pre treatment	0	001-108	0.146388389851245	-0.338352085654881	0	0	0	0	0	0	0
1253	FEL049_RAND_B_TCCTAATAGCTCTTCC	HQLQ	Pre treatment	0	001-108	-0.293527166548572	-0.795771193530605	0	714.285714285714	0	1428.57142857143	0	0	0
1254	FEL049_RAND_B_TCCTCCCGTCAACACT	HQ	Pre treatment	0	001-108	-0.109955262186883	-0.375335132234565	444.642063139173	0	0	0	0	0	0
1255	FEL049_RAND_B_TCCTCCCGTCATAGTC	HQLQ	Pre treatment	0	001-108	0.763968501724959	-0.098468794818455	0	0	0	0	0	0	0
1256	FEL049_RAND_B_TCCTCCCTCGTTCATT	HQ	Pre treatment	0	001-108	0.279209268923536	0.572180880127607	0	0	0	187.511719482468	0	0	0
1257	FEL049_RAND_B_TCCTCTTGTCAAGGCA	HQLQ	Pre treatment	0	001-108	0.332146194764441	-0.263753985821032	0	800	0	0	0	0	0
1258	FEL049_RAND_B_TCCTCTTTCAGACATC	HQLQ	Pre treatment	0	001-108	0.0268541042145428	-0.0858291246746314	0	0	0	0	0	0	0
1259	FEL049_RAND_B_TCCTGCACATCTATCT	HQLQ	Pre treatment	0	001-108	0.419896718159693	-0.14586352385466	0	0	0	0	0	0	0
1260	FEL049_RAND_B_TCGAACATCGCTGTTC	HQLQ	Pre treatment	0	001-108	0.20508708250686	-0.426071358651183	0	0	0	0	0	0	0
1261	FEL049_RAND_B_TCGAAGTGTAGCGTCC	HQLQ	Pre treatment	0	001-108	0.137296363604146	-0.336615012599673	0	0	0	0	0	0	0
1262	FEL049_RAND_B_TCGACGGTCTCGAGTA	HQLQ	Pre treatment	0	001-108	0.55394695969616	-0.270115781715664	0	0	0	0	0	0	0
1263	FEL049_RAND_B_TCGATTTGTATGGTTC	HQ	Pre treatment	0	001-108	0.107077876054354	1.50172657286085	0	103.007828594973	0	0	0	0	0
1264	FEL049_RAND_B_TCGATTTGTCCATAGT	HQLQ	Pre treatment	0	001-108	0.199366815605221	-0.549643402544611	0	0	0	0	0	0	0
1265	FEL049_RAND_B_TCGCACTCACCAGACC	HQLQ	Pre treatment	0	001-108	0.387317533216056	-0.272041596870146	0	0	0	887.311446317658	0	0	0
1266	FEL049_RAND_B_TCGCAGGAGGAGACCT	HQLQ	Pre treatment	0	001-108	0.0842151369495834	-0.44653814434393	0	0	0	0	0	0	0
1267	FEL049_RAND_B_TCGGATATCGCAATGT	HQLQ	Pre treatment	0	001-108	1.16586094411841	-0.0432060215407232	0	0	0	0	0	0	0
1268	FEL049_RAND_B_TCGGGACAGCGATGAC	HQLQ	Pre treatment	0	001-108	0.95316592582961	-0.231178553229119	647.668393782383	0	0	0	0	0	0
1269	FEL049_RAND_B_TCGGTCTTCTATCCAT	HQLQ	Pre treatment	0	001-108	1.02056520832731	-0.162165295976373	0	0	0	1631.32137030995	0	0	0
1270	FEL049_RAND_B_TCGTAGACATAGTCGT	HQ	Pre treatment	0	001-108	-0.541203448162846	1.0401021391488	0	0	0	106.81478316599	0	0	0
1271	FEL049_RAND_B_TCGTAGATCAGCTGTA	HQLQ	Pre treatment	0	001-108	0.230504091914652	-0.239346640465468	0	0	0	0	0	0	0
1272	FEL049_RAND_B_TCGTCCACATCCTATT	HQLQ	Pre treatment	0	001-108	0.922050367521748	-0.27035225253922	0	0	0	0	0	0	0
1273	FEL049_RAND_B_TCGTCCATCGCCATAA	HQLQ	Pre treatment	0	001-108	0.523192302381247	-0.261482546686189	0	0	0	0	0	0	0
1274	FEL049_RAND_B_TCGTCCATCGCTAAAC	HQLQ	Pre treatment	0	001-108	0.238088499233746	-0.269228278855991	0	0	0	592.06631142688	0	0	0
1275	FEL049_RAND_B_TCGTGCTAGCTGGCTC	HQ	Pre treatment	0	001-108	1.10414726428185	-0.0411559204468074	391.236306729264	0	0	0	0	0	0
1276	FEL049_RAND_B_TCTAACTCACAGACGA	HQ	Pre treatment	0	001-108	-0.0534106940771736	1.48716298566522	32.3289796974008	32.3289796974008	0	0	0	0	0
1277	FEL049_RAND_B_TCTACATTCTGTAACG	HQLQ	Pre treatment	0	001-108	0.222049686975402	-0.375217779675963	0	0	0	0	0	0	0
1278	FEL049_RAND_B_TCTACCGTCACGAACT	HQLQ	Pre treatment	0	001-108	0.47133564709598	-0.482108152103145	0	548.847420417124	0	0	0	0	0
1279	FEL049_RAND_B_TCTACCGTCACTCACC	HQ	Pre treatment	0	001-108	-0.0228869731296644	-0.223853760859261	279.017857142857	0	0	0	0	0	0
1280	FEL049_RAND_B_TCTATACTCCATTTGT	HQLQ	Pre treatment	0	001-108	0.975612545641378	-0.0573386990775436	0	1037.34439834025	0	0	0	0	0
1281	FEL049_RAND_B_TCTATCACACTGCACG	HQLQ	Pre treatment	0	001-108	0.156495122876961	-0.348290553177488	0	0	0	0	0	0	0
1282	FEL049_RAND_B_TCTCACGAGTAACCGG	HQLQ	Pre treatment	0	001-108	0.193000721757982	-0.288602375265319	0	0	0	0	0	0	0
1283	FEL049_RAND_B_TCTCAGCAGCCTAACT	HQLQ	Pre treatment	0	001-108	0.517829296423451	-0.030846498099235	0	0	0	0	0	0	0
1284	FEL049_RAND_B_TCTCCGACATCACAGT	HQLQ	Pre treatment	0	001-108	0.704957244406667	-0.20991681536681	0	0	0	0	0	0	0
1285	FEL049_RAND_B_TCTGCCACAAATAAGC	HQLQ	Pre treatment	0	001-108	0.501828103050209	-0.126172734567069	0	0	0	0	0	0	0
1286	FEL049_RAND_B_TCTGGCTCACCCTATC	HQLQ	Pre treatment	0	001-108	0.195320307665752	-0.138224767767498	0	0	0	860.585197934595	0	860.585197934595	0
1287	FEL049_RAND_B_TCTGTCGTCGATGCTA	HQ	Pre treatment	0	001-108	0.0188296430588218	-0.347208756458215	0	0	0	0	0	0	0
1288	FEL049_RAND_B_TCTTCCTGTAACTTCG	HQLQ	Pre treatment	0	001-108	0.818835283282438	-0.0854533718424486	0	0	0	2063.98348813209	0	0	0
1289	FEL049_RAND_B_TCTTTGACAGCCCAGT	HQ	Pre treatment	0	001-108	0.531689585159676	-0.148125767587558	0	0	0	389.408099688473	0	0	0
1290	FEL049_RAND_B_TGAACGTTCCTTGGAA	HQLQ	Pre treatment	0	001-108	0.227222186964377	-0.155666686830499	0	0	0	0	0	0	0
1291	FEL049_RAND_B_TGACCCTTCGCCTAGG	HQLQ	Pre treatment	0	001-108	0.152192645052551	-0.458537856364335	0	0	0	0	0	0	0
1292	FEL049_RAND_B_TGACCCTTCTGGACCG	HQLQ	Pre treatment	0	001-108	0.356265832852837	-0.302503554528507	0	0	0	0	0	0	0
1293	FEL049_RAND_B_TGAGACTCATTCATCT	HQ	Pre treatment	0	001-108	-0.248871998437584	-0.203104294461966	0	0	0	0	0	0	0
1294	FEL049_RAND_B_TGAGACTTCCTTGACC	HQLQ	Pre treatment	0	001-108	0.0229591266924485	-0.361559451276737	0	0	0	0	0	0	0
1295	FEL049_RAND_B_TGAGGGAAGAACTTCC	HQLQ	Pre treatment	0	001-108	0.262156777802846	-0.277129477772972	0	0	0	0	0	0	0
1296	FEL049_RAND_B_TGATCAGTCTAGCATG	HQLQ	Pre treatment	0	001-108	0.357945506890031	-0.374276188185509	0	0	0	0	0	0	0
1297	FEL049_RAND_B_TGATCTTCACTAGGCC	HQLQ	Pre treatment	0	001-108	0.133328036061974	-0.321439174067998	0	0	0	0	0	0	0
1298	FEL049_RAND_B_TGATCTTCAGGCAATG	HQLQ	Pre treatment	0	001-108	0.783029643444403	-0.151557289978334	0	0	0	0	0	0	0
1299	FEL049_RAND_B_TGATGGTCATCCTAAG	HQ	Pre treatment	0	001-108	0.470790822537991	-0.136188649545525	0	0	0	0	0	0	0
1300	FEL049_RAND_B_TGATTCTCAAATTAGG	HQLQ	Pre treatment	0	001-108	0.475384640818296	-0.126762842812851	0	0	0	0	0	0	0
1301	FEL049_RAND_B_TGATTTCCACAACGTT	HQLQ	Pre treatment	0	001-108	0.926280453517027	-0.259183416017375	0	0	0	0	710.227272727273	0	0
1302	FEL049_RAND_B_TGCACGGAGGGACAGG	HQ	Pre treatment	0	001-108	0.503357157101228	-0.0125535329228838	0	0	0	354.358610914245	0	0	0
1303	FEL049_RAND_B_TGCAGATGTACGACTT	HQLQ	Pre treatment	0	001-108	0.284907400118449	-0.24969603372653	0	0	0	0	0	0	0
1304	FEL049_RAND_B_TGCAGGCAGGCCACCT	HQLQ	Pre treatment	0	001-108	0.783805715167764	-0.304853735940041	0	0	0	0	0	0	0
1305	FEL049_RAND_B_TGCAGGCAGTCCTACA	HQ	Pre treatment	0	001-108	0.188388282803224	0.631371115155121	0	0	0	0	0	0	0
1306	FEL049_RAND_B_TGCATCCTCTCGAACA	HQ	Pre treatment	0	001-108	0.0218298884856599	-0.381754468741668	0	0	0	0	0	0	0
1307	FEL049_RAND_B_TGCGACGTCTGCCTGT	HQLQ	Pre treatment	0	001-108	0.0460199224540039	-0.3667146366862	0	0	0	0	0	0	0
1308	FEL049_RAND_B_TGCGGCAGTATAGCTC	HQLQ	Pre treatment	0	001-108	1.14897620724982	-0.200379930173529	0	0	0	0	0	0	0
1309	FEL049_RAND_B_TGCTTCGGTACCCACG	HQ	Pre treatment	0	001-108	0.0424143424716341	1.43897473567018	0	263.560170786991	0	0	0	105.424068314796	52.7120341573981
1310	FEL049_RAND_B_TGGAACTGTATGCTTG	HQ	Pre treatment	0	001-108	0.875972861146416	-0.271829611284581	0	0	0	0	0	0	0
1311	FEL049_RAND_B_TGGAGGACAAGTACCT	HQ	Pre treatment	0	001-108	1.35606753126711	-0.306289210860761	0	0	0	0	0	0	0
1312	FEL049_RAND_B_TGGATGTCAAGACCTT	HQLQ	Pre treatment	0	001-108	1.16250845252598	-0.131956979652503	0	0	0	0	0	0	0
1313	FEL049_RAND_B_TGGCGTGAGGGCTGAT	HQ	Pre treatment	0	001-108	-0.460203652914973	0.436445752043823	195.045835771406	0	0	0	0	0	0
1314	FEL049_RAND_B_TGGGAGAAGGAGGCAG	HQ	Pre treatment	0	001-108	0.693672616962643	-0.0423280614092889	0	0	0	0	739.09830007391	0	0
1315	FEL049_RAND_B_TGGGATTTCAGGTAAA	HQ	Pre treatment	0	001-108	0.460972820517538	-0.102468366020225	0	0	0	0	0	0	0
1316	FEL049_RAND_B_TGGGCTGAGCACTTTG	HQLQ	Pre treatment	0	001-108	0.812004348241099	-0.0536654531122878	0	0	0	0	0	0	0
1317	FEL049_RAND_B_TGGTAGTCACATTACG	HQLQ	Pre treatment	0	001-108	0.247734246668303	-0.403885681953844	0	0	0	0	0	0	0
1318	FEL049_RAND_B_TGTAAGCGTGGAGAAA	HQLQ	Pre treatment	0	001-108	0.448085824790078	-0.104034989196664	0	0	0	0	0	0	0
1319	FEL049_RAND_B_TGTCAGACATTAGGCT	HQ	Pre treatment	0	001-108	-0.109742925771361	-0.23723609340203	0	0	0	0	0	0	0
1320	FEL049_RAND_B_TGTCAGAGTTGGCCTG	HQLQ	Pre treatment	0	001-108	0.158527421186443	0.033303584506328	0	0	0	0	0	0	0
1321	FEL049_RAND_B_TGTCCCAGTAACGATA	HQLQ	Pre treatment	0	001-108	0.272553162593119	-0.252430331642701	0	0	0	0	0	0	0
1322	FEL049_RAND_B_TGTGCGGAGGAGTATT	HQLQ	Pre treatment	0	001-108	0.381017515170029	-0.292246070053516	0	0	0	0	0	0	0
1323	FEL049_RAND_B_TGTGCGGTCTATACTC	HQLQ	Pre treatment	0	001-108	0.56152636779741	-0.123792440324086	0	0	0	0	0	0	0
1324	FEL049_RAND_B_TGTTACTAGTTTCTTC	HQLQ	Pre treatment	0	001-108	0.921560642364217	-0.0281701466281859	0	0	0	0	0	0	0
1325	FEL049_RAND_B_TGTTACTCAATCGCAT	HQ	Pre treatment	0	001-108	0.531131221360201	0.216288374074409	0	0	0	0	0	0	0
1326	FEL049_RAND_B_TGTTCATCAGAATCGG	HQ	Pre treatment	0	001-108	0.800079632959636	0.177992846383971	0	0	0	0	0	0	0
1327	FEL049_RAND_B_TGTTGGAGTAGCGCTC	HQ	Pre treatment	0	001-108	0.692539062336886	0.307845697333368	0	0	0	0	0	0	0
1328	FEL049_RAND_B_TGTTTGTAGTTATGGA	HQLQ	Pre treatment	0	001-108	0.24330470053521	-0.253724866315573	0	0	0	0	0	0	0
1329	FEL049_RAND_B_TTAATCCGTTACAGCT	HQLQ	Pre treatment	0	001-108	-0.381057828266869	-0.610035038124337	0	0	0	0	0	0	0
1330	FEL049_RAND_B_TTACCATTCAGGAGAC	HQLQ	Pre treatment	0	001-108	0.215504456931167	-0.335711215394381	0	0	0	0	0	0	0
1331	FEL049_RAND_B_TTACCGCCACTATCGA	HQ	Pre treatment	0	001-108	0.697790142333589	-0.0885310010911977	0	0	0	1124.85939257593	0	0	0
1332	FEL049_RAND_B_TTACCGCCAGTAGTGG	HQLQ	Pre treatment	0	001-108	0.659087033835729	-0.0570153691825994	0	0	0	0	0	0	0
1333	FEL049_RAND_B_TTACGCCTCCAGCACG	HQLQ	Pre treatment	0	001-108	0.418856900703567	-0.00651909171307663	0	0	0	0	0	0	0
1334	FEL049_RAND_B_TTACGTTCAGTCGAGA	HQLQ	Pre treatment	0	001-108	0.922105315540564	-0.185162173025532	0	0	0	642.260757867694	0	0	0
1335	FEL049_RAND_B_TTACTGTAGACTACCT	HQ	Pre treatment	0	001-108	-0.861985475515262	-0.086126887444751	0	329.86970146792	0	0	164.93485073396	0	0
1336	FEL049_RAND_B_TTACTGTCACAGCCAC	HQ	Pre treatment	0	001-108	-0.0268606108619643	-0.327607731002908	0	0	0	0	0	0	0
1337	FEL049_RAND_B_TTACTGTTCCGTGTCT	HQLQ	Pre treatment	0	001-108	-0.0464519241412874	-0.0862776271472996	0	0	0	0	0	0	0
1338	FEL049_RAND_B_TTAGGCATCGAACTCA	HQLQ	Pre treatment	0	001-108	0.709276810241563	-0.188673191332699	758.725341426404	0	0	1517.45068285281	0	0	0
1339	FEL049_RAND_B_TTAGGGTCATCCTCAC	HQLQ	Pre treatment	0	001-108	0.415941333473713	0.0705359160000737	0	0	0	0	0	0	0
1340	FEL049_RAND_B_TTAGTCTGTCAACACT	HQLQ	Pre treatment	0	001-108	0.275059482997053	-0.371718343077131	0	0	0	0	0	0	0
1341	FEL049_RAND_B_TTATTGCGTCCTCCAT	HQLQ	Pre treatment	0	001-108	0.958514013412512	-0.170071895258915	0	0	0	0	0	0	0
1342	FEL049_RAND_B_TTCAATCCAACCCTCT	HQ	Pre treatment	0	001-108	0.102503167136346	0.283759420181551	0	0	0	0	0	0	0
1343	FEL049_RAND_B_TTCCAATTCTCAGAAC	HQ	Pre treatment	0	001-108	-0.449561585592509	0.683303760860679	0	198.216055500496	0	198.216055500496	198.216055500496	0	0
1344	FEL049_RAND_B_TTCCGGTCAACGTATC	HQ	Pre treatment	0	001-108	0.0160023626230935	-0.246419210818493	0	0	0	0	0	0	0
1345	FEL049_RAND_B_TTCCGGTGTATCTCTT	HQLQ	Pre treatment	0	001-108	0.362723109251092	-0.11179344136747	0	0	0	0	0	0	0
1346	FEL049_RAND_B_TTCCTAATCCGCTTAC	HQ	Pre treatment	0	001-108	-0.0349605503397915	-0.548991399892661	0	0	0	0	0	0	0
1347	FEL049_RAND_B_TTCCTTCTCTCTATAC	HQ	Pre treatment	0	001-108	0.847749254617611	-0.570145479440046	0	0	0	449.640287769784	0	0	0
1348	FEL049_RAND_B_TTCGATTAGTAACGAT	HQLQ	Pre treatment	0	001-108	1.22074407171919	-0.117676911230587	0	0	0	0	0	0	0
1349	FEL049_RAND_B_TTCGCTGTCGTAGTCA	HQLQ	Pre treatment	0	001-108	0.525542031538762	-0.159721506291929	0	0	0	0	0	0	0
1350	FEL049_RAND_B_TTCGGTCAGCACCTGC	HQLQ	Pre treatment	0	001-108	0.0854391419536275	-0.302188111234132	0	0	0	0	0	0	0
1351	FEL049_RAND_B_TTCGGTCAGCGTCAGA	HQLQ	Pre treatment	0	001-108	0.321919911952022	-0.195736500217833	0	0	0	0	0	0	0
1352	FEL049_RAND_B_TTCTAACCAGTAACCT	HQLQ	Pre treatment	0	001-108	0.0757238504920848	-0.249665457758145	0	0	0	0	0	0	0
1353	FEL049_RAND_B_TTCTCTCAGATAGTCA	HQLQ	Pre treatment	0	001-108	0.488186016098814	0.0423356768638506	0	0	0	0	0	0	0
1354	FEL049_RAND_B_TTCTCTCAGGCTCTAT	HQLQ	Pre treatment	0	001-108	0.0859578440170824	-0.168575077443665	0	0	0	2544.52926208651	0	0	0
1355	FEL049_RAND_B_TTCTTCCCAGCTATTG	HQLQ	Pre treatment	0	001-108	1.3378006255384	-0.0571145963791653	0	0	0	0	0	0	0
1356	FEL049_RAND_B_TTCTTGAAGCACACCC	HQLQ	Pre treatment	0	001-108	0.402592286327658	-0.227620368993148	0	0	0	0	0	0	0
1357	FEL049_RAND_B_TTCTTGAAGCCTCACG	HQLQ	Pre treatment	0	001-108	0.299071789445885	-0.414647138224791	0	0	0	0	0	0	0
1358	FEL049_RAND_B_TTCTTGACACCATATG	HQLQ	Pre treatment	0	001-108	-0.0917905925725623	-0.354756562780866	0	0	0	638.569604086846	0	0	0
1359	FEL049_RAND_B_TTGCATTAGGACAACC	HQLQ	Pre treatment	0	001-108	0.645232285140279	-0.207853828960268	0	0	0	0	0	0	0
1360	FEL049_RAND_B_TTGCATTTCTATACGG	HQLQ	Pre treatment	0	001-108	0.260051722924327	-0.268572675671995	0	0	0	0	0	0	0
1361	FEL049_RAND_B_TTGCGTCAGAAGCCAC	HQLQ	Pre treatment	0	001-108	0.324335891650206	-0.223547043667836	0	0	0	0	0	0	0
1362	FEL049_RAND_B_TTGCGTCAGAGAGCCT	HQLQ	Pre treatment	0	001-108	0.187424541880567	-0.075084650065535	0	0	0	0	0	0	0
1363	FEL049_RAND_B_TTGCTGCAGTGACACG	HQLQ	Pre treatment	0	001-108	-0.0191976356923385	-0.331666751079528	0	0	0	0	0	0	0
1364	FEL049_RAND_B_TTGGATGAGAGGTTTA	HQ	Pre treatment	0	001-108	-0.196029831563088	0.916946938674638	0	0	0	0	0	0	0
1365	FEL049_RAND_B_TTGGGTAAGTAACGTA	HQLQ	Pre treatment	0	001-108	0.953981905582868	-0.227381291598367	0	1177.85630153121	0	0	0	0	0
1366	FEL049_RAND_B_TTGGGTATCTCTCCGA	HQLQ	Pre treatment	0	001-108	0.207359275227154	-0.529027947823067	0	0	0	0	0	0	0
1367	FEL049_RAND_B_TTGGTTTAGCTATCCA	HQLQ	Pre treatment	0	001-108	0.999657980331262	-0.193502560788861	0	0	0	0	0	0	0
1368	FEL049_RAND_B_TTGTGGATCTCATGCC	HQLQ	Pre treatment	0	001-108	0.329922447985888	-0.186989891370687	0	0	0	0	0	0	0
1369	FEL049_RAND_B_TTGTTCATCCTTATAC	HQLQ	Pre treatment	0	001-108	-0.41403443900925	-0.96344579706065	0	504.795557799091	0	0	0	0	0
1370	FEL049_RAND_B_TTGTTGTGTTTGGCTA	HQLQ	Pre treatment	0	001-108	0.43592378592896	-0.281583339685822	0	0	0	0	0	0	0
1371	FEL049_RAND_B_TTGTTTGCACTTCAAG	HQ	Pre treatment	0	001-108	0.67583945335982	-0.309399990764514	0	0	0	0	0	0	0
1372	FEL049_RAND_B_TTTACGTCAGGTGTTT	HQLQ	Pre treatment	0	001-108	0.320413678616787	-0.248542229189709	0	0	0	0	0	0	0
1373	FEL049_RAND_B_TTTACGTTCCTGTAAG	HQ	Pre treatment	0	001-108	-0.226259200365058	0.780259697227862	0	0	0	0	0	0	0
1374	FEL049_RAND_B_TTTATGCGTCTCACAA	HQLQ	Pre treatment	0	001-108	0.578575195772992	-0.221154542835547	1076.42626480086	0	0	0	0	0	0
1375	FEL049_RAND_B_TTTCATGAGAGCAACC	HQLQ	Pre treatment	0	001-108	0.0576968285349335	-0.25076575939885	0	0	0	0	0	0	0
1376	FEL049_RAND_B_TTTCGATCAACTCCAA	HQLQ	Pre treatment	0	001-108	-0.149181712505439	-0.282710103659987	0	0	0	0	0	0	0
1377	FEL049_RAND_B_TTTGATCAGGACAGTC	HQLQ	Pre treatment	0	001-108	0.286900659944189	-0.425823398472815	0	0	0	0	0	0	0
1378	FEL049_RAND_C_AAGCCATGTGCCTATA	HQLQ	Post treatment	180	001-108	0.422362778833088	-0.818719195219991	651.890482398957	0	0	0	0	0	0
1379	FEL049_RAND_C_ACATCCCCATCGTGCG	HQLQ	Post treatment	180	001-108	0.29291513317861	-0.365808541978373	1510.57401812689	0	0	0	0	0	0
1380	FEL049_RAND_C_ACCCTTGGTCACTTAG	HQLQ	Post treatment	180	001-108	0.206614657735494	-0.198075219877756	0	0	0	0	0	0	0
1381	FEL049_RAND_C_ACTATTCGTCTGGTTA	HQ	Post treatment	180	001-108	0.140994330267936	0.0912638384640512	0	0	278.396436525612	0	0	0	0
1382	FEL049_RAND_C_AGAGAGCAGCACACCC	HQLQ	Post treatment	180	001-108	-0.525779985074249	-1.1458553134476	0	0	0	581.057524694945	0	0	0
1383	FEL049_RAND_C_CAGTTAGGTCAAATCC	HQLQ	Post treatment	180	001-108	-1.09854200269494	-0.970306279148035	0	0	0	0	0	0	0
1384	FEL049_RAND_C_CATAAGCGTTAGTCGT	HQLQ	Post treatment	180	001-108	0.294332772620362	-0.322258858137932	0	0	0	0	0	0	0
1385	FEL049_RAND_C_CATCAAGGTAGGTGCA	HQLQ	Post treatment	180	001-108	0.25099044994752	-0.784207182628813	0	0	0	0	0	0	0
1386	FEL049_RAND_C_CGATGCGCACAAAGCG	HQLQ	Post treatment	180	001-108	-0.174258108854064	-1.18162420263891	0	0	0	0	0	0	0
1387	FEL049_RAND_C_CTCAATTTCGTCCTTG	HQLQ	Post treatment	180	001-108	-0.392179426905495	-1.04904406151651	0	0	0	0	0	0	0
1388	FEL049_RAND_C_CTCCGATTCAGCTTGA	HQLQ	Post treatment	180	001-108	0.410424460865917	-0.8070542841459	0	0	0	0	0	0	0
1389	FEL049_RAND_C_CTGAGGCCAATCGCAT	HQ	Post treatment	180	001-108	-1.77797808176394	-1.2649904096331	322.476620445018	0	0	0	0	0	0
1390	FEL049_RAND_C_CTGATCCAGCACCAGA	HQ	Post treatment	180	001-108	0.127682372359088	0.0649016442320466	257.599175682638	0	0	0	257.599175682638	0	0
1391	FEL049_RAND_C_CTTAGGATCTCCGTGT	HQLQ	Post treatment	180	001-108	0.336028347404486	-0.355809128806839	0	0	0	0	0	0	0
1392	FEL049_RAND_C_GATCGTACAGGTGACA	HQLQ	Post treatment	180	001-108	0.228793911687321	-0.190092699355573	0	0	0	0	0	0	0
1393	FEL049_RAND_C_GCTTTCGCAAGGCAAC	HQLQ	Post treatment	180	001-108	0.401181764027151	-0.281802724512258	0	0	0	1200.48019207683	0	0	0
1394	FEL049_RAND_C_GGAACCCAGTGTAGTA	HQLQ	Post treatment	180	001-108	0.0283274195943637	-0.742466403275663	0	0	0	0	0	0	0
1395	FEL049_RAND_C_GTTTACTGTGCGACAA	HQLQ	Post treatment	180	001-108	0.532517613289241	-0.505332471152769	0	0	0	0	0	0	0
1396	FEL049_RAND_C_TACCGGGTCCACTAGA	HQLQ	Post treatment	180	001-108	1.09745089179236	-0.395889789557311	0	0	0	0	0	0	0
1397	FEL049_RAND_C_TACGGTAGTAGCGCCT	HQLQ	Post treatment	180	001-108	0.0995165554633485	-0.562634895352343	0	0	0	0	0	0	0
1398	FEL049_RAND_C_TCAAGACCAGTTTCGA	HQLQ	Post treatment	180	001-108	0.273573668696979	-0.515145994846335	0	0	0	0	0	0	0
1399	FEL049_RAND_C_TGAATGCGTGGTTTAC	HQLQ	Post treatment	180	001-108	0.493318199760597	-0.938862863392417	808.407437348424	0	0	0	0	0	0
1400	FEL051_RAND_A_AAACCCAGTCCGTTTC	HQLQ	Pre treatment	0	001-160	0.854901833349917	-0.276836631639087	0	0	0	0	0	0	0
1401	FEL051_RAND_A_AAACCCATCACAGAGG	HQ	Pre treatment	0	001-160	0.119517213280528	0.353766079172262	595.770032767352	0	0	297.885016383676	595.770032767352	0	0
1402	FEL051_RAND_A_AAACGAAAGTTTGCTG	HQLQ	Pre treatment	0	001-160	0.284946242716465	-0.440856231411173	0	0	0	0	0	0	0
1403	FEL051_RAND_A_AAACGCTCATCGAACT	HQ	Pre treatment	0	001-160	0.90884818249432	-0.0885700987394211	0	0	0	0	0	0	0
1404	FEL051_RAND_A_AAAGGTAAGCTCCACG	HQLQ	Pre treatment	0	001-160	0.148446739149043	-0.373856723271397	0	0	0	0	0	0	0
1405	FEL051_RAND_A_AAAGTCCTCACCCTCA	HQLQ	Pre treatment	0	001-160	0.397306389113122	-0.631699833180892	0	0	0	0	0	0	0
1406	FEL051_RAND_A_AACAAAGTCTACTATC	HQLQ	Pre treatment	0	001-160	0.946636199046675	-0.503785611268257	0	0	0	0	0	0	0
1407	FEL051_RAND_A_AACAACCTCAAACGTC	HQ	Pre treatment	0	001-160	0.530465505202537	0.733734464478216	186.046511627907	0	0	0	186.046511627907	0	0
1408	FEL051_RAND_A_AACAGGGTCGCCGAGT	HQLQ	Pre treatment	0	001-160	0.323071242070255	-0.265616645135736	0	0	0	0	0	0	0
1409	FEL051_RAND_A_AACCATGCAATTGCCA	HQ	Pre treatment	0	001-160	-0.427340014900327	1.16514446346135	243.052742445111	0	0	0	0	0	0
1410	FEL051_RAND_A_AACCCAACAACCTAAC	HQLQ	Pre treatment	0	001-160	0.169778827408206	-0.310360309075441	0	0	0	0	0	0	0
1411	FEL051_RAND_A_AACCTGAGTCCCAAAT	HQLQ	Pre treatment	0	001-160	0.484124911456631	-0.120654866860541	0	0	0	0	0	0	0
1412	FEL051_RAND_A_AACCTTTCACGTAGTT	HQ	Pre treatment	0	001-160	-0.0057348531293486	0.851115364640934	0	0	0	0	183.992640294388	0	0
1413	FEL051_RAND_A_AACGAAAAGACCCTTA	HQLQ	Pre treatment	0	001-160	1.04113795668344	-0.245057490333282	0	0	0	0	0	0	0
1414	FEL051_RAND_A_AACGAAATCGTGGAAG	HQ	Pre treatment	0	001-160	0.66891318389619	0.657235800472297	0	0	0	0	0	0	0
1415	FEL051_RAND_A_AAGCGAGAGTTCGCAT	HQ	Pre treatment	0	001-160	0.160113424185054	0.843972198663478	402.982067298005	0	0	0	0	0	0
1416	FEL051_RAND_A_AAGCGAGGTACTCGAT	HQ	Pre treatment	0	001-160	0.27898409591327	0.661921185314843	220.215811495265	0	0	0	0	0	0
1417	FEL051_RAND_A_AAGGAATCATCTGGGC	HQ	Pre treatment	0	001-160	-0.537808792516918	-0.927067663708893	0	0	0	0	0	0	0
1418	FEL051_RAND_A_AAGGTAATCTTCGTAT	HQLQ	Pre treatment	0	001-160	0.23159146356604	-0.496133828052234	0	0	0	0	0	0	0
1419	FEL051_RAND_A_AAGTACCTCAGTCATG	HQ	Pre treatment	0	001-160	1.34708691438647	-0.187642686607985	0	0	0	0	0	0	0
1420	FEL051_RAND_A_AAGTCGTGTGAGGCAT	HQ	Pre treatment	0	001-160	0.888824590991223	0.184191674531598	0	0	0	0	0	0	0
1421	FEL051_RAND_A_AAGTCGTTCCTATTTG	HQ	Pre treatment	0	001-160	-0.16361898595828	-0.431355039024922	0	0	0	0	0	0	0
1422	FEL051_RAND_A_AAGTGAATCGCAGTCG	HQ	Pre treatment	0	001-160	0.0754104977817371	1.18290377191233	0	0	0	0	0	0	0
1423	FEL051_RAND_A_AATCGTGAGATAACGT	HQ	Pre treatment	0	001-160	-0.867664615366362	-3.39756429291547	0	0	0	0	0	0	0
1424	FEL051_RAND_A_AATCGTGCAACACGAG	HQ	Pre treatment	0	001-160	0.405908546754276	0.666992386635165	0	0	0	0	0	0	0
1425	FEL051_RAND_A_AATCGTGGTCACTCGG	HQLQ	Pre treatment	0	001-160	0.475345228936655	-0.214568268459111	0	0	0	0	0	0	0
1426	FEL051_RAND_A_AATGAAGGTCGAATGG	HQ	Pre treatment	0	001-160	-0.148612833190637	0.127259898060864	0	0	0	0	0	0	0
1427	FEL051_RAND_A_AATGGAAAGTGGAAAG	HQ	Pre treatment	0	001-160	0.756002875089522	-0.374641305913341	444.247001332741	0	0	0	0	0	0
1428	FEL051_RAND_A_AATGGAACACTGTCGG	HQLQ	Pre treatment	0	001-160	0.213527818112062	-0.163105774453823	0	0	0	0	0	0	0
1429	FEL051_RAND_A_AATGGCTGTCACGTGC	HQ	Pre treatment	0	001-160	0.749448608907874	0.184428603862226	0	0	0	680.272108843537	0	0	0
1430	FEL051_RAND_A_ACAACCACAAGTAGTA	HQLQ	Pre treatment	0	001-160	0.280088055555993	-0.307317007765394	0	0	0	0	0	0	0
1431	FEL051_RAND_A_ACAAGCTAGAGATTCA	HQ	Pre treatment	0	001-160	0.215935435468765	-0.369763780080197	0	0	0	0	0	0	0
1432	FEL051_RAND_A_ACACAGTGTCCGAAGA	HQLQ	Pre treatment	0	001-160	0.193030697679046	0.103930265802154	0	0	0	0	0	0	0
1433	FEL051_RAND_A_ACACTGAAGCCTTTGA	HQ	Pre treatment	0	001-160	0.416862425833256	-0.238159065035324	0	0	0	0	0	0	0
1434	FEL051_RAND_A_ACACTGAGTTGGCTAT	HQ	Pre treatment	0	001-160	-0.184524168518102	0.217339839220451	46.1446172304001	0	0	969.036961838402	0	0	0
1435	FEL051_RAND_A_ACAGAAAAGTAAATGC	HQ	Pre treatment	0	001-160	0.365891571274368	0.00232090382863404	0	0	0	0	0	0	0
1436	FEL051_RAND_A_ACAGAAACAAAGCACG	HQ	Pre treatment	0	001-160	0.44124763884633	-0.143788902064005	0	0	0	0	0	0	0
1437	FEL051_RAND_A_ACATCGAAGTCATAGA	HQLQ	Pre treatment	0	001-160	0.718440558442428	-0.170348164359793	0	0	0	0	0	0	0
1438	FEL051_RAND_A_ACATGCAGTGTGGTCC	HQ	Pre treatment	0	001-160	-0.0764130836013823	0.329129248803265	0	0	0	0	0	0	0
1439	FEL051_RAND_A_ACCAAACAGTTTCGGT	HQ	Pre treatment	0	001-160	0.441563145209978	0.351983415873395	0	0	0	0	0	0	140.745953553835
1440	FEL051_RAND_A_ACCAACAAGACGACTG	HQLQ	Pre treatment	0	001-160	0.610284132526554	-0.578853430946121	0	0	609.384521633151	0	0	0	0
1441	FEL051_RAND_A_ACCACAAGTTCAAAGA	HQ	Pre treatment	0	001-160	-0.826046623396869	-3.4115218056927	0	0	0	0	0	0	0
1442	FEL051_RAND_A_ACCCAAACAGCTCCTT	HQLQ	Pre treatment	0	001-160	0.377879238827424	-0.269400564505531	0	0	0	0	0	0	0
1443	FEL051_RAND_A_ACCCAAATCGTGGCGT	HQLQ	Pre treatment	0	001-160	0.0739203840027603	-0.350875891407339	0	0	0	0	0	0	0
1444	FEL051_RAND_A_ACCCAAATCTGTAAGC	HQ	Pre treatment	0	001-160	0.255071051854189	0.24327239205913	270.489586150933	0	0	0	0	0	0
1445	FEL051_RAND_A_ACCCTCACACAGCATT	HQLQ	Pre treatment	0	001-160	0.0219605261878232	-0.409935277874967	0	0	0	0	0	0	0
1446	FEL051_RAND_A_ACGATCATCAATCAGC	HQLQ	Pre treatment	0	001-160	0.217030117070904	-0.357099318610899	517.330574236937	0	0	0	0	0	0
1447	FEL051_RAND_A_ACGCACGCAAGCGATG	HQ	Pre treatment	0	001-160	0.714534455258927	-0.405199797363073	0	0	0	0	0	0	0
1448	FEL051_RAND_A_ACGGAAGTCGCATGAT	HQ	Pre treatment	0	001-160	0.210063664139485	0.381877108439614	0	0	0	0	0	0	0
1449	FEL051_RAND_A_ACGGTCGTCTTTGCAT	HQ	Pre treatment	0	001-160	-0.013921747363075	1.10470192467776	0	0	0	0	0	0	0
1450	FEL051_RAND_A_ACGTAACTCGGAGTAG	HQLQ	Pre treatment	0	001-160	0.21630821716071	-0.31157226708117	0	0	0	564.015792442188	564.015792442188	0	0
1451	FEL051_RAND_A_ACGTACATCAGTGCGC	HQLQ	Pre treatment	0	001-160	0.803034920527398	-0.18955051704837	0	0	0	0	0	0	0
1452	FEL051_RAND_A_ACGTAGTAGAATAGTC	HQ	Pre treatment	0	001-160	0.0487747616197629	0.307238258689229	0	0	0	0	0	0	0
1453	FEL051_RAND_A_ACTATTCAGAGTTCGG	HQLQ	Pre treatment	0	001-160	0.509907501270043	-0.330325069452414	0	0	0	0	0	778.210116731518	0
1454	FEL051_RAND_A_ACTCTCGGTTCTTAGG	HQ	Pre treatment	0	001-160	-0.709822039163554	-0.745540512973488	0	0	0	0	0	0	0
1455	FEL051_RAND_A_ACTGATGCATGATAGA	HQ	Pre treatment	0	001-160	-0.835373074161913	-3.27510747270732	184.96254508462	0	0	0	0	0	0
1456	FEL051_RAND_A_ACTGATGTCCTTATCA	HQ	Pre treatment	0	001-160	-0.187625995403184	0.838323195861021	0	0	0	366.703337000367	0	0	0
1457	FEL051_RAND_A_ACTGCAACATAGCTGT	HQLQ	Pre treatment	0	001-160	0.497469806093596	-0.134381489005121	0	0	0	0	0	0	0
1458	FEL051_RAND_A_ACTGCAATCGATGCAT	HQLQ	Pre treatment	0	001-160	0.747280504078716	-0.24087162042785	0	0	0	0	0	0	0
1459	FEL051_RAND_A_ACTGTCCCACACCTGG	HQ	Pre treatment	0	001-160	0.255527776181776	0.474000990480853	0	0	0	0	0	0	0
1460	FEL051_RAND_A_ACTGTGACATCAGTCA	HQLQ	Pre treatment	0	001-160	0.359015038056627	-0.36220171857604	0	0	0	0	0	0	0
1461	FEL051_RAND_A_ACTTAGGGTCTCTCAC	HQ	Pre treatment	0	001-160	-0.0545215907751551	0.972647572102696	119.118522930316	0	0	0	0	0	0
1462	FEL051_RAND_A_ACTTCCGCATAGGTTC	HQ	Pre treatment	0	001-160	-0.0210496843531467	0.789392197076022	0	0	0	0	0	0	0
1463	FEL051_RAND_A_ACTTTCAGTTCATCTT	HQ	Pre treatment	0	001-160	-0.540881659791877	0.79064454879304	0	0	66.4319404769813	0	0	0	0
1464	FEL051_RAND_A_ACTTTGTGTTCCTACC	HQ	Pre treatment	0	001-160	0.914166478071464	0.10963281934917	0	0	0	0	0	0	0
1465	FEL051_RAND_A_AGAAATGCATTGACCA	HQ	Pre treatment	0	001-160	0.0682196442102671	-0.595527345254949	0	0	0	0	0	0	0
1466	FEL051_RAND_A_AGAACAAAGGGTTTCT	HQ	Pre treatment	0	001-160	0.0527255470988567	0.675737248497308	0	0	0	0	0	0	0
1467	FEL051_RAND_A_AGAACAACAATGAGCG	HQLQ	Pre treatment	0	001-160	0.765616901500055	-0.19793655947615	0	0	0	0	0	0	0
1468	FEL051_RAND_A_AGAACCTTCTCATGCC	HQ	Pre treatment	0	001-160	0.29484544456942	-0.496242409127418	0	0	0	0	0	0	0
1469	FEL051_RAND_A_AGAAGTAAGCGCTGCT	HQLQ	Pre treatment	0	001-160	0.25839897928152	-0.483187800919201	0	0	0	0	0	0	1149.42528735632
1470	FEL051_RAND_A_AGAAGTACATCCAATG	HQ	Pre treatment	0	001-160	-0.0333025007301993	0.13105275095422	0	0	0	264.550264550265	264.550264550265	0	0
1471	FEL051_RAND_A_AGACAAAAGAACTGAT	HQLQ	Pre treatment	0	001-160	-0.355997305439129	-0.995010785282595	0	0	0	0	0	0	0
1472	FEL051_RAND_A_AGACAAACATATACCG	HQ	Pre treatment	0	001-160	-0.86328690863161	-3.36068917215697	74.0137665605803	0	0	0	0	0	74.0137665605803
1473	FEL051_RAND_A_AGACAAAGTTATCTGG	HQ	Pre treatment	0	001-160	-0.869967539238473	-3.40105332405964	0	0	0	0	155.351871990057	0	0
1474	FEL051_RAND_A_AGACAAATCCGCAACG	HQ	Pre treatment	0	001-160	-0.163522983790712	0.220209345765053	0	51.2531392547794	0	0	102.506278509559	0	0
1475	FEL051_RAND_A_AGACACTGTGACATCT	HQ	Pre treatment	0	001-160	-0.00716308870701227	0.23875201329839	108.613011838818	0	0	0	0	0	0
1476	FEL051_RAND_A_AGACAGGCACACAGCC	HQ	Pre treatment	0	001-160	1.10880304865784	0.0960641084224747	0	0	0	0	0	0	0
1477	FEL051_RAND_A_AGACAGGGTTTACCTT	HQ	Pre treatment	0	001-160	0.163355977591694	0.189152150805284	0	0	0	0	0	0	0
1478	FEL051_RAND_A_AGACCATGTCGTGCCA	HQ	Pre treatment	0	001-160	-0.521134052183639	-0.72508647678658	0	0	0	0	0	0	0
1479	FEL051_RAND_A_AGACCCGGTCTACAAC	HQ	Pre treatment	0	001-160	-0.0199705187430683	0.464806267975324	104.733975701718	0	0	314.201927105153	0	0	0
1480	FEL051_RAND_A_AGACTCAAGAGCATCG	HQLQ	Pre treatment	0	001-160	0.35691005752419	-0.534365483801382	0	0	0	0	0	0	0
1481	FEL051_RAND_A_AGATGAATCGCGTTTC	HQ	Pre treatment	0	001-160	0.400809817898785	-0.0377630048906505	0	0	0	0	0	0	0
1482	FEL051_RAND_A_AGCATCAGTGTAGGAC	HQ	Pre treatment	0	001-160	0.301608915770529	0.0236916226943535	0	0	0	0	0	0	0
1483	FEL051_RAND_A_AGCCAATAGCTTAAGA	HQ	Pre treatment	0	001-160	-0.23539944283102	0.954668416550745	0	0	0	109.613065877453	0	0	0
1484	FEL051_RAND_A_AGCCAATTCGCACGAC	HQLQ	Pre treatment	0	001-160	0.214635575906996	-0.313999277809503	0	0	0	0	0	0	0
1485	FEL051_RAND_A_AGCGATTTCCTTATGT	HQLQ	Pre treatment	0	001-160	0.208177007100064	-0.238181212628616	0	0	0	0	0	0	0
1486	FEL051_RAND_A_AGCGCCAAGCATGCGA	HQLQ	Pre treatment	0	001-160	0.656830161661502	-0.495524191264646	1283.69704749679	0	0	0	0	0	0
1487	FEL051_RAND_A_AGCGCCACAGGTTTAC	HQ	Pre treatment	0	001-160	-0.895196108635979	-3.45736751572448	0	0	0	0	0	0	0
1488	FEL051_RAND_A_AGCGCCAGTTTCGTTT	HQ	Pre treatment	0	001-160	0.33372538264165	0.128195261297936	0	0	0	0	0	0	0
1489	FEL051_RAND_A_AGCGCCATCTCATTGT	HQ	Pre treatment	0	001-160	0.859096078381953	-0.226071081930718	0	0	0	0	0	0	0
1490	FEL051_RAND_A_AGCGCTGCACATCCCT	HQ	Pre treatment	0	001-160	-0.260250391294351	1.1304161702798	73.6756796581448	73.6756796581448	0	73.6756796581448	0	0	0
1491	FEL051_RAND_A_AGCGCTGCACTCATAG	HQLQ	Pre treatment	0	001-160	1.30969033761974	-0.103782908482644	0	0	0	0	0	0	0
1492	FEL051_RAND_A_AGCGCTGGTCGGTGAA	HQ	Pre treatment	0	001-160	0.364190974777554	-0.476992844838058	0	0	0	0	0	0	0
1493	FEL051_RAND_A_AGCGTCGCAACAACAA	HQLQ	Pre treatment	0	001-160	0.190246438756789	-0.207884359919708	0	0	0	0	0	0	0
1494	FEL051_RAND_A_AGCGTCGCAAGACTGG	HQ	Pre treatment	0	001-160	-0.876307006076677	-3.3925966331507	0	0	0	0	0	0	0
1495	FEL051_RAND_A_AGCTACACACTCTAGA	HQ	Pre treatment	0	001-160	0.061137935442589	-0.0635977514952738	0	0	0	0	0	0	0
1496	FEL051_RAND_A_AGCTACATCACTCACC	HQ	Pre treatment	0	001-160	0.154078218071898	0.49678337328344	0	0	0	0	0	0	0
1497	FEL051_RAND_A_AGCTACATCTGGACCG	HQLQ	Pre treatment	0	001-160	1.16080651450055	0.0828320844993022	0	0	0	0	0	0	0
1498	FEL051_RAND_A_AGCTCAAGTTTCACAG	HQLQ	Pre treatment	0	001-160	0.583291356449762	-0.0412639000677915	0	0	0	0	0	0	0
1499	FEL051_RAND_A_AGCTCAATCGTGGCGT	HQ	Pre treatment	0	001-160	-0.871077885795588	-3.40523820382607	0	0	0	0	0	0	0
1500	FEL051_RAND_A_AGCTTCCCATGGCTAT	HQ	Pre treatment	0	001-160	-0.270660092352221	1.34207472195715	56.6379700951518	0	0	0	0	0	0
1501	FEL051_RAND_A_AGCTTCCGTTTACGAC	HQ	Pre treatment	0	001-160	-0.196153049814393	-0.525028339089958	462.748727441	0	0	0	0	0	0
1502	FEL051_RAND_A_AGCTTCCTCTAACACG	HQ	Pre treatment	0	001-160	-0.881282478627	-3.41032861235665	0	0	0	0	0	0	0
1503	FEL051_RAND_A_AGGAAATGTACTGTTG	HQ	Pre treatment	0	001-160	1.14230037159507	0.0249751158371152	0	0	0	0	0	0	0
1504	FEL051_RAND_A_AGGACTTAGGGTTAAT	HQLQ	Pre treatment	0	001-160	1.3601400153189	-0.0577174958227596	0	0	0	0	0	0	0
1505	FEL051_RAND_A_AGGATAAAGGTTTACC	HQLQ	Pre treatment	0	001-160	1.16954437974054	0.0225436238102296	0	0	0	0	0	0	0
1506	FEL051_RAND_A_AGGATAACACATAGCT	HQ	Pre treatment	0	001-160	0.145195898963514	0.201732269540983	0	0	0	0	0	0	0
1507	FEL051_RAND_A_AGGATAACATCAGCTA	HQLQ	Pre treatment	0	001-160	-0.166273329532647	-0.659339049195377	0	0	0	0	0	0	0
1508	FEL051_RAND_A_AGGCATTTCAGTAGGG	HQ	Pre treatment	0	001-160	-0.896835455091193	-3.37907686562894	0	0	0	0	0	0	0
1509	FEL051_RAND_A_AGGGAGTTCGAACCTA	HQLQ	Pre treatment	0	001-160	0.436019743485462	-0.092990582549834	0	0	0	0	0	0	0
1510	FEL051_RAND_A_AGGGCCTGTCCCGGTA	HQ	Pre treatment	0	001-160	-0.864576393261706	-3.38652688795703	0	0	0	0	0	0	0
1511	FEL051_RAND_A_AGGGCTCCACTTGAAC	HQ	Pre treatment	0	001-160	0.580884209144586	-0.10638509795053	0	0	0	0	0	0	0
1512	FEL051_RAND_A_AGGTAGGCAAGGAGTC	HQ	Pre treatment	0	001-160	-0.0589642546105759	-0.455255535274845	0	0	0	0	0	0	0
1513	FEL051_RAND_A_AGGTCATTCCCGTTGT	HQ	Pre treatment	0	001-160	0.0091956185159471	0.335610738280899	169.808116827984	0	0	0	0	0	0
1514	FEL051_RAND_A_AGGTCTACAGTCTACA	HQLQ	Pre treatment	0	001-160	-0.272396693581602	-0.320234690178251	0	0	0	0	0	0	0
1515	FEL051_RAND_A_AGGTGTTTCAGAACCT	HQ	Pre treatment	0	001-160	-0.851958413958839	-3.36613534353596	0	0	0	0	0	0	0
1516	FEL051_RAND_A_AGTAACCCAAGCGCTC	HQLQ	Pre treatment	0	001-160	0.0502284714604755	-0.625070980407703	0	0	0	0	0	0	0
1517	FEL051_RAND_A_AGTCAACAGATCACTC	HQ	Pre treatment	0	001-160	0.324212630386546	0.270107974445873	446.229361892012	0	0	0	0	0	0
1518	FEL051_RAND_A_AGTCAACCAGTATACC	HQ	Pre treatment	0	001-160	0.973138170074457	-0.0706212507667054	0	0	0	0	0	0	0
1519	FEL051_RAND_A_AGTCTCCAGACCAACG	HQLQ	Pre treatment	0	001-160	0.848876694477263	-0.666731884668523	0	0	0	0	0	0	0
1520	FEL051_RAND_A_AGTCTCCTCTTTACAC	HQLQ	Pre treatment	0	001-160	0.61606248730725	-0.20192618749989	0	0	0	0	0	0	0
1521	FEL051_RAND_A_AGTGACTGTCGTATTG	HQLQ	Pre treatment	0	001-160	0.95063786697773	-0.185648064036528	0	0	0	0	0	0	0
1522	FEL051_RAND_A_AGTGACTTCTACCAGA	HQLQ	Pre treatment	0	001-160	0.400592545896403	-0.265072189308367	0	0	0	0	0	0	0
1523	FEL051_RAND_A_AGTGCCGCAGCACGAA	HQLQ	Pre treatment	0	001-160	0.21169978422468	-0.16916789096306	0	0	0	0	0	0	0
1524	FEL051_RAND_A_AGTTAGCCAAAGTATG	HQLQ	Pre treatment	0	001-160	0.727646407440252	-0.0969685396311261	0	0	0	0	0	0	0
1525	FEL051_RAND_A_AGTTAGCCAGTCGCTG	HQ	Pre treatment	0	001-160	0.290082552313593	-0.25634938137137	0	0	0	0	0	0	0
1526	FEL051_RAND_A_AGTTCGACATCGCTGG	HQLQ	Pre treatment	0	001-160	0.780039695316609	0.0797580473534496	0	0	0	0	0	0	0
1527	FEL051_RAND_A_ATACCGATCAGTCATG	HQ	Pre treatment	0	001-160	0.109819196763301	0.157639484581598	0	0	0	0	0	0	0
1528	FEL051_RAND_A_ATACCTTTCGCCACTT	HQ	Pre treatment	0	001-160	0.33189852502608	0.499331523714832	0	0	0	0	0	0	0
1529	FEL051_RAND_A_ATACTTCTCAGCATTG	HQLQ	Pre treatment	0	001-160	0.213772784210641	-0.323762112620721	0	0	0	0	0	0	0
1530	FEL051_RAND_A_ATAGACCGTCTACATG	HQLQ	Pre treatment	0	001-160	0.804875131059882	-0.154423501626039	744.601638123604	0	0	744.601638123604	0	0	0
1531	FEL051_RAND_A_ATAGAGACACGATTCA	HQ	Pre treatment	0	001-160	-0.132427575322264	0.177153844117107	0	0	0	1643.11534669734	0	0	0
1532	FEL051_RAND_A_ATCACGAAGTAACAGT	HQLQ	Pre treatment	0	001-160	0.653857641779891	0.0415608357690494	0	0	0	0	0	0	0
1533	FEL051_RAND_A_ATCAGGTTCTCCAATT	HQ	Pre treatment	0	001-160	0.183692414075097	-0.0342692449215888	0	48.5625485625486	0	0	0	0	0
1534	FEL051_RAND_A_ATCATTCGTGAGATAT	HQLQ	Pre treatment	0	001-160	0.265826144706451	-0.292317526221446	0	0	0	0	0	0	0
1535	FEL051_RAND_A_ATCCATTGTCCTGTTC	HQ	Pre treatment	0	001-160	0.250510158021221	-0.182173186415304	0	0	0	0	0	0	0
1536	FEL051_RAND_A_ATCCATTGTTGGGTAG	HQ	Pre treatment	0	001-160	0.516878663190588	0.567218840653405	0	0	0	257.864878803507	0	0	0
1537	FEL051_RAND_A_ATCCGTCGTGTGTACT	HQLQ	Pre treatment	0	001-160	1.11660399519891	-0.180137630340755	0	0	0	0	0	0	0
1538	FEL051_RAND_A_ATCCTATAGCTGTTAC	HQ	Pre treatment	0	001-160	-0.842954926123433	-0.884669727264613	0	0	0	0	0	0	0
1539	FEL051_RAND_A_ATCCTATCATCACAGT	HQ	Pre treatment	0	001-160	0.322627383671986	0.761883944756245	0	0	0	165.125495376486	0	0	0
1540	FEL051_RAND_A_ATCCTATGTACGCGTC	HQLQ	Pre treatment	0	001-160	0.0730527838311926	-0.0683455056301485	0	0	0	0	0	0	0
1541	FEL051_RAND_A_ATCGCCTTCCGTGCGA	HQLQ	Pre treatment	0	001-160	0.222743983199371	-0.265356543296902	0	0	0	1879.6992481203	0	0	0
1542	FEL051_RAND_A_ATCTTCATCCTAGCGG	HQLQ	Pre treatment	0	001-160	0.209560901970269	-0.21373459893001	0	0	0	0	0	0	0
1543	FEL051_RAND_A_ATGAGGGAGGTGGGTT	HQLQ	Pre treatment	0	001-160	0.750911863684499	-0.125592958713216	0	0	0	0	0	0	0
1544	FEL051_RAND_A_ATGAGGGGTCTCTCAC	HQLQ	Pre treatment	0	001-160	-0.509753717085777	-0.58116935302076	0	0	0	0	0	0	0
1545	FEL051_RAND_A_ATGCCTCAGACAACAT	HQLQ	Pre treatment	0	001-160	1.2402484999714	-0.124525638956368	0	0	0	0	0	0	0
1546	FEL051_RAND_A_ATGCGATAGGGCGAGA	HQLQ	Pre treatment	0	001-160	1.04543683792723	-0.157170494484625	0	0	0	0	0	0	0
1547	FEL051_RAND_A_ATGGATCTCACAGTGT	HQLQ	Pre treatment	0	001-160	1.15276013146045	-0.0918983934623401	0	0	0	0	0	0	0
1548	FEL051_RAND_A_ATGGATCTCGATACAC	HQLQ	Pre treatment	0	001-160	1.06710845141563	-0.0867326470914964	0	0	0	0	0	0	0
1549	FEL051_RAND_A_ATGGGTTAGCCAAGCA	HQ	Pre treatment	0	001-160	0.417270095757804	0.439839052379574	0	0	0	0	0	0	0
1550	FEL051_RAND_A_ATTATCCAGCGTCTGC	HQ	Pre treatment	0	001-160	-0.726716346400995	-3.29813518684906	0	0	0	0	0	0	0
1551	FEL051_RAND_A_ATTCACTAGGGCAACT	HQ	Pre treatment	0	001-160	-0.540916106649377	0.399907923980793	0	0	0	0	0	0	0
1552	FEL051_RAND_A_ATTCCATTCGAACCAT	HQLQ	Pre treatment	0	001-160	-0.73755538268996	-2.97965438660488	0	0	0	84.6811753747142	0	0	0
1553	FEL051_RAND_A_ATTCCCGAGGTAACTA	HQ	Pre treatment	0	001-160	-0.41159172489856	0.887208512498905	0	0	0	0	0	0	0
1554	FEL051_RAND_A_ATTCTACTCGTGGACC	HQ	Pre treatment	0	001-160	-0.876701670973369	-3.41131936206983	0	0	0	0	0	0	0
1555	FEL051_RAND_A_ATTCTTGGTTCTCGCT	HQ	Pre treatment	0	001-160	-0.166791811231046	0.975245583547176	0	0	0	111.719360965255	0	0	0
1556	FEL051_RAND_A_ATTCTTGTCATGGATC	HQ	Pre treatment	0	001-160	0.0403980765878675	0.616723105324567	0	0	0	0	141.322781232335	0	0
1557	FEL051_RAND_A_ATTGTTCCAGAAGCGT	HQLQ	Pre treatment	0	001-160	0.0863879120592085	-0.23836894886214	0	0	0	0	0	0	0
1558	FEL051_RAND_A_ATTTACCAGAATTGCA	HQLQ	Pre treatment	0	001-160	-0.012189170950197	-0.433889881586539	0	0	0	1537.27901614143	0	0	0
1559	FEL051_RAND_A_ATTTACCTCATCTATC	HQ	Pre treatment	0	001-160	-0.435641130068155	0.572468745433993	469.748214956783	0	0	0	0	0	0
1560	FEL051_RAND_A_ATTTCACCACCCTGAG	HQLQ	Pre treatment	0	001-160	0.353579305932431	-0.155986707394738	0	0	0	0	0	0	0
1561	FEL051_RAND_A_ATTTCTGGTTCTCTCG	HQ	Pre treatment	0	001-160	0.0227250825914594	0.335567059288239	408.329930583912	0	0	0	0	0	0
1562	FEL051_RAND_A_CAACAGTCAGACCCGT	HQ	Pre treatment	0	001-160	0.177497067788156	1.27368632370099	182.248952068526	0	0	0	0	0	0
1563	FEL051_RAND_A_CAACCTCAGGCGATAC	HQ	Pre treatment	0	001-160	-0.0542291624782203	0.783773953673664	174.064403829417	0	0	696.257615317668	0	0	0
1564	FEL051_RAND_A_CAACGATCATCGGTTA	HQ	Pre treatment	0	001-160	-0.86958210675601	-3.4009338990561	0	0	0	200.682319887618	0	0	0
1565	FEL051_RAND_A_CAAGACTCATAGAAAC	HQ	Pre treatment	0	001-160	0.504865437490133	0.400721139147166	292.654375182909	0	0	292.654375182909	0	0	0
1566	FEL051_RAND_A_CAAGACTTCTCCTGCA	HQLQ	Pre treatment	0	001-160	0.290861463108826	-0.215213205439037	0	0	0	0	0	0	0
1567	FEL051_RAND_A_CAAGAGGTCCTCACCA	HQLQ	Pre treatment	0	001-160	0.262540270431041	0.0683268302792036	0	0	0	683.060109289617	683.060109289617	0	0
1568	FEL051_RAND_A_CAATACGTCGGATAAA	HQ	Pre treatment	0	001-160	0.374871071561594	0.100489707078153	0	0	0	0	0	0	0
1569	FEL051_RAND_A_CAATCGACAGACATCT	HQLQ	Pre treatment	0	001-160	0.535857229470037	0.0977182782662948	0	0	0	0	0	0	0
1570	FEL051_RAND_A_CAATCGATCCTTCTAA	HQ	Pre treatment	0	001-160	0.142186959851257	0.293984798336028	0	0	0	277.469478357381	0	0	0
1571	FEL051_RAND_A_CACAGATTCTGATGGT	HQ	Pre treatment	0	001-160	0.305529168362956	0.809198243587171	0	0	0	0	0	0	0
1572	FEL051_RAND_A_CACATGACATCTGCGG	HQ	Pre treatment	0	001-160	0.196806056894702	0.896532659331228	0	0	0	0	0	0	0
1573	FEL051_RAND_A_CACATGAGTAGTACGG	HQLQ	Pre treatment	0	001-160	0.287496786502928	-0.202662370130811	0	0	0	0	0	0	0
1574	FEL051_RAND_A_CACGGGTCACAAGGTG	HQ	Pre treatment	0	001-160	0.527747756171276	-0.232146816301006	0	0	0	0	0	0	0
1575	FEL051_RAND_A_CACGGGTGTAGACAAT	HQLQ	Pre treatment	0	001-160	0.204314940287747	-0.302060733906953	0	0	0	1075.2688172043	0	0	0
1576	FEL051_RAND_A_CACGGGTGTCTGTGCG	HQ	Pre treatment	0	001-160	-0.548497503132561	-0.678726982189535	0	0	0	0	0	0	0
1577	FEL051_RAND_A_CACGTTCCAAATGGTA	HQLQ	Pre treatment	0	001-160	1.31940143672579	-0.529343017919146	790.513833992095	0	0	0	0	0	0
1578	FEL051_RAND_A_CACGTTCTCGGAGATG	HQLQ	Pre treatment	0	001-160	0.0848221629355663	-0.707124452056065	0	0	0	0	0	0	0
1579	FEL051_RAND_A_CACTGAACATTCGGGC	HQ	Pre treatment	0	001-160	0.207157435302768	0.272579853200625	0	0	0	0	0	0	0
1580	FEL051_RAND_A_CACTGAATCACCCATC	HQ	Pre treatment	0	001-160	0.397532844858821	0.149501432995843	0	0	0	0	0	0	0
1581	FEL051_RAND_A_CACTGAATCGTTTACT	HQ	Pre treatment	0	001-160	-0.384100074892119	0.853544191811383	93.6592675845275	0	0	93.6592675845275	0	0	0
1582	FEL051_RAND_A_CACTGGGAGCTCCGAC	HQLQ	Pre treatment	0	001-160	0.823319558490798	-0.0165681477381295	0	0	0	0	0	0	0
1583	FEL051_RAND_A_CACTGGGTCCATGAGT	HQ	Pre treatment	0	001-160	0.509202678688859	-0.193272511249836	0	0	0	1378.35975189524	0	0	0
1584	FEL051_RAND_A_CACTGTCAGTGACCTT	HQ	Pre treatment	0	001-160	-0.017217640955133	0.471914984721955	218.483722962639	0	0	0	0	0	0
1585	FEL051_RAND_A_CAGATTGCATGACAAA	HQ	Pre treatment	0	001-160	0.277676075914191	0.201457413023814	0	0	0	0	0	0	0
1586	FEL051_RAND_A_CAGCAGCTCGACATAC	HQLQ	Pre treatment	0	001-160	0.492322235348139	0.0567061866431466	0	0	0	0	0	0	0
1587	FEL051_RAND_A_CAGCCAGTCCCTTGTG	HQ	Pre treatment	0	001-160	0.61855596424737	-0.165840763987736	0	0	0	0	0	0	0
1588	FEL051_RAND_A_CAGCGTGTCCGCACGA	HQ	Pre treatment	0	001-160	0.291077488180638	-0.0826703960217972	0	0	0	0	0	0	0
1589	FEL051_RAND_A_CAGGGCTGTAGTAAGT	HQLQ	Pre treatment	0	001-160	0.223437380986361	-0.605834462434691	0	0	0	0	0	0	0
1590	FEL051_RAND_A_CAGGGCTGTCGTTGCG	HQ	Pre treatment	0	001-160	-0.313763105306633	1.01206750406293	0	0	0	0	0	0	0
1591	FEL051_RAND_A_CAGGTATGTGGTTTGT	HQLQ	Pre treatment	0	001-160	1.01278662568554	-0.235600404183086	0	0	0	0	0	0	0
1592	FEL051_RAND_A_CAGTGCGCACATACTG	HQLQ	Pre treatment	0	001-160	1.26592512834058	-0.322237434479315	0	0	0	0	0	0	0
1593	FEL051_RAND_A_CAGTTAGAGGTACTGG	HQLQ	Pre treatment	0	001-160	1.28706010596354	-0.193872498240788	0	0	0	0	0	0	0
1594	FEL051_RAND_A_CATACTTAGATAGTGT	HQ	Pre treatment	0	001-160	0.577212007450353	0.354221711669062	0	0	0	0	0	0	0
1595	FEL051_RAND_A_CATACTTCACGGCGTT	HQLQ	Pre treatment	0	001-160	0.23160398049234	-0.36881783876854	0	0	0	0	0	0	0
1596	FEL051_RAND_A_CATACTTCAGTGGGTA	HQ	Pre treatment	0	001-160	0.191344774227389	-0.0504321438748344	0	0	0	374.953130858643	0	0	0
1597	FEL051_RAND_A_CATAGACGTACCATAC	HQ	Pre treatment	0	001-160	0.233334024257587	-0.0163640960882838	0	0	0	0	0	0	0
1598	FEL051_RAND_A_CATCCCAAGGATCATA	HQ	Pre treatment	0	001-160	0.383840267877297	0.0384237513950501	0	0	0	0	0	0	0
1599	FEL051_RAND_A_CATCGGGAGGAAGTAG	HQ	Pre treatment	0	001-160	0.70700921610118	0.165171801895196	0	0	0	0	0	0	0
1600	FEL051_RAND_A_CATGCCTGTTAAACAG	HQ	Pre treatment	0	001-160	1.18490644280905	0.181392460544705	0	0	0	0	0	0	0
1601	FEL051_RAND_A_CATGCTCAGCACCAGA	HQ	Pre treatment	0	001-160	0.133391925789333	0.385089568089125	141.402714932127	0	0	0	0	0	0
1602	FEL051_RAND_A_CATGCTCAGGGCAATC	HQLQ	Pre treatment	0	001-160	0.0967160754897094	-0.716129325162716	0	0	0	0	0	0	0
1603	FEL051_RAND_A_CATGGATAGCTTAGTC	HQ	Pre treatment	0	001-160	-0.135572429430913	0.2001794760888	0	0	0	0	0	0	0
1604	FEL051_RAND_A_CATTCCGCAGGTTCAT	HQLQ	Pre treatment	0	001-160	0.227086752388393	-0.191407703953833	0	0	0	0	0	0	0
1605	FEL051_RAND_A_CATTCTAGTAAGATTG	HQ	Pre treatment	0	001-160	0.00430824888430622	0.216490185612416	0	0	0	0	0	0	0
1606	FEL051_RAND_A_CATTGAGTCATTATCC	HQLQ	Pre treatment	0	001-160	0.447702278230356	-0.329307247497999	0	0	0	1718.21305841924	0	0	0
1607	FEL051_RAND_A_CATTGCCTCCGTCACT	HQ	Pre treatment	0	001-160	0.356580284598469	0.15227605770355	0	0	0	0	0	0	0
1608	FEL051_RAND_A_CCAAGCGGTCGAATGG	HQ	Pre treatment	0	001-160	-0.485367842861443	0.886701426237101	0	0	0	0	0	0	0
1609	FEL051_RAND_A_CCAATTTGTTGTTTGG	HQLQ	Pre treatment	0	001-160	-0.0676432761950578	-0.450928841080876	0	0	0	0	0	0	0
1610	FEL051_RAND_A_CCACAAACAGACCGCT	HQ	Pre treatment	0	001-160	0.222220315739956	0.70723041637679	0	0	0	0	0	0	0
1611	FEL051_RAND_A_CCACCATGTTGGGTAG	HQ	Pre treatment	0	001-160	0.201642289345377	0.302771620279226	0	0	0	566.091140673648	0	0	0
1612	FEL051_RAND_A_CCACGAGCATCATGAC	HQLQ	Pre treatment	0	001-160	0.58808899978897	-0.232193340524129	1242.23602484472	0	0	0	0	0	0
1613	FEL051_RAND_A_CCACGTTAGCAGATAT	HQ	Pre treatment	0	001-160	-0.117959943197029	0.389811225898722	0	0	0	0	0	0	0
1614	FEL051_RAND_A_CCACGTTGTCCAGCAC	HQLQ	Pre treatment	0	001-160	1.03970123279864	-0.239372561350599	0	0	0	0	0	0	0
1615	FEL051_RAND_A_CCACTTGAGTTTCGAC	HQLQ	Pre treatment	0	001-160	0.484134978568672	-0.0447018111896706	0	0	0	0	0	0	0
1616	FEL051_RAND_A_CCATAAGAGATGCTAA	HQLQ	Pre treatment	0	001-160	0.231417631651881	-0.315146230800115	0	932.835820895522	0	0	0	0	0
1617	FEL051_RAND_A_CCCATTGTCATCGCAA	HQ	Pre treatment	0	001-160	0.00715330716462996	0.782797142604007	0	0	0	0	0	0	0
1618	FEL051_RAND_A_CCCATTGTCGACCACG	HQ	Pre treatment	0	001-160	0.0636729136796385	0.269661148763408	71.6897268621406	0	71.6897268621406	931.966449207829	0	0	0
1619	FEL051_RAND_A_CCCATTGTCTAGCATG	HQLQ	Pre treatment	0	001-160	0.278672315307278	-0.196590920374082	0	0	0	0	0	0	0
1620	FEL051_RAND_A_CCCGGAAAGGATGAGA	HQLQ	Pre treatment	0	001-160	-0.45449918849224	-0.606899355547853	0	0	0	0	0	0	0
1621	FEL051_RAND_A_CCCTCAACAAACCACT	HQ	Pre treatment	0	001-160	0.342799545990438	-0.200110192030187	0	0	0	0	0	0	0
1622	FEL051_RAND_A_CCCTCTCCATTGACAC	HQ	Pre treatment	0	001-160	0.193133347197397	0.384071175897021	205.592105263158	0	0	0	0	0	0
1623	FEL051_RAND_A_CCCTTAGGTGCTTCAA	HQ	Pre treatment	0	001-160	0.839537984396705	0.206995429276902	0	0	0	0	0	0	0
1624	FEL051_RAND_A_CCGAACGGTCCAATCA	HQ	Pre treatment	0	001-160	0.697016859402227	-0.00224338186729774	0	0	0	0	0	0	0
1625	FEL051_RAND_A_CCGATGGAGAACTGAT	HQ	Pre treatment	0	001-160	0.380964976639252	0.97879981933362	206.654267410622	0	0	0	413.308534821244	0	0
1626	FEL051_RAND_A_CCGATGGAGGTGCGAT	HQ	Pre treatment	0	001-160	0.497404426385165	-0.235388150734051	0	0	0	0	379.794910748196	0	0
1627	FEL051_RAND_A_CCGGGTAAGTCAACAA	HQLQ	Pre treatment	0	001-160	1.23801537078862	-0.146010095593925	0	0	0	0	0	803.858520900322	0
1628	FEL051_RAND_A_CCGTAGGCACCAAATC	HQ	Pre treatment	0	001-160	1.02520462951039	0.19752729523803	0	0	0	0	0	0	0
1629	FEL051_RAND_A_CCGTGAGGTCGTTTCC	HQ	Pre treatment	0	001-160	-0.863891412007855	-3.43515439864015	0	0	0	0	0	0	0
1630	FEL051_RAND_A_CCTAAGAAGCACACCC	HQ	Pre treatment	0	001-160	0.59262029761898	-0.0445534483044994	0	0	0	0	0	0	0
1631	FEL051_RAND_A_CCTCACAAGTCAGCGA	HQ	Pre treatment	0	001-160	0.240312268511365	0.41858326350075	0	0	0	860.95566078347	0	0	0
1632	FEL051_RAND_A_CCTTGTGGTTGCTCCT	HQLQ	Pre treatment	0	001-160	0.289539895679992	-0.33504046141061	0	0	0	0	0	0	0
1633	FEL051_RAND_A_CGAAGTTTCTCTCGAC	HQLQ	Pre treatment	0	001-160	1.31118683643309	-0.139351289608871	0	0	1483.67952522255	0	0	0	0
1634	FEL051_RAND_A_CGAGGCTTCCTAAACG	HQ	Pre treatment	0	001-160	0.141830478605019	-0.0206790923937904	0	0	0	0	0	0	0
1635	FEL051_RAND_A_CGATCGGCACCGCTAG	HQ	Pre treatment	0	001-160	0.793465020015834	0.543298734533829	0	318.877551020408	0	0	0	0	0
1636	FEL051_RAND_A_CGATGCGCACTGAGTT	HQLQ	Pre treatment	0	001-160	1.2582682424872	-0.146561791377352	0	0	0	0	0	0	0
1637	FEL051_RAND_A_CGATGGCGTTCTCACC	HQLQ	Pre treatment	0	001-160	-0.573565200576377	-0.919798505108638	0	0	0	0	0	0	0
1638	FEL051_RAND_A_CGCAGGTCAGACCAGA	HQ	Pre treatment	0	001-160	0.648146699548295	-0.258004021192117	0	0	0	0	0	0	0
1639	FEL051_RAND_A_CGCATAAGTACGCGTC	HQLQ	Pre treatment	0	001-160	0.93256193551608	-0.161023905941323	0	0	0	0	0	0	0
1640	FEL051_RAND_A_CGCCATTAGCTCATAC	HQ	Pre treatment	0	001-160	-0.0039393303126783	0.0801095122438108	326.05151613955	0	0	0	0	0	0
1641	FEL051_RAND_A_CGGAGAACACATTACG	HQLQ	Pre treatment	0	001-160	0.66634462038398	-0.201680184746054	0	0	0	0	0	0	0
1642	FEL051_RAND_A_CGGAGAACAGACCAGA	HQLQ	Pre treatment	0	001-160	-0.800946062755776	-3.17294354070776	0	0	0	0	0	0	0
1643	FEL051_RAND_A_CGGAGAATCCAAATGC	HQLQ	Pre treatment	0	001-160	0.791660940528511	-0.19221529362023	0	0	0	0	0	0	0
1644	FEL051_RAND_A_CGGCAGTGTTAAGTCC	HQLQ	Pre treatment	0	001-160	0.888320381014494	-0.236708752991393	0	0	0	0	0	0	0
1645	FEL051_RAND_A_CGGGACTTCCATGCAA	HQLQ	Pre treatment	0	001-160	0.74626036179061	-0.210469863873552	0	0	0	0	0	0	0
1646	FEL051_RAND_A_CGGGTGTAGGTTGGTG	HQ	Pre treatment	0	001-160	-0.871609387922954	-3.40223696021071	0	0	0	0	0	0	0
1647	FEL051_RAND_A_CGGTCAGGTGAAGCTG	HQLQ	Pre treatment	0	001-160	0.566411632689747	-0.258556573327679	0	0	0	0	0	0	0
1648	FEL051_RAND_A_CGGTCAGGTGGACAGT	HQLQ	Pre treatment	0	001-160	1.3338972827131	-0.163950422509352	0	0	0	0	0	0	0
1649	FEL051_RAND_A_CGTAAGTCATAAGCGG	HQ	Pre treatment	0	001-160	0.782685464183195	-0.26528057410687	0	0	0	0	0	0	0
1650	FEL051_RAND_A_CGTAAGTTCCTACAAG	HQ	Pre treatment	0	001-160	0.0635397042950325	0.206532241565676	0	0	0	0	0	0	0
1651	FEL051_RAND_A_CGTAATGGTCCTTAAG	HQ	Pre treatment	0	001-160	-0.359306744207666	-1.00643061152292	0	0	0	0	0	0	0
1652	FEL051_RAND_A_CGTAATGTCGTAGCTA	HQLQ	Pre treatment	0	001-160	0.183155967684765	-0.342434986312272	0	0	0	0	0	0	0
1653	FEL051_RAND_A_CGTAGTATCATCGACA	HQLQ	Pre treatment	0	001-160	0.422366133196547	-0.248485205333353	0	0	0	0	0	0	0
1654	FEL051_RAND_A_CGTCAAAAGACCCGCT	HQLQ	Pre treatment	0	001-160	-0.0317448768729633	-0.220340588129467	0	0	0	0	0	0	0
1655	FEL051_RAND_A_CGTCAAATCACCTCAC	HQLQ	Pre treatment	0	001-160	1.3264411220927	-0.184079016525099	0	0	0	0	0	0	0
1656	FEL051_RAND_A_CGTGAATCAATAGTAG	HQ	Pre treatment	0	001-160	0.393553402164385	-0.366097068955944	482.625482625483	0	0	0	0	0	0
1657	FEL051_RAND_A_CGTGAATCACATACTG	HQ	Pre treatment	0	001-160	-0.354717340967348	0.510133478835025	0	0	0	0	0	0	0
1658	FEL051_RAND_A_CGTGATAAGGAAAGAC	HQLQ	Pre treatment	0	001-160	0.304335600906055	-0.222464411180752	0	0	0	0	0	0	0
1659	FEL051_RAND_A_CGTGATACATCATCCC	HQLQ	Pre treatment	0	001-160	1.13834216452436	-0.215678811845588	0	0	0	0	0	0	0
1660	FEL051_RAND_A_CGTGCTTGTTTGGCTA	HQLQ	Pre treatment	0	001-160	0.120876414507406	-0.42717475632504	0	0	0	0	0	0	0
1661	FEL051_RAND_A_CGTGCTTTCTTTGGAG	HQLQ	Pre treatment	0	001-160	1.37378027205194	0.0563056438814069	0	0	0	0	0	0	0
1662	FEL051_RAND_A_CGTGTCTGTCGGCCTA	HQLQ	Pre treatment	0	001-160	-0.398487752816539	-0.645189135249196	0	0	0	0	0	0	0
1663	FEL051_RAND_A_CGTTAGACAACAAAGT	HQ	Pre treatment	0	001-160	0.133877814308741	0.683048413411534	356.633380884451	0	0	1248.21683309558	0	0	0
1664	FEL051_RAND_A_CGTTCTGTCTCGCAGG	HQ	Pre treatment	0	001-160	-0.00967267233257401	0.233248706203389	123.915737298637	123.915737298637	0	0	0	0	0
1665	FEL051_RAND_A_CGTTGGGAGTTCCTGA	HQLQ	Pre treatment	0	001-160	0.281644835548344	-0.190996038228225	0	0	0	0	0	0	0
1666	FEL051_RAND_A_CTAACTTCATACAGCT	HQ	Pre treatment	0	001-160	-0.417668139968567	0.889076571479827	0	0	0	0	265.111346765642	0	0
1667	FEL051_RAND_A_CTAAGTGAGGACAGTC	HQLQ	Pre treatment	0	001-160	1.17917510730672	-0.169547110492377	0	0	0	0	0	0	0
1668	FEL051_RAND_A_CTAAGTGGTACACGTT	HQLQ	Pre treatment	0	001-160	0.134639318306445	-0.437512908195277	0	0	0	0	0	0	0
1669	FEL051_RAND_A_CTACATTAGCAGCCCT	HQLQ	Pre treatment	0	001-160	0.431838444817543	-0.26059661887111	0	0	0	0	0	0	0
1670	FEL051_RAND_A_CTACATTGTGACTATC	HQLQ	Pre treatment	0	001-160	0.281325827729718	-0.388184364805011	0	0	0	0	0	0	0
1671	FEL051_RAND_A_CTACTATAGCGCTGAA	HQ	Pre treatment	0	001-160	-0.866885808356747	-3.39500044951852	0	0	0	0	0	0	0
1672	FEL051_RAND_A_CTACTATAGTCAATCC	HQLQ	Pre treatment	0	001-160	0.270846718146878	0.296269777164078	141.703273345614	0	0	0	0	0	0
1673	FEL051_RAND_A_CTAGGTAAGTAACCTC	HQLQ	Pre treatment	0	001-160	0.281906335081935	-0.237543229334712	0	0	0	0	0	0	0
1674	FEL051_RAND_A_CTATAGGGTCTGCCTT	HQ	Pre treatment	0	001-160	0.135261319242657	0.68355681879598	206.015657189946	0	0	0	0	0	0
1675	FEL051_RAND_A_CTCAATTTCTCCAATT	HQ	Pre treatment	0	001-160	0.341717510491852	-0.106966896862456	0	0	0	0	0	0	0
1676	FEL051_RAND_A_CTCAGAAAGGCGAAGG	HQ	Pre treatment	0	001-160	0.188368941766568	0.223794195729677	239.406272444338	0	0	0	0	0	0
1677	FEL051_RAND_A_CTCAGGGGTCACTACA	HQLQ	Pre treatment	0	001-160	0.112748386399224	-0.342415354627792	0	0	0	0	0	0	0
1678	FEL051_RAND_A_CTCCAACAGGTCCTGC	HQLQ	Pre treatment	0	001-160	0.2694906480396	-0.377123748550655	0	0	0	0	0	0	0
1679	FEL051_RAND_A_CTCCAACCAATTCTCT	HQLQ	Pre treatment	0	001-160	0.495518576501145	-1.05243956765321	0	0	0	0	0	0	0
1680	FEL051_RAND_A_CTCCAACGTACAGCGA	HQLQ	Pre treatment	0	001-160	0.815338435157366	-0.156583537882833	0	0	0	0	0	0	0
1681	FEL051_RAND_A_CTCCACACAATGCAGG	HQLQ	Pre treatment	0	001-160	-0.0879244135525215	0.188423151930664	0	0	0	26.1185258703999	0	0	0
1682	FEL051_RAND_A_CTCCCAAAGACATAAC	HQ	Pre treatment	0	001-160	-0.422981796377263	0.831347831779137	84.24599831508	0	0	84.24599831508	0	0	0
1683	FEL051_RAND_A_CTCCTCCTCTAGCCTC	HQ	Pre treatment	0	001-160	-0.173681154060729	0.405951950597191	102.543068088597	0	0	205.086136177194	0	0	0
1684	FEL051_RAND_A_CTCCTTTGTGCATACT	HQ	Pre treatment	0	001-160	-0.0397557157261522	0.172166574134337	0	0	0	0	0	0	0
1685	FEL051_RAND_A_CTCTCAGTCATGAGAA	HQ	Pre treatment	0	001-160	-0.0285540232653914	0.227297715770986	0	0	0	423.639059521288	0	0	0
1686	FEL051_RAND_A_CTCTCAGTCGCACTCT	HQ	Pre treatment	0	001-160	0.71727848966178	0.280853641781582	0	0	0	270.855904658722	0	0	0
1687	FEL051_RAND_A_CTGCAGGCACTCCGAG	HQ	Pre treatment	0	001-160	-0.869019728979653	-3.37123166987635	0	0	0	0	0	0	0
1688	FEL051_RAND_A_CTGCAGGTCATCTCTA	HQ	Pre treatment	0	001-160	-0.294283044883547	1.07517074462773	121.921482565228	0	0	304.80370641307	0	0	0
1689	FEL051_RAND_A_CTGCCATGTGTGTACT	HQ	Pre treatment	0	001-160	0.866923507122277	-0.514904815285456	0	0	0	0	0	0	0
1690	FEL051_RAND_A_CTGCCTACAGTGGTGA	HQLQ	Pre treatment	0	001-160	0.506762234733615	-0.411443260040532	0	0	0	0	0	0	0
1691	FEL051_RAND_A_CTGCGAGAGGCTATCT	HQ	Pre treatment	0	001-160	0.798184132624615	-0.442437753661635	0	0	0	0	0	0	0
1692	FEL051_RAND_A_CTGGACGCACAATGAA	HQ	Pre treatment	0	001-160	0.234576436394371	0.2998781528402	0	0	0	0	0	0	0
1693	FEL051_RAND_A_CTGGCAGAGCTAATGA	HQLQ	Pre treatment	0	001-160	-0.0414166183341558	-0.814645428822576	508.905852417303	0	0	0	0	0	0
1694	FEL051_RAND_A_CTGGTCTCAGCGACCT	HQ	Pre treatment	0	001-160	0.338877685057247	-0.0690701188733047	0	0	0	0	0	0	0
1695	FEL051_RAND_A_CTGTAGACACGTAGTT	HQLQ	Pre treatment	0	001-160	1.16707892292568	-0.176435625760227	0	0	0	0	0	0	0
1696	FEL051_RAND_A_CTGTAGACATATAGCC	HQLQ	Pre treatment	0	001-160	1.263159516428	-0.207259745691563	0	0	0	0	0	0	0
1697	FEL051_RAND_A_CTGTCGTCACAGAGAC	HQLQ	Pre treatment	0	001-160	0.0015171661577265	-0.302229200861211	0	0	0	0	0	0	0
1698	FEL051_RAND_A_CTGTCGTCAGGCGAAT	HQ	Pre treatment	0	001-160	0.76347452267226	0.485510447210828	0	0	0	0	0	0	0
1699	FEL051_RAND_A_CTGTCGTTCCGTCAAA	HQLQ	Pre treatment	0	001-160	0.483305761713338	-0.235757912882274	0	0	0	0	0	0	0
1700	FEL051_RAND_A_CTGTGGGCAATAGAGT	HQLQ	Pre treatment	0	001-160	0.0630074737304376	-0.358322975693514	0	0	0	0	0	0	0
1701	FEL051_RAND_A_CTTCCGAAGCTAGAAT	HQLQ	Pre treatment	0	001-160	0.986494444838221	-0.229082723451162	0	0	0	0	0	0	0
1702	FEL051_RAND_A_CTTCCTTCAAACTCTG	HQLQ	Pre treatment	0	001-160	1.11968018217618	-0.131917494750564	0	0	0	0	0	0	0
1703	FEL051_RAND_A_CTTGATTAGACGCCAA	HQ	Pre treatment	0	001-160	0.168458240329397	0.0223277711422665	0	0	0	0	0	0	108.719286801479
1704	FEL051_RAND_A_CTTGATTAGGTCTGGA	HQLQ	Pre treatment	0	001-160	0.271719934796459	-0.331082919227326	0	0	0	0	0	0	0
1705	FEL051_RAND_A_GAACGTTGTAAGGAGA	HQLQ	Pre treatment	0	001-160	0.633929580419887	-0.10492193250416	0	0	0	0	0	0	0
1706	FEL051_RAND_A_GAACTGTCAAACACGG	HQ	Pre treatment	0	001-160	0.492528879554682	-0.336859398653886	0	0	0	0	0	0	0
1707	FEL051_RAND_A_GAAGAATTCCTTATCA	HQLQ	Pre treatment	0	001-160	0.0274756053469755	-0.559491910729634	0	0	0	0	0	0	0
1708	FEL051_RAND_A_GAAGCGACAAGCTGTT	HQLQ	Pre treatment	0	001-160	0.294455815676291	-0.301299225874542	0	0	0	0	0	0	0
1709	FEL051_RAND_A_GAATAGACAGCAGGAT	HQLQ	Pre treatment	0	001-160	0.0727477638166153	-0.26137787578532	0	0	0	0	0	0	0
1710	FEL051_RAND_A_GAATCGTCAGGTATGG	HQ	Pre treatment	0	001-160	0.678694348046439	0.102703234584133	0	0	0	410.340582683627	0	0	0
1711	FEL051_RAND_A_GAATCGTTCGTTCCTG	HQ	Pre treatment	0	001-160	-0.868798881285638	-3.36898726205543	0	0	0	0	0	0	0
1712	FEL051_RAND_A_GACATCATCTAATTCC	HQ	Pre treatment	0	001-160	0.306234834583881	0.64208762659107	169.981302056774	0	0	849.906510283869	0	0	0
1713	FEL051_RAND_A_GACCAATTCTCCGATC	HQLQ	Pre treatment	0	001-160	0.462932530419762	-0.164215657521607	0	0	0	0	0	0	0
1714	FEL051_RAND_A_GACCCAGTCTCTCGAC	HQLQ	Pre treatment	0	001-160	0.875099026507047	-0.076412796607425	0	0	0	0	0	0	0
1715	FEL051_RAND_A_GACCCTTAGTAGACAT	HQ	Pre treatment	0	001-160	0.0860910036482279	0.963644492380755	0	0	0	0	0	0	0
1716	FEL051_RAND_A_GACCCTTGTCGTGGAA	HQ	Pre treatment	0	001-160	-0.029263848040313	0.751168319569579	0	0	0	0	0	0	0
1717	FEL051_RAND_A_GACCTTCCATGAGGGT	HQLQ	Pre treatment	0	001-160	1.4022245481749	-0.0953659546937213	0	0	0	0	0	0	0
1718	FEL051_RAND_A_GACGTTAAGACGGTCA	HQLQ	Pre treatment	0	001-160	0.472136951056029	-0.139872445787279	0	0	0	0	0	0	0
1719	FEL051_RAND_A_GACTATGAGGACTAAT	HQ	Pre treatment	0	001-160	0.922639477455739	0.320719368118917	351.000351000351	0	0	0	0	0	0
1720	FEL051_RAND_A_GACTATGTCTAAACGC	HQ	Pre treatment	0	001-160	-0.246313319317256	0.614223890286018	0	0	0	0	0	0	0
1721	FEL051_RAND_A_GACTTCCCACGTATAC	HQ	Pre treatment	0	001-160	-0.0618783348548783	1.1268421758862	0	0	0	145.73010784028	0	0	0
1722	FEL051_RAND_A_GAGAAATCACGGCGTT	HQLQ	Pre treatment	0	001-160	1.04234755089291	-0.316618454880913	0	0	0	0	0	0	0
1723	FEL051_RAND_A_GAGACCCAGAGTCAAT	HQ	Pre treatment	0	001-160	0.47432514902039	0.512518059940603	0	0	0	0	0	0	0
1724	FEL051_RAND_A_GAGATGGAGTGTGTTC	HQ	Pre treatment	0	001-160	-0.221264140193818	0.478091152863375	36.488360213092	0	0	0	0	0	0
1725	FEL051_RAND_A_GAGCTGCGTTAGCGGA	HQ	Pre treatment	0	001-160	0.514987184940288	-0.223300985887533	0	0	0	0	0	0	0
1726	FEL051_RAND_A_GAGCTGCTCTCTTAAC	HQ	Pre treatment	0	001-160	0.617732180623719	0.534846797231864	0	0	0	0	0	0	0
1727	FEL051_RAND_A_GAGGCAAAGCCATTTG	HQ	Pre treatment	0	001-160	0.921345327928025	0.667292412584319	0	0	0	0	0	0	0
1728	FEL051_RAND_A_GAGGGATGTATGACAA	HQ	Pre treatment	0	001-160	-0.0926889985043056	0.201213367227358	0	0	0	0	0	0	0
1729	FEL051_RAND_A_GAGTCATAGTCTGTAC	HQLQ	Pre treatment	0	001-160	1.23390746409168	-0.190274583049639	1012.14574898785	0	0	0	0	0	0
1730	FEL051_RAND_A_GAGTCATTCCGACATA	HQLQ	Pre treatment	0	001-160	0.71193116342044	-0.473934981385729	759.301442672741	0	0	0	0	0	0
1731	FEL051_RAND_A_GAGTCTAGTATCAGGG	HQLQ	Pre treatment	0	001-160	0.340507673314823	-0.325742019489605	0	0	0	0	0	0	0
1732	FEL051_RAND_A_GAGTGTTGTCACCGCA	HQ	Pre treatment	0	001-160	1.07682384409231	0.00338428377085133	312.793243665937	0	0	0	0	0	0
1733	FEL051_RAND_A_GAGTGTTGTGTCCACG	HQLQ	Pre treatment	0	001-160	1.30852044553575	-0.148574401894593	0	0	0	0	0	0	0
1734	FEL051_RAND_A_GAGTTACCAGGCGATA	HQ	Pre treatment	0	001-160	-0.320446072262403	0.798627137579142	0	0	0	0	0	0	0
1735	FEL051_RAND_A_GAGTTGTAGCCAAGGT	HQ	Pre treatment	0	001-160	0.0931067115431465	-0.169309954752182	0	0	0	0	0	0	0
1736	FEL051_RAND_A_GAGTTTGCACTTGACA	HQLQ	Pre treatment	0	001-160	0.0858054283177435	-0.773660093525485	0	0	0	0	0	0	0
1737	FEL051_RAND_A_GATAGAATCCGTTGGG	HQLQ	Pre treatment	0	001-160	1.13041063270198	-0.0396076650709245	0	0	0	0	0	0	0
1738	FEL051_RAND_A_GATCACAGTGACGCCT	HQLQ	Pre treatment	0	001-160	0.0600045143013658	-0.0835176859076739	0	0	0	0	0	0	0
1739	FEL051_RAND_A_GATCCCTTCATCCTAT	HQ	Pre treatment	0	001-160	0.286084833198794	0.448727117373049	0	0	0	5671.56483629801	0	0	0
1740	FEL051_RAND_A_GATGACTGTATCGCGC	HQLQ	Pre treatment	0	001-160	0.499065071062573	-0.329250736271753	0	0	0	0	0	0	0
1741	FEL051_RAND_A_GATTCGAGTTCTTAGG	HQ	Pre treatment	0	001-160	0.0770267228125245	-0.185755553003114	0	0	0	0	0	0	0
1742	FEL051_RAND_A_GATTTCTAGACCATGG	HQ	Pre treatment	0	001-160	-0.440198583853145	0.6503991151913	0	0	0	0	0	0	0
1743	FEL051_RAND_A_GATTTCTCAAATTGCC	HQLQ	Pre treatment	0	001-160	-0.0245829917701609	-0.361523189445713	0	0	0	0	0	0	0
1744	FEL051_RAND_A_GATTTCTGTATGAGGC	HQ	Pre treatment	0	001-160	0.0994942076835285	0.684841092119635	257.665550115949	0	0	0	0	0	0
1745	FEL051_RAND_A_GCACGGTTCAGTGTCA	HQLQ	Pre treatment	0	001-160	0.346913293894803	-0.438107063609775	0	0	0	0	1369.86301369863	0	0
1746	FEL051_RAND_A_GCACGTGAGAGCTTTC	HQ	Pre treatment	0	001-160	-0.054132425761403	-0.250541865698893	0	0	0	0	0	0	0
1747	FEL051_RAND_A_GCAGCCAAGCAATTCC	HQLQ	Pre treatment	0	001-160	0.17276846107306	-0.432137337063179	0	0	0	0	0	0	0
1748	FEL051_RAND_A_GCAGCTGAGCACACAG	HQLQ	Pre treatment	0	001-160	-0.314698758300469	-0.71461339997721	0	0	0	0	0	0	0
1749	FEL051_RAND_A_GCAGCTGTCACTTTGT	HQLQ	Pre treatment	0	001-160	0.963546958854438	-0.301190709408309	0	0	0	611.620795107034	0	0	0
1750	FEL051_RAND_A_GCAGGCTCAGGTTACT	HQLQ	Pre treatment	0	001-160	0.280030472423917	-0.179366625810095	0	0	0	0	0	0	0
1751	FEL051_RAND_A_GCAGTTACACATTCTT	HQ	Pre treatment	0	001-160	-0.24881390310823	0.818218600169857	0	0	0	0	0	0	0
1752	FEL051_RAND_A_GCATCGGAGCGACTTT	HQLQ	Pre treatment	0	001-160	1.09098242347732	-0.307256503828407	746.825989544436	0	0	0	0	0	0
1753	FEL051_RAND_A_GCATCGGCATCGGAGA	HQ	Pre treatment	0	001-160	-0.523896789656839	0.823691386211909	0	0	0	0	0	0	0
1754	FEL051_RAND_A_GCATGATGTATGAAAC	HQLQ	Pre treatment	0	001-160	0.644132311377457	-0.672799006673454	0	0	0	0	0	0	0
1755	FEL051_RAND_A_GCCAACGAGGTCCTGC	HQLQ	Pre treatment	0	001-160	0.163838232564368	-0.340913793631803	0	0	0	0	0	0	0
1756	FEL051_RAND_A_GCCAGTGAGTCCTGTA	HQLQ	Pre treatment	0	001-160	-0.481767898286073	-1.01803398271043	0	0	0	0	0	0	0
1757	FEL051_RAND_A_GCCCAGAAGTATGACA	HQ	Pre treatment	0	001-160	0.274323123373031	0.343033617490115	0	0	0	679.11714770798	0	0	0
1758	FEL051_RAND_A_GCCGATGAGTATGATG	HQLQ	Pre treatment	0	001-160	0.705092157972271	-0.196488942943955	0	0	0	0	0	0	0
1759	FEL051_RAND_A_GCCGATGAGTGCGCTC	HQLQ	Pre treatment	0	001-160	0.441076351171008	0.0780474769138354	0	0	0	0	0	0	0
1760	FEL051_RAND_A_GCCGATGTCGGTTCAA	HQLQ	Pre treatment	0	001-160	0.321823797647811	-0.365286465339174	0	0	0	0	0	0	0
1761	FEL051_RAND_A_GCGAGAAGTTACAGCT	HQ	Pre treatment	0	001-160	0.679731217844533	-0.0943326520543658	0	0	0	0	0	0	0
1762	FEL051_RAND_A_GCGATCGCAATCAGCT	HQ	Pre treatment	0	001-160	0.164300735547509	0.937270029191922	0	0	0	0	0	0	0
1763	FEL051_RAND_A_GCGATCGCAATTCTTC	HQ	Pre treatment	0	001-160	0.557220912282618	0.53073626451537	258.064516129032	0	0	0	0	0	0
1764	FEL051_RAND_A_GCGGAAACAAGCCATT	HQ	Pre treatment	0	001-160	-0.426654944580413	0.991374110473552	0	0	0	0	0	0	0
1765	FEL051_RAND_A_GCGGATCCAATTGAAG	HQLQ	Pre treatment	0	001-160	0.63497961794582	0.0702096318781958	0	0	0	0	0	0	0
1766	FEL051_RAND_A_GCGTGCACATCCTATT	HQ	Pre treatment	0	001-160	-0.866459819639258	-3.39557556646391	0	0	0	0	0	0	0
1767	FEL051_RAND_A_GCTACCTCACAGTATC	HQLQ	Pre treatment	0	001-160	0.766706948194064	-0.307111044180612	0	0	0	0	0	0	0
1768	FEL051_RAND_A_GCTCAAATCTACCAGA	HQLQ	Pre treatment	0	001-160	0.250004035695765	-0.202153318094329	0	0	0	0	0	0	0
1769	FEL051_RAND_A_GCTGAATCAGTCTTCC	HQ	Pre treatment	0	001-160	0.193180164313557	0.0323322970358774	438.981562774363	0	0	0	0	0	0
1770	FEL051_RAND_A_GCTTCACAGAGTTGTA	HQLQ	Pre treatment	0	001-160	0.213040721035188	-0.183144220874677	0	0	0	0	0	0	0
1771	FEL051_RAND_A_GCTTCACAGCATCCCG	HQLQ	Pre treatment	0	001-160	0.591175023878196	0.0471477019768027	0	0	0	0	0	0	0
1772	FEL051_RAND_A_GCTTGGGAGGGACAGG	HQLQ	Pre treatment	0	001-160	0.329869717148756	-0.305173261209335	0	0	0	0	0	0	0
1773	FEL051_RAND_A_GGAAGTGAGTAAACAC	HQ	Pre treatment	0	001-160	-0.064100518416773	0.207241403048263	0	0	0	68.870523415978	0	0	0
1774	FEL051_RAND_A_GGAATCTTCAGGACAG	HQ	Pre treatment	0	001-160	-0.861696528151152	-3.35600438506592	0	0	0	0	0	0	0
1775	FEL051_RAND_A_GGAATCTTCCAAGCTA	HQLQ	Pre treatment	0	001-160	0.611455786698374	-0.151726522148346	0	0	0	1862.19739292365	0	0	0
1776	FEL051_RAND_A_GGAATGGTCCGGTAGC	HQ	Pre treatment	0	001-160	0.459681446416701	0.694350890830147	0	0	0	217.864923747277	0	0	0
1777	FEL051_RAND_A_GGAGAACAGCTCGGCT	HQLQ	Pre treatment	0	001-160	0.184788139968361	-0.385556110593567	0	0	0	0	0	0	0
1778	FEL051_RAND_A_GGAGAACGTGCCCAGT	HQ	Pre treatment	0	001-160	0.453478133434311	0.427864123758111	0	0	0	0	0	0	0
1779	FEL051_RAND_A_GGAGCAACAGCCGGTT	HQLQ	Pre treatment	0	001-160	0.575556950766923	-0.219409545334777	0	0	0	0	0	0	0
1780	FEL051_RAND_A_GGAGGATCAGTGAGCA	HQLQ	Pre treatment	0	001-160	0.65927893580473	-0.191656972300569	0	0	0	0	0	0	0
1781	FEL051_RAND_A_GGAGGTATCACTGCTC	HQLQ	Pre treatment	0	001-160	0.14350691517946	-0.313473262816579	0	0	0	0	0	0	0
1782	FEL051_RAND_A_GGAGGTATCTGAGCAT	HQLQ	Pre treatment	0	001-160	0.203541940600716	-0.313504270542103	0	0	0	0	0	0	0
1783	FEL051_RAND_A_GGCACGTGTCATTCCC	HQ	Pre treatment	0	001-160	-0.147029173921964	1.04757359006425	0	0	0	0	0	0	0
1784	FEL051_RAND_A_GGCAGTCCACCAGCTG	HQ	Pre treatment	0	001-160	-0.541214885467528	0.474970531887682	0	0	0	0	0	0	0
1785	FEL051_RAND_A_GGCGTCAAGCACTGGA	HQ	Pre treatment	0	001-160	0.320830654708057	0.428329893334797	171.086398631309	0	0	0	0	0	0
1786	FEL051_RAND_A_GGCTTTCCAATCACGT	HQ	Pre treatment	0	001-160	0.328681177560325	0.731343616564305	0	0	0	0	0	0	0
1787	FEL051_RAND_A_GGGAAGTTCATTCTTG	HQ	Pre treatment	0	001-160	-0.229838246364147	-0.0795572282915994	0	0	0	0	0	0	0
1788	FEL051_RAND_A_GGGAGATTCCGTAGGC	HQLQ	Pre treatment	0	001-160	0.534364235401573	-0.366480370899526	0	0	0	0	0	0	0
1789	FEL051_RAND_A_GGGAGTAGTGATGTAA	HQLQ	Pre treatment	0	001-160	0.36002501833592	-0.27455061895722	0	0	0	0	0	0	0
1790	FEL051_RAND_A_GGGATGAAGAGAACCC	HQLQ	Pre treatment	0	001-160	1.34746400535257	-0.179475920920891	815.660685154976	0	0	0	0	0	0
1791	FEL051_RAND_A_GGGCCATGTCTACATG	HQLQ	Pre treatment	0	001-160	0.819668876707995	-0.297507690221641	535.905680600214	0	0	0	0	0	0
1792	FEL051_RAND_A_GGGTCTGGTCTACACA	HQ	Pre treatment	0	001-160	1.29832623823947	0.20483275580035	0	0	0	0	0	0	0
1793	FEL051_RAND_A_GGGTGTCCATACCGTA	HQ	Pre treatment	0	001-160	0.24217872885048	0.650189962876996	0	0	0	818.498056067117	0	0	0
1794	FEL051_RAND_A_GGGTTATAGCCTTGAT	HQLQ	Pre treatment	0	001-160	1.19318992105677	-0.119323499713309	0	0	0	0	0	0	0
1795	FEL051_RAND_A_GGGTTTAGTCCGACGT	HQ	Pre treatment	0	001-160	0.259301907489058	-0.100469749146395	324.044069993519	0	0	648.088139987038	0	0	0
1796	FEL051_RAND_A_GGTCTGGCACCTAAAC	HQLQ	Pre treatment	0	001-160	0.22038087009864	-0.18448217366326	0	0	0	0	0	0	0
1797	FEL051_RAND_A_GGTGAAGAGGCACTCC	HQLQ	Pre treatment	0	001-160	-0.0993942564189174	-0.504162321799324	0	0	0	0	0	0	0
1798	FEL051_RAND_A_GGTTCTCGTCCTCCTA	HQ	Pre treatment	0	001-160	-0.815961354686478	-3.21853180211249	0	0	0	0	0	0	0
1799	FEL051_RAND_A_GGTTGTAAGACGATAT	HQ	Pre treatment	0	001-160	0.884388767545604	-0.306936893233151	0	0	0	0	0	0	0
1800	FEL051_RAND_A_GGTTGTAAGTTACTCG	HQ	Pre treatment	0	001-160	-0.869136294383038	-3.40144941905894	0	0	0	0	0	0	0
1801	FEL051_RAND_A_GGTTGTACAACTCCAA	HQ	Pre treatment	0	001-160	-0.802298343269672	-3.16879468490432	103.971719692244	0	0	0	0	0	0
1802	FEL051_RAND_A_GGTTGTAGTTAAGTCC	HQ	Pre treatment	0	001-160	0.173866562105761	0.290381399230644	0	0	0	0	0	0	0
1803	FEL051_RAND_A_GTAACACCAGTATGAA	HQLQ	Pre treatment	0	001-160	0.682418202253058	-0.128250838929291	0	0	0	0	0	0	0
1804	FEL051_RAND_A_GTAAGTCTCCCGAGAC	HQLQ	Pre treatment	0	001-160	0.356130233595863	-0.232244549625976	0	0	0	0	0	0	0
1805	FEL051_RAND_A_GTAATCGGTGTTTCTT	HQ	Pre treatment	0	001-160	-0.00592416893843032	1.00311167549561	0	0	0	885.445489762036	0	0	0
1806	FEL051_RAND_A_GTAATGCTCTTTGCAT	HQLQ	Pre treatment	0	001-160	-0.226937068278198	-0.425782565983613	0	0	0	0	0	0	0
1807	FEL051_RAND_A_GTACAGTGTGCCTGAC	HQLQ	Pre treatment	0	001-160	0.927766315825282	-0.444185799985131	0	0	0	0	0	0	0
1808	FEL051_RAND_A_GTACAGTGTTACCTTT	HQLQ	Pre treatment	0	001-160	0.548685815737853	-0.433602991030718	0	0	0	0	0	0	0
1809	FEL051_RAND_A_GTAGAGGGTGGATTTC	HQLQ	Pre treatment	0	001-160	1.23064751139529	-0.182115679445933	0	0	0	0	0	0	0
1810	FEL051_RAND_A_GTAGATCAGCACCTGC	HQ	Pre treatment	0	001-160	0.243885030882155	0.327732765352895	0	0	0	0	0	0	0
1811	FEL051_RAND_A_GTAGCTAAGGATTCCT	HQLQ	Pre treatment	0	001-160	0.0886274745255529	0.255442645267133	190.912562046583	0	0	0	0	0	0
1812	FEL051_RAND_A_GTAGGAGCAGGTACGA	HQLQ	Pre treatment	0	001-160	0.601338412603907	-0.0584832094072185	0	0	0	0	0	0	0
1813	FEL051_RAND_A_GTAGGAGTCTGGTGGC	HQLQ	Pre treatment	0	001-160	0.198656646088344	-0.348039796113178	0	0	0	0	0	0	0
1814	FEL051_RAND_A_GTATTGGGTATCGAGG	HQ	Pre treatment	0	001-160	0.353166063040362	0.190801052160938	0	0	0	0	0	0	0
1815	FEL051_RAND_A_GTCAAACCACACTGGC	HQ	Pre treatment	0	001-160	-0.864739593351894	-3.36271958341882	0	0	0	0	0	0	0
1816	FEL051_RAND_A_GTCACTCCACAAGTGG	HQ	Pre treatment	0	001-160	-0.876787728649441	-3.38504339348059	0	0	0	0	0	0	82.5900231252065
1817	FEL051_RAND_A_GTCACTCGTTGGACCC	HQ	Pre treatment	0	001-160	0.227286840771868	0.0992767681805517	381.679389312977	0	0	0	0	0	0
1818	FEL051_RAND_A_GTCATCCCAGGGTTGA	HQ	Pre treatment	0	001-160	0.988336975537809	-0.0662774759516443	0	0	0	0	0	0	0
1819	FEL051_RAND_A_GTCATCCGTATCGTGT	HQLQ	Pre treatment	0	001-160	0.252469842476956	-0.182576876252161	0	0	0	0	0	0	0
1820	FEL051_RAND_A_GTCCACTCATGCAGCC	HQLQ	Pre treatment	0	001-160	0.943061977980649	-0.301379861345376	0	0	0	0	0	0	0
1821	FEL051_RAND_A_GTCCCATAGTAAAGCT	HQ	Pre treatment	0	001-160	0.650632421149626	-0.078232569567362	0	0	0	1005.69896077774	0	0	0
1822	FEL051_RAND_A_GTCCTCATCTAGAGCT	HQ	Pre treatment	0	001-160	0.206154042759954	0.10556680810563	0	0	0	0	0	0	0
1823	FEL051_RAND_A_GTCGTAAGTTTCCAAG	HQLQ	Pre treatment	0	001-160	1.36898632090323	-0.122034602104257	0	0	0	739.644970414201	0	0	0
1824	FEL051_RAND_A_GTCGTTCGTTCTGACA	HQLQ	Pre treatment	0	001-160	0.591658825061656	-0.198496127571113	0	0	0	0	0	0	0
1825	FEL051_RAND_A_GTCTAGATCATAGACC	HQ	Pre treatment	0	001-160	-0.884135460666828	-3.41205198904299	0	0	0	0	0	0	0
1826	FEL051_RAND_A_GTGACGCCACAAGGTG	HQ	Pre treatment	0	001-160	0.16154896182196	0.178593782945357	0	0	0	0	0	0	0
1827	FEL051_RAND_A_GTGACGCTCAAACTGC	HQ	Pre treatment	0	001-160	1.17692886506002	0.264453075414253	0	0	0	0	0	0	0
1828	FEL051_RAND_A_GTGACGCTCCGGTTCT	HQ	Pre treatment	0	001-160	-0.0765829845460706	1.25555278818634	0	0	0	196.0399921584	0	196.0399921584	0
1829	FEL051_RAND_A_GTGAGCCTCTAGGAAA	HQ	Pre treatment	0	001-160	0.482687277075995	0.309800558950078	0	0	0	0	0	0	0
1830	FEL051_RAND_A_GTGAGGACATGACCCG	HQ	Pre treatment	0	001-160	0.934924142754902	-0.0405517257825697	0	0	0	0	0	0	0
1831	FEL051_RAND_A_GTGAGTTTCTTTCAGT	HQLQ	Pre treatment	0	001-160	0.61163252967674	-0.318976098334507	0	0	0	0	0	0	0
1832	FEL051_RAND_A_GTGCAGCAGTAGTGCG	HQLQ	Pre treatment	0	001-160	0.367654528570721	-0.315494480482431	0	0	0	0	0	0	0
1833	FEL051_RAND_A_GTGCTGGGTTGCCGAC	HQLQ	Pre treatment	0	001-160	0.190855192789154	-0.324765885162138	0	0	0	0	0	0	0
1834	FEL051_RAND_A_GTGCTTCGTTGGCCTG	HQLQ	Pre treatment	0	001-160	0.959139170871488	-0.192945020588961	0	0	0	0	0	0	0
1835	FEL051_RAND_A_GTGGAAGTCTACGGTA	HQLQ	Pre treatment	0	001-160	-0.832073488776286	-3.2587757348913	0	0	0	0	0	0	66.476101841388
1836	FEL051_RAND_A_GTGGCGTGTCCTCCAT	HQLQ	Pre treatment	0	001-160	-0.106512358442536	-0.348751603376353	0	0	0	0	0	0	0
1837	FEL051_RAND_A_GTGTAACTCTGGGAGA	HQLQ	Pre treatment	0	001-160	0.344011083813222	-0.206915897442521	0	0	0	0	0	0	0
1838	FEL051_RAND_A_GTGTCCTGTCTCCTGT	HQ	Pre treatment	0	001-160	0.144768003353915	0.489890350636275	0	0	0	0	0	0	0
1839	FEL051_RAND_A_GTGTCCTGTGGCTACC	HQLQ	Pre treatment	0	001-160	1.23458571156731	-0.166890627659719	0	0	0	0	0	0	0
1840	FEL051_RAND_A_GTGTTCCAGGGCTGAT	HQ	Pre treatment	0	001-160	-0.866161162795319	-3.3956545513076	0	0	0	0	0	0	0
1841	FEL051_RAND_A_GTTACAGAGCCATGCC	HQLQ	Pre treatment	0	001-160	0.313805350995181	-0.41645063692461	0	0	0	0	0	0	0
1842	FEL051_RAND_A_GTTCATTAGTGCCGAA	HQLQ	Pre treatment	0	001-160	0.331966942529892	-0.199707974904917	0	0	0	0	0	0	0
1843	FEL051_RAND_A_GTTGCGGTCCCGTTGT	HQLQ	Pre treatment	0	001-160	0.915159645514113	0.121462171477369	0	0	0	0	0	0	0
1844	FEL051_RAND_A_GTTGTCCTCCTGTTAT	HQ	Pre treatment	0	001-160	-0.874018497926808	-3.40941597244515	0	0	0	0	0	0	0
1845	FEL051_RAND_A_GTTTACTCATCAGTCA	HQLQ	Pre treatment	0	001-160	1.22739266537602	-0.128509270901593	0	0	0	0	0	0	0
1846	FEL051_RAND_A_GTTTGGAGTAGACTGG	HQLQ	Pre treatment	0	001-160	0.602981774654866	-0.34973723253599	0	0	0	0	0	0	0
1847	FEL051_RAND_A_TAACCAGCATCAGTGT	HQLQ	Pre treatment	0	001-160	0.373439745069535	-0.294200085435623	0	0	0	0	0	0	0
1848	FEL051_RAND_A_TAACCAGGTAACCCGC	HQLQ	Pre treatment	0	001-160	0.399204408843493	-0.16676272463306	0	0	0	0	0	0	0
1849	FEL051_RAND_A_TAACCAGTCTCCCTAG	HQ	Pre treatment	0	001-160	-0.373840956470095	0.963763030143286	0	0	0	172.622130157086	0	0	0
1850	FEL051_RAND_A_TAACGACCAGGTGAGT	HQ	Pre treatment	0	001-160	0.283917597970214	-0.160497585653501	0	0	0	0	0	0	0
1851	FEL051_RAND_A_TAACGACTCCTATTGT	HQ	Pre treatment	0	001-160	-0.307851439051063	-0.726940469865733	0	0	0	0	941.176470588235	0	0
1852	FEL051_RAND_A_TAAGTCGAGCAAATCA	HQ	Pre treatment	0	001-160	-0.138052814870939	1.0309918991502	213.995292103574	0	0	0	0	0	0
1853	FEL051_RAND_A_TAATTCCCACCCAAGC	HQLQ	Pre treatment	0	001-160	1.19895915069979	-0.245812130541412	0	0	0	0	0	0	0
1854	FEL051_RAND_A_TACACCCTCTCTCGCA	HQ	Pre treatment	0	001-160	-0.193513070740817	1.0629674643194	0	0	0	0	0	0	0
1855	FEL051_RAND_A_TACAGGTAGCACGGAT	HQ	Pre treatment	0	001-160	0.73622379814068	-0.331107103835029	0	0	0	0	0	0	0
1856	FEL051_RAND_A_TACCGAAAGTGCGACA	HQ	Pre treatment	0	001-160	-0.639760365251871	-0.692273940565578	0	0	0	0	0	0	0
1857	FEL051_RAND_A_TACCGGGGTTTGCAGT	HQ	Pre treatment	0	001-160	0.23834781987134	0.292557640402186	240.963855421687	0	0	0	0	0	0
1858	FEL051_RAND_A_TACGCTCGTACCAGAG	HQ	Pre treatment	0	001-160	-0.86965398540595	-3.38048807036981	0	0	0	0	0	81.2545705695945	0
1859	FEL051_RAND_A_TACGGGCAGTCGCCCA	HQ	Pre treatment	0	001-160	0.572848053982705	0.76236569460832	0	0	0	0	0	0	0
1860	FEL051_RAND_A_TACGGGCGTAGTCGTT	HQ	Pre treatment	0	001-160	0.135062695941879	0.0110542698321855	0	0	0	0	0	0	0
1861	FEL051_RAND_A_TACGGTAGTGGCCCAT	HQLQ	Pre treatment	0	001-160	0.826414191469158	-0.214799400446842	0	0	0	0	0	0	0
1862	FEL051_RAND_A_TACTGCCGTGGCTGCT	HQ	Pre treatment	0	001-160	-0.711800652262311	0.472993818265992	0	0	0	0	0	0	0
1863	FEL051_RAND_A_TACTGCCTCCCTTGGT	HQLQ	Pre treatment	0	001-160	0.363436196783534	-0.185200339973875	0	0	0	0	0	0	0
1864	FEL051_RAND_A_TACTTACGTAGGCAAC	HQLQ	Pre treatment	0	001-160	0.95996664772465	-0.593732058574232	0	0	0	0	0	0	0
1865	FEL051_RAND_A_TACTTACTCGAGTGGA	HQLQ	Pre treatment	0	001-160	1.19640604363289	-0.187331759156007	0	0	0	0	0	0	0
1866	FEL051_RAND_A_TACTTGTAGCGCACAA	HQLQ	Pre treatment	0	001-160	0.124811374860478	-0.180910006325799	0	0	0	3462.60387811634	0	0	0
1867	FEL051_RAND_A_TACTTGTGTAGGACTG	HQLQ	Pre treatment	0	001-160	0.211533416652834	-0.326328051640149	0	0	0	0	0	0	0
1868	FEL051_RAND_A_TAGACCACAGGTCCCA	HQLQ	Pre treatment	0	001-160	0.215235877781553	-0.234561786255372	0	0	0	0	0	0	0
1869	FEL051_RAND_A_TAGAGTCAGCTGACAG	HQLQ	Pre treatment	0	001-160	0.792432836921067	-0.125303355377423	0	0	0	0	0	0	0
1870	FEL051_RAND_A_TAGGTACAGTCTGGAG	HQ	Pre treatment	0	001-160	0.356119573965535	0.62754206749617	230.94688221709	0	0	0	0	0	0
1871	FEL051_RAND_A_TAGGTACTCTCCTACG	HQLQ	Pre treatment	0	001-160	0.177192700858795	-0.305720903124681	0	0	0	0	0	0	0
1872	FEL051_RAND_A_TAGGTTGGTCACTCAA	HQLQ	Pre treatment	0	001-160	-0.0544194142492008	-0.253351137187434	0	0	0	0	0	0	0
1873	FEL051_RAND_A_TAGGTTGTCAGTCAGT	HQLQ	Pre treatment	0	001-160	1.12590652779464	-0.279396381397828	0	0	0	0	0	0	0
1874	FEL051_RAND_A_TAGTGCACACCTGTCT	HQ	Pre treatment	0	001-160	0.434296894540675	0.14680664407082	0	0	0	0	0	0	0
1875	FEL051_RAND_A_TATATCCGTTCAAACC	HQ	Pre treatment	0	001-160	0.807202929724946	-0.120702963425724	0	0	0	0	0	0	0
1876	FEL051_RAND_A_TATCTTGGTTAAGGGC	HQLQ	Pre treatment	0	001-160	1.28992247863326	-0.159325773343133	0	0	0	0	0	0	0
1877	FEL051_RAND_A_TATGTTCAGAGTCGAC	HQ	Pre treatment	0	001-160	0.0223931104569962	0.712862232515845	0	0	0	0	0	0	0
1878	FEL051_RAND_A_TATTCCACACCCAAGC	HQLQ	Pre treatment	0	001-160	0.723146448969921	-0.21798699718525	0	0	0	0	0	0	0
1879	FEL051_RAND_A_TATTCCAGTTGGATCT	HQLQ	Pre treatment	0	001-160	0.282711353201718	-0.252637615201223	0	0	0	0	0	0	0
1880	FEL051_RAND_A_TATTGCTAGTCGTTAC	HQ	Pre treatment	0	001-160	0.0452438675745531	-0.441785172876133	0	0	0	0	0	0	0
1881	FEL051_RAND_A_TATTTCGGTTACGCCG	HQ	Pre treatment	0	001-160	0.7136280242907	0.215378899560275	0	0	0	423.011844331641	0	0	0
1882	FEL051_RAND_A_TATTTCGTCACGGTCG	HQ	Pre treatment	0	001-160	0.448549481067616	-0.857070801760448	0	0	0	0	0	0	0
1883	FEL051_RAND_A_TCAAGACGTGATAGTA	HQLQ	Pre treatment	0	001-160	0.975618243511537	-0.219701449227229	0	0	0	0	0	0	0
1884	FEL051_RAND_A_TCAATCTGTCGTGGTC	HQ	Pre treatment	0	001-160	-0.608573620977168	-0.352718442504469	0	0	0	0	0	0	0
1885	FEL051_RAND_A_TCAATCTTCTACTGAG	HQLQ	Pre treatment	0	001-160	0.0214898399858775	-0.818085017144707	0	0	0	0	0	1084.0108401084	0
1886	FEL051_RAND_A_TCAATTCAGGGCCCTT	HQ	Pre treatment	0	001-160	0.457951248216294	0.129727333810916	0	0	0	0	0	0	0
1887	FEL051_RAND_A_TCACAAGCAGTAGAAT	HQ	Pre treatment	0	001-160	-0.06159525242317	0.784503960966469	0	0	0	0	0	0	0
1888	FEL051_RAND_A_TCACAAGTCAGGGTAG	HQLQ	Pre treatment	0	001-160	1.11627142784534	-0.210282746717672	0	0	0	1073.53730542136	0	0	0
1889	FEL051_RAND_A_TCAGCAATCTCATGCC	HQLQ	Pre treatment	0	001-160	0.333374591807079	-0.214565264194191	0	0	0	0	0	0	0
1890	FEL051_RAND_A_TCAGCCTGTGGTCAAG	HQLQ	Pre treatment	0	001-160	1.1751141187262	-0.0905050970838533	0	0	0	0	0	0	0
1891	FEL051_RAND_A_TCAGGTATCGTTCCTG	HQ	Pre treatment	0	001-160	0.267166166859423	-0.476238797960672	0	0	0	0	0	0	0
1892	FEL051_RAND_A_TCAGTCCAGGACGCTA	HQLQ	Pre treatment	0	001-160	1.22040139536296	-0.259455265682454	0	0	0	0	0	0	0
1893	FEL051_RAND_A_TCATATCCAATAGTCC	HQ	Pre treatment	0	001-160	-0.0388240405801515	0.895325784161582	0	0	0	0	0	0	0
1894	FEL051_RAND_A_TCATCATGTCCAATCA	HQLQ	Pre treatment	0	001-160	0.298001563356561	-0.327354887589692	0	0	0	0	0	0	0
1895	FEL051_RAND_A_TCATGCCGTGGTTTAC	HQLQ	Pre treatment	0	001-160	0.529651099302418	-0.68110101397265	0	0	0	0	0	0	0
1896	FEL051_RAND_A_TCATGCCGTTTAAGGA	HQ	Pre treatment	0	001-160	0.381683676263468	-0.215780726271672	0	0	0	0	0	0	0
1897	FEL051_RAND_A_TCATTACAGGAGTATT	HQLQ	Pre treatment	0	001-160	0.245897031626082	-0.0723794696321704	0	0	0	0	0	0	0
1898	FEL051_RAND_A_TCCAGAATCAACTGGT	HQ	Pre treatment	0	001-160	-0.894165869539785	-3.41037695394144	0	0	0	0	0	0	0
1899	FEL051_RAND_A_TCCCACATCCGTGGCA	HQ	Pre treatment	0	001-160	-0.0457829319365974	0.249186673011309	533.105874826741	0	106.621174965348	0	0	0	0
1900	FEL051_RAND_A_TCCCATGTCACTTCTA	HQLQ	Pre treatment	0	001-160	1.0115851574246	-0.598329146576655	0	0	0	0	0	0	0
1901	FEL051_RAND_A_TCCGATCCAACAAGTA	HQLQ	Pre treatment	0	001-160	0.289209929992295	-0.280804782807026	0	0	0	0	0	0	0
1902	FEL051_RAND_A_TCCTAATGTGCCCAGT	HQ	Pre treatment	0	001-160	-0.466477410802051	0.481642588774316	105.708245243129	0	0	105.708245243129	0	0	0
1903	FEL051_RAND_A_TCCTAATTCCCGAGTG	HQ	Pre treatment	0	001-160	0.073943760425456	0.778530214033723	0	0	0	0	0	139.938427092079	0
1904	FEL051_RAND_A_TCCTCCCAGGTAGACC	HQ	Pre treatment	0	001-160	1.06972228908891	0.0826374559396625	0	0	0	0	0	0	0
1905	FEL051_RAND_A_TCCTTTCCAATAGTCC	HQ	Pre treatment	0	001-160	0.230304223013912	-0.0931699327675942	0	0	0	0	0	0	0
1906	FEL051_RAND_A_TCCTTTCCATCTGCGG	HQ	Pre treatment	0	001-160	0.395829527416929	-0.0979415862582363	345.303867403315	0	0	345.303867403315	0	0	0
1907	FEL051_RAND_A_TCCTTTCGTCCTCCTA	HQLQ	Pre treatment	0	001-160	0.451408298271428	-0.295531607779637	0	0	0	0	0	0	0
1908	FEL051_RAND_A_TCGAAGTAGTTGAAAC	HQLQ	Pre treatment	0	001-160	0.670951226675595	-0.0472743365280539	0	0	0	0	0	0	0
1909	FEL051_RAND_A_TCGAAGTTCGTCGGGT	HQ	Pre treatment	0	001-160	-0.880480104498916	-3.41169563015082	0	0	0	0	0	0	0
1910	FEL051_RAND_A_TCGACCTCACGGTGTC	HQ	Pre treatment	0	001-160	-0.497955538068907	-0.469113103975995	0	0	452.488687782805	0	0	0	0
1911	FEL051_RAND_A_TCGACGGCAGCTTCCT	HQLQ	Pre treatment	0	001-160	-0.0210898571817762	-0.518681215263489	0	0	0	0	0	1132.50283125708	0
1912	FEL051_RAND_A_TCGACGGGTAGCTGAG	HQ	Pre treatment	0	001-160	0.0438138941071607	-0.0797718588324957	0	0	0	0	0	0	0
1913	FEL051_RAND_A_TCGATTTTCTCCTGCA	HQ	Pre treatment	0	001-160	0.199053764047825	0.400210874704812	0	0	0	0	0	0	0
1914	FEL051_RAND_A_TCGCACTAGGCCTAAG	HQ	Pre treatment	0	001-160	-0.0658978358817481	-0.530335397643185	467.945718296678	0	0	0	0	0	0
1915	FEL051_RAND_A_TCGCACTCACGCTGCA	HQLQ	Pre treatment	0	001-160	1.05685142714272	-0.173088342561813	0	0	0	0	0	0	0
1916	FEL051_RAND_A_TCGCAGGGTACACGCC	HQ	Pre treatment	0	001-160	0.15813296790664	0.820892600243477	171.673819742489	0	0	0	171.673819742489	0	0
1917	FEL051_RAND_A_TCGCTCATCGAGTGAG	HQ	Pre treatment	0	001-160	0.459747666539452	-0.143815354256347	0	0	0	0	0	0	0
1918	FEL051_RAND_A_TCGGGCACAAGGTCGA	HQLQ	Pre treatment	0	001-160	0.0965080484350304	-0.274587517081175	0	0	0	0	0	0	0
1919	FEL051_RAND_A_TCGGGCAGTTTCAGAC	HQLQ	Pre treatment	0	001-160	0.239882808782091	-0.25338680234148	0	2040.81632653061	0	0	0	0	0
1920	FEL051_RAND_A_TCGTGCTCAAAGGCAC	HQLQ	Pre treatment	0	001-160	0.337912999764489	-0.241974171054494	0	0	0	0	0	0	0
1921	FEL051_RAND_A_TCGTGGGCACGGGTAA	HQLQ	Pre treatment	0	001-160	0.517172088519075	-0.426013830631522	0	0	0	0	0	0	0
1922	FEL051_RAND_A_TCTACATGTGGCTACC	HQ	Pre treatment	0	001-160	0.0562127019886585	0.253956666041631	0	0	0	0	0	0	0
1923	FEL051_RAND_A_TCTACCGAGCATCAAA	HQ	Pre treatment	0	001-160	-0.476846391369285	0.872449128985664	0	0	0	0	0	62.445360309729	0
1924	FEL051_RAND_A_TCTACCGGTGACTCGC	HQLQ	Pre treatment	0	001-160	-0.0150762505768224	0.165103284659315	19.6922107460394	0	0	9.8461053730197	0	0	0
1925	FEL051_RAND_A_TCTCACGAGGTGGCTA	HQLQ	Pre treatment	0	001-160	0.955850231322808	-0.127298803027347	0	0	0	0	0	0	0
1926	FEL051_RAND_A_TCTCAGCGTCATCACA	HQ	Pre treatment	0	001-160	-0.222369407687332	0.963309772328085	81.5660685154975	0	0	163.132137030995	81.5660685154975	0	0
1927	FEL051_RAND_A_TCTCCGAGTCCGGCAT	HQLQ	Pre treatment	0	001-160	-0.240048667186764	0.736431144699862	67.7690431011114	0	0	0	0	0	0
1928	FEL051_RAND_A_TCTCTGGAGAACAAGG	HQ	Pre treatment	0	001-160	0.260088028464589	-0.0424514382633517	0	0	0	0	0	0	0
1929	FEL051_RAND_A_TCTCTGGTCTGCGTCT	HQ	Pre treatment	0	001-160	-0.201742121379043	0.258007217664878	0	0	0	0	0	0	0
1930	FEL051_RAND_A_TCTGGCTCACTATGTG	HQLQ	Pre treatment	0	001-160	1.38305194009009	0.0498743118686117	578.703703703704	0	0	0	0	0	0
1931	FEL051_RAND_A_TCTTCCTAGCGAGAAA	HQLQ	Pre treatment	0	001-160	1.18744473759967	-0.0786601228125321	0	0	0	0	0	0	0
1932	FEL051_RAND_A_TCTTTGAAGCCACAAG	HQLQ	Pre treatment	0	001-160	-0.115635688861838	0.320223568137371	0	0	0	296.925677218948	0	0	0
1933	FEL051_RAND_A_TCTTTGACAAGTGTCT	HQLQ	Pre treatment	0	001-160	1.30849371678494	-0.0882423925971043	0	0	0	0	0	0	0
1934	FEL051_RAND_A_TCTTTGATCTTCTGGC	HQLQ	Pre treatment	0	001-160	0.245037388365826	-0.353343290469769	0	0	0	0	0	0	0
1935	FEL051_RAND_A_TGAACGTTCACCTGGG	HQLQ	Pre treatment	0	001-160	0.150676694139214	-0.245593423917967	0	0	0	0	0	0	0
1936	FEL051_RAND_A_TGAATCGGTGATGAAT	HQ	Pre treatment	0	001-160	-0.879577313756813	-3.40926770361753	0	0	0	0	0	0	0
1937	FEL051_RAND_A_TGACCCTTCATTTGTC	HQ	Pre treatment	0	001-160	-0.0545470639454802	1.19240989870282	114.090131203651	0	0	0	0	0	0
1938	FEL051_RAND_A_TGACGCGGTGCCCACA	HQ	Pre treatment	0	001-160	0.225184734735215	-0.316164957050896	0	0	0	0	0	0	0
1939	FEL051_RAND_A_TGAGACTCAACACGTT	HQLQ	Pre treatment	0	001-160	0.194253987142898	0.143368589059081	0	0	0	0	0	0	0
1940	FEL051_RAND_A_TGAGCATGTCACTGAT	HQ	Pre treatment	0	001-160	-0.805914210583096	-3.46278579834738	0	0	0	0	0	0	0
1941	FEL051_RAND_A_TGAGGAGAGGCCCACT	HQLQ	Pre treatment	0	001-160	0.622277891427438	-0.215261740563964	0	0	0	0	0	0	0
1942	FEL051_RAND_A_TGAGGAGTCTAGATCG	HQ	Pre treatment	0	001-160	0.132382271905812	0.441763543180061	0	0	0	0	0	0	0
1943	FEL051_RAND_A_TGAGTCAGTCAGCTTA	HQ	Pre treatment	0	001-160	1.0744034329793	0.117492767219631	0	0	0	0	0	0	0
1944	FEL051_RAND_A_TGATGCACAACGCCCA	HQLQ	Pre treatment	0	001-160	1.25603345640638	-0.105276519641102	0	0	0	0	0	0	0
1945	FEL051_RAND_A_TGATGGTTCGAGAATA	HQLQ	Pre treatment	0	001-160	1.1473344984653	-0.172904522177412	0	0	0	0	0	0	0
1946	FEL051_RAND_A_TGCACGGTCACTACGA	HQ	Pre treatment	0	001-160	0.967848928939309	-0.145177126786139	0	0	0	360.36036036036	0	0	0
1947	FEL051_RAND_A_TGCAGATCAGTTGTCA	HQLQ	Pre treatment	0	001-160	0.159354354608123	-0.169876354118434	0	0	0	0	0	0	0
1948	FEL051_RAND_A_TGCAGTAAGCACCGAA	HQ	Pre treatment	0	001-160	0.121795556830333	0.604105627471741	0	0	0	0	168.321831341525	0	0
1949	FEL051_RAND_A_TGCATCCCAGTTAAAG	HQLQ	Pre treatment	0	001-160	0.223693309325425	-0.310488233243646	0	0	0	0	0	0	0
1950	FEL051_RAND_A_TGCCGAGAGTCGGGAT	HQLQ	Pre treatment	0	001-160	0.561327747846204	-0.0552091257890295	0	0	0	0	0	0	0
1951	FEL051_RAND_A_TGCGATACAATCTAGC	HQLQ	Pre treatment	0	001-160	0.284041832101998	-0.39794129542138	0	0	0	0	0	0	0
1952	FEL051_RAND_A_TGCGGCAAGTGGACGT	HQ	Pre treatment	0	001-160	-0.0313519739342595	0.315775646794044	97.1062342202369	0	0	0	0	0	97.1062342202369
1953	FEL051_RAND_A_TGCGGCACAACCGCCA	HQ	Pre treatment	0	001-160	0.381335557134457	0.0376858612351897	0	0	0	0	0	0	0
1954	FEL051_RAND_A_TGCGGCATCCTCTAGC	HQ	Pre treatment	0	001-160	0.599517731938474	0.203822545002499	0	0	0	0	0	0	0
1955	FEL051_RAND_A_TGCTCGTCATGAAGGC	HQ	Pre treatment	0	001-160	-0.00480290352183124	-0.0485520301955643	0	0	0	0	0	0	0
1956	FEL051_RAND_A_TGCTGAAGTGGCTGCT	HQLQ	Pre treatment	0	001-160	0.536051790083814	-0.323956958808272	0	0	0	0	0	0	0
1957	FEL051_RAND_A_TGCTTGCGTAACATGA	HQLQ	Pre treatment	0	001-160	1.18998156263459	-0.13856058055309	0	0	0	0	0	0	0
1958	FEL051_RAND_A_TGGAACTCACTGGCCA	HQLQ	Pre treatment	0	001-160	-0.114903365029447	-0.210841100676641	0	0	0	0	0	0	0
1959	FEL051_RAND_A_TGGAGAGGTCAGGAGT	HQ	Pre treatment	0	001-160	0.373558555074865	0.216190611016807	0	0	0	0	0	0	0
1960	FEL051_RAND_A_TGGAGGAGTCCCGGTA	HQLQ	Pre treatment	0	001-160	0.0901908744099084	-0.435239018510912	0	0	0	0	0	0	0
1961	FEL051_RAND_A_TGGATCATCAACTGGT	HQLQ	Pre treatment	0	001-160	0.262436367332449	-0.278744475612112	0	0	0	0	0	0	0
1962	FEL051_RAND_A_TGGATGTCAAGAGGTC	HQLQ	Pre treatment	0	001-160	0.562784499708471	-0.126441081051879	0	0	0	0	0	0	0
1963	FEL051_RAND_A_TGGGAAGCAGCACCCA	HQ	Pre treatment	0	001-160	0.129467726690667	0.453581712706731	0	0	0	155.81177937052	0	0	0
1964	FEL051_RAND_A_TGGGAAGTCGACGCGT	HQLQ	Pre treatment	0	001-160	0.110916056804703	-0.110986014959837	0	0	0	0	0	0	0
1965	FEL051_RAND_A_TGGGAGAAGTGGTGGT	HQ	Pre treatment	0	001-160	-0.48791487900773	0.425900852235342	121.168060099358	0	0	60.5840300496789	0	0	0
1966	FEL051_RAND_A_TGGGAGAGTAGCGAGT	HQ	Pre treatment	0	001-160	-0.114388363039173	0.207277947836811	207.08221163802	0	0	0	0	0	0
1967	FEL051_RAND_A_TGGGAGATCCAACTAG	HQLQ	Pre treatment	0	001-160	0.206227676161481	-0.0567191506816742	0	0	0	0	0	0	0
1968	FEL051_RAND_A_TGGGATTGTATCGTGT	HQ	Pre treatment	0	001-160	0.134154249918308	0.264524816895974	0	0	0	0	0	0	0
1969	FEL051_RAND_A_TGGTTAGCAATCGCCG	HQ	Pre treatment	0	001-160	-0.395749567556781	0.674347366585509	0	0	0	0	0	0	0
1970	FEL051_RAND_A_TGGTTAGTCCCATAAG	HQ	Pre treatment	0	001-160	0.39764784702715	0.737151940434709	94.5715906941555	0	0	0	189.143181388311	0	0
1971	FEL051_RAND_A_TGTAACGGTGAGAACC	HQ	Pre treatment	0	001-160	-0.130698598148919	0.171123970078387	0	0	0	0	0	0	0
1972	FEL051_RAND_A_TGTAAGCGTCATCCGG	HQ	Pre treatment	0	001-160	-0.236741225159332	-0.392157653659291	0	0	0	0	0	0	0
1973	FEL051_RAND_A_TGTAGACCAAGTGACG	HQ	Pre treatment	0	001-160	0.236502067126637	-0.0980746470521379	0	0	0	115.727346371948	0	0	0
1974	FEL051_RAND_A_TGTCAGACAATGAACA	HQ	Pre treatment	0	001-160	0.532780827732799	0.0993512293576547	0	0	0	0	0	0	0
1975	FEL051_RAND_A_TGTCCACGTATGCAAA	HQ	Pre treatment	0	001-160	0.115901117148575	0.915034338128199	0	0	0	0	0	0	0
1976	FEL051_RAND_A_TGTCCCAAGGATAATC	HQLQ	Pre treatment	0	001-160	0.434661812361132	-0.181368907584924	0	0	0	0	0	0	0
1977	FEL051_RAND_A_TGTCCTGAGAGCCCAA	HQ	Pre treatment	0	001-160	-0.945841610655008	-3.50326974838853	0	0	0	0	0	0	0
1978	FEL051_RAND_A_TGTCCTGTCTTCCTAA	HQ	Pre treatment	0	001-160	-0.391446663727635	0.330022600751617	0	0	81.3206473123526	162.641294624705	0	0	0
1979	FEL051_RAND_A_TGTGAGTCAGTTACCA	HQ	Pre treatment	0	001-160	0.683112576011943	-0.00410199030633162	0	0	0	2432.2446143155	0	0	0
1980	FEL051_RAND_A_TGTGATGGTTGAGAGC	HQLQ	Pre treatment	0	001-160	0.522552111772865	-0.349171037194542	0	0	0	0	0	0	0
1981	FEL051_RAND_A_TGTGGCGCACCCTATC	HQ	Pre treatment	0	001-160	0.869746665305109	0.207379234486397	0	0	0	0	0	0	0
1982	FEL051_RAND_A_TGTGTGACAAGGCGTA	HQ	Pre treatment	0	001-160	0.546161229539553	0.470515461920429	0	0	0	241.312741312741	0	0	0
1983	FEL051_RAND_A_TGTTGGAGTCGCCACA	HQLQ	Pre treatment	0	001-160	0.214930464856058	-0.326043593365754	0	0	0	0	0	0	0
1984	FEL051_RAND_A_TGTTTGTTCATGGTAC	HQ	Pre treatment	0	001-160	0.105331028150106	-0.0475372792329192	0	0	0	573.833205814843	0	0	0
1985	FEL051_RAND_A_TGTTTGTTCGCCTTGT	HQ	Pre treatment	0	001-160	0.333827313864791	0.0945033150836997	0	0	0	0	0	0	0
1986	FEL051_RAND_A_TTAATCCGTGCTTCAA	HQ	Pre treatment	0	001-160	0.445917183921272	0.180975340876063	0	0	0	0	0	0	0
1987	FEL051_RAND_A_TTACGTTCAGCATCTA	HQ	Pre treatment	0	001-160	-0.0500238415218894	-0.114187508454597	0	0	0	0	0	0	0
1988	FEL051_RAND_A_TTACTGTAGCTCATAC	HQ	Pre treatment	0	001-160	0.165788304428797	0.0765277057772335	0	0	0	0	0	0	0
1989	FEL051_RAND_A_TTAGGCACAAACTGCT	HQ	Pre treatment	0	001-160	0.554432610804563	-0.282085251482878	495.049504950495	0	0	495.049504950495	0	0	0
1990	FEL051_RAND_A_TTAGTCTCAAGCAATA	HQLQ	Pre treatment	0	001-160	0.109896259044096	-0.372974620697935	0	0	0	0	0	0	0
1991	FEL051_RAND_A_TTAGTCTTCACTTGTT	HQ	Pre treatment	0	001-160	0.258659019780824	0.466841271988322	0	0	0	0	0	0	0
1992	FEL051_RAND_A_TTCACGCGTCTTGTCC	HQLQ	Pre treatment	0	001-160	0.191681623252207	-0.196728353136882	0	0	0	0	0	0	0
1993	FEL051_RAND_A_TTCAGGAAGTGGTGAC	HQLQ	Pre treatment	0	001-160	0.262675220876053	-0.190100967593377	0	0	0	0	0	0	0
1994	FEL051_RAND_A_TTCCAATCAGCATCTA	HQLQ	Pre treatment	0	001-160	0.502764177222446	-0.200526058892389	0	0	0	0	0	0	0
1995	FEL051_RAND_A_TTCCAATCAGGACAGT	HQLQ	Pre treatment	0	001-160	-0.237465349072549	-0.438031751184824	0	0	0	0	0	0	0
1996	FEL051_RAND_A_TTCCACGCACACGCCA	HQLQ	Pre treatment	0	001-160	0.620433250199667	-0.12937533758561	0	0	0	0	0	0	0
1997	FEL051_RAND_A_TTCCGGTAGCGCCTCA	HQLQ	Pre treatment	0	001-160	0.227550475146533	-0.488692431525246	0	0	0	0	0	0	0
1998	FEL051_RAND_A_TTCTAACAGGTCGTCC	HQLQ	Pre treatment	0	001-160	0.120275923350065	-0.348378900847641	0	0	0	0	0	0	0
1999	FEL051_RAND_A_TTCTAACTCCACCCTA	HQLQ	Pre treatment	0	001-160	1.07803850700784	-0.55636478528162	996.01593625498	0	0	0	0	0	0
[truncated: 21,512 more rows]
