# Supplementary material for: Blocking cancer-fibroblast mutualism inhibits proliferation of endocrine therapy resistant breast cancer
Source: Mol Syst Biol. 2025 May 8;21(7):825–55. doi: 10.1038/s44320-025-00104-6 (PMC12222798; doi:10.1038/s44320-025-00104-6)
Supplement: Supplementary file 8 — Source data Fig. 3 [file 44320_2025_104_MOESM8_ESM.zip › Figure 3/SourceData_Figure_3B_DiscoveryFibrotoCancerComms.csv]

	Patient.Study.ID	LigandPhenoCelltype	ReceptorPhenoCelltype	Day	Pair.Name	dynamic_class3	ARM	TransductionMu	SumSignal	Receptor	Ligandtot	Ligand_Ntot	RiboTreated	Treat	scaleTransduction	scalelnTransductionMu	scaleTransduction2
1	001-101	Fibroblasts	Cancer cells	14	ADAM10_AXL	Non-response	B	12.3649216557982	98.9193732463857	14.6939203354298	779.38465408805	622.724422110553	TRUE	CombinationRibo	0.00379316162471162	-0.996028940496938	1.66558218043174
2	001-101	Fibroblasts	Cancer cells	14	ADAM10_EPHA3	Non-response	B	1.28636466311291	10.2909173049033	1.52865828092243	779.38465408805	622.724422110553	TRUE	CombinationRibo	0.000394689360985291	-1.37510954824742	1.05790358017568
3	001-101	Fibroblasts	Cancer cells	14	ADAM12_ITGA9	Non-response	B	14.9007340551903	119.205872441523	6.93159329140461	362.431865828092	289.581239530988	TRUE	CombinationRibo	0.00534751577425233	-1.11260270626733	1.68288386203506
4	001-101	Fibroblasts	Cancer cells	14	ADAM12_ITGB1	Non-response	B	69.8811289609297	559.049031687438	32.5076310272537	362.431865828092	289.581239530988	TRUE	CombinationRibo	0.0178009855069225	-0.646911021241841	2.15424175014585
5	001-101	Fibroblasts	Cancer cells	14	ADAM12_SDC4	Non-response	B	86.1625906546332	4037.90311394051	117.398168238994	1065.17186582809	294.289715242881	TRUE	CombinationRibo	0.0510647972860847	0.106324620171585	2.63509521643479
6	001-101	Fibroblasts	Cancer cells	14	ADAM17_ERBB4	Non-response	B	5730.41265605749	104290.030153057	11220.044331761	1880.95801886792	795.265628140703	TRUE	CombinationRibo	0.213058587555234	1.29521175303347	3.84017676962721
7	001-101	Fibroblasts	Cancer cells	14	ADAM17_ITGA5	Non-response	B	9.22849404429555	55.3709642657733	11.9141719077568	987.843018867924	789.281608040201	TRUE	CombinationRibo	0.0041392447233512	-1.03512133206187	1.62767003392973
8	001-101	Fibroblasts	Cancer cells	14	ADAM17_ITGB1	Non-response	B	25.1798011353062	151.078806811837	32.5076310272537	987.843018867924	789.281608040201	TRUE	CombinationRibo	0.00962010093935391	-1.25101582723647	1.83920690610644
9	001-101	Fibroblasts	Cancer cells	14	ADAM17_NOTCH1	Non-response	B	12.6898491531733	76.1390949190396	16.3828511530398	987.843018867924	789.281608040201	TRUE	CombinationRibo	0.00763201240738217	-0.989545429044892	1.74699476746515
10	001-101	Fibroblasts	Cancer cells	14	ADAM23_ITGA5	Non-response	B	4.38170114584101	8.76340229168203	11.9141719077568	1.32272536687631	1.05685092127303	TRUE	CombinationRibo	0.0136986834822841	-1.09684394899542	1.4800566641506
11	001-101	Fibroblasts	Cancer cells	14	ADAM9_ITGA3	Non-response	B	13.2730020894493	360.995050703377	106.928328092243	754.095518867925	254.532747068677	TRUE	CombinationRibo	0.0139174696542592	-0.794211325399486	1.86741097427259
12	001-101	Fibroblasts	Cancer cells	14	ADAM9_ITGA6	Non-response	B	33.0308779030287	525.441764434506	155.638170859539	754.095518867925	254.532747068677	TRUE	CombinationRibo	0.00649442201937641	-0.495147737926892	2.12475203423312
13	001-101	Fibroblasts	Cancer cells	14	ADAM9_ITGAV	Non-response	B	33.8063158690194	272.571728795971	80.7369496855346	754.095518867925	254.532747068677	TRUE	CombinationRibo	0.0138318810810198	-0.911915123839218	2.02475366198173
14	001-101	Fibroblasts	Cancer cells	14	ADAM9_ITGB1	Non-response	B	10.974728699402	54.8736434970099	32.5076310272537	314.883018867925	251.589949748744	TRUE	CombinationRibo	0.0058885989372969	-1.59394428877035	1.63122135657973
15	001-101	Fibroblasts	Cancer cells	14	ADAM9_ITGB5	Non-response	B	77.9416086287292	495.098728978576	146.650429769392	754.095518867925	254.532747068677	TRUE	CombinationRibo	0.0299800555685329	-0.175553234549183	2.4553647726684
16	001-101	Fibroblasts	Cancer cells	14	ADM_CALCR	Non-response	B	0.144340103030878	0.144340103030878	0.22062893081761	4.66624737945493	3.72830820770519	TRUE	CombinationRibo	0.000796562132010509	-1.09458656602287	0.509180382036981
17	001-101	Fibroblasts	Cancer cells	14	ADM_CALCRL	Non-response	B	0.297252285536698	0.297252285536698	0.454360587002096	4.66624737945493	3.72830820770519	TRUE	CombinationRibo	0.000485841544023032	-1.63197599843808	0.725795830024654
18	001-101	Fibroblasts	Cancer cells	14	ANGPT1_ITGA5	Non-response	B	6.07652702400893	12.1530540480179	11.9141719077568	1.52360587002096	1.21735343383585	TRUE	CombinationRibo	0.029964483538115	-0.965392108356746	1.60666359688186
19	001-101	Fibroblasts	Cancer cells	14	ANGPT1_TEK	Non-response	B	0.195060552763819	0.390121105527638	0.382452830188679	1.52360587002096	1.21735343383585	TRUE	CombinationRibo	0.000949526548311186	-1.33366046879739	0.611718764774533
20	001-101	Fibroblasts	Cancer cells	14	ANGPT1_TIE1	Non-response	B	0.560610636515913	1.12122127303183	1.09918238993711	1.52360587002096	1.21735343383585	TRUE	CombinationRibo	0.00330334665829593	-1.16999427331808	0.840622462011163
21	001-101	Fibroblasts	Cancer cells	14	ANXA1_EGFR	Non-response	B	1.3667259859746	2.73345197194919	5.96400419287212	3.02301886792453	2.41537688442211	TRUE	CombinationRibo	0.000600637063777609	-1.88142449236043	1.06778326201617
22	001-101	Fibroblasts	Cancer cells	14	ASIP_ATRN	Non-response	B	110.969777717416	290.362509059975	228.991305031447	1.72536687631027	1.3785594639866	TRUE	CombinationRibo	0.278047610057454	0.593659945076584	3.11719864667007
23	001-101	Fibroblasts	Cancer cells	14	ASIP_MC1R	Non-response	B	5.19806297600267	30.8119148546717	24.2994889937107	1.72536687631027	1.3785594639866	TRUE	CombinationRibo	0.0319619674411715	-0.29930576924577	1.89635126139602
24	001-101	Fibroblasts	Cancer cells	14	BMP6_ACVR1	Non-response	B	28.90091429845	47.7163757347183	77.7135429769392	0.68545073375262	0.547671691792295	TRUE	CombinationRibo	0.0358195555280565	-0.679280477438749	2.09816958929823
25	001-101	Fibroblasts	Cancer cells	14	BMP6_ACVR2A	Non-response	B	6.59307014457332	6.59307014457332	21.4756813417191	0.68545073375262	0.547671691792295	TRUE	CombinationRibo	0.00668407718893024	-1.45665154884368	1.51117846773343
26	001-101	Fibroblasts	Cancer cells	14	BMP6_BMPR1A	Non-response	B	131.781113651417	189.561415173702	308.730262054507	0.68545073375262	0.547671691792295	TRUE	CombinationRibo	0.101918475393927	0.115865407364543	2.69133105277822
27	001-101	Fibroblasts	Cancer cells	14	BMP6_BMPR1B	Non-response	B	291.728482125109	591.95491134639	964.090686582809	0.68545073375262	0.547671691792295	TRUE	CombinationRibo	0.101874700932288	0.627959391442481	3.20361051141088
28	001-101	Fibroblasts	Cancer cells	14	BMP6_BMPR2	Non-response	B	141.351785558423	349.879472678557	569.833165618449	0.68545073375262	0.547671691792295	TRUE	CombinationRibo	0.0583729742759529	-0.349639434892576	2.42293416723213
29	001-101	Fibroblasts	Cancer cells	14	BMP7_ACVR1	Non-response	B	138.261734319205	228.274745787638	77.7135429769392	3.42100628930818	2.73336683417085	TRUE	CombinationRibo	0.274074007483354	1.04993345848209	3.57132665061877
30	001-101	Fibroblasts	Cancer cells	14	BMP7_ACVR2A	Non-response	B	31.5411928931871	31.5411928931871	21.4756813417191	3.42100628930818	2.73336683417085	TRUE	CombinationRibo	0.10285932363022	-0.153061994491949	2.44120806847973
31	001-101	Fibroblasts	Cancer cells	14	BMP7_ACVR2B	Non-response	B	19.840817134941	19.840817134941	13.5091614255765	3.42100628930818	2.73336683417085	TRUE	CombinationRibo	0.0911681950601308	0.221684271492932	2.73357623369526
32	001-101	Fibroblasts	Cancer cells	14	BMP7_BMPR1A	Non-response	B	630.439754805211	906.860238097194	308.730262054507	3.42100628930818	2.73336683417085	TRUE	CombinationRibo	0.837358576599099	1.89289849411386	4.53074239806813
33	001-101	Fibroblasts	Cancer cells	14	BMP7_BMPR1B	Non-response	B	1395.62663908837	2831.90738660862	964.090686582809	3.42100628930818	2.73336683417085	TRUE	CombinationRibo	1.54140790309745	1.9475210975092	5.41984036570164
34	001-101	Fibroblasts	Cancer cells	14	BMP7_BMPR2	Non-response	B	676.225769835665	1673.8204956312	569.833165618449	3.42100628930818	2.73336683417085	TRUE	CombinationRibo	0.532256824566292	1.48246273756969	3.72510021625326
35	001-101	Fibroblasts	Cancer cells	14	BMP7_ENG	Non-response	B	7.99437257566659	7.99437257566659	5.44318658280922	3.42100628930818	2.73336683417085	TRUE	CombinationRibo	0.0178963706100169	-0.798253412266814	1.76116695396876
36	001-101	Fibroblasts	Cancer cells	14	C3_C3AR1	Non-response	B	0.724188378650766	1.44837675730153	0.955744234800839	69.4109433962264	55.4589949748744	TRUE	CombinationRibo	0.00127961421144231	-1.08419657491746	0.906968923342872
37	001-101	Fibroblasts	Cancer cells	14	C3_ITGAM	Non-response	B	23.1913747072188	46.3827494144377	30.6067085953878	69.4109433962264	55.4589949748744	TRUE	CombinationRibo	0.0153360288571795	-0.181288583314266	2.18711549453966
38	001-101	Fibroblasts	Cancer cells	14	C3_ITGAX	Non-response	B	2.29021060157531	4.58042120315062	3.02249475890985	69.4109433962264	55.4589949748744	TRUE	CombinationRibo	0.000562827642105171	-1.12721742143365	1.21378671138235
39	001-101	Fibroblasts	Cancer cells	14	C3_ITGB2	Non-response	B	2.26936927685247	4.53873855370493	2.99498951781971	69.4109433962264	55.4589949748744	TRUE	CombinationRibo	0.00123192389815636	-1.19570649211148	1.22527302793399
40	001-101	Fibroblasts	Cancer cells	14	C3_LRP1	Non-response	B	41.1455302458237	113.543020822491	37.4619680293501	110.085943396226	55.7315242881072	TRUE	CombinationRibo	0.0156326538461504	-0.41055942806561	2.15036008657621
41	001-101	Fibroblasts	Cancer cells	14	CALCB_CALCR	Non-response	B	0.0315273937823288	0.0315273937823288	0.22062893081761	0.227714884696017	0.181943048576214	TRUE	CombinationRibo	0.000103964336233284	-1.21583304615975	0.326900761227259
42	001-101	Fibroblasts	Cancer cells	14	CALCB_CALCRL	Non-response	B	0.0649271384876865	0.0649271384876865	0.454360587002096	0.227714884696017	0.181943048576214	TRUE	CombinationRibo	5.8918891067752e-05	-1.82581742797895	0.502177915741411
43	001-101	Fibroblasts	Cancer cells	14	CALCB_RAMP1	Non-response	B	0.210269502298354	0.210269502298354	1.47146750524109	0.227714884696017	0.181943048576214	TRUE	CombinationRibo	0.00151573593519786	-1.44974838455936	0.572703168994236
44	001-101	Fibroblasts	Cancer cells	14	CALR_ITGA2B	Non-response	B	0.780134694436543	2.34040408330963	1.53618448637317	201.093836477987	160.672964824121	TRUE	CombinationRibo	0.0014039022367677	-1.05589780391044	0.916992663483231
45	001-101	Fibroblasts	Cancer cells	14	CALR_ITGA3	Non-response	B	19.9658088488179	325.814376995038	106.928328092243	728.148836477987	164.20432160804	TRUE	CombinationRibo	0.00230276635015495	-0.511485386110123	2.04225039287771
46	001-101	Fibroblasts	Cancer cells	14	CALR_ITGAV	Non-response	B	50.8528843719638	246.008325685029	80.7369496855346	728.148836477987	164.20432160804	TRUE	CombinationRibo	0.00929835844956559	-0.584203336185506	2.19029361919726
47	001-101	Fibroblasts	Cancer cells	14	CALR_LRP1	Non-response	B	27.576491864729	114.147934343099	37.4619680293501	728.148836477987	164.20432160804	TRUE	CombinationRibo	0.000979888040460357	-0.559479470079817	2.00865627166087
48	001-101	Fibroblasts	Cancer cells	14	CALR_SCARF1	Non-response	B	0.281653793074387	0.84496137922316	0.55461215932914	201.093836477987	160.672964824121	TRUE	CombinationRibo	0.000373460389823456	-1.53595745899357	0.697283536609481
49	001-101	Fibroblasts	Cancer cells	14	CALR_TSHR	Non-response	B	1.49795528375631	4.49386585126892	2.94966457023061	201.093836477987	160.672964824121	TRUE	CombinationRibo	0.00151278989887614	-1.31311965971135	1.11566385223474
50	001-101	Fibroblasts	Cancer cells	14	CCL2_CCR10	Non-response	B	0.0465960740108649	0.046596074010865	0.163039832285115	0	0	TRUE	CombinationRibo	0.00145173756545159	-1.10865781599196	0.244540354164144
51	001-101	Fibroblasts	Cancer cells	14	CCL2_CCR3	Non-response	B	0.0755830620608283	0.0755830620608283	0.264465408805031	0	0	TRUE	CombinationRibo	0.00117021771781087	-0.963510189398447	0.333213225568902
52	001-101	Fibroblasts	Cancer cells	14	CDH1_EGFR	Non-response	B	4.19128636368425	4.19128636368425	5.96400419287212	199.87178197065	159.696549413735	TRUE	CombinationRibo	0.000612196643825957	-1.2145275155331	1.33123119720673
53	001-101	Fibroblasts	Cancer cells	14	CDH1_IGF1R	Non-response	B	348.947483080684	999.29957610774	710.978246855346	436.56678197065	161.282445561139	TRUE	CombinationRibo	0.0232558032728666	0.168373102203903	2.71153105233221
54	001-101	Fibroblasts	Cancer cells	14	CDH1_ITGAE	Non-response	B	11.0148804887222	25.2798547230387	17.9860246331237	436.56678197065	161.282445561139	TRUE	CombinationRibo	0.00108153138692722	-0.645044674583802	1.72942329204109
55	001-101	Fibroblasts	Cancer cells	14	CDH1_ITGB7	Non-response	B	0.79035146908547	0.79035146908547	1.12463312368973	199.87178197065	159.696549413735	TRUE	CombinationRibo	0.00020790655790227	-1.1361997953338	0.938451852684115
56	001-101	Fibroblasts	Cancer cells	14	CDH1_PTPRF	Non-response	B	252.19106274094	367.68323824837	261.598013626834	436.56678197065	161.282445561139	TRUE	CombinationRibo	0.0261849136696165	0.425237549729516	2.97208582225751
57	001-101	Fibroblasts	Cancer cells	14	CDH1_PTPRM	Non-response	B	106.270191497319	106.270191497319	151.21750524109	199.87178197065	159.696549413735	TRUE	CombinationRibo	0.00398487731309231	-0.539411910736366	2.12896328282265
58	001-101	Fibroblasts	Cancer cells	14	CFH_ITGAM	Non-response	B	17.5365674072669	87.6828370363347	30.6067085953878	33.95	27.1258793969849	TRUE	CombinationRibo	0.0179421619787635	-0.296840136609036	2.10431554291379
59	001-101	Fibroblasts	Cancer cells	14	CFH_SELL	Non-response	B	0.347118186319438	1.73559093159719	0.605828092243187	33.95	27.1258793969849	TRUE	CombinationRibo	0.00068769462956326	-1.49927529602577	0.754721359537392
60	001-101	Fibroblasts	Cancer cells	14	COL18A1_GPC1	Non-response	B	43.8054817711198	219.027408855599	35.242641509434	136.34465408805	108.938693467337	TRUE	CombinationRibo	0.0177549078070208	0.0389852504976463	2.539965657157
61	001-101	Fibroblasts	Cancer cells	14	COL18A1_ITGA5	Non-response	B	14.8089365033413	74.0446825167065	11.9141719077568	136.34465408805	108.938693467337	TRUE	CombinationRibo	0.00546819142023696	-0.735175586235335	1.84673981554361
62	001-101	Fibroblasts	Cancer cells	14	COL18A1_ITGB1	Non-response	B	40.4059507856543	202.029753928272	32.5076310272537	136.34465408805	108.938693467337	TRUE	CombinationRibo	0.014722114083185	-0.90441334218144	2.05728070808481
63	001-101	Fibroblasts	Cancer cells	14	COL18A1_KDR	Non-response	B	1.14457304158809	5.72286520794047	0.92083857442348	136.34465408805	108.938693467337	TRUE	CombinationRibo	0.000648845481430956	-1.19463325030451	1.03433526991799
64	001-101	Fibroblasts	Cancer cells	14	COL1A1_CD36	Non-response	B	13.9541904172622	167.450285007146	1.26809224318658	2810.21987421384	2245.35155778894	TRUE	CombinationRibo	0.000222241935526574	-1.09450341778773	1.54777195874661
65	001-101	Fibroblasts	Cancer cells	14	COL1A1_CD44	Non-response	B	9631.31594354389	313870.117543578	1188.46098532495	3881.27987421384	2252.52783919598	TRUE	CombinationRibo	0.350259053893739	1.61364109256569	4.19864762240463
66	001-101	Fibroblasts	Cancer cells	14	COL1A1_DDR1	Non-response	B	1026.74577781887	49339.3394249093	186.822117400419	3881.27987421384	2252.52783919598	TRUE	CombinationRibo	0.394091457401197	1.45462913396972	4.43827359428798
67	001-101	Fibroblasts	Cancer cells	14	COL1A1_DDR2	Non-response	B	582.727250201625	6992.7270024195	52.9555555555556	2810.21987421384	2245.35155778894	TRUE	CombinationRibo	0.0491333227948357	0.612785122722837	3.1724932375265
68	001-101	Fibroblasts	Cancer cells	14	COL1A1_ITGA11	Non-response	B	653.118306504336	7837.41967805204	59.3523689727463	2810.21987421384	2245.35155778894	TRUE	CombinationRibo	0.0406991721532963	0.806377651295294	3.51786821632218
69	001-101	Fibroblasts	Cancer cells	14	COL1A1_ITGA2	Non-response	B	623.346672997002	19230.0836904867	72.8142085953878	3881.27987421384	2252.52783919598	TRUE	CombinationRibo	0.141557872827794	0.880136412508418	3.53430965108509
70	001-101	Fibroblasts	Cancer cells	14	COL1A1_ITGA5	Non-response	B	131.104518900817	1573.2542268098	11.9141719077568	2810.21987421384	2245.35155778894	TRUE	CombinationRibo	0.00689303176311709	0.102118973617463	2.6047637352357
71	001-101	Fibroblasts	Cancer cells	14	COL1A1_ITGB1	Non-response	B	357.716621803871	4292.59946164646	32.5076310272537	2810.21987421384	2245.35155778894	TRUE	CombinationRibo	0.0149356780958867	0.190084923462933	2.74981677298418
72	001-101	Fibroblasts	Cancer cells	14	COL4A1_ITGA1	Non-response	B	2.74091896168473	2.74091896168473	7.47796645702306	2.04350104821803	1.63274706867672	TRUE	CombinationRibo	0.00121150943973413	-1.92801930842488	1.20710781665502
73	001-101	Fibroblasts	Cancer cells	14	COL4A1_ITGAV	Non-response	B	36.7030416197411	59.1854583925919	80.7369496855346	2.04350104821803	1.63274706867672	TRUE	CombinationRibo	0.0204393058859507	-1.27280046579287	1.92730074789513
74	001-101	Fibroblasts	Cancer cells	14	COL4A1_ITGB1	Non-response	B	11.9151085785321	11.9151085785321	32.5076310272537	2.04350104821803	1.63274706867672	TRUE	CombinationRibo	0.00750460597666639	-1.98126777806715	1.58249295864659
75	001-101	Fibroblasts	Cancer cells	14	COL4A1_ITGB8	Non-response	B	61.4403539276424	126.323259779505	172.32196802935	2.04350104821803	1.63274706867672	TRUE	CombinationRibo	0.0659963114197029	-0.249519433994344	2.37032156020704
76	001-101	Fibroblasts	Cancer cells	14	COL5A3_SDC3	Non-response	B	53.8786123208636	161.635836962591	25.774213836478	11.638427672956	9.29904522613065	TRUE	CombinationRibo	0.257780172756431	0.649000732133108	3.30364717355959
77	001-101	Fibroblasts	Cancer cells	14	CSF1_CSF1R	Non-response	B	2.84184454768602	2.84184454768602	3.08553459119497	8.82203354297694	7.04876046901173	TRUE	CombinationRibo	0.00380433641116871	-0.894555668176257	1.34208592015715
78	001-101	Fibroblasts	Cancer cells	14	CXCL12_CXCR4	Non-response	B	10.4425817222907	41.7703268891628	17.7624528301887	12.3073375262055	9.83350083752094	TRUE	CombinationRibo	0.0189676045082158	-0.309121127826746	1.98030064977537
79	001-101	Fibroblasts	Cancer cells	14	DKK2_KREMEN2	Non-response	B	0.281405329934087	0.281405329934087	0.916624737945493	5.02683438155136	4.01641541038526	TRUE	CombinationRibo	0.00239211123501709	-1.01159742539123	0.604906490816855
80	001-101	Fibroblasts	Cancer cells	14	DKK2_LRP6	Non-response	B	22.1033355467567	28.4799774083555	46.3840749475891	5.02683438155136	4.01641541038526	TRUE	CombinationRibo	0.0192603987600579	-0.732191417843443	2.02513556750151
81	001-101	Fibroblasts	Cancer cells	14	DLL1_NOTCH1	Non-response	B	4.17296191053099	8.34592382106198	16.3828511530398	33.0980293501048	26.4451591289782	TRUE	CombinationRibo	0.00512004471004324	-1.09853743364164	1.46469402527444
82	001-101	Fibroblasts	Cancer cells	14	DLL1_NOTCH2	Non-response	B	28.1456742419652	122.397378501786	120.131580188679	33.0980293501048	26.4451591289782	TRUE	CombinationRibo	0.0257908683655114	-0.469569608210573	2.17442518171152
83	001-101	Fibroblasts	Cancer cells	14	DLL1_NOTCH3	Non-response	B	20.3119996190237	85.3390500529376	83.7592688679245	33.0980293501048	26.4451591289782	TRUE	CombinationRibo	0.00510539670654974	-0.264609549583647	2.12557691249294
84	001-101	Fibroblasts	Cancer cells	14	EDN1_EDNRA	Non-response	B	1.56446752876893	1.56446752876893	10.9481551362683	5.77163522012579	4.61150753768844	TRUE	CombinationRibo	0.00358729950195412	-1.31906074996932	1.12687942059561
85	001-101	Fibroblasts	Cancer cells	14	EFNA5_EPHA2	Non-response	B	3.83724229612423	15.3489691844969	3.2596855345912	1206.45610062893	963.952361809045	TRUE	CombinationRibo	0.0008805038760088	-1.05652465918846	1.35315231021134
86	001-101	Fibroblasts	Cancer cells	14	EFNA5_EPHA3	Non-response	B	1.79950861812557	7.19803447250227	1.52865828092243	1206.45610062893	963.952361809045	TRUE	CombinationRibo	0.000205016865375557	-1.32398727641936	1.12663950129419
87	001-101	Fibroblasts	Cancer cells	14	EFNA5_EPHA4	Non-response	B	26.5873036339103	106.349214535641	22.5855555555556	1206.45610062893	963.952361809045	TRUE	CombinationRibo	0.00249540412729933	-0.750886323939928	1.83346769170235
88	001-101	Fibroblasts	Cancer cells	14	EFNA5_EPHA5	Non-response	B	1.06518906394306	4.26075625577222	0.904863731656185	1206.45610062893	963.952361809045	TRUE	CombinationRibo	0.000313406710590034	-1.02065971132167	1.01732312082119
89	001-101	Fibroblasts	Cancer cells	14	EFNA5_EPHA6	Non-response	B	2.96040231090814	11.8416092436326	2.51482180293501	1206.45610062893	963.952361809045	TRUE	CombinationRibo	0.000342025832962675	-1.25509674827239	1.26844129381244
90	001-101	Fibroblasts	Cancer cells	14	EFNA5_EPHA7	Non-response	B	1.15107150550095	4.6042860220038	0.977819706498952	1206.45610062893	963.952361809045	TRUE	CombinationRibo	0.00048724225109325	-1.03941604341874	1.03733714578805
91	001-101	Fibroblasts	Cancer cells	14	EFNA5_EPHA8	Non-response	B	2.05118365807023	8.2047346322809	1.74245283018868	1206.45610062893	963.952361809045	TRUE	CombinationRibo	0.00326911518571006	-0.219949223917762	1.30354816895298
92	001-101	Fibroblasts	Cancer cells	14	EFNA5_EPHB1	Non-response	B	19.2907048116536	487.967670846107	51.8152437106918	1990.54610062893	969.205896147404	TRUE	CombinationRibo	0.00318783574960032	-0.833575380177481	1.77416641666203
93	001-101	Fibroblasts	Cancer cells	14	EFNA5_EPHB2	Non-response	B	29.9348185822544	119.739274329018	25.4292243186583	1206.45610062893	963.952361809045	TRUE	CombinationRibo	0.0048121086834113	-0.511308337947096	1.97389623141599
94	001-101	Fibroblasts	Cancer cells	14	EFNA5_EPHB6	Non-response	B	0.448365574202248	1.79346229680899	0.380880503144654	1206.45610062893	963.952361809045	TRUE	CombinationRibo	0.000188461694493769	-1.53018938430019	0.827562966850903
95	001-101	Fibroblasts	Cancer cells	14	F13A1_ITGA4	Non-response	B	4.2794848741436	17.1179394965744	1.28203354297694	38.7421383647799	30.9547738693467	TRUE	CombinationRibo	0.000678908850276087	-1.14754205883956	1.36354791375026
96	001-101	Fibroblasts	Cancer cells	14	F13A1_ITGA9	Non-response	B	23.1379660904979	92.5518643619916	6.93159329140461	38.7421383647799	30.9547738693467	TRUE	CombinationRibo	0.00744130312897482	-0.677969064072518	1.94065692328019
97	001-101	Fibroblasts	Cancer cells	14	F13A1_ITGB1	Non-response	B	108.511915337519	434.047661350077	32.5076310272537	38.7421383647799	30.9547738693467	TRUE	CombinationRibo	0.0390239690163136	-0.107345884142714	2.50980148108583
98	001-101	Fibroblasts	Cancer cells	14	FGF1_FGFR1	Non-response	B	13.792291345617	41.3768740368509	18.785786163522	36.7436477987421	29.3579899497487	TRUE	CombinationRibo	0.0211546172045787	-1.11150163143353	1.78742148401978
99	001-101	Fibroblasts	Cancer cells	14	FGF1_FGFR2	Non-response	B	1598.43945893222	17199.2807867811	3904.37917976939	36.7436477987421	29.3579899497487	TRUE	CombinationRibo	2.18405562725123	2.27732921252875	6.13112288001058
100	001-101	Fibroblasts	Cancer cells	14	FGF1_FGFR3	Non-response	B	0.350085892425088	1.05025767727527	0.476834381551363	36.7436477987421	29.3579899497487	TRUE	CombinationRibo	0.00108048423070076	-1.35322490099417	0.70050636745514
101	001-101	Fibroblasts	Cancer cells	14	FGF1_FGFR4	Non-response	B	1.23341978410571	3.70025935231714	1.67997903563941	36.7436477987421	29.3579899497487	TRUE	CombinationRibo	0.0109327424453016	-0.989228389053513	1.07684412055445
102	001-101	Fibroblasts	Cancer cells	14	FGF1_NRP1	Non-response	B	37.004024958124	111.012074874372	50.401320754717	36.7436477987421	29.3579899497487	TRUE	CombinationRibo	0.0208571303229037	-0.871657747783284	1.96079279437968
103	001-101	Fibroblasts	Cancer cells	14	FGF7_FGFR1	Non-response	B	16.3771987393291	49.1315962179872	18.785786163522	8.19069182389937	6.5443216080402	TRUE	CombinationRibo	0.0190202542074024	-0.91598227998393	1.86361893011883
104	001-101	Fibroblasts	Cancer cells	14	FGF7_FGFR2	Non-response	B	1898.01390035439	20422.7153096031	3904.37917976939	8.19069182389937	6.5443216080402	TRUE	CombinationRibo	2.50709418270218	2.4161835908463	6.67869745324196
105	001-101	Fibroblasts	Cancer cells	14	FGF7_FGFR3	Non-response	B	0.415697877343859	1.24709363203158	0.476834381551363	8.19069182389937	6.5443216080402	TRUE	CombinationRibo	0.0022729734454286	-1.3031430559198	0.736445216112821
106	001-101	Fibroblasts	Cancer cells	14	FGF7_FGFR4	Non-response	B	1.4645833985909	4.39375019577271	1.67997903563941	8.19069182389937	6.5443216080402	TRUE	CombinationRibo	0.00773486356985922	-0.900093189570446	1.14494989297675
107	001-101	Fibroblasts	Cancer cells	14	FGF7_NRP1	Non-response	B	43.9392016676675	131.817605003002	50.401320754717	8.19069182389937	6.5443216080402	TRUE	CombinationRibo	0.00318589199442881	-0.709046340922132	2.01982856380149
108	001-101	Fibroblasts	Cancer cells	14	FN1_CD44	Non-response	B	8864.66025055031	288885.960250239	1188.46098532495	2458.8893081761	1964.64020100503	TRUE	CombinationRibo	0.61980022999764	1.62259395498871	4.12290594348719
109	001-101	Fibroblasts	Cancer cells	14	FN1_ITGA2	Non-response	B	573.728087295626	17699.3631508976	72.8142085953878	2458.8893081761	1964.64020100503	TRUE	CombinationRibo	0.231838512737084	0.841018084084385	3.46296965981945
110	001-101	Fibroblasts	Cancer cells	14	FN1_ITGA2B	Non-response	B	15.5587119233484	186.704543080181	1.53618448637317	2458.8893081761	1964.64020100503	TRUE	CombinationRibo	0.0166606438336442	-0.178743755233057	2.1222425234491
111	001-101	Fibroblasts	Cancer cells	14	FN1_ITGA3	Non-response	B	398.190556593257	25991.6758903401	106.928328092243	2458.8893081761	1964.64020100503	TRUE	CombinationRibo	0.101477282782901	0.671464205147951	3.23798005967725
112	001-101	Fibroblasts	Cancer cells	14	FN1_ITGA4	Non-response	B	12.9846322158486	155.815586590184	1.28203354297694	2458.8893081761	1964.64020100503	TRUE	CombinationRibo	0.00199945225668035	-0.996247715202872	1.61221660238518
113	001-101	Fibroblasts	Cancer cells	14	FN1_ITGA5	Non-response	B	120.668559123184	1448.02270947821	11.9141719077568	2458.8893081761	1964.64020100503	TRUE	CombinationRibo	0.016297393925973	0.0552366963049887	2.5658266220575
114	001-101	Fibroblasts	Cancer cells	14	FN1_ITGA8	Non-response	B	13.036865459109	156.442385509308	1.28719077568134	2458.8893081761	1964.64020100503	TRUE	CombinationRibo	0.00238802093204382	-0.72733400619731	1.68278197225959
115	001-101	Fibroblasts	Cancer cells	14	FN1_ITGA9	Non-response	B	70.2042392352222	842.450870822667	6.93159329140461	2458.8893081761	1964.64020100503	TRUE	CombinationRibo	0.0172360618536833	-0.471651046661778	2.1820127199788
116	001-101	Fibroblasts	Cancer cells	14	FN1_ITGAV	Non-response	B	1014.19073405802	19625.1888161088	80.7369496855346	2458.8893081761	1964.64020100503	TRUE	CombinationRibo	0.122617200541963	0.724695968715222	3.19947888204057
117	001-101	Fibroblasts	Cancer cells	14	FN1_ITGB1	Non-response	B	329.242269369384	3950.9072324326	32.5076310272537	2458.8893081761	1964.64020100503	TRUE	CombinationRibo	0.0355724038395956	0.118661726844131	2.70082137280223
118	001-101	Fibroblasts	Cancer cells	14	FN1_ITGB6	Non-response	B	2002.99728390158	39725.9816958077	163.430508385744	2458.8893081761	1964.64020100503	TRUE	CombinationRibo	0.544381430596723	1.42551531925285	4.34443344366329
119	001-101	Fibroblasts	Cancer cells	14	FN1_ITGB7	Non-response	B	11.3904566451229	136.685479741475	1.12463312368973	2458.8893081761	1964.64020100503	TRUE	CombinationRibo	0.00769270046482448	-0.561062539690061	1.80264638526078
120	001-101	Fibroblasts	Cancer cells	14	FN1_ITGB8	Non-response	B	1697.7404296963	41887.2792805719	172.32196802935	2458.8893081761	1964.64020100503	TRUE	CombinationRibo	0.558934362797341	1.38031229382909	4.1472691633152
121	001-101	Fibroblasts	Cancer cells	14	FN1_PLAUR	Non-response	B	159.196096614361	1910.35315937233	15.7181761006289	2458.8893081761	1964.64020100503	TRUE	CombinationRibo	0.0307257930500752	0.276548029476199	2.79763695817349
122	001-101	Fibroblasts	Cancer cells	14	FN1_SDC2	Non-response	B	44.1307206472615	529.568647767138	4.35723270440252	2458.8893081761	1964.64020100503	TRUE	CombinationRibo	0.00261091326702912	-0.602750218702932	2.00942482978254
123	001-101	Fibroblasts	Cancer cells	14	FN1_TNFRSF11B	Non-response	B	52.980433435258	635.765201223097	5.23100628930818	2458.8893081761	1964.64020100503	TRUE	CombinationRibo	0.0221423201358084	0.205476915040272	2.64596030293259
124	001-101	Fibroblasts	Cancer cells	14	FN1_TSHR	Non-response	B	29.8746548515639	358.495858218767	2.94966457023061	2458.8893081761	1964.64020100503	TRUE	CombinationRibo	0.0131739199885207	-0.352643879906574	2.10818415821547
125	001-101	Fibroblasts	Cancer cells	14	GAS6_AXL	Non-response	B	10.9802156886058	76.8615098202403	14.6939203354298	131.145660377358	104.78472361809	TRUE	CombinationRibo	0.0108630425867253	-0.819784131133237	1.7547540341444
126	001-101	Fibroblasts	Cancer cells	14	GAS6_MERTK	Non-response	B	1.33770954151811	9.36396679062679	1.79014675052411	131.145660377358	104.78472361809	TRUE	CombinationRibo	0.00146619822514003	-1.65076290500589	1.07115913363977
127	001-101	Fibroblasts	Cancer cells	14	GAS6_TYRO3	Non-response	B	1.41212247420591	9.88485731944137	1.88972746331237	131.145660377358	104.78472361809	TRUE	CombinationRibo	0.00508511354643491	-1.03382726574395	1.12041131746972
128	001-101	Fibroblasts	Cancer cells	14	GDF11_ACVR1B	Non-response	B	18.2104099544848	22.7610003105148	52.1864858490566	2.82651991614256	2.25837520938023	TRUE	CombinationRibo	0.0691120266219127	-0.370779480608009	2.21930073084087
129	001-101	Fibroblasts	Cancer cells	14	GDF11_ACVR2A	Non-response	B	4.68328132977958	4.68328132977958	21.4756813417191	2.82651991614256	2.25837520938023	TRUE	CombinationRibo	0.0122135387586969	-1.50501978160234	1.46751670039169
130	001-101	Fibroblasts	Cancer cells	14	GDF11_ACVR2B	Non-response	B	2.945992840864	2.945992840864	13.5091614255765	2.82651991614256	2.25837520938023	TRUE	CombinationRibo	0.0130133654816736	-1.0989841834191	1.40659626848815
131	001-101	Fibroblasts	Cancer cells	14	GHRL_GPR39	Non-response	B	21.9741277714569	43.9482555429137	87.2215303983229	118.447672955975	94.6390954773869	TRUE	CombinationRibo	0.0229942053772809	-0.0834792426687827	2.35960681717034
132	001-101	Fibroblasts	Cancer cells	14	GNAI2_ADORA1	Non-response	B	0.901482178818621	4.50741089409311	2.28744234800839	138.622955974843	110.759045226131	TRUE	CombinationRibo	0.00218228736119038	-1.19940013908334	0.968535885455307
133	001-101	Fibroblasts	Cancer cells	14	GNAI2_ADRA2A	Non-response	B	0.213822243291931	1.06911121645966	0.542557651991614	138.622955974843	110.759045226131	TRUE	CombinationRibo	0.000529995707791834	-1.3855481580352	0.622003369662094
134	001-101	Fibroblasts	Cancer cells	14	GNAI2_ADRA2B	Non-response	B	0.0230346373376316	0.115173186688158	0.0584486373165618	138.622955974843	110.759045226131	TRUE	CombinationRibo	5.04072974343805e-05	-1.03940493751228	0.291011495739883
135	001-101	Fibroblasts	Cancer cells	14	GNAI2_C5AR1	Non-response	B	2.7844068019342	13.922034009671	7.06522012578616	138.622955974843	110.759045226131	TRUE	CombinationRibo	0.00429028378548368	-1.31102169245599	1.30923654870858
136	001-101	Fibroblasts	Cancer cells	14	GNAI2_CNR1	Non-response	B	0.250117495022281	1.25058747511141	0.634654088050314	138.622955974843	110.759045226131	TRUE	CombinationRibo	0.000444144771058488	-1.54405419702089	0.683992766600242
137	001-101	Fibroblasts	Cancer cells	14	GNAI2_DRD2	Non-response	B	0.379590066131071	81.3870518180525	20.6513443396226	138.622955974843	110.759045226131	TRUE	CombinationRibo	0.00136677767706495	-0.95704187955279	0.709447636505012
138	001-101	Fibroblasts	Cancer cells	14	GNAI2_EDNRA	Non-response	B	4.31467344078885	21.5733672039443	10.9481551362683	138.622955974843	110.759045226131	TRUE	CombinationRibo	0.00216972839605301	-1.13124112190214	1.40043192896071
139	001-101	Fibroblasts	Cancer cells	14	GNAI2_EGFR	Non-response	B	2.35041704939793	11.7520852469897	5.96400419287212	138.622955974843	110.759045226131	TRUE	CombinationRibo	0.00146355749249451	-1.68756305453921	1.19473251354574
140	001-101	Fibroblasts	Cancer cells	14	GNAI2_F2R	Non-response	B	1.37259338958946	6.86296694794728	3.48285115303983	138.622955974843	110.759045226131	TRUE	CombinationRibo	0.00133740809389334	-1.42019825892602	1.08553350428137
141	001-101	Fibroblasts	Cancer cells	14	GNAI2_IGF1R	Non-response	B	195.68505761949	2801.96884361193	710.978246855346	138.622955974843	110.759045226131	TRUE	CombinationRibo	0.0529976298746354	-0.128283294541884	2.53971613046193
142	001-101	Fibroblasts	Cancer cells	14	GNAI2_OPRM1	Non-response	B	0.0604535299137195	0.302267649568598	0.153396226415094	138.622955974843	110.759045226131	TRUE	CombinationRibo	0.000181061990855174	-1.36783857346436	0.444749680712131
143	001-101	Fibroblasts	Cancer cells	14	GNAI2_PTPRU	Non-response	B	6.24319640087229	31.2159820043614	15.8416352201258	138.622955974843	110.759045226131	TRUE	CombinationRibo	0.012624244977252	-0.731619632993825	1.69185037275195
144	001-101	Fibroblasts	Cancer cells	14	GNAI2_TBXA2R	Non-response	B	0.105506570588793	0.527532852943965	0.267714884696017	138.622955974843	110.759045226131	TRUE	CombinationRibo	0.0001341537695901	-1.24175666084076	0.49599444443525
145	001-101	Fibroblasts	Cancer cells	14	GNAI2_TSHR	Non-response	B	1.16246428937139	5.81232144685693	2.94966457023061	138.622955974843	110.759045226131	TRUE	CombinationRibo	0.00187630860136375	-1.49975276497806	1.04059863185481
146	001-101	Fibroblasts	Cancer cells	14	GPI_AMFR	Non-response	B	34.8699395087008	222.951729628664	76.5527017819706	487.574795597484	180.778341708543	TRUE	CombinationRibo	0.018360583506361	-0.318449421393287	2.28767523399102
147	001-101	Fibroblasts	Cancer cells	14	GSTP1_TRAF2	Non-response	B	44.1340829833506	118.824713272424	40.1848715932914	30.7885534591195	24.5998994974874	TRUE	CombinationRibo	0.0548541291315764	0.239278299506635	2.77066752806622
148	001-101	Fibroblasts	Cancer cells	14	HBEGF_CD44	Non-response	B	250.142471823428	679.313947457764	1188.46098532495	1.09270440251572	0.873065326633166	TRUE	CombinationRibo	0.0448916323614986	0.769858443235856	3.30514610674551
149	001-101	Fibroblasts	Cancer cells	14	HBEGF_CD82	Non-response	B	18.5981248536515	104.413568007929	182.671726939203	1.09270440251572	0.873065326633166	TRUE	CombinationRibo	0.0848785702767817	0.049517391874336	2.50565209302255
150	001-101	Fibroblasts	Cancer cells	14	HBEGF_CD9	Non-response	B	12.8912552192703	67.6004332034035	118.267080712788	1.09270440251572	0.873065326633166	TRUE	CombinationRibo	0.0489532076059365	-0.512537928862433	2.09620650338312
151	001-101	Fibroblasts	Cancer cells	14	HBEGF_EGFR	Non-response	B	1.70448642443524	1.70448642443524	5.96400419287212	1.09270440251572	0.873065326633166	TRUE	CombinationRibo	0.00235257686607946	-1.42535262364331	1.14923426759175
152	001-101	Fibroblasts	Cancer cells	14	HBEGF_ERBB2	Non-response	B	38.9041688259607	38.9041688259607	136.125828092243	1.09270440251572	0.873065326633166	TRUE	CombinationRibo	0.158511761623646	0.579806786643521	3.19259344054121
153	001-101	Fibroblasts	Cancer cells	14	HBEGF_ERBB4	Non-response	B	2114.33855733693	6413.27961100524	11220.044331761	1.09270440251572	0.873065326633166	TRUE	CombinationRibo	0.315895688764985	1.5426311164911	4.32664144879665
154	001-101	Fibroblasts	Cancer cells	14	HGF_CD44	Non-response	B	190.868880592498	518.344173130502	1188.46098532495	0.882746331236897	0.705309882747069	TRUE	CombinationRibo	0.0431217180391908	0.299182121117982	2.84405712524517
155	001-101	Fibroblasts	Cancer cells	14	HGF_MET	Non-response	B	0.663346369864697	0.663346369864697	3.04184486373166	0.882746331236897	0.705309882747069	TRUE	CombinationRibo	0.0015184137975325	-1.41829486609746	0.891021742757821
156	001-101	Fibroblasts	Cancer cells	14	HGF_SDC1	Non-response	B	4.63198600620152	4.63198600620152	21.2404612159329	0.882746331236897	0.705309882747069	TRUE	CombinationRibo	0.0171784909824015	-0.890539160956332	1.61034314820585
157	001-101	Fibroblasts	Cancer cells	14	HGF_SDC2	Non-response	B	0.950197865638465	0.950197865638465	4.35723270440252	0.882746331236897	0.705309882747069	TRUE	CombinationRibo	0.000766264254263652	-1.8277533240641	0.987427792738699
158	001-101	Fibroblasts	Cancer cells	14	HLA-B_KLRD1	Non-response	B	7.09783842517971	14.1956768503594	6.95769392033543	216.903312368973	173.304656616415	TRUE	CombinationRibo	0.00166046560771884	-0.963111707106841	1.53513941267203
159	001-101	Fibroblasts	Cancer cells	14	HLA-B_LILRB1	Non-response	B	0.790043597617718	1.58008719523544	0.774444444444444	216.903312368973	173.304656616415	TRUE	CombinationRibo	0.000259973556278382	-1.38910255290455	0.946847707635169
160	001-101	Fibroblasts	Cancer cells	14	HLA-C_LILRB1	Non-response	B	0.315827179105404	0.947481537316211	0.774444444444444	119.847169811321	95.7572864321608	TRUE	CombinationRibo	0.000191112986492701	-1.48439066035451	0.750403885424071
161	001-101	Fibroblasts	Cancer cells	14	HRAS_AGTR1	Non-response	B	1.3378118875737	25.0478596728401	57.4298034591195	129.250466457023	16.4409045226131	TRUE	CombinationRibo	0.00141021306064767	-1.13222323189956	1.08953731769994
162	001-101	Fibroblasts	Cancer cells	14	HRAS_INSR	Non-response	B	83.4938056843469	121.085899555693	277.626092767296	129.250466457023	16.4409045226131	TRUE	CombinationRibo	0.0175472939157283	-0.218476414525465	2.40404968244339
163	001-101	Fibroblasts	Cancer cells	14	HRAS_TLR2	Non-response	B	0.306478128939597	0.306478128939597	1.40538784067086	19.6579664570231	15.7066164154104	TRUE	CombinationRibo	0.000389638066402836	-1.46766881062273	0.706946355840296
164	001-101	Fibroblasts	Cancer cells	14	HSPG2_ITGA2	Non-response	B	61.7812402274714	1429.45146522269	72.8142085953878	402.655283018868	321.719547738693	TRUE	CombinationRibo	0.057432318211263	-0.120034480418536	2.4296203932071
165	001-101	Fibroblasts	Cancer cells	14	HSPG2_ITGB1	Non-response	B	35.4540699459718	319.086629513746	32.5076310272537	402.655283018868	321.719547738693	TRUE	CombinationRibo	0.0171550914883566	-1.10069323513507	1.93865598129529
166	001-101	Fibroblasts	Cancer cells	14	HSPG2_PTPRS	Non-response	B	238.706933218491	3186.66080384452	162.323933438155	402.655283018868	321.719547738693	TRUE	CombinationRibo	0.1496279924745	0.411050777222815	2.95058147288242
167	001-101	Fibroblasts	Cancer cells	14	ICAM5_ITGAL	Non-response	B	1.6740197668871	4.56987161286868	15.9899973794549	0.891320754716981	0.7121608040201	TRUE	CombinationRibo	0.00488694762245568	-1.06415208559984	1.16767756912211
168	001-101	Fibroblasts	Cancer cells	14	ICAM5_ITGB2	Non-response	B	0.427977480343717	0.427977480343717	2.99498951781971	0.891320754716981	0.7121608040201	TRUE	CombinationRibo	0.00360778896284158	-1.28653270757544	0.746141651128722
169	001-101	Fibroblasts	Cancer cells	14	IL7_IL7R	Non-response	B	0.274706317752283	0.549412635504567	0.464318658280922	5.62222222222222	4.49212730318258	TRUE	CombinationRibo	0.000129774980760409	-1.55001537657356	0.739592520156418
170	001-101	Fibroblasts	Cancer cells	14	INHBA_ACVR1	Non-response	B	127.835060892212	1688.47967496462	77.7135429769392	154.426834381551	123.386264656616	TRUE	CombinationRibo	0.0903969018614946	0.468567990463256	3.00735605582548
171	001-101	Fibroblasts	Cancer cells	14	INHBA_ACVR1B	Non-response	B	113.395435286707	1133.85411716602	52.1864858490566	154.426834381551	123.386264656616	TRUE	CombinationRibo	0.144570050828914	0.658681420700688	3.25012001290828
172	001-101	Fibroblasts	Cancer cells	14	INHBA_ACVR2A	Non-response	B	29.1625903144303	233.300722515442	21.4756813417191	154.426834381551	123.386264656616	TRUE	CombinationRibo	0.0299863874863056	-0.45154391882365	2.17209471888041
173	001-101	Fibroblasts	Cancer cells	14	INHBA_ACVR2B	Non-response	B	18.3445700221056	146.756560176845	13.5091614255765	154.426834381551	123.386264656616	TRUE	CombinationRibo	0.0343419901870833	-0.145994914538013	2.29838918761069
174	001-101	Fibroblasts	Cancer cells	14	INHBA_BAMBI	Non-response	B	11.0311905461093	88.2495243688744	8.12350104821803	154.426834381551	123.386264656616	TRUE	CombinationRibo	0.0394388819388714	-0.0620373801045198	2.20998677913332
175	001-101	Fibroblasts	Cancer cells	14	INHBA_ENG	Non-response	B	7.39149635318451	59.1319708254761	5.44318658280922	154.426834381551	123.386264656616	TRUE	CombinationRibo	0.00308985742479153	-0.97199456099661	1.60836615015099
176	001-101	Fibroblasts	Cancer cells	14	INHBA_TGFBR3	Non-response	B	20.0083684078148	160.066947262518	14.7344025157233	154.426834381551	123.386264656616	TRUE	CombinationRibo	0.00948089810795844	-0.847305087667424	1.85161882298895
177	001-101	Fibroblasts	Cancer cells	14	ITGB3BP_ITGB5	Non-response	B	68.9148063493141	350.207121783972	146.650429769392	152.472788259958	121.824991624791	TRUE	CombinationRibo	0.0278361818363708	-0.309806772700393	2.34763925972774
178	001-101	Fibroblasts	Cancer cells	14	JAG1_NOTCH1	Non-response	B	8.50844883941019	34.0337953576408	16.3828511530398	95.8649895178197	76.5956448911223	TRUE	CombinationRibo	0.0158985948637821	-1.13118524514293	1.65795564724753
179	001-101	Fibroblasts	Cancer cells	14	JAG1_NOTCH2	Non-response	B	57.3875425831514	499.123574759805	120.131580188679	447.23498951782	78.9498827470687	TRUE	CombinationRibo	0.0901244778534094	-0.450563995657739	2.31635658742553
180	001-101	Fibroblasts	Cancer cells	14	JAG1_NOTCH3	Non-response	B	41.4150939524372	348.003627613697	83.7592688679245	447.23498951782	78.9498827470687	TRUE	CombinationRibo	0.026195493626213	-0.200523701479355	2.32016913878339
181	001-101	Fibroblasts	Cancer cells	14	JAG1_NOTCH4	Non-response	B	0.264705651949475	1.0588226077979	0.509685534591195	95.8649895178197	76.5956448911223	TRUE	CombinationRibo	0.000273492515364953	-1.46202501641442	0.716035475088044
182	001-101	Fibroblasts	Cancer cells	14	JAG2_NOTCH1	Non-response	B	6.09540853955311	6.09540853955311	16.3828511530398	17.3927044025157	13.8966834170854	TRUE	CombinationRibo	0.0159207326819743	-1.00021016464007	1.60934564074512
183	001-101	Fibroblasts	Cancer cells	14	JAG2_NOTCH2	Non-response	B	41.1121373269675	89.3923838911539	120.131580188679	37.7302044025157	14.0329480737018	TRUE	CombinationRibo	0.0824438204409423	-0.28903792644882	2.35342160532005
184	001-101	Fibroblasts	Cancer cells	14	JAG2_NOTCH3	Non-response	B	29.6695581190777	62.3269976581018	83.7592688679245	37.7302044025157	14.0329480737018	TRUE	CombinationRibo	0.0317401401514448	-0.123323248977122	2.31324093946319
185	001-101	Fibroblasts	Cancer cells	14	KITLG_EPOR	Non-response	B	0.40817038371452	1.22451115114356	1.03958071278826	491.784088050314	392.933015075377	TRUE	CombinationRibo	0.00029280711005912	-1.43193387058211	0.769045906746617
186	001-101	Fibroblasts	Cancer cells	14	KITLG_KIT	Non-response	B	0.833083095421201	2.4992492862636	2.12180293501048	491.784088050314	392.933015075377	TRUE	CombinationRibo	0.000240379288196931	-1.40707889669256	0.956366488038833
187	001-101	Fibroblasts	Cancer cells	14	LAMA2_ITGA7	Non-response	B	1.08776445412773	8.70211563302185	0.331174004192872	102.062389937107	81.5473366834171	TRUE	CombinationRibo	0.000452500552540148	-1.3217136951365	1.01894155240259
188	001-101	Fibroblasts	Cancer cells	14	LAMA2_ITGB1	Non-response	B	106.773614690942	854.18891752754	32.5076310272537	102.062389937107	81.5473366834171	TRUE	CombinationRibo	0.045827283492971	-0.27874036063657	2.38738646411153
189	001-101	Fibroblasts	Cancer cells	14	LAMA2_RPSA	Non-response	B	62.2310478017709	497.848382414167	18.9464779874214	102.062389937107	81.5473366834171	TRUE	CombinationRibo	0.0389817303120101	-0.0673110408107783	2.46355963846831
190	001-101	Fibroblasts	Cancer cells	14	LAMB1_ITGA6	Non-response	B	155.215900113179	5925.86730487939	155.638170859539	248.671949685535	198.687638190955	TRUE	CombinationRibo	0.102944346582361	0.191306155533209	2.73971688202898
191	001-101	Fibroblasts	Cancer cells	14	LAMB1_ITGB1	Non-response	B	51.5715143441409	618.858172129691	32.5076310272537	248.671949685535	198.687638190955	TRUE	CombinationRibo	0.0526193596928454	-0.809051693315051	2.12164255285066
192	001-101	Fibroblasts	Cancer cells	14	LAMB2_RPSA	Non-response	B	15.0108152936591	75.0540764682954	18.9464779874214	153.688993710692	122.796733668342	TRUE	CombinationRibo	0.00293611863013046	-0.61304028775271	1.95350988119898
193	001-101	Fibroblasts	Cancer cells	14	LRPAP1_LDLR	Non-response	B	23.8076236017231	153.549384385765	75.6170047169811	36.0791614255765	28.8270686767169	TRUE	CombinationRibo	0.0255098834961402	-0.235480665295978	2.27193083212601
194	001-101	Fibroblasts	Cancer cells	14	LRPAP1_LRP1	Non-response	B	27.5664865408122	76.0710127347078	37.4619680293501	36.0791614255765	28.8270686767169	TRUE	CombinationRibo	0.0105760572124699	-0.41330440768397	2.11257091086628
195	001-101	Fibroblasts	Cancer cells	14	LRPAP1_LRP2	Non-response	B	5.6413128974742	195.65106581826	96.3504192872117	36.0791614255765	28.8270686767169	TRUE	CombinationRibo	0.00199303515769981	-0.901133719645404	1.55188506152598
196	001-101	Fibroblasts	Cancer cells	14	LRPAP1_LRP8	Non-response	B	1.19919378373348	2.39838756746696	2.36222222222222	36.0791614255765	28.8270686767169	TRUE	CombinationRibo	0.00236774283927387	-1.31007817714433	1.0567789232012
197	001-101	Fibroblasts	Cancer cells	14	LRPAP1_SORL1	Non-response	B	34.6112540578504	69.2225081157008	68.1787002096436	36.0791614255765	28.8270686767169	TRUE	CombinationRibo	0.024761794982745	-0.300756232367303	2.24539896358949
198	001-101	Fibroblasts	Cancer cells	14	LRPAP1_SORT1	Non-response	B	40.4799089797567	187.173574183812	92.1755896226415	36.0791614255765	28.8270686767169	TRUE	CombinationRibo	0.0422043516466336	-0.0827586290162499	2.45151168906428
199	001-101	Fibroblasts	Cancer cells	14	LRPAP1_VLDLR	Non-response	B	1.2696056305286	2.53921126105721	2.50092243186583	36.0791614255765	28.8270686767169	TRUE	CombinationRibo	0.00270312845389418	-1.18478463852787	1.0793079717933
200	001-101	Fibroblasts	Cancer cells	14	LTF_LRP1	Non-response	B	22.9136470895016	158.07821001812	37.4619680293501	7817.61643081761	2455.78894472362	TRUE	CombinationRibo	0.000537901868805713	-0.59802430629317	1.91235039748277
201	001-101	Fibroblasts	Cancer cells	14	LTF_LRP11	Non-response	B	10.0632997372607	50.3164986863036	23.8483857442348	3033.47893081761	2423.73442211055	TRUE	CombinationRibo	0.00218140262568636	-0.597876930160523	1.81552641508181
202	001-101	Fibroblasts	Cancer cells	14	MDK_ALK	Non-response	B	0.224766595029656	0.449533190059311	0.980817610062893	18.1867085953878	14.5310887772194	TRUE	CombinationRibo	0.000324724006807058	-1.46610821268595	0.623181632794765
203	001-101	Fibroblasts	Cancer cells	14	MDK_LRP1	Non-response	B	12.4438942278962	34.3395098565855	37.4619680293501	18.1867085953878	14.5310887772194	TRUE	CombinationRibo	0.00159540462386155	-0.766697777138982	1.78857238476369
204	001-101	Fibroblasts	Cancer cells	14	MDK_LRP2	Non-response	B	2.54656685750304	88.3196037700733	96.3504192872117	18.1867085953878	14.5310887772194	TRUE	CombinationRibo	0.00242857003741602	-1.20155286754208	1.27395867999289
205	001-101	Fibroblasts	Cancer cells	14	MDK_PTPRZ1	Non-response	B	0.770288597073418	1.54057719414683	3.36132075471698	18.1867085953878	14.5310887772194	TRUE	CombinationRibo	0.00016920939162265	-0.983001805597237	0.921536601007396
206	001-101	Fibroblasts	Cancer cells	14	MDK_SDC1	Non-response	B	4.86751674866295	9.7350334973259	21.2404612159329	18.1867085953878	14.5310887772194	TRUE	CombinationRibo	0.000436363564652299	-0.797360147240847	1.58421105390145
207	001-101	Fibroblasts	Cancer cells	14	MDK_SDC3	Non-response	B	5.90648273864079	11.8129654772816	25.774213836478	18.1867085953878	14.5310887772194	TRUE	CombinationRibo	0.0120157129149478	-0.57095787791776	1.75106883477005
208	001-101	Fibroblasts	Cancer cells	14	MDK_SDC4	Non-response	B	9.18517995417141	107.613021083931	117.398168238994	18.1867085953878	14.5310887772194	TRUE	CombinationRibo	0.00562263950442216	-0.622317720293917	1.85578682070419
209	001-101	Fibroblasts	Cancer cells	14	MDK_TSPAN1	Non-response	B	1.75100620461977	12.7743981618435	13.9359617400419	18.1867085953878	14.5310887772194	TRUE	CombinationRibo	0.0016491335763959	-1.01835035890179	1.20152022225549
210	001-101	Fibroblasts	Cancer cells	14	NCAM1_FGFR1	Non-response	B	13.3679591405666	26.7359182811331	18.785786163522	2.4504821802935	1.9579229480737	TRUE	CombinationRibo	0.0211042245672499	-1.09536706228901	1.7666266772471
211	001-101	Fibroblasts	Cancer cells	14	NCAM1_GFRA1	Non-response	B	128.927020742138	854.042367579951	300.043131551363	2.4504821802935	1.9579229480737	TRUE	CombinationRibo	0.179303709410594	0.506976749441825	3.07406777558926
212	001-101	Fibroblasts	Cancer cells	14	NCAM1_ROBO1	Non-response	B	7.91118316863844	15.8223663372769	11.117463312369	2.4504821802935	1.9579229480737	TRUE	CombinationRibo	0.00618005189750125	-1.43517735085821	1.52951894721935
213	001-101	Fibroblasts	Cancer cells	14	NCAM1_ROBO3	Non-response	B	1.9800223382812	3.96004467656241	2.78249475890985	2.4504821802935	1.9579229480737	TRUE	CombinationRibo	0.00587065195677536	-0.996739402014209	1.2304783736184
214	001-101	Fibroblasts	Cancer cells	14	NID1_ITGAV	Non-response	B	44.354400797241	214.570953283187	80.7369496855346	14.4237106918239	11.524472361809	TRUE	CombinationRibo	0.0923236631204707	-0.836531922443743	2.16505703396887
215	001-101	Fibroblasts	Cancer cells	14	NID1_PTPRF	Non-response	B	158.952601583454	695.237253568858	261.598013626834	14.4237106918239	11.524472361809	TRUE	CombinationRibo	0.293638596236332	0.452511896072711	2.98257233847331
216	001-101	Fibroblasts	Cancer cells	14	NLGN2_NRXN1	Non-response	B	0.843517657588009	59.9369643202034	83.0217348008386	28.2883438155136	22.6022445561139	TRUE	CombinationRibo	0.00155946463469846	-1.21282768054328	0.947854028013454
217	001-101	Fibroblasts	Cancer cells	14	NLGN2_NRXN2	Non-response	B	0.064350552553122	0.128701105106244	0.356540880503145	28.2883438155136	22.6022445561139	TRUE	CombinationRibo	0.000405897308161933	-1.38228577559879	0.39023861435173
218	001-101	Fibroblasts	Cancer cells	14	NLGN2_NRXN3	Non-response	B	3.18778005585795	50.105412966299	69.4035534591195	28.2883438155136	22.6022445561139	TRUE	CombinationRibo	0.00250813203445142	-1.50643713465948	1.30448686472805
219	001-101	Fibroblasts	Cancer cells	14	NLGN3_NRXN1	Non-response	B	0.667846787645783	23.7272502373854	83.0217348008386	0.843752620545073	0.674154103852596	TRUE	CombinationRibo	0.00336361585861794	-1.27225491454809	0.871685362045225
220	001-101	Fibroblasts	Cancer cells	14	NLGN3_NRXN2	Non-response	B	0.0509489154367224	0.0509489154367224	0.356540880503145	0.843752620545073	0.674154103852596	TRUE	CombinationRibo	0.000828857460890906	-1.4257524096842	0.34027115142432
221	001-101	Fibroblasts	Cancer cells	14	NLGN3_NRXN3	Non-response	B	2.52389342519946	19.8352333185845	69.4035534591195	0.843752620545073	0.674154103852596	TRUE	CombinationRibo	0.00565792336263458	-1.61714068128503	1.2541753259619
222	001-101	Fibroblasts	Cancer cells	14	NPNT_ITGA8	Non-response	B	0.47179746320702	0.47179746320702	1.28719077568134	101.048134171908	80.7369514237856	TRUE	CombinationRibo	4.58065518667463e-05	-1.41110221682879	0.843373507115348
223	001-101	Fibroblasts	Cancer cells	14	NPNT_ITGB1	Non-response	B	11.9151085785321	11.9151085785321	32.5076310272537	101.048134171908	80.7369514237856	TRUE	CombinationRibo	0.00160067251953135	-1.27119136376609	1.61487930911212
224	001-101	Fibroblasts	Cancer cells	14	NRG1_ERBB2	Non-response	B	59.7072507790525	119.414501558105	136.125828092243	15.1139203354298	12.07594639866	TRUE	CombinationRibo	0.0813677509293042	0.13605871367382	2.66330876657152
225	001-101	Fibroblasts	Cancer cells	14	NRG1_ERBB3	Non-response	B	80.4431231594563	215.306770092601	122.718815513627	15.1139203354298	12.07594639866	TRUE	CombinationRibo	0.18487394281222	0.49898448103033	3.06987205239349
226	001-101	Fibroblasts	Cancer cells	14	NRG1_ERBB4	Non-response	B	3244.93097486497	19685.2576783469	11220.044331761	15.1139203354298	12.07594639866	TRUE	CombinationRibo	0.182713467768967	1.14068822168118	3.69545456265572
227	001-101	Fibroblasts	Cancer cells	14	NRG2_ERBB3	Non-response	B	61.7635329140505	165.310672422209	122.718815513627	2.9654926624738	2.36941373534338	TRUE	CombinationRibo	0.197015611088664	0.671478807706447	3.3159811207609
228	001-101	Fibroblasts	Cancer cells	14	NRG2_ERBB4	Non-response	B	2491.42988484697	15114.1702706905	11220.044331761	2.9654926624738	2.36941373534338	TRUE	CombinationRibo	0.662536050665923	1.36825229062455	3.93140865287511
229	001-101	Fibroblasts	Cancer cells	14	NTF3_NTRK1	Non-response	B	0.134687206472615	0.269374412945229	0.306352201257862	38.1550524109015	30.4856951423786	TRUE	CombinationRibo	0.00109872122799535	-1.03895660086007	0.440374355550208
230	001-101	Fibroblasts	Cancer cells	14	NTF3_NTRK2	Non-response	B	37.6495284938204	347.575903721437	197.644316037736	78.8300524109015	30.7582244556114	TRUE	CombinationRibo	0.0149544714439396	0.071268882583077	2.51583860377681
231	001-101	Fibroblasts	Cancer cells	14	NTF3_NTRK3	Non-response	B	0.432938305784689	0.865876611569377	0.984737945492662	38.1550524109015	30.4856951423786	TRUE	CombinationRibo	0.000236879324463654	-1.44841639537713	0.786923444946837
232	001-101	Fibroblasts	Cancer cells	14	NTN4_DCC	Non-response	B	1.19134363094297	5.95671815471487	1.81176100628931	12525.4901467505	10007.8036850921	TRUE	CombinationRibo	1.87034560405026e-05	-1.14414108891549	1.03976912222663
233	001-101	Fibroblasts	Cancer cells	14	NTN4_UNC5A	Non-response	B	1.66946707480577	74.722363254954	11.3635613207547	24684.2026467505	10089.2690954774	TRUE	CombinationRibo	0.000146895015302829	-1.07454484578547	1.13145900383592
234	001-101	Fibroblasts	Cancer cells	14	PDAP1_PDGFRB	Non-response	B	3.92000424659988	7.84000849319975	8.23174004192872	77.6892243186583	62.0732998324958	TRUE	CombinationRibo	0.000866642076562957	-0.902297063229361	1.40081893625174
235	001-101	Fibroblasts	Cancer cells	14	PDGFC_FLT4	Non-response	B	0.969345797330468	9.69345797330468	0.606540880503145	751.912788259958	600.774539363484	TRUE	CombinationRibo	0.000556737833339773	-1.20344528316599	0.99257657767838
236	001-101	Fibroblasts	Cancer cells	14	PDGFC_KDR	Non-response	B	1.47164194670066	14.7164194670066	0.92083857442348	751.912788259958	600.774539363484	TRUE	CombinationRibo	0.000686980673907484	-1.16757685515534	1.09636976138119
237	001-101	Fibroblasts	Cancer cells	14	PDGFC_PDGFRA	Non-response	B	0.543774446656764	5.43774446656764	0.340251572327044	751.912788259958	600.774539363484	TRUE	CombinationRibo	0.000418107272102863	-1.3091278042071	0.84304385201514
238	001-101	Fibroblasts	Cancer cells	14	PDGFD_PDGFRB	Non-response	B	36.3346983136039	109.004094940812	8.23174004192872	8.36132075471698	6.68065326633166	TRUE	CombinationRibo	0.0147263746427661	-0.283658709873579	2.12232840628053
239	001-101	Fibroblasts	Cancer cells	14	PLAT_LRP1	Non-response	B	28.6661625967676	39.5528101980904	37.4619680293501	6.68150943396226	5.33849246231156	TRUE	CombinationRibo	0.00777860583223288	-0.544961464505999	2.02611089894143
240	001-101	Fibroblasts	Cancer cells	14	PLAU_IGF2R	Non-response	B	32.5157817755908	123.90678393979	48.9170414046122	36.5550943396226	29.2073366834171	TRUE	CombinationRibo	0.0402083972951145	-0.545334339646064	2.23280346494543
241	001-101	Fibroblasts	Cancer cells	14	PLAU_LRP1	Non-response	B	22.9243194350129	94.8911022679786	37.4619680293501	36.5550943396226	29.2073366834171	TRUE	CombinationRibo	0.0177152906171043	-0.450002439833223	2.10446644044996
242	001-101	Fibroblasts	Cancer cells	14	PLAU_LRP2	Non-response	B	4.6913217868042	244.05545066352	96.3504192872117	36.5550943396226	29.2073366834171	TRUE	CombinationRibo	0.0110152110216932	-1.00034254917338	1.52339693986426
243	001-101	Fibroblasts	Cancer cells	14	PLAU_PLAUR	Non-response	B	6.63568562238165	19.907056867145	15.7181761006289	36.5550943396226	29.2073366834171	TRUE	CombinationRibo	0.00813685025531294	-0.71100075580798	1.71424012960726
244	001-101	Fibroblasts	Cancer cells	14	PSAP_CELSR1	Non-response	B	94.6581492789659	1311.73027936854	256.276132075472	1399.4484591195	619.850351758794	TRUE	CombinationRibo	0.0266547596079672	-0.0760955940618387	2.49730162487943
245	001-101	Fibroblasts	Cancer cells	14	PSAP_GPR37	Non-response	B	0.255706663997837	1.53423998398702	0.599496855345912	770.513459119497	615.636381909548	TRUE	CombinationRibo	0.00039836984654166	-1.07628631989027	0.634274484634246
246	001-101	Fibroblasts	Cancer cells	14	PSAP_GPR37L1	Non-response	B	0.139370683489659	0.836224100937953	0.326750524109015	770.513459119497	615.636381909548	TRUE	CombinationRibo	0.00184361717717962	-0.858310147890242	0.411270889770394
247	001-101	Fibroblasts	Cancer cells	14	PSAP_LRP1	Non-response	B	23.1615668884965	191.746290966977	37.4619680293501	1399.4484591195	619.850351758794	TRUE	CombinationRibo	0.00137300150253033	-0.814149304942128	1.85687910795463
248	001-101	Fibroblasts	Cancer cells	14	PSEN1_NCSTN	Non-response	B	8.09209865809363	24.2762959742809	22.6385115303983	461.627421383648	368.837989949749	TRUE	CombinationRibo	0.00544388663158904	-0.990192877823003	1.66916141445531
249	001-101	Fibroblasts	Cancer cells	14	PSEN1_NOTCH1	Non-response	B	5.85602316005839	17.5680694801752	16.3828511530398	461.627421383648	368.837989949749	TRUE	CombinationRibo	0.00307367789806203	-1.35036357901084	1.47506666792222
250	001-101	Fibroblasts	Cancer cells	14	PSEN1_NOTCH2	Non-response	B	39.4975376603507	257.645012800638	120.131580188679	898.112421383648	371.762512562814	TRUE	CombinationRibo	0.0170881043031643	-0.774126870842786	2.04992458853048
251	001-101	Fibroblasts	Cancer cells	14	PSEN1_NOTCH3	Non-response	B	28.5043436164421	179.637676169369	83.7592688679245	898.112421383648	371.762512562814	TRUE	CombinationRibo	0.00498050191899958	-0.499976564496419	2.03056188607745
252	001-101	Fibroblasts	Cancer cells	14	PSEN1_NOTCH4	Non-response	B	0.182186254824086	0.546558764472257	0.509685534591195	461.627421383648	368.837989949749	TRUE	CombinationRibo	4.84258797379381e-05	-1.49658132364444	0.671490140453377
253	001-101	Fibroblasts	Cancer cells	14	PSPN_GFRA1	Non-response	B	81.33942234875	269.405561535666	300.043131551363	1.1438784067086	0.913953098827471	TRUE	CombinationRibo	0.190731654752544	0.632845721395254	3.26633914134587
254	001-101	Fibroblasts	Cancer cells	14	PSPN_RET	Non-response	B	1.47171045162922	1.47171045162922	3.27815513626834	1.1438784067086	0.913953098827471	TRUE	CombinationRibo	0.0215741250486953	-0.880909361880676	1.16403163948513
255	001-101	Fibroblasts	Cancer cells	14	PTDSS1_SCARB1	Non-response	B	9.71669678085507	58.8243906771805	81.4806525157233	31.0881761006289	24.8392964824121	TRUE	CombinationRibo	0.018865280509837	-0.964766243684541	1.75018631254531
256	001-101	Fibroblasts	Cancer cells	14	PTMA_VIPR1	Non-response	B	11.6003270249376	218.191624538661	52.7348689727463	515.231320754717	154.535879396985	TRUE	CombinationRibo	0.00666332707105198	-0.581466572951076	1.85735419357381
257	001-101	Fibroblasts	Cancer cells	14	RARRES2_GPR1	Non-response	B	1.51684555552044	3.03369111104088	3.11278825995807	5.88377358490566	4.70110552763819	TRUE	CombinationRibo	0.0103012708812142	-0.771299587458051	1.15131160331874
258	001-101	Fibroblasts	Cancer cells	14	RELN_ITGA3	Non-response	B	14.6276319727536	79.5675719793938	106.928328092243	2.09262054507338	1.6719932998325	TRUE	CombinationRibo	0.0269710990855477	-0.666751037994006	1.91778124228029
259	001-101	Fibroblasts	Cancer cells	14	RELN_ITGB1	Non-response	B	12.0947990012958	12.0947990012958	32.5076310272537	2.09262054507338	1.6719932998325	TRUE	CombinationRibo	0.011718426787054	-1.41184531967458	1.66923592853944
260	001-101	Fibroblasts	Cancer cells	14	RELN_LRP8	Non-response	B	0.878889112227806	0.878889112227806	2.36222222222222	2.09262054507338	1.6719932998325	TRUE	CombinationRibo	0.00179993104861891	-1.44046322338228	0.964237727177693
261	001-101	Fibroblasts	Cancer cells	14	RELN_VLDLR	Non-response	B	0.930493954046965	0.930493954046964	2.50092243186583	2.09262054507338	1.6719932998325	TRUE	CombinationRibo	0.00311005507759287	-1.35759238618138	0.97883575464934
262	001-101	Fibroblasts	Cancer cells	14	RGMB_NEO1	Non-response	B	55.8625420957873	101.405728179419	97.9820990566038	16.3782180293501	13.0861139028476	TRUE	CombinationRibo	0.0697304249826942	0.0821035708682927	2.62309103846725
263	001-101	Fibroblasts	Cancer cells	14	RSPO3_FZD8	Non-response	B	4.63113487774301	4.63113487774301	6.30654088050315	0.139098532494759	0.111139028475712	TRUE	CombinationRibo	0.0738048243902965	-0.164436564475418	1.87174672687975
264	001-101	Fibroblasts	Cancer cells	14	RSPO3_LGR4	Non-response	B	20.5956566477571	178.315654161794	121.412460691824	0.139098532494759	0.111139028475712	TRUE	CombinationRibo	0.0625938669174482	-0.360911702022898	2.17016624433122
265	001-101	Fibroblasts	Cancer cells	14	RSPO3_LGR5	Non-response	B	1.1525725342295	1.1525725342295	1.56953878406709	0.139098532494759	0.111139028475712	TRUE	CombinationRibo	0.0081120823534926	-0.730213492799673	1.04803903810865
266	001-101	Fibroblasts	Cancer cells	14	RSPO3_SDC4	Non-response	B	29.4333958914461	172.419956301423	117.398168238994	0.139098532494759	0.111139028475712	TRUE	CombinationRibo	0.178169216211339	0.259115107037925	2.78512892764955
267	001-101	Fibroblasts	Cancer cells	14	RSPO4_LGR4	Non-response	B	13.2767758330809	344.847995136848	121.412460691824	91.6034591194968	73.1907035175879	TRUE	CombinationRibo	0.0189694236640687	-0.63046773779823	1.91315748684074
268	001-101	Fibroblasts	Cancer cells	14	RSPO4_LGR5	Non-response	B	0.742993895754102	2.22898168726231	1.56953878406709	91.6034591194968	73.1907035175879	TRUE	CombinationRibo	0.00152922960226889	-0.876159150013436	0.911813349619575
269	001-101	Fibroblasts	Cancer cells	14	RTN4_CNTNAP1	Non-response	B	0.416186944505898	2.91330861154128	0.70356394129979	2131.30555555556	1702.90242881072	TRUE	CombinationRibo	0.000174078220950664	-1.66486943729157	0.79641816400512
270	001-101	Fibroblasts	Cancer cells	14	RTN4_RTN4R	Non-response	B	0.856581186856716	5.99606830799701	1.44805031446541	2131.30555555556	1702.90242881072	TRUE	CombinationRibo	0.00114321931859529	-1.08891366946744	0.955262336801956
271	001-101	Fibroblasts	Cancer cells	14	RTN4_TNFRSF19	Non-response	B	45.4275600786329	848.350302547855	102.438286163522	4717.43805555556	1720.22994974874	TRUE	CombinationRibo	0.015817460355398	-0.209958152796669	2.29887244047253
272	001-101	Fibroblasts	Cancer cells	14	SEMA3A_NRP1	Non-response	B	33.4793094782087	66.9586189564173	50.401320754717	20.3368972746331	16.2490787269682	TRUE	CombinationRibo	0.00896279199386662	-1.005713802985	1.87549636725987
273	001-101	Fibroblasts	Cancer cells	14	SEMA3A_NRP2	Non-response	B	8.50457566378363	17.0091513275673	12.8031865828092	20.3368972746331	16.2490787269682	TRUE	CombinationRibo	0.00796398292434043	-1.11674662309054	1.58765696696178
274	001-101	Fibroblasts	Cancer cells	14	SEMA3A_PLXNA1	Non-response	B	11.5132447518257	50.0115691679923	18.8224397274633	20.3368972746331	16.2490787269682	TRUE	CombinationRibo	0.025769171959314	-0.598093704274218	1.93367344161592
275	001-101	Fibroblasts	Cancer cells	14	SEMA3A_PLXNA2	Non-response	B	8.35051594239541	16.7010318847908	12.5712578616352	20.3368972746331	16.2490787269682	TRUE	CombinationRibo	0.0060323939141229	-1.30936764004504	1.59617583608711
276	001-101	Fibroblasts	Cancer cells	14	SEMA3A_PLXNA4	Non-response	B	1.80256697604023	3.60513395208046	2.71366876310273	20.3368972746331	16.2490787269682	TRUE	CombinationRibo	0.000613763647270969	-1.54573133767966	1.13290651421049
277	001-101	Fibroblasts	Cancer cells	14	SEMA3B_NRP1	Non-response	B	31.9546062071363	31.9546062071363	50.401320754717	10.7914675052411	8.62232830820771	TRUE	CombinationRibo	0.00720240318128367	-0.714722854222987	1.93879454572189
278	001-101	Fibroblasts	Cancer cells	14	SEMA3B_NRP2	Non-response	B	8.11726318524839	8.11726318524839	12.8031865828092	10.7914675052411	8.62232830820771	TRUE	CombinationRibo	0.00294687905923416	-0.841246514380581	1.62331145118182
279	001-101	Fibroblasts	Cancer cells	14	SEMA3C_NRP1	Non-response	B	32.4988053923707	162.494026961853	50.401320754717	883.470020964361	705.88810720268	TRUE	CombinationRibo	0.00164093377246522	-1.15254612088062	1.72617889318004
280	001-101	Fibroblasts	Cancer cells	14	SEMA3C_NRP2	Non-response	B	8.25550328694486	41.2775164347243	12.8031865828092	883.470020964361	705.88810720268	TRUE	CombinationRibo	0.000787213043904766	-1.23550446281389	1.47409651495674
281	001-101	Fibroblasts	Cancer cells	14	SEMA3C_PLXND1	Non-response	B	58.596159504019	292.980797520095	90.8748427672956	883.470020964361	705.88810720268	TRUE	CombinationRibo	0.00781541446963071	-0.427574483284232	2.15184111932993
282	001-101	Fibroblasts	Cancer cells	14	SEMA4A_PLXND1	Non-response	B	43.6655902784362	43.6655902784362	90.8748427672956	22.4029140461216	17.8998157453936	TRUE	CombinationRibo	0.0460795439585905	-0.0537771031233711	2.46714348736001
283	001-101	Fibroblasts	Cancer cells	14	SEMA4D_ERBB2	Non-response	B	19.4520844129803	19.4520844129803	136.125828092243	61.2469182389937	48.9359798994975	TRUE	CombinationRibo	0.0214229369474798	-0.584532286572195	1.99994346005962
284	001-101	Fibroblasts	Cancer cells	14	SEMA4D_MET	Non-response	B	0.434673007244468	0.434673007244468	3.04184486373166	61.2469182389937	48.9359798994975	TRUE	CombinationRibo	0.000332082825899872	-1.64195431446276	0.820594448663342
285	001-101	Fibroblasts	Cancer cells	14	SEMA4D_PLXNB1	Non-response	B	13.0799189659315	18.952877460942	66.3161871069182	61.2469182389937	48.9359798994975	TRUE	CombinationRibo	0.0141272895608971	-0.758909907058287	1.84308508896997
286	001-101	Fibroblasts	Cancer cells	14	SEMA4D_PLXNB2	Non-response	B	9.97840342808986	15.8253534070598	55.3729690775681	61.2469182389937	48.9359798994975	TRUE	CombinationRibo	0.00772140148531995	-1.20649152033489	1.66181949285718
287	001-101	Fibroblasts	Cancer cells	14	SEMA4F_NRP2	Non-response	B	2.79203829349403	2.79203829349403	12.8031865828092	6.55786163522013	5.23969849246231	TRUE	CombinationRibo	0.00557282426922591	-1.31301120607021	1.29419044505494
288	001-101	Fibroblasts	Cancer cells	14	SEMA5A_MET	Non-response	B	3.32263211121997	16.6131605560999	3.04184486373166	53.1841719077568	42.4938860971524	TRUE	CombinationRibo	0.0016375455098823	-1.17333381162498	1.30441083994077
289	001-101	Fibroblasts	Cancer cells	14	SEMA5A_PLXNB3	Non-response	B	1.00790049169678	5.03950245848389	0.92272536687631	53.1841719077568	42.4938860971524	TRUE	CombinationRibo	0.000940230053244145	-0.498938117572208	1.00286494857437
290	001-101	Fibroblasts	Cancer cells	14	SEMA6A_PLXNA2	Non-response	B	4.41741787975517	4.41741787975517	12.5712578616352	5.16046121593291	4.12318257956449	TRUE	CombinationRibo	0.00352245705986023	-1.54622531913966	1.38483098312066
291	001-101	Fibroblasts	Cancer cells	14	SEMA6A_PLXNA4	Non-response	B	0.953556839403165	0.953556839403165	2.71366876310273	5.16046121593291	4.12318257956449	TRUE	CombinationRibo	0.000273182722653263	-1.67551106264076	0.98990841066235
292	001-101	Fibroblasts	Cancer cells	14	SEMA6D_KDR	Non-response	B	0.49696285087211	2.48481425436055	0.92083857442348	3684.67819706499	2944.03936348409	TRUE	CombinationRibo	4.29757728087716e-05	-1.2465474078284	0.839324556463674
293	001-101	Fibroblasts	Cancer cells	14	SEMA6D_PLXNA1	Non-response	B	9.35413393453755	101.581901183766	18.8224397274633	6359.82819706499	2961.96331658291	TRUE	CombinationRibo	0.00198487978798796	-0.647689222287093	1.78769470212862
294	001-101	Fibroblasts	Cancer cells	14	SEMA7A_ITGA1	Non-response	B	2.13717024605909	2.13717024605909	7.47796645702306	0.306352201257862	0.244773869346734	TRUE	CombinationRibo	0.00629026409524779	-1.45849730171437	1.20960254775551
295	001-101	Fibroblasts	Cancer cells	14	SEMA7A_ITGB1	Non-response	B	9.29053937331662	9.29053937331662	32.5076310272537	0.306352201257862	0.244773869346734	TRUE	CombinationRibo	0.0414308030608788	-1.23463234465623	1.75661587547431
296	001-101	Fibroblasts	Cancer cells	14	SEMA7A_PLXNC1	Non-response	B	3.33681094641622	3.33681094641622	11.6755136268344	0.306352201257862	0.244773869346734	TRUE	CombinationRibo	0.0150869381201386	-1.24745812236911	1.39333273146345
297	001-101	Fibroblasts	Cancer cells	14	SERPINE1_LRP1	Non-response	B	653.507433763412	2705.07662859625	37.4619680293501	10.0510062893082	8.03070351758794	TRUE	CombinationRibo	0.0971643952210797	1.07450489359424	3.81033404612138
298	001-101	Fibroblasts	Cancer cells	14	SERPINE1_LRP2	Non-response	B	133.736300026002	6957.32982221028	96.3504192872117	10.0510062893082	8.03070351758794	TRUE	CombinationRibo	0.0876795107350177	0.494282418539394	3.05990030574894
299	001-101	Fibroblasts	Cancer cells	14	SERPINE2_LRP1	Non-response	B	30.7548497623251	127.30417591267	37.4619680293501	4.41339622641509	3.52628140703518	TRUE	CombinationRibo	0.0264248685649812	-0.249874855630164	2.26832851502388
300	001-101	Fibroblasts	Cancer cells	14	SERPING1_LRP1	Non-response	B	23.2787504549776	32.1194019355162	37.4619680293501	91.2106394129979	2.16056951423786	TRUE	CombinationRibo	0.00736875263696899	-0.585830498546799	2.01285731495188
301	001-101	Fibroblasts	Cancer cells	14	SERPING1_SELE	Non-response	B	0.167136528554723	0.167136528554723	0.389874213836478	1.9556394129979	1.56254606365159	TRUE	CombinationRibo	0.000580619003522365	-1.03489340967679	0.55168306761534
302	001-101	Fibroblasts	Cancer cells	14	SERPING1_SELP	Non-response	B	0.281284028106992	0.281284028106992	0.656142557651992	1.9556394129979	1.56254606365159	TRUE	CombinationRibo	0.000195680067856256	-1.3175962133768	0.696771026902662
303	001-101	Fibroblasts	Cancer cells	14	SHANK1_SSTR2	Non-response	B	1.04684937159812	96.626173552072	41.2336137316562	1.91115303983229	1.52700167504188	TRUE	CombinationRibo	0.014635585934016	-0.932430970724452	1.01785390523166
304	001-101	Fibroblasts	Cancer cells	14	SLIT1_GPC1	Non-response	B	14.3697886033943	28.7395772067887	35.242641509434	5.02197064989518	4.01252931323283	TRUE	CombinationRibo	0.0170806710743115	0.0313000258549764	2.43864796823653
305	001-101	Fibroblasts	Cancer cells	14	SLIT1_ROBO1	Non-response	B	4.53301996565637	9.06603993131275	11.117463312369	5.02197064989518	4.01252931323283	TRUE	CombinationRibo	0.00166813861511034	-1.37791539760829	1.42484047015935
306	001-101	Fibroblasts	Cancer cells	14	SLIT1_SDC1	Non-response	B	8.66055790482812	17.3211158096562	21.2404612159329	5.02197064989518	4.01252931323283	TRUE	CombinationRibo	0.0098635494303639	-0.292503844985301	2.06978815833143
307	001-101	Fibroblasts	Cancer cells	14	SLIT2_GPC1	Non-response	B	85.1750299421637	511.050179652982	35.242641509434	23.8277987421384	19.0382914572864	TRUE	CombinationRibo	0.114291687701971	0.393637781371471	2.94054541586509
308	001-101	Fibroblasts	Cancer cells	14	SLIT2_ROBO1	Non-response	B	26.868879004386	161.213274026316	11.117463312369	23.8277987421384	19.0382914572864	TRUE	CombinationRibo	0.00973337130960146	-0.952156421086254	1.85870836763232
309	001-101	Fibroblasts	Cancer cells	14	SLIT2_ROBO2	Non-response	B	423.07258195064	4899.16296919819	168.926116352201	23.8277987421384	19.0382914572864	TRUE	CombinationRibo	0.145237230100545	0.823592138705474	3.46616595901078
310	001-101	Fibroblasts	Cancer cells	14	SLIT2_ROBO4	Non-response	B	1.44613842377506	8.67683054265036	0.598364779874214	23.8277987421384	19.0382914572864	TRUE	CombinationRibo	0.00149708420138555	-1.11546309705964	1.09782909831372
311	001-101	Fibroblasts	Cancer cells	14	SLIT2_SDC1	Non-response	B	51.3343166847515	308.005900108509	21.2404612159329	23.8277987421384	19.0382914572864	TRUE	CombinationRibo	0.0708315549892485	0.131793261034103	2.64363980153229
312	001-101	Fibroblasts	Cancer cells	14	SLIT3_ROBO2	Non-response	B	529.49827800872	8175.42415981058	168.926116352201	191.880922431866	153.31189279732	TRUE	CombinationRibo	0.0355269002376177	0.66229708804988	3.2559626687677
313	001-101	Fibroblasts	Cancer cells	14	SORBS1_INSR	Non-response	B	414.183051104927	4805.31238577031	277.626092767296	2900.33597484277	2059.55698492462	TRUE	CombinationRibo	0.0214833772498244	-0.010353188624485	2.59518276491706
314	001-101	Fibroblasts	Cancer cells	14	SPP1_CD44	Non-response	B	471.608430056032	3842.25256039527	1188.46098532495	14.5610062893082	11.6341708542714	TRUE	CombinationRibo	0.187983658188633	0.637895664568209	3.14984438574877
315	001-101	Fibroblasts	Cancer cells	14	SPP1_ITGA5	Non-response	B	6.41968311438394	19.2590493431518	11.9141719077568	14.5610062893082	11.6341708542714	TRUE	CombinationRibo	0.00665513455945849	-0.954056938667586	1.58042264783356
316	001-101	Fibroblasts	Cancer cells	14	SPP1_ITGA9	Non-response	B	3.73493288103691	11.2047986431107	6.93159329140461	14.5610062893082	11.6341708542714	TRUE	CombinationRibo	0.00302402555556419	-1.48743101527593	1.35180777166192
317	001-101	Fibroblasts	Cancer cells	14	SPP1_ITGAV	Non-response	B	53.9559200632407	261.019718340128	80.7369496855346	14.5610062893082	11.6341708542714	TRUE	CombinationRibo	0.0469608692754009	-0.46638562400002	2.26651207133662
318	001-101	Fibroblasts	Cancer cells	14	SPP1_ITGB1	Non-response	B	17.5160046044338	52.5480138133013	32.5076310272537	14.5610062893082	11.6341708542714	TRUE	CombinationRibo	0.0132862719237601	-1.15045124493422	1.81559879484716
319	001-101	Fibroblasts	Cancer cells	14	TFPI_LRP1	Non-response	B	39.8066359907646	54.9241396595135	37.4619680293501	4.64582809224319	3.7119932998325	TRUE	CombinationRibo	0.0249525399823349	-0.456870341304084	2.14662894890093
320	001-101	Fibroblasts	Cancer cells	14	TFPI_VLDLR	Non-response	B	1.83333951939993	1.83333951939993	2.50092243186583	4.64582809224319	3.7119932998325	TRUE	CombinationRibo	0.00626556496972093	-1.26617826970197	1.19038150980605
321	001-101	Fibroblasts	Cancer cells	14	TG_ASGR1	Non-response	B	0.188848038936823	0.377696077873645	0.41062893081761	40.362180293501	32.2491792294807	TRUE	CombinationRibo	0.000761783650810109	-1.13365411570732	0.528485206218485
322	001-101	Fibroblasts	Cancer cells	14	TG_LRP2	Non-response	B	5.11063077549912	177.24603765157	96.3504192872117	40.362180293501	32.2491792294807	TRUE	CombinationRibo	0.00610484132503518	-0.935849984035003	1.54007818622641
323	001-101	Fibroblasts	Cancer cells	14	TGFB1_ACVRL1	Non-response	B	0.157325987379244	1.10128191165471	0.175073375262055	134.741928721174	107.658123953099	TRUE	CombinationRibo	0.000305394213898516	-1.61250200270267	0.593819354861955
324	001-101	Fibroblasts	Cancer cells	14	TGFB1_ENG	Non-response	B	4.89140454594024	34.2398318215817	5.44318658280922	134.741928721174	107.658123953099	TRUE	CombinationRibo	0.0034234935097624	-1.4047032836544	1.42590784976417
325	001-101	Fibroblasts	Cancer cells	14	TGFB1_ITGAV	Non-response	B	89.984920030506	1015.73574117443	80.7369496855346	134.741928721174	107.658123953099	TRUE	CombinationRibo	0.0455076012892224	-0.289700255713292	2.42725484549316
326	001-101	Fibroblasts	Cancer cells	14	TGFB1_ITGB6	Non-response	B	177.717607113232	2056.08719690644	163.430508385744	134.741928721174	107.658123953099	TRUE	CombinationRibo	0.177174256384484	0.710815050461632	3.34037669254111
327	001-101	Fibroblasts	Cancer cells	14	TGFB1_ITGB8	Non-response	B	150.633437743514	2167.94890813528	172.32196802935	134.741928721174	107.658123953099	TRUE	CombinationRibo	0.17487934701359	0.577206595382156	3.1410377160951
328	001-101	Fibroblasts	Cancer cells	14	TGFB1_SDC2	Non-response	B	3.91553505171861	27.4087453620303	4.35723270440252	134.741928721174	107.658123953099	TRUE	CombinationRibo	0.00194756988874082	-1.47065988022576	1.34928063638459
329	001-101	Fibroblasts	Cancer cells	14	TGFB1_TGFBR1	Non-response	B	43.4338900797423	1087.29137183823	86.4246331236897	134.741928721174	107.658123953099	TRUE	CombinationRibo	0.0309379937723097	-0.449296534273135	2.22540258629465
330	001-101	Fibroblasts	Cancer cells	14	TGFB1_TGFBR2	Non-response	B	10.4377531645951	73.0642721521654	11.6151991614256	134.741928721174	107.658123953099	TRUE	CombinationRibo	0.00537762716582722	-1.58458811253967	1.54594744275957
331	001-101	Fibroblasts	Cancer cells	14	TGFB1_TGFBR3	Non-response	B	13.2407593145422	92.6853152017951	14.7344025157233	134.741928721174	107.658123953099	TRUE	CombinationRibo	0.0063941389315266	-1.28455347106375	1.64459619666283
332	001-101	Fibroblasts	Cancer cells	14	TGFB3_ACVRL1	Non-response	B	0.127014707359298	0.254029414718597	0.175073375262055	34.5785324947589	27.6280737018425	TRUE	CombinationRibo	0.000254845506648129	-1.48924704183521	0.537024472479136
333	001-101	Fibroblasts	Cancer cells	14	TGFB3_ENG	Non-response	B	3.94899995434896	7.89799990869793	5.44318658280922	34.5785324947589	27.6280737018425	TRUE	CombinationRibo	0.00309721805174355	-1.29491701412432	1.38759328507865
334	001-101	Fibroblasts	Cancer cells	14	TGFB3_TGFBR1	Non-response	B	35.065680691747	250.802258616633	86.4246331236897	34.5785324947589	27.6280737018425	TRUE	CombinationRibo	0.0294126485596337	-0.369535070254583	2.22984473036363
335	001-101	Fibroblasts	Cancer cells	14	TGFB3_TGFBR2	Non-response	B	8.42675889580678	16.8535177916136	11.6151991614256	34.5785324947589	27.6280737018425	TRUE	CombinationRibo	0.00455314751991617	-1.49678073902502	1.51654639252894
336	001-101	Fibroblasts	Cancer cells	14	TGFB3_TGFBR3	Non-response	B	10.6897226425629	21.3794452851258	14.7344025157233	34.5785324947589	27.6280737018425	TRUE	CombinationRibo	0.00615179232901591	-1.19108878207357	1.61861533666873
337	001-101	Fibroblasts	Cancer cells	14	THBS1_CD36	Non-response	B	0.690111941959975	4.14067165175985	1.26809224318658	410.678490566038	328.130050251256	TRUE	CombinationRibo	2.67794191720122e-05	-1.78217614502683	0.932578819847981
338	001-101	Fibroblasts	Cancer cells	14	THBS1_CD47	Non-response	B	48.5558138467807	359.628624513816	55.0686346960168	1283.64849056604	333.979095477387	TRUE	CombinationRibo	0.0088135626168463	-0.407790799623087	2.24506233223217
339	001-101	Fibroblasts	Cancer cells	14	THBS1_ITGA2B	Non-response	B	0.836011153601691	5.01606692161015	1.53618448637317	410.678490566038	328.130050251256	TRUE	CombinationRibo	0.00164888703240713	-1.08382069378525	0.941635995500158
340	001-101	Fibroblasts	Cancer cells	14	THBS1_ITGA3	Non-response	B	21.3958422914991	698.301088553354	106.928328092243	1283.64849056604	333.979095477387	TRUE	CombinationRibo	0.00547585639543775	-0.518180879076099	2.03875167013268
341	001-101	Fibroblasts	Cancer cells	14	THBS1_ITGA4	Non-response	B	0.69769897478307	4.18619384869842	1.28203354297694	410.678490566038	328.130050251256	TRUE	CombinationRibo	5.6262623542425e-05	-1.6718810113549	0.92536127056636
342	001-101	Fibroblasts	Cancer cells	14	THBS1_ITGA6	Non-response	B	53.2451851962515	1016.40328686251	155.638170859539	1283.64849056604	333.979095477387	TRUE	CombinationRibo	0.0125210432832491	-0.262079407309577	2.28676997573559
343	001-101	Fibroblasts	Cancer cells	14	THBS1_ITGB1	Non-response	B	17.6910666375202	106.146399825121	32.5076310272537	410.678490566038	328.130050251256	TRUE	CombinationRibo	0.00168999770401655	-1.19485253111825	1.76096850260755
344	001-101	Fibroblasts	Cancer cells	14	THBS1_LRP1	Non-response	B	29.5516337634117	244.647358852175	37.4619680293501	1283.64849056604	333.979095477387	TRUE	CombinationRibo	0.00242061766194476	-0.563583593440346	2.00351614324352
345	001-101	Fibroblasts	Cancer cells	14	THBS1_LRP5	Non-response	B	77.2501371899344	1323.41410456923	202.649630503145	1283.64849056604	333.979095477387	TRUE	CombinationRibo	0.0170802532676347	0.066804673664311	2.60928444253025
346	001-101	Fibroblasts	Cancer cells	14	THBS1_SDC1	Non-response	B	11.5593293915419	69.3559763492515	21.2404612159329	410.678490566038	328.130050251256	TRUE	CombinationRibo	0.000715030540066296	-0.580837447697674	1.86712232648053
347	001-101	Fibroblasts	Cancer cells	14	THBS1_TNFRSF11B	Non-response	B	2.84678021501638	17.0806812900983	5.23100628930818	410.678490566038	328.130050251256	TRUE	CombinationRibo	0.00264455128202624	-0.829391432759186	1.3664278842843
348	001-101	Fibroblasts	Cancer cells	14	THBS2_CD47	Non-response	B	135.962854605669	1510.51327883521	55.0686346960168	231.101509433962	184.648944723618	TRUE	CombinationRibo	0.103699486911946	0.407714654764804	2.9458364072036
349	001-101	Fibroblasts	Cancer cells	14	THBS2_ITGA4	Non-response	B	1.95365161762692	17.5828645586423	1.28203354297694	231.101509433962	184.648944723618	TRUE	CombinationRibo	0.000730479453462668	-1.37573330405604	1.16479583532813
350	001-101	Fibroblasts	Cancer cells	14	THBS2_ITGA6	Non-response	B	149.093729458101	4269.10027958187	155.638170859539	231.101509433962	184.648944723618	TRUE	CombinationRibo	0.093929221299242	0.426722174289927	2.97542990215659
351	001-101	Fibroblasts	Cancer cells	14	THBS2_ITGB1	Non-response	B	49.5373824573602	445.836442116242	32.5076310272537	231.101509433962	184.648944723618	TRUE	CombinationRibo	0.0166107302463557	-0.481517853602537	2.24129464717542
352	001-101	Fibroblasts	Cancer cells	14	THBS2_NOTCH3	Non-response	B	121.519361150869	2297.48728198777	83.7592688679245	231.101509433962	184.648944723618	TRUE	CombinationRibo	0.0283703481240014	0.486882458320346	3.05451392324411
353	001-101	Fibroblasts	Cancer cells	14	TNFSF10_TNFRSF10A	Non-response	B	12.9030742145388	12.9030742145388	18.0591614255765	221.292243186583	176.811390284757	TRUE	CombinationRibo	0.00296365813642077	-0.67233873287729	1.81103781166013
354	001-101	Fibroblasts	Cancer cells	14	TNFSF10_TNFRSF10B	Non-response	B	85.8476047806601	100.976570559383	70.6634774633124	351.219743186583	177.681926298157	TRUE	CombinationRibo	0.0195310506643951	0.114211131061492	2.63901094583275
355	001-101	Fibroblasts	Cancer cells	14	TNFSF10_TNFRSF10C	Non-response	B	0.109599933630416	0.109599933630416	0.153396226415094	221.292243186583	176.811390284757	TRUE	CombinationRibo	4.344572757273e-05	-0.822539064270682	0.489164696409726
356	001-101	Fibroblasts	Cancer cells	14	TNFSF10_TNFRSF10D	Non-response	B	1.62084176824022	1.62084176824022	2.26853249475891	221.292243186583	176.811390284757	TRUE	CombinationRibo	0.000390914064652929	-1.32511676750507	1.1229412609874
357	001-101	Fibroblasts	Cancer cells	14	TNFSF10_TNFRSF11B	Non-response	B	3.73749703970587	3.73749703970587	5.23100628930818	221.292243186583	176.811390284757	TRUE	CombinationRibo	0.00132137890567304	-0.734444943369838	1.44444558101906
358	001-101	Fibroblasts	Cancer cells	14	VCAM1_ITGA4	Non-response	B	0.878794265703079	1.75758853140616	1.28203354297694	0.431362683438155	0.34465661641541	TRUE	CombinationRibo	0.00131344098392489	-1.51144474171477	0.968109297936877
359	001-101	Fibroblasts	Cancer cells	14	VCAM1_ITGB1	Non-response	B	22.282973713782	44.5659474275641	32.5076310272537	0.431362683438155	0.34465661641541	TRUE	CombinationRibo	0.0513060520502624	-0.819366905741965	2.05547335051068
360	001-101	Fibroblasts	Cancer cells	14	VCAM1_ITGB2	Non-response	B	2.05297250490749	4.10594500981497	2.99498951781971	0.431362683438155	0.34465661641541	TRUE	CombinationRibo	0.00563019039382643	-1.04995640820331	1.23732033702287
361	001-101	Fibroblasts	Cancer cells	14	VCAM1_ITGB7	Non-response	B	0.770901155849127	1.54180231169825	1.12463312368973	0.431362683438155	0.34465661641541	TRUE	CombinationRibo	0.00243589518356628	-1.13093243190312	0.914142595535779
362	001-101	Fibroblasts	Cancer cells	14	VEGFC_FLT4	Non-response	B	0.312251715601066	1.24900686240426	0.606540880503145	41.236142557652	32.9474706867672	TRUE	CombinationRibo	0.000561421241008738	-1.26303935022225	0.730599985825578
363	001-101	Fibroblasts	Cancer cells	14	VEGFC_KDR	Non-response	B	0.47405448486317	1.89621793945268	0.92083857442348	41.236142557652	32.9474706867672	TRUE	CombinationRibo	0.000845586672440656	-1.27905830162633	0.818289183426022
364	001-101	Fibroblasts	Cancer cells	14	VEGFC_NRP2	Non-response	B	6.59117481467435	26.3646992586974	12.8031865828092	41.236142557652	32.9474706867672	TRUE	CombinationRibo	0.00588714120198292	-1.15485291226511	1.51955019155261
365	001-101	Fibroblasts	Cancer cells	14	VEGFC_VIPR2	Non-response	B	12.1392117519814	48.5568470079257	23.5801048218029	41.236142557652	32.9474706867672	TRUE	CombinationRibo	0.0462099058090762	-0.30230200869023	2.05511865480011
366	001-101	Fibroblasts	Cancer cells	14	WNT5A_FZD1	Non-response	B	0.239387250719004	0.478774501438008	0.826834381551363	97.3381970649895	77.772730318258	TRUE	CombinationRibo	0.000360578192465344	-1.31754382796301	0.589231152479519
367	001-101	Fibroblasts	Cancer cells	14	WNT5A_FZD2	Non-response	B	0.427850083752094	0.855700167504188	1.47777777777778	97.3381970649895	77.772730318258	TRUE	CombinationRibo	0.000208309619617841	-1.05895399657608	0.728149214724811
368	001-101	Fibroblasts	Cancer cells	14	WNT5A_FZD4	Non-response	B	3.64695308302519	7.29390616605038	12.5964360587002	97.3381970649895	77.772730318258	TRUE	CombinationRibo	0.00301748082124832	-0.999194620195129	1.43148069245706
369	001-101	Fibroblasts	Cancer cells	14	WNT5A_FZD6	Non-response	B	13.1089157904909	49.7914100889668	42.9944051362683	178.68319706499	78.3177554438861	TRUE	CombinationRibo	0.00964155934354669	-0.576731992821359	1.97323537452528
370	001-101	Fibroblasts	Cancer cells	14	WNT5A_FZD7	Non-response	B	0.501918101513859	1.00383620302772	1.73360587002096	97.3381970649895	77.772730318258	TRUE	CombinationRibo	0.00120458972736556	-1.14794750864067	0.774147750915846
371	001-101	Fibroblasts	Cancer cells	14	WNT5A_FZD8	Non-response	B	1.82588619512658	3.65177239025315	6.30654088050315	97.3381970649895	77.772730318258	TRUE	CombinationRibo	0.00530429194510085	-0.729656754902082	1.25001621671054
372	001-101	Fibroblasts	Cancer cells	14	WNT5A_LRP5	Non-response	B	41.0972774668561	234.686602239973	202.649630503145	178.68319706499	78.3177554438861	TRUE	CombinationRibo	0.0172474959288437	-0.0406880444311551	2.50040806323306
373	001-101	Fibroblasts	Cancer cells	14	WNT5A_ROR2	Non-response	B	29.6444129655554	83.1397293393066	71.7903590146751	178.68319706499	78.3177554438861	TRUE	CombinationRibo	0.00693010308962613	-0.415853690377819	2.14859767095958
374	001-101	Fibroblasts	Cancer cells	14	WNT5A_RYK	Non-response	B	40.2625073297882	92.8778558128694	80.1991378406709	178.68319706499	78.3177554438861	TRUE	CombinationRibo	0.0184380224784278	-0.382713766215852	2.30751088692671
375	001-101	Fibroblasts	Cancer cells	180	A2M_LRP1	Non-response	B	7.56295852772832	7.56295852772832	62.3045596707819	3.91060905349794	3.74420015760441	TRUE	CombinationRibo	0.0050318607446656	-1.47763546499535	1.51673319675269
376	001-101	Fibroblasts	Cancer cells	180	ADAM10_AXL	Non-response	B	4.28226819147315	25.6936091488389	12.7051358024691	589.412691358025	564.331300236407	TRUE	CombinationRibo	0.00131366261936664	-1.47052263462251	1.34320947103409
377	001-101	Fibroblasts	Cancer cells	180	ADAM10_EPHA3	Non-response	B	0.748612008850925	4.49167205310555	2.22106995884774	589.412691358025	564.331300236407	TRUE	CombinationRibo	0.000229693184111784	-1.49597963734462	0.937330397683978
378	001-101	Fibroblasts	Cancer cells	180	ADAM12_ITGA9	Non-response	B	30.499087083496	3362.40978144636	65.1675781893004	6517.37607407407	1251.34184397163	TRUE	CombinationRibo	0.0109453902522661	-0.748255141350524	1.93193723217751
379	001-101	Fibroblasts	Cancer cells	180	ADAM12_ITGB1	Non-response	B	60.7583844542915	2636.70029893958	51.1024485596708	2572.79607407407	1246.12929078014	TRUE	CombinationRibo	0.0154771271897963	-0.732458245197799	2.10046588850873
380	001-101	Fibroblasts	Cancer cells	180	ADAM12_SDC4	Non-response	B	131.225236864103	31077.2521506499	401.543216735254	7791.80607407407	1254.35468085106	TRUE	CombinationRibo	0.0777714558995045	0.347054041812386	2.88748986699171
381	001-101	Fibroblasts	Cancer cells	180	ADAM15_ITGA5	Non-response	B	3.17332852853905	3.17332852853905	12.3990205761317	218.429802469136	209.134917257683	TRUE	CombinationRibo	0.000823687109997265	-1.22595658849039	1.32113790616549
382	001-101	Fibroblasts	Cancer cells	180	ADAM15_ITGA9	Non-response	B	2.72312728544205	33.357172646684	65.1675781893004	338.304802469136	209.323845547675	TRUE	CombinationRibo	0.000995308062235228	-1.56845760318131	1.24814277615998
383	001-101	Fibroblasts	Cancer cells	180	ADAM15_ITGAV	Non-response	B	28.656690101151	260.291029694617	339.008268861454	378.104802469136	209.417935382191	TRUE	CombinationRibo	0.009247150236708	-0.830506151781173	1.97116076973653
384	001-101	Fibroblasts	Cancer cells	180	ADAM15_ITGB1	Non-response	B	5.42484481826969	26.1576883265719	51.1024485596708	258.229802469136	209.229007092199	TRUE	CombinationRibo	0.00116013564488127	-1.73670243886785	1.41751742924475
385	001-101	Fibroblasts	Cancer cells	180	ADAM17_ERBB4	Non-response	B	1636.55386430706	21462.6761283802	1973.32846502058	8935.2693744856	1033.34082742317	TRUE	CombinationRibo	0.0608475995910586	0.650973984722928	3.1602848780534
386	001-101	Fibroblasts	Cancer cells	180	ADAM17_ITGA5	Non-response	B	6.42173792128952	44.9521654490266	12.3990205761317	1061.78604115226	1016.60365642238	TRUE	CombinationRibo	0.00288033396108357	-1.21180095405264	1.50329963776081
387	001-101	Fibroblasts	Cancer cells	180	ADAM17_ITGB1	Non-response	B	10.9780413131797	370.539867790328	51.1024485596708	6554.2893744856	1029.58829787234	TRUE	CombinationRibo	0.00419422953269889	-1.78486280651643	1.57229564130401
388	001-101	Fibroblasts	Cancer cells	180	ADAM17_NOTCH1	Non-response	B	13.2125807974156	1333.1869365867	122.576314128944	8935.2693744856	1033.34082742317	TRUE	CombinationRibo	0.0079463971054533	-0.96700685565982	1.76254826786063
389	001-101	Fibroblasts	Cancer cells	180	ADAM23_ITGA5	Non-response	B	6.98077560348546	6.98077560348546	12.3990205761317	2.6497695473251	2.5370133963751	TRUE	CombinationRibo	0.0218242715032642	-0.850475484246201	1.67476582918394
390	001-101	Fibroblasts	Cancer cells	180	ANGPT1_ITGA5	Non-response	B	3.82718389256957	3.82718389256957	12.3990205761317	1.28198353909465	1.22743104806935	TRUE	CombinationRibo	0.0188725547163914	-1.20693203035754	1.42287267588488
391	001-101	Fibroblasts	Cancer cells	180	ANGPT1_TEK	Non-response	B	0.224875611852111	0.224875611852111	0.728534979423868	1.28198353909465	1.22743104806935	TRUE	CombinationRibo	0.00109466194212953	-1.32053553080713	0.638450311713532
392	001-101	Fibroblasts	Cancer cells	180	ANGPT1_TIE1	Non-response	B	0.58630452999186	0.58630452999186	1.89946502057613	1.28198353909465	1.22743104806935	TRUE	CombinationRibo	0.00345474556445987	-1.16130723775815	0.85199954880149
393	001-101	Fibroblasts	Cancer cells	180	ANGPT2_TEK	Non-response	B	0.434101213035117	0.434101213035117	0.728534979423868	8.07296296296296	7.72943262411348	TRUE	CombinationRibo	0.000474866835595686	-1.29444641665446	0.792533674211102
394	001-101	Fibroblasts	Cancer cells	180	ANXA1_EGFR	Non-response	B	19.7290351563772	1107.83866725233	91.4400754458162	2658.90917283951	19.2399527186761	TRUE	CombinationRibo	0.00867034787448012	-0.722338953115283	1.87015160057826
395	001-101	Fibroblasts	Cancer cells	180	ANXA1_FPR1	Non-response	B	0.33851273865232	1.01553821595696	0.251465020576132	15.7441728395062	15.0742080378251	TRUE	CombinationRibo	0.000651179461607137	-1.2016344063817	0.724862603151047
396	001-101	Fibroblasts	Cancer cells	180	APOE_LDLR	Non-response	B	9.33188507150331	240.649862546187	549.589093278464	0.672065843621399	0.643467297084318	TRUE	CombinationRibo	0.0144867176811171	-1.00980287173739	1.72442666254054
397	001-101	Fibroblasts	Cancer cells	180	APOE_LRP1	Non-response	B	9.09381445407583	9.09381445407583	62.3045596707819	0.672065843621399	0.643467297084318	TRUE	CombinationRibo	0.00306743089545482	-1.18298796959495	1.59870514242401
398	001-101	Fibroblasts	Cancer cells	180	APOE_LRP2	Non-response	B	3.98535011005136	86.4633054548638	296.19353909465	0.672065843621399	0.643467297084318	TRUE	CombinationRibo	0.00277544629820593	-1.23740152315167	1.39761823505829
399	001-101	Fibroblasts	Cancer cells	180	APOE_LRP5	Non-response	B	48.4926085350941	60.2023545153664	206.232555555556	0.672065843621399	0.643467297084318	TRUE	CombinationRibo	0.0707517712338228	-0.151055581885687	2.44788039827323
400	001-101	Fibroblasts	Cancer cells	180	APOE_LRP8	Non-response	B	0.342631202171439	0.342631202171439	2.34747325102881	0.672065843621399	0.643467297084318	TRUE	CombinationRibo	0.000732909794475057	-1.75933263263007	0.73909699463034
401	001-101	Fibroblasts	Cancer cells	180	APOE_SCARB1	Non-response	B	7.0851866960137	12.8974438945802	44.1822057613169	0.672065843621399	0.643467297084318	TRUE	CombinationRibo	0.00863386773523985	-1.30017925944379	1.57740516400096
402	001-101	Fibroblasts	Cancer cells	180	APOE_SORL1	Non-response	B	15.9258352408902	36.5821870344103	125.317987654321	0.672065843621399	0.643467297084318	TRUE	CombinationRibo	0.0125523334394159	-0.937655216074714	1.82092851684166
403	001-101	Fibroblasts	Cancer cells	180	APOE_VLDLR	Non-response	B	1.06240004891171	6.85978616933719	23.4992674897119	0.672065843621399	0.643467297084318	TRUE	CombinationRibo	0.00356074910264365	-1.40893825611491	1.01837186876612
404	001-101	Fibroblasts	Cancer cells	180	BMP7_ACVR1	Non-response	B	27.857394198139	183.85661193941	270.527851851852	5.93569547325103	5.68311268715524	TRUE	CombinationRibo	0.0552212635225635	-0.316716340456998	2.36130098169669
405	001-101	Fibroblasts	Cancer cells	180	BMP7_ACVR2A	Non-response	B	16.5135781609195	30.0454314811896	44.209049382716	5.93569547325103	5.68311268715524	TRUE	CombinationRibo	0.0538526074806082	-0.636371900625872	2.06504538202084
406	001-101	Fibroblasts	Cancer cells	180	BMP7_ACVR2B	Non-response	B	4.44254753602039	4.44254753602039	13.0735884773663	5.93569547325103	5.68311268715524	TRUE	CombinationRibo	0.0204134253933799	-0.838340225309643	1.65188308266367
407	001-101	Fibroblasts	Cancer cells	180	BMP7_BMPR1A	Non-response	B	80.4492914990505	175.606988374242	172.259533607682	5.93569547325103	5.68311268715524	TRUE	CombinationRibo	0.106853832907261	0.238604771029188	2.79646087490009
408	001-101	Fibroblasts	Cancer cells	180	BMP7_BMPR1B	Non-response	B	207.54307691199	411.223588553445	605.077146090535	5.93569547325103	5.68311268715524	TRUE	CombinationRibo	0.229222150126246	0.816741642103217	3.47385042388204
409	001-101	Fibroblasts	Cancer cells	180	BMP7_BMPR2	Non-response	B	93.3332291694764	195.952375800329	192.217093278464	5.93569547325103	5.68311268715524	TRUE	CombinationRibo	0.0734625185850814	-0.251919261029757	2.49787695520491
410	001-101	Fibroblasts	Cancer cells	180	BMP7_ENG	Non-response	B	2.65834746480655	2.65834746480655	7.82302057613169	5.93569547325103	5.68311268715524	TRUE	CombinationRibo	0.00595103255322195	-1.39804477861006	1.3049947630308
411	001-101	Fibroblasts	Cancer cells	180	BTC_EGFR	Non-response	B	1.77901782815952	33.2988870488736	91.4400754458162	4.27243621399177	4.09063041765169	TRUE	CombinationRibo	0.00234706615382357	-1.40273817669572	1.14894875812952
412	001-101	Fibroblasts	Cancer cells	180	BTC_ERBB2	Non-response	B	33.2889453128215	60.3445244763545	248.562716049383	4.27243621399177	4.09063041765169	TRUE	CombinationRibo	0.0730755298284662	0.208640926328282	2.68993403654559
413	001-101	Fibroblasts	Cancer cells	180	BTC_ERBB3	Non-response	B	42.8688579940317	81.9269148348559	224.97458436214	4.27243621399177	4.09063041765169	TRUE	CombinationRibo	0.176361130107566	0.538951260220335	3.1291853212241
414	001-101	Fibroblasts	Cancer cells	180	BTC_ERBB4	Non-response	B	383.563254542237	718.608786647209	1973.32846502058	4.27243621399177	4.09063041765169	TRUE	CombinationRibo	0.0618535480614104	0.346518340677603	2.88433792127006
415	001-101	Fibroblasts	Cancer cells	180	C3_C3AR1	Non-response	B	0.133136252128146	0.266272504256292	0.4860329218107	43.3040164609054	41.461292356186	TRUE	CombinationRibo	0.000235246857452676	-1.30221873560082	0.543275801167761
416	001-101	Fibroblasts	Cancer cells	180	C3_ITGAM	Non-response	B	4.10361615600508	53.4300018149802	48.7634650205761	43.3040164609054	41.461292356186	TRUE	CombinationRibo	0.00271364576622931	-0.980960828777083	1.42113730705607
417	001-101	Fibroblasts	Cancer cells	180	C3_ITGAX	Non-response	B	0.564518630981914	1.12903726196383	2.06085596707819	43.3040164609054	41.461292356186	TRUE	CombinationRibo	0.000138732520835177	-1.46643664203986	0.874862825904747
418	001-101	Fibroblasts	Cancer cells	180	C3_ITGB2	Non-response	B	0.750295703236728	1.50059140647346	2.73906172839506	43.3040164609054	41.461292356186	TRUE	CombinationRibo	0.000407296959965606	-1.51308014563747	0.931255243061638
419	001-101	Fibroblasts	Cancer cells	180	C3_LRP1	Non-response	B	17.0667360024905	34.1334720049811	62.3045596707819	43.3040164609054	41.461292356186	TRUE	CombinationRibo	0.00648426146452805	-0.866175732005928	1.79387846923262
420	001-101	Fibroblasts	Cancer cells	180	CALR_ITGA2B	Non-response	B	0.340652875307669	0.340652875307669	2.22199176954733	56.7366666666667	54.3223404255319	TRUE	CombinationRibo	0.000613026618372866	-1.22510080749223	0.68670649386173
421	001-101	Fibroblasts	Cancer cells	180	CALR_ITGA3	Non-response	B	9.40666508381247	9.40666508381247	61.3572757201646	56.7366666666667	54.3223404255319	TRUE	CombinationRibo	0.00108492232827639	-0.936718168106817	1.70670060864413
422	001-101	Fibroblasts	Cancer cells	180	CALR_ITGAV	Non-response	B	17.1659555981863	155.919760536633	339.008268861454	259.325	54.7068085106383	TRUE	CombinationRibo	0.00313876410851657	-1.29999841233981	1.76353103213735
423	001-101	Fibroblasts	Cancer cells	180	CALR_LRP1	Non-response	B	9.55189289515415	9.55189289515415	62.3045596707819	56.7366666666667	54.3223404255319	TRUE	CombinationRibo	0.000339411759031292	-1.09349784245751	1.6072586775908
424	001-101	Fibroblasts	Cancer cells	180	CALR_SCARF1	Non-response	B	0.609888669993871	0.609888669993871	3.97814814814815	56.7366666666667	54.3223404255319	TRUE	CombinationRibo	0.000808685222942001	-1.41019422993387	0.868740868516133
425	001-101	Fibroblasts	Cancer cells	180	CALR_TSHR	Non-response	B	0.273642028816313	0.273642028816313	1.78489711934156	56.7366666666667	54.3223404255319	TRUE	CombinationRibo	0.000276351972312037	-1.68900483785456	0.703983644348025
426	001-101	Fibroblasts	Cancer cells	180	CCL2_CCR10	Non-response	B	0.106186204749535	0.106186204749535	0.692625514403292	0	0	TRUE	CombinationRibo	0.00330831525273331	-1.06617890133872	0.3569905843806
427	001-101	Fibroblasts	Cancer cells	180	CCL2_CCR3	Non-response	B	0.268622555915516	0.268622555915516	1.75215637860082	0	0	TRUE	CombinationRibo	0.00415895923987566	-0.853343651729857	0.571578659087758
428	001-101	Fibroblasts	Cancer cells	180	CDH1_EGFR	Non-response	B	3.48351532045692	260.811738596056	91.4400754458162	9626.14255144033	669.236406619385	TRUE	CombinationRibo	0.000508816674130904	-1.27808029036781	1.28296687214936
429	001-101	Fibroblasts	Cancer cells	180	CDH1_IGF1R	Non-response	B	76.8474912539724	1870.6964292472	655.862437585734	9626.14255144033	669.236406619385	TRUE	CombinationRibo	0.00512154471738228	-0.57311126484431	2.09535737272023
430	001-101	Fibroblasts	Cancer cells	180	CDH1_ITGAE	Non-response	B	3.24582596265165	12.9833038506066	13.6557613168724	681.769218106996	652.757762017337	TRUE	CombinationRibo	0.000318701837818872	-1.13303228696084	1.30841058309195
431	001-101	Fibroblasts	Cancer cells	180	CDH1_ITGB7	Non-response	B	0.808215289748655	212.311841859635	111.65416255144	6603.489218107	662.090654058314	TRUE	CombinationRibo	0.000212605739988138	-1.13158550675276	0.944132138672992
432	001-101	Fibroblasts	Cancer cells	180	CDH1_PTPRF	Non-response	B	134.407423729557	1552.14019328333	544.177256515775	9626.14255144033	669.236406619385	TRUE	CombinationRibo	0.0139554778375684	0.128396393203372	2.62560272264263
433	001-101	Fibroblasts	Cancer cells	180	CDH1_PTPRM	Non-response	B	42.4295954640449	760.066485879228	266.477794238683	9626.14255144033	669.236406619385	TRUE	CombinationRibo	0.00159100807090032	-0.968794937091224	1.83482063336379
434	001-101	Fibroblasts	Cancer cells	180	CFH_ITGAM	Non-response	B	2.23166076387676	14.5283615878482	48.7634650205761	6.77375308641975	6.48550827423168	TRUE	CombinationRibo	0.00228327573904431	-1.2822148125116	1.23184231916371
435	001-101	Fibroblasts	Cancer cells	180	CFH_SELL	Non-response	B	0.0907427801288724	0.0907427801288724	0.609144032921811	6.77375308641975	6.48550827423168	TRUE	CombinationRibo	0.000179775433917594	-1.60855118874837	0.528229443420211
436	001-101	Fibroblasts	Cancer cells	180	COL18A1_GPC1	Non-response	B	25.2610526887856	369.979152788723	43.8755555555556	950.525958847737	605.979700551615	TRUE	CombinationRibo	0.01023861953947	-0.285231144343471	2.21751992485314
437	001-101	Fibroblasts	Cancer cells	180	COL18A1_ITGA5	Non-response	B	6.53464535958776	52.2771628767021	12.3990205761317	632.125958847737	605.226981875492	TRUE	CombinationRibo	0.00241291409964023	-1.15780856075302	1.5329948212045
438	001-101	Fibroblasts	Cancer cells	180	COL18A1_ITGB1	Non-response	B	11.1710579914366	430.9196860105	51.1024485596708	950.525958847737	605.979700551615	TRUE	CombinationRibo	0.00407023190846916	-1.80407714172246	1.60104059272824
439	001-101	Fibroblasts	Cancer cells	180	COL18A1_KDR	Non-response	B	0.335476831178434	2.68381464942747	0.636543209876543	632.125958847737	605.226981875492	TRUE	CombinationRibo	0.000190178012346754	-1.41524457963266	0.761047819593478
440	001-101	Fibroblasts	Cancer cells	180	COL1A1_CD36	Non-response	B	19.7529059412324	177.776153471091	3.36758024691358	3798.89311111111	3637.23808510638	TRUE	CombinationRibo	0.000314595395174143	-0.9654136582864	1.63952992820574
441	001-101	Fibroblasts	Cancer cells	180	COL1A1_CD44	Non-response	B	3087.65258901633	86118.5093048493	543.775576131687	19653.7881111111	3663.80595744681	TRUE	CombinationRibo	0.112287695774984	1.014490141286	3.51423918230778
442	001-101	Fibroblasts	Cancer cells	180	COL1A1_CD93	Non-response	B	5.0855546292567	45.7699916633103	0.867012345679012	3798.89311111111	3637.23808510638	TRUE	CombinationRibo	0.000296942514352983	-1.00169412482761	1.42728411080181
443	001-101	Fibroblasts	Cancer cells	180	COL1A1_DDR1	Non-response	B	836.097116883319	11817.1742775918	111.925255144033	5803.73311111111	3641.97765957447	TRUE	CombinationRibo	0.320915594141955	1.3408348510792	4.24660783496455
444	001-101	Fibroblasts	Cancer cells	180	COL1A1_DDR2	Non-response	B	417.303879713169	12266.8789359082	77.4563936899863	19653.7881111111	3663.80595744681	TRUE	CombinationRibo	0.0351854597813817	0.443098202734681	2.98613006459651
445	001-101	Fibroblasts	Cancer cells	180	COL1A1_ITGA11	Non-response	B	275.550867846581	2479.95781061923	46.9773744855967	3798.89311111111	3637.23808510638	TRUE	CombinationRibo	0.0171709965802402	0.433985112474762	2.97541470755348
446	001-101	Fibroblasts	Cancer cells	180	COL1A1_ITGA2	Non-response	B	222.415603486171	2001.74043137554	37.9185925925926	3798.89311111111	3637.23808510638	TRUE	CombinationRibo	0.0505091004365783	0.35115289742731	2.8873264093265
447	001-101	Fibroblasts	Cancer cells	180	COL1A1_ITGA5	Non-response	B	72.7277954038964	654.550158635068	12.3990205761317	3798.89311111111	3637.23808510638	TRUE	CombinationRibo	0.00382378126996366	-0.180987722549624	2.32018233570192
448	001-101	Fibroblasts	Cancer cells	180	COL1A1_ITGB1	Non-response	B	124.329076076672	5395.44484275847	51.1024485596708	5803.73311111111	3641.97765957447	TRUE	CombinationRibo	0.00519108966442804	-0.410060835227907	2.29268533653232
449	001-101	Fibroblasts	Cancer cells	180	COL4A1_CD93	Non-response	B	0.243685810349356	0.731057431048069	0.867012345679012	22.6004691358025	21.6387470449173	TRUE	CombinationRibo	0.000122289418678306	-1.7655031622069	0.714480700529548
450	001-101	Fibroblasts	Cancer cells	180	COL4A1_ITGA1	Non-response	B	3.3557448244462	10.0672344733386	11.9394403292181	22.6004691358025	21.6387470449173	TRUE	CombinationRibo	0.00148326768831451	-1.84861265819714	1.25358503086561
451	001-101	Fibroblasts	Cancer cells	180	COL4A1_ITGAV	Non-response	B	31.4704774258807	857.546661381665	339.008268861454	22.6004691358025	21.6387470449173	TRUE	CombinationRibo	0.0175253789903481	-1.38445970012329	1.87406524194342
452	001-101	Fibroblasts	Cancer cells	180	COL4A1_ITGB1	Non-response	B	5.9575078555707	86.1782994221172	51.1024485596708	22.6004691358025	21.6387470449173	TRUE	CombinationRibo	0.00375227374255795	-2.43922018188321	1.39180007154533
453	001-101	Fibroblasts	Cancer cells	180	COL4A1_ITGB8	Non-response	B	31.2241249790722	2411.46268525085	953.307647462277	22.6004691358025	21.6387470449173	TRUE	CombinationRibo	0.0335394727438161	-0.672204002588721	2.05684318553327
454	001-101	Fibroblasts	Cancer cells	180	COL5A3_SDC3	Non-response	B	13.3328048963735	53.3312195854939	23.2389218106996	33.1574650205761	31.7465090622537	TRUE	CombinationRibo	0.0637902982550286	-0.240965348218815	2.17368326337349
455	001-101	Fibroblasts	Cancer cells	180	CXCL12_CXCR4	Non-response	B	0.401566348193332	1.20469904458	2.00265020576132	13.617012345679	13.0375650118203	TRUE	CombinationRibo	0.000729393542602681	-1.52346474763418	0.766642727330738
456	001-101	Fibroblasts	Cancer cells	180	DKK2_KREMEN2	Non-response	B	0.0541602349365096	0.162480704809529	0.155349794238683	29.8605925925926	28.5899290780142	TRUE	CombinationRibo	0.000460393932528342	-1.13480424354021	0.314752129735075
457	001-101	Fibroblasts	Cancer cells	180	DKK2_LRP6	Non-response	B	18.1435610576575	54.4306831729725	52.0418436213992	29.8605925925926	28.5899290780142	TRUE	CombinationRibo	0.0158099314991948	-0.865206675826484	1.93602830751085
458	001-101	Fibroblasts	Cancer cells	180	DLL1_NOTCH1	Non-response	B	6.52905180715421	94.1142678553152	122.576314128944	25.3990864197531	24.3182742316785	TRUE	CombinationRibo	0.00801086563537899	-0.866061510191171	1.65074838805205
459	001-101	Fibroblasts	Cancer cells	180	DLL1_NOTCH2	Non-response	B	30.6882171328915	71.6050833982235	93.2598998628258	25.3990864197531	24.3182742316785	TRUE	CombinationRibo	0.0281206895824349	-0.412636626817682	2.21863776599351
460	001-101	Fibroblasts	Cancer cells	180	DLL1_NOTCH3	Non-response	B	12.632111001642	89.4598061551333	174.771374485597	25.3990864197531	24.3182742316785	TRUE	CombinationRibo	0.00317506592724393	-0.502364062897485	1.88722062256312
461	001-101	Fibroblasts	Cancer cells	180	EDA_EDA2R	Non-response	B	0.593150744405205	1.18630148881041	1.90994238683128	35.3630452674897	33.8582348305753	TRUE	CombinationRibo	0.00233258104355427	-1.57942576005359	0.855720045540308
462	001-101	Fibroblasts	Cancer cells	180	EDN1_EDNRA	Non-response	B	1.4689973846099	2.93799476921979	5.80390946502058	43.5384855967078	41.6857840819543	TRUE	CombinationRibo	0.00336838795901996	-1.34015234656541	1.1080995608846
463	001-101	Fibroblasts	Cancer cells	180	EDN1_EDNRB	Non-response	B	0.0640178092338026	0.128035618467605	0.252930041152263	43.5384855967078	41.6857840819543	TRUE	CombinationRibo	0.000261206755441389	-1.46184999561895	0.428074147377224
464	001-101	Fibroblasts	Cancer cells	180	EFNA5_EPHA2	Non-response	B	4.37319872900364	26.2391923740219	12.3459094650206	2452.46266666667	2348.10255319149	TRUE	CombinationRibo	0.00100348587195908	-1.00841361845462	1.39353081631377
465	001-101	Fibroblasts	Cancer cells	180	EFNA5_EPHA3	Non-response	B	0.786752919951443	4.72051751970866	2.22106995884774	2452.46266666667	2348.10255319149	TRUE	CombinationRibo	8.96342567347772e-05	-1.50747306271395	0.952488608069582
466	001-101	Fibroblasts	Cancer cells	180	EFNA5_EPHA4	Non-response	B	9.1260481611197	54.7562889667182	25.7636049382716	2452.46266666667	2348.10255319149	TRUE	CombinationRibo	0.000856543354706527	-1.20924121698015	1.50472050633911
467	001-101	Fibroblasts	Cancer cells	180	EFNA5_EPHA5	Non-response	B	0.311377598986489	1.86826559391893	0.879045267489712	2452.46266666667	2348.10255319149	TRUE	CombinationRibo	9.16155003399428e-05	-1.23118765224807	0.728107256056467
468	001-101	Fibroblasts	Cancer cells	180	EFNA5_EPHA6	Non-response	B	1.72564949913577	10.3538969948146	4.87165432098765	2452.46266666667	2348.10255319149	TRUE	CombinationRibo	0.000199370438662602	-1.42997434662193	1.12697691081762
469	001-101	Fibroblasts	Cancer cells	180	EFNA5_EPHA7	Non-response	B	0.105135565846324	0.630813395077943	0.29680658436214	2452.46266666667	2348.10255319149	TRUE	CombinationRibo	4.45033080291841e-05	-1.33891249518394	0.556059521402537
470	001-101	Fibroblasts	Cancer cells	180	EFNA5_EPHA8	Non-response	B	0.771709397136097	4.63025638281658	2.17860082304527	2452.46266666667	2348.10255319149	TRUE	CombinationRibo	0.00122992736374774	-0.52177792652228	0.908806414742359
471	001-101	Fibroblasts	Cancer cells	180	EFNA5_EPHB1	Non-response	B	8.0249147684415	48.149488610649	22.655012345679	2452.46266666667	2348.10255319149	TRUE	CombinationRibo	0.00132613662570168	-1.22363012549057	1.49694516759246
472	001-101	Fibroblasts	Cancer cells	180	EFNA5_EPHB2	Non-response	B	7.02152637371487	42.1291582422892	19.8223621399177	2452.46266666667	2348.10255319149	TRUE	CombinationRibo	0.00112873067665039	-1.14098068431579	1.4768532181483
473	001-101	Fibroblasts	Cancer cells	180	EFNA5_EPHB6	Non-response	B	3.36521564591326	20.1912938754795	9.50028806584362	2452.46266666667	2348.10255319149	TRUE	CombinationRibo	0.00141450253867991	-1.01218093000259	1.33153041036318
474	001-101	Fibroblasts	Cancer cells	180	F13A1_ITGA4	Non-response	B	1.13054765782331	5.65273828911654	1.84214814814815	96.5151028806584	92.4080772261623	TRUE	CombinationRibo	0.000179353084104251	-1.56406682568738	1.02651679886493
475	001-101	Fibroblasts	Cancer cells	180	F13A1_ITGA9	Non-response	B	6.52987108166227	399.940976310695	65.1675781893004	96.5151028806584	92.4080772261623	TRUE	CombinationRibo	0.0021000441405146	-1.32544009565364	1.48590265212737
476	001-101	Fibroblasts	Cancer cells	180	F13A1_ITGB1	Non-response	B	13.0084030558176	313.621646479682	51.1024485596708	295.515102880658	92.8785263987392	TRUE	CombinationRibo	0.00467819147992149	-1.43047498573603	1.65486780318036
477	001-101	Fibroblasts	Cancer cells	180	F8_LDLR	Non-response	B	9.80195573189164	252.772004958215	549.589093278464	28.9073004115226	27.6772025216706	TRUE	CombinationRibo	0.0171781108799977	-0.861768860585428	1.77941117425154
478	001-101	Fibroblasts	Cancer cells	180	F8_LRP1	Non-response	B	9.55189289515415	9.55189289515415	62.3045596707819	28.9073004115226	27.6772025216706	TRUE	CombinationRibo	0.00836080970080683	-1.02541860190685	1.64808825632795
479	001-101	Fibroblasts	Cancer cells	180	FGF1_FGFR1	Non-response	B	13.6915458982383	146.794623201899	73.5886769547325	11.1911440329218	10.7149251379039	TRUE	CombinationRibo	0.0210000938319937	-1.11623274359385	1.78452360737877
480	001-101	Fibroblasts	Cancer cells	180	FGF1_FGFR2	Non-response	B	1393.39173110103	4641.93901119964	1551.34724005487	11.1911440329218	10.7149251379039	TRUE	CombinationRibo	1.90388508884126	2.1905741851846	5.92766109343045
481	001-101	Fibroblasts	Cancer cells	180	FGF1_FGFR3	Non-response	B	0.9842650478164	1.9685300956328	1.97366255144033	11.1911440329218	10.7149251379039	TRUE	CombinationRibo	0.0030377769741839	-1.11323681847653	0.994635683339377
482	001-101	Fibroblasts	Cancer cells	180	FGF1_FGFR4	Non-response	B	3.11644254735429	6.23288509470858	6.24913580246914	11.1911440329218	10.7149251379039	TRUE	CombinationRibo	0.0276234126895469	-0.59443067102513	1.49352063314527
483	001-101	Fibroblasts	Cancer cells	180	FGF1_NRP1	Non-response	B	20.8549755985563	41.7099511971125	41.8186995884774	11.1911440329218	10.7149251379039	TRUE	CombinationRibo	0.0117548008475378	-1.20077514005701	1.76194885365039
484	001-101	Fibroblasts	Cancer cells	180	FGF16_FGFR2	Non-response	B	715.091674847111	1191.12661140667	1551.34724005487	0	0	TRUE	CombinationRibo	11.095567985677	3.22241273434281	12.2127308461965
485	001-101	Fibroblasts	Cancer cells	180	FGF16_FGFR3	Non-response	B	0.505126968839078	0.505126968839078	1.97366255144033	0	0	TRUE	CombinationRibo	0.0306213167753993	-0.835755729689054	0.708710985246918
486	001-101	Fibroblasts	Cancer cells	180	FGF16_FGFR4	Non-response	B	1.59936511105274	1.59936511105274	6.24913580246914	0	0	TRUE	CombinationRibo	0.0646975358720836	-0.368732587904675	1.22667151816531
487	001-101	Fibroblasts	Cancer cells	180	FGF2_CD44	Non-response	B	185.76630735709	575.695073898472	543.775576131687	45.2454897119342	43.3201497241923	TRUE	CombinationRibo	0.0564046633568255	0.144524634639956	2.72292082140903
488	001-101	Fibroblasts	Cancer cells	180	FGF2_FGFR1	Non-response	B	9.68868610193263	51.93887659675	73.5886769547325	45.2454897119342	43.3201497241923	TRUE	CombinationRibo	0.0126517042189132	-1.28425197485573	1.68113529544844
489	001-101	Fibroblasts	Cancer cells	180	FGF2_FGFR2	Non-response	B	986.019781842421	1642.41095629733	1551.34724005487	45.2454897119342	43.3201497241923	TRUE	CombinationRibo	0.332582426280786	2.11277778348227	5.76662930975189
490	001-101	Fibroblasts	Cancer cells	180	FGF2_FGFR3	Non-response	B	0.696505358874328	0.696505358874328	1.97366255144033	45.2454897119342	43.3201497241923	TRUE	CombinationRibo	0.0033398295956713	-1.22094187697524	0.878113439712313
491	001-101	Fibroblasts	Cancer cells	180	FGF2_FGFR4	Non-response	B	2.20531953224567	2.20531953224567	6.24913580246914	45.2454897119342	43.3201497241923	TRUE	CombinationRibo	0.0231279370008018	-0.757974316470054	1.3332714531541
492	001-101	Fibroblasts	Cancer cells	180	FGF2_FGFRL1	Non-response	B	5.91158941229599	19.9369227513969	28.2472757201646	45.2454897119342	43.3201497241923	TRUE	CombinationRibo	0.0137286082066487	-0.512622295100593	1.795218816093
493	001-101	Fibroblasts	Cancer cells	180	FGF2_NRP1	Non-response	B	14.7578157893679	14.7578157893679	41.8186995884774	45.2454897119342	43.3201497241923	TRUE	CombinationRibo	0.00676562242503754	-1.34942798970683	1.66922464986654
494	001-101	Fibroblasts	Cancer cells	180	FGF2_SDC1	Non-response	B	10.4205653858552	10.4205653858552	29.5283868312757	45.2454897119342	43.3201497241923	TRUE	CombinationRibo	0.0165008571419605	-0.523506458329118	1.98365393111136
495	001-101	Fibroblasts	Cancer cells	180	FGF2_SDC2	Non-response	B	1.80404182431972	1.80404182431972	5.11204938271605	45.2454897119342	43.3201497241923	TRUE	CombinationRibo	0.00167390685491652	-1.74842405267256	1.14987857010689
496	001-101	Fibroblasts	Cancer cells	180	FGF2_SDC3	Non-response	B	8.20101367571757	8.20101367571757	23.2389218106996	45.2454897119342	43.3201497241923	TRUE	CombinationRibo	0.0253352167821727	-0.56355983862564	1.88461853435661
497	001-101	Fibroblasts	Cancer cells	180	FGF2_SDC4	Non-response	B	16.1555732646075	425.113708630139	401.543216735254	45.2454897119342	43.3201497241923	TRUE	CombinationRibo	0.0565691732080927	-0.447956685110906	2.1322716060108
498	001-101	Fibroblasts	Cancer cells	180	FGF7_FGFR1	Non-response	B	7.0265312109186	37.6676603646304	73.5886769547325	4.10456790123457	3.92990543735225	TRUE	CombinationRibo	0.00816051706736474	-1.42445718925849	1.54358846618141
499	001-101	Fibroblasts	Cancer cells	180	FGF7_FGFR2	Non-response	B	715.091674847111	1191.12661140667	1551.34724005487	4.10456790123457	3.92990543735225	TRUE	CombinationRibo	0.944567464850073	1.80921169056648	5.22451104716857
500	001-101	Fibroblasts	Cancer cells	180	FGF7_FGFR3	Non-response	B	0.505126968839078	0.505126968839078	1.97366255144033	4.10456790123457	3.92990543735225	TRUE	CombinationRibo	0.00276195826179632	-1.26432237995645	0.788192462061409
501	001-101	Fibroblasts	Cancer cells	180	FGF7_FGFR4	Non-response	B	1.59936511105274	1.59936511105274	6.24913580246914	4.10456790123457	3.92990543735225	TRUE	CombinationRibo	0.00844668247932338	-0.866078003794502	1.18127137674714
502	001-101	Fibroblasts	Cancer cells	180	FGF7_NRP1	Non-response	B	10.7028189537791	10.7028189537791	41.8186995884774	4.10456790123457	3.92990543735225	TRUE	CombinationRibo	0.000776027418080212	-1.45631164384689	1.55355360405492
503	001-101	Fibroblasts	Cancer cells	180	FN1_CD44	Non-response	B	2510.83619118828	70030.3753935888	543.775576131687	8677.15733333333	1759.92078014184	TRUE	CombinationRibo	0.175552903867724	0.923616210783372	3.38709591523602
504	001-101	Fibroblasts	Cancer cells	180	FN1_ITGA2	Non-response	B	180.86527891921	1627.78751027289	37.9185925925926	1825.51733333333	1747.83574468085	TRUE	CombinationRibo	0.0730860806694328	0.230764982912389	2.76320099991085
505	001-101	Fibroblasts	Cancer cells	180	FN1_ITGA2B	Non-response	B	10.5985252531201	95.386727278081	2.22199176954733	1825.51733333333	1747.83574468085	TRUE	CombinationRibo	0.0113491563616608	-0.365951526872943	1.91022408471359
506	001-101	Fibroblasts	Cancer cells	180	FN1_ITGA3	Non-response	B	292.663836606064	2633.97452945458	61.3572757201646	1825.51733333333	1747.83574468085	TRUE	CombinationRibo	0.0745842170685603	0.500428270066165	3.0481120167512
507	001-101	Fibroblasts	Cancer cells	180	FN1_ITGA4	Non-response	B	8.78673536766256	79.080618308963	1.84214814814815	1825.51733333333	1747.83574468085	TRUE	CombinationRibo	0.00135303469267941	-1.15457673524358	1.49909038944395
508	001-101	Fibroblasts	Cancer cells	180	FN1_ITGA5	Non-response	B	59.1412328754302	532.271095878872	12.3990205761317	1825.51733333333	1747.83574468085	TRUE	CombinationRibo	0.0079875650827541	-0.296376195119579	2.23018888293892
509	001-101	Fibroblasts	Cancer cells	180	FN1_ITGA8	Non-response	B	39.5227412583635	355.704671325272	8.28598353909465	1825.51733333333	1747.83574468085	TRUE	CombinationRibo	0.00723955721662979	-0.274736975386761	2.10695605255805
510	001-101	Fibroblasts	Cancer cells	180	FN1_ITGA9	Non-response	B	50.7508452054005	5595.09003886382	65.1675781893004	7044.52733333333	1756.06113475177	TRUE	CombinationRibo	0.0124599983792449	-0.644292799234469	2.05586532327102
511	001-101	Fibroblasts	Cancer cells	180	FN1_ITGAV	Non-response	B	534.073912445323	43659.3281713501	339.008268861454	8677.15733333333	1759.92078014184	TRUE	CombinationRibo	0.0645703473985715	0.338099519161953	2.87265478715573
512	001-101	Fibroblasts	Cancer cells	180	FN1_ITGB1	Non-response	B	101.102677464682	4387.50079168523	51.1024485596708	3458.14733333333	1751.69539007092	TRUE	CombinationRibo	0.0109234615559131	-0.596126567402038	2.20602939349926
513	001-101	Fibroblasts	Cancer cells	180	FN1_ITGB6	Non-response	B	941.277161914334	108405.319258302	841.751377229081	8677.15733333333	1759.92078014184	TRUE	CombinationRibo	0.255823516142185	1.04121993286572	3.75461931463528
514	001-101	Fibroblasts	Cancer cells	180	FN1_ITGB7	Non-response	B	16.2188755984036	9586.286770924	111.65416255144	7044.52733333333	1756.06113475177	TRUE	CombinationRibo	0.0109536391509108	-0.396501560596349	1.96374760205066
515	001-101	Fibroblasts	Cancer cells	180	FN1_ITGB8	Non-response	B	529.893155562388	122772.14230967	953.307647462277	8677.15733333333	1759.92078014184	TRUE	CombinationRibo	0.174452753833469	0.744912669786559	3.31927035995983
516	001-101	Fibroblasts	Cancer cells	180	FN1_PLAUR	Non-response	B	76.8879165664056	186774.29238297	1450.27493964335	8677.15733333333	1759.92078014184	TRUE	CombinationRibo	0.0148398249876292	-0.0824417382790235	2.41355450357782
517	001-101	Fibroblasts	Cancer cells	180	FN1_SDC2	Non-response	B	24.3836116859024	219.452505173122	5.11204938271605	1825.51733333333	1747.83574468085	TRUE	CombinationRibo	0.00144261172976697	-0.884663272586319	1.80134385288358
518	001-101	Fibroblasts	Cancer cells	180	FN1_TNFRSF11B	Non-response	B	0.931353670399232	8.38218303359309	0.195259259259259	1825.51733333333	1747.83574468085	TRUE	CombinationRibo	0.000389244288739926	-1.45640947724691	0.98272034923584
519	001-101	Fibroblasts	Cancer cells	180	FN1_TSHR	Non-response	B	8.51365763493211	76.622918714389	1.78489711934156	1825.51733333333	1747.83574468085	TRUE	CombinationRibo	0.00375429423534857	-0.947581339036705	1.60033410601105
520	001-101	Fibroblasts	Cancer cells	180	GAS6_AXL	Non-response	B	1.85440918308379	1.85440918308379	12.7051358024691	40.0021563786008	38.2999369582348	TRUE	CombinationRibo	0.00183462023883173	-1.64328910864891	1.15596304301832
521	001-101	Fibroblasts	Cancer cells	180	GAS6_MERTK	Non-response	B	0.835843638910778	0.835843638910778	5.72662551440329	40.0021563786008	38.2999369582348	TRUE	CombinationRibo	0.000916127471494881	-1.7839566562344	0.958520523001201
522	001-101	Fibroblasts	Cancer cells	180	GAS6_TYRO3	Non-response	B	0.522327043166098	0.522327043166098	3.57862551440329	40.0021563786008	38.2999369582348	TRUE	CombinationRibo	0.00188092206688151	-1.31330473410274	0.807369479446662
523	001-101	Fibroblasts	Cancer cells	180	GHRL_GPR39	Non-response	B	60.3719318185762	174.031786446442	196.157903292181	232.980658436214	223.06658786446	TRUE	CombinationRibo	0.0631745029289736	0.530991092991345	3.12457590460579
524	001-101	Fibroblasts	Cancer cells	180	GNAI2_ADORA1	Non-response	B	0.0537867774869987	0.161360332460996	0.261218106995885	85.0368148148148	81.4182269503546	TRUE	CombinationRibo	0.000130205796040094	-1.54260025633643	0.406196054034423
525	001-101	Fibroblasts	Cancer cells	180	GNAI2_ADRA2B	Non-response	B	0.25269515462636	0.758085463879079	1.22722633744856	85.0368148148148	81.4182269503546	TRUE	CombinationRibo	0.000552979395020395	-0.922902685794132	0.637432910603941
526	001-101	Fibroblasts	Cancer cells	180	GNAI2_C5AR1	Non-response	B	1.09098626530509	3.27295879591526	5.2984279835391	85.0368148148148	81.4182269503546	TRUE	CombinationRibo	0.00168101898076545	-1.67415907112881	1.02317757838923
527	001-101	Fibroblasts	Cancer cells	180	GNAI2_CHRM1	Non-response	B	0.0656395949847638	0.196918784954291	0.318781893004115	85.0368148148148	81.4182269503546	TRUE	CombinationRibo	0.000871435418765199	-0.985463094688573	0.298162755904138
528	001-101	Fibroblasts	Cancer cells	180	GNAI2_CNR1	Non-response	B	0.0560983650001459	0.168295095000438	0.272444444444444	85.0368148148148	81.4182269503546	TRUE	CombinationRibo	9.9616364211251e-05	-1.63496931698947	0.454076764950864
529	001-101	Fibroblasts	Cancer cells	180	GNAI2_DRD2	Non-response	B	0.101121785426672	0.303365356280017	0.491102880658436	85.0368148148148	81.4182269503546	TRUE	CombinationRibo	0.000364105943010646	-1.10006767567489	0.443959536456072
530	001-101	Fibroblasts	Cancer cells	180	GNAI2_EDNRA	Non-response	B	1.19506871303782	3.58520613911346	5.80390946502058	85.0368148148148	81.4182269503546	TRUE	CombinationRibo	0.000600966575453879	-1.58110292781283	1.04190389646685
531	001-101	Fibroblasts	Cancer cells	180	GNAI2_EGFR	Non-response	B	3.01773194260357	169.453807898867	91.4400754458162	85.0368148148148	81.4182269503546	TRUE	CombinationRibo	0.00187908107459857	-1.59194431224234	1.25854088142669
532	001-101	Fibroblasts	Cancer cells	180	GNAI2_F2R	Non-response	B	0.388109442493306	1.16432832747992	1.88487242798354	85.0368148148148	81.4182269503546	TRUE	CombinationRibo	0.000378160578102617	-1.71671173544328	0.782491683528277
533	001-101	Fibroblasts	Cancer cells	180	GNAI2_FPR1	Non-response	B	0.0517785434671457	0.155335630401437	0.251465020576132	85.0368148148148	81.4182269503546	TRUE	CombinationRibo	9.60124107442558e-05	-1.32755377251176	0.423300475496516
534	001-101	Fibroblasts	Cancer cells	180	GNAI2_IGF1R	Non-response	B	66.5721570690962	1215.42318250374	655.862437585734	85.0368148148148	81.4182269503546	TRUE	CombinationRibo	0.01802982089294	-0.85079623423247	2.09927791032066
535	001-101	Fibroblasts	Cancer cells	180	GNAI2_P2RY12	Non-response	B	0.118989136710478	0.356967410131434	0.577876543209877	85.0368148148148	81.4182269503546	TRUE	CombinationRibo	0.000143283734377632	-1.51428347765996	0.562564673848962
536	001-101	Fibroblasts	Cancer cells	180	GNAI2_PTPRU	Non-response	B	8.55557657249652	50.2547598919469	40.6774485596708	85.0368148148148	81.4182269503546	TRUE	CombinationRibo	0.0173000635632324	-0.557666408488809	1.85203621690406
537	001-101	Fibroblasts	Cancer cells	180	GNAI2_TBXA2R	Non-response	B	0.103016473725572	0.309049421176715	0.500304526748971	85.0368148148148	81.4182269503546	TRUE	CombinationRibo	0.000130987560329564	-1.24295034240169	0.492314648956511
538	001-101	Fibroblasts	Cancer cells	180	GNAI2_TSHR	Non-response	B	0.367523772755623	1.10257131826687	1.78489711934156	85.0368148148148	81.4182269503546	TRUE	CombinationRibo	0.000593212215060761	-1.76197276844976	0.767506781429785
539	001-101	Fibroblasts	Cancer cells	180	GNB3_TGFBR1	Non-response	B	4.79937701453139	4.79937701453139	39.5378436213992	3.34591769547325	3.20353821907013	TRUE	CombinationRibo	0.0135219913094655	-1.3775087453123	1.51498012480917
540	001-101	Fibroblasts	Cancer cells	180	GPI_AMFR	Non-response	B	23.6235299976003	141.741179985602	59.2824773662551	539.771111111111	516.802127659574	TRUE	CombinationRibo	0.0124388456460539	-0.572033197875422	2.08925872167266
541	001-101	Fibroblasts	Cancer cells	180	GSTP1_TRAF2	Non-response	B	8.15823044223695	18.0054075905658	74.165353909465	143.203909465021	59.5987943262411	TRUE	CombinationRibo	0.0101398419523624	-0.855336298855223	1.7591262471729
542	001-101	Fibroblasts	Cancer cells	180	HBEGF_CD44	Non-response	B	123.788896325621	383.625313071438	543.775576131687	0.793893004115226	0.760110323089047	TRUE	CombinationRibo	0.0222156820622134	0.29217824462102	2.83825115770928
543	001-101	Fibroblasts	Cancer cells	180	HBEGF_CD82	Non-response	B	22.9542455794546	212.967236015916	301.873670781893	0.793893004115226	0.760110323089047	TRUE	CombinationRibo	0.10475913899372	0.191753213544631	2.67695196203344
544	001-101	Fibroblasts	Cancer cells	180	HBEGF_CD9	Non-response	B	10.0086083361108	127.697993843116	181.007477366255	0.793893004115226	0.760110323089047	TRUE	CombinationRibo	0.0380066543862803	-0.699593499670603	1.94810082241258
545	001-101	Fibroblasts	Cancer cells	180	HBEGF_EGFR	Non-response	B	3.44647169747704	64.509568119481	91.4400754458162	0.793893004115226	0.760110323089047	TRUE	CombinationRibo	0.00475691062647716	-1.13394011035004	1.38091879311605
546	001-101	Fibroblasts	Cancer cells	180	HBEGF_ERBB2	Non-response	B	64.4903081034289	116.904784434132	248.562716049383	0.793893004115226	0.760110323089047	TRUE	CombinationRibo	0.262760332725699	0.955327600717514	3.74748959006714
547	001-101	Fibroblasts	Cancer cells	180	HBEGF_ERBB4	Non-response	B	743.072879904533	1392.15290905778	1973.32846502058	0.793893004115226	0.760110323089047	TRUE	CombinationRibo	0.111019835676495	0.951031380185944	3.54215188340996
548	001-101	Fibroblasts	Cancer cells	180	HLA-B_KLRD1	Non-response	B	1.40496344482386	2.80992688964773	6.78437037037037	267.372444444444	255.994893617021	TRUE	CombinationRibo	0.000328676611171681	-1.54776176619715	1.07719784484837
549	001-101	Fibroblasts	Cancer cells	180	HLA-B_LILRB1	Non-response	B	0.151142044511897	0.302284089023793	0.729843621399177	267.372444444444	255.994893617021	TRUE	CombinationRibo	4.9735147444301e-05	-1.58842209567561	0.645384495236836
550	001-101	Fibroblasts	Cancer cells	180	HLA-B_LILRB2	Non-response	B	0.0195481089416183	0.0390962178832365	0.094395061728395	267.372444444444	255.994893617021	TRUE	CombinationRibo	4.98495225932527e-06	-1.40106491754946	0.360805992236884
551	001-101	Fibroblasts	Cancer cells	180	HLA-C_LILRB1	Non-response	B	0.225279548070967	0.225279548070967	0.729843621399177	72.532658436214	69.4461623325453	TRUE	CombinationRibo	0.000136320906102891	-1.51857201504702	0.68982666594533
552	001-101	Fibroblasts	Cancer cells	180	HLA-C_LILRB2	Non-response	B	0.0291367578242808	0.0291367578242808	0.094395061728395	72.532658436214	69.4461623325453	TRUE	CombinationRibo	1.9723548163327e-05	-1.35011953026864	0.374636829749859
553	001-101	Fibroblasts	Cancer cells	180	HRAS_AGTR1	Non-response	B	0.34801686756365	0.6960337351273	2.53382716049383	148.937646090535	142.59987391647	TRUE	CombinationRibo	0.000366851226635488	-1.43852215310228	0.732711861756291
554	001-101	Fibroblasts	Cancer cells	180	HRAS_INSR	Non-response	B	73.6368556339056	362.608056346983	440.010349794239	669.067646090535	143.482348305753	TRUE	CombinationRibo	0.0154757294657661	-0.295035975235773	2.34491880102586
555	001-101	Fibroblasts	Cancer cells	180	HRAS_TLR2	Non-response	B	0.250177395441146	0.500354790882293	1.82148148148148	148.937646090535	142.59987391647	TRUE	CombinationRibo	0.000318060662125087	-1.49208980893809	0.666094769594866
556	001-101	Fibroblasts	Cancer cells	180	HRAS_TLR9	Non-response	B	0.0430764982634329	0.0861529965268657	0.31362962962963	148.937646090535	142.59987391647	TRUE	CombinationRibo	0.00111118798282204	-0.868843044437017	0.304188303700156
557	001-101	Fibroblasts	Cancer cells	180	HSPG2_ITGA2	Non-response	B	33.9386642854391	169.693321427196	37.9185925925926	439.75621399177	421.043183609141	TRUE	CombinationRibo	0.0315496445155507	-0.465550145960158	2.13565141193917
558	001-101	Fibroblasts	Cancer cells	180	HSPG2_ITGB1	Non-response	B	18.9715231654031	457.387452236134	51.1024485596708	638.75621399177	421.513632781718	TRUE	CombinationRibo	0.0091797138120371	-1.5139838041851	1.72631101669781
559	001-101	Fibroblasts	Cancer cells	180	HSPG2_PTPRS	Non-response	B	204.342363483058	1201.90777510006	134.285341563786	638.75621399177	421.513632781718	TRUE	CombinationRibo	0.12808734632554	0.319749783372328	2.86132457682409
560	001-101	Fibroblasts	Cancer cells	180	IGF1_IGF1R	Non-response	B	78.6935567278137	1436.72636386689	655.862437585734	29.2574814814815	28.0124822695036	TRUE	CombinationRibo	0.0518185436911803	-0.861319484025819	2.14685984835921
561	001-101	Fibroblasts	Cancer cells	180	IL18_IL18R1	Non-response	B	2.17028395762192	2.17028395762192	6.38674074074074	2.79611522633745	2.67713159968479	TRUE	CombinationRibo	0.00411222526183708	-1.05904869939491	1.24327306300966
562	001-101	Fibroblasts	Cancer cells	180	IL18_IL1RAPL1	Non-response	B	1.57870538793062	1.57870538793062	4.6458353909465	2.79611522633745	2.67713159968479	TRUE	CombinationRibo	0.00120416548491239	-1.31843665693552	1.126299026818
563	001-101	Fibroblasts	Cancer cells	180	INHBA_ACVR1	Non-response	B	26.0981379310345	688.982635460993	270.527851851852	66.1968065843621	63.3799211977935	TRUE	CombinationRibo	0.0184549590453021	-0.623306209416171	2.09678429151876
564	001-101	Fibroblasts	Cancer cells	180	INHBA_ACVR1B	Non-response	B	22.5208181401321	270.178757289204	106.085226337449	66.1968065843621	63.3799211977935	TRUE	CombinationRibo	0.0287122300381459	-0.4052116103518	2.17267271703045
565	001-101	Fibroblasts	Cancer cells	180	INHBA_ACVR2A	Non-response	B	15.4707090517241	112.59198321513	44.209049382716	66.1968065843621	63.3799211977935	TRUE	CombinationRibo	0.0159077321771154	-0.848344744624828	1.87742233325899
566	001-101	Fibroblasts	Cancer cells	180	INHBA_ACVR2B	Non-response	B	4.1619907998424	16.6479631993696	13.0735884773663	66.1968065843621	63.3799211977935	TRUE	CombinationRibo	0.00779146347037208	-1.00368519427217	1.50366029094291
567	001-101	Fibroblasts	Cancer cells	180	INHBA_BAMBI	Non-response	B	2.45368230890465	9.8147292356186	7.70747325102881	66.1968065843621	63.3799211977935	TRUE	CombinationRibo	0.00877244269255405	-0.83098023182413	1.3451208208796
568	001-101	Fibroblasts	Cancer cells	180	INHBA_ENG	Non-response	B	2.49046692277384	9.96186769109535	7.82302057613169	66.1968065843621	63.3799211977935	TRUE	CombinationRibo	0.00104108658718544	-1.46715360007923	1.24206551664058
569	001-101	Fibroblasts	Cancer cells	180	INHBA_TGFBR3	Non-response	B	10.9284296097834	196.183735657998	77.03120781893	66.1968065843621	63.3799211977935	TRUE	CombinationRibo	0.00517839963251998	-1.16678898080031	1.63510409782963
570	001-101	Fibroblasts	Cancer cells	180	ITGB3BP_ITGB5	Non-response	B	87.7215211377044	128.533694092753	189.125339506173	36.6328065843621	35.073963750985	TRUE	CombinationRibo	0.0354326209809698	-0.155802530531274	2.46467311067025
571	001-101	Fibroblasts	Cancer cells	180	JAG1_NOTCH1	Non-response	B	12.5719461039845	543.662175476916	122.576314128944	1244.96841975309	51.5935933806147	TRUE	CombinationRibo	0.0234915060934195	-0.897775335436589	1.81806994607312
572	001-101	Fibroblasts	Cancer cells	180	JAG1_NOTCH2	Non-response	B	59.0913693469752	413.635214963696	93.2598998628258	1244.96841975309	51.5935933806147	TRUE	CombinationRibo	0.0928002588771357	-0.428519812109114	2.33045607760881
573	001-101	Fibroblasts	Cancer cells	180	JAG1_NOTCH3	Non-response	B	24.3236266739646	516.77512815392	174.771374485597	1244.96841975309	51.5935933806147	TRUE	CombinationRibo	0.0153849562248	-0.498598997871474	2.0572080743201
574	001-101	Fibroblasts	Cancer cells	180	JAG1_NOTCH4	Non-response	B	0.455190707284934	1.3655721218548	0.923662551440329	50.9384197530864	48.7708274231679	TRUE	CombinationRibo	0.000470300692823404	-1.39548798562951	0.820541461208925
575	001-101	Fibroblasts	Cancer cells	180	JAG2_NOTCH1	Non-response	B	3.72347735612138	53.6727775483758	122.576314128944	20.0210041152263	19.1690464933018	TRUE	CombinationRibo	0.00972543304513911	-1.26326002288938	1.41351464376665
576	001-101	Fibroblasts	Cancer cells	180	JAG2_NOTCH2	Non-response	B	17.5012980397628	40.8359306207863	93.2598998628258	20.0210041152263	19.1690464933018	TRUE	CombinationRibo	0.0350960559797306	-0.88500351092363	1.9332185532635
577	001-101	Fibroblasts	Cancer cells	180	JAG2_NOTCH3	Non-response	B	7.20401379310345	51.0183671902636	174.771374485597	20.0210041152263	19.1690464933018	TRUE	CombinationRibo	0.00770676821435427	-0.852683259052276	1.62984803063741
578	001-101	Fibroblasts	Cancer cells	180	KITLG_EPOR	Non-response	B	0.650189731257303	21.3437444839428	21.9690576131687	238.466106995885	228.318613081166	TRUE	CombinationRibo	0.000466423297219726	-1.34412736534569	0.881473135586007
579	001-101	Fibroblasts	Cancer cells	180	KITLG_KIT	Non-response	B	1.55741521874909	3.11483043749818	6.41217283950617	238.466106995885	228.318613081166	TRUE	CombinationRibo	0.000449379376160183	-1.24694032469385	1.11430462029622
580	001-101	Fibroblasts	Cancer cells	180	LAMA1_ITGA1	Non-response	B	2.42048866532411	9.68195466129644	11.9394403292181	14.1114074074074	13.5109219858156	TRUE	CombinationRibo	0.00201945069722236	-1.62758001814698	1.21204111941485
581	001-101	Fibroblasts	Cancer cells	180	LAMA1_ITGA2	Non-response	B	7.6872551011295	30.749020404518	37.9185925925926	14.1114074074074	13.5109219858156	TRUE	CombinationRibo	0.0194719822928869	-0.904029850998129	1.69945817765177
582	001-101	Fibroblasts	Cancer cells	180	LAMA1_ITGA7	Non-response	B	0.296063278755509	1.18425311502204	1.46037860082305	14.1114074074074	13.5109219858156	TRUE	CombinationRibo	0.000414291681719256	-1.41040266828354	0.722365370480321
583	001-101	Fibroblasts	Cancer cells	180	LAMA1_ITGB1	Non-response	B	4.29713252716347	82.8801981320959	51.1024485596708	14.1114074074074	13.5109219858156	TRUE	CombinationRibo	0.0062650528201481	-2.0904536835139	1.37457199473457
584	001-101	Fibroblasts	Cancer cells	180	LAMA1_ITGB8	Non-response	B	22.5218675883618	2319.17439171993	953.307647462277	14.1114074074074	13.5109219858156	TRUE	CombinationRibo	0.0418733186558261	-0.379309786153881	2.18303469384845
585	001-101	Fibroblasts	Cancer cells	180	LAMA1_RPSA	Non-response	B	3.14115303184193	12.5646121273677	15.4942304526749	14.1114074074074	13.5109219858156	TRUE	CombinationRibo	0.00559701215643892	-1.45287861493748	1.35263257149436
586	001-101	Fibroblasts	Cancer cells	180	LAMA2_ITGA7	Non-response	B	1.53043337166428	10.71303360165	1.46037860082305	636.406526748971	609.325397951143	TRUE	CombinationRibo	0.000636646972307343	-1.23959041968924	1.09957214065066
587	001-101	Fibroblasts	Cancer cells	180	LAMA2_ITGB1	Non-response	B	22.2130723191306	749.753862782983	51.1024485596708	636.406526748971	609.325397951143	TRUE	CombinationRibo	0.00953386063930848	-1.23083742525584	1.78191258343925
588	001-101	Fibroblasts	Cancer cells	180	LAMA2_RPSA	Non-response	B	16.2374930306884	113.662451214819	15.4942304526749	636.406526748971	609.325397951143	TRUE	CombinationRibo	0.010171218332715	-0.816074022892593	1.8374264148434
589	001-101	Fibroblasts	Cancer cells	180	LAMA3_SDC2	Non-response	B	1.17883294788353	2.35766589576706	5.11204938271605	18.6353251028807	17.8423325453113	TRUE	CombinationRibo	0.000367875527018548	-1.90416427505668	1.03467383909871
590	001-101	Fibroblasts	Cancer cells	180	LAMB1_ITGA6	Non-response	B	100.5098142934	2819.1506450663	78.3799465020576	3365.51288888889	787.927375886525	TRUE	CombinationRibo	0.0666614512430996	-0.0645672897440501	2.51189579971067
591	001-101	Fibroblasts	Cancer cells	180	LAMB1_ITGB1	Non-response	B	28.2363931855716	1225.36020373257	51.1024485596708	3365.51288888889	787.927375886525	TRUE	CombinationRibo	0.0288101086104524	-1.237689273393	1.89132996291998
592	001-101	Fibroblasts	Cancer cells	180	LAMB2_RPSA	Non-response	B	4.42355657144154	30.9648960000908	15.4942304526749	402.943102880658	385.79658786446	TRUE	CombinationRibo	0.000865248596212628	-1.29142892816996	1.44424006167689
593	001-101	Fibroblasts	Cancer cells	180	LAMC2_ITGA3	Non-response	B	18.939042474065	18.939042474065	61.3572757201646	8.95615637860082	8.57504334121355	TRUE	CombinationRibo	0.00583349811511146	-0.321060378553265	2.13675878295344
594	001-101	Fibroblasts	Cancer cells	180	LAMC2_ITGA6	Non-response	B	23.2890012020566	72.580201051669	78.3799465020576	8.95615637860082	8.57504334121355	TRUE	CombinationRibo	0.0154455334319682	-0.455123994669789	2.06299930461091
595	001-101	Fibroblasts	Cancer cells	180	LAMC2_ITGB1	Non-response	B	6.5426187428913	31.5474059902648	51.1024485596708	8.95615637860082	8.57504334121355	TRUE	CombinationRibo	0.000736026771534132	-1.52007522530483	1.50750924126945
596	001-101	Fibroblasts	Cancer cells	180	LAMC2_ITGB4	Non-response	B	51.4646619158714	88.4900750109448	143.341722222222	8.95615637860082	8.57504334121355	TRUE	CombinationRibo	0.039817160103133	0.357004148010033	2.86729768975951
597	001-101	Fibroblasts	Cancer cells	180	LTF_LRP1	Non-response	B	16.4321525243622	32.8643050487244	62.3045596707819	338.011127572016	323.627675334909	TRUE	CombinationRibo	0.000385747651468574	-0.752527736242821	1.78514603810865
598	001-101	Fibroblasts	Cancer cells	180	LTF_LRP11	Non-response	B	4.20393949022477	82.9369024843125	78.6164074074074	338.011127572016	323.627675334909	TRUE	CombinationRibo	0.000911280085223731	-1.0186217859224	1.44906271368587
599	001-101	Fibroblasts	Cancer cells	180	MST1_MST1R	Non-response	B	5.9231218690716	5.9231218690716	38.635012345679	23.9001893004115	22.8831599684791	TRUE	CombinationRibo	0.0283952908656685	-0.291887131063539	1.8889509055068
600	001-101	Fibroblasts	Cancer cells	180	NCAM1_FGFR1	Non-response	B	14.7195566789888	236.724741579676	73.5886769547325	12.2223209876543	11.7022222222222	TRUE	CombinationRibo	0.0232380146002284	-1.03577496377269	1.80436918404885
601	001-101	Fibroblasts	Cancer cells	180	NCAM1_GFRA1	Non-response	B	13.8278528183714	395.249903531506	122.868092592593	12.2223209876543	11.7022222222222	TRUE	CombinationRibo	0.0192309206343692	-0.762402430154834	1.83499727524982
602	001-101	Fibroblasts	Cancer cells	180	NCAM1_ROBO1	Non-response	B	16.0840454469189	181.081545258734	56.2913333333333	12.2223209876543	11.7022222222222	TRUE	CombinationRibo	0.0125645220777811	-1.04599708211852	1.76957468912616
603	001-101	Fibroblasts	Cancer cells	180	NCAM1_ROBO3	Non-response	B	3.21027108737316	9.63081326211949	5.9877037037037	12.2223209876543	11.7022222222222	TRUE	CombinationRibo	0.00951826849449921	-0.79258054657045	1.42493320534108
604	001-101	Fibroblasts	Cancer cells	180	NID1_ITGAV	Non-response	B	16.9228704906406	307.423597760201	339.008268861454	19.3709465020576	18.5466509062254	TRUE	CombinationRibo	0.0352249464794133	-1.6390121526317	1.77922739545481
605	001-101	Fibroblasts	Cancer cells	180	NID1_PTPRF	Non-response	B	85.4652570942978	493.477432214861	544.177256515775	19.3709465020576	18.5466509062254	TRUE	CombinationRibo	0.157882902639821	0.0172320106071252	2.60910648747271
606	001-101	Fibroblasts	Cancer cells	180	NLGN2_NRXN1	Non-response	B	0.59534060210723	1.19068120421446	2.27162962962963	16.4167572016461	15.7181717888101	TRUE	CombinationRibo	0.00110064395953613	-1.29648167072862	0.849410356719349
607	001-101	Fibroblasts	Cancer cells	180	NLGN2_NRXN2	Non-response	B	0.0355345452010105	0.071069090402021	0.135588477366255	16.4167572016461	15.7181717888101	TRUE	CombinationRibo	0.000224137566370422	-1.39939054532209	0.318323960165048
608	001-101	Fibroblasts	Cancer cells	180	NLGN2_NRXN3	Non-response	B	4.6863926276158	9.37278525523159	17.8817777777778	16.4167572016461	15.7181717888101	TRUE	CombinationRibo	0.00368723414708004	-1.32925201095885	1.42498325039167
609	001-101	Fibroblasts	Cancer cells	180	NRG1_ERBB2	Non-response	B	144.334936931838	784.929325873391	248.562716049383	30.9982962962963	29.679219858156	TRUE	CombinationRibo	0.196696532589086	0.687428578953626	3.29038037414023
610	001-101	Fibroblasts	Cancer cells	180	NRG1_ERBB3	Non-response	B	185.871731794559	1065.6615258839	224.97458436214	390.623296296296	30.2460047281324	TRUE	CombinationRibo	0.427169390801508	0.99224396770507	3.80279569646239
611	001-101	Fibroblasts	Cancer cells	180	NRG1_ERBB4	Non-response	B	1663.06194544413	9347.27906739427	1973.32846502058	390.623296296296	30.2460047281324	TRUE	CombinationRibo	0.0936426129000622	0.794730978496992	3.31691706149779
612	001-101	Fibroblasts	Cancer cells	180	NTN4_DCC	Non-response	B	1.84593685948886	11.0756211569331	3.96283950617284	12855.5227160494	12308.4791962175	TRUE	CombinationRibo	2.89802186441083e-05	-1.04178882301391	1.14630087681118
613	001-101	Fibroblasts	Cancer cells	180	NTN4_UNC5A	Non-response	B	13.0953805265155	78.5722831590929	28.113037037037	12855.5227160494	12308.4791962175	TRUE	CombinationRibo	0.00115225160883312	-0.351430453175507	1.85871676354852
614	001-101	Fibroblasts	Cancer cells	180	NXPH1_NRXN1	Non-response	B	0.275746121472142	0.275746121472142	2.27162962962963	58.2733497942387	55.7936327817179	TRUE	CombinationRibo	1.68298480069697e-05	-1.32106434256679	0.720674310131844
615	001-101	Fibroblasts	Cancer cells	180	NXPH1_NRXN2	Non-response	B	0.0164586674968463	0.0164586674968463	0.135588477366255	58.2733497942387	55.7936327817179	TRUE	CombinationRibo	2.59264721651905e-06	-1.26348243602319	0.310107844253755
616	001-101	Fibroblasts	Cancer cells	180	NXPH1_NRXN3	Non-response	B	2.17061390771386	2.17061390771386	17.8817777777778	58.2733497942387	55.7936327817179	TRUE	CombinationRibo	5.87118684984402e-05	-1.50785283814969	1.16857101062591
617	001-101	Fibroblasts	Cancer cells	180	PDAP1_PDGFRB	Non-response	B	3.9420482168974	7.8840964337948	17.0659588477366	75.4322139917695	72.2223325453113	TRUE	CombinationRibo	0.000871515599904394	-0.900161428320054	1.40275844029665
618	001-101	Fibroblasts	Cancer cells	180	PDGFC_FLT4	Non-response	B	0.655822132679567	3.27911066339783	1.66856790123457	208.795226337449	199.910323089046	TRUE	CombinationRibo	0.000376667433035576	-1.27909225038848	0.903966485584446
619	001-101	Fibroblasts	Cancer cells	180	PDGFC_KDR	Non-response	B	0.250190073256866	1.25095036628433	0.636543209876543	208.795226337449	199.910323089046	TRUE	CombinationRibo	0.000116791822573623	-1.47277628711763	0.718978781543179
620	001-101	Fibroblasts	Cancer cells	180	PDGFC_PDGFRA	Non-response	B	0.525675776888096	434.790355404469	110.621034979424	208.795226337449	199.910323089046	TRUE	CombinationRibo	0.000404191234870528	-1.3152794371301	0.835084081422935
621	001-101	Fibroblasts	Cancer cells	180	PDGFD_PDGFRB	Non-response	B	5.54560090648944	38.8192063454261	17.0659588477366	145.080041152263	138.906422379827	TRUE	CombinationRibo	0.00224762005351921	-1.07155515104121	1.43159963803002
622	001-101	Fibroblasts	Cancer cells	180	PLAT_LRP1	Non-response	B	15.9458430968294	15.9458430968294	62.3045596707819	2.740329218107	2.623719464145	TRUE	CombinationRibo	0.00432692822745846	-0.847545083270923	1.79086966674083
623	001-101	Fibroblasts	Cancer cells	180	PLAU_IGF2R	Non-response	B	38.6091729804997	266.442525541708	131.928488340192	1.88424691358025	1.80406619385343	TRUE	CombinationRibo	0.0477433689631017	-0.408736368084915	2.32305972200006
624	001-101	Fibroblasts	Cancer cells	180	PLAU_LRP1	Non-response	B	20.9716951462381	41.9433902924762	62.3045596707819	1.88424691358025	1.80406619385343	TRUE	CombinationRibo	0.0162063556696689	-0.502208830309829	2.06042839891803
625	001-101	Fibroblasts	Cancer cells	180	PLAU_LRP2	Non-response	B	9.19081294005986	398.794607585766	296.19353909465	1.88424691358025	1.80406619385343	TRUE	CombinationRibo	0.0215800042283251	-0.635422751920682	1.82957029214668
626	001-101	Fibroblasts	Cancer cells	180	PLAU_PLAUR	Non-response	B	5.42586276321229	2928.97252526694	1450.27493964335	1.88424691358025	1.80406619385343	TRUE	CombinationRibo	0.0066533340068469	-0.818750516438408	1.61873384651242
627	001-101	Fibroblasts	Cancer cells	180	PROS1_AXL	Non-response	B	2.38434049752405	2.38434049752405	12.7051358024691	1.58210699588477	1.51478329393223	TRUE	CombinationRibo	0.00586827437875343	-1.54514224969948	1.23576326800771
628	001-101	Fibroblasts	Cancer cells	180	PROS1_TYRO3	Non-response	B	0.671591541572218	0.671591541572218	3.57862551440329	1.58210699588477	1.51478329393223	TRUE	CombinationRibo	0.00336751081244224	-1.24557073076146	0.87421354520264
629	001-101	Fibroblasts	Cancer cells	180	PSEN1_NCSTN	Non-response	B	14.6195542110537	14.6195542110537	38.9506913580247	107.302263374486	102.736209613869	TRUE	CombinationRibo	0.00983517367892496	-0.651336648986105	1.9294734967776
630	001-101	Fibroblasts	Cancer cells	180	PSEN1_NOTCH1	Non-response	B	9.57505811856503	138.021509266231	122.576314128944	591.607263374486	103.786674546887	TRUE	CombinationRibo	0.00502570493785398	-1.09705984375215	1.64351317267233
631	001-101	Fibroblasts	Cancer cells	180	PSEN1_NOTCH2	Non-response	B	45.0052276014417	105.011088190695	93.2598998628258	591.607263374486	103.786674546887	TRUE	CombinationRibo	0.0194709358860386	-0.691481470496927	2.10284591359464
632	001-101	Fibroblasts	Cancer cells	180	PSEN1_NOTCH3	Non-response	B	18.5253847837986	131.195596008652	174.771374485597	471.732263374486	103.597746256895	TRUE	CombinationRibo	0.00323690016186491	-0.715282972178396	1.85373585663963
633	001-101	Fibroblasts	Cancer cells	180	PSEN1_NOTCH4	Non-response	B	0.346682800040212	0.346682800040212	0.923662551440329	107.302263374486	102.736209613869	TRUE	CombinationRibo	9.21497595862511e-05	-1.43916676531796	0.78053664842633
634	001-101	Fibroblasts	Cancer cells	180	PTMA_VIPR1	Non-response	B	6.854213125529	6.854213125529	46.0114074074074	20.8689465020576	19.9809062253743	TRUE	CombinationRibo	0.00393711864949281	-0.846763867225108	1.62618664708065
635	001-101	Fibroblasts	Cancer cells	180	RGMA_NEO1	Non-response	B	14.8680881028563	97.5828128051964	53.0209670781893	10.1777119341564	9.74461780929866	TRUE	CombinationRibo	0.0523690807163365	-0.721813885411524	2.005950303827
636	001-101	Fibroblasts	Cancer cells	180	RSPO1_LGR4	Non-response	B	37.0574077499412	119.655463932587	159.398261316872	0.769835390946502	0.737076438140268	TRUE	CombinationRibo	0.0498829202617644	0.167295997976294	2.678692385938
637	001-101	Fibroblasts	Cancer cells	180	RSPO1_LGR5	Non-response	B	0.0995548816831892	0.0995548816831892	0.265242798353909	0.769835390946502	0.737076438140268	TRUE	CombinationRibo	7.65384288230698e-05	-1.02317539606728	0.467369941593665
638	001-101	Fibroblasts	Cancer cells	180	RSPO1_LGR6	Non-response	B	0.0921593938391592	0.0921593938391592	0.245539094650206	0.769835390946502	0.737076438140268	TRUE	CombinationRibo	0.000446037677655789	-1.34421182616801	0.454811566100629
639	001-101	Fibroblasts	Cancer cells	180	RSPO1_LRP6	Non-response	B	19.5331206594739	19.5331206594739	52.0418436213992	0.769835390946502	0.737076438140268	TRUE	CombinationRibo	0.0326010312801112	-0.351313373348367	2.26375957381201
640	001-101	Fibroblasts	Cancer cells	180	RSPO3_FZD8	Non-response	B	4.26196763419343	28.1114728616875	29.6355185185185	1.14340740740741	1.09475177304965	TRUE	CombinationRibo	0.0679215313530387	-0.213250267087996	1.80922469802537
641	001-101	Fibroblasts	Cancer cells	180	RSPO3_LGR4	Non-response	B	23.4135439874629	151.200995332996	159.398261316872	1.14340740740741	1.09475177304965	TRUE	CombinationRibo	0.0711579281730096	-0.280519472143115	2.24262720723654
642	001-101	Fibroblasts	Cancer cells	180	RSPO3_LGR5	Non-response	B	0.0629005843361968	0.125801168672394	0.265242798353909	1.14340740740741	1.09475177304965	TRUE	CombinationRibo	0.000442709421805842	-1.13502342200383	0.400895690400232
643	001-101	Fibroblasts	Cancer cells	180	RSPO3_LGR6	Non-response	B	0.0582279806529233	0.116455961305847	0.245539094650206	1.14340740740741	1.09475177304965	TRUE	CombinationRibo	0.000390420952342654	-1.46253578670145	0.410490032817906
644	001-101	Fibroblasts	Cancer cells	180	RSPO3_SDC4	Non-response	B	10.8563013652159	571.339990204367	401.543216735254	1.14340740740741	1.09475177304965	TRUE	CombinationRibo	0.0657164641255936	-0.44187382975435	2.05902298400811
645	001-101	Fibroblasts	Cancer cells	180	RTN4_CNTNAP1	Non-response	B	0.630545096485681	3.15272548242841	1.03966255144033	1199.25349794239	1148.22143420016	TRUE	CombinationRibo	0.000263737654615057	-1.58830138099982	0.887140832541016
646	001-101	Fibroblasts	Cancer cells	180	RTN4_RTN4R	Non-response	B	0.240339816698933	1.20169908349467	0.396279835390947	1199.25349794239	1148.22143420016	TRUE	CombinationRibo	0.000320764833145736	-1.29418533395278	0.656051297134421
647	001-101	Fibroblasts	Cancer cells	180	RTN4_TNFRSF19	Non-response	B	34.5245091774671	172.622545887336	56.9250946502058	1199.25349794239	1148.22143420016	TRUE	CombinationRibo	0.0120211178909654	-0.355878088987921	2.16528602273191
648	001-101	Fibroblasts	Cancer cells	180	SEMA3A_NRP1	Non-response	B	20.295964928197	60.8878947845911	41.8186995884774	37.7435061728395	36.1373995271868	TRUE	CombinationRibo	0.00543346068964309	-1.27979982101195	1.71467468438084
649	001-101	Fibroblasts	Cancer cells	180	SEMA3A_NRP2	Non-response	B	4.88600186673671	14.6580056002101	10.0673333333333	37.7435061728395	36.1373995271868	TRUE	CombinationRibo	0.00457542351003965	-1.38105449774225	1.40856920770016
650	001-101	Fibroblasts	Cancer cells	180	SEMA3A_PLXNA1	Non-response	B	15.5546120542081	46.6638361626244	32.0494074074074	37.7435061728395	36.1373995271868	TRUE	CombinationRibo	0.0348146401319009	-0.411953468767972	2.09722223597029
651	001-101	Fibroblasts	Cancer cells	180	SEMA3A_PLXNA2	Non-response	B	28.6180079027848	318.263241263365	72.862621399177	756.99350617284	37.2709692671395	TRUE	CombinationRibo	0.0206735844704654	-0.571612674665582	2.0938269597843
652	001-101	Fibroblasts	Cancer cells	180	SEMA3A_PLXNA4	Non-response	B	3.46865184873868	10.405955546216	7.14696296296296	37.7435061728395	36.1373995271868	TRUE	CombinationRibo	0.00118105592640544	-1.32178033238966	1.30136215253084
653	001-101	Fibroblasts	Cancer cells	180	SEMA3B_NRP1	Non-response	B	5.07624309267853	5.07624309267853	41.8186995884774	30.741695473251	29.4335382190701	TRUE	CombinationRibo	0.00114415897234597	-1.58998286925539	1.36406918102176
654	001-101	Fibroblasts	Cancer cells	180	SEMA3B_NRP2	Non-response	B	1.22204257420541	1.22204257420541	10.0673333333333	30.741695473251	29.4335382190701	TRUE	CombinationRibo	0.000443648504333709	-1.55903070372407	1.04748635725627
655	001-101	Fibroblasts	Cancer cells	180	SEMA3C_NRP1	Non-response	B	20.4658430971321	122.795058582793	41.8186995884774	1561.70503703704	1495.2495035461	TRUE	CombinationRibo	0.00103336392567655	-1.35825230083421	1.60542906566986
656	001-101	Fibroblasts	Cancer cells	180	SEMA3C_NRP2	Non-response	B	4.92689792925313	29.5613875755188	10.0673333333333	1561.70503703704	1495.2495035461	TRUE	CombinationRibo	0.000469810038356945	-1.43580113388891	1.34065341107927
657	001-101	Fibroblasts	Cancer cells	180	SEMA3C_PLXND1	Non-response	B	45.5107707846211	688.511579197839	117.238670781893	3605.34503703704	1500.08080378251	TRUE	CombinationRibo	0.00607011687327013	-0.552087510058172	2.05186263146
658	001-101	Fibroblasts	Cancer cells	180	SEMA4A_PLXND1	Non-response	B	13.8943879396178	105.10091146958	117.238670781893	994.639283950617	140.856808510638	TRUE	CombinationRibo	0.0146625078410426	-0.733883428696492	1.87619835951914
659	001-101	Fibroblasts	Cancer cells	180	SEMA5A_MET	Non-response	B	3.34918603568061	1184.93147933349	122.118300411523	83.1079012345679	79.5713947990544	TRUE	CombinationRibo	0.00165063250185575	-1.17047276677388	1.30671087401697
660	001-101	Fibroblasts	Cancer cells	180	SEMA5A_PLXNB3	Non-response	B	2.01971279445596	10.0985639722798	3.12225514403292	83.1079012345679	79.5713947990544	TRUE	CombinationRibo	0.00188410927855813	-0.266924843423478	1.291173941689
661	001-101	Fibroblasts	Cancer cells	180	SEMA6A_PLXNA2	Non-response	B	19.3945915133899	143.792574684645	72.862621399177	453.115399176955	12.7441449960599	TRUE	CombinationRibo	0.0154652825834155	-0.751500127118415	1.9151878350088
662	001-101	Fibroblasts	Cancer cells	180	SEMA6A_PLXNA4	Non-response	B	2.35072566675422	4.70145133350845	7.14696296296296	12.5853991769547	12.0498502758077	TRUE	CombinationRibo	0.000673455017381834	-1.41960967802708	1.19997006148154
663	001-101	Fibroblasts	Cancer cells	180	SEMA6D_KDR	Non-response	B	0.0929082216968742	0.0929082216968742	0.636543209876543	258.677390946502	247.669842395587	TRUE	CombinationRibo	8.03440864987182e-06	-1.38561287302286	0.551442502037965
664	001-101	Fibroblasts	Cancer cells	180	SEMA6D_PLXNA1	Non-response	B	4.67784967691095	4.67784967691095	32.0494074074074	258.677390946502	247.669842395587	TRUE	CombinationRibo	0.000992605979337583	-0.991492637873753	1.4931257643638
665	001-101	Fibroblasts	Cancer cells	180	SERPINE1_LRP1	Non-response	B	560.610601696723	1681.83180509017	62.3045596707819	45.5804938271605	43.6408983451537	TRUE	CombinationRibo	0.0833523648762469	0.991623211046727	3.69165842479059
666	001-101	Fibroblasts	Cancer cells	180	SERPINE1_LRP2	Non-response	B	245.686728539597	15990.7306028265	296.19353909465	45.5804938271605	43.6408983451537	TRUE	CombinationRibo	0.161075879534956	0.820827491347423	3.51596102305273
667	001-101	Fibroblasts	Cancer cells	180	SERPINE2_LRP1	Non-response	B	16.7001750548924	83.5008752744619	62.3045596707819	12.1359670781893	11.6195429472025	TRUE	CombinationRibo	0.0143489542055349	-0.603390754516081	1.96023465848142
668	001-101	Fibroblasts	Cancer cells	180	SERPING1_LRP1	Non-response	B	9.28136639886888	9.28136639886888	62.3045596707819	1.59291358024691	1.52513002364066	TRUE	CombinationRibo	0.00293796238155543	-1.0899857942885	1.64080186404766
669	001-101	Fibroblasts	Cancer cells	180	SERPING1_SELE	Non-response	B	0.0805761949884391	0.0805761949884391	0.540897119341564	1.59291358024691	1.52513002364066	TRUE	CombinationRibo	0.000279915291087869	-1.07649049729829	0.432852251479902
670	001-101	Fibroblasts	Cancer cells	180	SHANK1_SSTR2	Non-response	B	0.192357180632169	0.192357180632169	0.423111111111111	1.77520987654321	1.69966903073286	TRUE	CombinationRibo	0.00268926946277799	-1.29726532263416	0.528811034491581
671	001-101	Fibroblasts	Cancer cells	180	SLIT1_GPC1	Non-response	B	11.2715360995625	20.6356868225199	43.8755555555556	1.04234567901235	0.997990543735225	TRUE	CombinationRibo	0.0133979285243889	-0.124987978594965	2.24839159497294
672	001-101	Fibroblasts	Cancer cells	180	SLIT1_ROBO1	Non-response	B	7.05472663113451	26.4751137798792	56.2913333333333	1.04234567901235	0.997990543735225	TRUE	CombinationRibo	0.00259611958508962	-1.14864771215507	1.58039665124661
673	001-101	Fibroblasts	Cancer cells	180	SLIT1_SDC1	Non-response	B	6.9439410545227	6.9439410545227	29.5283868312757	1.04234567901235	0.997990543735225	TRUE	CombinationRibo	0.00790848656466285	-0.430623091102166	1.92130777191382
674	001-101	Fibroblasts	Cancer cells	180	SLIT2_GPC1	Non-response	B	24.7343778701666	226.415845617722	43.8755555555556	97.3180658436214	93.1768715524035	TRUE	CombinationRibo	0.0331897011713315	-0.328406017544087	2.17826962067288
675	001-101	Fibroblasts	Cancer cells	180	SLIT2_ROBO1	Non-response	B	15.4809666334636	290.486346582611	56.2913333333333	97.3180658436214	93.1768715524035	TRUE	CombinationRibo	0.00560804923980846	-1.2483042605918	1.67536154071566
676	001-101	Fibroblasts	Cancer cells	180	SLIT2_ROBO2	Non-response	B	4.01812439961475	20.0906219980737	7.78644444444444	97.3180658436214	93.1768715524035	TRUE	CombinationRibo	0.00137938803622955	-1.54731071461375	1.3309282812916
677	001-101	Fibroblasts	Cancer cells	180	SLIT2_ROBO4	Non-response	B	0.476987505666949	2.38493752833474	0.924320987654321	97.3180658436214	93.1768715524035	TRUE	CombinationRibo	0.000493791221678628	-1.35205863222397	0.829199396404851
678	001-101	Fibroblasts	Cancer cells	180	SLIT2_SDC1	Non-response	B	15.2378575939968	76.1892879699838	29.5283868312757	97.3180658436214	93.1768715524035	TRUE	CombinationRibo	0.0210253338856291	-0.585711415391731	1.95882911735847
679	001-101	Fibroblasts	Cancer cells	180	SLIT3_ROBO2	Non-response	B	8.96271757223536	71.7017405778828	7.78644444444444	309.586502057613	296.412608353034	TRUE	CombinationRibo	0.000601357145568479	-1.27591337754482	1.51100525735428
680	001-101	Fibroblasts	Cancer cells	180	SORBS1_INSR	Non-response	B	259.997281348367	4481.04251760548	440.010349794239	7646.73397530864	3267.73972419228	TRUE	CombinationRibo	0.0134858721626459	-0.261614289942894	2.41082834137861
681	001-101	Fibroblasts	Cancer cells	180	TFPI_LRP1	Non-response	B	19.8670043719334	39.7340087438669	62.3045596707819	23.1098930041152	22.1264933018125	TRUE	CombinationRibo	0.0124535070241782	-0.83893891400124	1.8585437634361
682	001-101	Fibroblasts	Cancer cells	180	TFPI_VLDLR	Non-response	B	2.32099593883965	29.9727694038597	23.4992674897119	23.1098930041152	22.1264933018125	TRUE	CombinationRibo	0.00793216460746894	-1.1686587234425	1.27390404494717
683	001-101	Fibroblasts	Cancer cells	180	TG_ASGR1	Non-response	B	0.442229723024837	0.884459446049675	1.68740740740741	26.0115884773663	24.9047123719464	TRUE	CombinationRibo	0.00178388600061293	-1.00981240624448	0.731848318705783
684	001-101	Fibroblasts	Cancer cells	180	TG_LRP2	Non-response	B	7.1559648679966	310.501390904344	296.19353909465	26.0115884773663	24.9047123719464	TRUE	CombinationRibo	0.00854807008482804	-0.766113494558017	1.68361278337546
685	001-101	Fibroblasts	Cancer cells	180	TGFB1_ACVRL1	Non-response	B	0.210312660887838	0.210312660887838	1.12066666666667	10.6245020576132	10.1723955870764	TRUE	CombinationRibo	0.00040824958936962	-1.58746468134458	0.644436430815873
686	001-101	Fibroblasts	Cancer cells	180	TGFB1_ENG	Non-response	B	1.46812635950021	1.46812635950021	7.82302057613169	10.6245020576132	10.1723955870764	TRUE	CombinationRibo	0.00102754147935517	-1.91622492048845	1.08961322743136
687	001-101	Fibroblasts	Cancer cells	180	TGFB1_ITGAV	Non-response	B	21.0129649226834	190.862456806987	339.008268861454	2417.87450205761	15.8632939322301	TRUE	CombinationRibo	0.0106267764563408	-1.34020388244744	1.822331641569
688	001-101	Fibroblasts	Cancer cells	180	TGFB1_ITGB6	Non-response	B	37.034244745766	473.908015335947	841.751377229081	2417.87450205761	15.8632939322301	TRUE	CombinationRibo	0.036921016888391	-0.186259749689043	2.31852332016758
689	001-101	Fibroblasts	Cancer cells	180	TGFB1_ITGB8	Non-response	B	20.8484743986487	536.714459203644	953.307647462277	2417.87450205761	15.8632939322301	TRUE	CombinationRibo	0.0242042380741073	-0.652649215521533	2.00011998662849
690	001-101	Fibroblasts	Cancer cells	180	TGFB1_SDC2	Non-response	B	0.959365295897421	0.959365295897421	5.11204938271605	10.6245020576132	10.1723955870764	TRUE	CombinationRibo	0.00047718407265251	-1.98695337899996	0.990936797474375
691	001-101	Fibroblasts	Cancer cells	180	TGFB1_TGFBR1	Non-response	B	7.41996647630907	7.41996647630907	39.5378436213992	10.6245020576132	10.1723955870764	TRUE	CombinationRibo	0.00528524790695328	-1.54073783010845	1.52976809606735
692	001-101	Fibroblasts	Cancer cells	180	TGFB1_TGFBR2	Non-response	B	6.26179261172564	6.26179261172564	33.3664279835391	10.6245020576132	10.1723955870764	TRUE	CombinationRibo	0.00322613358685402	-1.85283458491166	1.40597553041165
693	001-101	Fibroblasts	Cancer cells	180	TGFB1_TGFBR3	Non-response	B	6.4422921787677	28.9125014059546	77.03120781893	10.6245020576132	10.1723955870764	TRUE	CombinationRibo	0.00311106865172651	-1.65567056596019	1.43154808025616
694	001-101	Fibroblasts	Cancer cells	180	TGFB2_ENG	Non-response	B	2.76074334484559	2.76074334484559	7.82302057613169	24.914987654321	23.8547754137116	TRUE	CombinationRibo	0.000733184138601843	-1.55778803237832	1.26694519023042
695	001-101	Fibroblasts	Cancer cells	180	TGFB2_TGFBR1	Non-response	B	13.9529018983225	13.9529018983225	39.5378436213992	24.914987654321	23.8547754137116	TRUE	CombinationRibo	0.00654410066597445	-1.03829896165534	1.78692213003616
696	001-101	Fibroblasts	Cancer cells	180	TGFB2_TGFBR2	Non-response	B	11.7750098060428	11.7750098060428	33.3664279835391	24.914987654321	23.8547754137116	TRUE	CombinationRibo	0.0034360227204637	-1.40582944647308	1.60495528013542
697	001-101	Fibroblasts	Cancer cells	180	TGFB2_TGFBR3	Non-response	B	12.1144308478586	54.3686143381425	77.03120781893	24.914987654321	23.8547754137116	TRUE	CombinationRibo	0.00405100864287009	-1.21622067824189	1.64231101226553
698	001-101	Fibroblasts	Cancer cells	180	TGFB3_ACVRL1	Non-response	B	0.359898258471237	0.719796516942474	1.12066666666667	41.3594074074074	39.5994326241135	TRUE	CombinationRibo	0.000722108926822382	-1.38307212940237	0.734984829857981
699	001-101	Fibroblasts	Cancer cells	180	TGFB3_ENG	Non-response	B	2.5123362415239	5.0246724830478	7.82302057613169	41.3594074074074	39.5994326241135	TRUE	CombinationRibo	0.00197043637610783	-1.49239945858056	1.24571459512412
700	001-101	Fibroblasts	Cancer cells	180	TGFB3_TGFBR1	Non-response	B	12.6974429473971	25.3948858947942	39.5378436213992	41.3594074074074	39.5994326241135	TRUE	CombinationRibo	0.0106504542233423	-0.983058499223255	1.77345101722733
701	001-101	Fibroblasts	Cancer cells	180	TGFB3_TGFBR2	Non-response	B	10.7155139702692	21.4310279405384	33.3664279835391	41.3594074074074	39.5994326241135	TRUE	CombinationRibo	0.00578980797500166	-1.37097927326361	1.58943984290311
702	001-101	Fibroblasts	Cancer cells	180	TGFB3_TGFBR3	Non-response	B	11.024394470183	98.9532333443267	77.03120781893	41.3594074074074	39.5994326241135	TRUE	CombinationRibo	0.00634439148717308	-1.17536500939067	1.628789292142
703	001-101	Fibroblasts	Cancer cells	180	THBS1_CD36	Non-response	B	1.2921707047771	3.8765121143313	3.36758024691358	109.50849382716	104.848557919622	TRUE	CombinationRibo	5.01419825408952e-05	-1.65401711245254	1.0494210914322
704	001-101	Fibroblasts	Cancer cells	180	THBS1_CD47	Non-response	B	22.4170806102577	513.166058931728	222.897263374486	348.31849382716	105.413120567376	TRUE	CombinationRibo	0.00406901518052708	-0.881057508769779	1.91123057712824
705	001-101	Fibroblasts	Cancer cells	180	THBS1_ITGA2B	Non-response	B	0.852598144764734	2.5577944342942	2.22199176954733	109.50849382716	104.848557919622	TRUE	CombinationRibo	0.0016816019962178	-1.07855810547092	0.947867728047241
706	001-101	Fibroblasts	Cancer cells	180	THBS1_ITGA3	Non-response	B	23.5433362822438	70.6300088467313	61.3572757201646	109.50849382716	104.848557919622	TRUE	CombinationRibo	0.00602546638709748	-0.463893591623876	2.08460616451243
707	001-101	Fibroblasts	Cancer cells	180	THBS1_ITGA4	Non-response	B	0.706848744904611	2.12054623471383	1.84214814814815	109.50849382716	104.848557919622	TRUE	CombinationRibo	5.70004633421868e-05	-1.66938125211899	0.927963031111218
708	001-101	Fibroblasts	Cancer cells	180	THBS1_ITGA6	Non-response	B	28.9508188034552	270.675787828075	78.3799465020576	348.31849382716	105.413120567376	TRUE	CombinationRibo	0.00680802318533555	-0.589358665251028	2.01445554696332
709	001-101	Fibroblasts	Cancer cells	180	THBS1_ITGB1	Non-response	B	8.13320279741363	117.650803478323	51.1024485596708	348.31849382716	105.413120567376	TRUE	CombinationRibo	0.000776951120899552	-1.64397099449815	1.51105654473581
710	001-101	Fibroblasts	Cancer cells	180	THBS1_LRP1	Non-response	B	23.9068176190924	71.7204528572772	62.3045596707819	109.50849382716	104.848557919622	TRUE	CombinationRibo	0.0019582424928843	-0.670125374087216	1.91822851159093
711	001-101	Fibroblasts	Cancer cells	180	THBS1_LRP5	Non-response	B	127.482692106495	474.799672977848	206.232555555556	348.31849382716	105.413120567376	TRUE	CombinationRibo	0.0281868323814775	0.370660757438179	2.91419929109934
712	001-101	Fibroblasts	Cancer cells	180	THBS1_SDC1	Non-response	B	11.3303065183585	33.9909195550756	29.5283868312757	109.50849382716	104.848557919622	TRUE	CombinationRibo	0.000700863771116908	-0.591346823042521	1.85761432077821
713	001-101	Fibroblasts	Cancer cells	180	THBS1_TNFRSF11B	Non-response	B	0.0749227267509169	0.224768180252751	0.195259259259259	109.50849382716	104.848557919622	TRUE	CombinationRibo	6.96003829297721e-05	-1.53608799672415	0.461494056842052
714	001-101	Fibroblasts	Cancer cells	180	THBS2_CD47	Non-response	B	32.9564600561126	1508.8616593186	222.897263374486	128.854469135802	123.371300236407	TRUE	CombinationRibo	0.0251360418120437	-0.558524342160795	2.1569723751244
715	001-101	Fibroblasts	Cancer cells	180	THBS2_ITGA4	Non-response	B	1.03917333537635	6.23504001225812	1.84214814814815	128.854469135802	123.371300236407	TRUE	CombinationRibo	0.000388551757759534	-1.55680231252221	1.00879106918555
716	001-101	Fibroblasts	Cancer cells	180	THBS2_ITGA6	Non-response	B	42.5620320538632	795.867753237311	78.3799465020576	128.854469135802	123.371300236407	TRUE	CombinationRibo	0.0268141292210162	-0.293346030084872	2.26427247786158
717	001-101	Fibroblasts	Cancer cells	180	THBS2_ITGB1	Non-response	B	11.9570241005679	345.928541973363	51.1024485596708	128.854469135802	123.371300236407	TRUE	CombinationRibo	0.00400939436100944	-1.41439987045834	1.67049070871717
718	001-101	Fibroblasts	Cancer cells	180	THBS2_NOTCH3	Non-response	B	27.8427237547893	1183.08238564905	174.771374485597	128.854469135802	123.371300236407	TRUE	CombinationRibo	0.0065002626590761	-0.291521610417735	2.16808882902904
719	001-101	Fibroblasts	Cancer cells	180	THPO_MPL	Non-response	B	0.0692453663329734	0.0692453663329734	0.270559670781893	1.84235390946502	1.76395587076438	TRUE	CombinationRibo	0.00117714627990699	-0.726058475628765	0.36952832772094
720	001-101	Fibroblasts	Cancer cells	180	TNFSF10_TNFRSF10A	Non-response	B	9.51943658567551	38.077746342702	26.7454074074074	651.975670781893	624.232025216706	TRUE	CombinationRibo	0.00218648325369546	-0.820117007102344	1.68754424646365
721	001-101	Fibroblasts	Cancer cells	180	TNFSF10_TNFRSF10B	Non-response	B	21.9337881851916	2411.15334648134	564.522893004115	1218.38900411523	625.571063829787	TRUE	CombinationRibo	0.00499012091719531	-0.646982753251846	1.9601324070001
722	001-101	Fibroblasts	Cancer cells	180	TNFSF10_TNFRSF10C	Non-response	B	0.0784330328147954	0.313732131259181	0.220362139917695	651.975670781893	624.232025216706	TRUE	CombinationRibo	3.10910788309904e-05	-0.838574655599762	0.438993894036723
723	001-101	Fibroblasts	Cancer cells	180	TNFSF10_TNFRSF10D	Non-response	B	0.405371749797491	172.010648201753	60.4092325102881	651.975670781893	624.232025216706	TRUE	CombinationRibo	9.77674203083106e-05	-1.63483290630629	0.805098036137854
724	001-101	Fibroblasts	Cancer cells	180	TNFSF10_TNFRSF11B	Non-response	B	0.0694982173189738	0.277992869275895	0.195259259259259	651.975670781893	624.232025216706	TRUE	CombinationRibo	2.4570849788392e-05	-1.48611689184802	0.475345623563006
725	001-101	Fibroblasts	Cancer cells	180	VEGFC_FLT4	Non-response	B	0.392383004796233	0.392383004796233	1.66856790123457	8.86061728395062	8.48356973995272	TRUE	CombinationRibo	0.000705495414426753	-1.23503183920522	0.777021519105949
726	001-101	Fibroblasts	Cancer cells	180	VEGFC_KDR	Non-response	B	0.149690484390353	0.149690484390353	0.636543209876543	8.86061728395062	8.48356973995272	TRUE	CombinationRibo	0.000267007870684323	-1.39980580130745	0.600350109331342
727	001-101	Fibroblasts	Cancer cells	180	VEGFC_NRP2	Non-response	B	2.36744965589703	2.36744965589703	10.0673333333333	8.86061728395062	8.48356973995272	TRUE	CombinationRibo	0.00211457149973048	-1.600282131076	1.21072928727494
728	001-101	Fibroblasts	Cancer cells	180	VEGFC_VIPR2	Non-response	B	26.920899750395	46.3903391784465	98.6350452674897	8.86061728395062	8.48356973995272	TRUE	CombinationRibo	0.10247883200145	0.154725128020668	2.58609267227153
729	001-101	Fibroblasts	Cancer cells	180	WNT5A_FZD2	Non-response	B	0.0160200173170281	0.0160200173170281	0.0681234567901235	20.3578024691358	19.4915130023641	TRUE	CombinationRibo	7.79975005337373e-06	-1.2697270618821	0.213361085492963
730	001-101	Fibroblasts	Cancer cells	180	WNT5A_FZD4	Non-response	B	6.53564448413741	6.53564448413741	27.7921481481481	20.3578024691358	19.4915130023641	TRUE	CombinationRibo	0.00540757762340695	-0.713106178206747	1.68276983527367
731	001-101	Fibroblasts	Cancer cells	180	WNT5A_FZD5	Non-response	B	0.0366368137965476	0.0366368137965476	0.155794238683128	20.3578024691358	19.4915130023641	TRUE	CombinationRibo	0.000215914366972208	-1.1701408046346	0.274599577872644
732	001-101	Fibroblasts	Cancer cells	180	WNT5A_FZD6	Non-response	B	8.74432235550497	8.74432235550497	37.1843209876543	20.3578024691358	19.4915130023641	TRUE	CombinationRibo	0.00643141692700932	-0.823454379171571	1.77310617994676
733	001-101	Fibroblasts	Cancer cells	180	WNT5A_FZD8	Non-response	B	4.22634914980312	13.9382686151242	29.6355185185185	20.3578024691358	19.4915130023641	TRUE	CombinationRibo	0.0122777585001296	-0.336745413714543	1.70614157934952
734	001-101	Fibroblasts	Cancer cells	180	WNT5A_LRP5	Non-response	B	78.1295985263082	96.9959325908414	206.232555555556	20.3578024691358	19.4915130023641	TRUE	CombinationRibo	0.0327890316722671	0.382495685516226	2.92968296876062
735	001-101	Fibroblasts	Cancer cells	180	WNT5A_ROR2	Non-response	B	17.2460402631477	187.177073299024	265.317009602195	20.3578024691358	19.4915130023641	TRUE	CombinationRibo	0.00403168168822658	-0.72378821384853	1.90137757848849
736	001-101	Fibroblasts	Cancer cells	180	WNT5A_RYK	Non-response	B	29.3593444227415	90.8942424467599	128.839436213992	20.3578024691358	19.4915130023641	TRUE	CombinationRibo	0.013444971223089	-0.612094309462053	2.14837245113392
737	001-102	Fibroblasts	Cancer cells	0	ADAM12_ITGA9	Non-response	C	50.7992688955292	50.7992688955292	20.1844002741604	14.9353598355038	14.3548682476943	TRUE	CombinationRibo	0.0182306382177665	-0.483137201532758	2.13149997968987
738	001-102	Fibroblasts	Cancer cells	0	ADAM12_ITGB1	Non-response	C	109.541114816064	1265.0522961855	167.55045541086	14.9353598355038	14.3548682476943	TRUE	CombinationRibo	0.0279036676459977	-0.370983610420139	2.3365343139936
739	001-102	Fibroblasts	Cancer cells	0	ADAM12_SDC4	Non-response	C	223.068095142408	1784.49936177273	177.261652530272	14.9353598355038	14.3548682476943	TRUE	CombinationRibo	0.132202699256091	0.651737205560583	3.24056475809802
740	001-102	Fibroblasts	Cancer cells	0	BMP7_ACVR1	Non-response	C	15.231554217741	48.560894949811	115.77007653644	1.39263879369431	1.33851119894598	TRUE	CombinationRibo	0.0301932644285974	-0.816327719204958	2.02041220749166
741	001-102	Fibroblasts	Cancer cells	0	BMP7_ACVR2A	Non-response	C	3.83957234617065	85.3624572610059	101.75284270048	1.39263879369431	1.33851119894598	TRUE	CombinationRibo	0.0125212707044354	-1.63972735662146	1.41609883216838
742	001-102	Fibroblasts	Cancer cells	0	BMP7_ACVR2B	Non-response	C	3.64024270279672	20.3902252985799	48.6106762622801	1.39263879369431	1.33851119894598	TRUE	CombinationRibo	0.016726849228923	-0.96424889939582	1.54477290104135
743	001-102	Fibroblasts	Cancer cells	0	BMP7_BMPR1A	Non-response	C	21.2756510085325	95.6596381060395	91.2217424034727	1.39263879369431	1.33851119894598	TRUE	CombinationRibo	0.028258606328258	-0.808634701812079	2.04750005471236
744	001-102	Fibroblasts	Cancer cells	0	BMP7_BMPR1B	Non-response	C	1020.65841325513	3557.93298009823	3392.87135332419	1.39263879369431	1.33851119894598	TRUE	CombinationRibo	1.12727208014747	1.76162206869143	5.03813912961591
745	001-102	Fibroblasts	Cancer cells	0	BMP7_BMPR2	Non-response	C	57.8925411335628	516.546748091349	492.582820996116	1.39263879369431	1.33851119894598	TRUE	CombinationRibo	0.0455671781294461	-0.666444602360422	2.26836582443611
746	001-102	Fibroblasts	Cancer cells	0	BMP7_ENG	Non-response	C	5.39482247428843	5.39482247428843	25.7227141877999	1.39263879369431	1.33851119894598	TRUE	CombinationRibo	0.0120769630713719	-1.02568551592464	1.58232231701323
747	001-102	Fibroblasts	Cancer cells	0	C3_C3AR1	Non-response	C	0.322901916536446	17.0937583430635	31.4365113091158	9.39112405757368	9.02611989459816	TRUE	CombinationRibo	0.000570555802168225	-1.22179742848384	0.710312437536235
748	001-102	Fibroblasts	Cancer cells	0	C3_ITGAM	Non-response	C	0.550710549987184	25.9990269302074	31.8759119640545	9.39112405757368	9.02611989459816	TRUE	CombinationRibo	0.000364174741393305	-1.59315220579811	0.86200120423379
749	001-102	Fibroblasts	Cancer cells	0	C3_ITGAX	Non-response	C	0.825894434571299	0.825894434571299	3.03774503084304	9.39112405757368	9.02611989459816	TRUE	CombinationRibo	0.00020296658172738	-1.39593831524721	0.95626034883494
750	001-102	Fibroblasts	Cancer cells	0	C3_ITGB2	Non-response	C	0.538490692227878	0.538490692227878	1.98063742289239	9.39112405757368	9.02611989459816	TRUE	CombinationRibo	0.000292318909688584	-1.57859704686061	0.85774080019529
751	001-102	Fibroblasts	Cancer cells	0	C3_LRP1	Non-response	C	10.9503802352617	44.5123769931939	81.8610989262052	9.39112405757368	9.02611989459816	TRUE	CombinationRibo	0.00416043985042454	-1.08848741381868	1.63718261634355
752	001-102	Fibroblasts	Cancer cells	0	COL1A1_CD36	Non-response	C	3.9840838229119	7.9681676458238	1.22701850582591	36.3645373543523	34.9511594202899	TRUE	CombinationRibo	6.34526599987284e-05	-1.52733410912953	1.25744747504652
753	001-102	Fibroblasts	Cancer cells	0	COL1A1_CD44	Non-response	C	195.981355503625	6975.09326275357	358.031645152692	248.589537354352	35.5103820816864	TRUE	CombinationRibo	0.00712719264552068	-0.435402675179293	2.28316597916795
754	001-102	Fibroblasts	Cancer cells	0	COL1A1_CD93	Non-response	C	3.00104849414971	6.00209698829942	0.924263193968472	36.3645373543523	34.9511594202899	TRUE	CombinationRibo	0.000175229439169017	-1.19165024410996	1.27175292075575
755	001-102	Fibroblasts	Cancer cells	0	COL1A1_DDR1	Non-response	C	270.603562147428	4971.38656399943	153.108809572767	248.589537354352	35.5103820816864	TRUE	CombinationRibo	0.103864612339753	0.716580205810464	3.33234080564574
756	001-102	Fibroblasts	Cancer cells	0	COL1A1_DDR2	Non-response	C	21.4438784320573	1068.25424569448	82.2502604523646	36.3645373543523	34.9511594202899	TRUE	CombinationRibo	0.00180806543818045	-1.04648243132524	1.74331476847563
757	001-102	Fibroblasts	Cancer cells	0	COL1A1_ITGA11	Non-response	C	15.2602592649233	30.5205185298466	4.69985606579849	36.3645373543523	34.9511594202899	TRUE	CombinationRibo	0.000950945506720266	-0.791762193066031	1.6970044032663
758	001-102	Fibroblasts	Cancer cells	0	COL1A1_ITGA2	Non-response	C	151.860797760256	422.184534861473	32.5061080648846	36.3645373543523	34.9511594202899	TRUE	CombinationRibo	0.0344865745308584	0.155806104112106	2.67906326378548
759	001-102	Fibroblasts	Cancer cells	0	COL1A1_ITGA5	Non-response	C	8.67496216322337	567.333618725105	43.6818651473612	248.589537354352	35.5103820816864	TRUE	CombinationRibo	0.000456100142361799	-1.16680842524658	1.52833081423476
760	001-102	Fibroblasts	Cancer cells	0	COL1A1_ITGB1	Non-response	C	141.323016565042	3264.18088604756	167.55045541086	36.3645373543523	34.9511594202899	TRUE	CombinationRibo	0.00590063462053049	-0.337492289191739	2.34377888329035
761	001-102	Fibroblasts	Cancer cells	0	DKK2_KREMEN2	Non-response	C	5.08658994691077	5.08658994691077	24.25305003427	2.97263193968472	2.85709486166008	TRUE	CombinationRibo	0.0432390138551401	-0.0281978273476866	1.90573409266026
762	001-102	Fibroblasts	Cancer cells	0	DKK2_LRP6	Non-response	C	14.9978227999606	109.065942048141	104.006093557231	2.97263193968472	2.85709486166008	TRUE	CombinationRibo	0.0130687989171985	-0.992210550441215	1.85379821941503
763	001-102	Fibroblasts	Cancer cells	0	EFNA5_EPHA2	Non-response	C	0.0571862590201566	0.0571862590201566	0.272666209732694	276.482508567512	265.736482213439	TRUE	CombinationRibo	1.31221118803338e-05	-1.75280421219428	0.525428085192163
764	001-102	Fibroblasts	Cancer cells	0	EFNA5_EPHA3	Non-response	C	0.072666597449297	0.072666597449297	0.346477039067855	276.482508567512	265.736482213439	TRUE	CombinationRibo	8.27885894877263e-06	-1.71596944457923	0.58735582649131
765	001-102	Fibroblasts	Cancer cells	0	EFNA5_EPHA4	Non-response	C	0.35805020855514	0.35805020855514	1.70719671007539	276.482508567512	265.736482213439	TRUE	CombinationRibo	3.36055126353358e-05	-2.1280419456066	0.827124506788495
766	001-102	Fibroblasts	Cancer cells	0	EFNA5_EPHA5	Non-response	C	14.9828908647079	26.3172217212354	62.740745944711	276.482508567512	265.736482213439	TRUE	CombinationRibo	0.00440836157635261	-0.072055101498892	2.08791508806784
767	001-102	Fibroblasts	Cancer cells	0	EFNA5_EPHA6	Non-response	C	0.463034001241824	4.26973340378485	10.1791238291067	466.979175234179	266.112957839262	TRUE	CombinationRibo	5.34959689030217e-05	-1.72118564666315	0.844768300331562
768	001-102	Fibroblasts	Cancer cells	0	EFNA5_EPHA7	Non-response	C	0.174499013074299	3.98060512914405	9.48983664610464	466.979175234179	266.112957839262	TRUE	CombinationRibo	7.38644745678674e-05	-1.31153786800309	0.634530608702788
769	001-102	Fibroblasts	Cancer cells	0	EFNA5_EPHA8	Non-response	C	0.0976645624676602	0.0976645624676602	0.465668265935572	276.482508567512	265.736482213439	TRUE	CombinationRibo	0.000155654859579534	-0.787612317008046	0.423858948318047
770	001-102	Fibroblasts	Cancer cells	0	EFNA5_EPHB1	Non-response	C	1.33549220313515	1.33549220313515	6.36767649074709	276.482508567512	265.736482213439	TRUE	CombinationRibo	0.000220693325103126	-1.87443230956218	1.05764257084731
771	001-102	Fibroblasts	Cancer cells	0	EFNA5_EPHB2	Non-response	C	0.635313434129717	0.635313434129717	3.02919808087731	276.482508567512	265.736482213439	TRUE	CombinationRibo	0.000102128472389533	-1.88286740600369	0.913241693756736
772	001-102	Fibroblasts	Cancer cells	0	EFNA5_EPHB6	Non-response	C	0.136374752230714	0.136374752230714	0.650239890335846	276.482508567512	265.736482213439	TRUE	CombinationRibo	5.73224582134732e-05	-1.64409563583237	0.624937445018379
773	001-102	Fibroblasts	Cancer cells	0	FN1_CD44	Non-response	C	60.0138203954771	2135.92764085588	358.031645152692	210.458016906557	57.2472595520422	TRUE	CombinationRibo	0.00419605248625796	-1.1368236891429	1.89287778057886
774	001-102	Fibroblasts	Cancer cells	0	FN1_ITGA2	Non-response	C	46.503130966095	129.282230872497	32.5061080648846	59.2513502398903	56.9484321475626	TRUE	CombinationRibo	0.0187915093570136	-0.481232982785764	2.11868452515625
775	001-102	Fibroblasts	Cancer cells	0	FN1_ITGA2B	Non-response	C	8.9770854451178	17.9541708902356	9.02862234407128	59.2513502398903	56.9484321475626	TRUE	CombinationRibo	0.00961287952384115	-0.44513220867926	1.82521657516938
776	001-102	Fibroblasts	Cancer cells	0	FN1_ITGA3	Non-response	C	82.7027443372967	1007.47610469479	126.65749543066	210.458016906557	57.2472595520422	TRUE	CombinationRibo	0.0210764661167254	-0.198841788738896	2.37858099885946
777	001-102	Fibroblasts	Cancer cells	0	FN1_ITGA4	Non-response	C	3.72901689050562	7.45803378101123	3.75042494859493	59.2513502398903	56.9484321475626	TRUE	CombinationRibo	0.000574216590272003	-1.477200280173	1.27786105822378
778	001-102	Fibroblasts	Cancer cells	0	FN1_ITGA5	Non-response	C	2.65646504925627	173.730086777846	43.6818651473612	59.2513502398903	56.9484321475626	TRUE	CombinationRibo	0.000358779931349913	-1.69373512475997	1.21175637590192
779	001-102	Fibroblasts	Cancer cells	0	FN1_ITGA8	Non-response	C	1.29195241127489	2.58390482254978	1.2993694311172	59.2513502398903	56.9484321475626	TRUE	CombinationRibo	0.000236652699301523	-1.50101099569471	1.0532898470363
780	001-102	Fibroblasts	Cancer cells	0	FN1_ITGA9	Non-response	C	20.0691843134386	40.1383686268773	20.1844002741604	59.2513502398903	56.9484321475626	TRUE	CombinationRibo	0.00492724806860169	-1.13045792965542	1.73400042051345
781	001-102	Fibroblasts	Cancer cells	0	FN1_ITGAV	Non-response	C	111.252192914816	1710.75268071453	215.071750913868	210.458016906557	57.2472595520422	TRUE	CombinationRibo	0.0134505591416581	-0.604601338189073	2.20706263914557
782	001-102	Fibroblasts	Cancer cells	0	FN1_ITGB1	Non-response	C	43.276229578505	999.564294931028	167.55045541086	210.458016906557	57.2472595520422	TRUE	CombinationRibo	0.00467570436253585	-1.10490452223347	1.90743193230311
783	001-102	Fibroblasts	Cancer cells	0	FN1_ITGB6	Non-response	C	53.9614630907216	1924.91286093368	241.995458504684	210.458016906557	57.2472595520422	TRUE	CombinationRibo	0.0146658304085163	-0.405957511350562	2.16104603710383
784	001-102	Fibroblasts	Cancer cells	0	FN1_ITGB7	Non-response	C	1.17460597395185	630.33243094495	158.487782727896	59.2513502398903	56.9484321475626	TRUE	CombinationRibo	0.000793286187141051	-1.43121392935867	1.03975009570881
785	001-102	Fibroblasts	Cancer cells	0	FN1_ITGB8	Non-response	C	1.94103027963819	172.295294361189	43.3211077793009	59.2513502398903	56.9484321475626	TRUE	CombinationRibo	0.000639030857452096	-2.0935898508526	1.13524756542061
786	001-102	Fibroblasts	Cancer cells	0	FN1_PLAUR	Non-response	C	10.3190013777443	127.856384129205	32.1475999543066	210.458016906557	57.2472595520422	TRUE	CombinationRibo	0.00199162861124706	-1.04262536501244	1.60574269109576
787	001-102	Fibroblasts	Cancer cells	0	FN1_SDC2	Non-response	C	3.58927765814115	7.17855531628229	3.60988348183687	59.2513502398903	56.9484321475626	TRUE	CombinationRibo	0.00021235303931692	-1.72256555197673	1.26552164205107
788	001-102	Fibroblasts	Cancer cells	0	FN1_TNFRSF11B	Non-response	C	0.0698457640821	0.1396915281642	0.0702467443454421	59.2513502398903	56.9484321475626	TRUE	CombinationRibo	2.91909138555064e-05	-1.75117502923856	0.520831184778292
789	001-102	Fibroblasts	Cancer cells	0	FN1_TSHR	Non-response	C	4.51668820071863	9.03337640143726	4.54261823166552	59.2513502398903	56.9484321475626	TRUE	CombinationRibo	0.00199173812266648	-1.22298874475369	1.39241382722333
790	001-102	Fibroblasts	Cancer cells	0	HLA-A_ERBB2	Non-response	C	8.01081135751832	8.01081135751832	38.1958464701851	90.6179712131597	87.095928853755	TRUE	CombinationRibo	0.0029530754523693	-1.25067923336193	1.58458050557529
791	001-102	Fibroblasts	Cancer cells	0	HLA-A_LILRB1	Non-response	C	0.176995367267454	0.176995367267454	0.843920493488691	90.6179712131597	87.095928853755	TRUE	CombinationRibo	9.05772057160475e-05	-1.60228685477948	0.662001768129331
792	001-102	Fibroblasts	Cancer cells	0	HLA-B_KLRD1	Non-response	C	0.638729811887987	50.9497161992124	93.6997761023532	919.981939684716	155.54406455863	TRUE	CombinationRibo	0.000149424208009902	-1.73249651121764	0.906611810636867
793	001-102	Fibroblasts	Cancer cells	0	HLA-B_LILRB1	Non-response	C	0.229442968951066	0.229442968951066	0.843920493488691	160.271939684716	154.042661396574	TRUE	CombinationRibo	7.5501029033263e-05	-1.55871204654602	0.710940486449491
794	001-102	Fibroblasts	Cancer cells	0	HSPG2_ITGA2	Non-response	C	9.80908930467766	13.6350060930399	32.5061080648846	17.4381082933516	16.7603425559947	TRUE	CombinationRibo	0.00911860519851531	-1.15721951087444	1.63485552867064
795	001-102	Fibroblasts	Cancer cells	0	HSPG2_ITGB1	Non-response	C	9.12842623467199	105.421024682125	167.55045541086	17.4381082933516	16.7603425559947	TRUE	CombinationRibo	0.0044169537499969	-1.98030765915087	1.50722052124826
796	001-102	Fibroblasts	Cancer cells	0	HSPG2_PTPRS	Non-response	C	12.6927708150619	41.1716273020457	98.1539250628284	17.4381082933516	16.7603425559947	TRUE	CombinationRibo	0.00795617366613432	-1.27795175912172	1.65227374980829
797	001-102	Fibroblasts	Cancer cells	0	ICAM3_ITGAD	Non-response	C	0.0811961413009615	0.0811961413009615	0.298649760109664	1.37660726525017	1.32310276679842	TRUE	CombinationRibo	0.000386410865814634	-1.15191036829234	0.443257121883325
798	001-102	Fibroblasts	Cancer cells	0	ICAM3_ITGAL	Non-response	C	0.811380016362932	0.811380016362932	2.98435915010281	1.37660726525017	1.32310276679842	TRUE	CombinationRibo	0.00127981301430545	-1.52514166678615	0.947698420264927
799	001-102	Fibroblasts	Cancer cells	0	ICAM3_ITGB2	Non-response	C	0.538490692227878	0.538490692227878	1.98063742289239	1.37660726525017	1.32310276679842	TRUE	CombinationRibo	0.00118354290775782	-1.4321249645982	0.835914209454622
800	001-102	Fibroblasts	Cancer cells	0	IGF1_IGF1R	Non-response	C	936.249167739507	3682.04598151576	1354.30345761937	1.21936257710761	1.1719696969697	TRUE	CombinationRibo	0.616506235347137	0.943597126573415	3.31143301268428
801	001-102	Fibroblasts	Cancer cells	0	IL15_IL15RA	Non-response	C	0.944421393404799	0.944421393404799	4.50303632625086	26.6639753255655	25.627628458498	TRUE	CombinationRibo	0.00101192955491667	-2.0082202225135	0.986423240271387
802	001-102	Fibroblasts	Cancer cells	0	IL15_IL2RA	Non-response	C	0.184369695073331	0.184369695073331	0.879081562714188	26.6639753255655	25.627628458498	TRUE	CombinationRibo	0.000131054064707656	-1.49810236643276	0.64636382649187
803	001-102	Fibroblasts	Cancer cells	0	IL15_IL2RB	Non-response	C	2.14048705134005	2.14048705134005	10.2059218642906	26.6639753255655	25.627628458498	TRUE	CombinationRibo	0.0020456243491153	-0.991243617874946	1.21788938269404
804	001-102	Fibroblasts	Cancer cells	0	INHA_ACVR2A	Non-response	C	4.9773216791409	110.657221899644	101.75284270048	8.63474297464017	8.29913702239789	TRUE	CombinationRibo	0.00958697670835963	-1.29183345211006	1.48398521013775
805	001-102	Fibroblasts	Cancer cells	0	INHA_TGFBR3	Non-response	C	34.9024620608858	77.8535820355867	143.177700479781	8.63474297464017	8.29913702239789	TRUE	CombinationRibo	0.0314161796844492	-0.378133145060196	2.15795326523336
806	001-102	Fibroblasts	Cancer cells	0	INHBA_ACVR1	Non-response	C	19.7449971454718	62.9505511032337	115.77007653644	286.748656614119	26.9709947299078	TRUE	CombinationRibo	0.0139624181093768	-0.810408378830811	1.96812903887812
807	001-102	Fibroblasts	Cancer cells	0	INHBA_ACVR1B	Non-response	C	9.32855834088958	90.6960930942128	83.3979485092529	286.748656614119	26.9709947299078	TRUE	CombinationRibo	0.0118931608674815	-0.958738690370518	1.74432671640148
808	001-102	Fibroblasts	Cancer cells	0	INHBA_ACVR2A	Non-response	C	4.9773216791409	110.657221899644	101.75284270048	286.748656614119	26.9709947299078	TRUE	CombinationRibo	0.00511792316476273	-1.51312022583314	1.44641909763724
809	001-102	Fibroblasts	Cancer cells	0	INHBA_ACVR2B	Non-response	C	4.71892629918407	26.4322953889402	48.6106762622801	27.5286566141193	26.4587022397892	TRUE	CombinationRibo	0.00883407572185481	-0.937165942264499	1.55865993939737
810	001-102	Fibroblasts	Cancer cells	0	INHBA_BAMBI	Non-response	C	0.7233226492508	0.7233226492508	2.6604729266621	27.5286566141193	26.4587022397892	TRUE	CombinationRibo	0.00258603424972796	-1.25929159468653	0.89853671838197
811	001-102	Fibroblasts	Cancer cells	0	INHBA_ENG	Non-response	C	6.9934264640625	6.9934264640625	25.7227141877999	27.5286566141193	26.4587022397892	TRUE	CombinationRibo	0.00292345279659204	-0.999428282740536	1.58735175807592
812	001-102	Fibroblasts	Cancer cells	0	INHBA_TGFBR3	Non-response	C	34.9024620608858	77.8535820355867	143.177700479781	27.5286566141193	26.4587022397892	TRUE	CombinationRibo	0.0165384143160269	-0.544817872505214	2.07605017474715
813	001-102	Fibroblasts	Cancer cells	0	JAG1_NOTCH1	Non-response	C	1.54561310840623	1.54561310840623	7.36954078135709	17.9722823851953	17.2737549407115	TRUE	CombinationRibo	0.00288807949492295	-1.9956284196633	1.10829114124953
814	001-102	Fibroblasts	Cancer cells	0	JAG1_NOTCH2	Non-response	C	15.5704225937715	75.2614288637635	89.7123229380854	308.918949051862	17.8487483530962	TRUE	CombinationRibo	0.0244526275748315	-1.41581905959697	1.76726290927
815	001-102	Fibroblasts	Cancer cells	0	JAG1_NOTCH3	Non-response	C	0.373596102267546	4.18011160234523	9.96546378798264	308.918949051862	17.8487483530962	TRUE	CombinationRibo	0.00023630356427458	-2.18285450505941	0.800482566664405
816	001-102	Fibroblasts	Cancer cells	0	JAG1_NOTCH4	Non-response	C	0.116573316455673	0.116573316455673	0.555825908156271	17.9722823851953	17.2737549407115	TRUE	CombinationRibo	0.000120442949771175	-1.52110550101101	0.582675687298069
817	001-102	Fibroblasts	Cancer cells	0	KITLG_EPOR	Non-response	C	0.139432295163092	0.139432295163092	0.664818368745716	13.9655997258396	13.4227997364954	TRUE	CombinationRibo	0.000100023835693503	-1.54917295799603	0.561364648579827
818	001-102	Fibroblasts	Cancer cells	0	LAMA2_ITGA7	Non-response	C	1.03414363167232	133.96524943915	49.5579946310258	354.360442083619	14.6263241106719	TRUE	CombinationRibo	0.000430194756743403	-1.33282548536311	1.00751687721015
819	001-102	Fibroblasts	Cancer cells	0	LAMA2_ITGB1	Non-response	C	19.6093287249255	452.922655968542	167.55045541086	14.2854420836189	13.7302108036891	TRUE	CombinationRibo	0.00841633271651568	-1.30461544019047	1.74099884040992
820	001-102	Fibroblasts	Cancer cells	0	LAMA2_RPSA	Non-response	C	17.2986195721114	401.394993657197	222.733108293352	14.2854420836189	13.7302108036891	TRUE	CombinationRibo	0.0108359114421165	-0.781658469565453	1.86298993835007
821	001-102	Fibroblasts	Cancer cells	0	LAMB1_ITGA6	Non-response	C	14.262056204775	28.5241124095501	10.6436394790953	14.4786977381768	13.9159552042161	TRUE	CombinationRibo	0.00945906995256871	-1.18923410585186	1.70052392248957
822	001-102	Fibroblasts	Cancer cells	0	LAMB1_ITGB1	Non-response	C	58.3213451860945	1347.06592621744	167.55045541086	14.4786977381768	13.9159552042161	TRUE	CombinationRibo	0.0595063356030064	-0.720809198251188	2.1720137512843
823	001-102	Fibroblasts	Cancer cells	0	NRG1_ERBB2	Non-response	C	10.3845901164098	10.3845901164098	38.1958464701851	4.04769019876628	3.89036890645586	TRUE	CombinationRibo	0.0141518949720491	-0.921109271731914	1.7517064334504
824	001-102	Fibroblasts	Cancer cells	0	NRG1_ERBB3	Non-response	C	25.7629111937028	223.896423201455	164.703918208819	4.04769019876628	3.89036890645586	TRUE	CombinationRibo	0.0592081806826396	-0.161979881758859	2.2946029641385
825	001-102	Fibroblasts	Cancer cells	0	NRG1_ERBB4	Non-response	C	818.845157542282	2226.64905113079	1637.97982099612	4.04769019876628	3.89036890645586	TRUE	CombinationRibo	0.0461070018004318	0.428185989361845	2.95792182009787
826	001-102	Fibroblasts	Cancer cells	0	NTS_NTSR1	Non-response	C	0.401397903567065	0.80279580713413	0.684427690198766	1732.75410555175	1665.40727272727	TRUE	CombinationRibo	0.000565170075643588	-0.740911818779207	0.702069687706282
827	001-102	Fibroblasts	Cancer cells	0	NTS_NTSR2	Non-response	C	0.47854373630214	0.95708747260428	0.815969842357779	1732.75410555175	1665.40727272727	TRUE	CombinationRibo	0.00434091729110006	-0.245289051460685	0.78122111593172
828	001-102	Fibroblasts	Cancer cells	0	NTS_SORT1	Non-response	C	34.968204770786	509.375740446378	144.756968243089	6034.76577221841	1674.69325428195	TRUE	CombinationRibo	0.000656317623016916	-0.257112518598225	2.19038116048743
829	001-102	Fibroblasts	Cancer cells	0	PROS1_AXL	Non-response	C	1.06715723292164	1.06715723292164	5.08824537354352	1.06630568882796	1.02486166007905	TRUE	CombinationRibo	0.00262645853415586	-1.84262581651775	1.01596107128149
830	001-102	Fibroblasts	Cancer cells	0	PROS1_TYRO3	Non-response	C	0.476264288384767	28.7528068267192	45.6981507501333	19.2496390221613	1.06079710144928	TRUE	CombinationRibo	0.00238809609924688	-1.32276227534566	0.778425247991746
831	001-102	Fibroblasts	Cancer cells	0	PTMA_VIPR1	Non-response	C	6.95496717719556	6.95496717719556	33.161542152159	82.3928512679918	79.1904940711462	TRUE	CombinationRibo	0.00399499263860922	-0.839609662470261	1.63219218870255
832	001-102	Fibroblasts	Cancer cells	0	RARRES2_CCRL2	Non-response	C	0.0458732064212769	0.0458732064212769	0.218725154215216	0.322083618917066	0.309565217391304	TRUE	CombinationRibo	0.00106054222572784	-1.21018504391967	0.317758253199791
833	001-102	Fibroblasts	Cancer cells	0	RARRES2_CMKLR1	Non-response	C	0.319559954884543	0.319559954884543	1.52367374914325	0.322083618917066	0.309565217391304	TRUE	CombinationRibo	0.000907627213063729	-1.38431709029279	0.705206431827792
834	001-102	Fibroblasts	Cancer cells	0	RARRES2_GPR1	Non-response	C	0.0652620823366122	0.0652620823366122	0.31117203564085	0.322083618917066	0.309565217391304	TRUE	CombinationRibo	0.00044321083710522	-1.29051824578016	0.397308695034123
835	001-102	Fibroblasts	Cancer cells	0	RTN4_CNTNAP1	Non-response	C	0.998280403763474	0.998280403763474	3.67180260452365	182.598108293352	175.501080368906	TRUE	CombinationRibo	0.000417550043294532	-1.47782071901601	0.999553190299026
836	001-102	Fibroblasts	Cancer cells	0	RTN4_RTN4R	Non-response	C	0.449395383025354	0.449395383025354	1.65293351610692	182.598108293352	175.501080368906	TRUE	CombinationRibo	0.000599776753733504	-1.2149161256017	0.789401197311331
837	001-102	Fibroblasts	Cancer cells	0	RTN4_TNFRSF19	Non-response	C	0.73043545876297	17.5021298569327	32.1875325565456	706.791441626685	176.537035573123	TRUE	CombinationRibo	0.000254330936796109	-2.00323296302361	0.93377619128804
838	001-102	Fibroblasts	Cancer cells	0	SEMA3C_NRP1	Non-response	C	11.0157357745031	362.426127662231	174.746410593253	1503.70548549235	486.820395256917	TRUE	CombinationRibo	0.00055620791726637	-1.62644917844243	1.4568168128013
839	001-102	Fibroblasts	Cancer cells	0	SEMA3C_NRP2	Non-response	C	0.658890870102521	1.31778174020504	1.90613433858807	504.102152159013	484.509249011858	TRUE	CombinationRibo	6.28292993686661e-05	-2.00802051379967	0.926173382851969
840	001-102	Fibroblasts	Cancer cells	0	SEMA3C_PLXND1	Non-response	C	4.55254605788342	9.10509211576684	13.1702604523646	504.102152159013	484.509249011858	TRUE	CombinationRibo	0.000607207616260276	-1.61959733597745	1.330208352264
841	001-102	Fibroblasts	Cancer cells	0	SEMA5A_MET	Non-response	C	0.321962265697172	0.643924531394344	0.465709389993146	5.65647703906785	5.43662714097497	TRUE	CombinationRibo	0.000158677772589862	-1.72681197170693	0.778157393399261
842	001-102	Fibroblasts	Cancer cells	0	SEMA5A_PLXNB3	Non-response	C	0.152065772304202	0.304131544608405	0.219958875942426	5.65647703906785	5.43662714097497	TRUE	CombinationRibo	0.000141856076436171	-0.814791698120737	0.504238903841334
843	001-102	Fibroblasts	Cancer cells	0	SERPINE2_LRP1	Non-response	C	8.44726940345584	34.3374414560421	81.8610989262052	1.8475051405072	1.77569828722003	TRUE	CombinationRibo	0.00725797672381255	-0.983143645846299	1.66549803969934
844	001-102	Fibroblasts	Cancer cells	0	SLIT2_GPC1	Non-response	C	9.95729347826087	236.462449455818	76.8711849821034	79.4636417637651	6.61246376811594	TRUE	CombinationRibo	0.0133611444263304	-0.83851799412859	1.74670047160269
845	001-102	Fibroblasts	Cancer cells	0	SLIT2_ROBO1	Non-response	C	5.62003265587905	11.2400653117581	10.9620424948595	6.7303084304318	6.46872200263505	TRUE	CombinationRibo	0.00203588190645494	-1.76251690248547	1.38426633964207
846	001-102	Fibroblasts	Cancer cells	0	SLIT2_ROBO2	Non-response	C	2439.50281759588	10491.0602210853	2046.31280637423	1027.48364176377	7.23698287220026	TRUE	CombinationRibo	0.837460632444002	1.75876265351382	4.96874373745851
847	001-102	Fibroblasts	Cancer cells	0	SLIT2_ROBO4	Non-response	C	0.0500417573084602	0.10008351461692	0.0976079506511309	6.7303084304318	6.46872200263505	TRUE	CombinationRibo	5.180467031676e-05	-1.51205747581064	0.468724664721924
848	001-102	Fibroblasts	Cancer cells	0	SLIT2_SDC1	Non-response	C	2.08617307864231	4.17234615728462	4.06914324880055	6.7303084304318	6.46872200263505	TRUE	CombinationRibo	0.00287852050402057	-1.60369609693773	1.19902824162129
849	001-102	Fibroblasts	Cancer cells	0	SLIT3_ROBO2	Non-response	C	1792.66233712688	7709.32847431746	2046.31280637423	1989.80133995888	848.208221343874	TRUE	CombinationRibo	0.120279401569258	1.25629557868872	4.09605593841121
850	001-102	Fibroblasts	Cancer cells	0	SORBS1_INSR	Non-response	C	123.621966155981	332.925642044917	198.425230323281	174.176495316427	22.3758893280632	TRUE	CombinationRibo	0.00641218255601952	-0.661732139422496	2.14324563725076
851	001-102	Fibroblasts	Cancer cells	0	TGFB3_ACVRL1	Non-response	C	0.0899772864251869	3.89590960867729	9.28792095042266	28.1329769248344	9.59886693017128	TRUE	CombinationRibo	0.000180532692808444	-1.5081350600379	0.484042596524935
852	001-102	Fibroblasts	Cancer cells	0	TGFB3_ENG	Non-response	C	5.39482247428843	5.39482247428843	25.7227141877999	9.94964359150103	9.56293148880105	TRUE	CombinationRibo	0.00423118302012556	-1.14730906785496	1.49477753984904
853	001-102	Fibroblasts	Cancer cells	0	TGFB3_TGFBR1	Non-response	C	2.09879119318464	2.09879119318464	10.0071144619602	9.94964359150103	9.56293148880105	TRUE	CombinationRibo	0.00176043945383108	-1.92488893767442	1.18190885378126
854	001-102	Fibroblasts	Cancer cells	0	TGFB3_TGFBR2	Non-response	C	1.09445662071139	1.09445662071139	5.21840986977382	9.94964359150103	9.56293148880105	TRUE	CombinationRibo	0.000591356951096297	-2.36739393846654	1.0177910301871
855	001-102	Fibroblasts	Cancer cells	0	TGFB3_TGFBR3	Non-response	C	26.9242248705488	60.0572918336598	143.177700479781	167.949643591501	9.66701581027668	TRUE	CombinationRibo	0.0154945311082113	-0.706027690850536	1.95292361125597
856	001-102	Fibroblasts	Cancer cells	0	THBS2_CD47	Non-response	C	7.4566316326778	62.1787904700633	74.1176963388165	1.4448457847841	1.38868906455863	TRUE	CombinationRibo	0.0056872068230894	-1.5216439077102	1.55560942152232
857	001-102	Fibroblasts	Cancer cells	0	THBS2_ITGA4	Non-response	C	0.78657627857982	0.78657627857982	3.75042494859493	1.4448457847841	1.38868906455863	TRUE	CombinationRibo	0.000294104539877801	-1.62143207699182	0.946785538967839
858	001-102	Fibroblasts	Cancer cells	0	THBS2_ITGA6	Non-response	C	2.23228952632382	2.23228952632382	10.6436394790953	1.4448457847841	1.38868906455863	TRUE	CombinationRibo	0.00140634497295189	-1.80731685193385	1.19120137214483
859	001-102	Fibroblasts	Cancer cells	0	THBS2_ITGB1	Non-response	C	9.12842623467199	105.421024682125	167.55045541086	1.4448457847841	1.38868906455863	TRUE	CombinationRibo	0.00306091719497715	-1.5832086575135	1.57980103407151
860	001-102	Fibroblasts	Cancer cells	0	THBS2_NOTCH3	Non-response	C	0.373596102267546	4.18011160234523	9.96546378798264	1.4448457847841	1.38868906455863	TRUE	CombinationRibo	8.72210928260341e-05	-1.92991673040224	0.795297825727776
861	001-102	Fibroblasts	Cancer cells	14	ADAM10_AXL	Non-response	C	0.573589351250397	114.139875519982	418.865406162465	114.560966386555	82.1493393665158	TRUE	CombinationRibo	0.000175958827404782	-2.08952922639011	0.893364937545642
862	001-102	Fibroblasts	Cancer cells	14	ADAM10_EPHA3	Non-response	C	0.00967863112665881	0.00967863112665881	0.0710364145658263	84.659537815126	82.054628959276	TRUE	CombinationRibo	2.96964993219657e-06	-1.74353871454845	0.354625769845514
863	001-102	Fibroblasts	Cancer cells	14	ADAM12_ITGA9	Non-response	C	4.25484204006283	43.5800692067717	34.1456676003735	11.0530999066293	10.7130045248869	TRUE	CombinationRibo	0.00152696067468317	-1.70273607363302	1.32182367409472
864	001-102	Fibroblasts	Cancer cells	14	ADAM12_ITGB1	Non-response	C	12.9343557983299	38.3501346175816	30.0479318394024	77.327385620915	10.9229230769231	TRUE	CombinationRibo	0.0032947990899829	-1.65693197194569	1.58819381008149
865	001-102	Fibroblasts	Cancer cells	14	ADAM12_SDC4	Non-response	C	43.8632350163416	400.930643103772	157.067722922502	77.327385620915	10.9229230769231	TRUE	CombinationRibo	0.0259958200815882	-0.277332490816625	2.27531699062544
866	001-102	Fibroblasts	Cancer cells	14	ADAM15_ITGA5	Non-response	C	0.0682686274509804	0.0682686274509804	0.373412698412698	61.9872175536881	60.0799185520362	TRUE	CombinationRibo	1.77201912574953e-05	-1.95378931230468	0.523424802988409
867	001-102	Fibroblasts	Cancer cells	14	ADAM15_ITGA9	Non-response	C	2.43794113048477	12.4852629296424	34.1456676003735	61.9872175536881	60.0799185520362	TRUE	CombinationRibo	0.000891071994834224	-1.61233016630212	1.21796207618488
868	001-102	Fibroblasts	Cancer cells	14	ADAM15_ITGAV	Non-response	C	27.2764509760288	203.179144705882	277.83505952381	415.510074696545	60.6712669683258	TRUE	CombinationRibo	0.00880176458653219	-0.860713251293279	1.95157931592996
869	001-102	Fibroblasts	Cancer cells	14	ADAM15_ITGB1	Non-response	C	7.4111324698218	10.9869379008074	30.0479318394024	220.880074696545	60.5831990950226	TRUE	CombinationRibo	0.00158491518839789	-1.56585344037755	1.51177088014422
870	001-102	Fibroblasts	Cancer cells	14	ADAM17_ERBB4	Non-response	C	491.837721874021	2104.81460365166	3862.07720938375	158.448576097106	65.0942533936652	TRUE	CombinationRibo	0.018286684854727	0.0334669788734682	2.62146976192909
871	001-102	Fibroblasts	Cancer cells	14	ADAM17_ITGA5	Non-response	C	0.0508770577461754	0.0508770577461754	0.373412698412698	66.8614332399627	64.8041583710407	TRUE	CombinationRibo	2.28198221513363e-05	-2.28851502831317	0.520543028950096
872	001-102	Fibroblasts	Cancer cells	14	ADAM17_ITGB1	Non-response	C	5.52313161565202	8.18799344449092	30.0479318394024	108.897147525677	64.9373031674208	TRUE	CombinationRibo	0.00211014707218669	-2.19978074033471	1.3809688663692
873	001-102	Fibroblasts	Cancer cells	14	ADAM17_NOTCH1	Non-response	C	1.02772540739774	3.72251755275866	13.6607282913165	108.897147525677	64.9373031674208	TRUE	CombinationRibo	0.000618101363220699	-2.13818316069158	1.00602301062977
874	001-102	Fibroblasts	Cancer cells	14	ADAM23_ITGA5	Non-response	C	0.0508770577461754	0.0508770577461754	0.373412698412698	0.437152194211018	0.423701357466063	TRUE	CombinationRibo	0.00015905893336342	-2.11811663819824	0.453668306424526
875	001-102	Fibroblasts	Cancer cells	14	ADAM28_ITGA4	Non-response	C	0.0616614677141215	3.08108858131488	8.42640056022409	89.0650653594771	66.2097828054299	TRUE	CombinationRibo	2.3200234625065e-05	-1.90411117104926	0.540180519337037
876	001-102	Fibroblasts	Cancer cells	14	ADAM9_ITGA3	Non-response	C	17.5444985355477	70.1153738408304	95.878487394958	55.6532773109244	19.1060045248869	TRUE	CombinationRibo	0.018396367628223	-0.623344701342458	1.99759535599826
877	001-102	Fibroblasts	Cancer cells	14	ADAM9_ITGA6	Non-response	C	1.057927727797	1.057927727797	5.78660597572362	19.5947058823529	18.9917918552036	TRUE	CombinationRibo	0.000208006252527842	-2.1792545435627	1.01220845710651
878	001-102	Fibroblasts	Cancer cells	14	ADAM9_ITGAV	Non-response	C	27.2764509760288	203.179144705882	277.83505952381	55.6532773109244	19.1060045248869	TRUE	CombinationRibo	0.0111601816558322	-1.06250322579306	1.93952458298581
879	001-102	Fibroblasts	Cancer cells	14	ADAM9_ITGB1	Non-response	C	7.4111324698218	10.9869379008074	30.0479318394024	55.6532773109244	19.1060045248869	TRUE	CombinationRibo	0.00397651622935675	-1.84719145522272	1.50551243875154
880	001-102	Fibroblasts	Cancer cells	14	ADAM9_ITGB5	Non-response	C	20.5675444537815	49.0672824221453	89.4620121381886	55.6532773109244	19.1060045248869	TRUE	CombinationRibo	0.00791125736921673	-1.04714644359137	1.86552576081647
881	001-102	Fibroblasts	Cancer cells	14	ANXA1_FPR1	Non-response	C	0.0456522761955461	0.0456522761955461	0.335065359477124	0.315256769374416	0.305556561085973	TRUE	CombinationRibo	8.78189244886553e-05	-1.32833188001245	0.39974248710937
882	001-102	Fibroblasts	Cancer cells	14	BMP6_ACVR1	Non-response	C	14.6969841889502	108.194495201972	198.523657796452	0	0	TRUE	CombinationRibo	0.0182153213498614	-1.14363968600015	1.80776423424982
883	001-102	Fibroblasts	Cancer cells	14	BMP6_ACVR2A	Non-response	C	3.27767100686629	6.95236377580897	25.5134733893557	0	0	TRUE	CombinationRibo	0.00332291414006044	-1.82280026346749	1.29678580298548
884	001-102	Fibroblasts	Cancer cells	14	BMP6_BMPR1A	Non-response	C	18.9616703862944	56.2220703363879	137.547491441021	0	0	TRUE	CombinationRibo	0.0146648065352156	-1.16779890772339	1.81631045852117
885	001-102	Fibroblasts	Cancer cells	14	BMP6_BMPR1B	Non-response	C	874.902398674063	2016.67774713595	3700.35686391223	0	0	TRUE	CombinationRibo	0.305525259517299	1.23550536268079	4.01312332326166
886	001-102	Fibroblasts	Cancer cells	14	BMP6_BMPR2	Non-response	C	40.7176207052908	221.406869587437	406.254509803922	0	0	TRUE	CombinationRibo	0.0168148468490734	-1.25305258230815	1.939679962021
887	001-102	Fibroblasts	Cancer cells	14	C3_C3AR1	Non-response	C	0.287596262975779	0.287596262975779	0.524360410830999	4.77855275443511	4.63152036199095	TRUE	CombinationRibo	0.00050817201174527	-1.23584720688737	0.685855985259925
888	001-102	Fibroblasts	Cancer cells	14	C3_ITGAM	Non-response	C	0.734292117263843	55.3482820761246	50.4569281045752	4.77855275443511	4.63152036199095	TRUE	CombinationRibo	0.000485573849852569	-1.53565252475142	0.925999259142862
889	001-102	Fibroblasts	Cancer cells	14	C3_ITGAX	Non-response	C	0.196668442906574	0.196668442906574	0.358576097105509	4.77855275443511	4.63152036199095	TRUE	CombinationRibo	4.83319900455726e-05	-1.5887483021461	0.683704265067711
890	001-102	Fibroblasts	Cancer cells	14	C3_ITGB2	Non-response	C	0.372396678200692	0.372396678200692	0.678972922502334	4.77855275443511	4.63152036199095	TRUE	CombinationRibo	0.000202155009389113	-1.63662694931228	0.782794090153349
891	001-102	Fibroblasts	Cancer cells	14	C3_LRP1	Non-response	C	26.4568794463668	26.4568794463668	48.2375536881419	4.77855275443511	4.63152036199095	TRUE	CombinationRibo	0.0100519117328999	-0.641048272390385	1.96339799619906
892	001-102	Fibroblasts	Cancer cells	14	CALR_ITGA2B	Non-response	C	4.47723509736323	4.47723509736323	10.9534500466853	49.8714192343604	48.3369140271493	TRUE	CombinationRibo	0.00805707067324173	-0.385183487216548	1.68737054888459
893	001-102	Fibroblasts	Cancer cells	14	CALR_ITGA3	Non-response	C	39.225441310518	156.761760730066	95.878487394958	150.54141923436	48.655778280543	TRUE	CombinationRibo	0.00452408550055746	-0.115902659278637	2.39913320101135
894	001-102	Fibroblasts	Cancer cells	14	CALR_ITGAV	Non-response	C	60.9838363149338	454.261579493644	277.83505952381	150.54141923436	48.655778280543	TRUE	CombinationRibo	0.0111507847920327	-0.462411257512687	2.27115612569992
895	001-102	Fibroblasts	Cancer cells	14	CALR_LRP1	Non-response	C	19.7171546373964	19.7171546373964	48.2375536881419	49.8714192343604	48.3369140271493	TRUE	CombinationRibo	0.000700618632560863	-0.731873155880742	1.87184564073372
896	001-102	Fibroblasts	Cancer cells	14	CALR_SCARF1	Non-response	C	1.18789910334571	1.18789910334571	2.90616713352007	49.8714192343604	48.3369140271493	TRUE	CombinationRibo	0.00157510132337986	-1.2409885026043	1.05021809247544
897	001-102	Fibroblasts	Cancer cells	14	CALR_TSHR	Non-response	C	1.0509731991922	1.0509731991922	2.57118113912232	49.8714192343604	48.3369140271493	TRUE	CombinationRibo	0.00106138124212935	-1.42313998338736	1.0135566662089
898	001-102	Fibroblasts	Cancer cells	14	CCL2_CCR1	Non-response	C	0.026404429065744	0.026404429065744	0.144425770308123	0	0	TRUE	CombinationRibo	0.000144820960407965	-1.28284363033606	0.271447790888023
899	001-102	Fibroblasts	Cancer cells	14	CCL2_CCR10	Non-response	C	0.204065882352941	0.204065882352941	1.11619047619048	0	0	TRUE	CombinationRibo	0.00635783407781763	-1.00113876523725	0.48191004859029
900	001-102	Fibroblasts	Cancer cells	14	CCL2_CCR2	Non-response	C	0.0236697577854671	0.0236697577854671	0.129467787114846	0	0	TRUE	CombinationRibo	6.41728311013844e-05	-1.33468830727755	0.318985284773849
901	001-102	Fibroblasts	Cancer cells	14	CCL2_CCR5	Non-response	C	0.0169150173010381	0.0169150173010381	0.0925210084033613	0	0	TRUE	CombinationRibo	3.66045304461531e-05	-1.22310443355694	0.246470056883728
902	001-102	Fibroblasts	Cancer cells	14	CDH1_IGF1R	Non-response	C	157.997278943291	811.115877003625	1488.29836951447	2325.8181372549	328.738090497738	TRUE	CombinationRibo	0.010529818425152	-0.220809749993736	2.36912440840005
903	001-102	Fibroblasts	Cancer cells	14	CDH1_ITGAE	Non-response	C	2.48161242312009	26.6414244648085	97.7675070028011	964.120994397759	327.595438914027	TRUE	CombinationRibo	0.000243665079121002	-1.22612571750233	1.23062100146329
904	001-102	Fibroblasts	Cancer cells	14	CDH1_ITGB7	Non-response	C	0.173868695324284	0.173868695324284	1.27611111111111	335.942422969188	325.605733031674	TRUE	CombinationRibo	4.57371731258478e-05	-1.33237722503954	0.62353907853702
905	001-102	Fibroblasts	Cancer cells	14	CDH1_PTPRF	Non-response	C	51.5837869782063	213.771269893469	392.244118814192	2325.8181372549	328.738090497738	TRUE	CombinationRibo	0.00535592734372086	-0.320230965331162	2.17424503800589
906	001-102	Fibroblasts	Cancer cells	14	CDH1_PTPRM	Non-response	C	57.3823460719113	184.902748898374	452.36522097728	1158.0481372549	328.209687782805	TRUE	CombinationRibo	0.00215170035747738	-0.828293681301562	1.92675365352147
907	001-102	Fibroblasts	Cancer cells	14	CFH_ITGAM	Non-response	C	0.489528078175896	36.8988547174164	50.4569281045752	0	0	TRUE	CombinationRibo	0.000500850130347918	-1.71914586533642	0.830654968483955
908	001-102	Fibroblasts	Cancer cells	14	CFH_SELL	Non-response	C	0.0382393079584775	0.0382393079584775	0.104579831932773	0	0	TRUE	CombinationRibo	7.57579630156878e-05	-1.63408715347793	0.419767021523115
909	001-102	Fibroblasts	Cancer cells	14	COL1A1_CD36	Non-response	C	0.360575145316045	0.72115029063209	0.27328664799253	7.71905695611578	7.48154751131222	TRUE	CombinationRibo	5.74271353633541e-06	-2.03879387501653	0.844467263489142
910	001-102	Fibroblasts	Cancer cells	14	COL1A1_CD44	Non-response	C	66.5855328209743	2431.06356289846	230.318569094304	7.71905695611578	7.48154751131222	TRUE	CombinationRibo	0.0024214952417295	-0.998904679584104	1.92843289585899
911	001-102	Fibroblasts	Cancer cells	14	COL1A1_CD93	Non-response	C	1.11995126496803	45.8255788666236	8.68301587301587	7.71905695611578	7.48154751131222	TRUE	CombinationRibo	6.53932891919434e-05	-1.47935712330557	1.02509055841542
912	001-102	Fibroblasts	Cancer cells	14	COL1A1_DDR1	Non-response	C	123.845515528673	1416.6597942847	178.952159975101	7.71905695611578	7.48154751131222	TRUE	CombinationRibo	0.0475350965756855	0.285509094732586	2.8170541805215
913	001-102	Fibroblasts	Cancer cells	14	COL1A1_DDR2	Non-response	C	10.2949815453059	20.5899630906118	7.80275910364146	7.71905695611578	7.48154751131222	TRUE	CombinationRibo	0.000868033288742502	-1.39614670423819	1.5261492718709
914	001-102	Fibroblasts	Cancer cells	14	COL1A1_ITGA11	Non-response	C	0.921530728164569	1.84306145632914	0.69844537815126	7.71905695611578	7.48154751131222	TRUE	CombinationRibo	5.74253353130798e-05	-1.71554923832912	0.984266598935844
915	001-102	Fibroblasts	Cancer cells	14	COL1A1_ITGA2	Non-response	C	75.5262158934343	466.77478147306	58.9628898225957	7.71905695611578	7.48154751131222	TRUE	CombinationRibo	0.0171515000043303	-0.200339309065733	2.33597623209505
916	001-102	Fibroblasts	Cancer cells	14	COL1A1_ITGA5	Non-response	C	0.492681728075846	0.985363456151692	0.373412698412698	7.71905695611578	7.48154751131222	TRUE	CombinationRibo	2.59035373395742e-05	-2.07405256651888	0.870240282530305
917	001-102	Fibroblasts	Cancer cells	14	COL1A1_ITGB1	Non-response	C	53.4847365263439	158.581291388012	30.0479318394024	7.71905695611578	7.48154751131222	TRUE	CombinationRibo	0.00223313863295615	-0.885469379504687	1.98298692542258
918	001-102	Fibroblasts	Cancer cells	14	COL5A3_SDC3	Non-response	C	1.42452275143542	1.42452275143542	5.22756302521008	0.401587301587302	0.389230769230769	TRUE	CombinationRibo	0.00681557495901376	-1.41884953345406	1.11189183469332
919	001-102	Fibroblasts	Cancer cells	14	CSF1_CSF1R	Non-response	C	0.265989457900807	0.265989457900807	1.45489729225023	72.8407096171802	70.5994570135747	TRUE	CombinationRibo	0.000356076260576259	-1.48922488435391	0.688625181874733
920	001-102	Fibroblasts	Cancer cells	14	FN1_CD44	Non-response	C	108.1046683794	3946.94326443232	230.318569094304	45.0716619981326	23.5686425339367	TRUE	CombinationRibo	0.0075584733573079	-0.814701763577208	2.07469470493099
921	001-102	Fibroblasts	Cancer cells	14	FN1_ITGA2	Non-response	C	122.620277666965	757.830279659746	58.9628898225957	45.0716619981326	23.5686425339367	TRUE	CombinationRibo	0.0495497840095623	0.0260171402743371	2.56097902375928
922	001-102	Fibroblasts	Cancer cells	14	FN1_ITGA2B	Non-response	C	23.4635042964984	46.9270085929968	10.9534500466853	24.2488048552754	23.5026877828054	TRUE	CombinationRibo	0.0251252860840302	0.0264655726222448	2.37525891366285
923	001-102	Fibroblasts	Cancer cells	14	FN1_ITGA3	Non-response	C	205.565776803504	1643.05879250466	95.878487394958	45.0716619981326	23.5686425339367	TRUE	CombinationRibo	0.0523876222521374	0.30442601710372	2.84395171786849
924	001-102	Fibroblasts	Cancer cells	14	FN1_ITGA4	Non-response	C	0.722476477957758	72.2011365939136	8.42640056022409	45.0716619981326	23.5686425339367	TRUE	CombinationRibo	0.000111251300786782	-1.92520011149974	0.941239061886958
925	001-102	Fibroblasts	Cancer cells	14	FN1_ITGA5	Non-response	C	0.799891396430367	1.59978279286073	0.373412698412698	24.2488048552754	23.5026877828054	TRUE	CombinationRibo	0.000108032658053988	-2.04742672823832	0.95705425047359
926	001-102	Fibroblasts	Cancer cells	14	FN1_ITGA8	Non-response	C	1.10373712122556	2.20747424245113	0.515256769374416	24.2488048552754	23.5026877828054	TRUE	CombinationRibo	0.000202176463140441	-1.53759212874197	1.02020673126691
927	001-102	Fibroblasts	Cancer cells	14	FN1_ITGA9	Non-response	C	28.5649237151974	292.575221517759	34.1456676003735	24.2488048552754	23.5026877828054	TRUE	CombinationRibo	0.00701306356089496	-0.947176971486335	1.85005432576191
928	001-102	Fibroblasts	Cancer cells	14	FN1_ITGAV	Non-response	C	319.593337020676	4761.22798575415	277.83505952381	45.0716619981326	23.5686425339367	TRUE	CombinationRibo	0.0386393199832738	0.028888812087072	2.6352087979019
929	001-102	Fibroblasts	Cancer cells	14	FN1_ITGB1	Non-response	C	86.8349243533981	257.464004422264	30.0479318394024	45.0716619981326	23.5686425339367	TRUE	CombinationRibo	0.00938192718206021	-0.687782213844077	2.14925213232875
930	001-102	Fibroblasts	Cancer cells	14	FN1_ITGB6	Non-response	C	269.701410145501	2535.38317257889	147.948877217554	45.0716619981326	23.5686425339367	TRUE	CombinationRibo	0.0733003687368834	0.406015392857	2.94905143972712
931	001-102	Fibroblasts	Cancer cells	14	FN1_ITGB7	Non-response	C	2.73357146933132	5.46714293866265	1.27611111111111	24.2488048552754	23.5026877828054	TRUE	CombinationRibo	0.00184615482661618	-1.16092028957995	1.27580071134976
932	001-102	Fibroblasts	Cancer cells	14	FN1_ITGB8	Non-response	C	1.7093725686471	328.2473276407	38.3088632119515	45.0716619981326	23.5686425339367	TRUE	CombinationRibo	0.000562763924760238	-2.13841044836879	1.10798423583026
933	001-102	Fibroblasts	Cancer cells	14	FN1_PLAUR	Non-response	C	18.799562925576	37.5991258511519	8.7761858076564	24.2488048552754	23.5026877828054	TRUE	CombinationRibo	0.00362842740599587	-0.764257489423959	1.81357587221459
934	001-102	Fibroblasts	Cancer cells	14	FN1_SDC2	Non-response	C	2.46455754717121	4.92911509434241	1.15052754435107	24.2488048552754	23.5026877828054	TRUE	CombinationRibo	0.000145811033739947	-1.86029270672654	1.18082252247041
935	001-102	Fibroblasts	Cancer cells	14	FN1_TSHR	Non-response	C	5.50775504044302	11.015510080886	2.57118113912232	24.2488048552754	23.5026877828054	TRUE	CombinationRibo	0.00242877196672851	-1.13949139435452	1.45440007218569
936	001-102	Fibroblasts	Cancer cells	14	GAS6_AXL	Non-response	C	0.573589351250397	114.139875519982	418.865406162465	3.22396358543417	3.12476470588235	TRUE	CombinationRibo	0.00056746841106146	-1.9851774989415	0.877702188891779
937	001-102	Fibroblasts	Cancer cells	14	GAS6_MERTK	Non-response	C	0.216269877265865	2.46704847129802	9.05346405228758	3.22396358543417	3.12476470588235	TRUE	CombinationRibo	0.000237042870934901	-2.01087141661537	0.696446043441472
938	001-102	Fibroblasts	Cancer cells	14	GAS6_TYRO3	Non-response	C	0.0619429847776214	0.0619429847776215	0.454631185807656	3.22396358543417	3.12476470588235	TRUE	CombinationRibo	0.000223059342764461	-1.53198431465617	0.399949715919302
939	001-102	Fibroblasts	Cancer cells	14	GDF11_ACVR1B	Non-response	C	7.27114103084882	42.1003420299885	115.139288048553	1.97207282913165	1.91139366515837	TRUE	CombinationRibo	0.0275953860320396	-1.01651477054163	1.72459273312674
940	001-102	Fibroblasts	Cancer cells	14	GDF11_ACVR2A	Non-response	C	4.39809436290477	9.32892650519031	25.5134733893557	1.97207282913165	1.91139366515837	TRUE	CombinationRibo	0.0114697990966671	-1.54240067852257	1.44478936383897
941	001-102	Fibroblasts	Cancer cells	14	GDF11_ACVR2B	Non-response	C	3.3902594520023	10.0320246597463	27.4363608776844	1.97207282913165	1.91139366515837	TRUE	CombinationRibo	0.0149758291040739	-1.02249796803663	1.47038765348561
942	001-102	Fibroblasts	Cancer cells	14	GPI_AMFR	Non-response	C	35.9819905522061	214.559056316463	106.874276377218	816.197226890756	239.687628959276	TRUE	CombinationRibo	0.0189461281426665	-0.29786904116313	2.30447032071641
943	001-102	Fibroblasts	Cancer cells	14	GSTP1_TRAF2	Non-response	C	5.40797038264257	17.8670189422918	43.7117242452537	50.503431372549	4.55886877828054	TRUE	CombinationRibo	0.00672155136476102	-1.10041591872355	1.57488447786455
944	001-102	Fibroblasts	Cancer cells	14	HLA-A_ERBB2	Non-response	C	40.9727425471946	587.971678865631	230.342515172736	1842.68137254902	264.613791855204	TRUE	CombinationRibo	0.0151040381345156	-0.307433400257278	2.27363889936266
945	001-102	Fibroblasts	Cancer cells	14	HLA-A_LILRB1	Non-response	C	0.0890795874330689	12.575626142122	9.85320028011205	359.329943977591	262.029022624434	TRUE	CombinationRibo	4.55863915569806e-05	-1.6387228056045	0.562120806049485
946	001-102	Fibroblasts	Cancer cells	14	HLA-B_KLRD1	Non-response	C	0.167482130865877	7.60405318301076	27.9050140056022	689.332240896359	260.797968325792	TRUE	CombinationRibo	3.91807056671924e-05	-1.89578175376683	0.676512680672468
947	001-102	Fibroblasts	Cancer cells	14	HLA-B_LILRB1	Non-response	C	0.0380380973998219	2.68497478402221	9.85320028011205	428.522240896359	259.971873303167	TRUE	CombinationRibo	1.25169034783827e-05	-1.63511454047755	0.468768865379147
948	001-102	Fibroblasts	Cancer cells	14	HLA-C_LILRB1	Non-response	C	0.0445394779009073	6.28776848644435	9.85320028011205	478.706087768441	332.136624434389	TRUE	CombinationRibo	2.69516786445642e-05	-1.59508494025568	0.460632277808514
949	001-102	Fibroblasts	Cancer cells	14	HSPG2_ITGA2	Non-response	C	15.5987739541761	48.2025626305817	58.9628898225957	27.7256862745098	9.53865158371041	TRUE	CombinationRibo	0.0145007407773508	-0.904335118442446	1.80655167052015
950	001-102	Fibroblasts	Cancer cells	14	HSPG2_ITGB1	Non-response	C	11.0464466570161	16.3762588159668	30.0479318394024	27.7256862745098	9.53865158371041	TRUE	CombinationRibo	0.0053450225407448	-1.8611968534834	1.56150422541704
951	001-102	Fibroblasts	Cancer cells	14	HSPG2_PTPRS	Non-response	C	13.6929024836928	36.8499949751364	45.0760722066604	27.7256862745098	9.53865158371041	TRUE	CombinationRibo	0.00858308337407493	-1.23635637405516	1.6772250469478
952	001-102	Fibroblasts	Cancer cells	14	IL12A_IL12RB1	Non-response	C	0.0167426066897347	0.0167426066897347	0.091577964519141	0	0	TRUE	CombinationRibo	0.000149140223755989	-1.29802524881611	0.22186410667681
953	001-102	Fibroblasts	Cancer cells	14	IL12A_IL12RB2	Non-response	C	0.252778708189158	0.252778708189158	1.38263772175537	0	0	TRUE	CombinationRibo	0.00200901087655442	-1.1812425062972	0.598864808086392
954	001-102	Fibroblasts	Cancer cells	14	INHBA_ACVR1	Non-response	C	59.1627925844719	435.537549480969	198.523657796452	41.9158776844071	40.6261583710407	TRUE	CombinationRibo	0.0418361998483334	-0.0647244434293675	2.52484238961924
955	001-102	Fibroblasts	Cancer cells	14	INHBA_ACVR1B	Non-response	C	21.8134230925465	126.301026089965	115.139288048553	41.9158776844071	40.6261583710407	TRUE	CombinationRibo	0.0278103583029478	-0.425750496356513	2.15546526074247
956	001-102	Fibroblasts	Cancer cells	14	INHBA_ACVR2A	Non-response	C	13.1942830887143	27.9867795155709	25.5134733893557	41.9158776844071	40.6261583710407	TRUE	CombinationRibo	0.0135670007717531	-0.945898510090293	1.80994274720359
957	001-102	Fibroblasts	Cancer cells	14	INHBA_ACVR2B	Non-response	C	10.1707783560069	30.0960739792387	27.4363608776844	41.9158776844071	40.6261583710407	TRUE	CombinationRibo	0.0190402266216157	-0.502493646306943	1.94156290041163
958	001-102	Fibroblasts	Cancer cells	14	INHBA_BAMBI	Non-response	C	0.257747889273356	0.257747889273356	0.469939309056956	41.9158776844071	40.6261583710407	TRUE	CombinationRibo	0.000921504214124059	-1.45332394213411	0.6390152933005
959	001-102	Fibroblasts	Cancer cells	14	INHBA_ENG	Non-response	C	12.5872130795848	12.5872130795848	22.9496591970121	41.9158776844071	40.6261583710407	TRUE	CombinationRibo	0.00526181600219986	-0.699962225731866	1.82520014249483
960	001-102	Fibroblasts	Cancer cells	14	INHBA_TGFBR3	Non-response	C	1.4110878200692	1.4110878200692	2.57276844070962	41.9158776844071	40.6261583710407	TRUE	CombinationRibo	0.000668639219889217	-2.06927856022882	1.07337356049288
961	001-102	Fibroblasts	Cancer cells	14	LAMA2_ITGA7	Non-response	C	0.841275640169373	34.3867881724907	16.3689472455649	40.3529971988796	1.45421719457014	TRUE	CombinationRibo	0.000349963349666973	-1.37536815720352	0.962181799525405
962	001-102	Fibroblasts	Cancer cells	14	LAMA2_ITGB1	Non-response	C	21.2893969823805	63.1226829485278	30.0479318394024	40.3529971988796	1.45421719457014	TRUE	CombinationRibo	0.00913741876895281	-1.25601750657964	1.76786810265222
963	001-102	Fibroblasts	Cancer cells	14	LAMA2_RPSA	Non-response	C	13.028598714435	303.244750770688	72.1759372082166	40.3529971988796	1.45421719457014	TRUE	CombinationRibo	0.00816115651864458	-0.93474432192763	1.75121509701721
964	001-102	Fibroblasts	Cancer cells	14	LAMB1_ITGA6	Non-response	C	1.45213698692599	2.90427397385198	5.78660597572362	4.71248366013072	4.56748416289593	TRUE	CombinationRibo	0.000963105539820158	-2.27450295109021	1.07737255739249
965	001-102	Fibroblasts	Cancer cells	14	LAMB1_ITGB1	Non-response	C	10.1726982776478	30.1618692461057	30.0479318394024	4.71248366013072	4.56748416289593	TRUE	CombinationRibo	0.0103793901832389	-1.94040250277654	1.55663258169458
966	001-102	Fibroblasts	Cancer cells	14	LAMB2_RPSA	Non-response	C	13.606304262456	158.345514948097	72.1759372082166	330.632264239029	32.257592760181	TRUE	CombinationRibo	0.00266139597687918	-0.670576507112621	1.90664017041825
967	001-102	Fibroblasts	Cancer cells	14	PODXL2_SELL	Non-response	C	0.0191196539792388	0.0191196539792388	0.104579831932773	61.3637861811391	59.4756696832579	TRUE	CombinationRibo	2.77398586148123e-05	-1.39876184312398	0.312805784227164
968	001-102	Fibroblasts	Cancer cells	14	PSAP_CELSR1	Non-response	C	367.010136644032	905.668309134948	412.815348972922	410.263053221288	90.4122760180996	TRUE	CombinationRibo	0.103346273305046	0.718922298213045	3.27975894654302
969	001-102	Fibroblasts	Cancer cells	14	PSAP_GPR37	Non-response	C	0.0194806920415225	0.0194806920415225	0.0355182072829132	92.7901960784314	89.935113122172	TRUE	CombinationRibo	3.03493079835115e-05	-1.18703754576144	0.268529382121527
970	001-102	Fibroblasts	Cancer cells	14	PSAP_LRP1	Non-response	C	26.4568794463668	26.4568794463668	48.2375536881419	92.7901960784314	89.935113122172	TRUE	CombinationRibo	0.00156834532857821	-0.746686687994626	1.90616833972759
971	001-102	Fibroblasts	Cancer cells	14	RTN4_CNTNAP1	Non-response	C	0.592324759031818	0.592324759031818	1.0868253968254	217.436087768441	210.745746606335	TRUE	CombinationRibo	0.000247751260914021	-1.60118672002011	0.872852657974798
972	001-102	Fibroblasts	Cancer cells	14	RTN4_RTN4R	Non-response	C	0.710696586815722	0.710696586815722	1.30401960784314	217.436087768441	210.745746606335	TRUE	CombinationRibo	0.000948517291967297	-1.13056130046435	0.903960899239053
973	001-102	Fibroblasts	Cancer cells	14	RTN4_TNFRSF19	Non-response	C	0.889034195138378	149.982268333397	91.731512605042	693.911802054155	211.726538461538	TRUE	CombinationRibo	0.00030955356422078	-1.95542752967798	0.974669706545409
974	001-102	Fibroblasts	Cancer cells	14	SEMA3C_NRP1	Non-response	C	2.93417096395461	40.3850490213823	74.1003921568628	376.225364145658	186.912864253394	TRUE	CombinationRibo	0.000148152529633298	-2.14251722424769	1.18388479146586
975	001-102	Fibroblasts	Cancer cells	14	SEMA3C_NRP2	Non-response	C	0.146371371640662	0.146371371640662	0.537138188608777	192.245364145658	186.330122171946	TRUE	CombinationRibo	1.39574110753462e-05	-2.17408798375569	0.702400700875836
976	001-102	Fibroblasts	Cancer cells	14	SEMA3C_PLXND1	Non-response	C	2.43526824630003	2.43526824630003	8.93669000933707	192.245364145658	186.330122171946	TRUE	CombinationRibo	0.00032481020685767	-1.86076162778264	1.18241346807286
977	001-102	Fibroblasts	Cancer cells	14	SEMA4A_PLXND1	Non-response	C	1.21761390439434	1.21761390439434	8.93669000933707	9.74007469654529	9.44038009049774	TRUE	CombinationRibo	0.00128492694303134	-1.91333709846237	1.04820753905011
978	001-102	Fibroblasts	Cancer cells	14	SEMA5A_MET	Non-response	C	0.0518721160077908	0.0518721160077908	0.0951774042950514	0.474010270774977	0.459425339366516	TRUE	CombinationRibo	2.55649580854328e-05	-1.83358159874155	0.519504505390457
979	001-102	Fibroblasts	Cancer cells	14	SEMA5A_PLXNB3	Non-response	C	0.274756576211178	0.274756576211178	0.504136321195145	0.474010270774977	0.459425339366516	TRUE	CombinationRibo	0.000256309419836987	-0.757254277253439	0.625223973248252
980	001-102	Fibroblasts	Cancer cells	14	SEMA6D_PLXNA1	Non-response	C	3.71313137254902	3.71313137254902	20.3099206349206	51.2380018674136	49.6614479638009	TRUE	CombinationRibo	0.000787899709699946	-1.09805335502194	1.40615810491779
981	001-102	Fibroblasts	Cancer cells	14	SEMA6D_TREM2	Non-response	C	0.0922038292964245	0.0922038292964245	0.504332399626517	51.2380018674136	49.6614479638009	TRUE	CombinationRibo	2.77038927039148e-05	-1.22441790332541	0.492547206842004
982	001-102	Fibroblasts	Cancer cells	14	SLIT2_GPC1	Non-response	C	7.64277633217993	7.64277633217993	5.97201680672269	1.09234360410831	1.05873303167421	TRUE	CombinationRibo	0.0102554211759792	-0.980280609772406	1.63809129369626
983	001-102	Fibroblasts	Cancer cells	14	SLIT2_ROBO1	Non-response	C	7.2919075378425	20.5963730565167	8.04693744164332	1.09234360410831	1.05873303167421	TRUE	CombinationRibo	0.00264152604243434	-1.63556862525257	1.45386284239944
984	001-102	Fibroblasts	Cancer cells	14	SLIT2_ROBO2	Non-response	C	4169.00514959666	9701.64301275663	1895.20053338002	1.09234360410831	1.05873303167421	TRUE	CombinationRibo	1.43118411836239	2.04502979545126	5.54732450288508
985	001-102	Fibroblasts	Cancer cells	14	SLIT2_ROBO4	Non-response	C	0.117496978085352	0.117496978085352	0.0918113912231559	1.09234360410831	1.05873303167421	TRUE	CombinationRibo	0.000121636260201801	-1.48285907293143	0.581710930555718
986	001-102	Fibroblasts	Cancer cells	14	SLIT2_SDC1	Non-response	C	5.83953709093904	254.806583875433	99.5521218487395	1.09234360410831	1.05873303167421	TRUE	CombinationRibo	0.00805744615456172	-1.11580547207741	1.54587790611675
987	001-102	Fibroblasts	Cancer cells	14	SORBS1_INSR	Non-response	C	41.7756149635932	132.420996247069	242.976322362278	369.22200280112	23.7195022624434	TRUE	CombinationRibo	0.00216687113031798	-1.24051753188499	1.80513358426313
988	001-102	Fibroblasts	Cancer cells	14	TGFB1_ENG	Non-response	C	5.75917024541491	11.5183404908298	22.9496591970121	60.848487394958	58.9762262443439	TRUE	CombinationRibo	0.00403084262845503	-1.32391804956083	1.47891702910178
989	001-102	Fibroblasts	Cancer cells	14	TGFB1_ITGAV	Non-response	C	37.4403111797116	557.777139680026	277.83505952381	374.768487394958	59.9705429864253	TRUE	CombinationRibo	0.0189344920541477	-0.927516119452699	2.0420377179814
990	001-102	Fibroblasts	Cancer cells	14	TGFB1_ITGB6	Non-response	C	31.5954794789772	297.019755875002	147.948877217554	374.768487394958	59.9705429864253	TRUE	CombinationRibo	0.0314988800081712	-0.275724494180132	2.23435141694194
991	001-102	Fibroblasts	Cancer cells	14	TGFB1_ITGB8	Non-response	C	0.200252738335625	38.4541248742665	38.3088632119515	264.582773109244	59.6215384615385	TRUE	CombinationRibo	0.000232485354131309	-2.49463755499042	0.692783091683303
992	001-102	Fibroblasts	Cancer cells	14	TGFB1_SDC2	Non-response	C	0.288722544551757	0.577445089103515	1.15052754435107	60.848487394958	58.9762262443439	TRUE	CombinationRibo	0.000143609321980868	-2.22213031184025	0.761359015152883
993	001-102	Fibroblasts	Cancer cells	14	TGFB1_TGFBR1	Non-response	C	2.18591083508366	222.651701701522	147.873751945223	171.034201680672	59.3252307692308	TRUE	CombinationRibo	0.00155702599234104	-2.17843087529067	1.18043274758384
994	001-102	Fibroblasts	Cancer cells	14	TGFB1_TGFBR2	Non-response	C	0.197148877526957	18.4340938173822	18.3644584500467	264.582773109244	59.6215384615385	TRUE	CombinationRibo	0.00010157292884617	-2.91726604575039	0.739632565810221
995	001-102	Fibroblasts	Cancer cells	14	TGFB1_TGFBR3	Non-response	C	0.645631001527308	1.29126200305462	2.57276844070962	60.848487394958	58.9762262443439	TRUE	CombinationRibo	0.00031178380515778	-2.51868610925318	0.919192710184543
996	001-102	Fibroblasts	Cancer cells	14	TGM2_ITGB1	Non-response	C	5.52313161565202	8.18799344449092	30.0479318394024	0	0	TRUE	CombinationRibo	0.00221563053208406	-1.83415688252707	1.47870421843597
997	001-102	Fibroblasts	Cancer cells	14	TGM2_SDC4	Non-response	C	18.7301496774051	85.6011982790854	157.067722922502	0	0	TRUE	CombinationRibo	0.030362060876869	-0.113512650574969	2.38599076689902
998	001-102	Fibroblasts	Cancer cells	14	THBS2_CD47	Non-response	C	4.05694689543069	23.3563125603635	36.6003338001867	0.314164332399627	0.304497737556561	TRUE	CombinationRibo	0.00309425182859931	-1.87788770777226	1.36070144591041
999	001-102	Fibroblasts	Cancer cells	14	THBS2_ITGA4	Non-response	C	0.0538072764560598	5.37726366972128	8.42640056022409	0.314164332399627	0.304497737556561	TRUE	CombinationRibo	2.01187916736561e-05	-1.87942229202734	0.513934912020144
1000	001-102	Fibroblasts	Cancer cells	14	THBS2_ITGA6	Non-response	C	0.923173123027492	1.84634624605498	5.78660597572362	0.314164332399627	0.304497737556561	TRUE	CombinationRibo	0.000581600130907785	-2.10953777964792	0.98273392990516
1001	001-102	Fibroblasts	Cancer cells	14	THBS2_ITGB1	Non-response	C	6.46713204273691	19.1749313452983	30.0479318394024	0.314164332399627	0.304497737556561	TRUE	CombinationRibo	0.00216853980772869	-1.79214276542994	1.47112261160259
1002	001-102	Fibroblasts	Cancer cells	14	THBS2_NOTCH3	Non-response	C	0.379819330632432	70.8320822921024	73.9979209461562	0.314164332399627	0.304497737556561	TRUE	CombinationRibo	8.86739901544507e-05	-1.92748403341496	0.798360094906995
1003	001-102	Fibroblasts	Cancer cells	14	TNFSF18_TNFRSF18	Non-response	C	2.30269734717416	2.30269734717416	12.5951914098973	0	0	TRUE	CombinationRibo	0.0499187936065518	-0.536008138862561	1.44041098855306
1004	001-102	Fibroblasts	Cancer cells	180	A2M_LRP1	Non-response	C	9.48057609511151	55.8778390498471	82.7601760895171	1.58841872791519	1.42141501976285	TRUE	CombinationRibo	0.00630770861890946	-1.35517094922928	1.58896868239623
1005	001-102	Fibroblasts	Cancer cells	180	ADAM10_AXL	Non-response	C	0.145989774167586	0.291979548335172	0.920428445229682	191.778100706714	171.614869565217	TRUE	CombinationRibo	4.47849832281898e-05	-2.25161156709766	0.676817054504346
1006	001-102	Fibroblasts	Cancer cells	180	ADAM10_EPHA3	Non-response	C	0.0935564768188103	0.187112953637621	0.589849823321555	191.778100706714	171.614869565217	TRUE	CombinationRibo	2.8705504053799e-05	-1.70756577871566	0.588850169935344
1007	001-102	Fibroblasts	Cancer cells	180	ADAM12_ITGA9	Non-response	C	7.02022773957789	27.1512501982989	23.0580382803298	4.64062279151943	4.15271541501976	TRUE	CombinationRibo	0.00251939122174723	-1.47737941694301	1.45571147415607
1008	001-102	Fibroblasts	Cancer cells	180	ADAM12_ITGB1	Non-response	C	21.3742515536955	120.202115327574	76.5607004196113	4.64062279151943	4.15271541501976	TRUE	CombinationRibo	0.00544471372724068	-1.3628922106116	1.73910058780524
1009	001-102	Fibroblasts	Cancer cells	180	ADAM12_SDC4	Non-response	C	121.839273963499	904.081317427939	383.892849749706	4.64062279151943	4.15271541501976	TRUE	CombinationRibo	0.0722088063875463	0.304520876745809	2.84127118531153
1010	001-102	Fibroblasts	Cancer cells	180	ADAM15_ITGA5	Non-response	C	0.0380927652381943	0.911496331565385	8.10005521201413	48.6260159010601	43.513557312253	TRUE	CombinationRibo	9.88757370334355e-06	-1.96909405027929	0.454724223089099
1011	001-102	Fibroblasts	Cancer cells	180	ADAM15_ITGA9	Non-response	C	1.00633349988813	3.89206926783195	23.0580382803298	287.32501590106	44.3657114624506	TRUE	CombinationRibo	0.000367816756525011	-1.90882685489443	1.00139792376103
1012	001-102	Fibroblasts	Cancer cells	180	ADAM15_ITGAV	Non-response	C	8.01671426848281	115.82419983906	294.07920677688	654.00001590106	44.7603913043478	TRUE	CombinationRibo	0.00258689196078662	-1.58514347889976	1.52346360578325
1013	001-102	Fibroblasts	Cancer cells	180	ADAM15_ITGB1	Non-response	C	3.06394979927149	17.2306967663742	76.5607004196113	287.32501590106	44.3657114624506	TRUE	CombinationRibo	0.000655244066022047	-2.02718691248692	1.25989976886493
1014	001-102	Fibroblasts	Cancer cells	180	ADAM17_ERBB4	Non-response	C	2049.01550004949	28384.9355711745	6350.63091620394	505.766825971731	118.893636363636	TRUE	CombinationRibo	0.0761830560069435	0.766498251753376	3.27268452909066
1015	001-102	Fibroblasts	Cancer cells	180	ADAM17_ITGA5	Non-response	C	0.216146672300811	10.3440586499986	8.10005521201413	184.865825971731	118.186909090909	TRUE	CombinationRibo	9.694799265153e-05	-2.20806266827773	0.714776399755412
1016	001-102	Fibroblasts	Cancer cells	180	ADAM17_ITGB1	Non-response	C	17.3855205593015	195.541475878041	76.5607004196113	320.411825971731	118.600584980237	TRUE	CombinationRibo	0.00664224716330981	-1.49231467748634	1.71493041698038
1017	001-102	Fibroblasts	Cancer cells	180	ADAM17_NOTCH1	Non-response	C	1.48105808168585	2.9621161633717	4.63905035335689	131.697075971731	117.850664031621	TRUE	CombinationRibo	0.000890747677063871	-2.01682572655251	1.090067496853
1018	001-102	Fibroblasts	Cancer cells	180	ADAM23_ITGA5	Non-response	C	0.0785778685250676	1.88023732209947	8.10005521201413	0.721245583038869	0.645415019762846	TRUE	CombinationRibo	0.000245661060353041	-2.10184867565845	0.509138777267493
1019	001-102	Fibroblasts	Cancer cells	180	ADAM9_ITGA3	Non-response	C	9.35470377416246	324.742743402654	157.595541593051	309.992670053004	62.2135494071146	TRUE	CombinationRibo	0.00980891926514358	-1.00366636371354	1.71609296242094
1020	001-102	Fibroblasts	Cancer cells	180	ADAM9_ITGA6	Non-response	C	0.716142359458429	10.9852659036526	15.993234319788	168.700170053004	61.990162055336	TRUE	CombinationRibo	0.000140805543283745	-2.28827643856578	0.930580996427515
1021	001-102	Fibroblasts	Cancer cells	180	ADAM9_ITGAV	Non-response	C	16.3110709770332	706.979199144089	294.07920677688	309.992670053004	62.2135494071146	TRUE	CombinationRibo	0.00667368768997251	-1.41814266396542	1.74964758489345
1022	001-102	Fibroblasts	Cancer cells	180	ADAM9_ITGB1	Non-response	C	6.2340132094345	105.174430019915	76.5607004196113	168.700170053004	61.990162055336	TRUE	CombinationRibo	0.00334492127920859	-1.95527614252108	1.45325166681606
1023	001-102	Fibroblasts	Cancer cells	180	ADAM9_ITGB5	Non-response	C	15.5713504565123	488.43736105406	237.03547504417	309.992670053004	62.2135494071146	TRUE	CombinationRibo	0.00598948315510216	-1.22415910425712	1.76148354144467
1024	001-102	Fibroblasts	Cancer cells	180	ANXA1_EGFR	Non-response	C	0.0299059141189123	0.0299059141189123	0.0403754416961131	0.337146643109541	0.301699604743083	TRUE	CombinationRibo	1.31427957251869e-05	-2.3258453638928	0.478653548548162
1025	001-102	Fibroblasts	Cancer cells	180	ANXA1_FPR1	Non-response	C	0.261212995851897	0.261212995851897	0.352659010600707	0.337146643109541	0.301699604743083	TRUE	CombinationRibo	0.00050248194109566	-1.23215713531365	0.671139257179657
1026	001-102	Fibroblasts	Cancer cells	180	APOE_LDLR	Non-response	C	2.50465578543785	78.9756976344048	115.162081713781	171.020939929329	11.3106007905138	TRUE	CombinationRibo	0.0038882006126303	-1.7321684447006	1.25107427952747
1027	001-102	Fibroblasts	Cancer cells	180	APOE_LRP1	Non-response	C	2.40735703321338	28.37758116973	82.7601760895171	12.2889399293286	10.9969011857708	TRUE	CombinationRibo	0.000812024632497258	-1.80207891848048	1.20528906764508
1028	001-102	Fibroblasts	Cancer cells	180	APOE_LRP2	Non-response	C	69.3168452411205	561.487846244169	701.793927940434	171.020939929329	11.3106007905138	TRUE	CombinationRibo	0.0482730942615483	0.276207416690925	2.79071166491518
1029	001-102	Fibroblasts	Cancer cells	180	APOE_LRP5	Non-response	C	11.8977013934614	106.217376221337	185.862960777385	171.020939929329	11.3106007905138	TRUE	CombinationRibo	0.0173590052716862	-1.09298569137568	1.77030713917326
1030	001-102	Fibroblasts	Cancer cells	180	APOE_LRP8	Non-response	C	0.328369168140212	3.56598085806017	15.5997018551237	12.2889399293286	10.9969011857708	TRUE	CombinationRibo	0.000702402402374228	-1.7658413405407	0.73028046491866
1031	001-102	Fibroblasts	Cancer cells	180	APOE_SCARB1	Non-response	C	1.57162585717992	13.5902730725342	39.6345758244994	171.020939929329	11.3106007905138	TRUE	CombinationRibo	0.0019151520436023	-2.06050664996774	1.11097889401845
1032	001-102	Fibroblasts	Cancer cells	180	APOE_SORL1	Non-response	C	9.72513609243951	118.57494777146	207.486681095406	171.020939929329	11.3106007905138	TRUE	CombinationRibo	0.0076651019635423	-1.21958072938343	1.63647906359312
1033	001-102	Fibroblasts	Cancer cells	180	APOE_VLDLR	Non-response	C	0.00523623102277965	0.0104724620455593	0.0916254416961131	12.2889399293286	10.9969011857708	TRUE	CombinationRibo	1.75497967405938e-05	-1.8627173803197	0.206050145080212
1034	001-102	Fibroblasts	Cancer cells	180	C3_C3AR1	Non-response	C	0.102502875214738	0.102502875214738	0.910896643109541	6.10640017667845	5.46438339920949	TRUE	CombinationRibo	0.000181118807903059	-1.31645324447091	0.501947269016551
1035	001-102	Fibroblasts	Cancer cells	180	C3_ITGAM	Non-response	C	0.0792018101344637	5.83786328513666	17.2928159599529	166.448400176678	5.94458893280632	TRUE	CombinationRibo	5.23746979684176e-05	-1.77944121894894	0.531938383232638
1036	001-102	Fibroblasts	Cancer cells	180	C3_ITGAX	Non-response	C	0.0428691222991941	0.0428691222991941	0.380958480565371	6.10640017667845	5.46438339920949	TRUE	CombinationRibo	1.05352437920676e-05	-1.6515228575527	0.478830805483042
1037	001-102	Fibroblasts	Cancer cells	180	C3_ITGB2	Non-response	C	0.109409730059079	0.109409730059079	0.972274734982332	6.10640017667845	5.46438339920949	TRUE	CombinationRibo	5.93929170212248e-05	-1.74468349024298	0.577791593635175
1038	001-102	Fibroblasts	Cancer cells	180	C3_LRP1	Non-response	C	4.74028804755576	27.9389195249235	82.7601760895171	88.7484001766784	5.79103162055336	TRUE	CombinationRibo	0.00180100442832439	-1.48289141198044	1.37784172359342
1039	001-102	Fibroblasts	Cancer cells	180	CCL2_CCR1	Non-response	C	0.0128971688152069	0.0128971688152069	0.111121908127208	0.229531802120141	0.205399209486166	TRUE	CombinationRibo	7.07373891596507e-05	-1.2912452946049	0.209909375351107
1040	001-102	Fibroblasts	Cancer cells	180	CCL2_CCR10	Non-response	C	0.123589921786617	0.123589921786617	1.06484982332155	0.229531802120141	0.205399209486166	TRUE	CombinationRibo	0.00385054183163629	-1.054203838591	0.382765341473097
1041	001-102	Fibroblasts	Cancer cells	180	CCL2_CCR2	Non-response	C	0.0102959988267993	0.0102959988267993	0.0887102473498233	0.229531802120141	0.205399209486166	TRUE	CombinationRibo	2.79142439783611e-05	-1.34209704143892	0.247414821626197
1042	001-102	Fibroblasts	Cancer cells	180	CCL2_CCR3	Non-response	C	0.0296345749940642	0.0296345749940642	0.255331272084806	0.229531802120141	0.205399209486166	TRUE	CombinationRibo	0.000458818467687107	-0.992648063492414	0.223710197746464
1043	001-102	Fibroblasts	Cancer cells	180	CCL2_CCR5	Non-response	C	0.0130089258229864	0.0130089258229864	0.11208480565371	0.229531802120141	0.205399209486166	TRUE	CombinationRibo	2.8151648495803e-05	-1.22542555958904	0.225225316714747
1044	001-102	Fibroblasts	Cancer cells	180	CFH_ITGAM	Non-response	C	0.122533295721201	9.03177120678361	17.2928159599529	0.042345406360424	0.0378932806324111	TRUE	CombinationRibo	0.000125367307555894	-1.87871900411636	0.579664561998528
1045	001-102	Fibroblasts	Cancer cells	180	CFH_SELL	Non-response	C	0.0798900268970064	38.3087284410397	110.022570671378	0.042345406360424	0.0378932806324111	TRUE	CombinationRibo	0.00015827445699482	-1.61372732107388	0.510634297413091
1046	001-102	Fibroblasts	Cancer cells	180	COL18A1_GPC1	Non-response	C	2.15848935109979	99.8244389966166	54.7325806095406	0.886709363957597	0.793482213438735	TRUE	CombinationRibo	0.00087486264005614	-1.57057769000534	1.20894585058517
1047	001-102	Fibroblasts	Cancer cells	180	COL18A1_ITGA5	Non-response	C	0.102899972019971	7.38667406484378	8.10005521201414	0.886709363957597	0.793482213438735	TRUE	CombinationRibo	3.79957564147346e-05	-2.25369059345133	0.595978194320901
1048	001-102	Fibroblasts	Cancer cells	180	COL18A1_ITGB1	Non-response	C	8.27664640894882	139.635823552663	76.5607004196113	0.886709363957597	0.793482213438735	TRUE	CombinationRibo	0.00301563829805954	-2.00362025776763	1.51008914329539
1049	001-102	Fibroblasts	Cancer cells	180	COL18A1_KDR	Non-response	C	0.00404876539825975	0.0121462961947793	0.0266386925795053	0.886709363957597	0.793482213438735	TRUE	CombinationRibo	2.29519920405416e-06	-1.54810349048624	0.252238894911383
1050	001-102	Fibroblasts	Cancer cells	180	COL1A1_CD36	Non-response	C	0.558007000993962	1.67402100298189	0.251002650176678	10.9554461130742	9.80360869565217	TRUE	CombinationRibo	8.88711936916567e-06	-1.98541598413652	0.90784494404403
1051	001-102	Fibroblasts	Cancer cells	180	COL1A1_CD44	Non-response	C	32.7324270854578	770.069586896619	28.8660516784452	10.9554461130742	9.80360869565217	TRUE	CombinationRibo	0.00119036993592588	-1.36498054833183	1.72570194267362
1052	001-102	Fibroblasts	Cancer cells	180	COL1A1_CD93	Non-response	C	1.50158253281005	4.50474759843015	0.675441696113074	10.9554461130742	9.80360869565217	TRUE	CombinationRibo	8.76765122600416e-05	-1.40437759622799	1.09299926502602
1053	001-102	Fibroblasts	Cancer cells	180	COL1A1_DDR1	Non-response	C	311.620998612873	10333.478272611	258.233561322144	10.9554461130742	9.80360869565217	TRUE	CombinationRibo	0.119608160221554	0.794583477936736	3.43496528919807
1054	001-102	Fibroblasts	Cancer cells	180	COL1A1_DDR2	Non-response	C	24.5760689562315	313.52441748676	15.6699467020024	10.9554461130742	9.80360869565217	TRUE	CombinationRibo	0.00207215970874344	-0.979957653343478	1.78694375551712
1055	001-102	Fibroblasts	Cancer cells	180	COL1A1_ITGA11	Non-response	C	0.306767851867112	0.920303555601335	0.137990282685512	10.9554461130742	9.80360869565217	TRUE	CombinationRibo	1.91162879525772e-05	-1.88233137407255	0.795078315668039
1056	001-102	Fibroblasts	Cancer cells	180	COL1A1_ITGA2	Non-response	C	91.7372177354993	1008.99601455881	37.8222067137809	10.9554461130742	9.80360869565217	TRUE	CombinationRibo	0.0208329104242126	-0.101439038890879	2.4268137122215
1057	001-102	Fibroblasts	Cancer cells	180	COL1A1_ITGA5	Non-response	C	1.50510531981139	108.043979142691	8.10005521201414	10.9554461130742	9.80360869565217	TRUE	CombinationRibo	7.91333423384521e-05	-1.82272040773858	1.08358525822762
1058	001-102	Fibroblasts	Cancer cells	180	COL1A1_ITGB1	Non-response	C	121.061495895149	2042.43613229135	76.5607004196113	10.9554461130742	9.80360869565217	TRUE	CombinationRibo	0.00505465897385061	-0.4251376195714	2.28220449071184
1059	001-102	Fibroblasts	Cancer cells	180	COL4A1_CD93	Non-response	C	0.606961786128298	1.2139235722566	0.675441696113074	1.41329505300353	1.26470355731225	TRUE	CombinationRibo	0.000304593049054291	-1.63622408844465	0.887903657020866
1060	001-102	Fibroblasts	Cancer cells	180	COL4A1_ITGA1	Non-response	C	1.51824195509888	3.03648391019777	1.68953621908127	1.41329505300353	1.26470355731225	TRUE	CombinationRibo	0.000671075827529071	-2.13455123019507	1.08106689981218
1061	001-102	Fibroblasts	Cancer cells	180	COL4A1_ITGAV	Non-response	C	128.036247318752	3699.69426361931	294.07920677688	1.41329505300353	1.26470355731225	TRUE	CombinationRibo	0.0713012303053825	-0.35331245142682	2.41973916532147
1062	001-102	Fibroblasts	Cancer cells	180	COL4A1_ITGB1	Non-response	C	48.9348405261309	550.388520475839	76.5607004196113	1.41329505300353	1.26470355731225	TRUE	CombinationRibo	0.0308210952723741	-0.980100221366433	2.05585905586601
1063	001-102	Fibroblasts	Cancer cells	180	COL4A1_ITGB8	Non-response	C	1.64997367841521	85.7290560871346	23.850339664311	1.41329505300353	1.26470355731225	TRUE	CombinationRibo	0.00177232339584573	-2.26848802705845	1.11064887917483
1064	001-102	Fibroblasts	Cancer cells	180	COL5A3_SDC3	Non-response	C	0.531622585396297	2.1843630002514	18.8204549469965	0.13327296819788	0.119260869565217	TRUE	CombinationRibo	0.00254352805318282	-1.72331546796476	0.827464505786465
1065	001-102	Fibroblasts	Cancer cells	180	CSF1_CSF1R	Non-response	C	0.0935311918036197	1.78336655281498	15.365472614841	97.8935865724382	72.7526442687747	TRUE	CombinationRibo	0.000125208860860544	-1.56767241690934	0.512998289976158
1066	001-102	Fibroblasts	Cancer cells	180	CXCL12_CXCR3	Non-response	C	0.00297282966591712	0.00594565933183424	0.0210026501766784	0.0420406360424028	0.0376205533596838	TRUE	CombinationRibo	1.70096754559657e-05	-1.34618739804578	0.175445317268581
1067	001-102	Fibroblasts	Cancer cells	180	CXCL12_CXCR4	Non-response	C	0.022642896321876	0.045285792643752	0.159969081272085	0.0420406360424028	0.0376205533596838	TRUE	CombinationRibo	4.11279043607683e-05	-1.70575358532172	0.331794020450782
1068	001-102	Fibroblasts	Cancer cells	180	DKK2_KREMEN2	Non-response	C	1.88624479792076	57.3470989082948	55.9184165194346	259.294287985866	3.18420948616601	TRUE	CombinationRibo	0.0160341930060659	-0.499111895813226	1.28605820729673
1069	001-102	Fibroblasts	Cancer cells	180	DKK2_LRP6	Non-response	C	16.3004758223002	436.224411696672	170.142719081272	259.294287985866	3.18420948616601	TRUE	CombinationRibo	0.0142039043678298	-0.936827410806747	1.88932850728699
1070	001-102	Fibroblasts	Cancer cells	180	FGF1_FGFR1	Non-response	C	12.275710904363	88.2034366703027	67.6001014134276	37.310167844523	5.61397628458498	TRUE	CombinationRibo	0.01882848604256	-1.186387048553	1.74192851473055
1071	001-102	Fibroblasts	Cancer cells	180	FGF1_FGFR2	Non-response	C	21.0727902152164	185.01342528814	141.796360600707	37.310167844523	5.61397628458498	TRUE	CombinationRibo	0.0287931743640593	-0.431059479481792	2.1154385758601
1072	001-102	Fibroblasts	Cancer cells	180	FGF1_FGFR3	Non-response	C	0.0037691158396067	0.0075382316792134	0.028886925795053	6.05266784452297	5.41630039525692	TRUE	CombinationRibo	1.16327744604874e-05	-1.53794984613209	0.150664048879505
1073	001-102	Fibroblasts	Cancer cells	180	FGF1_FGFR4	Non-response	C	0.0719757046013212	0.143951409202642	0.551629858657244	6.05266784452297	5.41630039525692	TRUE	CombinationRibo	0.000637975692351883	-1.46316907608951	0.395096706461416
1074	001-102	Fibroblasts	Cancer cells	180	FGF1_NRP1	Non-response	C	1.3195147486922	37.0488941411891	70.9867181978799	6.05266784452297	5.41630039525692	TRUE	CombinationRibo	0.000743737771975118	-2.53510064598935	1.05306134034739
1075	001-102	Fibroblasts	Cancer cells	180	FGF10_FGFR2	Non-response	C	18.3607321367169	161.202285445764	141.796360600707	5940.87785335689	1862.11733596838	TRUE	CombinationRibo	0.00222731388070641	-0.377903638689172	2.04518137130716
1076	001-102	Fibroblasts	Cancer cells	180	FGF18_FGFR1	Non-response	C	9.62875957852443	34.5922811442269	67.6001014134276	1.51479681978799	1.35553359683794	TRUE	CombinationRibo	0.0371462120009569	-0.983577639383444	1.7876050247012
1077	001-102	Fibroblasts	Cancer cells	180	FGF18_FGFR2	Non-response	C	16.528967830196	72.5599439730059	141.796360600707	1.51479681978799	1.35553359683794	TRUE	CombinationRibo	0.0543956107328633	-0.191308542397958	2.25541414063998
1078	001-102	Fibroblasts	Cancer cells	180	FGF18_FGFR3	Non-response	C	0.00295639987988659	0.00295639987988659	0.028886925795053	1.51479681978799	1.35553359683794	TRUE	CombinationRibo	3.17978192443929e-05	-1.34323204085737	0.0960118857077597
1079	001-102	Fibroblasts	Cancer cells	180	FGF18_FGFR4	Non-response	C	0.0564559364830514	0.0564559364830514	0.551629858657244	1.51479681978799	1.35553359683794	TRUE	CombinationRibo	0.00074966895053061	-1.31342158964164	0.299195646144578
1080	001-102	Fibroblasts	Cancer cells	180	FGF2_CD44	Non-response	C	0.828426186679686	6.49657305363902	28.8660516784452	4.78373233215548	4.28077865612648	TRUE	CombinationRibo	0.000251537002809799	-3.04556386919721	0.964554095062383
1081	001-102	Fibroblasts	Cancer cells	180	FGF2_FGFR1	Non-response	C	5.29353078439328	19.0175384114652	67.6001014134276	4.78373233215548	4.28077865612648	TRUE	CombinationRibo	0.00691241155438984	-1.66360101589273	1.46403947947734
1082	001-102	Fibroblasts	Cancer cells	180	FGF2_FGFR2	Non-response	C	9.08700641342601	39.8907350425111	141.796360600707	4.78373233215548	4.28077865612648	TRUE	CombinationRibo	0.00306502840638675	-0.871894303468138	1.75222946580435
1083	001-102	Fibroblasts	Cancer cells	180	FGF2_FGFR3	Non-response	C	0.0016253177418679	0.0016253177418679	0.028886925795053	4.78373233215548	4.28077865612648	TRUE	CombinationRibo	7.79360018914011e-06	-1.57381249850283	0.0994659991618919
1084	001-102	Fibroblasts	Cancer cells	180	FGF2_FGFR4	Non-response	C	0.0310373558813671	0.0310373558813671	0.551629858657244	4.78373233215548	4.28077865612648	TRUE	CombinationRibo	0.000325499321526781	-1.53359139558111	0.28281817077022
1085	001-102	Fibroblasts	Cancer cells	180	FGF2_FGFRL1	Non-response	C	1.87682240272691	9.47646241207978	42.106515459364	4.78373233215548	4.28077865612648	TRUE	CombinationRibo	0.00435858406994669	-1.09914548742403	1.23037229760467
1086	001-102	Fibroblasts	Cancer cells	180	FGF2_NRP1	Non-response	C	0.56900101322691	7.98811014661518	70.9867181978799	4.78373233215548	4.28077865612648	TRUE	CombinationRibo	0.000260854727413694	-2.74004156019813	0.898230010805921
1087	001-102	Fibroblasts	Cancer cells	180	FGF2_SDC1	Non-response	C	0.442191521791275	2.37905978903337	21.1416272084806	4.78373233215548	4.28077865612648	TRUE	CombinationRibo	0.000700205685611671	-1.99723966896863	0.787832887676606
1088	001-102	Fibroblasts	Cancer cells	180	FGF2_SDC2	Non-response	C	0.0652962704611796	0.0652962704611796	1.1605167844523	4.78373233215548	4.28077865612648	TRUE	CombinationRibo	6.05861090646649e-05	-2.33577519087019	0.524193261912745
1089	001-102	Fibroblasts	Cancer cells	180	FGF2_SDC3	Non-response	C	0.515437100062409	2.11785910016201	18.8204549469965	4.78373233215548	4.28077865612648	TRUE	CombinationRibo	0.00159232884909352	-1.80792161748137	0.819064016143838
1090	001-102	Fibroblasts	Cancer cells	180	FGF2_SDC4	Non-response	C	17.4653796913559	129.597977458982	383.892849749706	4.78373233215548	4.28077865612648	TRUE	CombinationRibo	0.0611554955508675	-0.393908289795752	2.17799196705022
1091	001-102	Fibroblasts	Cancer cells	180	FGF22_FGFR2	Non-response	C	16.528967830196	72.5599439730059	141.796360600707	10.6593065371025	9.538604743083	TRUE	CombinationRibo	0.0245335289807668	-0.229247694409294	2.17104013196009
1092	001-102	Fibroblasts	Cancer cells	180	FN1_CD44	Non-response	C	145.255283451553	3417.30467557609	28.8660516784452	478.187893992933	34.9557747035573	TRUE	CombinationRibo	0.0101559738948885	-0.652287212834301	2.1724336103743
1093	001-102	Fibroblasts	Cancer cells	180	FN1_ITGA2	Non-response	C	407.09830439512	4477.57820443875	37.8222067137809	478.187893992933	34.9557747035573	TRUE	CombinationRibo	0.164504871765362	0.659427334633178	3.23825677903222
1094	001-102	Fibroblasts	Cancer cells	180	FN1_ITGA2B	Non-response	C	109.138342500906	2305.14352559309	25.9621342756184	105.808018992933	34.6689367588933	TRUE	CombinationRibo	0.116867968374245	0.817581136290942	3.62024438204454
1095	001-102	Fibroblasts	Cancer cells	180	FN1_ITGA3	Non-response	C	806.161561093389	27985.398928217	157.595541593051	545.731018992933	35.3829249011858	TRUE	CombinationRibo	0.205447073892671	1.06372016241775	3.71871074654379
1096	001-102	Fibroblasts	Cancer cells	180	FN1_ITGA4	Non-response	C	6.13385791085787	470.855028406123	7.95464664310954	84.9628939929329	34.3340750988142	TRUE	CombinationRibo	0.000944528565626364	-1.29482733285374	1.40200233771167
1097	001-102	Fibroblasts	Cancer cells	180	FN1_ITGA5	Non-response	C	6.67914112457527	479.46211793679	8.10005521201414	105.808018992933	34.6689367588933	TRUE	CombinationRibo	0.00090207917277978	-1.32345588197592	1.45256136304407
1098	001-102	Fibroblasts	Cancer cells	180	FN1_ITGA8	Non-response	C	4.81370054810472	14.4411016443142	0.487937279151943	38.2648939929329	34.2417865612648	TRUE	CombinationRibo	0.000881747050740106	-1.10363996213285	1.37507897716573
1099	001-102	Fibroblasts	Cancer cells	180	FN1_ITGA9	Non-response	C	176.44934470132	2047.29268751592	23.0580382803298	84.9628939929329	34.3340750988142	TRUE	CombinationRibo	0.0433206292446795	0.0223606283180242	2.58413464272614
1100	001-102	Fibroblasts	Cancer cells	180	FN1_ITGAV	Non-response	C	1405.64134999854	60925.441211374	294.07920677688	1573.14101899293	35.7890158102767	TRUE	CombinationRibo	0.169944174714759	0.921564737780484	3.37984264054391
1101	001-102	Fibroblasts	Cancer cells	180	FN1_ITGB1	Non-response	C	537.229391985154	9063.63095388908	76.5607004196113	152.506018992933	34.7612252964427	TRUE	CombinationRibo	0.0580440079057886	0.416097517543663	2.93726101393234
1102	001-102	Fibroblasts	Cancer cells	180	FN1_ITGB6	Non-response	C	1077.93081284224	18828.7406718953	106.031205462309	1573.14101899293	35.7890158102767	TRUE	CombinationRibo	0.292963711281888	1.11018860305728	3.85426089660987
1103	001-102	Fibroblasts	Cancer cells	180	FN1_ITGB7	Non-response	C	12.3442116053561	1276.27940914749	21.561523409894	38.2648939929329	34.2417865612648	TRUE	CombinationRibo	0.00833683190349301	-0.523979696555713	1.83810045431124
1104	001-102	Fibroblasts	Cancer cells	180	FN1_ITGB8	Non-response	C	18.1141768628667	1411.76005220326	23.850339664311	84.9628939929329	34.3340750988142	TRUE	CombinationRibo	0.00596359474354739	-1.07108318170778	1.74026455579351
1105	001-102	Fibroblasts	Cancer cells	180	FN1_PLAUR	Non-response	C	61.7730223040569	2708.66805652745	45.7603635159011	84.9628939929329	34.3340750988142	TRUE	CombinationRibo	0.0119225605385912	-0.18984349960393	2.30870667382688
1106	001-102	Fibroblasts	Cancer cells	180	FN1_SDC2	Non-response	C	11.4489720709845	34.3469162129534	1.1605167844523	38.2648939929329	34.2417865612648	TRUE	CombinationRibo	0.000677357465175093	-1.23369462540769	1.56709707618855
1107	001-102	Fibroblasts	Cancer cells	180	FN1_TSHR	Non-response	C	23.3783163264035	70.1349489792106	2.36972614840989	38.2648939929329	34.2417865612648	TRUE	CombinationRibo	0.0103092092705548	-0.472035733238307	1.99769103730568
1108	001-102	Fibroblasts	Cancer cells	180	GAS6_AXL	Non-response	C	0.182881492147237	0.365762984294473	0.920428445229682	10.8771554770318	9.73354940711462	TRUE	CombinationRibo	0.000180929910109222	-2.14903309571558	0.671184570013219
1109	001-102	Fibroblasts	Cancer cells	180	GAS6_MERTK	Non-response	C	0.317460891702398	0.634921783404796	1.59775618374558	10.8771554770318	9.73354940711462	TRUE	CombinationRibo	0.000347953409554958	-1.96682524696499	0.762553498115
1110	001-102	Fibroblasts	Cancer cells	180	GAS6_TYRO3	Non-response	C	0.118298791254068	0.236597582508136	0.595388692579505	10.8771554770318	9.73354940711462	TRUE	CombinationRibo	0.000425999017026634	-1.50058661887778	0.49497215276363
1111	001-102	Fibroblasts	Cancer cells	180	GNAI2_ADORA1	Non-response	C	0.0061662666378022	0.0061662666378022	0.109593639575972	36.8521908127208	32.9776126482213	TRUE	CombinationRibo	1.49271567043514e-05	-1.56948836704373	0.208344973059452
1112	001-102	Fibroblasts	Cancer cells	180	GNAI2_C5AR1	Non-response	C	1.24596524090005	8.33876633584268	37.0514204946996	211.074815812721	33.7394584980237	TRUE	CombinationRibo	0.00191981447057106	-1.63039336211762	1.05956970257086
1113	001-102	Fibroblasts	Cancer cells	180	GNAI2_CCR5	Non-response	C	0.00630643165407338	0.00630643165407338	0.11208480565371	36.8521908127208	32.9776126482213	TRUE	CombinationRibo	1.34934467177986e-05	-1.4662907990921	0.23936470054548
1114	001-102	Fibroblasts	Cancer cells	180	GNAI2_CNR1	Non-response	C	4.22376013137242	13.7169298703718	60.9480726590106	96.2638158127208	33.2856600790514	TRUE	CombinationRibo	0.00750031890566974	-0.773215136475075	1.48416827214216
1115	001-102	Fibroblasts	Cancer cells	180	GNAI2_DRD2	Non-response	C	1.18660539997059	4.36312032204535	25.8487165783274	96.2638158127208	33.2856600790514	TRUE	CombinationRibo	0.00427257169476221	-0.664868488656266	1.06250794794122
1116	001-102	Fibroblasts	Cancer cells	180	GNAI2_EDNRA	Non-response	C	0.0188835081495552	0.0188835081495552	0.335618374558304	36.8521908127208	32.9776126482213	TRUE	CombinationRibo	9.49598721930095e-06	-1.97156760556196	0.400766027591023
1117	001-102	Fibroblasts	Cancer cells	180	GNAI2_EGFR	Non-response	C	0.00227171704562913	0.00227171704562913	0.0403754416961131	36.8521908127208	32.9776126482213	TRUE	CombinationRibo	1.41455258070463e-06	-2.32287919532392	0.281582071607317
1118	001-102	Fibroblasts	Cancer cells	180	GNAI2_F2R	Non-response	C	0.00838728569882261	0.00838728569882261	0.149068021201413	36.8521908127208	32.9776126482213	TRUE	CombinationRibo	8.17228457056483e-06	-1.89349462560266	0.289679556578751
1119	001-102	Fibroblasts	Cancer cells	180	GNAI2_FPR1	Non-response	C	0.0198422965055378	0.0198422965055378	0.352659010600707	36.8521908127208	32.9776126482213	TRUE	CombinationRibo	3.67933625519579e-05	-1.34303113036518	0.320405281526826
1120	001-102	Fibroblasts	Cancer cells	180	GNAI2_IGF1R	Non-response	C	75.2903349657284	436.950060227255	1109.42210083291	430.854815812721	33.9131976284585	TRUE	CombinationRibo	0.0203909759600038	-0.768732884852221	2.14541269795551
1121	001-102	Fibroblasts	Cancer cells	180	GNAI2_OPRM1	Non-response	C	0.0469798838845515	0.0469798838845515	0.834977915194346	36.8521908127208	32.9776126482213	TRUE	CombinationRibo	0.000140707603318154	-1.37440809922832	0.413516579586702
1122	001-102	Fibroblasts	Cancer cells	180	GNAI2_P2RY12	Non-response	C	0.0560575568443693	0.0560575568443693	0.996316254416961	36.8521908127208	32.9776126482213	TRUE	CombinationRibo	6.75031041219437e-05	-1.54374433189793	0.459029778574233
1123	001-102	Fibroblasts	Cancer cells	180	GNAI2_PTPRU	Non-response	C	0.0566631989448177	0.0566631989448177	1.00708038869258	36.8521908127208	32.9776126482213	TRUE	CombinationRibo	0.000114577543095425	-1.94019490270541	0.438603202527732
1124	001-102	Fibroblasts	Cancer cells	180	GNAI2_TBXA2R	Non-response	C	0.0579423289780583	0.0579423289780584	1.02981448763251	36.8521908127208	32.9776126482213	TRUE	CombinationRibo	7.36748603225088e-05	-1.2650363897016	0.411457766983389
1125	001-102	Fibroblasts	Cancer cells	180	GNAI2_TSHR	Non-response	C	0.13333222024749	0.13333222024749	2.36972614840989	36.8521908127208	32.9776126482213	TRUE	CombinationRibo	0.000215208668323544	-1.86945910104232	0.587049356998665
1126	001-102	Fibroblasts	Cancer cells	180	GSTP1_TRAF2	Non-response	C	1.5639194730742	24.5476694803332	71.5906488515901	692.430069787986	70.6850434782609	TRUE	CombinationRibo	0.00194379116837575	-1.7290570219961	1.12787305797151
1127	001-102	Fibroblasts	Cancer cells	180	HAS2_CD44	Non-response	C	1.70887998213293	13.4011500630176	28.8660516784452	0	0	TRUE	CombinationRibo	9.5010700551423e-05	-2.37000741382834	1.11741399571128
1128	001-102	Fibroblasts	Cancer cells	180	HAS2_HMMR	Non-response	C	0.107914207181665	0.107914207181665	0.929787985865724	0	0	TRUE	CombinationRibo	0.00130667717365091	-1.20050806791763	0.420581112490921
1129	001-102	Fibroblasts	Cancer cells	180	HGF_CD44	Non-response	C	0.828426186679686	6.49657305363902	28.8660516784452	40.4387014134276	1.88730039525692	TRUE	CombinationRibo	0.000187160737399366	-2.78430332773776	0.963229840415826
1130	001-102	Fibroblasts	Cancer cells	180	HGF_MET	Non-response	C	0.0125641534797972	0.0125641534797972	0.223303886925795	2.04120141342756	1.82659288537549	TRUE	CombinationRibo	2.87596116670259e-05	-1.69503459091107	0.292169780879533
1131	001-102	Fibroblasts	Cancer cells	180	HGF_SDC1	Non-response	C	0.442191521791275	2.37905978903337	21.1416272084806	2.04120141342756	1.82659288537549	TRUE	CombinationRibo	0.00163994085029957	-1.87408003020163	0.775991198538925
1132	001-102	Fibroblasts	Cancer cells	180	HGF_SDC2	Non-response	C	0.0652962704611796	0.0652962704611796	1.1605167844523	2.04120141342756	1.82659288537549	TRUE	CombinationRibo	5.26566095341775e-05	-2.19202685687774	0.508734206175322
1133	001-102	Fibroblasts	Cancer cells	180	HLA-A_ERBB2	Non-response	C	33.8222127768176	249.568538333186	110.891104063604	1142.75833966431	114.251988142293	TRUE	CombinationRibo	0.012468093659738	-0.421930858096447	2.1791901830939
1134	001-102	Fibroblasts	Cancer cells	180	HLA-A_LILRB1	Non-response	C	0.19543802039833	0.19543802039833	0.434196113074205	123.036214664311	110.100391304348	TRUE	CombinationRibo	0.000100015215379096	-1.59498963163357	0.677818299487891
1135	001-102	Fibroblasts	Cancer cells	180	HLA-A_LILRB2	Non-response	C	0.089897672156734	0.089897672156734	0.199721731448763	123.036214664311	110.100391304348	TRUE	CombinationRibo	3.26073613821588e-05	-1.3782057609501	0.52869926370125
1136	001-102	Fibroblasts	Cancer cells	180	HLA-B_KLRD1	Non-response	C	0.280843388961438	0.842530166884314	2.4532464664311	889.981510600707	796.41033201581	TRUE	CombinationRibo	6.57003950486328e-05	-1.85115543115779	0.757486474422497
1137	001-102	Fibroblasts	Cancer cells	180	HLA-B_LILRB1	Non-response	C	0.0497060159010601	0.14911804770318	0.434196113074205	889.981510600707	796.41033201581	TRUE	CombinationRibo	1.63563754724345e-05	-1.63006811191718	0.498754008199076
1138	001-102	Fibroblasts	Cancer cells	180	HLA-B_LILRB2	Non-response	C	0.0228637964741128	0.0685913894223383	0.199721731448763	889.981510600707	796.41033201581	TRUE	CombinationRibo	5.83048387088364e-06	-1.39957636616312	0.375752523484162
1139	001-102	Fibroblasts	Cancer cells	180	HLA-C_LILRB1	Non-response	C	0.0248135355766142	0.0496270711532284	0.434196113074205	555.890918727915	497.445470355731	TRUE	CombinationRibo	1.50151386683126e-05	-1.6042253886738	0.398162052838447
1140	001-102	Fibroblasts	Cancer cells	180	HLA-C_LILRB2	Non-response	C	0.0114137417160156	0.0228274834320312	0.199721731448763	555.890918727915	497.445470355731	TRUE	CombinationRibo	7.72630523331623e-06	-1.35859664901705	0.288796697908755
1141	001-102	Fibroblasts	Cancer cells	180	HSPG2_ITGA2	Non-response	C	8.1626041374812	59.8523714180086	37.8222067137809	34.8879858657244	31.2199209486166	TRUE	CombinationRibo	0.00758801986703949	-1.25464750046707	1.57144766174945
1142	001-102	Fibroblasts	Cancer cells	180	HSPG2_ITGB1	Non-response	C	10.7718229490299	121.15473621659	76.5607004196113	34.8879858657244	31.2199209486166	TRUE	CombinationRibo	0.00521214090423441	-1.87703555469212	1.55422808858666
1143	001-102	Fibroblasts	Cancer cells	180	HSPG2_PTPRS	Non-response	C	15.8968739473815	377.05636975982	158.847551310365	34.8879858657244	31.2199209486166	TRUE	CombinationRibo	0.00996459257925996	-1.15389075383091	1.72742879288432
1144	001-102	Fibroblasts	Cancer cells	180	IGF1_IGF1R	Non-response	C	152.944897520475	1775.24199390116	1109.42210083291	0.55719964664311	0.498616600790514	TRUE	CombinationRibo	0.100711953863266	-0.379176109473254	2.41162703832931
1145	001-102	Fibroblasts	Cancer cells	180	IL15_IL15RA	Non-response	C	0.160146783771421	0.320293567542843	2.80230565371025	71.4244787985866	63.9150276679842	TRUE	CombinationRibo	0.000171594231933805	-2.32995545473845	0.645412114867693
1146	001-102	Fibroblasts	Cancer cells	180	IL15_IL2RA	Non-response	C	0.045184200818098	0.090368401636196	0.790649293286219	71.4244787985866	63.9150276679842	TRUE	CombinationRibo	3.21179311785676e-05	-1.55844408851918	0.449631528828319
1147	001-102	Fibroblasts	Cancer cells	180	IL15_IL2RB	Non-response	C	0.32450042380131	0.64900084760262	5.67822438162544	71.4244787985866	63.9150276679842	TRUE	CombinationRibo	0.000310119123500709	-1.40741558926602	0.747131835587877
1148	001-102	Fibroblasts	Cancer cells	180	IL7_IL7R	Non-response	C	0.02102518422045	0.02102518422045	0.362305653710247	3.47839222614841	3.11267984189723	TRUE	CombinationRibo	9.93258145651175e-06	-1.65088866138192	0.405891172781487
1149	001-102	Fibroblasts	Cancer cells	180	INHBA_ACVR1	Non-response	C	51.2962161187895	336.028517420254	97.0976592314488	139.971819787986	125.255415019763	TRUE	CombinationRibo	0.0362734525410526	-0.162862831476842	2.44438338109299
1150	001-102	Fibroblasts	Cancer cells	180	INHBA_ACVR1B	Non-response	C	17.5857874224599	135.025050624237	39.0163800795053	331.409819787986	126.012086956522	TRUE	CombinationRibo	0.0224204631791694	-0.563599991854187	2.04282044248962
1151	001-102	Fibroblasts	Cancer cells	180	INHBA_ACVR2A	Non-response	C	12.6811899222725	112.396406657645	64.9553679328622	139.971819787986	125.255415019763	TRUE	CombinationRibo	0.013039413532773	-0.970045150244339	1.79350781254208
1152	001-102	Fibroblasts	Cancer cells	180	INHBA_ACVR2B	Non-response	C	10.212227473699	20.424454947398	23.6071245583039	139.971819787986	125.255415019763	TRUE	CombinationRibo	0.0191178215279738	-0.500089141547305	1.94382296266243
1153	001-102	Fibroblasts	Cancer cells	180	INHBA_BAMBI	Non-response	C	0.28256555392708	0.56513110785416	0.653193462897527	139.971819787986	125.255415019763	TRUE	CombinationRibo	0.00101023271012687	-1.44128535559764	0.658716622646654
1154	001-102	Fibroblasts	Cancer cells	180	INHBA_ENG	Non-response	C	7.96327165645514	121.771675048506	46.9156395759717	139.971819787986	125.255415019763	TRUE	CombinationRibo	0.00332887589706096	-0.934785550253829	1.63708978094534
1155	001-102	Fibroblasts	Cancer cells	180	INHBA_TGFBR3	Non-response	C	7.08901142424242	28.1269252467475	16.2549215989399	139.971819787986	125.255415019763	TRUE	CombinationRibo	0.0033591042322644	-1.38603657137566	1.49587430121874
1156	001-102	Fibroblasts	Cancer cells	180	JAG1_NOTCH1	Non-response	C	0.705924108908644	2.11777232672593	4.63905035335689	76.9125132508834	68.8260592885376	TRUE	CombinationRibo	0.00131906551052294	-2.25818992246293	0.921056001698196
1157	001-102	Fibroblasts	Cancer cells	180	JAG1_NOTCH2	Non-response	C	11.8500835019763	293.505157094911	107.155459658422	519.268138250883	70.1865533596838	TRUE	CombinationRibo	0.0186100073302053	-1.61068824095557	1.66996005953682
1158	001-102	Fibroblasts	Cancer cells	180	JAG1_NOTCH3	Non-response	C	0.0775065326505957	0.232519597951787	0.509341872791519	76.9125132508834	68.8260592885376	TRUE	CombinationRibo	4.90237178833943e-05	-2.32316508392311	0.560998572236228
1159	001-102	Fibroblasts	Cancer cells	180	JAG1_NOTCH4	Non-response	C	0.0279491319187419	0.0838473957562256	0.183670494699647	76.9125132508834	68.8260592885376	TRUE	CombinationRibo	2.88768990553425e-05	-1.56032593419473	0.406964566056843
1160	001-102	Fibroblasts	Cancer cells	180	KITLG_EPOR	Non-response	C	0.0318821056160002	0.0318821056160002	0.311519434628975	16.6521113074205	14.9013359683794	TRUE	CombinationRibo	2.28711037853004e-05	-1.60406384375645	0.364288834557414
1161	001-102	Fibroblasts	Cancer cells	180	KITLG_KIT	Non-response	C	0.0527342177963379	0.0527342177963379	0.515265017667844	16.6521113074205	14.9013359683794	TRUE	CombinationRibo	1.52160256367904e-05	-1.673790035906	0.487315586708105
1162	001-102	Fibroblasts	Cancer cells	180	LAMA2_ITGA7	Non-response	C	1.16990404621573	2.33980809243146	0.632959363957597	2.29921378091873	2.05747826086957	TRUE	CombinationRibo	0.000486669908473962	-1.3052336289403	1.0356219159669
1163	001-102	Fibroblasts	Cancer cells	180	LAMA2_ITGB1	Non-response	C	100.651235197396	1132.06222455714	76.5607004196113	2.29921378091873	2.05747826086957	TRUE	CombinationRibo	0.0431995554581524	-0.315008801261663	2.36126561345668
1164	001-102	Fibroblasts	Cancer cells	180	LAMA2_RPSA	Non-response	C	82.2153380781607	4834.36566995658	326.945298365724	2.29921378091873	2.05747826086957	TRUE	CombinationRibo	0.0514999545995495	0.090907077466433	2.61794732646999
1165	001-102	Fibroblasts	Cancer cells	180	LAMB1_ITGA6	Non-response	C	1.92611461233618	19.6970903880292	15.993234319788	5.14659010600707	4.6054861660079	TRUE	CombinationRibo	0.0012774632628816	-2.16961185161699	1.13991863558413
1166	001-102	Fibroblasts	Cancer cells	180	LAMB1_ITGB1	Non-response	C	16.766811483221	188.582622649388	76.5607004196113	5.14659010600707	4.6054861660079	TRUE	CombinationRibo	0.0171074845398246	-1.60154612331603	1.71232186952149
1167	001-102	Fibroblasts	Cancer cells	180	LAMB2_RPSA	Non-response	C	7.50821392626492	220.74622872266	326.945298365724	377.181358657244	41.2190039525692	TRUE	CombinationRibo	0.00146860822391331	-1.00924746548032	1.64603461441015
1168	001-102	Fibroblasts	Cancer cells	180	LRPAP1_LDLR	Non-response	C	2.4659387284786	38.87744426551	115.162081713781	600.580859540636	41.2032015810277	TRUE	CombinationRibo	0.00264225488122873	-1.50405358330473	1.26320480563803
1169	001-102	Fibroblasts	Cancer cells	180	LRPAP1_LRP1	Non-response	C	2.37014402377788	13.9694597624618	82.7601760895171	288.800859540636	40.8646007905138	TRUE	CombinationRibo	0.000909320771080384	-1.61384914750742	1.21482320370901
1170	001-102	Fibroblasts	Cancer cells	180	LRPAP1_LRP2	Non-response	C	68.2453430167271	276.404173713931	701.793927940434	600.580859540636	41.2032015810277	TRUE	CombinationRibo	0.0241105874560723	0.393599501658646	2.92332081171702
1171	001-102	Fibroblasts	Cancer cells	180	LRPAP1_LRP8	Non-response	C	0.323293226024548	1.75542890045601	15.5997018551237	44.689359540636	39.9907944664032	TRUE	CombinationRibo	0.000638324874001763	-1.62395532655275	0.7094247477887
1172	001-102	Fibroblasts	Cancer cells	180	LRPAP1_SORL1	Non-response	C	9.57480459770214	58.3710060354369	207.486681095406	328.103359540636	40.9574505928854	TRUE	CombinationRibo	0.00685006524328375	-1.02672138955627	1.67464197235914
1173	001-102	Fibroblasts	Cancer cells	180	LRPAP1_SORT1	Non-response	C	4.9673192910959	72.6746052547434	184.521803697627	600.580859540636	41.2032015810277	TRUE	CombinationRibo	0.00517892691427138	-1.33048990569259	1.47458667773523
1174	001-102	Fibroblasts	Cancer cells	180	LRPAP1_VLDLR	Non-response	C	0.00515528918001648	0.00515528918001648	0.0916254416961131	44.689359540636	39.9907944664032	TRUE	CombinationRibo	1.09761712893108e-05	-1.69244686152725	0.185589362561395
1175	001-102	Fibroblasts	Cancer cells	180	MDK_ALK	Non-response	C	0.158179948655009	0.158179948655009	2.81134717314488	27.9034717314488	24.9697470355731	TRUE	CombinationRibo	0.000228525180607965	-1.49937553935438	0.557537269828195
1176	001-102	Fibroblasts	Cancer cells	180	MDK_LRP1	Non-response	C	2.37014402377788	13.9694597624618	82.7601760895171	449.691471731449	26.6368932806324	TRUE	CombinationRibo	0.000303871012201003	-1.53679145519777	1.22018684567728
1177	001-102	Fibroblasts	Cancer cells	180	MDK_LRP2	Non-response	C	68.2453430167271	276.404173713931	701.793927940434	828.201471731449	27.1243280632411	TRUE	CombinationRibo	0.0650831509706022	0.439677324812631	2.98595690848476
1178	001-102	Fibroblasts	Cancer cells	180	MDK_PTPRZ1	Non-response	C	0.00615060990726127	0.00615060990726127	0.109315371024735	27.9034717314488	24.9697470355731	TRUE	CombinationRibo	1.35110524090587e-06	-1.29372730686076	0.203112829432673
1179	001-102	Fibroblasts	Cancer cells	180	MDK_SDC1	Non-response	C	0.442191521791275	2.37905978903337	21.1416272084806	449.691471731449	26.6368932806324	TRUE	CombinationRibo	3.96416239884266e-05	-1.65151224677363	0.788809924634375
1180	001-102	Fibroblasts	Cancer cells	180	MDK_SDC3	Non-response	C	0.515437100062409	2.11785910016201	18.8204549469965	27.9034717314488	24.9697470355731	TRUE	CombinationRibo	0.00104856722589667	-1.54324977707838	0.811354182552799
1181	001-102	Fibroblasts	Cancer cells	180	MDK_SDC4	Non-response	C	17.4653796913559	129.597977458982	383.892849749706	608.421471731449	26.9505889328063	TRUE	CombinationRibo	0.0106913021086487	-0.238002679739154	2.21995441050896
1182	001-102	Fibroblasts	Cancer cells	180	MDK_TSPAN1	Non-response	C	6.6970772360433	35.1314731941176	156.098748122792	608.421471731449	26.9505889328063	TRUE	CombinationRibo	0.00630744477348893	-0.380737706047976	1.86492770072514
1183	001-102	Fibroblasts	Cancer cells	180	NID1_ITGAV	Non-response	C	24.0501428054484	347.472599517181	294.07920677688	0.0462279151943463	0.0413675889328063	TRUE	CombinationRibo	0.0500603602451901	-1.34962894470549	1.91127809626519
1184	001-102	Fibroblasts	Cancer cells	180	NID1_PTPRF	Non-response	C	57.1779099685134	468.775210749452	462.865895170789	0.0462279151943463	0.0413675889328063	TRUE	CombinationRibo	0.105626715458738	-0.263151998175272	2.39252545091465
1185	001-102	Fibroblasts	Cancer cells	180	NPNT_ITGA8	Non-response	C	0.082361112672663	0.082361112672663	0.487937279151943	432.294443462898	386.843723320158	TRUE	CombinationRibo	7.99639437185328e-06	-1.54174717026939	0.567709667462797
1186	001-102	Fibroblasts	Cancer cells	180	NPNT_ITGB1	Non-response	C	9.19184939781446	51.6920902991225	76.5607004196113	1867.7024434629	392.139055335968	TRUE	CombinationRibo	0.00123483060500696	-1.40216457837711	1.53582756490483
1187	001-102	Fibroblasts	Cancer cells	180	NTN4_DCC	Non-response	C	0.0661790565161525	0.0661790565161525	0.646634275618374	710.749929328622	636.022861660079	TRUE	CombinationRibo	1.03897569282514e-06	-1.42625424749917	0.54616104492472
1188	001-102	Fibroblasts	Cancer cells	180	NTN4_UNC5A	Non-response	C	2.33124968718139	2.33124968718139	22.7785954063604	710.749929328622	636.022861660079	TRUE	CombinationRibo	0.00020512471533053	-0.978300717348258	1.22626650869677
1189	001-102	Fibroblasts	Cancer cells	180	PDGFA_PDGFRA	Non-response	C	0.00614842969175547	0.00614842969175547	0.10594964664311	10.8547614840989	9.71350988142293	TRUE	CombinationRibo	2.74244227262601e-05	-1.38559663814361	0.165476913465569
1190	001-102	Fibroblasts	Cancer cells	180	PDGFC_KDR	Non-response	C	0.0112522153329655	0.0225044306659311	0.0266386925795053	31.883851590106	28.5316363636364	TRUE	CombinationRibo	5.25267337596835e-06	-1.56775270106949	0.343526949194121
1191	001-102	Fibroblasts	Cancer cells	180	PDGFC_PDGFRA	Non-response	C	0.0447532563740415	0.0895065127480831	0.10594964664311	31.883851590106	28.5316363636364	TRUE	CombinationRibo	3.44107047606111e-05	-1.51280120967514	0.418686302079742
1192	001-102	Fibroblasts	Cancer cells	180	PDGFD_PDGFRB	Non-response	C	0.0891696553897401	0.17833931077948	0.126744699646643	14.9612809187279	13.3882766798419	TRUE	CombinationRibo	3.61402684756574e-05	-1.88309470733623	0.60272720110722
1193	001-102	Fibroblasts	Cancer cells	180	PLAT_LRP1	Non-response	C	4.78898963708544	56.4519264373455	82.7601760895171	412.421701413428	150.691422924901	TRUE	CombinationRibo	0.00129949945674752	-1.42790827370749	1.39039615839163
1194	001-102	Fibroblasts	Cancer cells	180	PLAU_IGF2R	Non-response	C	4.78129324849714	26.5937965095707	86.6158230270907	0.232756183745583	0.208284584980237	TRUE	CombinationRibo	0.00591245629112752	-1.98241280405967	1.43474849436907
1195	001-102	Fibroblasts	Cancer cells	180	PLAU_LRP1	Non-response	C	4.3112145562122	25.4099909820458	82.7601760895171	0.232756183745583	0.208284584980237	TRUE	CombinationRibo	0.00333158936266351	-1.3728837523896	1.41498167355696
1196	001-102	Fibroblasts	Cancer cells	180	PLAU_LRP2	Non-response	C	124.136049647497	502.770162976805	701.793927940434	0.232756183745583	0.208284584980237	TRUE	CombinationRibo	0.291471112920192	0.935596167428748	3.71731088828153
1197	001-102	Fibroblasts	Cancer cells	180	PLAU_PLAUR	Non-response	C	0.640834125113011	9.36658571159863	45.7603635159011	0.232756183745583	0.208284584980237	TRUE	CombinationRibo	0.000785807467573717	-1.6714488239105	0.880970749946008
1198	001-102	Fibroblasts	Cancer cells	180	PSAP_CELSR1	Non-response	C	32.388288568284	200.715446926869	509.619228987885	3474.37592402827	185.475577075099	TRUE	CombinationRibo	0.00912020837589858	-0.697188246583094	2.01274697994327
1199	001-102	Fibroblasts	Cancer cells	180	PSAP_GPR37	Non-response	C	0.00715761105252866	0.00715761105252866	0.127212897526502	199.106674028269	178.172928853755	TRUE	CombinationRibo	1.11509663925882e-05	-1.19350031367972	0.192231076163938
1200	001-102	Fibroblasts	Cancer cells	180	PSAP_GPR37L1	Non-response	C	0.01136007634534	0.01136007634534	0.20190371024735	199.106674028269	178.172928853755	TRUE	CombinationRibo	0.000150272864851773	-0.950230494808014	0.132806486682785
1201	001-102	Fibroblasts	Cancer cells	180	PSAP_LRP1	Non-response	C	2.37014402377788	13.9694597624618	82.7601760895171	1272.65567402827	182.416205533597	TRUE	CombinationRibo	0.000140500481747483	-1.85352918868753	1.18524968406649
1202	001-102	Fibroblasts	Cancer cells	180	PSEN1_NCSTN	Non-response	C	1.86858352689715	7.9170937827344	14.5052120141343	200.485238515901	179.406553359684	TRUE	CombinationRibo	0.00125707277084525	-1.71258685498724	1.16554098111786
1203	001-102	Fibroblasts	Cancer cells	180	PSEN1_NOTCH1	Non-response	C	0.633010339224361	1.26602067844872	4.63905035335689	200.485238515901	179.406553359684	TRUE	CombinationRibo	0.000332251057712563	-2.18894245111652	0.904328356266543
1204	001-102	Fibroblasts	Cancer cells	180	PSEN1_NOTCH2	Non-response	C	10.6261073715415	175.459653251756	107.155459658422	505.853988515901	180.889636363636	TRUE	CombinationRibo	0.00459724939470852	-1.58298377079815	1.58636982570657
1205	001-102	Fibroblasts	Cancer cells	180	PSEN1_NOTCH3	Non-response	C	0.069501007128242	0.139002014256484	0.509341872791519	200.485238515901	179.406553359684	TRUE	CombinationRibo	1.21437597031683e-05	-2.23013034197868	0.56906081996905
1206	001-102	Fibroblasts	Cancer cells	180	PSEN1_NOTCH4	Non-response	C	0.0250623108824844	0.0501246217649688	0.183670494699647	200.485238515901	179.406553359684	TRUE	CombinationRibo	6.66166859800643e-06	-1.55943117553839	0.422223059892267
1207	001-102	Fibroblasts	Cancer cells	180	PTDSS1_SCARB1	Non-response	C	1.59592010479065	6.90017599512214	39.6345758244994	39.9261903710247	10.6566640316206	TRUE	CombinationRibo	0.00309853040875838	-1.9160940006999	1.12194752184551
1208	001-102	Fibroblasts	Cancer cells	180	PTMA_VIPR1	Non-response	C	5.20669861308586	39.7935611613849	97.2055282685512	582.175979240283	77.1093992094862	TRUE	CombinationRibo	0.00299077222088664	-0.978898740293994	1.51708565165377
1209	001-102	Fibroblasts	Cancer cells	180	RTN4_CNTNAP1	Non-response	C	0.41499465967852	101.951846753534	21.0245803886926	2192.42969787986	522.656537549407	TRUE	CombinationRibo	0.000173579524813372	-1.66532698465301	0.79582508402516
1210	001-102	Fibroblasts	Cancer cells	180	RTN4_RTN4R	Non-response	C	0.632805203914129	27.0077882483484	8.35434717314488	2053.40969787986	522.436743083004	TRUE	CombinationRibo	0.000844561082034684	-1.1542773275815	0.873462813043992
1211	001-102	Fibroblasts	Cancer cells	180	RTN4_TNFRSF19	Non-response	C	0.766853838439969	27.0140681855892	8.35628975265018	2053.40969787986	522.436743083004	TRUE	CombinationRibo	0.000267011483049345	-1.99187895883464	0.943739417639468
1212	001-102	Fibroblasts	Cancer cells	180	SEMA3A_NRP1	Non-response	C	0.577934748840272	16.2270587361904	70.9867181978799	2.79845406360424	2.50422924901186	TRUE	CombinationRibo	0.000154719706607284	-2.76012313692819	0.906458662091906
1213	001-102	Fibroblasts	Cancer cells	180	SEMA3A_NRP2	Non-response	C	0.014882517589282	0.0297650351785639	0.26041961130742	2.79845406360424	2.50422924901186	TRUE	CombinationRibo	1.39365114307781e-05	-2.35059747027922	0.403081660824975
1214	001-102	Fibroblasts	Cancer cells	180	SEMA3A_PLXNA1	Non-response	C	0.922005643507667	10.7309956009738	31.2957993227326	2.79845406360424	2.50422924901186	TRUE	CombinationRibo	0.00206365125445974	-1.84406409031845	0.978324044742299
1215	001-102	Fibroblasts	Cancer cells	180	SEMA3A_PLXNA2	Non-response	C	0.976339246017751	1.9526784920355	17.0843330388693	2.79845406360424	2.50422924901186	TRUE	CombinationRibo	0.000705305272922732	-2.30386598428262	0.994738063968324
1216	001-102	Fibroblasts	Cancer cells	180	SEMA3A_PLXNA4	Non-response	C	0.0860682291449969	3.50027403427422	15.3122614840989	2.79845406360424	2.50422924901186	TRUE	CombinationRibo	2.93057350635763e-05	-2.00077103679667	0.594860637060914
1217	001-102	Fibroblasts	Cancer cells	180	SEMA3C_NRP1	Non-response	C	10.2419382941415	143.784860319418	70.9867181978799	288.099554770318	106.895545454545	TRUE	CombinationRibo	0.0005171372374908	-1.6572167348817	1.44027235722423
1218	001-102	Fibroblasts	Cancer cells	180	SEMA3C_NRP2	Non-response	C	0.263742277336276	0.263742277336276	0.26041961130742	119.081554770318	106.561517786561	TRUE	CombinationRibo	2.51494492500044e-05	-2.13028428444026	0.782699169207102
1219	001-102	Fibroblasts	Cancer cells	180	SEMA3C_PLXND1	Non-response	C	35.002489759196	456.671408334928	112.729547813604	349.017179770318	107.35628458498	TRUE	CombinationRibo	0.0046685476872995	-0.680713315355542	1.95291949562886
1220	001-102	Fibroblasts	Cancer cells	180	SEMA5A_MET	Non-response	C	0.0125641534797972	0.0125641534797972	0.223303886925795	0.739929328621908	0.662134387351779	TRUE	CombinationRibo	6.19219113871734e-06	-1.85137407109032	0.379577415413683
1221	001-102	Fibroblasts	Cancer cells	180	SEMA5A_PLXNB3	Non-response	C	0.0216612109631419	0.0216612109631419	0.384986749116608	0.739929328621908	0.662134387351779	TRUE	CombinationRibo	2.02068772711094e-05	-0.883090887195603	0.248287799576991
1222	001-102	Fibroblasts	Cancer cells	180	SERPINE1_LRP1	Non-response	C	64.2702805689062	378.804447882617	82.7601760895171	38.7844081272085	0.406936758893281	TRUE	CombinationRibo	0.00955579480742016	-0.173719497117665	2.36105492743698
1223	001-102	Fibroblasts	Cancer cells	180	SERPINE1_LRP2	Non-response	C	1850.58262249187	7495.14528095862	701.793927940434	38.7844081272085	0.406936758893281	TRUE	CombinationRibo	1.21326953776398	1.90913711916385	5.57652684915708
1224	001-102	Fibroblasts	Cancer cells	180	SERPINE2_LRP1	Non-response	C	4.74028804755576	27.9389195249235	82.7601760895171	0.081797703180212	0.073197628458498	TRUE	CombinationRibo	0.00407290198407206	-1.2844886626949	1.45064216895274
1225	001-102	Fibroblasts	Cancer cells	180	SERPING1_LRP1	Non-response	C	2.37014402377788	13.9694597624618	82.7601760895171	0.0660821554770318	0.0591343873517787	TRUE	CombinationRibo	0.000750255262153689	-1.74440717579809	1.21142180488963
1226	001-102	Fibroblasts	Cancer cells	180	SERPING1_SELE	Non-response	C	0.00507004698040475	0.00507004698040475	0.0901104240282685	0.0660821554770318	0.0591343873517787	TRUE	CombinationRibo	1.76129398583886e-05	-1.11559272370574	0.172572225854589
1227	001-102	Fibroblasts	Cancer cells	180	SLIT2_GPC1	Non-response	C	10.2083529021489	314.739596628008	54.7325806095406	7.99793286219081	7.15704347826087	TRUE	CombinationRibo	0.0136980272579436	-0.824983480770964	1.75728723585478
1228	001-102	Fibroblasts	Cancer cells	180	SLIT2_ROBO1	Non-response	C	3.06626988178019	116.34710366318	40.4650530035336	7.99793286219081	7.15704347826087	TRUE	CombinationRibo	0.00111076994652224	-2.03728103830035	1.23497220944509
1229	001-102	Fibroblasts	Cancer cells	180	SLIT2_ROBO2	Non-response	C	1859.06768955505	19812.1868495397	1968.74246049975	7.99793286219081	7.15704347826087	TRUE	CombinationRibo	0.638202174566578	1.6136334260993	4.69884262646085
1230	001-102	Fibroblasts	Cancer cells	180	SLIT2_ROBO4	Non-response	C	0.0462338517123144	0.0924677034246288	0.0643197879858657	7.99793286219081	7.15704347826087	TRUE	CombinationRibo	4.78626166276836e-05	-1.51376123575068	0.459431975910218
1231	001-102	Fibroblasts	Cancer cells	180	SLIT2_SDC1	Non-response	C	5.6492257855427	60.7874427402478	21.1416272084806	7.99793286219081	7.15704347826087	TRUE	CombinationRibo	0.00779485289212408	-1.13310667312149	1.53328626359524
1232	001-102	Fibroblasts	Cancer cells	180	SLIT3_ROBO2	Non-response	C	1087.11699661405	17378.1986411018	1968.74246049975	503.448331272085	253.022584980237	TRUE	CombinationRibo	0.0729405527635913	1.01258571510652	3.72804222666916
1233	001-102	Fibroblasts	Cancer cells	180	SORBS1_INSR	Non-response	C	34.3472239715937	557.753148209422	351.278030855628	2236.45577385159	85.4376205533597	TRUE	CombinationRibo	0.00178156582722895	-1.34376323290496	1.75006124008097
1234	001-102	Fibroblasts	Cancer cells	180	TFPI_LRP1	Non-response	C	4.88914008529776	28.8162428145365	82.7601760895171	0	0	TRUE	CombinationRibo	0.00306472678288948	-1.55961430163893	1.38968071793137
1235	001-102	Fibroblasts	Cancer cells	180	TFPI_VLDLR	Non-response	C	0.0106343457310856	0.0106343457310856	0.0916254416961131	0	0	TRUE	CombinationRibo	3.6343614144313e-05	-1.899208862754	0.270801193336695
1236	001-102	Fibroblasts	Cancer cells	180	TG_ASGR1	Non-response	C	0.039113158458917	0.039113158458917	0.673997349823321	1.17504858657244	1.05150592885376	TRUE	CombinationRibo	0.000157776404845358	-1.21994161705116	0.289339394979748
1237	001-102	Fibroblasts	Cancer cells	180	TG_LRP2	Non-response	C	70.3883474655137	285.083672530238	701.793927940434	1.17504858657244	1.05150592885376	TRUE	CombinationRibo	0.084081537345346	0.509255023730971	3.08360260419098
1238	001-102	Fibroblasts	Cancer cells	180	TGFB2_ENG	Non-response	C	1.03574082104462	7.91910034818922	46.9156395759717	0.279324204946996	0.24995652173913	TRUE	CombinationRibo	0.000275066765300792	-1.91923945032192	1.00821571359381
1239	001-102	Fibroblasts	Cancer cells	180	TGFB2_TGFBR1	Non-response	C	1.06201844439537	9.37356677659604	55.5324293286219	0.279324204946996	0.24995652173913	TRUE	CombinationRibo	0.000498101087493525	-2.33222732130812	1.01334057438743
1240	001-102	Fibroblasts	Cancer cells	180	TGFB2_TGFBR2	Non-response	C	0.15488686135764	2.04102371988436	18.1376537102473	0.279324204946996	0.24995652173913	TRUE	CombinationRibo	4.51969708299559e-05	-2.81928669091663	0.699205832167618
1241	001-102	Fibroblasts	Cancer cells	180	TGFB2_TGFBR3	Non-response	C	0.922030395256917	1.82916054514553	16.2549215989399	0.279324204946996	0.24995652173913	TRUE	CombinationRibo	0.000308322623413623	-2.30322917765814	0.983984527052733
1242	001-102	Fibroblasts	Cancer cells	180	TGM2_ITGB1	Non-response	C	15.3195337557674	86.1522733860145	76.5607004196113	0.109302120141343	0.0978102766798419	TRUE	CombinationRibo	0.00614550387145964	-1.11092817420514	1.86764720230383
1243	001-102	Fibroblasts	Cancer cells	180	TGM2_SDC4	Non-response	C	87.3256715245918	647.980783116653	383.892849749706	0.109302120141343	0.0978102766798419	TRUE	CombinationRibo	0.141557189910852	0.991632237222956	3.76788947284461
1244	001-102	Fibroblasts	Cancer cells	180	THBS1_CD36	Non-response	C	0.0359717552968617	0.0719435105937234	0.251002650176678	31.443445229682	28.1375335968379	TRUE	CombinationRibo	1.39586443137305e-06	-1.98804137643965	0.534859798388172
1245	001-102	Fibroblasts	Cancer cells	180	THBS1_CD47	Non-response	C	4.35302735281472	48.9132066019567	42.663140790636	167.792195229682	28.9998181818182	TRUE	CombinationRibo	0.000790135642004502	-1.81277717147094	1.35848335180549
1246	001-102	Fibroblasts	Cancer cells	180	THBS1_ITGA2B	Non-response	C	1.58542465384815	22.324151728823	25.9621342756184	246.284195229682	29.3100632411067	TRUE	CombinationRibo	0.00312697520999136	-0.883529748646625	1.16734167507357
1247	001-102	Fibroblasts	Cancer cells	180	THBS1_ITGA3	Non-response	C	11.7109018210677	271.02446547419	157.595541593051	714.444195229682	29.6801501976285	TRUE	CombinationRibo	0.00299718121677854	-0.853998407315981	1.77213847969937
1248	001-102	Fibroblasts	Cancer cells	180	THBS1_ITGA4	Non-response	C	0.089104977519654	4.55999332783977	7.95464664310954	31.443445229682	28.1375335968379	TRUE	CombinationRibo	7.18544814761019e-06	-1.87833282414185	0.593894851232079
1249	001-102	Fibroblasts	Cancer cells	180	THBS1_ITGA6	Non-response	C	0.896519340857083	9.16810577022724	15.993234319788	167.792195229682	28.9998181818182	TRUE	CombinationRibo	0.000210823897593125	-2.10990333125136	0.977525551404494
1250	001-102	Fibroblasts	Cancer cells	180	THBS1_ITGB1	Non-response	C	7.80419331380299	87.7766917253523	76.5607004196113	246.284195229682	29.3100632411067	TRUE	CombinationRibo	0.000745521400843984	-1.66697996653972	1.49881698026511
1251	001-102	Fibroblasts	Cancer cells	180	THBS1_LRP1	Non-response	C	6.0369990877512	71.1632837467283	82.7601760895171	109.935445229682	28.4477786561265	TRUE	CombinationRibo	0.000494499449131908	-1.32935176109165	1.4462393286498
1252	001-102	Fibroblasts	Cancer cells	180	THBS1_LRP5	Non-response	C	29.8362110263252	266.36439651646	185.862960777385	246.284195229682	29.3100632411067	TRUE	CombinationRibo	0.00659688201748113	-0.503807308830135	2.11528151423297
1253	001-102	Fibroblasts	Cancer cells	180	THBS1_SDC1	Non-response	C	1.12630700366056	12.1194169063255	21.1416272084806	109.935445229682	28.4477786561265	TRUE	CombinationRibo	6.96704694389226e-05	-1.59506673713379	1.03080983237005
1254	001-102	Fibroblasts	Cancer cells	180	THBS2_CD47	Non-response	C	13.8675460165735	233.736003151531	42.663140790636	0.233864840989399	0.209276679841897	TRUE	CombinationRibo	0.0105768403496473	-1.13072978484335	1.78304753718422
1255	001-102	Fibroblasts	Cancer cells	180	THBS2_ITGA4	Non-response	C	0.283863912607981	21.7903239000545	7.95464664310954	0.233864840989399	0.209276679841897	TRUE	CombinationRibo	0.00010613804112707	-1.78291772434273	0.750633965707389
1256	001-102	Fibroblasts	Cancer cells	180	THBS2_ITGA6	Non-response	C	2.85606365557173	43.8105891654562	15.993234319788	0.233864840989399	0.209276679841897	TRUE	CombinationRibo	0.0017993233929017	-1.70460636434519	1.25690354198448
1257	001-102	Fibroblasts	Cancer cells	180	THBS2_ITGB1	Non-response	C	24.862010074763	419.448539955816	76.5607004196113	0.233864840989399	0.209276679841897	TRUE	CombinationRibo	0.00833665652579726	-0.940694009126738	1.94350661975308
1258	001-102	Fibroblasts	Cancer cells	180	THBS2_NOTCH3	Non-response	C	0.232541743250604	0.697625229751812	0.509341872791519	0.233864840989399	0.209276679841897	TRUE	CombinationRibo	5.42900336777702e-05	-1.98822860776735	0.712248978900979
1259	001-102	Fibroblasts	Cancer cells	180	TNFSF10_TNFRSF10A	Non-response	C	0.298785051397335	1.17332890619981	10.4268427561837	141.757096289753	36.8912173913043	TRUE	CombinationRibo	6.86268042709433e-05	-1.92853640940714	0.755382168195693
1260	001-102	Fibroblasts	Cancer cells	180	TNFSF10_TNFRSF10B	Non-response	C	1.91747017289247	5.74571611942904	34.0397184923439	246.830221289753	37.5557114624506	TRUE	CombinationRibo	0.000436240558952275	-1.82569098388597	1.15244054340405
1261	001-102	Fibroblasts	Cancer cells	180	TNFSF10_TNFRSF10C	Non-response	C	0.000826575964748111	0.000826575964748111	0.0146908127208481	41.0030962897526	36.6920988142292	TRUE	CombinationRibo	3.27657079644862e-07	-0.880609241886366	0.100690038717782
1262	001-102	Fibroblasts	Cancer cells	180	TNFSF10_TNFRSF10D	Non-response	C	0.0040665251085909	0.0040665251085909	0.0722747349823322	41.0030962897526	36.6920988142292	TRUE	CombinationRibo	9.80763138241673e-07	-1.8019399617364	0.266682020808864
1263	001-102	Fibroblasts	Cancer cells	180	TNFSF4_TNFRSF4	Non-response	C	0.185830116447157	0.185830116447157	1.06740724381625	0	0	TRUE	CombinationRibo	0.00197426871248208	-1.2560291098698	0.558232992428433
1264	001-102	Fibroblasts	Cancer cells	180	TNFSF4_TRAF2	Non-response	C	4.76428378538758	37.3906923239186	71.5906488515901	0	0	TRUE	CombinationRibo	0.0348651466782462	-0.84175639041776	1.66620074438415
1265	001-102	Fibroblasts	Cancer cells	180	VCAM1_ITGA4	Non-response	C	0.0699657650721096	1.79026711406584	7.95464664310954	0	0	TRUE	CombinationRibo	0.000104570440322398	-1.80698631565754	0.513151242768639
1266	001-102	Fibroblasts	Cancer cells	180	VCAM1_ITGB1	Non-response	C	6.12789959854297	34.4613935327484	76.5607004196113	0	0	TRUE	CombinationRibo	0.0141093527192545	-1.78614444399889	1.52322005262817
1267	001-102	Fibroblasts	Cancer cells	180	VCAM1_ITGB2	Non-response	C	0.109409730059079	0.109409730059079	0.972274734982332	0	0	TRUE	CombinationRibo	0.00030005156410876	-1.63943810364375	0.519408500935629
1268	001-102	Fibroblasts	Cancer cells	180	VCAM1_ITGB7	Non-response	C	0.140804078237926	4.85262111841646	21.561523409894	0	0	TRUE	CombinationRibo	0.000444913038985479	-1.4029261560961	0.508472770711902
1269	001-102	Fibroblasts	Cancer cells	180	VEGFC_KDR	Non-response	C	0.00533100254542661	0.0106620050908532	0.0266386925795053	2.87128091872792	2.56939920948617	TRUE	CombinationRibo	9.50908565807807e-06	-1.46499631441811	0.245062011089921
1270	001-102	Fibroblasts	Cancer cells	180	VEGFC_NRP2	Non-response	C	0.0521158313838182	0.104231662767636	0.26041961130742	2.87128091872792	2.56939920948617	TRUE	CombinationRibo	4.65491004019788e-05	-2.23779642454687	0.519177217825034
1271	001-102	Fibroblasts	Cancer cells	180	VEGFC_VIPR2	Non-response	C	0.812567301097082	1.62513460219416	4.06034893992933	2.87128091872792	2.56939920948617	TRUE	CombinationRibo	0.00309317105709953	-1.50333139827739	0.941868849776951
1272	001-103	Fibroblasts	Cancer cells	0	A2M_LRP1	Response	A	6.61923550532616	752.569467361062	43.4724615336331	11060.99011935	42.2994603321033	FALSE	LetrozoleAlone	0.00440397381221022	-1.54840098162928	1.47567861968905
1273	001-103	Fibroblasts	Cancer cells	0	ADAM10_AXL	Response	A	1.11790533364084	2048.08279626714	64.60152215983	8997.28495859903	779.832767527675	FALSE	LetrozoleAlone	0.000342937523557898	-1.93768132737052	1.02286808179469
1274	001-103	Fibroblasts	Cancer cells	0	ADAM10_EPHA3	Response	A	0.141487155187985	4.34390841425812	0.34254364154056	2222.13067288474	767.56479704797	FALSE	LetrozoleAlone	4.34118539401071e-05	-1.68822917495892	0.645892621391055
1275	001-103	Fibroblasts	Cancer cells	0	ADAM12_ITGA9	Response	A	113.322959584697	19094.5654466256	27.6109734368199	2227.80295848482	217.435682656827	FALSE	LetrozoleAlone	0.0406688899835132	-0.0611958809509751	2.48786515891402
1276	001-103	Fibroblasts	Cancer cells	0	ADAM12_ITGB1	Response	A	338.619099042549	220333.254490365	144.820254889869	6157.72565079251	224.923948339483	FALSE	LetrozoleAlone	0.086257245182654	0.325962429999726	2.86513027472304
1277	001-103	Fibroblasts	Cancer cells	0	ADAM12_SDC4	Response	A	856.539968913005	266176.811737122	160.37287544185	6157.72565079251	224.923948339483	FALSE	LetrozoleAlone	0.507633760169675	1.42702580257141	4.34177439347936
1278	001-103	Fibroblasts	Cancer cells	0	ADAM15_ITGA5	Response	A	0.155487139056499	1.8253284556159	6.16250170016082	236.740713731993	30.2370848708487	FALSE	LetrozoleAlone	4.0359121679139e-05	-1.91187003291823	0.638358354299609
1279	001-103	Fibroblasts	Cancer cells	0	ADAM15_ITGA9	Response	A	1.63812710532293	10.2229374436049	27.6109734368199	325.969175270455	30.5821494464945	FALSE	LetrozoleAlone	0.000598738488505612	-1.75811301849514	1.11539092900827
1280	001-103	Fibroblasts	Cancer cells	0	ADAM15_ITGAV	Response	A	9.51394373741642	229.168146326291	193.423968027983	841.200047065326	31.5377444649447	FALSE	LetrozoleAlone	0.0030700289102803	-1.48777374101532	1.57714687639257
1281	001-103	Fibroblasts	Cancer cells	0	ADAM15_ITGB1	Response	A	4.8948697294395	117.963044704896	144.820254889869	560.696713731993	31.3497509225092	FALSE	LetrozoleAlone	0.00104679728921433	-1.79130262642675	1.3877665741016
1282	001-103	Fibroblasts	Cancer cells	0	ADAM17_ERBB4	Response	A	2268.87775648639	419485.533194394	4000.37791891608	38575.0185098712	1400.99546125461	FALSE	LetrozoleAlone	0.0843576054896294	0.81888988176287	3.32496389489871
1283	001-103	Fibroblasts	Cancer cells	0	ADAM17_ITGA5	Response	A	0.764529012266326	161.552256055583	6.16250170016082	8696.36550987122	1329.10439114391	FALSE	LetrozoleAlone	0.000342913227736049	-2.00305369277185	0.942841712004809
1284	001-103	Fibroblasts	Cancer cells	0	ADAM17_ITGB1	Response	A	24.068035093635	10440.4201581525	144.820254889869	30102.2085098712	1391.24274907749	FALSE	LetrozoleAlone	0.00919534375067118	-1.28064328048205	1.82358638501675
1285	001-103	Fibroblasts	Cancer cells	0	ADAM17_NOTCH1	Response	A	4.83751276004401	1410.21685134165	30.7391515508796	18984.8955098712	1376.36892066421	FALSE	LetrozoleAlone	0.00290940869035414	-1.5022022213705	1.41359824444601
1286	001-103	Fibroblasts	Cancer cells	0	ADAM23_ITGA5	Response	A	0.375558809835627	13.2265250973802	6.16250170016082	17.4644720862282	2.76453874538745	FALSE	LetrozoleAlone	0.00117412418001277	-1.94977712310593	0.771131729223088
1287	001-103	Fibroblasts	Cancer cells	0	ADAM28_ITGA4	Response	A	0.469151569147623	6.80786969704617	9.42398062981822	109.344526710447	31.6331734317343	FALSE	LetrozoleAlone	0.000176519095027145	-1.74818606128479	0.845951574712094
1288	001-103	Fibroblasts	Cancer cells	0	ADAM9_ITGA3	Response	A	12.114338385633	986.101194361826	68.9323334422015	552.179358634561	64.8866789667897	FALSE	LetrozoleAlone	0.0127025473006966	-0.849467247318192	1.82666209877914
1289	001-103	Fibroblasts	Cancer cells	0	ADAM9_ITGA6	Response	A	5.96662241683966	1184.32998376097	82.7893017602947	1919.40793006313	71.310258302583	FALSE	LetrozoleAlone	0.00117313757505898	-1.44726320210295	1.46946681942706
1290	001-103	Fibroblasts	Cancer cells	0	ADAM9_ITGAV	Response	A	28.7180619970328	5533.99533618068	193.423968027983	1919.40793006313	71.310258302583	FALSE	LetrozoleAlone	0.0117500179540219	-1.0264628364232	1.95964371328892
1291	001-103	Fibroblasts	Cancer cells	0	ADAM9_ITGB1	Response	A	14.7752789208333	2848.59370599045	144.820254889869	1919.40793006313	71.310258302583	FALSE	LetrozoleAlone	0.00792782164685539	-1.39632793646382	1.733371606196
1292	001-103	Fibroblasts	Cancer cells	0	ADAM9_ITGB5	Response	A	27.3250950149793	2142.22646839443	108.90910224659	1919.40793006313	71.310258302583	FALSE	LetrozoleAlone	0.0105105332232335	-0.864058404054026	1.97808164395151
1293	001-103	Fibroblasts	Cancer cells	0	ADM_CALCR	Response	A	0.148476581110748	1.03933606777523	1.29556962025316	2.06256329113924	0.601263837638376	FALSE	LetrozoleAlone	0.000819389895945327	-1.09240150573805	0.514221982334861
1294	001-103	Fibroblasts	Cancer cells	0	ADM_CALCRL	Response	A	0.0259163789900137	0.334142996089938	0.20826060404175	5.69870364201643	1.93965867158672	FALSE	LetrozoleAlone	4.23588116783036e-05	-1.75837686404496	0.380987624896493
1295	001-103	Fibroblasts	Cancer cells	0	ADM_MRGPRX2	Response	A	0.0125201974031019	0.087641381821713	0.109248120300752	3.63614035087719	1.33839483394834	FALSE	LetrozoleAlone	0.000623117479550197	-0.425984187299032	0.321026259667596
1296	001-103	Fibroblasts	Cancer cells	0	ADM_RAMP2	Response	A	0.621957117079297	34.2115061323694	10.6614668206117	5.69870364201643	1.93965867158672	FALSE	LetrozoleAlone	0.00240636041399155	-1.0812295424765	0.831644416298647
1297	001-103	Fibroblasts	Cancer cells	0	ALB_LRP2	Response	A	96.7992122916481	1278.15893082244	663.311126489623	37.218388003846	7.46684040590406	FALSE	LetrozoleAlone	0.196909484387604	0.991706974077968	3.88579056665783
1298	001-103	Fibroblasts	Cancer cells	0	ANGPT1_ITGA5	Response	A	0.266822413287271	18.7940383953834	6.16250170016082	2.09603764157229	0.721522140221402	FALSE	LetrozoleAlone	0.00131575088516134	-2.05164707174251	0.706684624300958
1299	001-103	Fibroblasts	Cancer cells	0	ANGPT1_TEK	Response	A	0.0548362376804148	0.329017426082489	0.431534810126582	0.652879746835443	0.190322878228782	FALSE	LetrozoleAlone	0.000266934870989015	-1.40013687313193	0.417670518646633
1300	001-103	Fibroblasts	Cancer cells	0	ANGPT1_TIE1	Response	A	0.0567721146749929	0.664384278006076	0.43569872069414	2.09603764157229	0.721522140221402	FALSE	LetrozoleAlone	0.000334524468642877	-1.377387047478	0.422915265859148
1301	001-103	Fibroblasts	Cancer cells	0	ANGPT2_TEK	Response	A	0.0917937042029637	0.367174816811855	0.431534810126582	25.3446835443038	7.38830258302583	FALSE	LetrozoleAlone	0.000100413877071893	-1.43042080176017	0.514039362959404
1302	001-103	Fibroblasts	Cancer cells	0	ANXA1_EGFR	Response	A	1.6107347419347	320.361107236917	73.769274205039	1228.90451353701	7.71904981549816	FALSE	LetrozoleAlone	0.000707871947887456	-1.82901306158172	1.1052481416618
1303	001-103	Fibroblasts	Cancer cells	0	ANXA1_FPR1	Response	A	0.0790709211480402	0.75064694416734	0.604977871894927	9.13445639414993	2.88657749077491	FALSE	LetrozoleAlone	0.00015210464476743	-1.31218951728582	0.470592713085404
1304	001-103	Fibroblasts	Cancer cells	0	APOE_LDLR	Response	A	8.23795631951863	2036.09646826124	52.9925498206638	8187.44528193395	142.252140221402	FALSE	LetrozoleAlone	0.012788514491533	-1.08457828212156	1.67276027541398
1305	001-103	Fibroblasts	Cancer cells	0	APOE_LRP1	Response	A	7.34562931511464	1670.31263252666	43.4724615336331	5771.05061160428	138.474381918819	FALSE	LetrozoleAlone	0.00247775126945133	-1.2914071627139	1.52778634567461
1306	001-103	Fibroblasts	Cancer cells	0	APOE_LRP2	Response	A	245.096561197897	58253.5985723906	663.311126489624	19719.1078973186	156.251706642066	FALSE	LetrozoleAlone	0.17068822680448	0.992667430127389	3.78896600550418
1307	001-103	Fibroblasts	Cancer cells	0	APOE_LRP5	Response	A	41.1137632146421	7109.77702035237	129.530036118871	6737.28289731856	145.611863468635	FALSE	LetrozoleAlone	0.0599858753199215	-0.264140305120589	2.35643653099059
1308	001-103	Fibroblasts	Cancer cells	0	APOE_LRP8	Response	A	1.08602003266055	35.92620517553	3.27262208131087	357.950670505377	117.763920664207	FALSE	LetrozoleAlone	0.00232306548232807	-1.49078338708552	1.02356516185588
1309	001-103	Fibroblasts	Cancer cells	0	APOE_SCARB1	Response	A	13.0615181084728	4476.87213308404	90.624721959627	8932.78789731856	150.0813099631	FALSE	LetrozoleAlone	0.015916506453308	-0.932852146303087	1.81877515315112
1310	001-103	Fibroblasts	Cancer cells	0	APOE_SORL1	Response	A	67.6514475478015	28286.7917769085	343.563438540237	17581.8778973186	154.280092250923	FALSE	LetrozoleAlone	0.0533211297514146	-0.0724463976071063	2.49064880178703
1311	001-103	Fibroblasts	Cancer cells	0	APOE_VLDLR	Response	A	0.0711488820399568	2.3644544206651	0.215385001268995	357.950670505377	117.763920664207	FALSE	LetrozoleAlone	0.000238463202385383	-1.82261545569055	0.451625535795453
1312	001-103	Fibroblasts	Cancer cells	0	ASIP_ATRN	Response	A	42.3331414845324	1989.61695900077	182.37059803891	39.1966128133625	9.2069557195572	FALSE	LetrozoleAlone	0.106070581180871	-0.160281416241689	2.47014290548112
1313	001-103	Fibroblasts	Cancer cells	0	ASIP_MC1R	Response	A	4.03200589555301	122.370124041446	24.3026062406544	39.1966128133625	9.2069557195572	FALSE	LetrozoleAlone	0.0247920892361675	-0.448716101429806	1.71825623808009
1314	001-103	Fibroblasts	Cancer cells	0	BMP4_BMPR1A	Response	A	27.9586849000233	3251.39233431168	341.001793812143	731.266803797468	6.15420664206642	FALSE	LetrozoleAlone	0.0249991496097031	-0.515099817859438	2.16080726541246
1315	001-103	Fibroblasts	Cancer cells	0	BMP4_BMPR1B	Response	A	345.64118902511	6447.3445074343	845.236369646467	731.266803797468	6.15420664206642	FALSE	LetrozoleAlone	0.108764540702316	1.00061543708283	3.78023696554373
1316	001-103	Fibroblasts	Cancer cells	0	BMP4_BMPR2	Response	A	32.4270504398573	3325.01373494648	326.927916033124	731.266803797468	6.15420664206642	FALSE	LetrozoleAlone	0.0101494141892102	-0.979299538803504	2.0044396900575
1317	001-103	Fibroblasts	Cancer cells	0	BMP7_ACVR1	Response	A	9.24047005240589	893.914339304999	157.427353572991	95.8524438644079	6.80339022140221	FALSE	LetrozoleAlone	0.0183172348499972	-1.21626195395211	1.7757730552523
1318	001-103	Fibroblasts	Cancer cells	0	BMP7_ACVR2A	Response	A	3.46871220339931	345.075809738765	87.7808232558975	95.8524438644079	6.80339022140221	FALSE	LetrozoleAlone	0.0113118547011774	-1.70192352292893	1.37938558158465
1319	001-103	Fibroblasts	Cancer cells	0	BMP7_ACVR2B	Response	A	2.90238351485333	410.664416609244	104.465336469549	95.8524438644079	6.80339022140221	FALSE	LetrozoleAlone	0.0133363996362564	-1.10097248834267	1.43137526838258
1320	001-103	Fibroblasts	Cancer cells	0	BMP7_BMPR1A	Response	A	23.0541379460934	2234.19090407067	341.001793812143	95.8524438644079	6.80339022140221	FALSE	LetrozoleAlone	0.0306208166412739	-0.746588980000839	2.08639091948777
1321	001-103	Fibroblasts	Cancer cells	0	BMP7_BMPR1B	Response	A	285.008385771034	4430.2861583049	845.236369646467	95.8524438644079	6.80339022140221	FALSE	LetrozoleAlone	0.314779157958378	1.00456899352238	3.74077602282021
1322	001-103	Fibroblasts	Cancer cells	0	BMP7_BMPR2	Response	A	26.7386572973171	2284.77977392418	326.927916033124	95.8524438644079	6.80339022140221	FALSE	LetrozoleAlone	0.0210459782236558	-1.3288905720539	1.94092880479723
1323	001-103	Fibroblasts	Cancer cells	0	BMP7_ENG	Response	A	1.03501366513742	36.7863724948324	21.0549694730497	95.8524438644079	6.80339022140221	FALSE	LetrozoleAlone	0.00231700336235413	-1.78909401281774	1.0094140855862
1324	001-103	Fibroblasts	Cancer cells	0	C3_C3AR1	Response	A	0.861236407305093	1334.0271343547	24.806300799467	318.341067462961	100.052329335793	FALSE	LetrozoleAlone	0.00152177303404446	-1.04447138782	0.95580356649448
1325	001-103	Fibroblasts	Cancer cells	0	C3_ITGAM	Response	A	2.29718499063681	3089.68750132243	43.089669370499	698.646187462961	121.979515682657	FALSE	LetrozoleAlone	0.0015190861150512	-1.20547915386261	1.23002170657094
1326	001-103	Fibroblasts	Cancer cells	0	C3_ITGAX	Response	A	0.799771721544139	239.03254610377	4.44482206306907	2302.38249603439	106.458367158672	FALSE	LetrozoleAlone	0.000196546829339389	-1.40251400663959	0.949101185888232
1327	001-103	Fibroblasts	Cancer cells	0	C3_ITGB2	Response	A	4.05309076725047	8174.68981361292	65.1466127005126	2897.68904460582	129.773939114391	FALSE	LetrozoleAlone	0.00220021458318938	-0.974543378022345	1.41474129544515
1328	001-103	Fibroblasts	Cancer cells	0	C3_LRP1	Response	A	33.2165154008998	5454.98643352909	43.4724615336331	2682.68761603439	128.385553505535	FALSE	LetrozoleAlone	0.012620138424156	-0.522664910715442	2.05760460057945
1329	001-103	Fibroblasts	Cancer cells	0	C5_C5AR1	Response	A	4.31546492562147	137.70361997308	32.8127020945157	464.473214561501	30.9405581180812	FALSE	LetrozoleAlone	0.0088600563170736	-0.860884928695448	1.54033539712571
1330	001-103	Fibroblasts	Cancer cells	0	CALCB_CALCR	Response	A	0.107768923116446	0.107768923116446	1.29556962025316	0.550348101265823	0.160433579335793	FALSE	LetrozoleAlone	0.000355377442097897	-1.17627749227372	0.4864854777719
1331	001-103	Fibroblasts	Cancer cells	0	CALCB_CALCRL	Response	A	0.0188109143808221	0.0346473407129974	0.20826060404175	0.550348101265823	0.160433579335793	FALSE	LetrozoleAlone	1.70701842265644e-05	-1.84937120991515	0.367565429213292
1332	001-103	Fibroblasts	Cancer cells	0	CALCB_RAMP1	Response	A	0.572009562767862	1.93706513614233	7.76229569176105	0.550348101265823	0.160433579335793	FALSE	LetrozoleAlone	0.00412335331604031	-1.27715569519642	0.819001982434101
1333	001-103	Fibroblasts	Cancer cells	0	CALR_ITGA2B	Response	A	2.06133370250272	116.506872370369	8.72242931561499	3303.15951409378	493.297892066421	FALSE	LetrozoleAlone	0.00370950172618377	-0.732353106111602	1.28718693570953
1334	001-103	Fibroblasts	Cancer cells	0	CALR_ITGA3	Response	A	16.4529045561567	1841.48023078042	68.9323334422015	5614.82921739048	493.8649400369	FALSE	LetrozoleAlone	0.00189760381165183	-0.622817390592079	1.95013656581644
1335	001-103	Fibroblasts	Cancer cells	0	CALR_ITGAV	Response	A	39.0029994238339	10334.3785273507	193.423968027983	12496.3702888191	513.487661439114	FALSE	LetrozoleAlone	0.00713162829857006	-0.761269091732398	2.07735247685888
1336	001-103	Fibroblasts	Cancer cells	0	CALR_LRP1	Response	A	7.31269446727628	1016.16999146108	43.4724615336331	5843.73764596191	495.815410516605	FALSE	LetrozoleAlone	0.000259845301830783	-1.22134839942501	1.5194683276857
1337	001-103	Fibroblasts	Cancer cells	0	CALR_SCARF1	Response	A	2.30051956924408	374.118590592137	22.4070762227575	2931.40121739048	490.531909594096	FALSE	LetrozoleAlone	0.00305038652506085	-1.01422122539933	1.26754176880357
1338	001-103	Fibroblasts	Cancer cells	0	CALR_TSHR	Response	A	1.7885200321112	47.552861446163	4.74680407865656	2139.36737123664	485.782629151292	FALSE	LetrozoleAlone	0.00180623218052991	-1.25171477527858	1.17054260861537
1339	001-103	Fibroblasts	Cancer cells	0	CCL11_CCR2	Response	A	0.0238077864449531	0.0238077864449531	0.123670886075949	0	0	FALSE	LetrozoleAlone	0.000722748491766601	-1.08332595120791	0.329143121488372
1340	001-103	Fibroblasts	Cancer cells	0	CCL11_CCR5	Response	A	0.0937402316061746	0.625207624763705	1.08255872666899	0.201904761904762	0.0743173431734317	FALSE	LetrozoleAlone	0.0037797341956364	-0.958618118752586	0.436917275546928
1341	001-103	Fibroblasts	Cancer cells	0	CCL11_CXCR3	Response	A	0.136399270766816	0.619772167681816	1.60972069620253	0	0	FALSE	LetrozoleAlone	0.00430086652039779	-0.949935229986336	0.511594891667072
1342	001-103	Fibroblasts	Cancer cells	0	CCL2_CCR1	Response	A	0.066493329582027	0.265973318328108	0.303345864661654	0.806666666666667	0.296918819188192	FALSE	LetrozoleAlone	0.000364697446281298	-1.25854384597434	0.378097959706811
1343	001-103	Fibroblasts	Cancer cells	0	CCL2_CCR10	Response	A	0.255269574210384	2.06809052250544	1.17934143110942	0.806666666666667	0.296918819188192	FALSE	LetrozoleAlone	0.00795312562409521	-0.969191440631474	0.534102647967114
1344	001-103	Fibroblasts	Cancer cells	0	CCL2_CCR2	Response	A	0.0271086240015881	0.108434496006352	0.123670886075949	0	0	FALSE	LetrozoleAlone	7.34961956608175e-05	-1.33279890316872	0.332469878568527
1345	001-103	Fibroblasts	Cancer cells	0	CCL2_CCR5	Response	A	0.106736873598439	2.84755887941664	1.08255872666899	0.806666666666667	0.296918819188192	FALSE	LetrozoleAlone	0.000230981326819066	-1.17205470731448	0.46389467996265
1346	001-103	Fibroblasts	Cancer cells	0	CCL28_CCR10	Response	A	0.0829582472324723	0.336047030665201	1.17934143110942	5.90014299990483	1.9459594095941	FALSE	LetrozoleAlone	0.000299114883086367	-1.12070259159756	0.393927565421687
1347	001-103	Fibroblasts	Cancer cells	0	CCL5_CCR1	Response	A	0.0819530549447882	0.327812219779153	0.303345864661654	17.9335338345865	6.6009963099631	FALSE	LetrozoleAlone	0.000261790879300778	-1.30907128278132	0.45059918380657
1348	001-103	Fibroblasts	Cancer cells	0	CCL5_CCR5	Response	A	0.131553238823104	3.50961744238522	1.08255872666899	86.4233080118017	15.6991143911439	FALSE	LetrozoleAlone	0.000454372162496963	-1.26791219437515	0.54627320290219
1349	001-103	Fibroblasts	Cancer cells	0	CCL5_CXCR3	Response	A	0.191420114235158	3.47910537851021	1.60972069620253	68.4897741772152	9.09811808118081	FALSE	LetrozoleAlone	0.000430655105991422	-1.22094968156609	0.612976804913241
1350	001-103	Fibroblasts	Cancer cells	0	CCL5_SDC1	Response	A	4.23760930776394	229.788010649065	35.4396198867462	154.392538781032	16.1066789667897	FALSE	LetrozoleAlone	0.00661078662874646	-0.889304216187583	1.52458431248846
1351	001-103	Fibroblasts	Cancer cells	0	CCL5_SDC4	Response	A	45.1731534942913	2079.69296102044	160.37287544185	154.392538781032	16.1066789667897	FALSE	LetrozoleAlone	0.163556197859322	0.360647486220652	2.90395769531683
1352	001-103	Fibroblasts	Cancer cells	0	CCL8_CCR1	Response	A	0.0205220193588214	0.0205220193588214	0.303345864661654	0	0	FALSE	LetrozoleAlone	0.00037528515557417	-1.25357900696381	0.236254949422277
1353	001-103	Fibroblasts	Cancer cells	0	CCL8_CCR2	Response	A	0.00836660925311785	0.00836660925311785	0.123670886075949	0	0	FALSE	LetrozoleAlone	9.12720006707639e-05	-1.34857744104901	0.23755191698188
1354	001-103	Fibroblasts	Cancer cells	0	CCL8_CCR5	Response	A	0.0329424951353211	0.219712484004439	1.08255872666899	0	0	FALSE	LetrozoleAlone	0.000409708320441729	-1.22309865778883	0.321714796968738
1355	001-103	Fibroblasts	Cancer cells	0	CD24_SELP	Response	A	0.00850092958860759	0.0255027887658228	0.0966930379746835	66.5393829113924	19.3970894833948	FALSE	LetrozoleAlone	3.45714123258358e-06	-1.37496079108015	0.28171781716787
1356	001-103	Fibroblasts	Cancer cells	0	CD34_SELL	Response	A	0.13162678189532	259.79138057497	30.4879187328289	16.9039608118397	5.73918819188192	FALSE	LetrozoleAlone	0.000402589064978433	-1.39354400664879	0.546878540724637
1357	001-103	Fibroblasts	Cancer cells	0	CDH1_EGFR	Response	A	1.75826257656711	489.584351568641	73.769274205039	18079.6471372734	1589.76212177122	FALSE	LetrozoleAlone	0.000256819113498362	-1.4887201234803	1.11926182743644
1358	001-103	Fibroblasts	Cancer cells	0	CDH1_IGF1R	Response	A	100.16403653171	6972.90728757117	565.739576436359	28952.9279706068	1601.00635608856	FALSE	LetrozoleAlone	0.00667548912527635	-0.4438639911937	2.19212266219699
1359	001-103	Fibroblasts	Cancer cells	0	CDH1_ITGAE	Response	A	2.20505057008867	431.919439002546	56.9454180871086	17950.2019706068	1580.8042204797	FALSE	LetrozoleAlone	0.000216509966109428	-1.26495403986191	1.19786579417093
1360	001-103	Fibroblasts	Cancer cells	0	CDH1_ITGB7	Response	A	0.115394427915258	1.55363345145364	0.819340816439834	4172.3121988119	1378.83785055351	FALSE	LetrozoleAlone	3.03551764593082e-05	-1.3561248374453	0.558206282899608
1361	001-103	Fibroblasts	Cancer cells	0	CDH1_PTPRF	Response	A	39.5526146742608	3946.95078756614	297.358048708935	28768.0579706068	1600.92108394834	FALSE	LetrozoleAlone	0.00410673474863389	-0.443456687480308	2.06343460704841
1362	001-103	Fibroblasts	Cancer cells	0	CDH1_PTPRM	Response	A	61.2894153581446	5011.6182541813	377.568686600316	29410.0279706068	1601.21719557196	FALSE	LetrozoleAlone	0.00229820608537742	-0.797532500116736	1.94741716788369
1363	001-103	Fibroblasts	Cancer cells	0	CFH_ITGAM	Response	A	1.71628995389231	3018.66427802201	43.089669370499	24.9437126042955	7.88335793357934	FALSE	LetrozoleAlone	0.00175598517315879	-1.38021878662569	1.15062609189547
1364	001-103	Fibroblasts	Cancer cells	0	CFH_SELL	Response	A	0.827529316823175	2135.84352199829	30.4879187328289	24.9437126042955	7.88335793357934	FALSE	LetrozoleAlone	0.00163946312643425	-1.34139998676323	0.950897923642198
1365	001-103	Fibroblasts	Cancer cells	0	CHAD_ITGA2	Response	A	14.7982664101968	256.64458192919	157.107448023606	49.0677814926557	3.05015221402214	FALSE	LetrozoleAlone	0.0305060019796101	-0.287230264065604	2.12183132452757
1366	001-103	Fibroblasts	Cancer cells	0	CHAD_ITGB1	Response	A	9.81657068699601	236.572703831995	144.820254889869	49.0677814926557	3.05015221402214	FALSE	LetrozoleAlone	0.00565706789472875	-1.17792688355056	1.69415797636963
1367	001-103	Fibroblasts	Cancer cells	0	COL18A1_GPC1	Response	A	2.39457014331671	320.103440388476	12.5774556636845	3693.34991499762	461.957629151291	FALSE	LetrozoleAlone	0.000970549127941847	-1.52683250819113	1.24029141484882
1368	001-103	Fibroblasts	Cancer cells	0	COL18A1_ITGA5	Response	A	0.74222493821012	156.839192947187	6.16250170016082	3943.80705785476	465.288957564576	FALSE	LetrozoleAlone	0.000274066138246372	-1.99293534631056	0.934403593546776
1369	001-103	Fibroblasts	Cancer cells	0	COL18A1_ITGB1	Response	A	23.365883535613	10135.8353737307	144.820254889869	6301.85848642619	478.381798892989	FALSE	LetrozoleAlone	0.00851347874204312	-1.29403475039078	1.84886332827904
1370	001-103	Fibroblasts	Cancer cells	0	COL18A1_KDR	Response	A	5.3915824756194	97.0484845611492	15.2528571428571	661.062857142857	2.13442804428044	FALSE	LetrozoleAlone	0.00305642698190242	-0.685996814609297	1.52382379467923
1371	001-103	Fibroblasts	Cancer cells	0	COL1A1_CD36	Response	A	26.4650200568177	2638.13823419567	5.88085282298573	2029.73398238888	274.297841328413	FALSE	LetrozoleAlone	0.000421496131649516	-0.855023035096927	1.72097018054499
1372	001-103	Fibroblasts	Cancer cells	0	COL1A1_CD44	Response	A	2722.46407479515	1599019.53331775	712.896573396433	29380.2768395317	303.219003690037	FALSE	LetrozoleAlone	0.0990069993225216	0.948205546748332	3.4457254830259
1373	001-103	Fibroblasts	Cancer cells	0	COL1A1_CD93	Response	A	6.19651490495649	313.952157741337	1.04977806462358	583.840702388884	190.932223247232	FALSE	LetrozoleAlone	0.000361810825021547	-0.925741377571915	1.49032524163363
1374	001-103	Fibroblasts	Cancer cells	0	COL1A1_DDR1	Response	A	592.457552915457	185052.521474233	112.503579146654	12456.8768395317	295.413007380074	FALSE	LetrozoleAlone	0.227400458342073	1.15006702039643	3.94358048907256
1375	001-103	Fibroblasts	Cancer cells	0	COL1A1_DDR2	Response	A	194.332589068171	95547.7466131334	79.8719853052574	6178.78683953174	289.621411439114	FALSE	LetrozoleAlone	0.0163853772497148	0.0553209292390489	2.59974887209216
1376	001-103	Fibroblasts	Cancer cells	0	COL1A1_ITGA11	Response	A	6.27256821599668	337.70844868169	1.12921320310269	583.840702388884	190.932223247232	FALSE	LetrozoleAlone	0.000390876095683973	-1.13981043913596	1.42808115875871
1377	001-103	Fibroblasts	Cancer cells	0	COL1A1_ITGA2	Response	A	573.100563514325	258419.595355736	157.107448023606	6178.78683953174	289.621411439114	FALSE	LetrozoleAlone	0.130147316416155	0.836949140600868	3.47651261000344
1378	001-103	Fibroblasts	Cancer cells	0	COL1A1_ITGA5	Response	A	12.0762786838469	3685.9804391967	6.16250170016082	3651.75398238888	284.02397601476	FALSE	LetrozoleAlone	0.000634929850213517	-1.02056989694511	1.63088876601624
1379	001-103	Fibroblasts	Cancer cells	0	COL1A1_ITGB1	Response	A	380.171706370895	238208.895496357	144.820254889869	6178.78683953174	289.621411439114	FALSE	LetrozoleAlone	0.0158732412234197	0.224736441794641	2.77876958165255
1380	001-103	Fibroblasts	Cancer cells	0	COL4A1_CD93	Response	A	0.417187620825323	13.0075055960464	1.04977806462358	27.1632270549792	9.0249446494465	FALSE	LetrozoleAlone	0.000209358236974791	-1.69962161108561	0.81206796428232
1381	001-103	Fibroblasts	Cancer cells	0	COL4A1_ITGA1	Response	A	2.51046933676937	299.760149228005	9.67692466427998	27.1632270549792	9.0249446494465	FALSE	LetrozoleAlone	0.00110964874999067	-1.96119921275657	1.18747885204375
1382	001-103	Fibroblasts	Cancer cells	0	COL4A1_ITGAV	Response	A	49.7488616025828	19173.2971477976	193.423968027983	7164.96894134069	12.8567527675277	FALSE	LetrozoleAlone	0.0277043033737591	-1.05073045864936	2.0370557380949
1383	001-103	Fibroblasts	Cancer cells	0	COL4A1_ITGB1	Response	A	25.5955052345816	9869.34940498072	144.820254889869	222.088941340694	9.65431734317343	FALSE	LetrozoleAlone	0.0161210601055976	-1.44649260343918	1.82328811414833
1384	001-103	Fibroblasts	Cancer cells	0	COL4A1_ITGB8	Response	A	7.75623816905762	6046.65167380336	108.444095256436	222.088941340694	9.65431734317343	FALSE	LetrozoleAlone	0.00833138282786183	-1.50476555269274	1.5361891648019
1385	001-103	Fibroblasts	Cancer cells	0	COL5A3_SDC3	Response	A	7.55338473295491	1476.94836959614	51.1960972508194	6.7246210462866	2.17690036900369	FALSE	LetrozoleAlone	0.0361388821553394	-0.583160395665018	1.83325869760215
1386	001-103	Fibroblasts	Cancer cells	0	CSF1_CSF1R	Response	A	0.463055489760979	22.0301610311816	6.08696732499864	402.02480750928	146.925608856089	FALSE	LetrozoleAlone	0.000619885722293872	-1.41172491194181	0.805022479683701
1387	001-103	Fibroblasts	Cancer cells	0	CX3CL1_CX3CR1	Response	A	0.212170673355251	5.40413672896888	5.17215325016534	195.351842911661	14.9905073800738	FALSE	LetrozoleAlone	0.000359898456792264	-1.18706223351034	0.62867414521449
1388	001-103	Fibroblasts	Cancer cells	0	CXCL10_CXCR3	Response	A	0.239669362700893	1.08901169055362	1.60972069620253	0.0897626582278481	0.0261669741697417	FALSE	LetrozoleAlone	0.00118540044146966	-1.11593839780586	0.643380997645878
1389	001-103	Fibroblasts	Cancer cells	0	CXCL10_SDC4	Response	A	56.5594736604637	650.974805564286	160.37287544185	0.772582207100029	0.2775	FALSE	LetrozoleAlone	0.372486750888865	0.535654207116493	3.11767974994998
1390	001-103	Fibroblasts	Cancer cells	0	CXCL12_CXCR3	Response	A	0.47488906092499	40.9982941977714	1.60972069620253	17.4213765822785	5.07855627306273	FALSE	LetrozoleAlone	0.00271717848369575	-1.13494864596753	0.800309635683654
1391	001-103	Fibroblasts	Cancer cells	0	CXCL12_CXCR4	Response	A	5.79535948242377	1770.79816120482	19.864871416624	40.8449480108499	13.700332103321	FALSE	LetrozoleAlone	0.0105265239544076	-0.610488502027717	1.66820591966754
1392	001-103	Fibroblasts	Cancer cells	0	CXCL9_CXCR3	Response	A	0.173504147148143	1.57673924171668	1.60972069620253	0.301392405063291	0.087859778597786	FALSE	LetrozoleAlone	0.00134781212336735	-1.23641464639413	0.582564040601617
1393	001-103	Fibroblasts	Cancer cells	0	DKK2_KREMEN2	Response	A	4.98215881032498	186.852613661874	4.91287921026194	1599.6727155325	342.611623616236	FALSE	LetrozoleAlone	0.0423512876163692	-0.0391206470607432	1.89012544442917
1394	001-103	Fibroblasts	Cancer cells	0	DKK2_LRP6	Response	A	84.6670157225709	23462.1112792596	142.358007951301	6212.59304520283	360.927398523985	FALSE	LetrozoleAlone	0.0737771220633751	0.194965339840227	2.75043175332796
1395	001-103	Fibroblasts	Cancer cells	0	DLL1_NOTCH1	Response	A	1.45773653832327	23.6086041770545	30.7391515508796	124.00082944069	9.80605627306273	FALSE	LetrozoleAlone	0.00178858000904425	-1.55949862747134	1.10592476836175
1396	001-103	Fibroblasts	Cancer cells	0	DLL1_NOTCH2	Response	A	10.3439646568312	233.067823908191	151.730850054039	246.73082944069	9.9192758302583	FALSE	LetrozoleAlone	0.00947853757377983	-1.11189576854834	1.72251946949308
1397	001-103	Fibroblasts	Cancer cells	0	DLL1_NOTCH3	Response	A	0.601104650876968	19.1910673571011	29.1519415578503	65.7544008692618	9.42992619926199	FALSE	LetrozoleAlone	0.000151086931983041	-1.6419319932861	0.880331968393051
1398	001-103	Fibroblasts	Cancer cells	0	EDA_EDA2R	Response	A	0.394161607368588	108.367718612177	7.54511223998816	1261.22979327274	376.067827490775	FALSE	LetrozoleAlone	0.00155005098133496	-1.6640899140363	0.757501543631418
1399	001-103	Fibroblasts	Cancer cells	0	EDA_EDAR	Response	A	0.0617937374349904	1.41833294260732	0.148127339710035	1028.39122184417	375.316042435424	FALSE	LetrozoleAlone	0.000191040897557496	-1.26486131904865	0.458672086466788
1400	001-103	Fibroblasts	Cancer cells	0	EDN2_EDNRA	Response	A	0.0579048123107797	6.16255738774711	20.0057266319808	30.7643033215951	9.02476014760148	FALSE	LetrozoleAlone	0.000141358214775214	-1.68364825006405	0.463458606494572
1401	001-103	Fibroblasts	Cancer cells	0	EDN2_EDNRB	Response	A	0.0162379168052687	22.3108123935823	72.4283743906179	30.7643033215951	9.02476014760148	FALSE	LetrozoleAlone	8.42439858268566e-05	-1.31173708756431	0.270515035228595
1402	001-103	Fibroblasts	Cancer cells	0	EFNA5_EPHA2	Response	A	0.395203012036713	869.160922898528	14.0093860838806	32921.3154709162	2613.20522601476	FALSE	LetrozoleAlone	9.06843397041021e-05	-1.62578122576719	0.811566942343947
1403	001-103	Fibroblasts	Cancer cells	0	EFNA5_EPHA3	Response	A	0.388605081847653	14.1679083738001	0.34254364154056	8265.55832805907	2533.59715405904	FALSE	LetrozoleAlone	4.42735283104147e-05	-1.61048483711592	0.825445412156934
1404	001-103	Fibroblasts	Cancer cells	0	EFNA5_EPHA4	Response	A	2.35795999913245	1676.69376625936	16.2152598192951	44810.1636480591	2889.78387915129	FALSE	LetrozoleAlone	0.000221311013514628	-1.71403001672842	1.17177174216566
1405	001-103	Fibroblasts	Cancer cells	0	EFNA5_EPHA5	Response	A	19.6704882240696	675.503752092057	16.3319460439072	8265.55832805907	2533.59715405904	FALSE	LetrozoleAlone	0.00578757632676486	0.0471699533803126	2.24834833933429
1406	001-103	Fibroblasts	Cancer cells	0	EFNA5_EPHA6	Response	A	9.98132520026464	3141.1877673294	30.3783414797754	32136.8325052019	2837.81055350554	FALSE	LetrozoleAlone	0.00115317808431402	-0.777766835012146	1.65545232973885
1407	001-103	Fibroblasts	Cancer cells	0	EFNA5_EPHA7	Response	A	0.29148570314136	1570.95549406967	25.3211131071349	12626.6283280591	2537.62028136531	FALSE	LetrozoleAlone	0.00012338429843964	-1.26883855442273	0.725284571984511
1408	001-103	Fibroblasts	Cancer cells	0	EFNA5_EPHA8	Response	A	0.469621877287599	19.1492594337916	0.462979918149805	8265.55832805907	2533.59715405904	FALSE	LetrozoleAlone	0.00074846930675478	-0.625577318122597	0.756620074061935
1409	001-103	Fibroblasts	Cancer cells	0	EFNA5_EPHB1	Response	A	21.7171707205428	11465.4652451391	61.6012236701458	77942.8142890847	2931.15751845018	FALSE	LetrozoleAlone	0.00358881512516315	-0.779192150610311	1.81535729424075
1410	001-103	Fibroblasts	Cancer cells	0	EFNA5_EPHB2	Response	A	4.61848489036854	4244.87452252165	34.2100550639785	34392.7975052019	2839.89170202952	FALSE	LetrozoleAlone	0.000742434806614171	-1.30708903274512	1.35812569215481
1411	001-103	Fibroblasts	Cancer cells	0	EFNA5_EPHB6	Response	A	8.54906961658903	1719.86272227203	16.6327456190037	27176.7269557514	2804.38448800738	FALSE	LetrozoleAlone	0.00359343410598425	-0.644638375664977	1.65916848647273
1412	001-103	Fibroblasts	Cancer cells	0	EFNB1_EPHB1	Response	A	3.62471694580706	201.436853816834	61.6012236701458	242.386825779639	59.3716789667897	FALSE	LetrozoleAlone	0.0110315560701813	-1.0739532516891	1.46357121090773
1413	001-103	Fibroblasts	Cancer cells	0	EFNB1_EPHB2	Response	A	0.770850893124731	74.578235630387	34.2100550639785	242.386825779639	59.3716789667897	FALSE	LetrozoleAlone	0.000663461247717071	-1.55089530691375	0.92414644455527
1414	001-103	Fibroblasts	Cancer cells	0	EFNB1_EPHB3	Response	A	14.5658593936055	811.596737781741	203.067548799202	401.056825779639	59.5180535055351	FALSE	LetrozoleAlone	0.0236214481713516	0.287415545685048	2.73839684463368
1415	001-103	Fibroblasts	Cancer cells	0	EFNB1_EPHB4	Response	A	8.41097319134638	357.793101943494	89.5224990523157	320.626825779639	59.4438560885609	FALSE	LetrozoleAlone	0.0140781066200006	-0.445486142590471	1.98700016837395
1416	001-103	Fibroblasts	Cancer cells	0	EFNB1_EPHB6	Response	A	1.42688741129719	30.2162824067006	16.6327456190037	190.532540065353	59.0368265682657	FALSE	LetrozoleAlone	0.00614850080970206	-0.837999074273771	1.13870895643115
1417	001-103	Fibroblasts	Cancer cells	0	EFNB1_ERBB2	Response	A	14.8379456132471	561.11984813715	140.396365386124	242.386825779639	59.3716789667897	FALSE	LetrozoleAlone	0.0376644250291711	-0.221255311888288	2.27670202670223
1418	001-103	Fibroblasts	Cancer cells	0	EFNB2_EPHA3	Response	A	0.100086637601329	1.34436687316905	0.34254364154056	12.4181542860315	4.34329335793358	FALSE	LetrozoleAlone	0.000188092958319378	-1.56103828403013	0.544454010395406
1419	001-103	Fibroblasts	Cancer cells	0	EFNB2_EPHA4	Response	A	0.607301085177571	159.09840015457	16.2152598192951	289.748154286032	5.2387315498155	FALSE	LetrozoleAlone	0.000548780333731162	-1.89108339671269	0.8890950439986
1420	001-103	Fibroblasts	Cancer cells	0	EFNB2_EPHA6	Response	A	2.57072623278647	298.061553292557	30.3783414797754	12.4181542860315	4.34329335793358	FALSE	LetrozoleAlone	0.00452225157706311	-0.983736519669577	1.32272640831306
1421	001-103	Fibroblasts	Cancer cells	0	EFNB2_EPHB1	Response	A	5.59333548933177	1087.93699495826	61.6012236701458	388.437385055262	5.83050276752768	FALSE	LetrozoleAlone	0.00900167650790257	-1.03309257400296	1.54392647901093
1422	001-103	Fibroblasts	Cancer cells	0	EFNB2_EPHB2	Response	A	1.1895074076019	402.788367786907	34.2100550639785	871.528154286032	5.13583025830258	FALSE	LetrozoleAlone	0.0022384683600223	-1.56554754576463	1.04671580155789
1423	001-103	Fibroblasts	Cancer cells	0	EFNB2_EPHB3	Response	A	22.4767173539202	4383.33948971956	203.067548799202	388.437385055262	5.83050276752768	FALSE	LetrozoleAlone	0.104996338922896	0.2473685545299	2.72445523333986
1424	001-103	Fibroblasts	Cancer cells	0	EFNB2_EPHB4	Response	A	12.9790534141973	1932.39888714281	89.5224990523157	1247.54738505526	6.62303966789668	FALSE	LetrozoleAlone	0.030786056705724	-0.470400442600203	2.01497735049231
1425	001-103	Fibroblasts	Cancer cells	0	EFNB2_EPHB6	Response	A	2.20184365185301	163.194623314797	16.6327456190037	111.107385055262	4.93506457564576	FALSE	LetrozoleAlone	0.00959544196577414	-0.828911322019171	1.28343155024794
1426	001-103	Fibroblasts	Cancer cells	0	EFNB2_GRM1	Response	A	0.694197664064261	22.4480044280478	3.81315613347715	12.4181542860315	4.34329335793358	FALSE	LetrozoleAlone	0.00596610790887456	-0.856377767537355	0.873193009602417
1427	001-103	Fibroblasts	Cancer cells	0	EFNB2_GRM5	Response	A	0.0812278881404573	1.26143727658158	0.32141324434504	12.4181542860315	4.34329335793358	FALSE	LetrozoleAlone	0.000185889132100714	-1.42525148629652	0.464233649619461
1428	001-103	Fibroblasts	Cancer cells	0	F13A1_ITGA4	Response	A	0.510470233761133	22.222337497328	9.42398062981822	65.6727746645094	10.5815590405904	FALSE	LetrozoleAlone	8.09823541138907e-05	-1.72194563943253	0.86638832250906
1429	001-103	Fibroblasts	Cancer cells	0	F13A1_ITGA9	Response	A	2.17354045668792	81.3855092721319	27.6109734368199	65.6727746645094	10.5815590405904	FALSE	LetrozoleAlone	0.000699023126667445	-1.80567925464525	1.17804318289177
1430	001-103	Fibroblasts	Cancer cells	0	F13A1_ITGB1	Response	A	6.49473252263687	939.111925663305	144.820254889869	488.291543895279	11.8683763837638	FALSE	LetrozoleAlone	0.00233569041652509	-1.83291124344043	1.44389554979455
1431	001-103	Fibroblasts	Cancer cells	0	F8_ASGR2	Response	A	0.0157665370889298	0.141898833800368	0.100651629072682	284.97969924812	104.895664206642	FALSE	LetrozoleAlone	7.78092430606139e-05	-1.26036914872746	0.265424140031425
1432	001-103	Fibroblasts	Cancer cells	0	F8_LDLR	Response	A	4.23176950350888	522.962893125265	52.9925498206638	1471.59452584848	189.709331180812	FALSE	LetrozoleAlone	0.00741625525948374	-1.33814730516959	1.43938757457504
1433	001-103	Fibroblasts	Cancer cells	0	F8_LRP1	Response	A	3.77338855829225	429.012839198021	43.4724615336331	1012.06293244189	186.638330258303	FALSE	LetrozoleAlone	0.00330286195724499	-1.47206934322086	1.34178115630524
1434	001-103	Fibroblasts	Cancer cells	0	FGF1_FGFR1	Response	A	15.4835086848392	2573.18946501881	140.35192826365	1136.21336569271	16.1358302583026	FALSE	LetrozoleAlone	0.0237486064500539	-1.03655796118203	1.83376909279622
1435	001-103	Fibroblasts	Cancer cells	0	FGF1_FGFR2	Response	A	31.1208979661429	3229.54438784429	190.83146452153	1136.21336569271	16.1358302583026	FALSE	LetrozoleAlone	0.0425225816018521	-0.19382682559721	2.32822812505185
1436	001-103	Fibroblasts	Cancer cells	0	FGF1_FGFR3	Response	A	0.0601134665249979	33.4033253132715	7.89511426244937	41.6876514069985	14.9280442804428	FALSE	LetrozoleAlone	0.000185530619880425	-1.50391360417485	0.38539172814465
1437	001-103	Fibroblasts	Cancer cells	0	FGF1_FGFR4	Response	A	12.9394947555868	2362.92295704154	152.316463576721	127.573365692713	15.2053505535055	FALSE	LetrozoleAlone	0.114692633731126	0.193115450762077	2.46827300178486
1438	001-103	Fibroblasts	Cancer cells	0	FGF1_NRP1	Response	A	3.70071707930697	610.997361628361	48.1378619131514	127.573365692713	15.2053505535055	FALSE	LetrozoleAlone	0.0020858903456759	-2.11491313936556	1.27634588935915
1439	001-103	Fibroblasts	Cancer cells	0	FGF10_FGFR2	Response	A	23.9010190078603	1550.19229129753	190.83146452153	10512.2229299822	2066.32430811808	FALSE	LetrozoleAlone	0.00289939807426186	-0.241110066710947	2.182169867702
1440	001-103	Fibroblasts	Cancer cells	0	FGF18_FGFR1	Response	A	4.46124696191552	92.6762944765273	140.35192826365	21.9407993161336	1.81442343173432	FALSE	LetrozoleAlone	0.0172107761217291	-1.47800526858992	1.4674933381041
1441	001-103	Fibroblasts	Cancer cells	0	FGF18_FGFR2	Response	A	8.96683137714659	116.315650589175	190.83146452153	21.9407993161336	1.81442343173432	FALSE	LetrozoleAlone	0.029509178922076	-0.567921491112665	1.88892411264625
1442	001-103	Fibroblasts	Cancer cells	0	FGF18_FGFR3	Response	A	0.0173204294558538	1.20305809397729	7.89511426244937	19.0537593161336	1.64796586715867	FALSE	LetrozoleAlone	0.000186291404224257	-1.33353114017096	0.195550355881514
1443	001-103	Fibroblasts	Cancer cells	0	FGF18_FGFR4	Response	A	3.72824292232978	85.1033111899232	152.316463576721	21.9407993161336	1.81442343173432	FALSE	LetrozoleAlone	0.0495067150244724	-0.221523915247673	1.73749336014512
1444	001-103	Fibroblasts	Cancer cells	0	FGF2_CD44	Response	A	108.400749168774	22039.059459281	712.896573396433	695.80318085562	18.9629335793358	FALSE	LetrozoleAlone	0.0329139759059705	-0.224269089035878	2.45573841019116
1445	001-103	Fibroblasts	Cancer cells	0	FGF2_FGFR1	Response	A	20.1132430279797	3760.42564934534	140.35192826365	695.80318085562	18.9629335793358	FALSE	LetrozoleAlone	0.0262643251103324	-0.7967189925666	1.9868466984768
1446	001-103	Fibroblasts	Cancer cells	0	FGF2_FGFR2	Response	A	40.4263785930439	4719.61420519035	190.83146452153	695.80318085562	18.9629335793358	FALSE	LetrozoleAlone	0.0136357336088099	0.0480160957634164	2.56063585930388
1447	001-103	Fibroblasts	Cancer cells	0	FGF2_FGFR3	Response	A	0.0780880345716139	48.8151855854634	7.89511426244937	50.6574665699058	18.1149077490775	FALSE	LetrozoleAlone	0.000374441812409854	-1.52454947694521	0.399963217126975
1448	001-103	Fibroblasts	Cancer cells	0	FGF2_FGFR4	Response	A	16.8085417831178	3453.14490669305	152.316463576721	160.30318085562	18.4689298892989	FALSE	LetrozoleAlone	0.176276902168202	0.41468072357057	2.79073174805815
1449	001-103	Fibroblasts	Cancer cells	0	FGF2_FGFRL1	Response	A	2.36787741527063	85.7441288916381	10.4008571331017	160.30318085562	18.4689298892989	FALSE	LetrozoleAlone	0.00549897143533129	-0.993689113053611	1.32823264592186
1450	001-103	Fibroblasts	Cancer cells	0	FGF2_NRP1	Response	A	4.80727098159466	892.903605266712	48.1378619131514	695.80318085562	18.9629335793358	FALSE	LetrozoleAlone	0.00220386138575742	-1.95116531560847	1.34832443001293
1451	001-103	Fibroblasts	Cancer cells	0	FGF2_SDC1	Response	A	3.59191959326768	438.243593275897	35.4396198867462	160.30318085562	18.4689298892989	FALSE	LetrozoleAlone	0.00568776739833824	-1.17240968463403	1.45307224160224
1452	001-103	Fibroblasts	Cancer cells	0	FGF2_SDC2	Response	A	0.584131064267749	140.22366917951	17.0092852848101	160.30318085562	18.4689298892989	FALSE	LetrozoleAlone	0.000541994636413806	-2.09497250019383	0.88051029437535
1453	001-103	Fibroblasts	Cancer cells	0	FGF2_SDC3	Response	A	6.71527699375782	738.601466608115	51.1960972508194	50.6574665699058	18.1149077490775	FALSE	LetrozoleAlone	0.0207453621121178	-0.68506402519712	1.77452200333866
1454	001-103	Fibroblasts	Cancer cells	0	FGF2_SDC4	Response	A	38.2900648317322	3966.31710059106	160.37287544185	695.80318085562	18.9629335793358	FALSE	LetrozoleAlone	0.134073689254999	0.160774811122427	2.69670676717002
1455	001-103	Fibroblasts	Cancer cells	0	FGF23_FGFR1	Response	A	3.833706865293	79.6400085934778	140.35192826365	0.276754266996605	0.0945710332103321	FALSE	LetrozoleAlone	0.0590668624925009	-1.28053043734913	1.51451525799851
1456	001-103	Fibroblasts	Cancer cells	0	FGF23_FGFR2	Response	A	7.70551446802925	99.9541410756773	190.83146452153	0.276754266996605	0.0945710332103321	FALSE	LetrozoleAlone	0.122593801040316	-0.30503388047519	2.06441638487691
1457	001-103	Fibroblasts	Cancer cells	0	FGF23_FGFR3	Response	A	0.0148840559335947	1.03383025275219	7.89511426244937	0.276754266996605	0.0945710332103321	FALSE	LetrozoleAlone	0.0004043826063237	-1.21309301742731	0.157661548905192
1458	001-103	Fibroblasts	Cancer cells	0	FGF23_FGFR4	Response	A	3.20381064057453	73.1322769515295	152.316463576721	0.276754266996605	0.0945710332103321	FALSE	LetrozoleAlone	0.129377177216334	0.0578983343280237	1.7475724963602
1459	001-103	Fibroblasts	Cancer cells	0	FGF7_FGFR1	Response	A	93.7379555091282	27261.88668678	140.35192826365	443.98907506107	31.0956273062731	FALSE	LetrozoleAlone	0.108865977084604	0.200464817038247	2.74825989312091
1460	001-103	Fibroblasts	Cancer cells	0	FGF7_FGFR2	Response	A	188.407512039621	34215.6978132558	190.83146452153	443.98907506107	31.0956273062731	FALSE	LetrozoleAlone	0.248868239228242	0.981536688923962	3.73530125200612
1461	001-103	Fibroblasts	Cancer cells	0	FGF7_FGFR3	Response	A	0.363930008715479	353.894527407215	7.89511426244937	90.9790750610704	30.7699723247232	FALSE	LetrozoleAlone	0.00198991452900933	-1.32675207096064	0.703089412414184
1462	001-103	Fibroblasts	Cancer cells	0	FGF7_FGFR4	Response	A	78.3363647347864	25034.1993002006	152.316463576721	90.9790750610704	30.7699723247232	FALSE	LetrozoleAlone	0.413715664376142	1.31778398652561	4.69760698263417
1463	001-103	Fibroblasts	Cancer cells	0	FGF7_NRP1	Response	A	22.4043309557875	6473.26637430957	48.1378619131514	90.9790750610704	30.7699723247232	FALSE	LetrozoleAlone	0.00162446689797507	-1.0713762898682	1.7821790606446
1464	001-103	Fibroblasts	Cancer cells	0	FGF9_FGFR1	Response	A	7.25134937988792	150.636850239317	140.35192826365	0.465522151898734	0.135705719557196	FALSE	LetrozoleAlone	0.00600558743050182	-0.927375754794669	1.72643547855512
1465	001-103	Fibroblasts	Cancer cells	0	FGF9_FGFR2	Response	A	14.5747652396973	189.060464029753	190.83146452153	0.465522151898734	0.135705719557196	FALSE	LetrozoleAlone	0.0123066420384423	-0.0467039993129886	2.35456661065784
1466	001-103	Fibroblasts	Cancer cells	0	FGF9_FGFR3	Response	A	0.0281527757746392	1.95546102652557	7.89511426244937	0.465522151898734	0.135705719557196	FALSE	LetrozoleAlone	0.000445422038353073	-1.24805549109778	0.199523293045835
1467	001-103	Fibroblasts	Cancer cells	0	FGF9_FGFR4	Response	A	6.05991827704148	138.327657735964	152.316463576721	0.465522151898734	0.135705719557196	FALSE	LetrozoleAlone	0.11489185843003	0.221464664234376	2.19141216494145
1468	001-103	Fibroblasts	Cancer cells	0	FN1_CD44	Response	A	490.050125756916	276757.103781876	712.896573396433	1398.61827012029	298.258994464945	FALSE	LetrozoleAlone	0.0342633752529493	0.0189908429533039	2.62571098481142
1469	001-103	Fibroblasts	Cancer cells	0	FN1_ITGA2	Response	A	103.159489163392	44727.0701082334	157.107448023606	1398.61827012029	298.258994464945	FALSE	LetrozoleAlone	0.0416858492236145	-0.0648295956251027	2.47588135011519
1470	001-103	Fibroblasts	Cancer cells	0	FN1_ITGA2B	Response	A	7.02955571744054	902.980643725382	8.72242931561499	1059.5028855049	296.225553505535	FALSE	LetrozoleAlone	0.00752741773830781	-0.559318864977278	1.70685350145131
1471	001-103	Fibroblasts	Cancer cells	0	FN1_ITGA3	Response	A	56.1076594007137	14272.2997396381	68.9323334422015	1398.61827012029	298.258994464945	FALSE	LetrozoleAlone	0.0142988142863189	-0.411845344149627	2.20419416557331
1472	001-103	Fibroblasts	Cancer cells	0	FN1_ITGA4	Response	A	5.37857578686685	975.608031621956	9.42398062981822	1059.5028855049	296.225553505535	FALSE	LetrozoleAlone	0.000828225652910753	-1.34446766380963	1.36809955739162
1473	001-103	Fibroblasts	Cancer cells	0	FN1_ITGA5	Response	A	2.17375940512275	637.966735048014	6.16250170016082	1398.61827012029	298.258994464945	FALSE	LetrozoleAlone	0.000293586113756519	-1.76438657873664	1.16491300009833
1474	001-103	Fibroblasts	Cancer cells	0	FN1_ITGA8	Response	A	0.968224360694656	50.1328481100092	0.968526240442879	850.278885504901	284.162361623616	FALSE	LetrozoleAlone	0.000177353984936469	-1.5660171356504	0.993476410598971
1475	001-103	Fibroblasts	Cancer cells	0	FN1_ITGA9	Response	A	22.9015352883193	3572.99750816412	27.6109734368199	1059.5028855049	296.225553505535	FALSE	LetrozoleAlone	0.00562262739506678	-1.06222001951187	1.77652649397979
1476	001-103	Fibroblasts	Cancer cells	0	FN1_ITGAV	Response	A	133.007943965725	80096.0800446503	193.423968027983	1398.61827012029	298.258994464945	FALSE	LetrozoleAlone	0.0160808624958176	-0.49766336405787	2.27429905535209
1477	001-103	Fibroblasts	Cancer cells	0	FN1_ITGB1	Response	A	68.4318277111873	41229.0173065388	144.820254889869	1398.61827012029	298.258994464945	FALSE	LetrozoleAlone	0.00739359686557411	-0.83094952716957	2.06328226542897
1478	001-103	Fibroblasts	Cancer cells	0	FN1_ITGB6	Response	A	570.76116694552	280972.149377604	723.754078121126	1398.61827012029	298.258994464945	FALSE	LetrozoleAlone	0.155123415836906	0.786799516364069	3.40868984284396
1479	001-103	Fibroblasts	Cancer cells	0	FN1_ITGB7	Response	A	0.882002635924961	42.410713293763	0.819340816439834	850.278885504901	284.162361623616	FALSE	LetrozoleAlone	0.000595672526462012	-1.50347874145241	0.970045187625931
1480	001-103	Fibroblasts	Cancer cells	0	FN1_ITGB8	Response	A	20.7369828884943	25259.771062522	108.444095256436	1398.61827012029	298.258994464945	FALSE	LetrozoleAlone	0.00682708152222853	-1.00083640883221	1.78586120981573
1481	001-103	Fibroblasts	Cancer cells	0	FN1_PLAUR	Response	A	13.8335941133249	17301.731325683	83.5638779051878	1398.61827012029	298.258994464945	FALSE	LetrozoleAlone	0.0026699659030862	-0.908009833049193	1.70414169330367
1482	001-103	Fibroblasts	Cancer cells	0	FN1_SDC2	Response	A	2.6406967082603	1760.86899876512	17.0092852848101	1059.5028855049	296.225553505535	FALSE	LetrozoleAlone	0.000156231984628259	-1.83599888935985	1.19593858179836
1483	001-103	Fibroblasts	Cancer cells	0	FN1_TNFRSF11B	Response	A	3.7052613317529	610.594840201805	5.89810022080518	1059.5028855049	296.225553505535	FALSE	LetrozoleAlone	0.00154855438649366	-1.01206542673511	1.37853679003048
1484	001-103	Fibroblasts	Cancer cells	0	FN1_TSHR	Response	A	6.09920713090732	368.556056531484	4.74680407865656	1059.5028855049	296.225553505535	FALSE	LetrozoleAlone	0.00268958644493869	-1.09552908166323	1.48733862187308
1485	001-103	Fibroblasts	Cancer cells	0	GAS6_AXL	Response	A	0.661170002361184	1059.89703079728	64.60152215983	3237.36672440595	106.44016605166	FALSE	LetrozoleAlone	0.000654114463358673	-1.9540817657479	0.907465463186458
1486	001-103	Fibroblasts	Cancer cells	0	GAS6_MERTK	Response	A	6.37974516851536	1562.97244818989	52.9246376000371	2259.19618286749	134.44565498155	FALSE	LetrozoleAlone	0.00699252771443003	-1.01718491997408	1.54932042636196
1487	001-103	Fibroblasts	Cancer cells	0	GAS6_TYRO3	Response	A	0.230450866449049	6.82941512593234	1.04064498667555	327.846724405952	101.649234317343	FALSE	LetrozoleAlone	0.000829863446105628	-1.44255455811254	0.61658474384017
1488	001-103	Fibroblasts	Cancer cells	0	GDF11_ACVR1B	Response	A	14.5195056871977	1825.92360948814	187.543402981206	46.8626183687066	12.4308579335793	FALSE	LetrozoleAlone	0.0551043313192127	-0.534270549590017	2.0854222479523
1489	001-103	Fibroblasts	Cancer cells	0	GDF11_ACVR2A	Response	A	5.52266484533993	549.407944987157	87.7808232558975	46.8626183687066	12.4308579335793	FALSE	LetrozoleAlone	0.0144025687098807	-1.40499840848024	1.52886826667426
1490	001-103	Fibroblasts	Cancer cells	0	GDF11_ACVR2B	Response	A	4.620992018152	653.833989057184	104.465336469549	46.8626183687066	12.4308579335793	FALSE	LetrozoleAlone	0.0204123571469618	-0.845333633628746	1.6214504527148
1491	001-103	Fibroblasts	Cancer cells	0	GDF6_BMPR1A	Response	A	23.1999670057127	449.664657859707	341.001793812143	0	0	FALSE	LetrozoleAlone	0.209904942561217	-0.256686006257307	2.38631934565841
1492	001-103	Fibroblasts	Cancer cells	0	GDF6_BMPR1B	Response	A	286.811207675622	891.661990909152	845.236369646467	0	0	FALSE	LetrozoleAlone	1.6170375309445	1.70575435066774	4.77993760318814
1493	001-103	Fibroblasts	Cancer cells	0	GDF6_BMPR2	Response	A	26.9077928016794	459.846431857956	326.927916033124	0	0	FALSE	LetrozoleAlone	0.140835112974375	-0.90387306311255	2.14345080366408
1494	001-103	Fibroblasts	Cancer cells	0	GDNF_GFRA1	Response	A	67.5053519485426	632.747424111819	331.864016071769	0.160110759493671	0.0466743542435424	FALSE	LetrozoleAlone	0.157155429004128	0.73109362868501	3.43696315543098
1495	001-103	Fibroblasts	Cancer cells	0	GDNF_GFRA2	Response	A	0.13978911140548	0.737800733020575	2.51525613924051	0.160110759493671	0.0466743542435424	FALSE	LetrozoleAlone	0.00113566102279858	-0.952587052642271	0.505610409246474
1496	001-103	Fibroblasts	Cancer cells	0	GDNF_RET	Response	A	4.23198568115386	146.798789188778	100.091132799091	0.160110759493671	0.0466743542435424	FALSE	LetrozoleAlone	0.0651211153369637	-0.0742183904922236	1.91696224562442
1497	001-103	Fibroblasts	Cancer cells	0	GHRL_GPR39	Response	A	19.3530457055961	305.707304042625	338.21528416959	137.685641499318	7.88332103321033	FALSE	LetrozoleAlone	0.0202514480783361	-0.159234394026938	2.27778759124404
1498	001-103	Fibroblasts	Cancer cells	0	GNAI2_ADORA1	Response	A	0.105632143218689	2.54989857947452	0.278570714761588	800.271245280924	268.332892066421	FALSE	LetrozoleAlone	0.000255711867076163	-1.51467464529525	0.500136979707411
1499	001-103	Fibroblasts	Cancer cells	0	GNAI2_ADRA2A	Response	A	0.35223977184189	63.8689222592836	3.48876842946583	1260.88412528092	294.89036900369	FALSE	LetrozoleAlone	0.00087308768402965	-1.32563942290273	0.72530140895743
1500	001-103	Fibroblasts	Cancer cells	0	GNAI2_C5AR1	Response	A	5.43037209764405	750.87812560568	32.8127020945157	1588.67912528092	295.192762915129	FALSE	LetrozoleAlone	0.00836725342844349	-0.986514720561786	1.5608043056341
1501	001-103	Fibroblasts	Cancer cells	0	GNAI2_CCR5	Response	A	0.171430691468923	14.8638109448807	1.08255872666899	1260.88412528092	294.89036900369	FALSE	LetrozoleAlone	0.000366798695049231	-1.38712273507451	0.607919775610175
1502	001-103	Fibroblasts	Cancer cells	0	GNAI2_CHRM1	Response	A	0.795958774904098	31.3997315845795	2.2869002820342	1260.88412528092	294.89036900369	FALSE	LetrozoleAlone	0.0105671990890467	-0.592055428808729	0.903575732807613
1503	001-103	Fibroblasts	Cancer cells	0	GNAI2_CNR1	Response	A	12.8699238718828	343.997934141285	25.0540031047027	1260.88412528092	294.89036900369	FALSE	LetrozoleAlone	0.0228536967840188	-0.246824248397314	2.01417638371375
1504	001-103	Fibroblasts	Cancer cells	0	GNAI2_DRD2	Response	A	11.7692012732098	4118.66594018082	81.8100070942515	6455.82712528092	304.912601476015	FALSE	LetrozoleAlone	0.0423769824670625	0.454616230177882	2.39576551496813
1505	001-103	Fibroblasts	Cancer cells	0	GNAI2_EDNRA	Response	A	0.39707574797765	274.683794187961	20.0057266319808	1415.80267385235	270.32030904059	FALSE	LetrozoleAlone	0.00019967826942045	-1.81097015165808	0.808349873877312
1506	001-103	Fibroblasts	Cancer cells	0	GNAI2_EGFR	Response	A	4.57027039643768	2363.36610913494	73.769274205039	2988.98712528092	301.714409594096	FALSE	LetrozoleAlone	0.00284581558968251	-1.41994262750036	1.37213516691524
1507	001-103	Fibroblasts	Cancer cells	0	GNAI2_F2R	Response	A	0.521649809332284	1018.22537721059	55.6194221607817	1260.88412528092	294.89036900369	FALSE	LetrozoleAlone	0.00050827774814476	-1.66590313906605	0.844812491337201
1508	001-103	Fibroblasts	Cancer cells	0	GNAI2_FPR1	Response	A	0.224354439457789	5.53766829897622	0.604977871894927	800.271245280924	268.332892066421	FALSE	LetrozoleAlone	0.000416018086858439	-1.25129222820616	0.647950061193615
1509	001-103	Fibroblasts	Cancer cells	0	GNAI2_IGF1R	Response	A	260.357432984983	33660.2522380155	565.739576436359	9883.82962528092	311.237329335793	FALSE	LetrozoleAlone	0.0705129305032536	0.0639651515031331	2.67110495331097
1510	001-103	Fibroblasts	Cancer cells	0	GNAI2_OPRM1	Response	A	0.944184834523978	22.8092660098124	2.49186127898861	800.271245280924	268.332892066421	FALSE	LetrozoleAlone	0.00282789087946008	-1.05642025561117	0.983551959941115
1511	001-103	Fibroblasts	Cancer cells	0	GNAI2_P2RY12	Response	A	0.408128665969285	10.1428704105744	1.10808589908315	800.271245280924	268.332892066421	FALSE	LetrozoleAlone	0.000491458304373853	-1.3973033880266	0.784919117754407
1512	001-103	Fibroblasts	Cancer cells	0	GNAI2_PTPRU	Response	A	2.62126368863128	1376.0075400833	60.1302980508867	1876.41555385235	296.87778597786	FALSE	LetrozoleAlone	0.00530040588673986	-1.16686920517389	1.31872652658197
1513	001-103	Fibroblasts	Cancer cells	0	GNAI2_TBXA2R	Response	A	0.312876076095349	7.3713065586013	0.805298749246534	800.271245280924	268.332892066421	FALSE	LetrozoleAlone	0.000397828351244019	-1.15075241164683	0.696091828816344
1514	001-103	Fibroblasts	Cancer cells	0	GNAI2_TSHR	Response	A	2.07418027897519	65.1748461117092	4.74680407865656	1260.88412528092	294.89036900369	FALSE	LetrozoleAlone	0.00334788976642435	-1.29845003323384	1.21271594938899
1515	001-103	Fibroblasts	Cancer cells	0	GNB3_TGFBR1	Response	A	7.0692039156882	536.053018604227	99.0786588176991	26.0906359189112	7.37540590405904	FALSE	LetrozoleAlone	0.019917108746271	-1.12678657151863	1.67860958465079
1516	001-103	Fibroblasts	Cancer cells	0	GNRH1_GNRHR	Response	A	0.115307900878642	1.06760822850093	1.10336583150915	21.4172765775198	7.25412822878229	FALSE	LetrozoleAlone	0.00177802020456816	-0.873175388701843	0.379997194411597
1517	001-103	Fibroblasts	Cancer cells	0	GPI_AMFR	Response	A	29.3698316001291	5254.72371813681	137.063630503431	9848.65337716824	866.856909594096	FALSE	LetrozoleAlone	0.0154645305744616	-0.430648545644655	2.19798196716081
1518	001-103	Fibroblasts	Cancer cells	0	GSTP1_TRAF2	Response	A	5.99469463443121	1193.49311993114	51.6508985585759	6657.65683391756	438.608570110701	FALSE	LetrozoleAlone	0.00745078930733667	-1.04029089741444	1.61914457001269
1519	001-103	Fibroblasts	Cancer cells	0	HAS2_CD44	Response	A	51.8820519434767	3516.06311586011	712.896573396433	1.6678806985819	0.549561808118081	FALSE	LetrozoleAlone	0.00288455020407137	-0.413757792611839	2.26633481205681
1520	001-103	Fibroblasts	Cancer cells	0	HAS2_HMMR	Response	A	0.0934879569320223	55.0179635154563	41.831712457568	1.6678806985819	0.549561808118081	FALSE	LetrozoleAlone	0.00113199719040413	-1.20921006989827	0.397745236550165
1521	001-103	Fibroblasts	Cancer cells	0	HGF_CD44	Response	A	110.652113139855	22496.7864104654	712.896573396433	127.576354511278	24.4540959409594	FALSE	LetrozoleAlone	0.0249988851427517	-0.0595855695855949	2.55159963021332
1522	001-103	Fibroblasts	Cancer cells	0	HGF_MET	Response	A	5.94291773087038	704.981737840503	47.871510183443	127.576354511278	24.4540959409594	FALSE	LetrozoleAlone	0.0136034637258883	-0.621610415208402	1.65038005554031
1523	001-103	Fibroblasts	Cancer cells	0	HGF_SDC1	Response	A	3.66651980056616	447.34542923205	35.4396198867462	127.576354511278	24.4540959409594	FALSE	LetrozoleAlone	0.013597898881062	-1.02630491124232	1.4975055312144
1524	001-103	Fibroblasts	Cancer cells	0	HGF_SDC2	Response	A	0.596262822051396	143.135960091743	17.0092852848101	127.576354511278	24.4540959409594	FALSE	LetrozoleAlone	0.00048084183642883	-1.94839852496795	0.879800269674021
1525	001-103	Fibroblasts	Cancer cells	0	HLA-A_ERBB2	Response	A	32.8562358679509	7455.05606818914	140.396365386124	30749.6560134571	1308.70616236162	FALSE	LetrozoleAlone	0.0121119995551811	-0.439177533859545	2.16526578456427
1526	001-103	Fibroblasts	Cancer cells	0	HLA-A_KIR3DL1	Response	A	0.687501017896679	8.25001221476015	1.70904	2652.68832	152.945590405904	FALSE	LetrozoleAlone	0.000790177725800415	-1.49874227804504	0.923214530990263
1527	001-103	Fibroblasts	Cancer cells	0	HLA-B_KIR3DL1	Response	A	0.523818198016605	8.38109116826568	1.70904	3907.50464	225.294317343173	FALSE	LetrozoleAlone	0.000439192691999983	-1.53997487238604	0.875480164627518
1528	001-103	Fibroblasts	Cancer cells	0	HLA-B_KLRD1	Response	A	3.84579574522103	1082.26565169671	36.7819108562546	27373.9069995015	2772.6689298893	FALSE	LetrozoleAlone	0.000899683986408762	-1.21038847426542	1.34258249785532
1529	001-103	Fibroblasts	Cancer cells	0	HLA-C_KIR2DL3	Response	A	0.0320346110767279	0.288311499690551	0.215363924050633	667.835174050633	194.682578413284	FALSE	LetrozoleAlone	2.31084495214375e-05	-1.1164091689686	0.42057954790431
1530	001-103	Fibroblasts	Cancer cells	0	HLA-E_KLRC1	Response	A	0.0270211649209055	0.324253979050866	0.119367088607595	955.515759493671	278.545184501845	FALSE	LetrozoleAlone	1.68442824787592e-05	-1.30331768783946	0.403298375854621
1531	001-103	Fibroblasts	Cancer cells	0	HLA-E_KLRC2	Response	A	0.033350837085731	0.784619705405498	0.144420386409061	1134.92688731322	344.583044280443	FALSE	LetrozoleAlone	4.49332288047488e-05	-1.37079929215308	0.423529005366641
1532	001-103	Fibroblasts	Cancer cells	0	HLA-E_KLRD1	Response	A	2.84038575929527	599.495946061431	36.7819108562546	3337.21445478575	388.282195571956	FALSE	LetrozoleAlone	0.00210459575078417	-1.25802764698054	1.28364093773315
1533	001-103	Fibroblasts	Cancer cells	0	HRAS_AGTR1	Response	A	64.4741646193252	172.762795536072	159.621961713803	95.7281764382475	12.5835516605166	FALSE	LetrozoleAlone	0.0679634482732994	0.721678515584378	3.41297224976552
1534	001-103	Fibroblasts	Cancer cells	0	HRAS_INSR	Response	A	58.5004064538975	1310.7033520951	484.402998080902	227.780557390628	12.7447832103321	FALSE	LetrozoleAlone	0.0122946105740699	-0.434924652778913	2.24035428406265
1535	001-103	Fibroblasts	Cancer cells	0	HRAS_TLR2	Response	A	0.873957755984603	15.5144254742103	17.2012245208591	86.6288907239618	12.5999169741697	FALSE	LetrozoleAlone	0.00111109791533188	-1.26768784143937	0.961262610435442
1536	001-103	Fibroblasts	Cancer cells	0	HRAS_TLR9	Response	A	0.0542218427413704	0.0542218427413705	0.300585443037975	11.2629272151899	3.28328874538745	FALSE	LetrozoleAlone	0.00139868983064075	-0.859478408640875	0.331864995959972
1537	001-103	Fibroblasts	Cancer cells	0	HSPG2_ITGA2	Response	A	54.7237929007597	19930.4334566695	157.107448023606	3948.69885671604	259.045848708487	FALSE	LetrozoleAlone	0.0508716606534902	-0.190338325592036	2.36699476933419
1538	001-103	Fibroblasts	Cancer cells	0	HSPG2_ITGB1	Response	A	36.3015481935558	18371.6971382971	144.820254889869	3579.30885671604	258.155770295203	FALSE	LetrozoleAlone	0.0175651591306287	-1.08490894457267	1.9471708202419
1539	001-103	Fibroblasts	Cancer cells	0	HSPG2_PTPRS	Response	A	50.7069358686585	17955.6097035375	155.694356914016	2757.78885671604	257.397910516605	FALSE	LetrozoleAlone	0.0317844853363181	-0.493958884333805	2.17245633318091
1540	001-103	Fibroblasts	Cancer cells	0	ICAM1_EGFR	Response	A	1.31767900353956	157.244924406263	73.769274205039	324.297202186088	12.5979381918819	FALSE	LetrozoleAlone	0.000733083423079964	-1.75095732077937	1.06303956554718
1541	001-103	Fibroblasts	Cancer cells	0	ICAM1_IL2RA	Response	A	0.177133928366427	16.4827495192932	10.8257144893295	247.683630757517	12.1032011070111	FALSE	LetrozoleAlone	0.000119738937430565	-1.42838038743138	0.621191601983402
1542	001-103	Fibroblasts	Cancer cells	0	ICAM1_ITGAL	Response	A	0.581090947491172	53.3371908936225	29.1928034418324	247.683630757517	12.1032011070111	FALSE	LetrozoleAlone	0.000379771137880042	-1.71112881930058	0.879074596442468
1543	001-103	Fibroblasts	Cancer cells	0	ICAM1_ITGAM	Response	A	0.169098498034113	52.4851253229078	43.089669370499	211.899564823451	11.5596448339483	FALSE	LetrozoleAlone	8.95786289208171e-05	-1.68936385306778	0.623120000759391
1544	001-103	Fibroblasts	Cancer cells	0	ICAM1_ITGAX	Response	A	0.0588721402214022	4.06049256863045	4.44482206306906	120.459907680594	7.70514298892989	FALSE	LetrozoleAlone	1.87563289946645e-05	-1.59625114590557	0.496583172376867
1545	001-103	Fibroblasts	Cancer cells	0	ICAM1_ITGB2	Response	A	0.298352794368551	138.865053232643	65.1466127005126	267.440279109165	12.2570064575646	FALSE	LetrozoleAlone	0.000158394392013415	-1.61858944185131	0.72588856979009
1546	001-103	Fibroblasts	Cancer cells	0	ICAM2_ITGAL	Response	A	0.290783127954776	8.89680308583373	29.1928034418324	14.8946601044969	0.322126383763838	FALSE	LetrozoleAlone	0.000777411837954567	-1.74552495526735	0.716506368927679
1547	001-103	Fibroblasts	Cancer cells	0	ICAM2_ITGAM	Response	A	0.084618406814126	8.75467599830139	43.089669370499	39.9161985660353	0.273676199261993	FALSE	LetrozoleAlone	0.000391795599281821	-1.68162356204312	0.467184611512821
1548	001-103	Fibroblasts	Cancer cells	0	ICAM2_ITGB2	Response	A	0.149298417321934	23.1631065194018	65.1466127005126	0.796198566035341	0.237587638376384	FALSE	LetrozoleAlone	0.000924539134755217	-1.63536300496034	0.555454553352955
1549	001-103	Fibroblasts	Cancer cells	0	ICAM3_ITGAD	Response	A	0.0541377130564689	18.0696932349283	39.9839706597718	10.7495550585324	3.60109778597786	FALSE	LetrozoleAlone	0.00025764032921016	-1.16552972139584	0.388700212204912
1550	001-103	Fibroblasts	Cancer cells	0	ICAM3_ITGAL	Response	A	0.431197156550809	26.3858238267566	29.1928034418324	57.3261581354555	4.82988929889299	FALSE	LetrozoleAlone	0.000680139665207607	-1.65122239345469	0.805581956511169
1551	001-103	Fibroblasts	Cancer cells	0	ICAM3_ITGB2	Response	A	0.221391981988605	68.6963218141249	65.1466127005126	29.1292350585324	4.66081180811808	FALSE	LetrozoleAlone	0.000486595058928476	-1.56191553566539	0.646233301357782
1552	001-103	Fibroblasts	Cancer cells	0	IGF1_IGF1R	Response	A	635.711013532072	132764.835939207	565.739576436359	40.386902898068	13.5240774907749	FALSE	LetrozoleAlone	0.418606303990237	0.660469879680719	3.09450831143145
1553	001-103	Fibroblasts	Cancer cells	0	IL10_IL10RA	Response	A	0.23785872750086	0.822761150861238	2.44071285397037	0	0	FALSE	LetrozoleAlone	0.00306824797545774	-1.44982542666359	0.619460613195449
1554	001-103	Fibroblasts	Cancer cells	0	IL10_IL10RB	Response	A	0.632475128080783	7.67049741647998	11.3772275350824	0	0	FALSE	LetrozoleAlone	0.0157367011151126	-1.05026682955674	0.813001702257492
1555	001-103	Fibroblasts	Cancer cells	0	IL15_IL15RA	Response	A	0.835661021096515	188.703947785174	19.2516991895879	974.415368212303	276.529649446494	FALSE	LetrozoleAlone	0.000895394885211953	-2.04408074546189	0.957990087435967
1556	001-103	Fibroblasts	Cancer cells	0	IL15_IL2RA	Response	A	0.388757844776175	132.641217900683	10.8257144893295	1092.50822535516	276.910945571956	FALSE	LetrozoleAlone	0.000276337690555064	-1.42126245517576	0.783605780144369
1557	001-103	Fibroblasts	Cancer cells	0	IL15_IL2RB	Response	A	0.686301791949226	20.4939846217556	2.78774614426361	974.415368212303	276.529649446494	FALSE	LetrozoleAlone	0.000655886077691467	-1.29099995742905	0.907099456592111
1558	001-103	Fibroblasts	Cancer cells	0	IL18_IL18R1	Response	A	0.137272931293734	1.045462731191	5.98796153762571	8.71195786142572	2.87995387453874	FALSE	LetrozoleAlone	0.00026010292978024	-1.62630421980174	0.572331428233619
1559	001-103	Fibroblasts	Cancer cells	0	IL18_IL18RAP	Response	A	0.002547486581684	0.00514215608973301	0.0589041234415152	8.71195786142572	2.87995387453874	FALSE	LetrozoleAlone	6.31784308020265e-06	-1.32577526338819	0.18436051294385
1560	001-103	Fibroblasts	Cancer cells	0	IL18_IL1RAPL1	Response	A	22.7385276990588	63.7540097964542	208.660336104094	8.71195786142572	2.87995387453874	FALSE	LetrozoleAlone	0.0173439265123573	-0.12228251224352	2.25637407403336
1561	001-103	Fibroblasts	Cancer cells	0	IL7_IL7R	Response	A	0.405233288384125	8.51078746623927	0.885976749627233	219.425820484756	67.8735701107011	FALSE	LetrozoleAlone	0.000191437687468657	-1.50570034883125	0.809861597947018
1562	001-103	Fibroblasts	Cancer cells	0	INHBA_ACVR1	Response	A	19.3846393525173	4875.65439324104	157.427353572991	1439.1617532169	250.008288745387	FALSE	LetrozoleAlone	0.013707595779592	-0.822680728178386	1.95991758963152
1563	001-103	Fibroblasts	Cancer cells	0	INHBA_ACVR1B	Response	A	19.130885527953	6255.1711058202	187.543402981206	1439.1617532169	250.008288745387	FALSE	LetrozoleAlone	0.0243903388719785	-0.509887917469587	2.08613479316266
1564	001-103	Fibroblasts	Cancer cells	0	INHBA_ACVR2A	Response	A	7.27665743184399	1882.13826960434	87.7808232558975	1439.1617532169	250.008288745387	FALSE	LetrozoleAlone	0.00748221152523645	-1.29966336809231	1.57843230243767
1565	001-103	Fibroblasts	Cancer cells	0	INHBA_ACVR2B	Response	A	6.08861425653068	2239.8765507502	104.465336469549	1439.1617532169	250.008288745387	FALSE	LetrozoleAlone	0.0113982028904874	-0.797770653026774	1.67652406318985
1566	001-103	Fibroblasts	Cancer cells	0	INHBA_BAMBI	Response	A	7.36718884118205	1555.27549997833	72.5363093576145	1439.1617532169	250.008288745387	FALSE	LetrozoleAlone	0.0263392867446413	-0.285798905167171	1.93410190472713
1567	001-103	Fibroblasts	Cancer cells	0	INHBA_ENG	Response	A	2.1712495695381	200.642981972163	21.0549694730497	1439.1617532169	250.008288745387	FALSE	LetrozoleAlone	0.000907644580061561	-1.52129349553954	1.20224284853238
1568	001-103	Fibroblasts	Cancer cells	0	INHBA_TGFBR3	Response	A	26.7417693082091	5202.06969083676	181.964032931623	1439.1617532169	250.008288745387	FALSE	LetrozoleAlone	0.0126714974889525	-0.690374047477385	1.9654180223259
1569	001-103	Fibroblasts	Cancer cells	0	INHBB_ACVR1	Response	A	18.6876153135956	723.128897188056	157.427353572991	601.033770822724	31.0219095940959	FALSE	LetrozoleAlone	0.0232271702763177	-0.722524407908906	1.98213710185269
1570	001-103	Fibroblasts	Cancer cells	0	INHBB_ACVR1B	Response	A	18.442985853559	927.73084772884	187.543402981206	601.033770822724	31.0219095940959	FALSE	LetrozoleAlone	0.0259822900631502	-0.434465911347132	2.10989347367496
1571	001-103	Fibroblasts	Cancer cells	0	INHBB_ACVR1C	Response	A	1.77894764077784	52.0140526204647	21.029574375297	427.310913679867	30.2427859778598	FALSE	LetrozoleAlone	0.00171241871719307	-0.955049839600518	1.1814836013457
1572	001-103	Fibroblasts	Cancer cells	0	INHBB_ACVR2A	Response	A	7.01500669587946	279.147876670908	87.7808232558975	235.210913679867	30.3103597785978	FALSE	LetrozoleAlone	0.0077643801900045	-1.20748882491081	1.57665899170281
1573	001-103	Fibroblasts	Cancer cells	0	INHBB_ACVR2B	Response	A	5.86968263632636	332.205552187363	104.465336469549	263.963001591955	30.5139391143911	FALSE	LetrozoleAlone	0.0123129414601773	-0.723803328610285	1.68210916946667
1574	001-103	Fibroblasts	Cancer cells	0	ITGB3BP_ITGB5	Response	A	22.7480684722574	2229.2472523611	108.90910224659	6128.59970994282	359.256088560886	FALSE	LetrozoleAlone	0.00918843720187384	-1.00784474230271	1.87750177667174
1575	001-103	Fibroblasts	Cancer cells	0	JAG1_NOTCH1	Response	A	2.52580806163252	531.783635400602	30.7391515508796	2149.46072283811	186.877698339483	FALSE	LetrozoleAlone	0.00471963807193248	-1.78195402113862	1.24457756460239
1576	001-103	Fibroblasts	Cancer cells	0	JAG1_NOTCH2	Response	A	17.9229021380762	5249.85101886142	151.730850054039	5447.06238950477	190.110249077491	FALSE	LetrozoleAlone	0.0281470877494258	-1.31407805226538	1.8195997721027
1577	001-103	Fibroblasts	Cancer cells	0	JAG1_NOTCH3	Response	A	1.04152906451546	432.278651030793	29.1519415578503	1313.10572283811	186.106153136531	FALSE	LetrozoleAlone	0.000658778367190565	-1.95384123304658	1.00923938818219
1578	001-103	Fibroblasts	Cancer cells	0	JAG1_NOTCH4	Response	A	0.089869506876887	2.49177876723021	0.504120586275816	514.871814266679	174.877043357934	FALSE	LetrozoleAlone	9.28527113393829e-05	-1.53258558498454	0.545798288662612
1579	001-103	Fibroblasts	Cancer cells	0	JAG2_NOTCH1	Response	A	0.935790008836606	15.155479286317	30.7391515508796	9.39591317439168	2.24835793357934	FALSE	LetrozoleAlone	0.00244421066782872	-1.83992942006679	0.982681573754554
1580	001-103	Fibroblasts	Cancer cells	0	JAG2_NOTCH2	Response	A	6.6402799978901	149.617256109559	151.730850054039	165.093413174392	2.51732472324723	FALSE	LetrozoleAlone	0.0133160202173321	-1.5258291156448	1.54650299456443
1581	001-103	Fibroblasts	Cancer cells	0	JAG2_NOTCH3	Response	A	0.385877496905507	12.3196535310436	29.1519415578503	9.39591317439168	2.24835793357934	FALSE	LetrozoleAlone	0.00041280715351113	-1.8362774824939	0.790124829545117
1582	001-103	Fibroblasts	Cancer cells	0	KITLG_EPOR	Response	A	1.42618821540796	184.860683752735	8.80294384115718	3256.17899033738	506.498450184502	FALSE	LetrozoleAlone	0.00102309737897607	-1.13073788693311	1.10964341174987
1583	001-103	Fibroblasts	Cancer cells	0	KITLG_KIT	Response	A	1.03831172492694	1929.44039619996	122.504905552383	1615.15002506266	455.718597785978	FALSE	LetrozoleAlone	0.000299596324467821	-1.35604456598616	1.00922693248497
1584	001-103	Fibroblasts	Cancer cells	0	LAMA1_ITGA1	Response	A	1.77968483061608	119.532114058234	9.67692466427998	738.473728899854	76.7728228782288	FALSE	LetrozoleAlone	0.00148481826149864	-1.74019531256843	1.13360472786363
1585	001-103	Fibroblasts	Cancer cells	0	LAMA1_ITGA2	Response	A	27.3528716402637	4269.39852336826	157.107448023606	738.473728899854	76.7728228782288	FALSE	LetrozoleAlone	0.069285411402643	-0.136530273809498	2.36394242731387
1586	001-103	Fibroblasts	Cancer cells	0	LAMA1_ITGA7	Response	A	0.264592240869524	4.89577186298537	0.990863749563783	196.777749119635	64.842426199262	FALSE	LetrozoleAlone	0.000370253159731522	-1.42246269049422	0.700996491283688
1587	001-103	Fibroblasts	Cancer cells	0	LAMA1_ITGB1	Response	A	18.1447874032027	3935.49376658272	144.820254889869	3234.80372889985	79.0757103321033	FALSE	LetrozoleAlone	0.0264543973854261	-1.11050717222636	1.88224149583228
1588	001-103	Fibroblasts	Cancer cells	0	LAMA1_ITGB8	Response	A	5.49843776617512	2411.15791877231	108.444095256436	3234.80372889985	79.0757103321033	FALSE	LetrozoleAlone	0.0102228572203868	-1.23599017268929	1.53305448761835
1589	001-103	Fibroblasts	Cancer cells	0	LAMA1_RPSA	Response	A	11.9062051885961	2737.215266271	110.79794802557	3054.00065197678	77.9915590405904	FALSE	LetrozoleAlone	0.0212148769901071	-0.672530668591282	1.92261499270983
1590	001-103	Fibroblasts	Cancer cells	0	LAMA2_ITGA7	Response	A	7.90106462825335	422.338351417564	0.990863749563783	246.05649265569	80.2897509225092	FALSE	LetrozoleAlone	0.003286774169144	-0.702435989228023	1.58574372397261
1591	001-103	Fibroblasts	Cancer cells	0	LAMA2_ITGB1	Response	A	541.826689503405	339499.060803686	144.820254889869	7512.6021269414	108.340728782288	FALSE	LetrozoleAlone	0.232552259055784	0.723860097310793	3.23105985764368
1592	001-103	Fibroblasts	Cancer cells	0	LAMA2_RPSA	Response	A	355.534600573309	236128.442130257	110.79794802557	6014.8861269414	103.533966789668	FALSE	LetrozoleAlone	0.222708027675898	0.929133309299985	3.60379325294528
1593	001-103	Fibroblasts	Cancer cells	0	LAMA3_SDC2	Response	A	0.245244529437612	13.0827137445233	17.0092852848101	610.935274005901	148.217592250923	FALSE	LetrozoleAlone	7.65328630127422e-05	-2.19493501577937	0.747372805371561
1594	001-103	Fibroblasts	Cancer cells	0	LAMB1_ITGA6	Response	A	37.2927105646078	20356.3923745221	82.7893017602947	15216.8194804841	779.95479704797	FALSE	LetrozoleAlone	0.0247337657969275	-0.643225388438167	2.06053196360275
1595	001-103	Fibroblasts	Cancer cells	0	LAMB1_ITGB1	Response	A	92.3487631378958	48961.9379647818	144.820254889869	15081.4785830482	796.473570110701	FALSE	LetrozoleAlone	0.0942251327412183	-0.38961272919178	2.37104855891761
1596	001-103	Fibroblasts	Cancer cells	0	LAMB2_RPSA	Response	A	8.09614394670024	2068.09889444702	110.79794802557	3180.55095919546	217.973616236162	FALSE	LetrozoleAlone	0.0015836074596272	-0.967373646659647	1.6769994451015
1597	001-103	Fibroblasts	Cancer cells	0	LRPAP1_LDLR	Response	A	4.59422163005064	441.587064313939	52.9925498206638	2495.79030261381	162.678934501845	FALSE	LetrozoleAlone	0.0049227113339257	-1.1954771162535	1.4839833515592
1598	001-103	Fibroblasts	Cancer cells	0	LRPAP1_LRP1	Response	A	4.09658024113021	362.256142271005	43.4724615336331	1544.12145645997	159.535101476015	FALSE	LetrozoleAlone	0.00157167896393046	-1.38151517421966	1.37436880158367
1599	001-103	Fibroblasts	Cancer cells	0	LRPAP1_LRP2	Response	A	136.687775369535	12633.9964634741	663.311126489623	4756.00145645997	165.491268450184	FALSE	LetrozoleAlone	0.0482908051530401	0.77319894437979	3.48739287323712
1600	001-103	Fibroblasts	Cancer cells	0	LRPAP1_LRP8	Response	A	0.605661954397079	7.79164824589591	3.27262208131087	428.645662613813	144.916079335793	FALSE	LetrozoleAlone	0.00119584655540794	-1.5044441029732	0.858604399997507
1601	001-103	Fibroblasts	Cancer cells	0	LRPAP1_SORL1	Response	A	37.7285010472728	6134.8180375224	343.563438540237	4756.00145645997	165.491268450184	FALSE	LetrozoleAlone	0.0269919548819975	-0.25058383492364	2.29003008080412
1602	001-103	Fibroblasts	Cancer cells	0	LRPAP1_SORT1	Response	A	13.1056212517249	1617.85933370764	123.55052283614	3742.40145645997	163.621157749077	FALSE	LetrozoleAlone	0.0136639202457692	-0.776884018142422	1.86534798353632
1603	001-103	Fibroblasts	Cancer cells	0	LRPAP1_VLDLR	Response	A	0.0396789834934438	0.512801089045283	0.215385001268995	428.645662613813	144.916079335793	FALSE	LetrozoleAlone	8.44808708496896e-05	-1.67139777050836	0.356390889212461
1604	001-103	Fibroblasts	Cancer cells	0	MDK_ALK	Response	A	1.22248794236514	174.408023774478	18.8635753683283	1478.35499603407	98.8393450184502	FALSE	LetrozoleAlone	0.00176614849224257	-1.11149199379428	1.0657147228359
1605	001-103	Fibroblasts	Cancer cells	0	MDK_LRP1	Response	A	4.94932480317077	562.710108731142	43.4724615336331	1478.35499603407	98.8393450184502	FALSE	LetrozoleAlone	0.00063454217235871	-1.22046375679632	1.44600030337526
1606	001-103	Fibroblasts	Cancer cells	0	MDK_LRP2	Response	A	165.140716672507	19625.0020195708	663.311126489624	2119.19999603407	100.021715867159	FALSE	LetrozoleAlone	0.157488814906475	0.92303104392076	3.75400735593437
1607	001-103	Fibroblasts	Cancer cells	0	MDK_SDC1	Response	A	3.22272895529459	393.199313305822	35.4396198867462	1478.35499603407	98.8393450184502	FALSE	LetrozoleAlone	0.000288911485559205	-0.99758799183849	1.40523866254093
1608	001-103	Fibroblasts	Cancer cells	0	MDK_SDC3	Response	A	6.02505625436871	662.685305462414	51.1960972508194	1033.32428174836	96.5156595940959	FALSE	LetrozoleAlone	0.0122569301312417	-0.560045739583612	1.76208192309624
1609	001-103	Fibroblasts	Cancer cells	0	MDK_SDC4	Response	A	34.3544718719806	3558.64451696325	160.37287544185	1478.35499603407	98.8393450184502	FALSE	LetrozoleAlone	0.0210298341093724	0.181557405394598	2.68079020964976
1610	001-103	Fibroblasts	Cancer cells	0	MDK_TSPAN1	Response	A	11.6298553117596	1486.50867869011	80.3886996976814	1033.32428174836	96.5156595940959	FALSE	LetrozoleAlone	0.0109532363921085	-0.0738387622770115	2.23467161310721
1611	001-103	Fibroblasts	Cancer cells	0	MST1_MST1R	Response	A	0.43907990118507	11.8772128915106	31.7487177717712	167.306641069446	4.39928505535055	FALSE	LetrozoleAlone	0.00210493752838708	-1.30887590744779	0.74506417161036
1612	001-103	Fibroblasts	Cancer cells	0	MUC2_AGR2	Response	A	10.9390946714275	104.194709030203	69.5080246092129	23.9400041347038	8.16745848708487	FALSE	LetrozoleAlone	0.000921814064687311	-0.776463850898422	1.59233086134282
1613	001-103	Fibroblasts	Cancer cells	0	NCAM1_FGFR1	Response	A	9.41742279280489	586.902174710278	140.35192826365	973.44571120374	83.8141466789668	FALSE	LetrozoleAlone	0.0148674456118714	-1.30848233202974	1.6358940128183
1614	001-103	Fibroblasts	Cancer cells	0	NCAM1_GFRA1	Response	A	49.3507849675076	1387.73806067509	331.864016071769	973.44571120374	83.8141466789668	FALSE	LetrozoleAlone	0.0686340129172518	-0.0474292121061406	2.46224152324415
1615	001-103	Fibroblasts	Cancer cells	0	NCAM1_ROBO1	Response	A	1.04810502514176	147.920938963685	65.6942913422205	973.44571120374	83.8141466789668	FALSE	LetrozoleAlone	0.00081875786609081	-2.31442468592614	1.00970014883531
1616	001-103	Fibroblasts	Cancer cells	0	NCAM1_ROBO3	Response	A	0.134161865996278	10.7886782308384	11.1800308800482	446.372874303798	72.1743680811808	FALSE	LetrozoleAlone	0.000397782189578421	-1.56741974260184	0.54341753526494
1617	001-103	Fibroblasts	Cancer cells	0	NID1_ITGAV	Response	A	60.7628634088133	29272.640573039	193.423968027983	4415.18007981346	12.2988929889299	FALSE	LetrozoleAlone	0.126477869856364	-0.569627551759304	2.30841810357679
1618	001-103	Fibroblasts	Cancer cells	0	NID1_PTPRF	Response	A	138.108654515612	39376.7041842788	297.358048708935	4415.18007981346	12.2988929889299	FALSE	LetrozoleAlone	0.255132857443425	0.353712840361371	2.89353920814575
1619	001-103	Fibroblasts	Cancer cells	0	NLGN1_NRXN1	Response	A	920.523505662416	53124.9033405325	304.152373241246	1850.39684150464	270.278136531365	FALSE	LetrozoleAlone	0.320330623726053	1.84105862863243	5.95374899171188
1620	001-103	Fibroblasts	Cancer cells	0	NLGN1_NRXN3	Response	A	657.696994808477	82296.9935570208	235.584672413792	2852.66884150464	272.786642066421	FALSE	LetrozoleAlone	0.15584687307177	1.0106023563013	3.65500630795338
1621	001-103	Fibroblasts	Cancer cells	0	NLGN2_NRXN1	Response	A	89.2470721149874	1471.59804808876	304.152373241246	54.3488057104787	12.1470664206642	FALSE	LetrozoleAlone	0.164996727053321	1.03830441503322	4.11018999781672
1622	001-103	Fibroblasts	Cancer cells	0	NLGN2_NRXN2	Response	A	0.0352222760433696	0.140889104173478	0.174715189873418	5.20556962025316	1.51749077490775	FALSE	LetrozoleAlone	0.000222167898582351	-1.39957849937211	0.317361676362616
1623	001-103	Fibroblasts	Cancer cells	0	NLGN2_NRXN3	Response	A	63.7653799869493	2279.68593760592	235.584672413792	54.3488057104787	12.1470664206642	FALSE	LetrozoleAlone	0.0501703346629389	0.0798030305529531	2.59271562849954
1624	001-103	Fibroblasts	Cancer cells	0	NPNT_ITGA8	Response	A	0.191057282691311	4.35273919332618	0.968526240442879	7693.2441165017	2599.29619464945	FALSE	LetrozoleAlone	1.854964473448e-05	-1.50106816597751	0.687060133717565
1625	001-103	Fibroblasts	Cancer cells	0	NPNT_ITGB1	Response	A	13.5034807869522	3579.67213709259	144.820254889869	25022.4083055127	2778.07623154982	FALSE	LetrozoleAlone	0.00181405401983814	-1.20703983013419	1.65444398491589
1626	001-103	Fibroblasts	Cancer cells	0	NPPA_NPR1	Response	A	0.0200615688057593	0.0200615688057593	0.239382911392405	1.43466772151899	0.418224169741697	FALSE	LetrozoleAlone	0.000147664548223627	-1.24797097244958	0.264105504971617
1627	001-103	Fibroblasts	Cancer cells	0	NPPA_NPR3	Response	A	0.0718871393800832	0.830141743130851	2.47639839714305	8.9232817566067	1.7069557195572	FALSE	LetrozoleAlone	0.000668546437115153	-1.21389910632519	0.370993854273377
1628	001-103	Fibroblasts	Cancer cells	0	NRG1_ERBB2	Response	A	22.4178161937296	1271.64655533193	140.396365386124	41.8548913819359	3.22333948339483	FALSE	LetrozoleAlone	0.0305505154002212	-0.465578784388293	2.10627479717183
1629	001-103	Fibroblasts	Cancer cells	0	NRG1_ERBB3	Response	A	29.4560873017334	1179.09590633196	130.178294429818	41.8548913819359	3.22333948339483	FALSE	LetrozoleAlone	0.0676958176834818	-0.085204749456823	2.37454688895971
1630	001-103	Fibroblasts	Cancer cells	0	NRG1_ERBB4	Response	A	1710.34701163408	52703.429119795	4000.37791891608	41.8548913819359	3.22333948339483	FALSE	LetrozoleAlone	0.0963051097248549	0.809239078878596	3.3319855867865
1631	001-103	Fibroblasts	Cancer cells	0	NRG2_ERBB3	Response	A	38.2624535126667	2552.67566263783	130.178294429818	5.29743881063418	1.7542204797048	FALSE	LetrozoleAlone	0.122050995221401	0.351228764406786	2.88504710852529
1632	001-103	Fibroblasts	Cancer cells	0	NRG2_ERBB4	Response	A	2221.68247781253	114099.930403611	4000.37791891608	5.29743881063418	1.7542204797048	FALSE	LetrozoleAlone	0.590803194437081	1.30209823670078	3.85333293181699
1633	001-103	Fibroblasts	Cancer cells	0	NRG3_ERBB4	Response	A	4360.14926071434	806134.015906763	4000.37791891608	557713.538626015	25080.3756365314	FALSE	LetrozoleAlone	0.164143757306692	1.15222273022053	3.6972046458209
1634	001-103	Fibroblasts	Cancer cells	0	NRTN_GFRA1	Response	A	63.4121884879397	594.381004836806	331.864016071769	4.6868066051204	0.924912361623616	FALSE	LetrozoleAlone	0.142564317643839	0.483633794060495	3.05510516457713
1635	001-103	Fibroblasts	Cancer cells	0	NRTN_GFRA2	Response	A	0.131313047412343	0.693064443016372	2.51525613924051	3.95770886075949	0.65654520295203	FALSE	LetrozoleAlone	0.00140389074059615	-1.06857369240577	0.487768985352377
1636	001-103	Fibroblasts	Cancer cells	0	NRTN_RET	Response	A	3.97538070605355	137.897695829154	100.091132799091	4.6868066051204	0.924912361623616	FALSE	LetrozoleAlone	0.0519407296190017	-0.330536856518218	1.74351682629598
1637	001-103	Fibroblasts	Cancer cells	0	NTF3_NGFR	Response	A	3.87957478914075	7.7591495782815	21.4728571428571	0	0	FALSE	LetrozoleAlone	0.00975803406652896	-0.360706422821311	1.58290853721649
1638	001-103	Fibroblasts	Cancer cells	0	NTF3_NTRK1	Response	A	0.0846031771733801	0.362496728547161	0.501591082135719	560.571592747692	206.223671586716	FALSE	LetrozoleAlone	0.000690156913568064	-1.07107879433855	0.364092631501647
1639	001-103	Fibroblasts	Cancer cells	0	NTF3_NTRK2	Response	A	60.8410305223311	527.309132366664	243.214662362975	799.493032747692	213.247739852399	FALSE	LetrozoleAlone	0.0241661845437293	0.332150865187365	2.84239193594911
1640	001-103	Fibroblasts	Cancer cells	0	NTF3_NTRK3	Response	A	0.098241335667532	8.064800163678	7.4395739744932	560.571592747692	206.223671586716	FALSE	LetrozoleAlone	5.3752095659804e-05	-1.5965789401605	0.514706415546038
1641	001-103	Fibroblasts	Cancer cells	0	NTN1_ADORA2B	Response	A	0.163687485743039	0.627081577678483	0.923343743060182	174.484216712668	51.5443173431734	FALSE	LetrozoleAlone	0.000158739965714908	-1.27437297640636	0.563143909811308
1642	001-103	Fibroblasts	Cancer cells	0	NTN1_DCC	Response	A	0.262497143617779	2.78480231589791	2.7336473015873	377.303256712668	63.2382195571956	FALSE	LetrozoleAlone	1.87234946936041e-05	-1.2873169554987	0.707210767126529
1643	001-103	Fibroblasts	Cancer cells	0	NTN1_NEO1	Response	A	27.9110474060663	937.25808911815	197.15169969788	2542.25230433172	67.2483763837638	FALSE	LetrozoleAlone	0.0138246980923848	-0.613528957495178	2.02431875112738
1644	001-103	Fibroblasts	Cancer cells	0	NTN1_UNC5A	Response	A	6.70816691920865	162.991314161619	68.5702582800617	965.593256712668	65.5770664206642	FALSE	LetrozoleAlone	0.00643859712285873	-0.44091070524295	1.73023864296134
1645	001-103	Fibroblasts	Cancer cells	0	NTN1_UNC5B	Response	A	18.1584021248932	689.285812078823	202.987223486721	1400.49230433172	66.7217343173432	FALSE	LetrozoleAlone	0.0067831177615187	-0.565792045064659	1.92967622498102
1646	001-103	Fibroblasts	Cancer cells	0	NTN1_UNC5C	Response	A	18.3684517008653	271.58232539211	133.296767014424	1071.04897099838	64.1590590405904	FALSE	LetrozoleAlone	0.00504946920320659	-0.866132617004599	1.79864379969185
1647	001-103	Fibroblasts	Cancer cells	0	NTN1_UNC5D	Response	A	0.680568547932656	13.0410435231269	9.60111600203039	391.589930998382	52.2453044280443	FALSE	LetrozoleAlone	0.000511859550391474	-1.09076501803027	0.885741805332679
1648	001-103	Fibroblasts	Cancer cells	0	NTN4_DCC	Response	A	0.401555307635321	17.0402181944078	2.7336473015873	8074.78305561879	2249.67210332103	FALSE	LetrozoleAlone	6.30420295968093e-06	-1.31915442969608	0.816086198324069
1649	001-103	Fibroblasts	Cancer cells	0	NTN4_UNC5A	Response	A	10.2618260670836	997.344601895643	68.5702582800617	11310.576242432	2263.04265682657	FALSE	LetrozoleAlone	0.000902929515596825	-0.448960775901969	1.75264537072591
1650	001-103	Fibroblasts	Cancer cells	0	NTNG1_LRRC4C	Response	A	1.92225626844141	99.9633473888446	91.9624450013219	0.857826171441261	0.289594095940959	FALSE	LetrozoleAlone	0.000339214321805535	-1.44118142033941	1.16621973243334
1651	001-103	Fibroblasts	Cancer cells	0	NTS_NTSR1	Response	A	0.140796764121487	0.297399538927206	0.6889221074839	9.03995602138257	3.24759225092251	FALSE	LetrozoleAlone	0.000198242484880388	-0.860756190816771	0.467809078930044
1652	001-103	Fibroblasts	Cancer cells	0	NTS_SORT1	Response	A	16.6338331376146	293.344159950595	123.55052283614	9.03995602138257	3.24759225092251	FALSE	LetrozoleAlone	0.000312200122885915	-0.614873844242092	1.85925658577064
1653	001-103	Fibroblasts	Cancer cells	0	NXPH1_NRXN1	Response	A	29.6023430027793	122.028513511393	304.152373241246	11.0099547117794	1.35154981549815	FALSE	LetrozoleAlone	0.00180674502592158	0.0788246140613731	2.3665310650028
1654	001-103	Fibroblasts	Cancer cells	0	NXPH1_NRXN2	Response	A	0.0116828694999766	0.0116828694999766	0.174715189873418	2.91375	0.849395756457564	FALSE	LetrozoleAlone	1.84034090827059e-06	-1.26573250252637	0.281240949592729
1655	001-103	Fibroblasts	Cancer cells	0	NXPH1_NRXN3	Response	A	21.1503257792503	189.037139999045	235.584672413792	118.492811854637	1.52275830258303	FALSE	LetrozoleAlone	0.000572084764332124	-0.626772540429179	1.84670124416
1656	001-103	Fibroblasts	Cancer cells	0	NXPH3_NRXN1	Response	A	64.7629103039351	266.969465029133	304.152373241246	5.54336418578091	2.01868542435424	FALSE	LetrozoleAlone	0.186779993611885	1.14942697689041	4.43866458709864
1657	001-103	Fibroblasts	Cancer cells	0	NXPH3_NRXN2	Response	A	0.0255593494558363	0.0255593494558363	0.174715189873418	0.28370253164557	0.0827029520295203	FALSE	LetrozoleAlone	0.000139917792184633	-1.22743342493619	0.239904626978394
1658	001-103	Fibroblasts	Cancer cells	0	NXPH3_NRXN3	Response	A	46.2718998699526	413.568457764344	235.584672413792	5.54336418578091	2.01868542435424	FALSE	LetrozoleAlone	0.0333481018301367	0.196166941263288	2.69563964977949
1659	001-103	Fibroblasts	Cancer cells	0	OMG_TNFRSF1B	Response	A	0.23049000133482	1.88725943094443	6.09110572147669	15.4595602655373	4.2797832103321	FALSE	LetrozoleAlone	0.00050978267758403	-1.73729121667351	0.673181758601678
1660	001-103	Fibroblasts	Cancer cells	0	PDAP1_PDGFRB	Response	A	0.0982680413407908	210.725137857972	72.69066376384	197.299711025983	62.7124446494465	FALSE	LetrozoleAlone	2.17252875379475e-05	-1.61867460823052	0.564153360416019
1661	001-103	Fibroblasts	Cancer cells	0	PDGFA_PDGFRA	Response	A	0.0565096299279894	22.0635997228406	16.0782922694394	74.0329226943942	6.10687269372694	FALSE	LetrozoleAlone	0.000252055249379818	-1.35475153399531	0.362331633681175
1662	001-103	Fibroblasts	Cancer cells	0	PDGFB_LRP1	Response	A	1.78377470344162	22.5338942907132	43.4724615336331	29.6646779651661	2.46410055350553	FALSE	LetrozoleAlone	0.00141315869044392	-1.76660127458516	1.14154920028733
1663	001-103	Fibroblasts	Cancer cells	0	PDGFB_PDGFRA	Response	A	0.0304936908453592	2.3811891521548	16.0782922694394	0.959462025316456	0.27969557195572	FALSE	LetrozoleAlone	5.15478594726472e-05	-1.35988996257874	0.295531312497205
1664	001-103	Fibroblasts	Cancer cells	0	PDGFB_PDGFRB	Response	A	0.0527130157606608	16.1481907204523	72.69066376384	223.259837965166	2.34178505535055	FALSE	LetrozoleAlone	2.58954415889397e-05	-1.67477558242202	0.485797107165894
1665	001-103	Fibroblasts	Cancer cells	0	PDGFC_FLT4	Response	A	0.920205893269242	98.4511133615853	5.23581074743822	7285.38097944608	1581.29025830258	FALSE	LetrozoleAlone	0.000528514629821572	-1.21446881764788	0.980294984719027
1666	001-103	Fibroblasts	Cancer cells	0	PDGFC_KDR	Response	A	5.97512034627043	95.6019255403268	15.2528571428571	5765.50857142857	18.6155719557196	FALSE	LetrozoleAlone	0.00278926012632481	-0.70302241554537	1.53060688055879
1667	001-103	Fibroblasts	Cancer cells	0	PDGFC_PDGFRA	Response	A	0.161317493857157	201.551182963565	16.0782922694394	9978.37895117541	1246.72169741697	FALSE	LetrozoleAlone	0.000124036754050821	-1.45762525449179	0.599721862247477
1668	001-103	Fibroblasts	Cancer cells	0	PDGFD_PDGFRB	Response	A	1.20961392524042	8152.21200651624	72.69066376384	999.363917071159	315.538044280443	FALSE	LetrozoleAlone	0.000490253907778502	-1.56298094025952	1.04066401894131
1669	001-103	Fibroblasts	Cancer cells	0	PGF_FLT1	Response	A	0.236659216705803	2.29349966203782	0.87325382284826	1.8527434091558	0.640428966789668	FALSE	LetrozoleAlone	0.000808776075960853	-1.34136733357607	0.657930479315508
1670	001-103	Fibroblasts	Cancer cells	0	PGF_NRP1	Response	A	5.51345745560424	568.928245295516	48.1378619131514	1.8527434091558	0.640428966789668	FALSE	LetrozoleAlone	0.0132647008584141	-1.63850974051727	1.44803398738642
1671	001-103	Fibroblasts	Cancer cells	0	PGF_NRP2	Response	A	0.546624492333827	150.101241211271	28.5756490117699	1.8527434091558	0.640428966789668	FALSE	LetrozoleAlone	0.00217105331611278	-1.91461292020957	0.849648868679125
1672	001-103	Fibroblasts	Cancer cells	0	PLAT_LRP1	Response	A	3.47500988383545	307.291350534987	43.4724615336331	1755.61422619894	231.397721402214	FALSE	LetrozoleAlone	0.00094294909750206	-1.56701910744548	1.29965856630883
1673	001-103	Fibroblasts	Cancer cells	0	PLAU_IGF2R	Response	A	11.2950341295664	792.998291690409	143.92320863134	0	0	FALSE	LetrozoleAlone	0.0139672243736244	-1.36537612153816	1.7494775539474
1674	001-103	Fibroblasts	Cancer cells	0	PLAU_LRP1	Response	A	2.65452875825234	167.669353968036	43.4724615336331	0	0	FALSE	LetrozoleAlone	0.00205134763268381	-1.60212303518139	1.26101232612435
1675	001-103	Fibroblasts	Cancer cells	0	PLAU_LRP2	Response	A	88.5718353511032	5847.61382315066	663.311126489624	0	0	FALSE	LetrozoleAlone	0.207966432768555	0.726144547132176	3.39082088452103
1676	001-103	Fibroblasts	Cancer cells	0	PLAU_PLAUR	Response	A	1.47253444235708	368.340939899863	83.5638779051878	0	0	FALSE	LetrozoleAlone	0.00180566002295779	-1.41532630749958	1.11651549173305
1677	001-103	Fibroblasts	Cancer cells	0	PODXL2_SELL	Response	A	0.121713839830595	73.9157651876135	30.4879187328289	424.99351077948	130.91221402214	FALSE	LetrozoleAlone	0.00017658921610364	-1.34893722034415	0.538724249337073
1678	001-103	Fibroblasts	Cancer cells	0	PROS1_AXL	Response	A	1.23931881873975	1702.8907605381	64.60152215983	508.992190444466	9.06813653136531	FALSE	LetrozoleAlone	0.00305017797528059	-1.79435270804061	1.05366233680016
1679	001-103	Fibroblasts	Cancer cells	0	PROS1_TYRO3	Response	A	0.431964690722869	10.9725261793414	1.04064498667555	23.3779047301799	8.1980258302583	FALSE	LetrozoleAlone	0.0021659679679663	-1.34168868243985	0.753181279143114
1680	001-103	Fibroblasts	Cancer cells	0	PSAP_CELSR1	Response	A	163.291961977539	23503.6198193949	254.10939377478	26519.9837856808	1821.94253690037	FALSE	LetrozoleAlone	0.0459813341543094	0.24305179696922	2.78676733107695
1681	001-103	Fibroblasts	Cancer cells	0	PSAP_GPR37	Response	A	0.3508998415265	13.0821256144808	0.919343136321817	4840.29818216427	1657.98914206642	FALSE	LetrozoleAlone	0.000546672948740934	-1.03745396873721	0.70495495440578
1682	001-103	Fibroblasts	Cancer cells	0	PSAP_GPR37L1	Response	A	0.139626492899601	4.59265697176575	0.322747830811205	4840.29818216427	1657.98914206642	FALSE	LetrozoleAlone	0.00184700106402329	-0.858137002535575	0.411611071406448
1683	001-103	Fibroblasts	Cancer cells	0	PSAP_LRP1	Response	A	10.0817930815434	2165.12489221552	43.4724615336331	16376.2319285379	1790.97650369004	FALSE	LetrozoleAlone	0.000597641649884831	-1.22543551414613	1.57630884784221
1684	001-103	Fibroblasts	Cancer cells	0	PSEN1_NCSTN	Response	A	4.01236873660647	688.016853405717	24.8429522364944	11266.168934591	1520.41232933579	FALSE	LetrozoleAlone	0.00269928499998832	-1.36310225454076	1.40555783823402
1685	001-103	Fibroblasts	Cancer cells	0	PSEN1_NOTCH1	Response	A	3.60740036920834	993.195030898322	30.7391515508796	11963.6667917339	1524.39564575646	FALSE	LetrozoleAlone	0.00189343287778013	-1.58267985514146	1.32598467046813
1686	001-103	Fibroblasts	Cancer cells	0	PSEN1_NOTCH2	Response	A	25.5977818632791	9804.97630575217	151.730850054039	22040.1617917339	1533.58881918819	FALSE	LetrozoleAlone	0.0110745528030336	-1.0466088558043	1.88346779382343
1687	001-103	Fibroblasts	Cancer cells	0	PSEN1_NOTCH3	Response	A	1.48752883837336	807.352802129358	29.1519415578503	10732.9032203053	1516.4479105166	FALSE	LetrozoleAlone	0.000259912676249532	-1.78989319319958	1.08758918025847
1688	001-103	Fibroblasts	Cancer cells	0	PSEN1_NOTCH4	Response	A	0.128353099039012	4.65381430522333	0.504120586275816	4139.11767393166	1335.16588560886	FALSE	LetrozoleAlone	3.41167984602158e-05	-1.51712097230004	0.618674653116831
1689	001-103	Fibroblasts	Cancer cells	0	PTDSS1_SCARB1	Response	A	7.45373009125284	709.663052775314	90.624721959627	150.746059116145	21.8281134686347	FALSE	LetrozoleAlone	0.0144716576206388	-1.12391458312399	1.63961007598197
1690	001-103	Fibroblasts	Cancer cells	0	PTHLH_PRLHR	Response	A	0.0239716398407865	0.0976323126961075	0.175238313346658	3.53796635576282	1.14843173431734	FALSE	LetrozoleAlone	0.00798730946210637	-0.486130491014264	0.432589523536344
1691	001-103	Fibroblasts	Cancer cells	0	PTMA_VIPR1	Response	A	9.33314054617963	2571.92255512607	108.344333058064	15067.8280293059	751.495977859779	FALSE	LetrozoleAlone	0.0053610357643884	-0.69280386997789	1.75807632832444
1692	001-103	Fibroblasts	Cancer cells	0	PTN_ALK	Response	A	0.569638104609618	9.02980558913798	18.8635753683283	291.256613647092	1.49817343173432	FALSE	LetrozoleAlone	0.0023104091361341	-1.4081253149331	0.841052695992287
1693	001-103	Fibroblasts	Cancer cells	0	PTN_PLXNB2	Response	A	8.12011817642241	251.481665884851	202.059182752849	603.030185075664	2.07279981549816	FALSE	LetrozoleAlone	0.0254603510811808	-1.14161551152731	1.7017255127063
1694	001-103	Fibroblasts	Cancer cells	0	PTN_PTPRS	Response	A	8.83982692202892	149.058674912699	155.694356914016	343.110185075664	1.83302121771218	FALSE	LetrozoleAlone	0.00935094363829119	-1.05956656853157	1.67323066968025
1695	001-103	Fibroblasts	Cancer cells	0	PTN_SDC1	Response	A	1.50168287976146	20.3575115415859	35.4396198867462	343.110185075664	1.83302121771218	FALSE	LetrozoleAlone	0.00563376795337263	-1.51048681793826	1.12873940461871
1696	001-103	Fibroblasts	Cancer cells	0	PTN_SDC3	Response	A	2.80747278232033	34.3098863550094	51.1960972508194	58.9873279328067	0.91565036900369	FALSE	LetrozoleAlone	0.00878136879691636	-1.03580317813582	1.37780895327166
1697	001-103	Fibroblasts	Cancer cells	0	RARRES2_CMKLR1	Response	A	0.0215259231758402	0.255836272681681	0.113233320643381	13.2632813838393	4.79789667896679	FALSE	LetrozoleAlone	6.11388046658432e-05	-1.53214756370293	0.308764988326378
1698	001-103	Fibroblasts	Cancer cells	0	RARRES2_GPR1	Response	A	0.059903659351104	0.730200515185448	0.323187279908632	13.2632813838393	4.79789667896679	FALSE	LetrozoleAlone	0.000406820469958773	-1.29356358220996	0.385962200716435
1699	001-103	Fibroblasts	Cancer cells	0	RELN_ITGA3	Response	A	11.8687132155191	724.58056961915	68.9323334422015	29.8140496811649	9.40231549815498	FALSE	LetrozoleAlone	0.021884078075657	-0.787501705820946	1.82292252106471
1700	001-103	Fibroblasts	Cancer cells	0	RELN_ITGB1	Response	A	14.4757016527331	2093.12762412368	144.820254889869	29.8140496811649	9.40231549815498	FALSE	LetrozoleAlone	0.0140252392776941	-1.29841041262159	1.73204149789493
1701	001-103	Fibroblasts	Cancer cells	0	RELN_LRP8	Response	A	0.779915073161003	8.60002212826842	3.27262208131087	29.8140496811649	9.40231549815498	FALSE	LetrozoleAlone	0.00159723602891159	-1.47169287647886	0.932281686435638
1702	001-103	Fibroblasts	Cancer cells	0	RELN_VLDLR	Response	A	0.0510949005292063	0.566003568694532	0.215385001268995	29.8140496811649	9.40231549815498	FALSE	LetrozoleAlone	0.000170778062704038	-1.71973792993391	0.413491438774079
1703	001-103	Fibroblasts	Cancer cells	0	REN_ATP6AP2	Response	A	5.53291788251103	144.018904567664	58.6851158359201	24.0390296700856	4.73169741697417	FALSE	LetrozoleAlone	0.0241853387433377	-0.721720701131076	1.71581092089484
1704	001-103	Fibroblasts	Cancer cells	0	RGMA_NEO1	Response	A	108.50151919736	27326.2568051901	197.15169969788	3007.92315604945	65.4958256457565	FALSE	LetrozoleAlone	0.382169165085864	0.784727428092408	3.3491238658984
1705	001-103	Fibroblasts	Cancer cells	0	RGMB_NEO1	Response	A	27.1492702992901	3190.87115972831	197.15169969788	1446.99929548523	85.6770618081181	FALSE	LetrozoleAlone	0.033889079961549	-0.384649078870525	2.20645587474959
1706	001-103	Fibroblasts	Cancer cells	0	RSPO1_LGR4	Response	A	26.5269490499532	2329.96273311533	275.630516877911	0.991428571428571	0.364926199261993	FALSE	LetrozoleAlone	0.0357078858072257	-0.0535021375716592	2.44524152397137
1707	001-103	Fibroblasts	Cancer cells	0	RSPO1_LGR5	Response	A	0.0372994739116972	0.299581092042135	0.248079435138479	0.991428571428571	0.364926199261993	FALSE	LetrozoleAlone	2.86760737480787e-05	-1.05605136850548	0.338134701446381
1708	001-103	Fibroblasts	Cancer cells	0	RSPO1_LGR6	Response	A	2.95240841479433	92.2319586449128	30.550462375813	0.991428571428571	0.364926199261993	FALSE	LetrozoleAlone	0.014289214999879	-0.572011727129369	1.43011210054803
1709	001-103	Fibroblasts	Cancer cells	0	RSPO1_LRP6	Response	A	15.1215853062225	1117.42631340933	142.358007951301	0.991428571428571	0.364926199261993	FALSE	LetrozoleAlone	0.0252381216584521	-0.54648907609437	2.10993329563258
1710	001-103	Fibroblasts	Cancer cells	0	RSPO3_FZD8	Response	A	29.1335062667113	1377.02008813025	50.2908759534279	126.674452336538	35.7483394833948	FALSE	LetrozoleAlone	0.464290799264332	1.04307556632074	3.97095232117196
1711	001-103	Fibroblasts	Cancer cells	0	RSPO3_LGR4	Response	A	96.2353713402545	21131.7958586255	275.630516877911	126.674452336538	35.7483394833948	FALSE	LetrozoleAlone	0.292476424978617	0.625355309840739	3.22095720276249
1712	001-103	Fibroblasts	Cancer cells	0	RSPO3_LGR5	Response	A	0.135316304786081	2.71707628202014	0.248079435138479	91.8768523365376	33.742020295203	FALSE	LetrozoleAlone	0.000952388657195282	-1.09721366700551	0.51637615835181
1713	001-103	Fibroblasts	Cancer cells	0	RSPO3_LGR6	Response	A	10.7108480364924	836.505620465222	30.550462375813	126.674452336538	35.7483394833948	FALSE	LetrozoleAlone	0.0718166668998997	-0.0586163579142154	2.10129967724783
1714	001-103	Fibroblasts	Cancer cells	0	RSPO3_SDC4	Response	A	91.5660357346659	10538.8502492967	160.37287544185	126.674452336538	35.7483394833948	FALSE	LetrozoleAlone	0.554276811231493	1.08629549361514	3.92753995944175
1715	001-103	Fibroblasts	Cancer cells	0	RSPO4_LGR4	Response	A	37.9658143250537	833.670434010084	275.630516877911	225.691078545097	7.58772601476015	FALSE	LetrozoleAlone	0.0542443154676803	-0.00813745412567925	2.49013515795428
1716	001-103	Fibroblasts	Cancer cells	0	RSPO4_LGR5	Response	A	0.0533836325574794	0.10719137069203	0.248079435138479	18.2801585450969	5.48375922509225	FALSE	LetrozoleAlone	0.000109874161349181	-1.13890256838416	0.402267786712711
1717	001-103	Fibroblasts	Cancer cells	0	RSPO4_LGR6	Response	A	4.22553643378772	33.0009814750537	30.550462375813	50.6180785450969	7.3482610701107	FALSE	LetrozoleAlone	0.0157729426436056	-0.565287303765354	1.55803128430577
1718	001-103	Fibroblasts	Cancer cells	0	RTN4_CNTNAP1	Response	A	0.709037691007338	49.4444947690272	1.74394450419297	9701.77184380952	2519.74354243542	FALSE	LetrozoleAlone	0.000296568696992789	-1.56276024547737	0.914583808241628
1719	001-103	Fibroblasts	Cancer cells	0	RTN4_RTN4R	Response	A	0.645462573558753	66.5573858313853	2.34752903789008	9701.77184380952	2519.74354243542	FALSE	LetrozoleAlone	0.000861453992738729	-1.15034747105544	0.878592231133547
1720	001-103	Fibroblasts	Cancer cells	0	RTN4_TNFRSF19	Response	A	5.98232064483472	2944.71039713213	51.9310748093172	14851.1357668864	2539.37848247232	FALSE	LetrozoleAlone	0.00208298925738386	-1.24274723200894	1.47727164398072
1721	001-103	Fibroblasts	Cancer cells	0	SEMA3A_NRP1	Response	A	4.8717296749188	1206.50157016302	48.1378619131514	1263.76216874084	14.2864206642066	FALSE	LetrozoleAlone	0.0013042174527245	-2.01266224759185	1.32793564239317
1722	001-103	Fibroblasts	Cancer cells	0	SEMA3A_NRP2	Response	A	0.483001235029623	318.313222629246	28.5756490117699	34.3568887408394	10.9155166051661	FALSE	LetrozoleAlone	0.000452299296317851	-2.14139165747798	0.8545731433226
1723	001-103	Fibroblasts	Cancer cells	0	SEMA3A_PLXNA1	Response	A	2.97298698622332	367.115361881431	21.9711466194657	73.7821687408394	13.1886531365314	FALSE	LetrozoleAlone	0.00665419823274781	-1.36111800360444	1.34183640711507
1724	001-103	Fibroblasts	Cancer cells	0	SEMA3A_PLXNA2	Response	A	5.18372730132621	1614.86369132185	72.4848588819267	73.7821687408394	13.1886531365314	FALSE	LetrozoleAlone	0.00374471293039922	-1.57396628890527	1.43700018427753
1725	001-103	Fibroblasts	Cancer cells	0	SEMA3A_PLXNA4	Response	A	1.01840408571648	320.790173859881	28.7980101452512	34.3568887408394	10.9155166051661	FALSE	LetrozoleAlone	0.000346760710893582	-1.70328567534712	1.00386975267456
1726	001-103	Fibroblasts	Cancer cells	0	SEMA3C_NRP1	Response	A	11.8864076390358	3924.9494360429	48.1378619131514	78476.7471968787	5738.23158671587	FALSE	LetrozoleAlone	0.000600169990640992	-1.59411465260848	1.47429947165291
1727	001-103	Fibroblasts	Cancer cells	0	SEMA3C_NRP2	Response	A	1.17846226141756	1035.52563423091	28.5756490117699	33767.9933999556	5112.73771217712	FALSE	LetrozoleAlone	0.000112373629043848	-1.88557781486224	1.03064721816909
1728	001-103	Fibroblasts	Cancer cells	0	SEMA3C_PLXND1	Response	A	8.01142327312747	1581.87426436054	21.8261539187733	69676.8671968787	5721.99564575646	FALSE	LetrozoleAlone	0.00106854431930547	-1.37638640076178	1.47954392374947
1729	001-103	Fibroblasts	Cancer cells	0	SEMA3E_PLXND1	Response	A	2.01524962960908	74.6092037111957	21.8261539187733	3199.27921092883	119.554358856089	FALSE	LetrozoleAlone	0.00125147219094403	-1.67937107443681	1.17349556973095
1730	001-103	Fibroblasts	Cancer cells	0	SEMA3F_NRP1	Response	A	2.30834475067266	142.917492964681	48.1378619131514	1037.34397486826	85.7058902214022	FALSE	LetrozoleAlone	0.000246620460426958	-1.872732827399	1.16724472590988
1731	001-103	Fibroblasts	Cancer cells	0	SEMA3F_NRP2	Response	A	0.228857806127682	37.7061488196266	28.5756490117699	385.613617945179	76.6447693726937	FALSE	LetrozoleAlone	2.92442137741103e-05	-1.84116826735782	0.720791707338427
1732	001-103	Fibroblasts	Cancer cells	0	SEMA3F_PLXNA3	Response	A	3.06607795432087	183.565982656326	61.8291976843304	1037.34397486826	85.7058902214022	FALSE	LetrozoleAlone	0.001774500351574	-1.12249361072131	1.34202080959307
1733	001-103	Fibroblasts	Cancer cells	0	SEMA4A_PLXND1	Response	A	1.79309509937205	110.640881719243	21.8261539187733	1059.76241390709	42.2337638376384	FALSE	LetrozoleAlone	0.00189222231799878	-1.77045744784844	1.14985291402212
1734	001-103	Fibroblasts	Cancer cells	0	SEMA4D_ERBB2	Response	A	11.0462417556053	1879.78817693334	140.396365386124	4999.73721794833	365.597144833948	FALSE	LetrozoleAlone	0.0121654284246803	-0.9059393699436	1.75237200544821
1735	001-103	Fibroblasts	Cancer cells	0	SEMA4D_MET	Response	A	3.43840779949205	407.88293152684	47.871510183443	4999.73721794833	365.597144833948	FALSE	LetrozoleAlone	0.0026268854049391	-1.08511829359007	1.34056728515936
1736	001-103	Fibroblasts	Cancer cells	0	SEMA4D_PLXNB1	Response	A	12.4747861775871	4161.2852733572	244.19630602589	6055.93221794833	366.571494464945	FALSE	LetrozoleAlone	0.0134737009457075	-0.785537848090663	1.82243928994429
1737	001-103	Fibroblasts	Cancer cells	0	SEMA4D_PLXNB2	Response	A	11.4708557918447	3197.29205275687	202.059182752849	7617.10821794833	366.569169741697	FALSE	LetrozoleAlone	0.00887627801254329	-1.12462955470911	1.71375758114975
1738	001-103	Fibroblasts	Cancer cells	0	SEMA4F_NRP2	Response	A	0.244931420604868	40.3544050001823	28.5756490117699	174.603462334634	20.5766097785978	FALSE	LetrozoleAlone	0.000488875732193	-1.95734565030589	0.702346828126589
1739	001-103	Fibroblasts	Cancer cells	0	SEMA5A_MET	Response	A	28.5932571166674	6783.7802929425	47.871510183443	615.432061244884	13.7866881918819	FALSE	LetrozoleAlone	0.0140920686482853	-0.274647662372895	2.10039083904697
1740	001-103	Fibroblasts	Cancer cells	0	SEMA5A_PLXNB3	Response	A	1.38425320013218	51.108106229831	1.2623017591447	35.6777755305986	11.9147878228782	FALSE	LetrozoleAlone	0.00129131444104425	-0.401261688510656	1.12547897785878
1741	001-103	Fibroblasts	Cancer cells	0	SEMA6A_PLXNA2	Response	A	4.53101232958882	1411.52627649079	72.4848588819267	20419.6371303368	1054.34944649446	FALSE	LetrozoleAlone	0.00361303748097259	-1.5337847916432	1.39255842219776
1742	001-103	Fibroblasts	Cancer cells	0	SEMA6A_PLXNA4	Response	A	0.890170566592972	280.397510995263	28.7980101452512	8267.4817474797	917.128837638376	FALSE	LetrozoleAlone	0.000255023307430601	-1.69115596650538	0.975491721402534
1743	001-103	Fibroblasts	Cancer cells	0	SEMA6D_KDR	Response	A	4.23314023740492	29.6319816618345	15.2528571428571	342.11	1.10459870848708	FALSE	LetrozoleAlone	0.000366068555810824	-0.693296301477849	1.43541464464904
1744	001-103	Fibroblasts	Cancer cells	0	SEMA6D_PLXNA1	Response	A	3.55538898418489	256.102292555347	21.9711466194657	946.133737974342	272.458404059041	FALSE	LetrozoleAlone	0.000754427912036575	-1.11753298066483	1.39038661448911
1745	001-103	Fibroblasts	Cancer cells	0	SEMA6D_TREM2	Response	A	0.169920344214168	6.73926133195696	1.15632935069742	832.631430282034	271.77780904059	FALSE	LetrozoleAlone	5.10548750550009e-05	-1.19017817954195	0.590638123736879
[truncated: 41,554 more rows]
