# Supplementary material for: Blocking cancer-fibroblast mutualism inhibits proliferation of endocrine therapy resistant breast cancer
Source: Mol Syst Biol. 2025 May 8;21(7):825–55. doi: 10.1038/s44320-025-00104-6 (PMC12222798; doi:10.1038/s44320-025-00104-6)
Supplement: Supplementary file 8 — Source data Fig. 3 [file 44320_2025_104_MOESM8_ESM.zip › Figure 3/SourceData_Figure_3B_ValidationFibrotoCancerComms.csv]

	Patient.Study.ID	LigandPhenoCelltype	ReceptorPhenoCelltype	Day	Pair.Name	dynamic_class3	ARM	TransductionMu	SumSignal	Receptor	Ligandtot	Ligand_Ntot	RiboTreated	Treat	scaleTransduction	scalelnTransductionMu	scaleTransduction2
1	001-108	Fibroblasts	Cancer cells	0	A2M_LRP1	Non-response	C	11.5756120720561	620.930468738395	17.9961277128492	393.538944774818	152.387513983567	TRUE	CombinationRibo	0.016913483377176	-1.07167668162395	1.70455840444839
2	001-108	Fibroblasts	Cancer cells	0	ADAM10_AXL	Non-response	C	9.41387177456209	1170.16918496181	7.47230982650169	8188.98418305717	1426.74490925826	TRUE	CombinationRibo	0.00388012167082264	-1.41274223802148	1.594014079018
3	001-108	Fibroblasts	Cancer cells	0	ADAM10_EPHA3	Non-response	C	0.589182150738402	63.8136711230899	0.733487046375086	3531.28015623336	1284.66118749992	TRUE	CombinationRibo	0.000240129887149535	-1.74716890157158	0.875950647387509
4	001-108	Fibroblasts	Cancer cells	0	ADAM12_ITGA9	Non-response	C	42.8506970931367	7134.51213004084	3.69412693203612	24761.5875209207	5243.36649417634	TRUE	CombinationRibo	0.039520667472851	-0.25875952072235	2.29467566612853
5	001-108	Fibroblasts	Cancer cells	0	ADAM12_ITGB1	Non-response	C	122.43189811084	30249.7871222231	7.83140817898673	24773.9036973913	5243.4047471024	TRUE	CombinationRibo	0.0889724787136581	0.158157921399951	2.71613294934249
6	001-108	Fibroblasts	Cancer cells	0	ADAM12_SDC4	Non-response	C	105.909903729169	36122.6848112676	8.63247745950156	24840.9036973913	5243.42387356543	TRUE	CombinationRibo	0.152365345146055	0.532287693619959	3.09940972385062
7	001-108	Fibroblasts	Cancer cells	0	ADAM15_ITGA5	Non-response	C	3.28473454850873	303.533997423755	3.47195371134573	6443.51046301714	1335.53411259516	TRUE	CombinationRibo	0.00698030519321955	-1.1250212944276	1.38933577432993
8	001-108	Fibroblasts	Cancer cells	0	ADAM15_ITGA9	Non-response	C	5.77605239660071	430.609855581691	3.69412693203612	6689.51046301714	1335.56836894686	TRUE	CombinationRibo	0.0124380472585251	-1.01434574000613	1.58796954375053
9	001-108	Fibroblasts	Cancer cells	0	ADAM15_ITGAV	Non-response	C	20.865382869871	2678.48189357616	10.2125464583914	7821.78856388471	1338.33563349575	TRUE	CombinationRibo	0.0215990837461078	-0.702284471471463	2.03145551638573
10	001-108	Fibroblasts	Cancer cells	0	ADAM15_ITGB1	Non-response	C	16.5031867968551	1825.75293540118	7.83140817898673	7686.78856388471	1338.2842489682	TRUE	CombinationRibo	0.0306157391505338	-0.692232938794359	1.9961325201338
11	001-108	Fibroblasts	Cancer cells	0	ADAM17_ERBB4	Non-response	C	558.095194857759	90429.4508516197	201.039625787136	6191.78393539927	922.738518503367	TRUE	CombinationRibo	0.110131767606511	-0.218908133621704	2.53452137498825
12	001-108	Fibroblasts	Cancer cells	0	ADAM17_ITGA5	Non-response	C	3.31619774763724	439.232719114077	3.47195371134573	3906.42200702987	915.677232144357	TRUE	CombinationRibo	0.00496109117080731	-1.45890569899807	1.33548466060447
13	001-108	Fibroblasts	Cancer cells	0	ADAM17_ITGB1	Non-response	C	16.6612644268054	2641.97893169514	7.83140817898673	5890.78393539927	922.640316961831	TRUE	CombinationRibo	0.0169656926845831	-1.12666913342839	1.83768680688197
14	001-108	Fibroblasts	Cancer cells	0	ADAM17_NOTCH1	Non-response	C	4.12800467868095	656.729120710209	2.92003490959451	4170.1553403632	915.849084842045	TRUE	CombinationRibo	0.00663788980160641	-1.53039222731555	1.38886372434282
15	001-108	Fibroblasts	Cancer cells	0	ADAM23_ITGA5	Non-response	C	1.34075826827878	86.7272522384071	3.47195371134573	324.310036265793	61.6891859588407	TRUE	CombinationRibo	0.00693137467611432	-1.20191254544888	1.09740843978455
16	001-108	Fibroblasts	Cancer cells	0	ADAM28_ITGA4	Non-response	C	6.0760765900263	362.187180552813	5.60141877281047	1548.66970743143	319.368898107401	TRUE	CombinationRibo	0.00962023452633924	-0.770256025523838	1.61608295742059
17	001-108	Fibroblasts	Cancer cells	0	ADAM9_ITGA3	Non-response	C	9.02284791880623	1145.78507893004	4.45634105486417	4557.68727801158	794.242728108334	TRUE	CombinationRibo	0.0242128132095303	-0.894175068620286	1.77334826308198
18	001-108	Fibroblasts	Cancer cells	0	ADAM9_ITGA6	Non-response	C	21.0532972556777	2943.18071485003	9.68593434112068	4953.68727801158	794.412297049242	TRUE	CombinationRibo	0.0202920311843326	-0.456381507873979	2.07996267733713
19	001-108	Fibroblasts	Cancer cells	0	ADAM9_ITGAV	Non-response	C	22.821533727807	3222.55152374978	10.2125464583914	4953.68727801158	794.412297049242	TRUE	CombinationRibo	0.0183451973509049	-0.763299300916372	2.00561638402865
20	001-108	Fibroblasts	Cancer cells	0	ADAM9_ITGB1	Non-response	C	18.0503773378904	2196.61104227674	7.83140817898673	4904.18727801158	794.384035559091	TRUE	CombinationRibo	0.0236771631332396	-0.759965162062198	1.96544074994883
21	001-108	Fibroblasts	Cancer cells	0	ADAM9_ITGB5	Non-response	C	33.6511876481394	4206.21820505615	12.853804995719	4887.68727801158	794.393456055808	TRUE	CombinationRibo	0.0451899878325786	-0.69025567244442	2.12093175141347
22	001-108	Fibroblasts	Cancer cells	0	ADM_CALCR	Non-response	C	0.267359462378407	0.961519627836757	0.575811995037326	12.9674366637588	5.00285338996909	TRUE	CombinationRibo	0.00371309177742032	-0.853309370274141	0.6608331181229
23	001-108	Fibroblasts	Cancer cells	0	ADM_CALCRL	Non-response	C	1.7971929404113	7.61153026866413	1.82328485135431	13.8939210887606	5.02665687219866	TRUE	CombinationRibo	0.0057618564201251	-0.766899210557079	1.20089174634798
24	001-108	Fibroblasts	Cancer cells	0	ADM_RAMP2	Non-response	C	0.735210869552634	4.2495142877187	0.848282666004454	13.9431014166295	5.02836968978358	TRUE	CombinationRibo	0.0128386453599048	-0.587221615753351	0.909247591098846
25	001-108	Fibroblasts	Cancer cells	0	ADM2_CALCR	Non-response	C	0.042002557963536	0.0503520410835883	0.575811995037326	3.36375812875193	1.28292616171808	TRUE	CombinationRibo	0.00140246100217703	-0.943426375125133	0.333103101123941
26	001-108	Fibroblasts	Cancer cells	0	ADM2_CALCRL	Non-response	C	0.282341608483799	0.398594135471793	1.82328485135431	3.41931368430749	1.28435350970552	TRUE	CombinationRibo	0.00270985273618853	-1.17311492148693	0.632958158129907
27	001-108	Fibroblasts	Cancer cells	0	ADM2_RAMP1	Non-response	C	0.137271629814649	0.326242947168396	1.06594970834045	8.85093489245962	1.44985099361638	TRUE	CombinationRibo	0.0030895619067304	-1.00503636129745	0.45981716464303
28	001-108	Fibroblasts	Cancer cells	0	AGT_AGTR1	Non-response	C	0.692723902727149	1.83176008172478	1.69952544139745	6.83608025474766	2.64372461764672	TRUE	CombinationRibo	0.0187161032698475	-0.454842373730594	0.889465365217548
29	001-108	Fibroblasts	Cancer cells	0	AGT_LRP2	Non-response	C	17.5298674759942	150.642237922824	18.2305284304685	9.3670599110779	2.65228870557136	TRUE	CombinationRibo	0.197998355120455	0.826507013368202	2.8707815591501
30	001-108	Fibroblasts	Cancer cells	0	AGT_MAS1	Non-response	C	0.000131407803277162	0.000262815606554325	0.000731528895391368	6.76003462737123	2.63801522569697	TRUE	CombinationRibo	3.78439357216977e-05	-0.398505827146415	0.285346087742829
31	001-108	Fibroblasts	Cancer cells	0	AMH_ACVR1	Non-response	C	9.6069025200539	433.965649784654	6.92553613944468	311.874444591105	65.5099199286746	TRUE	CombinationRibo	0.0299939857071024	-0.416430494182677	1.99526303116327
32	001-108	Fibroblasts	Cancer cells	0	AMH_EGFR	Non-response	C	4.13632232690219	123.363735199948	7.03116880044111	248.237054552831	64.754048688114	TRUE	CombinationRibo	0.00454841520679463	-0.885389736492848	1.4855826271742
33	001-108	Fibroblasts	Cancer cells	0	ANGPT1_ITGA5	Non-response	C	0.613198728341704	5.66641408856682	3.47195371134573	23.9453279185451	1.6102904911584	TRUE	CombinationRibo	0.00100546416797609	-1.60543201924124	0.869218337649174
34	001-108	Fibroblasts	Cancer cells	0	ANGPT1_TEK	Non-response	C	0.159468797021403	2.26497810726917	4.16342629892709	23.9119945852118	1.60943408236594	TRUE	CombinationRibo	0.000763846484004739	-1.33263884934	0.565706243023735
35	001-108	Fibroblasts	Cancer cells	0	ANGPT1_TIE1	Non-response	C	0.245178831449513	0.917281179634517	2.52918509976619	2.44386045230969	0.953684624124279	TRUE	CombinationRibo	0.00228528953442109	-1.27214530005036	0.639493274782959
36	001-108	Fibroblasts	Cancer cells	0	ANGPT2_TEK	Non-response	C	1.02063278928111	72.4816066359527	4.16342629892709	723.06098667416	63.7564165128706	TRUE	CombinationRibo	0.00558399160329818	-1.02860853934028	1.00634173404837
37	001-108	Fibroblasts	Cancer cells	0	ANXA1_EGFR	Non-response	C	3.55335749125495	252.714627545758	7.03116880044111	2095.55463428876	299.433927932416	TRUE	CombinationRibo	0.00291541738460598	-1.35350182450071	1.32220067675385
38	001-108	Fibroblasts	Cancer cells	0	ANXA1_FPR1	Non-response	C	0.391104921387856	12.1242525630235	2.36129451723386	654.965591608289	255.591768121191	TRUE	CombinationRibo	0.0021472749889727	-1.15763216729145	0.744300899083799
39	001-108	Fibroblasts	Cancer cells	0	APOE_LDLR	Non-response	C	9.24448899233659	382.077921188605	7.07401791810719	424.053305321742	114.368493345998	TRUE	CombinationRibo	0.013967027463278	-0.651199239830912	1.79509962567886
40	001-108	Fibroblasts	Cancer cells	0	APOE_LRP1	Non-response	C	11.0896354156789	349.918862576412	17.9961277128492	424.053305321742	114.368493345998	TRUE	CombinationRibo	0.00782106204343299	-0.857168014099022	1.74646505783978
41	001-108	Fibroblasts	Cancer cells	0	APOE_LRP2	Non-response	C	21.083113219965	905.884588741215	18.2305284304685	424.053305321742	114.368493345998	TRUE	CombinationRibo	0.0202151148213664	-0.0913348009580246	2.27410136150436
42	001-108	Fibroblasts	Cancer cells	0	APOE_LRP5	Non-response	C	9.61604671657246	415.039410503838	7.11508012867001	424.053305321742	114.368493345998	TRUE	CombinationRibo	0.0132591389738067	-0.745025082062723	1.80514507674903
43	001-108	Fibroblasts	Cancer cells	0	APOE_LRP8	Non-response	C	0.592281537771076	13.3578916161316	0.772862348558116	423.465070027625	114.365638650024	TRUE	CombinationRibo	0.00222443179434362	-1.20934856709017	0.839284334976511
44	001-108	Fibroblasts	Cancer cells	0	APOE_SCARB1	Non-response	C	7.6428210753549	304.167453186476	5.86618454918307	424.053305321742	114.368493345998	TRUE	CombinationRibo	0.00638805480884487	-0.858888168538263	1.68770342954913
45	001-108	Fibroblasts	Cancer cells	0	APOE_SORL1	Non-response	C	25.0935599423927	969.316083134483	15.4711160142041	424.053305321742	114.368493345998	TRUE	CombinationRibo	0.0328538901008419	-0.272919867666044	2.24191553250527
46	001-108	Fibroblasts	Cancer cells	0	APOE_VLDLR	Non-response	C	1.0345783388966	42.8714220088883	2.20485280508401	423.465070027625	114.365638650024	TRUE	CombinationRibo	0.00323833917691855	-0.884161791858301	1.01143761903108
47	001-108	Fibroblasts	Cancer cells	0	AREG_EGFR	Non-response	C	3.70087626556779	25.4715635078069	7.03116880044111	14.0895388112745	5.22860356021672	TRUE	CombinationRibo	0.00682195483340978	-0.935334196727344	1.40419255201006
48	001-108	Fibroblasts	Cancer cells	0	AREG_ERBB3	Non-response	C	6.51255162519977	78.7481526010184	5.43440878188487	18.463147510542	5.40301671520985	TRUE	CombinationRibo	0.0361430279888229	-0.297224471702082	1.88983873318254
49	001-108	Fibroblasts	Cancer cells	0	ARTN_GFRA1	Non-response	C	10.0046423403375	140.986141278238	14.5962514200913	7.36725675659195	2.43482050856973	TRUE	CombinationRibo	0.045149999185719	0.128761430574032	2.1768439144887
50	001-108	Fibroblasts	Cancer cells	0	ARTN_GFRA3	Non-response	C	0.0288950506145507	0.943137539932939	0.537035051280734	0.70633878105561	0.0272455275628343	TRUE	CombinationRibo	0.000962802157113427	-0.448424354362435	0.557651535954592
51	001-108	Fibroblasts	Cancer cells	0	ARTN_RET	Non-response	C	2.24652239521555	16.823393367687	2.39486594939646	9.08154247087767	2.43482050856973	TRUE	CombinationRibo	0.0325045889708276	0.177216511225262	1.33122306918626
52	001-108	Fibroblasts	Cancer cells	0	ASIP_ATRN	Non-response	C	20.5959215828099	92.4033294193425	14.1613877543231	1.01770944597163	0.325262836396312	TRUE	CombinationRibo	0.089456994516862	0.19343880585216	2.56666681120848
53	001-108	Fibroblasts	Cancer cells	0	ASIP_MC1R	Non-response	C	1.62003473528875	6.23278023422399	1.67162192009976	0.917709445971629	0.324977366798824	TRUE	CombinationRibo	0.0234704302483626	-0.324955466339109	1.20169471899409
54	001-108	Fibroblasts	Cancer cells	0	BDNF_NGFR	Non-response	C	0.723214761997869	1.50223766429353	1.64862292624691	0	0	TRUE	CombinationRibo	0.00322213964174952	-0.470799766171622	0.908231710389043
55	001-108	Fibroblasts	Cancer cells	0	BDNF_NTRK2	Non-response	C	2.07888591738369	18.8769837646102	3.76662687964983	0.462100727778987	0.0118724137882126	TRUE	CombinationRibo	0.0127608976651624	-0.497829445696193	1.27433657248882
56	001-108	Fibroblasts	Cancer cells	0	BDNF_SORT1	Non-response	C	8.5074854612602	54.0802585146683	5.39546354226489	0.462100727778987	0.0118724137882126	TRUE	CombinationRibo	0.10243427690849	0.142304520890161	2.15330481438997
57	001-108	Fibroblasts	Cancer cells	0	BMP2_ACVR1	Non-response	C	12.2484714301921	85.1217429259275	6.92553613944468	0	0	TRUE	CombinationRibo	0.0640327629691837	0.0298209488901788	2.23317227876381
58	001-108	Fibroblasts	Cancer cells	0	BMP2_ACVR2A	Non-response	C	9.66301374739218	51.8987493700536	7.54018077100003	0	0	TRUE	CombinationRibo	0.0603385848154185	-0.0121451966862309	2.10592396769762
59	001-108	Fibroblasts	Cancer cells	0	BMP2_ACVR2B	Non-response	C	2.57391009702127	13.456004855686	1.95497406582731	0	0	TRUE	CombinationRibo	0.0210026008234104	-0.442892052712165	1.40632153537859
60	001-108	Fibroblasts	Cancer cells	0	BMP2_BMPR1A	Non-response	C	21.0108473616824	129.95807783376	11.4928660297153	0	0	TRUE	CombinationRibo	0.114529247636534	0.0623470784847191	2.40215253387136
61	001-108	Fibroblasts	Cancer cells	0	BMP2_BMPR1B	Non-response	C	58.4392168624953	400.999216685539	27.1878691192268	0	0	TRUE	CombinationRibo	0.319117516209836	0.771976887011074	3.32558249001881
62	001-108	Fibroblasts	Cancer cells	0	BMP2_BMPR2	Non-response	C	44.9246862180937	329.814735656256	22.3615396078105	0	0	TRUE	CombinationRibo	0.10796455169095	0.0110615371996449	2.46424689574918
63	001-108	Fibroblasts	Cancer cells	0	BMP2_ENG	Non-response	C	3.01692101555166	12.443430850009	2.53100521348022	0	0	TRUE	CombinationRibo	0.00944447659445951	-0.646875239681455	1.41437278775904
64	001-108	Fibroblasts	Cancer cells	0	BMP4_BMPR1A	Non-response	C	5.12340783425954	110.914080676049	11.4928660297153	32.7260308597265	8.92238465521714	TRUE	CombinationRibo	0.0274266730755141	-0.88410302076534	1.61835400685283
65	001-108	Fibroblasts	Cancer cells	0	BMP4_BMPR1B	Non-response	C	14.2501602313923	342.23697527587	27.1878691192268	32.7260308597265	8.92238465521714	TRUE	CombinationRibo	0.0521290405438701	-0.181279776046689	2.15263641321351
66	001-108	Fibroblasts	Cancer cells	0	BMP4_BMPR2	Non-response	C	10.9546980832953	281.483835468246	22.3615396078105	32.7260308597265	8.92238465521714	TRUE	CombinationRibo	0.0234100607988182	-0.925448211863319	1.76812085507206
67	001-108	Fibroblasts	Cancer cells	0	BMP6_ACVR1	Non-response	C	4.21579587589269	14.6490072178049	6.92553613944468	3.25767737657129	1.26160105245071	TRUE	CombinationRibo	0.0182542238991729	-1.1811265977291	1.47419871790948
68	001-108	Fibroblasts	Cancer cells	0	BMP6_ACVR2A	Non-response	C	3.32590835820821	8.93150360864373	7.54018077100003	3.25767737657129	1.26160105245071	TRUE	CombinationRibo	0.010774583087778	-1.15510642105761	1.39775194687198
69	001-108	Fibroblasts	Cancer cells	0	BMP6_BMPR1A	Non-response	C	7.23171410908068	22.3651061968438	11.4928660297153	3.25767737657129	1.26160105245071	TRUE	CombinationRibo	0.0192237109245677	-1.23928643808624	1.60072857925826
70	001-108	Fibroblasts	Cancer cells	0	BMP6_BMPR1B	Non-response	C	20.114167783583	69.0098700712968	27.1878691192268	3.25767737657129	1.26160105245071	TRUE	CombinationRibo	0.0537498770245034	-0.359493634801763	2.10611453465139
71	001-108	Fibroblasts	Cancer cells	0	BMP6_BMPR2	Non-response	C	15.4626075558428	56.7593928072083	22.3615396078105	3.25767737657129	1.26160105245071	TRUE	CombinationRibo	0.0203467560708456	-1.32872560312238	1.71682567645276
72	001-108	Fibroblasts	Cancer cells	0	BMP7_ACVR1	Non-response	C	11.7534977472011	1021.02354099832	6.92553613944468	1306.48708564939	194.519635286496	TRUE	CombinationRibo	0.0408020744721955	-0.173925330829908	2.18679967458172
73	001-108	Fibroblasts	Cancer cells	0	BMP7_ACVR2A	Non-response	C	9.27252114342944	622.518325327387	7.54018077100003	1283.93806604155	194.476814846872	TRUE	CombinationRibo	0.0401271575240877	-0.199103985011996	2.08729502805201
74	001-108	Fibroblasts	Cancer cells	0	BMP7_ACVR2B	Non-response	C	2.4698956681457	161.402918375375	1.95497406582731	1257.67756183987	194.48395158681	TRUE	CombinationRibo	0.0181057544911127	-0.612503999820222	1.39862532711651
75	001-108	Fibroblasts	Cancer cells	0	BMP7_BMPR1A	Non-response	C	20.1617768012746	1558.82918100758	11.4928660297153	1331.48708564939	194.526772026433	TRUE	CombinationRibo	0.0756694080384345	-0.151813750832272	2.31251762374202
76	001-108	Fibroblasts	Cancer cells	0	BMP7_BMPR1B	Non-response	C	56.0776263108584	4809.93017863963	27.1878691192268	1331.48708564939	194.526772026433	TRUE	CombinationRibo	0.168134461001619	0.63945858869532	3.25801846380617
77	001-108	Fibroblasts	Cancer cells	0	BMP7_BMPR2	Non-response	C	43.1092321411245	3956.08216770436	22.3615396078105	1331.48708564939	194.526772026433	TRUE	CombinationRibo	0.0786178823717467	-0.228130219957977	2.34158186676089
78	001-108	Fibroblasts	Cancer cells	0	BMP7_ENG	Non-response	C	2.89500404698369	149.257233133723	2.53100521348022	1257.67756183987	194.48395158681	TRUE	CombinationRibo	0.0121672343150909	-0.834148181332368	1.39451241864497
79	001-108	Fibroblasts	Cancer cells	0	BTC_EGFR	Non-response	C	0.67830778968642	3.11233677342574	7.03116880044111	19.5605662399444	7.32589658816971	TRUE	CombinationRibo	0.00359101330732055	-1.31568003746973	0.887142790499658
80	001-108	Fibroblasts	Cancer cells	0	BTC_ERBB2	Non-response	C	1.08963826665565	9.79401780228407	5.7363561221142	24.2230991821153	7.33160598011947	TRUE	CombinationRibo	0.00328342212942895	-1.16942250548094	1.03099164668722
81	001-108	Fibroblasts	Cancer cells	0	BTC_ERBB3	Non-response	C	1.19364014928238	9.62213297602924	5.43440878188487	24.2230991821153	7.33160598011947	TRUE	CombinationRibo	0.0140885230827998	-0.971247757399003	1.07238184810488
82	001-108	Fibroblasts	Cancer cells	0	BTC_ERBB4	Non-response	C	53.9795817201199	406.810979112678	201.039625787136	26.2230991821153	7.33217691931445	TRUE	CombinationRibo	0.0374687659950155	-0.444520890058904	2.16428012185623
83	001-108	Fibroblasts	Cancer cells	0	C3_C3AR1	Non-response	C	2.38605683627928	128.144302418345	1.72416573600369	4267.09346921743	1657.58479046321	TRUE	CombinationRibo	0.00320174747464948	-0.949463319931536	1.2645075222016
84	001-108	Fibroblasts	Cancer cells	0	C3_ITGAM	Non-response	C	14.1176139821407	2391.2040218345	3.38666887287057	6741.64386703861	1731.24538124027	TRUE	CombinationRibo	0.00891361303746049	-0.575352987383719	1.8415637181566
85	001-108	Fibroblasts	Cancer cells	0	C3_ITGAX	Non-response	C	23.0768484171642	2409.91467169539	9.26431536325997	6632.8510428028	1729.8605017133	TRUE	CombinationRibo	0.00868897368935602	-0.496769624485477	1.96548495511575
86	001-108	Fibroblasts	Cancer cells	0	C3_ITGB2	Non-response	C	6.01213447587713	715.454930325485	3.8505430307622	6686.916479042	1731.1169199214	TRUE	CombinationRibo	0.00467035537944912	-0.909291252180469	1.53976603907532
87	001-108	Fibroblasts	Cancer cells	0	C3_LRP1	Non-response	C	42.3886194255183	6018.8271505896	17.9961277128492	6690.21529561004	1731.2196889765	TRUE	CombinationRibo	0.0239149457088945	-0.56527099923496	2.07686978829272
88	001-108	Fibroblasts	Cancer cells	0	C5_C5AR1	Non-response	C	4.87401610849784	223.291121899639	10.7685353050061	74.6641684222679	16.8673328543886	TRUE	CombinationRibo	0.0241599341056922	-0.607031803369706	1.72073787566845
89	001-108	Fibroblasts	Cancer cells	0	CALR_ITGA2B	Non-response	C	3.59461125206553	215.259737855537	2.6276764065371	10017.0312889398	3566.60419211094	TRUE	CombinationRibo	0.0150298274662147	-0.372190316465551	1.56299770795245
90	001-108	Fibroblasts	Cancer cells	0	CALR_ITGA3	Non-response	C	14.1980632804042	2677.13808637502	4.45634105486417	18249.0485574988	3791.99408720266	TRUE	CombinationRibo	0.0626892215674844	-0.514043581066485	2.06480556058955
91	001-108	Fibroblasts	Cancer cells	0	CALR_ITGAV	Non-response	C	35.9112314580773	7529.52327463774	10.2125464583914	19555.7152241655	3792.44170353152	TRUE	CombinationRibo	0.0627575035876146	-0.37283391156561	2.30455022250548
92	001-108	Fibroblasts	Cancer cells	0	CALR_LRP1	Non-response	C	28.6052060957454	4422.73834507789	17.9961277128492	17293.7235574988	3791.29468668882	TRUE	CombinationRibo	0.0623721952700789	-0.441811376027318	2.17750565475926
93	001-108	Fibroblasts	Cancer cells	0	CALR_SCARF1	Non-response	C	2.98753591939562	292.790539758555	1.19136506288532	10915.3755379283	3591.80317441196	TRUE	CombinationRibo	0.0111946644256107	-0.791086306700455	1.42938336631737
94	001-108	Fibroblasts	Cancer cells	0	CALR_TSHR	Non-response	C	0.233181472626418	224.294629317743	1.17341372555516	16802.2325206847	3766.0393971258	TRUE	CombinationRibo	0.000930822822425822	-1.35639633166731	0.610942198191866
95	001-108	Fibroblasts	Cancer cells	0	CCL2_CCR1	Non-response	C	0.000524161166882425	0.0020966446675297	0.00380228136882129	0.0152091254752852	0.00114187838995147	TRUE	CombinationRibo	1.55319802262234e-06	-1.01135613187273	0.102700607829581
96	001-108	Fibroblasts	Cancer cells	0	CCL2_CCR10	Non-response	C	0.00127642950824146	0.0107189407854773	0.0097194411321349	0.0152091254752852	0.00114187838995147	TRUE	CombinationRibo	1.3397861154301e-05	-0.796375063162993	0.202524374453851
97	001-108	Fibroblasts	Cancer cells	0	CCL2_CCR2	Non-response	C	0.11511925498465	0.460477019938599	0.835078647707045	12.0465413511542	4.70100543163797	TRUE	CombinationRibo	0.000194524133442248	-0.860645693457491	0.585169908212581
98	001-108	Fibroblasts	Cancer cells	0	CCL2_CCR3	Non-response	C	0.0183508062119903	0.279843325737388	0.253749021023656	0.0152091254752852	0.00114187838995147	TRUE	CombinationRibo	0.000224763321759797	-0.788699599386884	0.352217780877628
99	001-108	Fibroblasts	Cancer cells	0	CCL2_CCR4	Non-response	C	0.185185390836041	0.740741563344165	1.3433405712631	12.0465413511542	4.70100543163797	TRUE	CombinationRibo	0.000569818047923006	-0.831275381525624	0.643466908783813
100	001-108	Fibroblasts	Cancer cells	0	CCL2_CCR5	Non-response	C	0.10034275359856	0.40137101439424	0.727889448150615	12.0465413511542	4.70100543163797	TRUE	CombinationRibo	0.000336241693330938	-0.883534351565862	0.527620399530277
101	001-108	Fibroblasts	Cancer cells	0	CCL25_CCR10	Non-response	C	0.000783413459921919	0.00164469765725997	0.0097194411321349	0	0	TRUE	CombinationRibo	8.91617835070685e-05	-0.562071174534421	0.28397634787787
102	001-108	Fibroblasts	Cancer cells	0	CCL28_CCR10	Non-response	C	0.00132031852158314	0.047121887912827	0.0097194411321349	17.8066063512495	1.27750893569499	TRUE	CombinationRibo	2.21460736011525e-05	-0.897251735981347	0.161297005133147
103	001-108	Fibroblasts	Cancer cells	0	CCL28_CCR3	Non-response	C	0.0189817840869676	1.230228442573	0.253749021023656	28.6816504711349	1.50700524412286	TRUE	CombinationRibo	0.000280862539455445	-0.954600395431711	0.293866083541028
104	001-108	Fibroblasts	Cancer cells	0	CD24_SELP	Non-response	C	0.200558074933867	3.81060342374347	0.91441111923921	744.163080356651	290.399923165156	TRUE	CombinationRibo	0.000717083723393736	-1.15382292305494	0.631594426710936
105	001-108	Fibroblasts	Cancer cells	0	CD34_SELL	Non-response	C	0.0476448545460841	0.0510705348405177	0.54233560327071	2.31359843397878	0.902851572723094	TRUE	CombinationRibo	0.000360071284442133	-1.27901120399989	0.395986004279698
106	001-108	Fibroblasts	Cancer cells	0	CDH1_EGFR	Non-response	C	13.6636822972642	1159.84315399955	7.03116880044111	13522.2506244143	2904.20559251472	TRUE	CombinationRibo	0.00886456973688664	-0.93764667900699	1.76996915262942
107	001-108	Fibroblasts	Cancer cells	0	CDH1_IGF1R	Non-response	C	225.066886689467	32242.707355422	44.1363188751993	17983.0988534384	2941.37383187737	TRUE	CombinationRibo	0.106311655140492	0.0256801649381811	2.65919347734575
108	001-108	Fibroblasts	Cancer cells	0	CDH1_ITGAE	Non-response	C	7.86251808790681	556.847547755974	2.36299396484589	14798.1476629622	2939.80003798642	TRUE	CombinationRibo	0.0109045547726478	-0.874696280058358	1.69628222360575
109	001-108	Fibroblasts	Cancer cells	0	CDH1_ITGB7	Non-response	C	1.87821239359277	190.419240239767	0.808047942907155	9368.59877813203	2776.59547846914	TRUE	CombinationRibo	0.00272501352109535	-0.964993383677504	1.21577172386473
110	001-108	Fibroblasts	Cancer cells	0	CDH1_PTPRF	Non-response	C	46.7456776661427	6045.92577150264	8.55200324729195	17761.0988534384	2941.31045762673	TRUE	CombinationRibo	0.0284811436732966	-0.616870868722471	2.18826751472897
111	001-108	Fibroblasts	Cancer cells	0	CDH1_PTPRM	Non-response	C	136.133832844363	17985.3441039916	26.317646819738	17502.0988534384	2941.23652100098	TRUE	CombinationRibo	0.0257389873619882	-0.370146620955658	2.38171858579469
112	001-108	Fibroblasts	Cancer cells	0	CFH_ITGAM	Non-response	C	5.48833920911735	826.311415363682	3.38666887287057	625.062307625045	238.393563279845	TRUE	CombinationRibo	0.0112675725222215	-0.751988694957308	1.5958951078828
113	001-108	Fibroblasts	Cancer cells	0	CFH_SELL	Non-response	C	0.324863661643495	13.9288585165769	0.54233560327071	608.960725261874	237.285675441489	TRUE	CombinationRibo	0.00137574419132143	-1.24658261919929	0.723531042766601
114	001-108	Fibroblasts	Cancer cells	0	CHAD_ITGA2	Non-response	C	7.87831092823222	93.7196028470238	11.6269856420625	2.97548445074101	1.0312941302644	TRUE	CombinationRibo	0.108528617744319	0.188401019422433	2.28803064793385
115	001-108	Fibroblasts	Cancer cells	0	CHAD_ITGB1	Non-response	C	5.47772473674943	60.6002473373552	7.83140817898673	2.97548445074101	1.0312941302644	TRUE	CombinationRibo	0.0137245412410265	-0.327480378050983	1.87369346409003
116	001-108	Fibroblasts	Cancer cells	0	CLCF1_CNTFR	Non-response	C	0.0133109319527038	0.0498158522221522	0.226889818488835	4.49541388046075	1.7461755628924	TRUE	CombinationRibo	0.000283807874725845	-0.926680354813204	0.267534157718117
117	001-108	Fibroblasts	Cancer cells	0	CLCF1_CRLF1	Non-response	C	0.050152050250106	0.322739290098132	0.534523235864252	4.59545751319777	1.7530268332321	TRUE	CombinationRibo	0.000558587364412475	-0.881288338813948	0.311667724117452
118	001-108	Fibroblasts	Cancer cells	0	CLCF1_IL6ST	Non-response	C	5.740878351745	44.875667503139	25.5486747695968	6.84545751319777	1.75416871162206	TRUE	CombinationRibo	0.0293853863964757	-0.532816923015818	1.76449713034523
119	001-108	Fibroblasts	Cancer cells	0	CLCF1_LIFR	Non-response	C	0.632157775047239	6.4680667403394	5.89185338893666	6.84545751319777	1.75416871162206	TRUE	CombinationRibo	0.00334400764728408	-1.09457795741757	0.850931130541734
120	001-108	Fibroblasts	Cancer cells	0	COL18A1_GPC1	Non-response	C	37.7127469945352	6305.05017795899	6.07890553327411	7232.74957394415	1797.99195861156	TRUE	CombinationRibo	0.0623542512335297	-0.121661127784769	2.38735539061023
121	001-108	Fibroblasts	Cancer cells	0	COL18A1_ITGA5	Non-response	C	9.74249125906874	1620.50208061185	3.47195371134573	7106.24663276768	1797.89946646198	TRUE	CombinationRibo	0.0116454710538058	-0.828630585940447	1.73086081848177
122	001-108	Fibroblasts	Cancer cells	0	COL18A1_ITGB1	Non-response	C	48.9482942200411	9747.29834421263	7.83140817898673	7178.74957394415	1797.9765432533	TRUE	CombinationRibo	0.0504255860273084	-0.324749988083103	2.31735126441082
123	001-108	Fibroblasts	Cancer cells	0	COL18A1_KDR	Non-response	C	2.08482051669759	134.717618078828	1.29885671145284	4430.26445576992	1715.08507935605	TRUE	CombinationRibo	0.00405033642175681	-0.950000407061616	1.23139298457191
124	001-108	Fibroblasts	Cancer cells	0	COL1A1_CD36	Non-response	C	2742.77821682527	721486.21779818	45.1853063540268	71068.2112717886	17959.1465783705	TRUE	CombinationRibo	0.529509686327947	1.26465826720374	4.09407153745737
125	001-108	Fibroblasts	Cancer cells	0	COL1A1_CD44	Non-response	C	1052.91282727194	271470.826695869	18.2610855443994	70867.2112717886	17959.0891989814	TRUE	CombinationRibo	0.2486147096374	0.725554508108454	3.20662012619534
126	001-108	Fibroblasts	Cancer cells	0	COL1A1_CD93	Non-response	C	26.3668731611975	1987.83517926937	1.80516775018285	44596.0594299208	17183.009253679	TRUE	CombinationRibo	0.0218490626213289	-0.177032327103784	2.16413026482169
127	001-108	Fibroblasts	Cancer cells	0	COL1A1_DDR1	Non-response	C	248.712302199848	66409.647974094	4.82456719044051	71068.2112717886	17959.1465783705	TRUE	CombinationRibo	0.175872140491533	0.918188126901693	3.60308568875986
128	001-108	Fibroblasts	Cancer cells	0	COL1A1_DDR2	Non-response	C	286.926537194534	71764.7340447003	6.20667456542239	70733.2112717886	17959.0509460553	TRUE	CombinationRibo	0.164974309030691	0.507824298122106	3.05745275082417
129	001-108	Fibroblasts	Cancer cells	0	COL1A1_ITGA11	Non-response	C	916.554190056796	202332.4913182	33.4072043388345	70279.844605122	17958.6110374056	TRUE	CombinationRibo	0.364719414944372	1.08486954942119	3.85110770879422
130	001-108	Fibroblasts	Cancer cells	0	COL1A1_ITGA2	Non-response	C	602.40571663825	160044.205627224	11.6269856420625	70934.2112717886	17959.1083254444	TRUE	CombinationRibo	0.332305574539627	1.08474098740753	3.83317999652716
131	001-108	Fibroblasts	Cancer cells	0	COL1A1_ITGA5	Non-response	C	83.3659368856177	17204.7848593515	3.47195371134573	69197.7468042512	17955.4539827054	TRUE	CombinationRibo	0.0486877134310723	0.0227399169771993	2.5195557439937
132	001-108	Fibroblasts	Cancer cells	0	COL1A1_ITGB1	Non-response	C	418.847735973914	103486.550852667	7.83140817898673	70900.7112717886	17959.0891989814	TRUE	CombinationRibo	0.190169125599073	0.617900429653645	3.14891111294221
133	001-108	Fibroblasts	Cancer cells	0	COL2A1_DDR1	Non-response	C	0.744545773141801	2.96722521093637	4.82456719044051	0	0	TRUE	CombinationRibo	0.00190247825069078	-1.16039356486403	0.900063054962314
134	001-108	Fibroblasts	Cancer cells	0	COL2A1_ITGA10	Non-response	C	0.167471624886305	0.751570745788421	1.69724766390296	0	0	TRUE	CombinationRibo	0.00173402680093529	-1.30679018027583	0.531153209020537
135	001-108	Fibroblasts	Cancer cells	0	COL2A1_ITGA2	Non-response	C	1.8033632678092	7.15087666157533	11.6269856420625	0	0	TRUE	CombinationRibo	0.0076246085124325	-0.915416667139563	1.20935114957295
136	001-108	Fibroblasts	Cancer cells	0	COL2A1_ITGA2B	Non-response	C	0.158683028797368	0.193930125672831	2.6276764065371	0	0	TRUE	CombinationRibo	0.000678975614464887	-0.924460598771523	0.534499732556656
137	001-108	Fibroblasts	Cancer cells	0	COL2A1_ITGB1	Non-response	C	1.25386363541763	4.62384475825964	7.83140817898673	0	0	TRUE	CombinationRibo	0.00103530667496923	-1.32799791628937	1.06818499142351
138	001-108	Fibroblasts	Cancer cells	0	COL2A1_TNFRSF10A	Non-response	C	0.394968892497171	1.25973886675185	2.56034441818445	0	0	TRUE	CombinationRibo	0.00171377633515589	-1.22134749087865	0.73277539889641
139	001-108	Fibroblasts	Cancer cells	0	COL4A1_CD93	Non-response	C	1.47076223240492	44.6841162229913	1.80516775018285	808.064184208545	315.281856512526	TRUE	CombinationRibo	0.00248690211119891	-1.30668294415827	1.10505364304952
140	001-108	Fibroblasts	Cancer cells	0	COL4A1_ITGA1	Non-response	C	16.8203494028488	1203.86319785843	10.8075939088165	1126.22588041907	325.00997140438	TRUE	CombinationRibo	0.0185761420041577	-1.0351759079235	1.76780369124319
141	001-108	Fibroblasts	Cancer cells	0	COL4A1_ITGAV	Non-response	C	29.539188090732	3412.74170959939	10.2125464583914	1130.08302327622	325.017679083512	TRUE	CombinationRibo	0.0254477920531342	-0.953315099864152	1.95533524467483
142	001-108	Fibroblasts	Cancer cells	0	COL4A1_ITGB1	Non-response	C	23.3636134035531	2326.25175066914	7.83140817898673	1130.08302327622	325.017679083512	TRUE	CombinationRibo	0.0205456559216849	-0.960736719298066	1.91698382001481
143	001-108	Fibroblasts	Cancer cells	0	COL4A1_ITGB8	Non-response	C	13.9002619450034	1354.10820986117	6.43574516172654	1130.08302327622	325.017679083512	TRUE	CombinationRibo	0.0161695785658354	-0.831224124312962	1.83429642502336
144	001-108	Fibroblasts	Cancer cells	0	COL5A3_SDC3	Non-response	C	6.13826035186812	580.73560926964	2.59490112536261	2118.97295813079	371.051940176212	TRUE	CombinationRibo	0.024819858048399	-0.563398869662492	1.74267509612467
145	001-108	Fibroblasts	Cancer cells	0	CSF1_CSF1R	Non-response	C	2.87077761156749	97.8206536806704	4.06050743803501	518.935278076624	81.2025280449375	TRUE	CombinationRibo	0.010953046621805	-0.897363673529168	1.39491353065275
146	001-108	Fibroblasts	Cancer cells	0	CX3CL1_CX3CR1	Non-response	C	0.296412415963295	11.8880574795817	3.17314960856763	71.2309843722076	27.1237239775542	TRUE	CombinationRibo	0.00139797829947502	-1.00159389682894	0.682999353039356
147	001-108	Fibroblasts	Cancer cells	0	CXCL10_CCR3	Non-response	C	0.0250831333955187	0.0956272355043744	0.253749021023656	0	0	TRUE	CombinationRibo	0.000964075396785071	-0.8433906354771	0.372456680650036
148	001-108	Fibroblasts	Cancer cells	0	CXCL10_CXCR3	Non-response	C	0.142104221916994	0.142104221916994	0.754153500403475	0	0	TRUE	CombinationRibo	0.00239314636570024	-0.775675285152918	0.627900209356657
149	001-108	Fibroblasts	Cancer cells	0	CXCL10_SDC4	Non-response	C	8.30782586744366	42.2917864738363	8.63247745950156	0.00591715976331361	0.000285469597487868	TRUE	CombinationRibo	0.083061024622842	0.0445454359798659	2.05453823720754
150	001-108	Fibroblasts	Cancer cells	0	CXCL11_CCR3	Non-response	C	0.00559595545935379	0.0426681740391508	0.253749021023656	0	0	TRUE	CombinationRibo	0.000771389019395018	-0.868743226337323	0.26369081784392
151	001-108	Fibroblasts	Cancer cells	0	CXCL11_CXCR3	Non-response	C	0.0317029329587545	0.063405865917509	0.754153500403475	1.67015729541409	0.651757071890111	TRUE	CombinationRibo	0.000757886465250507	-0.881050862795407	0.426503246853693
152	001-108	Fibroblasts	Cancer cells	0	CXCL12_CXCR3	Non-response	C	0.18076892977557	5.78460575281823	0.754153500403475	345.949897214237	135.002429201217	TRUE	CombinationRibo	0.00233377088555802	-0.919630950292205	0.635276478152121
153	001-108	Fibroblasts	Cancer cells	0	CXCL12_CXCR4	Non-response	C	0.77748855374316	70.8990393237458	1.32046926337193	348.186377538166	135.159783103197	TRUE	CombinationRibo	0.00319706684524446	-1.0384507718844	0.925557902731261
154	001-108	Fibroblasts	Cancer cells	0	CXCL13_CCR10	Non-response	C	0.00222307570544706	0.00466712354549634	0.0097194411321349	0.0249285666074201	0.00171281758492721	TRUE	CombinationRibo	6.33146902406798e-05	-0.796392502011438	0.207959319922057
155	001-108	Fibroblasts	Cancer cells	0	CXCL13_CXCR3	Non-response	C	0.181066355091881	0.181066355091881	0.754153500403475	1.40114421180387	0.546778229385069	TRUE	CombinationRibo	0.00335005876589925	-0.802123546497195	0.643363371740492
156	001-108	Fibroblasts	Cancer cells	0	CXCL9_CCR3	Non-response	C	0.0125415666977594	0.0478136177521872	0.253749021023656	0	0	TRUE	CombinationRibo	0.000884545700073763	-0.864266106264863	0.33494428972907
157	001-108	Fibroblasts	Cancer cells	0	CXCL9_CXCR3	Non-response	C	0.0710521109584971	0.0710521109584971	0.754153500403475	0	0	TRUE	CombinationRibo	0.00185445411308279	-0.867786603545764	0.527056166526362
158	001-108	Fibroblasts	Cancer cells	0	DEFB1_CCR6	Non-response	C	0.164702680077954	1.53221023590078	1.99986807323989	0.0187156738487537	0.000856408792463603	TRUE	CombinationRibo	0.00109896651140773	-0.808670666659872	0.589193585877149
159	001-108	Fibroblasts	Cancer cells	0	DKK2_KREMEN2	Non-response	C	0.396432054533254	18.6188402774955	0.193825166726907	511.641029725727	198.347361930948	TRUE	CombinationRibo	0.00497722840989362	-0.744915082023188	0.753194689388662
160	001-108	Fibroblasts	Cancer cells	0	DKK2_LRP6	Non-response	C	49.6397214714336	5459.03385625715	12.6287630233911	974.589795240787	212.488246290101	TRUE	CombinationRibo	0.125246697107876	0.349325289379524	2.8683223899152
161	001-108	Fibroblasts	Cancer cells	0	DLL1_NOTCH1	Non-response	C	2.92426897331782	151.468732022736	2.92003490959451	420.628348796102	69.7518812424736	TRUE	CombinationRibo	0.0114918827195246	-1.00560664001953	1.38601189109325
162	001-108	Fibroblasts	Cancer cells	0	DLL1_NOTCH2	Non-response	C	9.13480809306289	473.449751209924	6.34937668628613	446.295015462769	69.7598743912033	TRUE	CombinationRibo	0.0286991615111593	-0.680694027574282	1.87691163249059
163	001-108	Fibroblasts	Cancer cells	0	DLL1_NOTCH3	Non-response	C	4.47656385168495	203.851217006938	4.49128184184659	413.628348796102	69.7478846681088	TRUE	CombinationRibo	0.00763154166147549	-0.801495613590567	1.56286040666722
164	001-108	Fibroblasts	Cancer cells	0	EDA_EDA2R	Non-response	C	0.449528945948396	5.24008219666418	0.854757612082385	48.0647760585028	17.8432308033625	TRUE	CombinationRibo	0.00308691072646033	-1.22748908771698	0.758652689854858
165	001-108	Fibroblasts	Cancer cells	0	EDA_EDAR	Non-response	C	0.207362551261189	1.8662629613507	0.913269532323804	45.3075193847759	17.6806677130998	TRUE	CombinationRibo	0.00119731620907678	-1.18634244540766	0.646114241806199
166	001-108	Fibroblasts	Cancer cells	0	EDN1_EDNRA	Non-response	C	2.63303932864988	55.3043106376933	8.56445682330812	15.0784655024742	5.35550728807018	TRUE	CombinationRibo	0.0103122794718343	-0.908657065323856	1.35127738030471
167	001-108	Fibroblasts	Cancer cells	0	EDN1_EDNRB	Non-response	C	0.000707585125090309	0.00424551075054185	0.00591715976331361	0.21301775147929	0.0102769055095632	TRUE	CombinationRibo	5.14268879832576e-06	-1.25731283904278	0.100748527896195
168	001-108	Fibroblasts	Cancer cells	0	EDN2_EDNRA	Non-response	C	4.76945631599124	33.3925248542514	8.56445682330812	19.413508813134	1.25999675771195	TRUE	CombinationRibo	0.0494753092692872	0.0188185730328406	1.7638771243294
169	001-108	Fibroblasts	Cancer cells	0	EDN2_EDNRB	Non-response	C	0.0012817113315561	0.0025634226631122	0.00591715976331361	0.0118343195266272	0.000570939194975735	TRUE	CombinationRibo	3.809435923959e-05	-0.855162269305973	0.154946566724952
170	001-108	Fibroblasts	Cancer cells	0	EDN3_EDNRA	Non-response	C	2.22738248427074	7.79731693071151	8.56445682330812	0.702043085788261	0.273963145381831	TRUE	CombinationRibo	0.00853311349351385	-0.702691947187479	1.28244750202102
171	001-108	Fibroblasts	Cancer cells	0	EDN3_EDNRB	Non-response	C	0.000598571656947038	0.000598571656947038	0.00591715976331361	0	0	TRUE	CombinationRibo	5.77376718764125e-06	-1.06473931460801	0.113307025142891
172	001-108	Fibroblasts	Cancer cells	0	EFNA1_EPHA1	Non-response	C	1.13887523336059	40.8815891530309	0.915358557045386	902.564355019213	162.999376211361	TRUE	CombinationRibo	0.00598853306465014	-0.795923148720055	1.05128516830335
173	001-108	Fibroblasts	Cancer cells	0	EFNA1_EPHA2	Non-response	C	0.936055904213454	20.2214215606752	1.05645729135179	423.369281284688	149.746943614752	TRUE	CombinationRibo	0.00448058180342903	-1.00836414113865	0.977354306088203
174	001-108	Fibroblasts	Cancer cells	0	EFNA1_EPHA3	Non-response	C	0.398845482517521	11.6995980303399	0.733487046375086	424.891481960375	149.787844987598	TRUE	CombinationRibo	0.000266262309979253	-1.3812661853276	0.750930553014008
175	001-108	Fibroblasts	Cancer cells	0	EFNA1_EPHA4	Non-response	C	1.05281115849821	28.0883739623587	0.800433811397239	873.032142134059	162.988242897059	TRUE	CombinationRibo	0.0029025407685711	-1.47501661522388	1.01506065429883
176	001-108	Fibroblasts	Cancer cells	0	EFNA1_EPHA5	Non-response	C	0.31125038268442	6.79464804191558	0.425979278134064	411.888461960236	148.782363217236	TRUE	CombinationRibo	0.00352110724641163	-0.869041543275059	0.687033295814934
177	001-108	Fibroblasts	Cancer cells	0	EFNA1_EPHA6	Non-response	C	0.683073510221678	27.4394655453549	1.43356011639462	434.100021408542	150.022640620503	TRUE	CombinationRibo	0.00424266017747015	-1.19444394866084	0.87392819468905
178	001-108	Fibroblasts	Cancer cells	0	EFNA1_EPHA7	Non-response	C	0.245394675667305	3.19013078367496	1	0	0	TRUE	CombinationRibo	0.00207703089402266	-1.05150527511488	0.617614674214551
179	001-108	Fibroblasts	Cancer cells	0	EFNA1_EPHB1	Non-response	C	1.19880465901168	58.3947788987364	2.28810285763061	864.907142134059	162.969687373222	TRUE	CombinationRibo	0.00445431637599998	-1.29689508831038	1.05791713373713
180	001-108	Fibroblasts	Cancer cells	0	EFNA3_EPHA1	Non-response	C	3.58621770720828	9.90250154949244	0.915358557045385	1.17092449892438	0.429592531529005	TRUE	CombinationRibo	0.0575647599751568	0.310894510647265	1.57299547000105
181	001-108	Fibroblasts	Cancer cells	0	EFNA3_EPHA2	Non-response	C	2.94755752016981	4.89811336804848	1.05645729135179	1.10778846569489	0.427879713944078	TRUE	CombinationRibo	0.028381477484777	0.0681822964346211	1.43667027241707
182	001-108	Fibroblasts	Cancer cells	0	EFNA3_EPHA3	Non-response	C	1.25592926243879	2.83392328977726	0.733487046375086	1.15223291013933	0.429021592334029	TRUE	CombinationRibo	0.00335708793327902	-0.463870665519904	1.07796029106645
183	001-108	Fibroblasts	Cancer cells	0	EFNA3_EPHA4	Non-response	C	3.31520952283044	6.80367795008671	0.800433811397239	1.17092449892438	0.429592531529005	TRUE	CombinationRibo	0.0365518434557284	-0.276091562708866	1.52501032265946
184	001-108	Fibroblasts	Cancer cells	0	EFNA3_EPHA5	Non-response	C	0.980100015402486	1.64582674395221	0.425979278134064	1.10187130593157	0.42759424434659	TRUE	CombinationRibo	0.0214501462531685	-0.210827153246587	0.994991351344663
185	001-108	Fibroblasts	Cancer cells	0	EFNA3_EPHA6	Non-response	C	2.15093826428509	6.6464967656468	1.43356011639462	1.15223291013933	0.429021592334029	TRUE	CombinationRibo	0.0657088353766562	-0.0784905483363635	1.33324875642449
186	001-108	Fibroblasts	Cancer cells	0	EFNA3_EPHA7	Non-response	C	0.772726199810234	0.772726199810234	1	0	0	TRUE	CombinationRibo	0.0257299725545208	-0.365602604421855	0.926731326193652
187	001-108	Fibroblasts	Cancer cells	0	EFNA3_EPHB1	Non-response	C	3.77493018523679	14.1446162076147	2.28810285763061	1.17092449892438	0.429592531529005	TRUE	CombinationRibo	0.04658296466261	-0.0772074909622795	1.60675906215991
188	001-108	Fibroblasts	Cancer cells	0	EFNA5_EPHA2	Non-response	C	12.0750717386577	1404.60530215198	1.05645729135179	106793.290646866	36435.6843425857	TRUE	CombinationRibo	0.0187764427002274	-0.322404950906894	1.98047541458477
189	001-108	Fibroblasts	Cancer cells	0	EFNA5_EPHA3	Non-response	C	5.14508566460617	812.668752152437	0.733487046375086	104443.038509863	36340.5334586179	TRUE	CombinationRibo	0.00162019582952455	-0.995489113728574	1.49805040034401
190	001-108	Fibroblasts	Cancer cells	0	EFNA5_EPHA4	Non-response	C	13.5812083540112	1951.05368225355	0.800433811397239	192158.360291691	38937.5260688922	TRUE	CombinationRibo	0.0147969415961422	-0.862832198541775	1.80283717063014
191	001-108	Fibroblasts	Cancer cells	0	EFNA5_EPHA5	Non-response	C	4.01511350196237	471.964774449443	0.425979278134064	100848.107881273	36142.9398700235	TRUE	CombinationRibo	0.0144830215984152	-0.407054801119978	1.50456500387493
192	001-108	Fibroblasts	Cancer cells	0	EFNA5_EPHA6	Non-response	C	8.81161221415962	1905.97968978473	1.43356011639462	109107.989749496	36502.1881733698	TRUE	CombinationRibo	0.0198516447872998	-0.589443513365456	1.80437536823727
193	001-108	Fibroblasts	Cancer cells	0	EFNA5_EPHA7	Non-response	C	3.16557835875969	221.590485113178	1	910	0.259777333713959	TRUE	CombinationRibo	0.00933430504929662	-0.71968874700344	1.38629439658794
194	001-108	Fibroblasts	Cancer cells	0	EFNA5_EPHB1	Non-response	C	15.4645168018749	4056.17457768973	2.28810285763061	189505.360291691	38933.109854219	TRUE	CombinationRibo	0.0201217940679394	-0.63590333163468	1.92331819492362
195	001-108	Fibroblasts	Cancer cells	0	EFNA5_EPHB2	Non-response	C	25.713829862993	2925.9749687996	1.88634644624175	112362.989749496	36504.0465804495	TRUE	CombinationRibo	0.0489324104490372	-0.391166855793767	2.1590887346377
196	001-108	Fibroblasts	Cancer cells	0	EFNA5_EPHB6	Non-response	C	3.79909493164443	1822.33773635605	1.64477977059826	183130.409052058	38769.4768351565	TRUE	CombinationRibo	0.00405364749300228	-0.960107671394235	1.42903198297266
197	001-108	Fibroblasts	Cancer cells	0	EFNB1_EPHB1	Non-response	C	1.11399307504958	45.9152993683282	2.28810285763061	270.315698708627	34.5021846577266	TRUE	CombinationRibo	0.00528536268091809	-1.14224798633216	1.03866869517779
198	001-108	Fibroblasts	Cancer cells	0	EFNB1_EPHB2	Non-response	C	1.85230672043401	33.1216061003934	1.88634644624175	80.6269062560484	28.6329539759852	TRUE	CombinationRibo	0.0169866744030877	-1.01397735973024	1.23420723082202
199	001-108	Fibroblasts	Cancer cells	0	EFNB1_EPHB3	Non-response	C	2.96295530299486	98.5196741070333	2.80545328287221	267.17284156577	34.4959043265819	TRUE	CombinationRibo	0.0382751977458527	-0.380653128572154	1.55832430742713
200	001-108	Fibroblasts	Cancer cells	0	EFNB1_EPHB4	Non-response	C	4.12263364872359	149.866507524555	3.51450184397156	281.315698708627	34.505324823299	TRUE	CombinationRibo	0.0283535048575594	-0.530544745040633	1.67078112243071
201	001-108	Fibroblasts	Cancer cells	0	EFNB1_EPHB6	Non-response	C	0.273669426567196	20.628595025278	1.64477977059826	266.950147510862	34.4896239954371	TRUE	CombinationRibo	0.00308470114720122	-1.15711044289326	0.610570134513715
202	001-108	Fibroblasts	Cancer cells	0	EFNB1_ERBB2	Non-response	C	7.85869668860121	388.500658378395	5.7363561221142	308.815698708627	34.514745320016	TRUE	CombinationRibo	0.0733167418629085	-0.438842094688898	1.95808759541622
203	001-108	Fibroblasts	Cancer cells	0	EFNB2_EPHA3	Non-response	C	0.236631591311358	8.00915860992207	0.733487046375086	55.4163693779261	21.2937349405349	TRUE	CombinationRibo	0.000871003603856806	-1.53854542132691	0.633149595885652
204	001-108	Fibroblasts	Cancer cells	0	EFNB2_EPHA4	Non-response	C	0.624623797199063	19.2283736224055	0.800433811397239	62.1516210285294	21.4533198354821	TRUE	CombinationRibo	0.0033949433079707	-1.71031274175322	0.871258260657359
205	001-108	Fibroblasts	Cancer cells	0	EFNB2_EPHA6	Non-response	C	0.40526163336773	18.7841523404761	1.43356011639462	62.1516210285294	21.4533198354821	TRUE	CombinationRibo	0.00349627849019532	-1.35525174054761	0.725457600617821
206	001-108	Fibroblasts	Cancer cells	0	EFNB2_EPHB1	Non-response	C	0.711240484266842	39.9751380328169	2.28810285763061	62.1516210285294	21.4533198354821	TRUE	CombinationRibo	0.00385043678488216	-1.57677199179474	0.899286794551475
207	001-108	Fibroblasts	Cancer cells	0	EFNB2_EPHB2	Non-response	C	1.18262452286211	28.8365924636684	1.88634644624175	62.1516210285294	21.4533198354821	TRUE	CombinationRibo	0.00914147374734056	-1.47580336665044	1.05300476297912
208	001-108	Fibroblasts	Cancer cells	0	EFNB2_EPHB3	Non-response	C	1.89172968105683	85.7739713245429	2.80545328287221	62.1516210285294	21.4533198354821	TRUE	CombinationRibo	0.0176650287126021	-0.845752098390584	1.27126011443314
209	001-108	Fibroblasts	Cancer cells	0	EFNB2_EPHB4	Non-response	C	2.63213840233471	130.477954128787	3.51450184397156	62.1516210285294	21.4533198354821	TRUE	CombinationRibo	0.012478831060468	-1.05296152306271	1.36324635299758
210	001-108	Fibroblasts	Cancer cells	0	EFNB2_EPHB6	Non-response	C	0.174727096460647	17.9598291833721	1.64477977059826	55.4163693779261	21.2937349405349	TRUE	CombinationRibo	0.0012357337457974	-1.41281019115721	0.545573584709357
211	001-108	Fibroblasts	Cancer cells	0	EFNB2_GRM1	Non-response	C	0.331498066004688	22.9246761934923	3.4991093424468	61.098882402686	21.3742817942041	TRUE	CombinationRibo	0.00934505095203218	-0.757835304590105	0.708699948788489
212	001-108	Fibroblasts	Cancer cells	0	EFNB2_GRM5	Non-response	C	0.827095514591483	32.4402475198913	2.12207963549952	62.1516210285294	21.4533198354821	TRUE	CombinationRibo	0.0098347227045413	-0.927369207785879	0.935387885650994
213	001-108	Fibroblasts	Cancer cells	0	EGF_EGFR	Non-response	C	9.54644863743764	613.238842931675	7.03116880044111	4067.73587501454	878.817876431303	TRUE	CombinationRibo	0.0123309152763257	-0.615183888528328	1.80617143268823
214	001-108	Fibroblasts	Cancer cells	0	EGF_ERBB2	Non-response	C	15.3354802999146	1929.7629343993	5.7363561221142	5414.63032749571	888.652399852906	TRUE	CombinationRibo	0.00605075490943622	-0.213363188076494	2.25037092382787
215	001-108	Fibroblasts	Cancer cells	0	EGF_ERBB3	Non-response	C	16.7991943332621	1895.8956315836	5.43440878188487	5442.63032749571	888.660393001635	TRUE	CombinationRibo	0.0580507353364601	0.156444740369216	2.59103470549733
216	001-108	Fibroblasts	Cancer cells	0	EGF_ERBB4	Non-response	C	759.704240754364	80155.9446436019	201.039625787136	5498.63032749571	888.676379299095	TRUE	CombinationRibo	0.0766342356638017	0.608589325765102	3.0976045330876
217	001-108	Fibroblasts	Cancer cells	0	F13A1_ITGA4	Non-response	C	10.4407972175159	1391.16348919895	5.60141877281047	2130.81594588663	418.825042969168	TRUE	CombinationRibo	0.00379217845787715	-0.662851501046658	1.74100193143081
218	001-108	Fibroblasts	Cancer cells	0	F13A1_ITGA9	Non-response	C	8.32779392288051	786.402984277702	3.69412693203612	2128.58065176898	418.814195124464	TRUE	CombinationRibo	0.00415733371995591	-0.969459064531042	1.61784623083093
219	001-108	Fibroblasts	Cancer cells	0	F13A1_ITGB1	Non-response	C	23.7939563699066	3334.28865675575	7.83140817898673	2130.81594588663	418.825042969168	TRUE	CombinationRibo	0.0112821452575381	-0.677053264038617	1.96778644426654
220	001-108	Fibroblasts	Cancer cells	0	F7_F3	Non-response	C	0.80491611624207	34.1991033484468	2.35045430916539	143.908100599727	22.1402606668683	TRUE	CombinationRibo	0.00216839152885962	-1.01356247751815	0.934408589750617
221	001-108	Fibroblasts	Cancer cells	0	F8_ASGR2	Non-response	C	0.0013371710378902	0.0294177628335844	0.00591715976331361	12.6951431072164	0.612469079394683	TRUE	CombinationRibo	3.43316315269865e-05	-1.0730259996173	0.161891196639235
222	001-108	Fibroblasts	Cancer cells	0	F8_LDLR	Non-response	C	9.66965095813236	879.230026395581	7.07401791810719	610.368097174941	166.145036907818	TRUE	CombinationRibo	0.0217335868574981	-0.548919071510133	1.87755663730357
223	001-108	Fibroblasts	Cancer cells	0	F8_LRP1	Non-response	C	11.5996572456791	805.22624762581	17.9961277128492	533.656192413036	166.069672934081	TRUE	CombinationRibo	0.0345113155790691	-0.782243169070683	1.84211770106265
224	001-108	Fibroblasts	Cancer cells	0	FGF1_FGFR1	Non-response	C	10.9694305870183	1372.1270913163	6.62964974821748	1415.81614824033	200.302634924272	TRUE	CombinationRibo	0.0133396344603298	-1.21930906508113	1.66627614492811
225	001-108	Fibroblasts	Cancer cells	0	FGF1_FGFR2	Non-response	C	4.23091899596433	461.952364233556	4.31519254271863	1383.81614824033	200.293499897152	TRUE	CombinationRibo	0.012707374132272	-1.09073160611114	1.49300973020875
226	001-108	Fibroblasts	Cancer cells	0	FGF1_FGFR3	Non-response	C	3.26474950151969	298.178277845873	2.45765730137948	1383.81614824033	200.293499897152	TRUE	CombinationRibo	0.020793405506189	-0.565663212443137	1.48404577244599
227	001-108	Fibroblasts	Cancer cells	0	FGF1_FGFR4	Non-response	C	0.316032848534886	15.3265001046458	0.429504018670456	1376.69809402411	200.238689734434	TRUE	CombinationRibo	0.0025048791773577	-1.22408490424847	0.661055999148435
228	001-108	Fibroblasts	Cancer cells	0	FGF1_NRP1	Non-response	C	8.14563579387	1173.5474254491	16.4435236971673	1379.81614824033	200.284364870032	TRUE	CombinationRibo	0.0122021072354599	-1.43577248073177	1.56922782295045
229	001-108	Fibroblasts	Cancer cells	0	FGF10_FGFR2	Non-response	C	7.91553218078167	648.192297329506	4.31519254271863	325.182248379618	119.730255489359	TRUE	CombinationRibo	0.0129837649730272	-0.657477266240545	1.76003441422258
230	001-108	Fibroblasts	Cancer cells	0	FGF16_FGFR2	Non-response	C	1.21152190798291	4.13374590017628	4.31519254271863	0	0	TRUE	CombinationRibo	0.0266240204861005	-0.736678017234622	1.07555738088487
231	001-108	Fibroblasts	Cancer cells	0	FGF16_FGFR3	Non-response	C	0.934859672080743	2.66822583668783	2.45765730137948	0	0	TRUE	CombinationRibo	0.0218953071021723	-0.400041188212108	0.97841330156652
232	001-108	Fibroblasts	Cancer cells	0	FGF16_FGFR4	Non-response	C	0.0904958757204926	0.13714803056966	0.429504018670456	0	0	TRUE	CombinationRibo	0.00277350107085277	-0.746689983046978	0.459987379058838
233	001-108	Fibroblasts	Cancer cells	0	FGF17_FGFR1	Non-response	C	7.73591233299083	30.239305734527	6.62964974821748	3.08412978039024	1.17418195469445	TRUE	CombinationRibo	0.0190819422391899	-0.650734085745163	1.67083773143077
234	001-108	Fibroblasts	Cancer cells	0	FGF17_FGFR2	Non-response	C	2.98374817007363	10.1806303987813	4.31519254271863	3.08412978039024	1.17418195469445	TRUE	CombinationRibo	0.0242844767246653	-0.62153647518839	1.41817903238628
235	001-108	Fibroblasts	Cancer cells	0	FGF17_FGFR3	Non-response	C	2.30238167173605	6.57133305233864	2.45765730137948	3.08412978039024	1.17418195469445	TRUE	CombinationRibo	0.0325706778762944	-0.324823306804543	1.32193777397016
236	001-108	Fibroblasts	Cancer cells	0	FGF17_FGFR4	Non-response	C	0.222874140204189	0.337769529832718	0.429504018670456	3.08412978039024	1.17418195469445	TRUE	CombinationRibo	0.0031800697934183	-0.899150114667641	0.605010943229626
237	001-108	Fibroblasts	Cancer cells	0	FGF18_FGFR1	Non-response	C	15.9152691315716	1057.6042440522	6.62964974821748	121.600838245122	46.5600102614951	TRUE	CombinationRibo	0.0303275668711306	-0.496213371281885	1.9785869371056
238	001-108	Fibroblasts	Cancer cells	0	FGF18_FGFR2	Non-response	C	6.13853325935984	356.06233858022	4.31519254271863	121.600838245122	46.5600102614951	TRUE	CombinationRibo	0.0511082696747357	-0.429202725326276	1.8265674438577
239	001-108	Fibroblasts	Cancer cells	0	FGF18_FGFR3	Non-response	C	4.73674239985993	229.829010832697	2.45765730137948	138.600838245122	46.5648632446524	TRUE	CombinationRibo	0.0554683190405457	-0.0241755866598813	1.76931646129585
240	001-108	Fibroblasts	Cancer cells	0	FGF18_FGFR4	Non-response	C	0.458524059106798	11.8133164629742	0.429504018670456	121.461493982827	46.5551572783378	TRUE	CombinationRibo	0.00710501562113054	-0.894697144447373	0.744530907284205
241	001-108	Fibroblasts	Cancer cells	0	FGF2_CD44	Non-response	C	23.1475074726109	1603.36605275357	18.2610855443994	81.0945057305539	29.3550363326134	TRUE	CombinationRibo	0.0244775590980694	-0.770866090771988	1.97489099449784
242	001-108	Fibroblasts	Cancer cells	0	FGF2_FGFR1	Non-response	C	8.88583265951573	625.21719233018	6.62964974821748	81.0945057305539	29.3550363326134	TRUE	CombinationRibo	0.013229909453283	-1.2947152677177	1.60488903839437
243	001-108	Fibroblasts	Cancer cells	0	FGF2_FGFR2	Non-response	C	3.42727344832257	210.491114113433	4.31519254271863	81.0945057305539	29.3550363326134	TRUE	CombinationRibo	0.00673374685011979	-1.14094181008035	1.40323686478453
244	001-108	Fibroblasts	Cancer cells	0	FGF2_FGFR3	Non-response	C	2.64462384948887	135.866558475865	2.45765730137948	81.0945057305539	29.3550363326134	TRUE	CombinationRibo	0.0110177471783993	-0.612031171551135	1.38796889405153
245	001-108	Fibroblasts	Cancer cells	0	FGF2_FGFR4	Non-response	C	0.256003717304564	6.98360335884215	0.429504018670456	80.6945057305539	29.3447594271039	TRUE	CombinationRibo	0.00229784057856575	-1.26560601850006	0.615062323545846
246	001-108	Fibroblasts	Cancer cells	0	FGF2_FGFRL1	Non-response	C	0.611846486648245	53.5210337402338	1.49619940866216	81.0945057305539	29.3550363326134	TRUE	CombinationRibo	0.00335253231868198	-1.09524924222795	0.843844533136901
247	001-108	Fibroblasts	Cancer cells	0	FGF2_NRP1	Non-response	C	6.59840599705774	534.733284583522	16.4435236971673	81.0945057305539	29.3550363326134	TRUE	CombinationRibo	0.00986917163987479	-1.47723430844717	1.50408170067188
248	001-108	Fibroblasts	Cancer cells	0	FGF2_SDC1	Non-response	C	6.01516947191811	239.469041346597	3.87572938317385	81.0945057305539	29.3550363326134	TRUE	CombinationRibo	0.0202587121706257	-0.481142156540478	1.77603827310506
249	001-108	Fibroblasts	Cancer cells	0	FGF2_SDC2	Non-response	C	15.0594258668212	933.14373023567	11.0365380586555	81.0945057305539	29.3550363326134	TRUE	CombinationRibo	0.0377945669797562	-0.322529729687509	2.12807794066622
250	001-108	Fibroblasts	Cancer cells	0	FGF2_SDC3	Non-response	C	2.08116626279049	101.261507751431	2.59490112536261	81.0945057305539	29.3550363326134	TRUE	CombinationRibo	0.0104753327045919	-0.930620896372443	1.28483264227653
251	001-108	Fibroblasts	Cancer cells	0	FGF2_SDC4	Non-response	C	7.96544382790735	729.87943999497	8.63247745950156	81.0945057305539	29.3550363326134	TRUE	CombinationRibo	0.0476037237987928	-0.507351066459133	1.88926712233414
252	001-108	Fibroblasts	Cancer cells	0	FGF22_FGFR2	Non-response	C	0.893794838865097	3.04965244657336	4.31519254271863	1.32654462903096	0.300064756795071	TRUE	CombinationRibo	0.00722954661676956	-1.00501270711426	0.95919512681056
253	001-108	Fibroblasts	Cancer cells	0	FGF7_FGFR1	Non-response	C	26.6844725137902	3024.94091857376	6.62964974821748	432.461597081144	141.649264106204	TRUE	CombinationRibo	0.0330500172019712	-0.644744603992741	2.01872810680557
254	001-108	Fibroblasts	Cancer cells	0	FGF7_FGFR2	Non-response	C	10.2922244468635	1018.40319154507	4.31519254271863	432.461597081144	141.649264106204	TRUE	CombinationRibo	0.0311858387688367	-0.543053931289046	1.93328757167072
255	001-108	Fibroblasts	Cancer cells	0	FGF7_FGFR3	Non-response	C	7.94189977744254	657.35286431854	2.45765730137948	432.461597081144	141.649264106204	TRUE	CombinationRibo	0.0528979368605167	-0.0432917992290005	2.03702867387541
256	001-108	Fibroblasts	Cancer cells	0	FGF7_FGFR4	Non-response	C	0.76878829701189	33.7882384208248	0.429504018670456	431.901669940889	141.632706869549	TRUE	CombinationRibo	0.00667332183567916	-1.02482855710882	0.908940127332432
257	001-108	Fibroblasts	Cancer cells	0	FGF7_NRP1	Non-response	C	19.8152486334253	2587.15949097864	16.4435236971673	432.461597081144	141.649264106204	TRUE	CombinationRibo	0.0246209749008167	-0.845553803600002	1.89456469011096
258	001-108	Fibroblasts	Cancer cells	0	FGF9_FGFR1	Non-response	C	13.0976500787111	51.1980782725433	6.62964974821748	0.740099330028959	0.267465828450581	TRUE	CombinationRibo	0.0564975708607794	-0.315110567561356	1.97306542769605
259	001-108	Fibroblasts	Cancer cells	0	FGF9_FGFR2	Non-response	C	5.0517751200407	17.2367949382351	4.31519254271863	0.740099330028959	0.267465828450581	TRUE	CombinationRibo	0.0641533460917269	-0.290953681566066	1.75345269296625
260	001-108	Fibroblasts	Cancer cells	0	FGF9_FGFR3	Non-response	C	3.8981555356352	11.125904374995	2.45765730137948	0.740099330028959	0.267465828450581	TRUE	CombinationRibo	0.085827152558716	0.16482112716244	1.61497631973111
261	001-108	Fibroblasts	Cancer cells	0	FGF9_FGFR4	Non-response	C	0.377347541483771	0.571876582692522	0.429504018670456	0.740099330028959	0.267465828450581	TRUE	CombinationRibo	0.00932216361031668	-0.827858975659162	0.710224823222815
262	001-108	Fibroblasts	Cancer cells	0	FN1_CD44	Non-response	C	477.018926675995	124824.682415492	18.2610855443994	53054.4303457977	9983.8262764087	TRUE	CombinationRibo	0.119296686362003	0.349713007970736	2.88212589803556
263	001-108	Fibroblasts	Cancer cells	0	FN1_ITGA2	Non-response	C	272.918062095225	73589.7384739571	11.6269856420625	51558.4303457977	9983.39921389086	TRUE	CombinationRibo	0.239096608801751	0.752630361969814	3.36351948114103
264	001-108	Fibroblasts	Cancer cells	0	FN1_ITGA2B	Non-response	C	24.0148313320089	1995.73673353518	2.6276764065371	24141.397637071	9225.30248015944	TRUE	CombinationRibo	0.0322675989246755	0.175690265574635	2.44765499347232
265	001-108	Fibroblasts	Cancer cells	0	FN1_ITGA3	Non-response	C	94.8542334652103	24820.5394699046	4.45634105486417	54346.4303457977	9984.11745539814	TRUE	CombinationRibo	0.10577873008479	0.10888963321669	2.65416867011353
266	001-108	Fibroblasts	Cancer cells	0	FN1_ITGA4	Non-response	C	83.2657439336518	19853.4594389182	5.60141877281047	51884.8303457977	9983.32156616034	TRUE	CombinationRibo	0.0263699380338371	0.112782961142501	2.59665050108135
267	001-108	Fibroblasts	Cancer cells	0	FN1_ITGA5	Non-response	C	37.7686819881864	7910.9119467241	3.47195371134573	48130.3303457977	9981.80743541527	TRUE	CombinationRibo	0.0278922225869802	-0.325511295319695	2.19177341756505
268	001-108	Fibroblasts	Cancer cells	0	FN1_ITGA8	Non-response	C	11.9920579143502	1000.82506414481	1.97659668527463	24391.5160700057	9266.69189451373	TRUE	CombinationRibo	0.0104298506871193	-0.705648767836019	1.74802730434913
269	001-108	Fibroblasts	Cancer cells	0	FN1_ITGA9	Non-response	C	66.4144645153612	11222.8504214064	3.69412693203612	48401.3589172262	9981.57449222372	TRUE	CombinationRibo	0.0338683696484306	-0.142452337837802	2.41246651465141
270	001-108	Fibroblasts	Cancer cells	0	FN1_ITGAV	Non-response	C	239.915280378346	69808.4385631247	10.2125464583914	54958.4303457977	9984.36981052232	TRUE	CombinationRibo	0.0374857907958557	0.237713471609009	2.78800476332199
271	001-108	Fibroblasts	Cancer cells	0	FN1_ITGB1	Non-response	C	189.757682003569	47584.0295684171	7.83140817898673	53088.4303457977	9983.8262764087	TRUE	CombinationRibo	0.0630388775720669	0.237890630525932	2.786905043564
272	001-108	Fibroblasts	Cancer cells	0	FN1_ITGB6	Non-response	C	137.323177844235	39667.139679433	7.46107621017469	49450.4303457977	9982.79744397935	TRUE	CombinationRibo	0.0810564656452631	0.25430828878503	2.78547653552918
273	001-108	Fibroblasts	Cancer cells	0	FN1_ITGB7	Non-response	C	10.9792817222582	2045.72495825008	0.808047942907155	26460.2518481887	9319.88953668727	TRUE	CombinationRibo	0.00907584446188069	-0.360252433811917	1.90043816035466
274	001-108	Fibroblasts	Cancer cells	0	FN1_ITGB8	Non-response	C	112.896983885426	27698.6035919526	6.43574516172654	48770.4303457977	9982.5645007878	TRUE	CombinationRibo	0.0692286409077255	0.237906017829409	2.76472196973637
275	001-108	Fibroblasts	Cancer cells	0	FN1_PLAUR	Non-response	C	68.1559276526396	20841.7953327407	5.14523279913415	51626.4303457977	9983.34097809297	TRUE	CombinationRibo	0.0361957407379504	-0.126148963043758	2.40006028118857
276	001-108	Fibroblasts	Cancer cells	0	FN1_SDC2	Non-response	C	310.341455633949	72646.7730651009	11.0365380586555	51626.4303457977	9983.41862582349	TRUE	CombinationRibo	0.149146901725856	0.735322865492059	3.32183793615855
277	001-108	Fibroblasts	Cancer cells	0	FN1_TNFRSF11B	Non-response	C	20.758751935936	5320.61395047769	1.75133968211293	26853.6804196173	9319.61776963046	TRUE	CombinationRibo	0.0170008320994592	0.0341089119453179	2.24343089579538
278	001-108	Fibroblasts	Cancer cells	0	FN1_TSHR	Non-response	C	1.55783569966158	2079.50188606327	1.17341372555516	47610.6135725481	9971.71449700516	TRUE	CombinationRibo	0.0004685145680468	-1.18817414506043	1.1229621097843
279	001-108	Fibroblasts	Cancer cells	0	GAL_GALR3	Non-response	C	0.0497227253309826	0.178449062175987	0.470680054399818	0	0	TRUE	CombinationRibo	0.00122739414173958	-0.500139396395455	0.615012551155211
280	001-108	Fibroblasts	Cancer cells	0	GALP_GALR3	Non-response	C	0.0817151952695948	0.0977554351946772	0.470680054399818	0	0	TRUE	CombinationRibo	0.0142952907006015	-0.218222967687631	0.702515929605525
281	001-108	Fibroblasts	Cancer cells	0	GAS6_AXL	Non-response	C	10.4854768151218	1276.21893424999	7.47230982650169	1920.55162244878	458.848973773963	TRUE	CombinationRibo	0.0263740337609489	-0.890344029506118	1.76972226502984
282	001-108	Fibroblasts	Cancer cells	0	GAS6_MERTK	Non-response	C	6.85546412000715	845.007579595715	5.56599503024628	1923.31632833113	458.862390845045	TRUE	CombinationRibo	0.0194572751629103	-0.898984736950845	1.65125171953748
283	001-108	Fibroblasts	Cancer cells	0	GAS6_TYRO3	Non-response	C	1.2330435378789	473.976301156527	2.77514905758879	1923.31632833113	458.862390845045	TRUE	CombinationRibo	0.00737085619640967	-0.896536437371404	1.06996560268381
284	001-108	Fibroblasts	Cancer cells	0	GDF11_ACVR1B	Non-response	C	5.46239951108476	162.069207891675	4.62958660852022	129.87604188805	8.54297829787233	TRUE	CombinationRibo	0.0288546805194103	-0.705226392316227	1.70781529308319
285	001-108	Fibroblasts	Cancer cells	0	GDF11_ACVR2A	Non-response	C	6.37088901352452	153.977352583149	7.54018077100003	129.87604188805	8.54297829787233	TRUE	CombinationRibo	0.0304278280768062	-0.63504953385308	1.7718370347427
286	001-108	Fibroblasts	Cancer cells	0	GDF11_ACVR2B	Non-response	C	1.69699598775156	39.9223493662845	1.95497406582731	129.87604188805	8.54297829787233	TRUE	CombinationRibo	0.0116543674886244	-0.968689983616634	1.20620835062716
287	001-108	Fibroblasts	Cancer cells	0	GDF5_ACVR1	Non-response	C	17.3642098877101	120.673981124707	6.92553613944468	1.06475305135835	0.298907948676986	TRUE	CombinationRibo	0.283126281243919	0.526136906350647	2.96897509247464
288	001-108	Fibroblasts	Cancer cells	0	GDF5_ACVR2A	Non-response	C	13.6989011089129	73.5749584841985	7.54018077100003	0.947105992534818	0.29833700948201	TRUE	CombinationRibo	0.19710844765143	0.472459674690805	2.79888262003535
289	001-108	Fibroblasts	Cancer cells	0	GDF5_ACVR2B	Non-response	C	3.64893818885878	19.0760858524951	1.95497406582731	1.06475305135835	0.298907948676986	TRUE	CombinationRibo	0.0655188901571478	-0.0741523857959189	1.75219568402952
290	001-108	Fibroblasts	Cancer cells	0	GDF5_BMPR1A	Non-response	C	29.78630971107	184.236812974579	11.4928660297153	1.06475305135835	0.298907948676986	TRUE	CombinationRibo	0.347237846546801	0.537395930182085	3.07257638778429
291	001-108	Fibroblasts	Cancer cells	0	GDF5_BMPR1B	Non-response	C	82.8471399927054	568.481920623286	27.1878691192268	1.06475305135835	0.298907948676986	TRUE	CombinationRibo	0.59135701558186	1.20001837597395	4.28857535776861
292	001-108	Fibroblasts	Cancer cells	0	GDF5_BMPR2	Non-response	C	63.6880842704683	467.566285853274	22.3615396078105	1.06475305135835	0.298907948676986	TRUE	CombinationRibo	0.300424230960792	0.445185044569484	2.98613658641347
293	001-108	Fibroblasts	Cancer cells	0	GDF5_ROR2	Non-response	C	67.316685233239	504.725530326735	24.971063728896	1.06475305135835	0.298907948676986	TRUE	CombinationRibo	0.458690647058764	1.10106809914275	4.05623414311081
294	001-108	Fibroblasts	Cancer cells	0	GDF6_BMPR1A	Non-response	C	5.58987477755743	17.2874841484882	11.4928660297153	0	0	TRUE	CombinationRibo	0.038765064692906	-0.468779885727662	1.72790171138212
295	001-108	Fibroblasts	Cancer cells	0	GDF6_BMPR1B	Non-response	C	15.5475835284786	53.3423371410206	27.1878691192268	0	0	TRUE	CombinationRibo	0.174363811666892	0.354053837117418	2.58218883933351
296	001-108	Fibroblasts	Cancer cells	0	GDF6_BMPR2	Non-response	C	11.9520819916182	43.8731251618603	22.3615396078105	0	0	TRUE	CombinationRibo	0.0454923685840998	-0.465784585559351	1.91715676454415
297	001-108	Fibroblasts	Cancer cells	0	GDF9_ACVR2A	Non-response	C	4.39030313012304	11.7898643096885	7.54018077100003	9.6645244302165	0.475244414336172	TRUE	CombinationRibo	0.0284499336055511	-0.00308490354721948	1.73872459497676
298	001-108	Fibroblasts	Cancer cells	0	GDF9_BMPR1A	Non-response	C	9.54608896871602	29.5226401831576	11.4928660297153	9.6645244302165	0.475244414336172	TRUE	CombinationRibo	0.0926499288681742	0.121057789623636	2.19310630565564
299	001-108	Fibroblasts	Cancer cells	0	GDF9_BMPR1B	Non-response	C	26.5513310257468	91.0951884274471	27.1878691192268	10.6645244302165	0.47552988393366	TRUE	CombinationRibo	0.259171682754965	0.814310273307804	3.19817138473169
300	001-108	Fibroblasts	Cancer cells	0	GDF9_BMPR2	Non-response	C	20.4111259363902	74.9241750123319	22.3615396078105	10.6645244302165	0.47552988393366	TRUE	CombinationRibo	0.0898085623077178	0.130386469227113	2.41593667124916
301	001-108	Fibroblasts	Cancer cells	0	GDF9_TGFBR1	Non-response	C	2.55942943972726	6.83972052668693	4.37432762919572	9.6645244302165	0.475244414336172	TRUE	CombinationRibo	0.0297951483049001	-0.324558586760285	1.41327013092887
302	001-108	Fibroblasts	Cancer cells	0	GDNF_GFRA1	Non-response	C	7.87645952156023	110.995635536288	14.5962514200913	0	0	TRUE	CombinationRibo	0.082478553991632	-0.230194552146693	1.90419605983928
303	001-108	Fibroblasts	Cancer cells	0	GDNF_GFRA2	Non-response	C	0.152425262359211	3.13340360300823	2.26628467083703	0	0	TRUE	CombinationRibo	0.00450774627619437	-0.847603666575411	0.573014901368224
304	001-108	Fibroblasts	Cancer cells	0	GDNF_RET	Non-response	C	1.7686432066493	13.244729033602	2.39486594939646	0	0	TRUE	CombinationRibo	0.0607816761566245	-0.160163618804058	1.21272314678674
305	001-108	Fibroblasts	Cancer cells	0	GHRL_GPR39	Non-response	C	6.34287049891194	97.361306139913	6.50613951280999	32.7210842678839	6.0617505831765	TRUE	CombinationRibo	0.0254202754178276	-0.292747375825934	1.87287125707768
306	001-108	Fibroblasts	Cancer cells	0	GNAI2_ADORA1	Non-response	C	1.07026973437864	127.240826662587	2.61429383235482	4003.61830410053	838.545557185203	TRUE	CombinationRibo	0.0011071938371501	-1.1093284605413	1.02194971474448
307	001-108	Fibroblasts	Cancer cells	0	GNAI2_ADRA2A	Non-response	C	0.378677581829189	15.9044584368259	1.30709391596756	1987.25786624742	775.501428250135	TRUE	CombinationRibo	0.00220317683783885	-1.17708543232003	0.737557199621593
308	001-108	Fibroblasts	Cancer cells	0	GNAI2_ADRA2B	Non-response	C	0.146994994775167	8.08222899332673	0.332115437523263	2021.68532442646	778.086190311535	TRUE	CombinationRibo	0.000686334229691363	-0.934253511958755	0.626634161529175
309	001-108	Fibroblasts	Cancer cells	0	GNAI2_C5AR1	Non-response	C	8.17177101634211	1965.4408924838	10.7685353050061	4273.66240182816	840.162911922793	TRUE	CombinationRibo	0.0213827139318392	-0.758186026524299	1.77058230018259
310	001-108	Fibroblasts	Cancer cells	0	GNAI2_CCR5	Non-response	C	0.210876519810454	8.85681383203907	0.727889448150615	1987.25786624742	775.501428250135	TRUE	CombinationRibo	0.000407229103456004	-1.15099646824695	0.653310089624235
311	001-108	Fibroblasts	Cancer cells	0	GNAI2_CHRM1	Non-response	C	0.996327690119554	88.0164177040153	0.904193976040986	4126.75063712227	839.983066076376	TRUE	CombinationRibo	0.00275515071067042	-0.507961513297801	0.999071284852217
312	001-108	Fibroblasts	Cancer cells	0	GNAI2_CNR1	Non-response	C	0.0034904764288409	0.146600010011318	0.0120481927710843	14.9956173710855	0.355305806965487	TRUE	CombinationRibo	1.08366861774807e-05	-1.46614774351661	0.213215880260371
313	001-108	Fibroblasts	Cancer cells	0	GNAI2_DRD2	Non-response	C	0.0032319208822565	2.25815062887829	0.0371168243177752	2061.41427513088	778.885115872997	TRUE	CombinationRibo	5.2735152210498e-06	-0.986013728956289	0.198761678913937
314	001-108	Fibroblasts	Cancer cells	0	GNAI2_EDNRA	Non-response	C	6.37903153051904	937.895443660738	8.56445682330812	4074.25063712227	840.031024968754	TRUE	CombinationRibo	0.0112471824724356	-0.947072069008416	1.59259782245955
315	001-108	Fibroblasts	Cancer cells	0	GNAI2_EGFR	Non-response	C	6.21524971610457	598.877031007377	7.03116880044111	4058.0319542585	839.248564961909	TRUE	CombinationRibo	0.00746992986983058	-1.29937361335264	1.49706832710109
316	001-108	Fibroblasts	Cancer cells	0	GNAI2_F2R	Non-response	C	0.763862830654824	50.6384471305631	0.693612700083587	2077.15099078154	779.919360064826	TRUE	CombinationRibo	0.00254222335778648	-1.44483374021507	0.923676916949085
317	001-108	Fibroblasts	Cancer cells	0	GNAI2_FPR1	Non-response	C	0.684089556878351	28.7317613888908	2.36129451723386	1987.25786624742	775.501428250135	TRUE	CombinationRibo	0.003368338144448	-1.13251840049741	0.888182071393755
318	001-108	Fibroblasts	Cancer cells	0	GNAI2_IGF1R	Non-response	C	102.377007395827	16648.3000620119	44.1363188751993	4548.06240182816	840.294798876833	TRUE	CombinationRibo	0.0905159960267412	-0.499572283467351	2.3435680973482
319	001-108	Fibroblasts	Cancer cells	0	GNAI2_OPRM1	Non-response	C	0.00220311439995281	0.0925308047980182	0.00760456273764259	34.4274581790388	2.58476206140085	TRUE	CombinationRibo	7.89883663308582e-06	-1.06448300115356	0.19807834988772
320	001-108	Fibroblasts	Cancer cells	0	GNAI2_P2RY12	Non-response	C	0.245595505624218	12.5655467687347	0.344229466587583	3969.07619545193	836.32361482234	TRUE	CombinationRibo	0.00138312487671259	-1.58993596045732	0.657092251609257
321	001-108	Fibroblasts	Cancer cells	0	GNAI2_PTPRU	Non-response	C	1.36184709641464	284.761952389057	2.12753730742883	4116.25063712227	840.043014691849	TRUE	CombinationRibo	0.00286613911746744	-1.29225693281309	1.0956484762205
322	001-108	Fibroblasts	Cancer cells	0	GNAI2_TBXA2R	Non-response	C	0.00335570899915593	0.342394395505724	0.0140696909927679	32.5520161971072	1.20210031515209	TRUE	CombinationRibo	1.51849997350836e-05	-1.34595586051063	0.186309550785395
323	001-108	Fibroblasts	Cancer cells	0	GNAI2_TSHR	Non-response	C	0.121222504364794	99.9450515339202	1.17341372555516	4026.5319542585	839.176626623342	TRUE	CombinationRibo	0.000149303474606521	-1.50627881478834	0.522886281001376
324	001-108	Fibroblasts	Cancer cells	0	GNB3_TGFBR1	Non-response	C	3.7079016741201	29.7265603002347	4.37432762919572	2.73270195101366	1.05424975745618	TRUE	CombinationRibo	0.0306440387273482	-0.577318773849081	1.56955776538979
325	001-108	Fibroblasts	Cancer cells	0	GPI_AMFR	Non-response	C	15.5085631673107	2679.0090087223	7.36390398455229	7077.25550669506	1241.30963844033	TRUE	CombinationRibo	0.03653105323072	-0.598190822984596	2.04128763916135
326	001-108	Fibroblasts	Cancer cells	0	GRP_GRPR	Non-response	C	8.8346841537425	427.388433631812	6.71945561257038	35.4417163907931	13.2840497862607	TRUE	CombinationRibo	0.292257669153014	0.789183532241876	1.90028589664367
327	001-108	Fibroblasts	Cancer cells	0	GSTP1_TRAF2	Non-response	C	4.12797045439966	280.203570734359	4.16274836246209	311.694470638827	76.880568222259	TRUE	CombinationRibo	0.0090821601425866	-1.00210273780657	1.51768302768317
328	001-108	Fibroblasts	Cancer cells	0	HAS2_CD44	Non-response	C	26.9425580227854	1658.87917677307	18.2610855443994	193.982540475669	26.4059553288056	TRUE	CombinationRibo	0.039070423103837	-0.406675081257457	2.15210534862976
329	001-108	Fibroblasts	Cancer cells	0	HAS2_HMMR	Non-response	C	0.861339209459565	86.2888435334729	2.56466265503706	193.982540475669	26.4059553288056	TRUE	CombinationRibo	0.00888030698154101	-0.584856021933527	0.953466754839176
330	001-108	Fibroblasts	Cancer cells	0	HBEGF_CD44	Non-response	C	22.7624688635033	437.970960033717	18.2610855443994	18.479711489044	3.26455188687176	TRUE	CombinationRibo	0.0558235459200293	-0.334215981872419	2.16138549930854
331	001-108	Fibroblasts	Cancer cells	0	HBEGF_CD82	Non-response	C	4.24141546866055	71.0821358954335	4.21164646124873	18.479711489044	3.26455188687176	TRUE	CombinationRibo	0.03004931154795	-0.529536475632736	1.64032838971427
332	001-108	Fibroblasts	Cancer cells	0	HBEGF_CD9	Non-response	C	8.50108064710312	182.984410205069	7.10331595487855	18.479711489044	3.26455188687176	TRUE	CombinationRibo	0.0555822087418376	-0.305198611901571	1.99288517955442
333	001-108	Fibroblasts	Cancer cells	0	HBEGF_EGFR	Non-response	C	3.81136670943196	43.7200373751408	7.03116880044111	10.5672506467189	3.25456045095969	TRUE	CombinationRibo	0.0104823521526811	-0.832044871033057	1.45487235524088
334	001-108	Fibroblasts	Cancer cells	0	HBEGF_ERBB2	Non-response	C	6.12260551625746	137.579849335309	5.7363561221142	18.479711489044	3.26455188687176	TRUE	CombinationRibo	0.0355880403302225	-0.503166068498684	1.79122959076178
335	001-108	Fibroblasts	Cancer cells	0	HBEGF_ERBB4	Non-response	C	303.307707629656	5714.61011651613	201.039625787136	18.479711489044	3.26455188687176	TRUE	CombinationRibo	0.262912088586691	0.351610609553359	2.88559259768863
336	001-108	Fibroblasts	Cancer cells	0	HGF_CD44	Non-response	C	24.47153981941	376.684053122023	18.2610855443994	18.2185952939387	7.03642235909388	TRUE	CombinationRibo	0.078151754005885	-0.48692190819221	2.14458468044347
337	001-108	Fibroblasts	Cancer cells	0	HGF_MET	Non-response	C	0.589915899302259	14.3097120508677	3.12171150251443	18.1621397696395	7.03413860231398	TRUE	CombinationRibo	0.00359068066593136	-1.23135118946074	0.841227527087031
338	001-108	Fibroblasts	Cancer cells	0	HGF_SDC1	Non-response	C	6.35923584544545	56.2592484334865	3.87572938317385	18.2185952939387	7.03642235909388	TRUE	CombinationRibo	0.0444944620708795	-0.291291859738701	1.88210012728839
339	001-108	Fibroblasts	Cancer cells	0	HGF_SDC2	Non-response	C	15.920821721018	219.226521508872	11.0365380586555	18.2185952939387	7.03642235909388	TRUE	CombinationRibo	0.105497377778948	-0.0478240347276213	2.34642501582879
340	001-108	Fibroblasts	Cancer cells	0	HLA-A_ERBB2	Non-response	C	13.8011079525797	1736.68291176247	5.7363561221142	2630.68782589288	525.417151984748	TRUE	CombinationRibo	0.0276590865027768	-0.812608560311014	1.89598053090218
341	001-108	Fibroblasts	Cancer cells	0	HLA-A_LILRB1	Non-response	C	0.631399531777096	20.0392751540222	0.893575702339316	1257.88913626823	490.081546211608	TRUE	CombinationRibo	0.00154876492117451	-1.53450898241267	0.883104443101963
342	001-108	Fibroblasts	Cancer cells	0	HLA-B_KLRD1	Non-response	C	0.4049427350834	19.7437074097954	0.297483471952412	4444.30636761811	1563.53184550852	TRUE	CombinationRibo	0.000445547977611657	-1.61403576911262	0.791100939345613
343	001-108	Fibroblasts	Cancer cells	0	HLA-B_LILRB1	Non-response	C	0.634196069083783	23.722322587807	0.893575702339316	4102.75573024597	1551.19023838553	TRUE	CombinationRibo	0.00113640619995931	-1.55630036093999	0.887035252616277
344	001-108	Fibroblasts	Cancer cells	0	HLA-C_LILRB1	Non-response	C	0.31673690000608	9.69353421717197	0.893575702339316	1084.49384159477	379.70966249497	TRUE	CombinationRibo	0.000969631575344564	-1.56872340142253	0.722840537313224
345	001-108	Fibroblasts	Cancer cells	0	HLA-E_KLRC1	Non-response	C	0.0411927089575593	7.53282812984068	0.305326607997176	597.540046924855	226.002619422824	TRUE	CombinationRibo	0.000102578612180446	-1.20395001152631	0.437116294151891
346	001-108	Fibroblasts	Cancer cells	0	HLA-E_KLRC2	Non-response	C	0.00124320372402779	3.11056579404755	0.283679860283034	71.8490656356468	2.47275175620071	TRUE	CombinationRibo	5.03843560320434e-06	-1.10537333139896	0.225358543480085
347	001-108	Fibroblasts	Cancer cells	0	HLA-E_KLRD1	Non-response	C	0.137985226796035	4.0774039758517	0.297483471952412	641.560634032013	228.221542933293	TRUE	CombinationRibo	0.000215271255408818	-1.67098689497918	0.583612418140643
348	001-108	Fibroblasts	Cancer cells	0	HRAS_AGTR1	Non-response	C	1.01162710708318	16.0501880623764	1.69952544139745	376.995526294514	121.951527233343	TRUE	CombinationRibo	0.00691880244989709	-0.944577425046737	1.00370252922066
349	001-108	Fibroblasts	Cancer cells	0	HRAS_INSR	Non-response	C	72.071627673772	3594.82795236477	36.8370815590992	616.815078874126	126.012672504373	TRUE	CombinationRibo	0.044032859427273	-0.291209207915255	2.34696287604511
350	001-108	Fibroblasts	Cancer cells	0	HRAS_TLR2	Non-response	C	1.94420819446224	39.5198581061128	1.79343704431722	389.908928915637	122.296779688568	TRUE	CombinationRibo	0.00760754666691053	-0.914560416447584	1.25331618219989
351	001-108	Fibroblasts	Cancer cells	0	HSPG2_ITGA2	Non-response	C	64.4043918406975	15833.7302227063	11.6269856420625	12503.651826553	2483.43097977284	TRUE	CombinationRibo	0.102878918304882	0.0596831970077252	2.59372691605363
352	001-108	Fibroblasts	Cancer cells	0	HSPG2_ITGB1	Non-response	C	44.77984349118	10238.2846130406	7.83140817898673	12596.651826553	2483.44867888789	TRUE	CombinationRibo	0.0490878441765182	-0.596872575721419	2.17502805213379
353	001-108	Fibroblasts	Cancer cells	0	HSPG2_PTPRS	Non-response	C	73.5929460741059	17483.6564550572	11.0677201681036	12627.651826553	2483.46637800293	TRUE	CombinationRibo	0.0445436267805581	-0.414205882840151	2.27687355693187
354	001-108	Fibroblasts	Cancer cells	0	ICAM1_EGFR	Non-response	C	6.02536921522108	276.467091593765	7.03116880044111	1202.04044190647	317.590129800607	TRUE	CombinationRibo	0.00684379418386145	-1.06878285162252	1.52036094072477
355	001-108	Fibroblasts	Cancer cells	0	ICAM1_IL2RA	Non-response	C	1.47048935339581	66.2067841590221	3.92883110404483	1190.32443166601	317.271576944483	TRUE	CombinationRibo	0.00351682655812929	-0.98300747812378	1.12448780606765
356	001-108	Fibroblasts	Cancer cells	0	ICAM1_ITGAL	Non-response	C	5.31722469668079	376.1217188264	5.57993688487659	1216.06411054553	317.812796086647	TRUE	CombinationRibo	0.00492209715233831	-1.05738121253047	1.48451559506728
357	001-108	Fibroblasts	Cancer cells	0	ICAM1_ITGAM	Non-response	C	4.80143888104948	361.446660493518	3.38666887287057	1612.73077721219	317.932693317592	TRUE	CombinationRibo	0.00879511706115027	-0.80082242775219	1.53181598756161
358	001-108	Fibroblasts	Cancer cells	0	ICAM1_ITGAX	Non-response	C	7.84849885982332	364.274901767005	9.26431536325997	1205.10025512384	317.761411559099	TRUE	CombinationRibo	0.0119087047168693	-0.727429522494123	1.6797122360497
359	001-108	Fibroblasts	Cancer cells	0	ICAM1_ITGB2	Non-response	C	2.04474327369286	108.145851603819	3.8505430307622	1193.41943462868	317.368636607629	TRUE	CombinationRibo	0.00374156502324874	-1.11866788283135	1.22442248716092
360	001-108	Fibroblasts	Cancer cells	0	ICAM2_ITGAL	Non-response	C	0.28590796726323	1.01120605398091	5.57993688487659	0	0	TRUE	CombinationRibo	0.000526101486709162	-1.64267417577841	0.714242073106623
361	001-108	Fibroblasts	Cancer cells	0	ICAM2_ITGAM	Non-response	C	0.258174086808186	0.971752049902026	3.38666887287057	0	0	TRUE	CombinationRibo	0.000965993896587134	-1.40802123792285	0.654066742900894
362	001-108	Fibroblasts	Cancer cells	0	ICAM2_ITGB2	Non-response	C	0.109946151668486	0.290750930831455	3.8505430307622	0	0	TRUE	CombinationRibo	0.000370726439932249	-1.49467078311854	0.491332125610069
363	001-108	Fibroblasts	Cancer cells	0	ICAM3_ITGAD	Non-response	C	0.189854802556564	3.56682842276889	0.681254823741333	71.2809016596334	27.7205752435697	TRUE	CombinationRibo	0.00112722967800885	-1.14867887376562	0.588440769408861
364	001-108	Fibroblasts	Cancer cells	0	ICAM3_ITGAL	Non-response	C	4.13008049467433	116.858930224859	5.57993688487659	112.056606945179	28.9626338001697	TRUE	CombinationRibo	0.00656533661400278	-0.892724883606955	1.45146776122963
365	001-108	Fibroblasts	Cancer cells	0	ICAM3_ITGB2	Non-response	C	1.58822596242116	33.6003157863683	3.8505430307622	110.131031665758	28.9078236374521	TRUE	CombinationRibo	0.00513226413191215	-0.975567820927074	1.15477834254199
366	001-108	Fibroblasts	Cancer cells	0	ICAM5_ITGAL	Non-response	C	4.35497043124645	15.4027623194207	5.57993688487659	0.0149133924799324	0.000570939194975735	TRUE	CombinationRibo	0.0215284975002632	-0.392058604079207	1.55613921621722
367	001-108	Fibroblasts	Cancer cells	0	ICAM5_ITGB2	Non-response	C	1.67470757855713	4.42873879573489	3.8505430307622	0.00380228136882129	0.000285469597487868	TRUE	CombinationRibo	0.0169594799165465	-0.54567753511976	1.18371051970553
368	001-108	Fibroblasts	Cancer cells	0	IGF1_IGF1R	Non-response	C	141.796030233503	16470.3755195615	44.1363188751993	291.493294548331	112.568682135187	TRUE	CombinationRibo	0.0957798075703908	-0.146925577516614	2.51306221831541
369	001-108	Fibroblasts	Cancer cells	0	IL11_IL11RA	Non-response	C	0.409388327883882	9.78450712226277	1.42516963963472	5.18114308214754	1.97787265690726	TRUE	CombinationRibo	0.00401922396245749	-0.820074660233392	0.732934474627244
370	001-108	Fibroblasts	Cancer cells	0	IL11_IL6ST	Non-response	C	39.8919866980054	935.490749715254	25.5486747695968	5.32009890544071	1.98129829207711	TRUE	CombinationRibo	0.224854949216456	0.76274992810799	3.31346521086851
371	001-108	Fibroblasts	Cancer cells	0	IL12A_IL12RB1	Non-response	C	0.163813171663202	0.199007600798961	0.249221696151557	1.40202473932995	0.542328559560185	TRUE	CombinationRibo	0.0010994813454488	-0.796474648550565	0.581392214593987
372	001-108	Fibroblasts	Cancer cells	0	IL12A_IL12RB2	Non-response	C	0.70298529283725	0.886661489421294	0.740257422057198	1.62653312768339	0.547648056058425	TRUE	CombinationRibo	0.00627759699025933	-0.558567014827216	0.902480480360475
373	001-108	Fibroblasts	Cancer cells	0	IL15_IL15RA	Non-response	C	1.79757682317942	68.3357955469349	1.31549433476703	909.013177526202	200.425750030073	TRUE	CombinationRibo	0.00731927038814442	-1.28559878238364	1.18881871350572
374	001-108	Fibroblasts	Cancer cells	0	IL15_IL2RA	Non-response	C	1.14276338355565	43.7336626949432	3.92883110404483	818.532933298903	198.477884421888	TRUE	CombinationRibo	0.00339304759582627	-1.04332854625928	1.04240074615538
375	001-108	Fibroblasts	Cancer cells	0	IL15_IL2RB	Non-response	C	0.601957081444811	12.8767875568501	1.156791367474	501.519371087285	188.753042038717	TRUE	CombinationRibo	0.00226168605917286	-1.15220827481623	0.86073568067095
376	001-108	Fibroblasts	Cancer cells	0	IL17B_IL17RB	Non-response	C	0.191258288861268	0.645919815423881	1.64588340380433	0.690773272324238	0.269565247863898	TRUE	CombinationRibo	0.00410781883689633	-0.820395883742989	0.57028284418541
377	001-108	Fibroblasts	Cancer cells	0	IL18_IL18R1	Non-response	C	3.56011836934787	67.3375634329784	18.1435560710245	109.269703969267	11.8756813478222	TRUE	CombinationRibo	0.00534885994533815	-0.679518100796476	1.47449874506522
378	001-108	Fibroblasts	Cancer cells	0	IL18_IL18RAP	Non-response	C	0.197080771392893	0.943246424181526	0.889525137189966	23.7915301951742	9.26516079894498	TRUE	CombinationRibo	0.00058778720879463	-1.12243738253728	0.619624147914752
379	001-108	Fibroblasts	Cancer cells	0	IL18_IL1RAPL1	Non-response	C	0.56144088767315	10.4838456337324	2.19705617783845	109.317896740351	11.8768232262121	TRUE	CombinationRibo	0.00108901261918872	-1.34584484273955	0.847045843110211
380	001-108	Fibroblasts	Cancer cells	0	IL19_IL20RA	Non-response	C	1.74874594336083	22.9512292318959	2.92380393249103	31.6003191632235	0.965239551945452	TRUE	CombinationRibo	0.0274956768771779	-0.423467055673189	1.2057235364936
381	001-108	Fibroblasts	Cancer cells	0	IL19_IL20RB	Non-response	C	0.158205838329829	0.934178952372778	0.380822282519254	0	0	TRUE	CombinationRibo	0.00162610478172547	-0.912015778161244	0.54504294515746
382	001-108	Fibroblasts	Cancer cells	0	IL1A_IL1R1	Non-response	C	4.20511826803509	13.2803872634017	6.54128477181187	0	0	TRUE	CombinationRibo	0.0534455972259516	-0.397834948811031	1.52593624895778
383	001-108	Fibroblasts	Cancer cells	0	IL1A_IL1R2	Non-response	C	0.0971919032426365	0.155939467411636	0.883295878172568	0	0	TRUE	CombinationRibo	0.000953740386488353	-0.838631480347289	0.544310433193703
384	001-108	Fibroblasts	Cancer cells	0	IL1A_IL1RAP	Non-response	C	0.632749205820011	1.61904014498843	2.03795814762341	0	0	TRUE	CombinationRibo	0.00519516128964401	-0.90589639897791	0.86277987274853
385	001-108	Fibroblasts	Cancer cells	0	IL23A_IL12RB1	Non-response	C	0.00757315516223906	0.009200209140777	0.249221696151557	0	0	TRUE	CombinationRibo	0.000132490606196181	-0.893230692292924	0.221058169205412
386	001-108	Fibroblasts	Cancer cells	0	IL7_IL7R	Non-response	C	1.49609669187374	34.3065027922901	2.04788050589736	61.2574100185122	23.770692266233	TRUE	CombinationRibo	0.0037543524982095	-1.20873392259116	1.1148657473706
387	001-108	Fibroblasts	Cancer cells	0	INHA_ACVR2A	Non-response	C	5.71310915376433	15.3421710786137	7.54018077100003	0.0959625547985955	0.00399657436483015	TRUE	CombinationRibo	0.0157387453463344	-0.453261071719797	1.83300928894928
388	001-108	Fibroblasts	Cancer cells	0	INHA_TGFBR3	Non-response	C	1.87285428558263	5.5355065157475	4.23192370329974	0.0959625547985955	0.00399657436483015	TRUE	CombinationRibo	0.00446043819752446	-1.29493149601099	1.19021570395724
389	001-108	Fibroblasts	Cancer cells	0	INHBA_ACVR1	Non-response	C	43.5555580696361	8626.7469036184	6.92553613944468	5683.951808398	1303.08685659801	TRUE	CombinationRibo	0.103583090150651	0.152132230397111	2.67566354386704
390	001-108	Fibroblasts	Cancer cells	0	INHBA_ACVR1B	Non-response	C	29.461693543468	5536.14049374608	4.62958660852022	5683.951808398	1303.08685659801	TRUE	CombinationRibo	0.0991470238516313	0.0853705781859617	2.58292452225654
391	001-108	Fibroblasts	Cancer cells	0	INHBA_ACVR2A	Non-response	C	34.3616718870554	5259.72988851249	7.54018077100003	5683.951808398	1303.08685659801	TRUE	CombinationRibo	0.0759279023559101	0.124740661208575	2.61577051398909
392	001-108	Fibroblasts	Cancer cells	0	INHBA_ACVR2B	Non-response	C	9.1528229735255	1363.71206972203	1.95497406582731	5683.951808398	1303.08685659801	TRUE	CombinationRibo	0.042926625267164	-0.331479827894752	1.99435857677612
393	001-108	Fibroblasts	Cancer cells	0	INHBA_BAMBI	Non-response	C	5.86377379579337	925.92773343491	1.32738042427423	5683.951808398	1303.08685659801	TRUE	CombinationRibo	0.0318845335627253	-0.292263456029762	1.83263568411356
394	001-108	Fibroblasts	Cancer cells	0	INHBA_ENG	Non-response	C	10.7281695706503	1261.0917594711	2.53100521348022	5683.951808398	1303.08685659801	TRUE	CombinationRibo	0.0287944804885103	-0.600880381285067	1.86755079456034
395	001-108	Fibroblasts	Cancer cells	0	INHBA_TGFBR3	Non-response	C	11.2643400854775	1897.72809335428	4.23192370329974	5678.251808398	1303.07058483095	TRUE	CombinationRibo	0.0142854109958534	-0.934893231978614	1.74527114033221
396	001-108	Fibroblasts	Cancer cells	0	INHBB_ACVR1	Non-response	C	18.0508823417029	62.7230334427331	6.92553613944468	6.26286058717126	0.608787143463636	TRUE	CombinationRibo	0.0662316567544042	-0.0450610873940371	2.42169732186037
397	001-108	Fibroblasts	Cancer cells	0	INHBB_ACVR1B	Non-response	C	12.2099127484533	40.2519662640452	4.62958660852022	6.26286058717126	0.608787143463636	TRUE	CombinationRibo	0.0513454165178892	-0.146567010636302	2.25692409249855
398	001-108	Fibroblasts	Cancer cells	0	INHBB_ACVR1C	Non-response	C	0.880763633322339	2.53885174833144	0.876019370928898	1.42298777902867	0.460952033423311	TRUE	CombinationRibo	0.00178374630638492	-0.881913832121475	0.958133492687675
399	001-108	Fibroblasts	Cancer cells	0	INHBB_ACVR2A	Non-response	C	14.2406279195361	38.2422502227967	7.54018077100003	6.26286058717126	0.608787143463636	TRUE	CombinationRibo	0.0307100622118679	-0.0764291433821803	2.32726059629863
400	001-108	Fibroblasts	Cancer cells	0	INHBB_ACVR2B	Non-response	C	3.79323645274841	9.91522745608271	1.95497406582731	6.26286058717126	0.608787143463636	TRUE	CombinationRibo	0.0242717252028383	-0.523313388349625	1.63028387642205
401	001-108	Fibroblasts	Cancer cells	0	ITGB3BP_ITGB5	Non-response	C	25.487556758166	3475.42698753167	12.853804995719	4103.92590768193	777.676053321335	TRUE	CombinationRibo	0.0468922861156052	-0.816012214348392	2.05563383661991
402	001-108	Fibroblasts	Cancer cells	0	JAG1_NOTCH1	Non-response	C	4.38497154451983	470.481352777402	2.92003490959451	1792.06121851795	353.020241842373	TRUE	CombinationRibo	0.0107067401888411	-1.17608565259149	1.47018379262703
403	001-108	Fibroblasts	Cancer cells	0	JAG1_NOTCH2	Non-response	C	13.6977391335119	1470.59578862741	6.34937668628613	2024.16720256473	354.14664827366	TRUE	CombinationRibo	0.0325417564990311	-0.895064639703018	1.90081065458488
404	001-108	Fibroblasts	Cancer cells	0	JAG1_NOTCH3	Non-response	C	6.71265375585244	633.188084840822	4.49128184184659	1966.16720256473	354.130091037005	TRUE	CombinationRibo	0.0129519000278642	-0.958733373777561	1.62959604573631
405	001-108	Fibroblasts	Cancer cells	0	JAG1_NOTCH4	Non-response	C	1.09687075621269	44.7906306239522	0.889575439435189	889.42908394745	329.749527267292	TRUE	CombinationRibo	0.00307218392549912	-1.24520825599453	1.02588153088105
406	001-108	Fibroblasts	Cancer cells	0	JAG2_NOTCH1	Non-response	C	1.16225622754266	17.2004381928048	2.92003490959451	33.0559000432133	12.7648479223775	TRUE	CombinationRibo	0.00307740243758324	-1.5305500128286	1.04298198503156
407	001-108	Fibroblasts	Cancer cells	0	JAG2_NOTCH2	Non-response	C	3.63064673271952	53.7638565685143	6.34937668628613	33.0559000432133	12.7648479223775	TRUE	CombinationRibo	0.0121375179669103	-1.42957523224948	1.40473988824392
408	001-108	Fibroblasts	Cancer cells	0	JAG2_NOTCH3	Non-response	C	1.77921875931612	23.1488717957285	4.49128184184659	37.0559000432133	12.7659898007674	TRUE	CombinationRibo	0.00367709985612698	-1.36734466363038	1.17108445640769
409	001-108	Fibroblasts	Cancer cells	0	KITLG_EPOR	Non-response	C	0.834506805962429	47.9480958218075	0.409733401165234	10176.3422933423	3383.19046009086	TRUE	CombinationRibo	0.0065488990875459	-1.20030128502873	0.936903830722902
410	001-108	Fibroblasts	Cancer cells	0	KITLG_KIT	Non-response	C	11.7888188809271	1277.03846147102	4.85010860430696	14732.9589899236	3528.98873209363	TRUE	CombinationRibo	0.0183891087899564	-0.257847488105919	2.04063428152633
411	001-108	Fibroblasts	Cancer cells	0	LAMA1_ITGA1	Non-response	C	6.59893328820443	367.342683051433	10.8075939088165	961.245384574129	166.474281797131	TRUE	CombinationRibo	0.0166505856115801	-0.881125053578953	1.64492982625471
412	001-108	Fibroblasts	Cancer cells	0	LAMA1_ITGA2	Non-response	C	13.1829209700168	1097.75901236946	11.6269856420625	1154.62038457413	166.594179028076	TRUE	CombinationRibo	0.0583332173298882	-0.147760368246967	2.21187877946301
413	001-108	Fibroblasts	Cancer cells	0	LAMA1_ITGA7	Non-response	C	0.205257454670572	10.9375389284063	0.482690214971032	903.019520548012	163.421016351601	TRUE	CombinationRibo	0.00048526682564095	-1.43213196306928	0.630787997305427
414	001-108	Fibroblasts	Cancer cells	0	LAMA1_ITGB1	Non-response	C	9.16597643300643	709.824472634463	7.83140817898673	1144.12038457413	166.588184166528	TRUE	CombinationRibo	0.0287743273724299	-0.746975281765039	1.83720907297902
415	001-108	Fibroblasts	Cancer cells	0	LAMA1_ITGB8	Non-response	C	5.45332912335989	413.187930187788	6.43574516172654	1021.62038457413	166.552214997245	TRUE	CombinationRibo	0.0223403419651164	-0.677660654746495	1.67598721583753
416	001-108	Fibroblasts	Cancer cells	0	LAMA1_RPSA	Non-response	C	4.38661435080069	385.147905832001	6.37393590134561	1102.12038457413	166.576194443434	TRUE	CombinationRibo	0.0124326661526739	-0.587076067556242	1.65217547063086
417	001-108	Fibroblasts	Cancer cells	0	LAMA2_ITGA7	Non-response	C	2.17036425795613	352.463363004564	0.482690214971032	16742.2974109543	3374.44025141672	TRUE	CombinationRibo	0.00146882955603496	-1.32339942001919	1.18789313757868
418	001-108	Fibroblasts	Cancer cells	0	LAMA2_ITGB1	Non-response	C	96.9197814101002	22874.169628591	7.83140817898673	17224.9593459278	3381.70604673423	TRUE	CombinationRibo	0.0817104008864756	-0.015166438512706	2.56109899151155
419	001-108	Fibroblasts	Cancer cells	0	LAMA2_RPSA	Non-response	C	46.3834603020643	12411.432501616	6.37393590134561	17151.8164887849	3381.66950662575	TRUE	CombinationRibo	0.0425039108233203	0.0721468088783623	2.5533260562566
420	001-108	Fibroblasts	Cancer cells	0	LAMA3_SDC2	Non-response	C	48.8041643555889	6216.21786942448	11.0365380586555	13587.6525560733	2353.25768309614	TRUE	CombinationRibo	0.0671557580866044	0.0635175917252993	2.575781234966
421	001-108	Fibroblasts	Cancer cells	0	LAMB1_ITGA6	Non-response	C	71.8588327792959	19482.4243883019	9.68593434112068	12681.08165228	2399.13601771988	TRUE	CombinationRibo	0.0458684291154766	-0.0840427473564204	2.45350153028652
422	001-108	Fibroblasts	Cancer cells	0	LAMB1_ITGB1	Non-response	C	61.6093066551302	14540.4963839762	7.83140817898673	12681.08165228	2399.13601771988	TRUE	CombinationRibo	0.0558345758675241	-0.323940023977125	2.3335638371659
423	001-108	Fibroblasts	Cancer cells	0	LAMB2_RPSA	Non-response	C	9.08853427969523	1557.96069657522	6.37393590134561	4658.62904287757	940.884019942232	TRUE	CombinationRibo	0.00998208557382248	-0.650381690860332	1.80299595589606
424	001-108	Fibroblasts	Cancer cells	0	LAMC2_ITGA3	Non-response	C	5.77631760518765	244.505895209656	4.45634105486417	584.837906936937	104.064314511537	TRUE	CombinationRibo	0.0216951064572644	-0.718435019129624	1.68098333198773
425	001-108	Fibroblasts	Cancer cells	0	LAMC2_ITGA6	Non-response	C	13.4780650942535	628.062844141946	9.68593434112068	595.837906936937	104.06745467711	TRUE	CombinationRibo	0.0163658266198347	-0.356870379362241	2.01629666207928
426	001-108	Fibroblasts	Cancer cells	0	LAMC2_ITGB1	Non-response	C	11.5556322499705	468.74789975519	7.83140817898673	595.837906936937	104.06745467711	TRUE	CombinationRibo	0.0213871360972766	-0.599367224522505	1.91401468993648
427	001-108	Fibroblasts	Cancer cells	0	LAMC2_ITGB4	Non-response	C	3.02946776086805	192.07312448616	5.501110044196	584.837906936937	104.064314511537	TRUE	CombinationRibo	0.00496179962674606	-0.857670369717825	1.38520257146223
428	001-108	Fibroblasts	Cancer cells	0	LIF_IL6ST	Non-response	C	32.2586345535115	504.322742839039	25.5486747695968	64.3503187284156	6.23656448842458	TRUE	CombinationRibo	0.15260947122399	0.268016473884445	2.64962684332622
429	001-108	Fibroblasts	Cancer cells	0	LIF_LIFR	Non-response	C	3.55216491204891	72.6895741244575	5.89185338893666	64.3503187284156	6.23656448842458	TRUE	CombinationRibo	0.0126245665008684	-0.607278587916727	1.44816309093574
430	001-108	Fibroblasts	Cancer cells	0	LRPAP1_LDLR	Non-response	C	12.7328887461742	421.003749749452	7.0740179181072	211.85142695197	41.4104221077179	TRUE	CombinationRibo	0.0384469330040826	-0.34046554429617	2.08011507017036
431	001-108	Fibroblasts	Cancer cells	0	LRPAP1_LRP1	Non-response	C	15.274299542195	385.568348975633	17.9961277128492	170.632379332923	41.3875845399189	TRUE	CombinationRibo	0.0391101659779652	-0.551240160349987	2.00060296862787
432	001-108	Fibroblasts	Cancer cells	0	LRPAP1_LRP2	Non-response	C	29.0388073667832	998.175470369642	18.2305284304685	201.184760285304	41.4104221077179	TRUE	CombinationRibo	0.0487038904182431	0.241795101067451	2.66700612427618
433	001-108	Fibroblasts	Cancer cells	0	LRPAP1_LRP8	Non-response	C	0.815778452773728	14.7187841727241	0.772862348558116	162.161791097629	41.3830170263591	TRUE	CombinationRibo	0.00554624074218961	-1.05695555456923	0.926332820939909
434	001-108	Fibroblasts	Cancer cells	0	LRPAP1_SORL1	Non-response	C	34.5625926167264	1068.06932057879	15.4711160142041	217.184760285304	41.4149896212777	TRUE	CombinationRibo	0.104289135608135	0.129413575552446	2.64641039513442
435	001-108	Fibroblasts	Cancer cells	0	LRPAP1_SORT1	Non-response	C	11.1130612560218	282.573377692721	5.39546354226489	209.184760285304	41.4127058644978	TRUE	CombinationRibo	0.039641151257329	-0.54193621994127	1.99447719640939
436	001-108	Fibroblasts	Cancer cells	0	LRPAP1_VLDLR	Non-response	C	1.42497556103884	47.2391321819499	2.20485280508401	166.047505383343	41.3921520534787	TRUE	CombinationRibo	0.00941152944682039	-0.685529422339088	1.13967480767217
437	001-108	Fibroblasts	Cancer cells	0	LTA_LTBR	Non-response	C	3.54582633848647	10.9799391205988	3.50602547586594	0.48703654819665	0.190059652122415	TRUE	CombinationRibo	0.0271019364076849	-0.505171314769471	1.51868755312663
438	001-108	Fibroblasts	Cancer cells	0	LTA_TNFRSF14	Non-response	C	4.23849571326892	10.4420914097858	4.33456957570486	0.48703654819665	0.190059652122415	TRUE	CombinationRibo	0.0196148285729872	-0.561257508126493	1.54201279763917
439	001-108	Fibroblasts	Cancer cells	0	LTA_TNFRSF1A	Non-response	C	1.57474405863088	3.55236328125091	1.96614071472707	0.48703654819665	0.190059652122415	TRUE	CombinationRibo	0.00931231484134473	-0.885942729168778	1.1588628995977
440	001-108	Fibroblasts	Cancer cells	0	LTA_TNFRSF1B	Non-response	C	0.590055458562747	0.976264004924605	1.3508418596541	0.48703654819665	0.190059652122415	TRUE	CombinationRibo	0.00183159064687303	-1.23843999655868	0.859369734176341
441	001-108	Fibroblasts	Cancer cells	0	LTB_CD40	Non-response	C	0.280870965972285	0.335595316469058	0.750026671111129	3.33896024157974	1.30298562667414	TRUE	CombinationRibo	0.00222619887643769	-1.35072692449306	0.650972663377688
442	001-108	Fibroblasts	Cancer cells	0	LTB_LTBR	Non-response	C	6.58590001740825	20.3937740719586	3.50602547586594	3.33896024157974	1.30298562667414	TRUE	CombinationRibo	0.032520174797906	-0.590451292522196	1.77503673808986
443	001-108	Fibroblasts	Cancer cells	0	LTB_TNFRSF1A	Non-response	C	2.92487728758244	6.5980415176839	1.96614071472707	3.33896024157974	1.30298562667414	TRUE	CombinationRibo	0.0131118118052639	-1.05117596201653	1.37875587656381
444	001-108	Fibroblasts	Cancer cells	0	LTF_LRP1	Non-response	C	19.8557432120039	1378.34810648213	17.9961277128492	3007.67817927143	538.057879994768	TRUE	CombinationRibo	0.037002509811479	-0.517664088462513	2.00290134931944
445	001-108	Fibroblasts	Cancer cells	0	LTF_LRP11	Non-response	C	8.59696500552364	793.95211909535	4.66473501843968	3913.0567507	538.397017876584	TRUE	CombinationRibo	0.0267639873650774	-0.312182553325173	1.9599536734485
446	001-108	Fibroblasts	Cancer cells	0	MADCAM1_CD44	Non-response	C	25.5207322770021	589.250999958631	18.2610855443994	13.1925717397818	4.87852327634698	TRUE	CombinationRibo	0.0967679599431557	-0.216378342890684	2.31065770795471
447	001-108	Fibroblasts	Cancer cells	0	MADCAM1_ITGA4	Non-response	C	4.45475565001954	93.7208138698114	5.60141877281047	13.1925717397818	4.87852327634698	TRUE	CombinationRibo	0.0205449484451951	-0.445905237765711	1.65573415891689
448	001-108	Fibroblasts	Cancer cells	0	MADCAM1_ITGB7	Non-response	C	0.58739662885086	9.65710830552514	0.808047942907155	13.1925717397818	4.87852327634698	TRUE	CombinationRibo	0.00655735778310615	-0.820400507746983	0.815251827072463
449	001-108	Fibroblasts	Cancer cells	0	MDK_ALK	Non-response	C	0.493415343952562	13.0746826463941	0.684957724189431	377.460743915103	139.533699366971	TRUE	CombinationRibo	0.00573673453687279	-0.942557087645956	0.773737337645081
450	001-108	Fibroblasts	Cancer cells	0	MDK_LRP1	Non-response	C	9.60591429440794	515.273389291123	17.9961277128492	600.024161531107	145.272309919223	TRUE	CombinationRibo	0.0435194989120518	-0.696420580046959	1.8311774731217
451	001-108	Fibroblasts	Cancer cells	0	MDK_LRP2	Non-response	C	18.2623297393483	1333.96130437338	18.2305284304685	587.88130438825	145.27716290238	TRUE	CombinationRibo	0.121071025942088	0.140385551761557	2.49032764704516
452	001-108	Fibroblasts	Cancer cells	0	MDK_SDC1	Non-response	C	6.23082079488053	234.273510236738	3.87572938317385	672.88130438825	145.301427818167	TRUE	CombinationRibo	0.0302483481577597	-0.316387170573569	1.86603990542263
453	001-108	Fibroblasts	Cancer cells	0	MDK_SDC3	Non-response	C	2.15577866730723	99.0645335171198	2.59490112536261	650.024161531107	145.282015885538	TRUE	CombinationRibo	0.0161417311637661	-0.739825462286643	1.34248125601309
454	001-108	Fibroblasts	Cancer cells	0	MDK_SDC4	Non-response	C	8.25101491738213	714.043942781568	8.63247745950156	689.88130438825	145.306280801324	TRUE	CombinationRibo	0.0503380871312982	-0.256807095839023	2.05863073360148
455	001-108	Fibroblasts	Cancer cells	0	MDK_TSPAN1	Non-response	C	2.62815975177993	169.86381623673	3.33706569037826	621.88130438825	145.286868868695	TRUE	CombinationRibo	0.0216903771572724	-0.247255745498059	1.46504132299042
456	001-108	Fibroblasts	Cancer cells	0	MMP13_LRP1	Non-response	C	12.3322583055628	77.8256387613963	17.9961277128492	0	0	TRUE	CombinationRibo	0.0602236695328597	-0.259846921450459	2.04466806742524
457	001-108	Fibroblasts	Cancer cells	0	MST1_MST1R	Non-response	C	0.814504074471099	18.6885859914585	1.59608523715186	39.4631589157121	14.7927999947627	TRUE	CombinationRibo	0.00402639659122717	-1.09016279279729	0.926914927897166
458	001-108	Fibroblasts	Cancer cells	0	NCAM1_FGFR1	Non-response	C	12.4981687660958	586.256819113003	6.62964974821748	321.419981183784	36.6417105786574	TRUE	CombinationRibo	0.0153027585274264	-1.01994484730535	1.72121404357097
459	001-108	Fibroblasts	Cancer cells	0	NCAM1_GFRA1	Non-response	C	11.5807645973467	979.181818653479	14.5962514200913	321.419981183784	36.6417105786574	TRUE	CombinationRibo	0.0159055742897654	-0.728292199909372	1.8510122180801
460	001-108	Fibroblasts	Cancer cells	0	NCAM1_ROBO1	Non-response	C	9.10627062145124	309.525012082535	10.1507100973625	321.419981183784	36.6417105786574	TRUE	CombinationRibo	0.0160242777732888	-0.929542305765057	1.70642269881795
461	001-108	Fibroblasts	Cancer cells	0	NCAM1_ROBO3	Non-response	C	2.3989980166922	45.39190451195	2.12657664615994	75.695762269547	29.1360036349454	TRUE	CombinationRibo	0.00458188675247706	-0.83792876265204	1.31677284735714
462	001-108	Fibroblasts	Cancer cells	0	NDP_FZD4	Non-response	C	0.634221002600056	5.95518331041443	2.54989629716217	1.45352581784515	0.555990464372202	TRUE	CombinationRibo	0.00245358936987966	-1.01943495409652	0.861832997589518
463	001-108	Fibroblasts	Cancer cells	0	NDP_LGR4	Non-response	C	4.38255887279885	25.4224687575372	6.12304756351704	1.45352581784515	0.555990464372202	TRUE	CombinationRibo	0.0123865577215188	-0.718824129641214	1.54405076920037
464	001-108	Fibroblasts	Cancer cells	0	NID1_ITGAV	Non-response	C	16.7403145167713	3008.52763871219	10.2125464583914	2345.39060659421	248.975722642901	TRUE	CombinationRibo	0.0313890468384714	-0.97318534997867	1.87668685813269
465	001-108	Fibroblasts	Cancer cells	0	NID1_PTPRF	Non-response	C	19.0667376525764	2799.27334052184	8.55200324729195	2345.39060659421	248.975722642901	TRUE	CombinationRibo	0.0264866064039839	-0.986391644790848	1.89118061954769
466	001-108	Fibroblasts	Cancer cells	0	NLGN1_NRXN1	Non-response	C	0.156512307295724	4.42903612812822	0.251229467947311	289.167011998912	34.9875586464716	TRUE	CombinationRibo	0.000197696918121319	-1.51692204009877	0.586063165833994
467	001-108	Fibroblasts	Cancer cells	0	NLGN1_NRXN3	Non-response	C	6.59609992802505	281.993720802482	5.64550924125152	291.432819961441	34.9961227343962	TRUE	CombinationRibo	0.0113912597649441	-1.12341372711093	1.56870894971252
468	001-108	Fibroblasts	Cancer cells	0	NLGN2_NRXN1	Non-response	C	0.172753926022203	8.14774455385835	0.251229467947311	191.727839488278	70.5970255011822	TRUE	CombinationRibo	0.00029151046388908	-1.27039596868631	0.564773751734094
469	001-108	Fibroblasts	Cancer cells	0	NLGN2_NRXN2	Non-response	C	0.616342472020376	19.7393133117656	1.21729323941846	184.687359304743	70.4140809091658	TRUE	CombinationRibo	0.002733920182439	-0.983693497731947	0.847332971252586
470	001-108	Fibroblasts	Cancer cells	0	NLGN2_NRXN3	Non-response	C	7.28059140325655	518.761359452193	5.64550924125152	391.78304304006	71.6108859677762	TRUE	CombinationRibo	0.0207064553864944	-0.757430181000582	1.71781487967158
471	001-108	Fibroblasts	Cancer cells	0	NLGN3_NRXN1	Non-response	C	0.0389436808674554	0.0734693956892711	0.251229467947311	0.556099090008559	0.202462275795797	TRUE	CombinationRibo	0.000176269053464948	-1.21842516171087	0.325965647033784
472	001-108	Fibroblasts	Cancer cells	0	NLGN3_NRXN2	Non-response	C	0.138941239068195	0.177992254267452	1.21729323941846	0.556099090008559	0.202462275795797	TRUE	CombinationRibo	0.00149852504524914	-1.07769259321535	0.508372098116538
473	001-108	Fibroblasts	Cancer cells	0	NLGN3_NRXN3	Non-response	C	1.64125374550574	4.67774650198735	5.64550924125152	0.556099090008559	0.202462275795797	TRUE	CombinationRibo	0.00999157840417995	-1.1845508267342	1.16077850607874
474	001-108	Fibroblasts	Cancer cells	0	NPNT_ITGA8	Non-response	C	2.7893805889226	126.667454055287	1.97659668527463	6988.13502643247	2627.79089307965	TRUE	CombinationRibo	0.00545429325277864	-1.16751635639094	1.30989161485801
475	001-108	Fibroblasts	Cancer cells	0	NPNT_ITGB1	Non-response	C	44.1380785983623	6022.37903011867	7.83140817898673	16949.5030053419	2839.60158712356	TRUE	CombinationRibo	0.0224094954294374	-0.30634267462808	2.3527110607529
476	001-108	Fibroblasts	Cancer cells	0	NRG1_ERBB2	Non-response	C	25.5745949252685	3907.83508255635	5.7363561221142	3555.01410146394	483.443942591987	TRUE	CombinationRibo	0.0429648917316964	-0.175977461588098	2.33114364803692
477	001-108	Fibroblasts	Cancer cells	0	NRG1_ERBB3	Non-response	C	28.0155940173871	3839.25265114183	5.43440878188487	3555.01410146394	483.443942591987	TRUE	CombinationRibo	0.0984900747944306	0.20826498777169	2.69843224572529
478	001-108	Fibroblasts	Cancer cells	0	NRG1_ERBB4	Non-response	C	1266.93966151225	162318.493619123	201.039625787136	3555.01410146394	483.443942591987	TRUE	CombinationRibo	0.351115400888011	0.65709817595503	3.12000038897708
479	001-108	Fibroblasts	Cancer cells	0	NRG2_ERBB3	Non-response	C	5.82359618614332	258.197408276699	5.43440878188487	89.9320972118048	22.8296055686473	TRUE	CombinationRibo	0.0376905092189585	-0.557545347910877	1.80894031294694
480	001-108	Fibroblasts	Cancer cells	0	NRG2_ERBB4	Non-response	C	263.358505847757	10916.2428670515	201.039625787136	89.9320972118048	22.8296055686473	TRUE	CombinationRibo	0.13867078837471	-0.039278725919155	2.58724254112152
481	001-108	Fibroblasts	Cancer cells	0	NRG3_ERBB4	Non-response	C	230.020898011759	3467.05268009377	201.039625787136	89.0607006321613	7.64420144201413	TRUE	CombinationRibo	0.0657488966861507	-0.4200502454458	2.36980605777468
482	001-108	Fibroblasts	Cancer cells	0	NTF3_NGFR	Non-response	C	0.271681839806066	1.12865697412973	1.64862292624691	11.2865283198991	4.40442027213876	TRUE	CombinationRibo	0.00294385035321102	-0.957784460007031	0.65425776436799
483	001-108	Fibroblasts	Cancer cells	0	NTF3_NTRK1	Non-response	C	0.0773528314719954	0.812283469146766	0.39549930597213	11.3862425863288	4.41127154247847	TRUE	CombinationRibo	0.000479864510972051	-0.846402905119362	0.447545948780018
484	001-108	Fibroblasts	Cancer cells	0	NTF3_NTRK2	Non-response	C	0.78095135837864	14.1826023157797	3.76662687964983	11.4236257638989	4.41241342086842	TRUE	CombinationRibo	0.00351015693118641	-1.22174644069403	0.928356877013161
485	001-108	Fibroblasts	Cancer cells	0	NTF3_NTRK3	Non-response	C	0.71703738742503	11.8959413698348	3.15933363459714	11.4236257638989	4.41241342086842	TRUE	CombinationRibo	0.00342489723409398	-1.07059121064122	0.899680871881922
486	001-108	Fibroblasts	Cancer cells	0	NTN1_ADORA2B	Non-response	C	0.0788063139557489	1.2375742924366	0.237667017747136	396.056180424194	147.367127588758	TRUE	CombinationRibo	0.000861374537638507	-1.23761669207433	0.437310704317501
487	001-108	Fibroblasts	Cancer cells	0	NTN1_DCC	Non-response	C	0.302684327916691	7.1524859614062	0.457860730278207	449.674455937444	149.573717886843	TRUE	CombinationRibo	0.000389299172046085	-1.27281818105881	0.705168721581939
488	001-108	Fibroblasts	Cancer cells	0	NTN1_NEO1	Non-response	C	17.9632859327226	898.111183362644	13.7980504514131	890.259699723366	162.378383597449	TRUE	CombinationRibo	0.0241557815707342	-0.568688578995658	2.07681382866648
489	001-108	Fibroblasts	Cancer cells	0	NTN1_UNC5A	Non-response	C	0.0948437441780764	2.65623416959386	0.145745767664462	834.797791704373	160.579653320232	TRUE	CombinationRibo	0.00013994223449197	-1.14089730044392	0.459324031341249
490	001-108	Fibroblasts	Cancer cells	0	NTN1_UNC5B	Non-response	C	9.13370567922794	499.851325082674	8.72661467131052	916.259699723366	162.382094702217	TRUE	CombinationRibo	0.0182825455589844	-0.643715776004468	1.85501684936211
491	001-108	Fibroblasts	Cancer cells	0	NTN1_UNC5C	Non-response	C	13.0676345832781	515.994218572101	19.8185770102489	868.67041400908	162.352405864078	TRUE	CombinationRibo	0.0104358837012322	-0.741125140514155	1.86969950300359
492	001-108	Fibroblasts	Cancer cells	0	NTN1_UNC5D	Non-response	C	0.0002749156469636	0.0308333629242193	0.00592132000325124	376.279956967262	145.732553384979	TRUE	CombinationRibo	1.73802221431395e-06	-1.09197456408901	0.0827029398242957
493	001-108	Fibroblasts	Cancer cells	0	NTN4_DCC	Non-response	C	4.5238456894345	542.719523244375	0.457860730278207	107377.882785979	35268.7431353882	TRUE	CombinationRibo	0.00212955342214768	-0.739198822152744	1.45641659187817
494	001-108	Fibroblasts	Cancer cells	0	NTN4_UNC5A	Non-response	C	1.41751132681012	201.550922284365	0.145745767664462	156667.218259454	36654.4377131623	TRUE	CombinationRibo	0.000397008753747176	-0.858809634289779	1.10776793455399
495	001-108	Fibroblasts	Cancer cells	0	NTNG1_LRRC4C	Non-response	C	12.8175926342073	111.345807561237	14.4221484162166	3.65249944023095	1.41246059405271	TRUE	CombinationRibo	0.0364476428840077	-0.136001722452706	2.15114403498419
496	001-108	Fibroblasts	Cancer cells	0	NTNG2_LRRC4	Non-response	C	0.0673808219119825	0.465884560364993	0.134007079574996	19.01782136901	7.40120393005774	TRUE	CombinationRibo	0.000978334181296948	-0.702935162365172	0.506958303920243
497	001-108	Fibroblasts	Cancer cells	0	NXPH1_NRXN1	Non-response	C	0.181788488421139	5.83021767668562	0.251229467947311	1195.16011311791	202.757641546887	TRUE	CombinationRibo	0.000416965896901423	-1.2834591851344	0.582539132153245
498	001-108	Fibroblasts	Cancer cells	0	NXPH1_NRXN2	Non-response	C	0.648575513843502	14.124705632971	1.21729323941846	490.677948709288	180.875403406806	TRUE	CombinationRibo	0.00396375499703744	-0.986103342831198	0.867816065887593
499	001-108	Fibroblasts	Cancer cells	0	NXPH1_NRXN3	Non-response	C	7.66134661298433	371.205997913544	5.64550924125152	1207.18456666982	202.830436294246	TRUE	CombinationRibo	0.0168764801027218	-0.72352240560385	1.72113465806872
500	001-108	Fibroblasts	Cancer cells	0	NXPH2_NRXN1	Non-response	C	0.102329806568275	0.193050807784684	0.251229467947311	1.09791388560789	0.416007811110146	TRUE	CombinationRibo	0.000525291951647866	-0.865132501870249	0.510655686707373
501	001-108	Fibroblasts	Cancer cells	0	NXPH3_NRXN1	Non-response	C	0.140476026604759	0.530031499518911	0.251229467947311	0	0	TRUE	CombinationRibo	0.000720060418202266	-0.973475932879026	0.518633687767103
502	001-108	Fibroblasts	Cancer cells	0	NXPH3_NRXN2	Non-response	C	0.501183061310282	1.28409251970894	1.21729323941846	0	0	TRUE	CombinationRibo	0.00577854388166015	-0.620007927145961	0.802932276859728
503	001-108	Fibroblasts	Cancer cells	0	NXPH3_NRXN3	Non-response	C	5.92026227832763	33.7467454245001	5.64550924125152	0	0	TRUE	CombinationRibo	0.0488253541323158	-0.271776523024943	1.79254086102546
504	001-108	Fibroblasts	Cancer cells	0	OXT_OXTR	Non-response	C	0.230268505293983	1.14052605543791	0.432519121738791	0	0	TRUE	CombinationRibo	0.00485939586266906	-0.692238696157489	0.667501613503352
505	001-108	Fibroblasts	Cancer cells	0	PDAP1_PDGFRB	Non-response	C	1.93849856961427	69.0890145823447	3.00571308163772	609.631527871445	75.2383560315763	TRUE	CombinationRibo	0.00389073197466296	-1.11189690889472	1.21120941254192
506	001-108	Fibroblasts	Cancer cells	0	PDGFA_PDGFRA	Non-response	C	0.479896288614677	9.19496366862511	1.60829824335804	56.7380354046109	21.9822948145739	TRUE	CombinationRibo	0.00331223807559168	-0.911118072396293	0.772222555412118
507	001-108	Fibroblasts	Cancer cells	0	PDGFB_LRP1	Non-response	C	14.1331054991911	312.166091210731	17.9961277128492	38.3122614050951	13.7861057656997	TRUE	CombinationRibo	0.03933387116397	-0.60454804519697	1.94035179801164
508	001-108	Fibroblasts	Cancer cells	0	PDGFB_PDGFRA	Non-response	C	0.832017713434182	6.19955808939815	1.60829824335804	35.0571103897586	13.6496662135808	TRUE	CombinationRibo	0.00585413937187108	-0.792444080002766	0.937693715970074
509	001-108	Fibroblasts	Cancer cells	0	PDGFB_PDGFRB	Non-response	C	2.78645070541124	46.3448689983519	3.00571308163772	38.3637319933304	13.7841074785173	TRUE	CombinationRibo	0.00262884342421618	-0.96634405551947	1.33122362017928
510	001-108	Fibroblasts	Cancer cells	0	PDGFC_FLT4	Non-response	C	0.917869221042112	69.4719209272415	0.442712516191238	4139.50272733968	1558.42982404078	TRUE	CombinationRibo	0.00159169437483737	-1.19394087081297	0.976315154176153
511	001-108	Fibroblasts	Cancer cells	0	PDGFC_KDR	Non-response	C	1.52078830392843	101.910458202282	1.29885671145284	4061.2365387872	1556.54687885959	TRUE	CombinationRibo	0.00220082639401541	-1.08064975975781	1.12937414611199
512	001-108	Fibroblasts	Cancer cells	0	PDGFC_PDGFRA	Non-response	C	2.1169273348516	126.189755545252	1.60829824335804	4014.56292256143	1550.82724968567	TRUE	CombinationRibo	0.004638734379023	-0.769288611364826	1.25954215107002
513	001-108	Fibroblasts	Cancer cells	0	PDGFD_PDGFRB	Non-response	C	6.44349160663111	459.298234777996	3.00571308163772	4307.30558338522	831.918361345902	TRUE	CombinationRibo	0.00986050590893631	-0.960623035410849	1.56147722654657
514	001-108	Fibroblasts	Cancer cells	0	PGF_FLT1	Non-response	C	0.365385109623588	1.09182270555674	1.2013508727345	28.8149601148734	1.57600588666152	TRUE	CombinationRibo	0.00119940094400297	-1.42995724566943	0.742667983230124
515	001-108	Fibroblasts	Cancer cells	0	PGF_NRP1	Non-response	C	3.31933788964967	29.8887076863104	16.4435236971673	28.8149601148734	1.57600588666152	TRUE	CombinationRibo	0.00731452720207683	-1.61114167969401	1.31158621806624
516	001-108	Fibroblasts	Cancer cells	0	PGF_NRP2	Non-response	C	2.58777713302361	10.164459699376	6.99007864817057	28.8149601148734	1.57600588666152	TRUE	CombinationRibo	0.0110327288106226	-1.27177185828156	1.29484313774494
517	001-108	Fibroblasts	Cancer cells	0	PLAT_LRP1	Non-response	C	14.7761058731526	1305.47365234116	17.9961277128492	765.288801631794	224.384039052002	TRUE	CombinationRibo	0.0204876190395082	-0.989240845351245	1.81027869525942
518	001-108	Fibroblasts	Cancer cells	0	PLAU_IGF2R	Non-response	C	11.5128890513114	797.699866153661	5.8677874181518	352.127409797748	134.018930692382	TRUE	CombinationRibo	0.032335420620348	-0.876312255748308	1.82408947266205
519	001-108	Fibroblasts	Cancer cells	0	PLAU_LRP1	Non-response	C	11.1828383820677	846.863423083472	17.9961277128492	349.727409797748	134.012079422042	TRUE	CombinationRibo	0.0247756170860439	-0.73741110428821	1.82114025780876
520	001-108	Fibroblasts	Cancer cells	0	PLAU_LRP2	Non-response	C	21.2603064836888	2192.39545445317	18.2305284304685	352.127409797748	134.018930692382	TRUE	CombinationRibo	0.100124593194491	0.0761028879329159	2.43697024525468
521	001-108	Fibroblasts	Cancer cells	0	PLAU_PLAUR	Non-response	C	3.98825565080029	430.444151874096	5.14523279913415	352.127409797748	134.018930692382	TRUE	CombinationRibo	0.0109730227821685	-0.957182739418793	1.48135690096642
522	001-108	Fibroblasts	Cancer cells	0	PODXL2_SELL	Non-response	C	0.252251740607882	1.62233232906636	0.54233560327071	118.012358460604	45.7878108034717	TRUE	CombinationRibo	0.00221794383431763	-1.00446685901862	0.644602257291209
523	001-108	Fibroblasts	Cancer cells	0	PROS1_AXL	Non-response	C	5.17936908378245	201.190402994019	7.47230982650169	201.227216534615	52.8547204388397	TRUE	CombinationRibo	0.0133959372546933	-1.22538651111177	1.5039618434305
524	001-108	Fibroblasts	Cancer cells	0	PROS1_TYRO3	Non-response	C	0.609069829789476	74.7203167733417	2.77514905758879	201.227216534615	52.8547204388397	TRUE	CombinationRibo	0.00468884112605838	-1.07177411456014	0.850957665627574
525	001-108	Fibroblasts	Cancer cells	0	PSAP_CELSR1	Non-response	C	101.646149974621	18610.2829064722	21.0653165305231	10408.8247080233	2300.48988248087	TRUE	CombinationRibo	0.0809562363856044	-0.052856087530538	2.57154165086625
526	001-108	Fibroblasts	Cancer cells	0	PSAP_GPR37	Non-response	C	0.00587654403898475	0.986818965145548	0.0119146482410595	403.606888766938	18.7010329681952	TRUE	CombinationRibo	2.96223694697893e-05	-1.04416875275647	0.217712914944142
527	001-108	Fibroblasts	Cancer cells	0	PSAP_GPR37L1	Non-response	C	0.479864813639393	31.7872660577557	0.383792880964006	5925.84231820118	2196.30460218794	TRUE	CombinationRibo	0.00520629187211301	-0.408838900249036	0.842313874055043
528	001-108	Fibroblasts	Cancer cells	0	PSAP_LRP1	Non-response	C	31.4915461777929	4471.53447594567	17.9961277128492	9285.32470802332	2299.93749880973	TRUE	CombinationRibo	0.0147543043010558	-0.696997910270705	2.02097159050816
529	001-108	Fibroblasts	Cancer cells	0	PSEN1_NCSTN	Non-response	C	5.03420587135978	513.876837540278	1.87004284491038	6650.89302653904	1472.39979419701	TRUE	CombinationRibo	0.0143649683564736	-0.896181164087006	1.59401469931557
530	001-108	Fibroblasts	Cancer cells	0	PSEN1_NOTCH1	Non-response	C	5.04370219865456	802.408516432441	2.92003490959451	6700.05940719179	1470.80325650677	TRUE	CombinationRibo	0.00755485544793022	-1.42934980230498	1.4531369115629
531	001-108	Fibroblasts	Cancer cells	0	PSEN1_NOTCH2	Non-response	C	15.7554766964528	2508.10914833987	6.34937668628613	7482.22635987237	1472.66984843624	TRUE	CombinationRibo	0.0211525953427891	-1.22427333103436	1.82237649962944
532	001-108	Fibroblasts	Cancer cells	0	PSEN1_NOTCH3	Non-response	C	7.7210595698192	1079.90573649836	4.49128184184659	6693.89302653904	1472.38751900432	TRUE	CombinationRibo	0.00285590244495766	-1.21880569855617	1.59189964936424
533	001-108	Fibroblasts	Cancer cells	0	PSEN1_NOTCH4	Non-response	C	1.26164774128668	76.3906651281105	0.889575439435189	3886.0368974877	1406.77114589897	TRUE	CombinationRibo	0.00097110771951446	-1.40482347349449	1.0593146016124
534	001-108	Fibroblasts	Cancer cells	0	PSPN_GFRA1	Non-response	C	4.65915012236608	98.4856192319816	14.5962514200913	10.1980755729574	3.86755661186061	TRUE	CombinationRibo	0.0237322540600815	-0.599172044341618	1.61954020460514
535	001-108	Fibroblasts	Cancer cells	0	PSPN_RET	Non-response	C	1.0462028262985	11.7519516342392	2.39486594939646	10.1980755729574	3.86755661186061	TRUE	CombinationRibo	0.0158712893184572	-0.477600999455161	1.0181789402011
536	001-108	Fibroblasts	Cancer cells	0	PTDSS1_SCARB1	Non-response	C	8.54081326538436	747.792243938631	5.86618454918307	1176.17568541961	195.284443313495	TRUE	CombinationRibo	0.0166001539336503	-0.748376752755965	1.81403180483026
537	001-108	Fibroblasts	Cancer cells	0	PTMA_VIPR1	Non-response	C	4.96094415178833	552.062724416939	3.93907788819124	4456.50906879226	862.12588841103	TRUE	CombinationRibo	0.00809998718144586	-1.04357345398733	1.53242981808896
538	001-108	Fibroblasts	Cancer cells	0	PTN_ALK	Non-response	C	0.972240290831104	18.1854664484094	0.684957724189431	97.9460046017082	37.4675370512273	TRUE	CombinationRibo	0.00486933623445538	-0.802480793077952	0.990865599118518
539	001-108	Fibroblasts	Cancer cells	0	PTN_PLXNB2	Non-response	C	34.4984224701125	1284.72137234622	10.0115546882703	103.432566577929	37.598630602355	TRUE	CombinationRibo	0.0729291589235839	0.038335193647886	2.49873314298463
540	001-108	Fibroblasts	Cancer cells	0	PTN_PTPRS	Non-response	C	30.8873012034036	1420.25260669744	11.0677201681036	103.432566577929	37.598630602355	TRUE	CombinationRibo	0.0378502807880085	-0.163739112579751	2.29318549937561
541	001-108	Fibroblasts	Cancer cells	0	PTN_SDC1	Non-response	C	12.2773948884605	325.849060767551	3.87572938317385	103.432566577929	37.598630602355	TRUE	CombinationRibo	0.0224187733080207	-0.0475856997152343	2.17744886341079
542	001-108	Fibroblasts	Cancer cells	0	PTN_SDC3	Non-response	C	4.24781049912339	137.788028912485	2.59490112536261	103.432566577929	37.598630602355	TRUE	CombinationRibo	0.0117271256042307	-0.471837861506112	1.63953998728906
543	001-108	Fibroblasts	Cancer cells	0	PYY_NPY1R	Non-response	C	0.708587574969845	72.0567787058299	4.1860536468332	255.367316190528	33.8287285232317	TRUE	CombinationRibo	0.000500422837889572	-1.1550532546756	0.908125269795839
544	001-108	Fibroblasts	Cancer cells	0	RARRES2_CMKLR1	Non-response	C	1.01038640970358	30.6191618158149	2.3207908922635	182.116841011464	69.8401894755487	TRUE	CombinationRibo	0.0021055315627705	-1.25399584668509	1.0031556706622
545	001-108	Fibroblasts	Cancer cells	0	RARRES2_GPR1	Non-response	C	0.914394618775247	99.8138754412781	7.56543025047784	178.218708828652	69.5475235423259	TRUE	CombinationRibo	0.00478317702003786	-0.866200406427069	0.973782147849485
546	001-108	Fibroblasts	Cancer cells	0	RELN_ITGA3	Non-response	C	4.88237615043294	37.5756771955063	4.45634105486417	2.36423185792803	0.835323395204818	TRUE	CombinationRibo	0.0236515829153653	-0.627371961323685	1.62452389479646
547	001-108	Fibroblasts	Cancer cells	0	RELN_ITGB1	Non-response	C	9.7672855193697	72.0371987438973	7.83140817898673	2.36423185792803	0.835323395204818	TRUE	CombinationRibo	0.0273365572214762	-0.515588742387351	1.8610309454539
548	001-108	Fibroblasts	Cancer cells	0	RELN_LRP8	Non-response	C	0.525361370221005	2.36972446216179	0.772862348558116	2.36423185792803	0.835323395204818	TRUE	CombinationRibo	0.00409948409363419	-1.01546882819615	0.794892279338601
549	001-108	Fibroblasts	Cancer cells	0	RELN_VLDLR	Non-response	C	0.917684342769047	7.60550095641102	2.20485280508401	2.36423185792803	0.835323395204818	TRUE	CombinationRibo	0.00677711042197302	-0.742727265072626	0.971151672822746
550	001-108	Fibroblasts	Cancer cells	0	REN_ATP6AP2	Non-response	C	0.785276795346016	7.42243976236364	4.16304259132331	4.19796137439034	1.5310222411066	TRUE	CombinationRibo	0.00574124592838931	-0.781690079487381	0.904679825061058
551	001-108	Fibroblasts	Cancer cells	0	RGMA_NEO1	Non-response	C	25.2312804941455	1843.71530857743	13.7980504514131	352.631225720987	48.2481312003587	TRUE	CombinationRibo	0.0472140049986162	0.0605914331883864	2.49488028035206
552	001-108	Fibroblasts	Cancer cells	0	RGMB_NEO1	Non-response	C	16.2878537932029	501.135095539208	13.7980504514131	370.353572789035	43.4554662123322	TRUE	CombinationRibo	0.0377563171611689	-0.0762713966609496	2.37769028085843
553	001-108	Fibroblasts	Cancer cells	0	RSPO1_LGR4	Non-response	C	4.95690602787832	287.541576246541	6.12304756351704	53.4174909951521	18.6798368400394	TRUE	CombinationRibo	0.0216641557741864	-0.745687189062849	1.58198595237786
554	001-108	Fibroblasts	Cancer cells	0	RSPO1_LGR5	Non-response	C	0.0995776764940278	2.80674152332338	0.239072374439125	53.4174909951521	18.6798368400394	TRUE	CombinationRibo	0.00117854131070849	-0.950912801699899	0.531628215688549
555	001-108	Fibroblasts	Cancer cells	0	RSPO1_LGR6	Non-response	C	0.417438771277002	14.2798229185052	0.973060367213282	46.5458952164247	18.1639277079225	TRUE	CombinationRibo	0.00311128797480907	-1.06670600645997	0.756945213452818
556	001-108	Fibroblasts	Cancer cells	0	RSPO1_LRP6	Non-response	C	13.1952967623412	1000.77768136766	12.6287630233911	53.4174909951521	18.6798368400394	TRUE	CombinationRibo	0.0431090547323261	-0.222724723205017	2.08940464955858
557	001-108	Fibroblasts	Cancer cells	0	RSPO3_FZD8	Non-response	C	0.0120722179216794	0.0845055254517559	0.0739848564250498	0.026615969581749	0.00199828718241507	TRUE	CombinationRibo	7.1303487545788e-05	-0.974301183423726	0.264056240512557
558	001-108	Fibroblasts	Cancer cells	0	RSPO3_LGR4	Non-response	C	5.51152623594932	111.89994855129	6.12304756351704	9.28866519523511	3.58803855816327	TRUE	CombinationRibo	0.0282400832093854	-0.709923436445049	1.657527595303
559	001-108	Fibroblasts	Cancer cells	0	RSPO3_LGR5	Non-response	C	0.11071926185912	1.09227415442477	0.239072374439125	9.28866519523511	3.58803855816327	TRUE	CombinationRibo	0.00177247169376361	-1.03154755178852	0.534723357413642
560	001-108	Fibroblasts	Cancer cells	0	RSPO3_LGR6	Non-response	C	0.4641453210644	5.55714923302844	0.973060367213282	9.26204922565336	3.58604027098085	TRUE	CombinationRibo	0.00391400261938266	-1.05290222403283	0.771171784021457
561	001-108	Fibroblasts	Cancer cells	0	RSPO3_SDC4	Non-response	C	7.19423113145004	256.360477694788	8.63247745950156	9.28866519523511	3.58803855816327	TRUE	CombinationRibo	0.0563183132472515	-0.184820977111951	2.00811259551598
562	001-108	Fibroblasts	Cancer cells	0	RSPO4_LGR4	Non-response	C	3.95693862764515	80.3373167247269	6.12304756351704	86.6507927665871	9.85907121965736	TRUE	CombinationRibo	0.0154296895878562	-0.926878979134803	1.52572641796421
563	001-108	Fibroblasts	Cancer cells	0	RSPO4_LGR5	Non-response	C	0.0794896559172865	0.7841860146525	0.239072374439125	28.5272398640637	8.74452132548827	TRUE	CombinationRibo	0.00134534949167713	-1.07511119570567	0.472481080649468
564	001-108	Fibroblasts	Cancer cells	0	RSPO4_LGR6	Non-response	C	0.333227942884707	3.98969314821221	0.973060367213282	33.6059121548006	8.59765021061386	TRUE	CombinationRibo	0.0033183251996111	-1.12284016331967	0.673726622453864
565	001-108	Fibroblasts	Cancer cells	0	RTN4_CNTNAP1	Non-response	C	0.228688289606355	40.3551654950752	0.213878676217149	11762.9697946074	4016.6643424946	TRUE	CombinationRibo	3.88466285470001e-05	-1.47172300175897	0.638954126210751
566	001-108	Fibroblasts	Cancer cells	0	RTN4_RTN4R	Non-response	C	0.149858042795973	17.1271862779718	0.113465645708484	11384.2203296057	3998.39181620705	TRUE	CombinationRibo	0.000608473047896313	-1.08456401090343	0.563889465817832
567	001-108	Fibroblasts	Cancer cells	0	RTN4_TNFRSF19	Non-response	C	34.00240571875	6458.03499407025	7.7788620937867	22213.8379078419	4243.94118846306	TRUE	CombinationRibo	0.0166472542730571	-0.035686422159732	2.44732086892982
568	001-108	Fibroblasts	Cancer cells	0	SCT_SCTR	Non-response	C	0.002128305356653	0.002128305356653	0.0588235294117647	0	0	TRUE	CombinationRibo	0.000186903753144781	-0.530151210884956	0.390345193070326
569	001-108	Fibroblasts	Cancer cells	0	SCT_VIPR1	Non-response	C	0.760746190688115	2.56536953433151	3.93907788819124	0.52392184827874	0.199660374556758	TRUE	CombinationRibo	0.0163371412831986	-0.613711835644334	0.912244922657095
570	001-108	Fibroblasts	Cancer cells	0	SEMA3A_NRP1	Non-response	C	7.58739787638179	614.880956050418	16.4435236971673	106.530353745768	37.8663198529502	TRUE	CombinationRibo	0.0104212338022543	-1.46851187593453	1.53175216493036
571	001-108	Fibroblasts	Cancer cells	0	SEMA3A_NRP2	Non-response	C	5.9151841049014	209.106822659679	6.99007864817057	106.530353745768	37.8663198529502	TRUE	CombinationRibo	0.0147951710981722	-1.08826186602041	1.55887978678013
572	001-108	Fibroblasts	Cancer cells	0	SEMA3A_PLXNA1	Non-response	C	1.51951887468137	72.4528957237222	1.76143616394841	106.530353745768	37.8663198529502	TRUE	CombinationRibo	0.00578867385917585	-1.17515664273102	1.141955915887
573	001-108	Fibroblasts	Cancer cells	0	SEMA3A_PLXNA2	Non-response	C	14.3976941363954	985.446325616462	10.1359269678461	126.780353745768	37.8765967584598	TRUE	CombinationRibo	0.0332630729090454	-0.546676184986758	1.976197973052
574	001-108	Fibroblasts	Cancer cells	0	SEMA3A_PLXNA4	Non-response	C	2.30308474053988	127.524717927343	8.52586057747774	97.9399520463519	37.6542641679944	TRUE	CombinationRibo	0.00299849639056317	-1.21632992089993	1.23499242955201
575	001-108	Fibroblasts	Cancer cells	0	SEMA3B_NRP1	Non-response	C	7.34250727041481	495.862565334978	16.4435236971673	1008.70173922343	216.587954502319	TRUE	CombinationRibo	0.00868572062118286	-1.43725430452452	1.53710694992462
576	001-108	Fibroblasts	Cancer cells	0	SEMA3B_NRP2	Non-response	C	5.72426581598912	168.631414736111	6.99007864817057	990.17232745872	216.566544282507	TRUE	CombinationRibo	0.0123831645302506	-1.02382245799193	1.57016930120699
577	001-108	Fibroblasts	Cancer cells	0	SEMA3C_NRP1	Non-response	C	57.368847918752	15497.1935616197	16.4435236971673	66119.042493008	13519.6871651015	TRUE	CombinationRibo	0.0230632586776266	-0.980332657444224	2.02997064607929
578	001-108	Fibroblasts	Cancer cells	0	SEMA3C_NRP2	Non-response	C	44.725122216384	5270.2378792597	6.99007864817057	62465.2242071847	13509.3546184675	TRUE	CombinationRibo	0.0315818288499639	-0.538647594732974	2.15696994286671
579	001-108	Fibroblasts	Cancer cells	0	SEMA3C_PLXND1	Non-response	C	38.8981916270622	5156.22873005633	3.90792274621341	69929.042493008	13522.1707505996	TRUE	CombinationRibo	0.00788720024771739	-0.774057534607354	2.06077945555083
580	001-108	Fibroblasts	Cancer cells	0	SEMA3E_PLXND1	Non-response	C	8.08106295834348	392.773956641874	3.90792274621341	1092.22363206884	280.081597091257	TRUE	CombinationRibo	0.00835573015751476	-0.896519134159065	1.73990139188532
581	001-108	Fibroblasts	Cancer cells	0	SEMA3F_NRP1	Non-response	C	12.2654527210614	1049.21106572196	16.4435236971673	2053.854887163	449.134758624682	TRUE	CombinationRibo	0.012261995041401	-1.33278209262227	1.68658730440836
582	001-108	Fibroblasts	Cancer cells	0	SEMA3F_NRP2	Non-response	C	9.56222570070887	356.812469297722	6.99007864817057	2025.91371069241	449.085943323512	TRUE	CombinationRibo	0.0166896708295008	-0.89489860296371	1.74898597428838
583	001-108	Fibroblasts	Cancer cells	0	SEMA3F_PLXNA3	Non-response	C	22.8738863861215	1622.54576996615	8.76861465159892	2327.13822049633	449.292052372898	TRUE	CombinationRibo	0.0332321240605331	-0.16121968141104	2.32133064954932
584	001-108	Fibroblasts	Cancer cells	0	SEMA4A_PLXND1	Non-response	C	5.58055554167363	221.92255945621	3.90792274621341	601.756372774754	99.0032096933091	TRUE	CombinationRibo	0.00554736753282753	-1.2062668181822	1.52841282093454
585	001-108	Fibroblasts	Cancer cells	0	SEMA4D_ERBB2	Non-response	C	14.5772694232731	1179.22650615585	5.7363561221142	1759.06270456423	359.69733818815	TRUE	CombinationRibo	0.0290367066932913	-0.784344382601164	1.92651730239527
586	001-108	Fibroblasts	Cancer cells	0	SEMA4D_MET	Non-response	C	1.30643579481505	142.607175471752	3.12171150251443	1315.60081941792	349.357773021588	TRUE	CombinationRibo	0.00311911981313091	-1.38462319301164	1.07343076571422
587	001-108	Fibroblasts	Cancer cells	0	SEMA4D_PLXNB1	Non-response	C	44.1406014721171	2633.08017904218	12.3511867799991	1759.06270456423	359.69733818815	TRUE	CombinationRibo	0.0836105441074552	-0.204105413967981	2.37625402088067
588	001-108	Fibroblasts	Cancer cells	0	SEMA4D_PLXNB2	Non-response	C	39.5727210152495	2210.53240162924	10.0115546882703	1735.06270456423	359.68706128264	TRUE	CombinationRibo	0.0838607376128056	-0.371719860084513	2.28893241427863
589	001-108	Fibroblasts	Cancer cells	0	SEMA4F_NRP2	Non-response	C	7.82913614792518	92.2555553656185	6.99007864817057	14.2061010215149	5.08555680654311	TRUE	CombinationRibo	0.0434480124208743	-0.388108319597968	1.92141526661182
590	001-108	Fibroblasts	Cancer cells	0	SEMA5A_MET	Non-response	C	1.48207947664521	440.401080071976	3.12171150251443	5008.78399460863	1205.06018129514	TRUE	CombinationRibo	0.00264764652228769	-1.4924059236015	1.10322563528885
591	001-108	Fibroblasts	Cancer cells	0	SEMA5A_PLXNB3	Non-response	C	0.0135799425234259	1.95428992387199	0.020778999907092	477.226742889441	24.0833945879113	TRUE	CombinationRibo	3.835020154419e-05	-0.92408832745032	0.294375569442105
592	001-108	Fibroblasts	Cancer cells	0	SEMA6A_PLXNA2	Non-response	C	64.9140959672825	10860.7349698934	10.1359269678461	23320.8926440836	4441.06614400486	TRUE	CombinationRibo	0.198990357036737	0.431312284687429	2.98132888279921
593	001-108	Fibroblasts	Cancer cells	0	SEMA6A_PLXNA4	Non-response	C	10.3837921858798	1405.46687071248	8.52586057747774	19136.6380403289	4410.90412384803	TRUE	CombinationRibo	0.0171729494677049	-0.496628064697652	1.84371478933915
594	001-108	Fibroblasts	Cancer cells	0	SEMA6D_KDR	Non-response	C	0.47251611288997	9.04687456182862	1.29885671145284	116.414165107981	45.0491889560424	TRUE	CombinationRibo	0.000811932499093011	-1.22261048873962	0.788247659928002
595	001-108	Fibroblasts	Cancer cells	0	SEMA6D_PLXNA1	Non-response	C	1.59209800397566	67.47873368839	1.76143616394841	566.054039560962	58.7178160532061	TRUE	CombinationRibo	0.00331398285293623	-1.21099427082004	1.15376004575362
596	001-108	Fibroblasts	Cancer cells	0	SEMA6D_TREM2	Non-response	C	0.000827621185260197	0.0132419389641631	0.00380228136882129	1.20548441086315	0.0905059663308616	TRUE	CombinationRibo	1.30133940616614e-06	-1.18771171674196	0.115269254437999
597	001-108	Fibroblasts	Cancer cells	0	SEMA7A_ITGA1	Non-response	C	6.49574300759642	68.8758841585248	10.8075939088165	19.9636777567516	2.40984485691362	TRUE	CombinationRibo	0.0387061589271654	-0.638205069624836	1.70885064021281
598	001-108	Fibroblasts	Cancer cells	0	SEMA7A_ITGB1	Non-response	C	9.0226442247753	133.090409597765	7.83140817898673	19.9636777567516	2.40984485691362	TRUE	CombinationRibo	0.0763191268819563	-0.474981593177433	1.93368809630532
599	001-108	Fibroblasts	Cancer cells	0	SEMA7A_PLXNC1	Non-response	C	4.38402747293293	80.7404476673962	9.50198296253669	19.9636777567516	2.40984485691362	TRUE	CombinationRibo	0.0278457981520684	-0.76859322267766	1.56501694747362
600	001-108	Fibroblasts	Cancer cells	0	SERPINA1_LRP1	Non-response	C	12.1100512980955	38.2116743890462	17.9961277128492	0.78938651752467	0.289194788871804	TRUE	CombinationRibo	0.0553621554938786	-0.271943783275072	2.02289155950922
601	001-108	Fibroblasts	Cancer cells	0	SERPINC1_LRP1	Non-response	C	13.6435401030684	43.0503966580502	17.9961277128492	0.00380228136882129	0.000285469597487868	TRUE	CombinationRibo	0.0731441363257795	0.513569269074554	2.5417315583372
602	001-108	Fibroblasts	Cancer cells	0	SERPINC1_SDC2	Non-response	C	22.1561436463005	76.2714134160722	11.0365380586555	0.00380228136882129	0.000285469597487868	TRUE	CombinationRibo	0.189948710241848	1.18848606842235	3.24870298685043
603	001-108	Fibroblasts	Cancer cells	0	SERPINE1_LRP1	Non-response	C	20.1198342675336	1333.19531637187	17.9961277128492	1054.5917674988	204.728519597688	TRUE	CombinationRibo	0.00793377491122825	-0.92181853032743	1.78979638952884
604	001-108	Fibroblasts	Cancer cells	0	SERPINE1_LRP2	Non-response	C	38.2509188020384	3451.43180333558	18.2305284304685	1054.5917674988	204.728519597688	TRUE	CombinationRibo	0.0260016193277289	-0.222981707643216	2.22179863639387
605	001-108	Fibroblasts	Cancer cells	0	SERPINE2_LRP1	Non-response	C	11.7831373811468	1115.40421540722	17.9961277128492	428.418553690468	107.740138340327	TRUE	CombinationRibo	0.0364365281254739	-0.589951637050693	1.89410072091221
606	001-108	Fibroblasts	Cancer cells	0	SERPING1_LRP1	Non-response	C	6.87675254595193	390.576390478473	17.9961277128492	174.757470687213	63.9199221979235	TRUE	CombinationRibo	0.0155222745541493	-1.17017339785899	1.57376068121623
607	001-108	Fibroblasts	Cancer cells	0	SERPING1_SELE	Non-response	C	0.0665021418676723	1.35753156141466	0.281472213299455	162.795731826942	63.4924829501266	TRUE	CombinationRibo	0.000342782399774718	-1.05086046983391	0.494549396439736
608	001-108	Fibroblasts	Cancer cells	0	SERPING1_SELP	Non-response	C	0.122504884419886	2.20508791955794	0.91441111923921	162.689222951202	63.4873444973718	TRUE	CombinationRibo	0.000663306457781476	-1.22691923117288	0.550888770309935
609	001-108	Fibroblasts	Cancer cells	0	SHANK1_SSTR2	Non-response	C	1.0516729713221	51.8282122061865	1.68630209810825	39.1738785686706	15.2387653048696	TRUE	CombinationRibo	0.0206943168211002	-0.601190713910404	1.01826457040786
610	001-108	Fibroblasts	Cancer cells	0	SLIT1_GPC1	Non-response	C	4.53825883823319	42.1518981953126	6.07890553327411	13.0792602730183	1.06847076032908	TRUE	CombinationRibo	0.0347177029464528	-0.502841726653956	1.653254112801
611	001-108	Fibroblasts	Cancer cells	0	SLIT1_ROBO1	Non-response	C	4.14155054298546	35.1931524755661	10.1507100973625	13.0792602730183	1.06847076032908	TRUE	CombinationRibo	0.0190896391984196	-0.940858757252937	1.48665170604329
612	001-108	Fibroblasts	Cancer cells	0	SLIT1_SDC1	Non-response	C	3.84785355973789	25.5310568692006	3.87572938317385	13.0792602730183	1.06847076032908	TRUE	CombinationRibo	0.0243506607618045	-0.383691495117272	1.61688134639113
613	001-108	Fibroblasts	Cancer cells	0	SLIT2_GPC1	Non-response	C	26.3319768831231	4646.91726938302	6.07890553327411	6114.06314730343	1335.05860746862	TRUE	CombinationRibo	0.0564968692150003	-0.299685670215022	2.23159251990765
614	001-108	Fibroblasts	Cancer cells	0	SLIT2_ROBO1	Non-response	C	24.0301880182392	3879.76995116494	10.1507100973625	6106.93814730343	1335.04233570156	TRUE	CombinationRibo	0.0268170731118468	-0.816434721338671	1.94206743074956
615	001-108	Fibroblasts	Cancer cells	0	SLIT2_ROBO2	Non-response	C	365.733156599172	78179.5887706084	63.9195711931952	6171.06314730343	1335.07487923568	TRUE	CombinationRibo	0.14862810728056	0.732330435034295	3.36371510918404
616	001-108	Fibroblasts	Cancer cells	0	SLIT2_SDC1	Non-response	C	22.3260934636569	2814.59944037067	3.87572938317385	6114.06314730343	1335.05860746862	TRUE	CombinationRibo	0.0387482840022724	-0.145067699752876	2.2857833979443
617	001-108	Fibroblasts	Cancer cells	0	SLIT3_ROBO2	Non-response	C	355.610259283544	68014.0520687305	63.9195711931952	3333.79158115167	950.279560185951	TRUE	CombinationRibo	0.0896988284546165	0.419499967493201	2.9614124936225
618	001-108	Fibroblasts	Cancer cells	0	SORBS1_INSR	Non-response	C	151.046723909257	32647.2937905559	36.8370815590992	8536.68790398659	1700.87138044562	TRUE	CombinationRibo	0.0266036135165042	-0.636076283489674	2.22548680735396
619	001-108	Fibroblasts	Cancer cells	0	SPP1_CD44	Non-response	C	38.1684994618612	293.758896762923	18.2610855443994	8.84045778473869	3.44177219924637	TRUE	CombinationRibo	0.0107631646158087	-0.557153575156461	2.05828923626857
620	001-108	Fibroblasts	Cancer cells	0	SPP1_ITGA5	Non-response	C	3.02204763275664	18.6173176721808	3.47195371134573	8.84045778473869	3.44177219924637	TRUE	CombinationRibo	0.00203116780149101	-1.06870627395428	1.32147947178098
621	001-108	Fibroblasts	Cancer cells	0	SPP1_ITGA9	Non-response	C	5.31412971552001	26.411540526527	3.69412693203612	8.84045778473869	3.44177219924637	TRUE	CombinationRibo	0.00323977958773644	-0.923003474693715	1.51290203273388
622	001-108	Fibroblasts	Cancer cells	0	SPP1_ITGAV	Non-response	C	19.1967356805384	164.285215874106	10.2125464583914	8.84045778473869	3.44177219924637	TRUE	CombinationRibo	0.0067635096864452	-0.673131935825298	1.90278567709066
623	001-108	Fibroblasts	Cancer cells	0	SPP1_ITGB1	Non-response	C	15.1833933171309	111.982916832302	7.83140817898673	8.84045778473869	3.44177219924637	TRUE	CombinationRibo	0.00531628977915972	-0.67551271869275	1.85691998925731
624	001-108	Fibroblasts	Cancer cells	0	TF_TFR2	Non-response	C	0.146239186183191	0.642772779972373	4.39593825452018	0.614916072034384	0.236601361557643	TRUE	CombinationRibo	0.00110703018938065	-0.940036195438978	0.499754177462143
625	001-108	Fibroblasts	Cancer cells	0	TF_TFRC	Non-response	C	0.995239788200135	3.05323717923772	3.29702547296105	0.642124200189966	0.23831417914257	TRUE	CombinationRibo	0.00446966242953115	-1.09417966394358	0.998404673531779
626	001-108	Fibroblasts	Cancer cells	0	TFPI_LRP1	Non-response	C	10.5597931162446	766.360886799301	17.9961277128492	403.826665920318	73.4109007750605	TRUE	CombinationRibo	0.020921968372093	-1.08223716697393	1.69030757883324
627	001-108	Fibroblasts	Cancer cells	0	TFPI_VLDLR	Non-response	C	0.985148096559608	93.8931406760165	2.20485280508401	402.473724743848	73.4043349743183	TRUE	CombinationRibo	0.00685366010903241	-1.02237917407418	0.995089752644848
628	001-108	Fibroblasts	Cancer cells	0	TG_ASGR1	Non-response	C	0.0983274365188689	8.46000780444764	0.271519299712409	155.616225813743	57.4180879400855	TRUE	CombinationRibo	0.000594176397024881	-1.10649176171914	0.433487099117841
629	001-108	Fibroblasts	Cancer cells	0	TG_LRP2	Non-response	C	18.0987982983215	1866.37587519011	18.2305284304685	462.43491650377	61.8547724732454	TRUE	CombinationRibo	0.0800670150795435	0.0637255785874998	2.41664944874714
630	001-108	Fibroblasts	Cancer cells	0	TGFA_EGFR	Non-response	C	3.91579463993186	35.9343408415743	7.03116880044111	34.7701713845551	12.7522364772591	TRUE	CombinationRibo	0.00996897331057385	-1.0572994496657	1.43140527741665
631	001-108	Fibroblasts	Cancer cells	0	TGFA_ERBB2	Non-response	C	6.29035925712625	113.079528192684	5.7363561221142	40.4571420308018	12.7613715043787	TRUE	CombinationRibo	0.0283345698972022	-0.743267837615404	1.73868807979748
632	001-108	Fibroblasts	Cancer cells	0	TGFA_ERBB4	Non-response	C	311.618058909697	4696.94812796206	201.039625787136	40.4571420308018	12.7613715043787	TRUE	CombinationRibo	0.208463515534456	0.157578649678769	2.7297520338803
633	001-108	Fibroblasts	Cancer cells	0	TGFB1_ACVRL1	Non-response	C	1.74938047098328	303.714079851244	3.69849464627941	3179.41282785334	829.494054124477	TRUE	CombinationRibo	0.00523561934156178	-1.07311166936059	1.17672420913346
634	001-108	Fibroblasts	Cancer cells	0	TGFB1_ENG	Non-response	C	7.63506673154935	692.806121615038	2.53100521348022	3438.31729845002	838.612215507268	TRUE	CombinationRibo	0.0112819411131796	-1.09906620739521	1.60323938744274
635	001-108	Fibroblasts	Cancer cells	0	TGFB1_ITGAV	Non-response	C	40.0887677984035	7547.7322599393	10.2125464583914	3918.12682225954	838.825746766189	TRUE	CombinationRibo	0.0279879929824471	-0.605519911875566	2.16337543836857
636	001-108	Fibroblasts	Cancer cells	0	TGFB1_ITGB6	Non-response	C	22.946087390744	4288.83607742126	7.46107621017469	3874.12682225954	838.8131861039	TRUE	CombinationRibo	0.0385812344656408	-0.491564493640591	2.11119580342399
637	001-108	Fibroblasts	Cancer cells	0	TGFB1_ITGB8	Non-response	C	18.8645798841392	2994.79043206511	6.43574516172654	3507.46015559288	838.700140143295	TRUE	CombinationRibo	0.0275666413839888	-0.514859138335451	2.04666675622337
638	001-108	Fibroblasts	Cancer cells	0	TGFB1_SDC2	Non-response	C	51.8566659593676	7854.61477050703	11.0365380586555	3918.12682225954	838.825746766189	TRUE	CombinationRibo	0.0799527738904158	0.0167029566960522	2.54363587550319
639	001-108	Fibroblasts	Cancer cells	0	TGFB1_TGFBR1	Non-response	C	14.2564090601517	1676.32422116004	4.37432762919572	3496.98396511669	838.662458156426	TRUE	CombinationRibo	0.025485642680603	-0.844042445664461	1.86756438937703
640	001-108	Fibroblasts	Cancer cells	0	TGFB1_TGFBR2	Non-response	C	15.7307488685821	2108.71121838435	9.62960437440504	3421.75259256767	838.549412195821	TRUE	CombinationRibo	0.0117245236041013	-1.27939911820362	1.71129397432557
641	001-108	Fibroblasts	Cancer cells	0	TGFB1_TGFBR3	Non-response	C	8.01665071316297	1042.55509590205	4.23192370329974	3460.25259256767	838.549412195821	TRUE	CombinationRibo	0.0062218269799367	-1.42413386863291	1.52550487139075
642	001-108	Fibroblasts	Cancer cells	0	TGFB2_ENG	Non-response	C	6.08960411655063	439.544962698173	2.53100521348022	8133.71376505291	1931.50625254848	TRUE	CombinationRibo	0.0125071116835645	-0.991749071523523	1.61392428651037
643	001-108	Fibroblasts	Cancer cells	0	TGFB2_TGFBR1	Non-response	C	11.3706782602426	1063.52967196969	4.37432762919572	11108.7137650529	1933.19480521762	TRUE	CombinationRibo	0.0376906990488754	-0.714333358842043	1.9146526068743
644	001-108	Fibroblasts	Cancer cells	0	TGFB2_TGFBR2	Non-response	C	12.5465875328509	1337.85393186954	9.62960437440504	7787.70350033114	1929.89701061292	TRUE	CombinationRibo	0.0089795751836825	-1.18913225099443	1.72799978267952
645	001-108	Fibroblasts	Cancer cells	0	TGFB2_TGFBR3	Non-response	C	6.39394924763406	661.440230451205	4.23192370329973	7796.45350033114	1929.77711338198	TRUE	CombinationRibo	0.00406204870810665	-1.34060833414062	1.52388119491855
646	001-108	Fibroblasts	Cancer cells	0	TGFB3_ACVRL1	Non-response	C	1.51264734776857	220.834737633811	3.69849464627941	1119.67956801167	258.38840490678	TRUE	CombinationRibo	0.0117435665804437	-0.861084508047041	1.15297895055062
647	001-108	Fibroblasts	Cancer cells	0	TGFB3_ENG	Non-response	C	6.60185913417836	503.748980530935	2.53100521348022	1154.9767923127	259.98438863281	TRUE	CombinationRibo	0.0155297843307824	-0.775521151037494	1.69448161042074
648	001-108	Fibroblasts	Cancer cells	0	TGFB3_TGFBR1	Non-response	C	12.3271750835433	1218.87868929355	4.37432762919572	1167.31012564603	259.994951007917	TRUE	CombinationRibo	0.037611302498839	-0.464635148628909	2.04560145138609
649	001-108	Fibroblasts	Cancer cells	0	TGFB3_TGFBR2	Non-response	C	13.602001365146	1533.27329732446	9.62960437440504	1154.9767923127	259.98438863281	TRUE	CombinationRibo	0.0207781868509013	-0.937343264786863	1.81429685783752
650	001-108	Fibroblasts	Cancer cells	0	TGFB3_TGFBR3	Non-response	C	6.93180565371072	758.056331089712	4.23192370329974	1150.3517923127	259.973826257703	TRUE	CombinationRibo	0.0122590842784963	-1.1231894075577	1.5901803621462
651	001-108	Fibroblasts	Cancer cells	0	TGM2_ITGB1	Non-response	C	11.5784568853088	213.488076636174	7.83140817898673	38.7669731331381	8.1728474003856	TRUE	CombinationRibo	0.0389459490149735	-0.46902909332549	2.01504886170824
652	001-108	Fibroblasts	Cancer cells	0	TGM2_SDC4	Non-response	C	10.01596212243	254.936091686635	8.63247745950156	38.7669731331381	8.1728474003856	TRUE	CombinationRibo	0.0735263500012698	-0.0662067072809392	2.23026318488645
653	001-108	Fibroblasts	Cancer cells	0	THBS1_CD36	Non-response	C	280.153791246592	58295.4848451538	45.1853063540268	15645.8809915108	3088.82408984266	TRUE	CombinationRibo	0.218242615591719	0.721531448971327	3.34566784331623
654	001-108	Fibroblasts	Cancer cells	0	THBS1_CD47	Non-response	C	34.8624540865034	6380.57582134941	7.17117281474619	14550.5476581775	3088.46097251466	TRUE	CombinationRibo	0.0722495161006539	-0.137686799460829	2.40942588024376
655	001-108	Fibroblasts	Cancer cells	0	THBS1_ITGA2B	Non-response	C	5.41429804232712	350.697626016024	2.62767640653709	8140.98039502998	2951.4397971837	TRUE	CombinationRibo	0.0192526319706026	-0.226346638009011	1.74964633606538
656	001-108	Fibroblasts	Cancer cells	0	THBS1_ITGA3	Non-response	C	21.3854964649534	4361.54935782222	4.45634105486417	13861.5476581775	3088.23402418466	TRUE	CombinationRibo	0.0598309128949457	-0.289901118136417	2.23615336339646
657	001-108	Fibroblasts	Cancer cells	0	THBS1_ITGA4	Non-response	C	18.7727970328064	3488.71721226516	5.60141877281047	12820.9809915108	3087.71960796998	TRUE	CombinationRibo	0.0249115122320678	-0.228754618193112	2.15572830058061
658	001-108	Fibroblasts	Cancer cells	0	THBS1_ITGA6	Non-response	C	49.8994572543428	11203.5216663811	9.68593434112068	15274.8809915108	3088.718180622	TRUE	CombinationRibo	0.0640786839655913	0.0769983658388083	2.57421404694198
659	001-108	Fibroblasts	Cancer cells	0	THBS1_ITGB1	Non-response	C	42.7820887844024	8361.6270250036	7.83140817898673	14718.3809915108	3088.40045295999	TRUE	CombinationRibo	0.0649407892563456	-0.158278063606879	2.41218804165478
660	001-108	Fibroblasts	Cancer cells	0	THBS1_LRP1	Non-response	C	43.0859140263257	7205.45260140458	17.9961277128492	12321.8976581775	3087.06902275731	TRUE	CombinationRibo	0.0670278433878685	-0.235992072431048	2.3246495402
661	001-108	Fibroblasts	Cancer cells	0	THBS1_LRP5	Non-response	C	37.3606657544033	8546.40066580366	7.11508012867001	15168.8809915108	3088.68792084466	TRUE	CombinationRibo	0.0811024828836193	-0.0521828593151421	2.47739746587198
662	001-108	Fibroblasts	Cancer cells	0	THBS1_SDC1	Non-response	C	27.9474291414351	3276.02144581498	3.87572938317385	14285.5476581775	3088.38532307132	TRUE	CombinationRibo	0.0492718735045512	0.14818509640714	2.56731224167544
663	001-108	Fibroblasts	Cancer cells	0	THBS1_TNFRSF11B	Non-response	C	4.6801940190221	934.956324662636	1.75133968211293	10398.2648341708	2980.94706667146	TRUE	CombinationRibo	0.0171104423271391	-0.322488226293932	1.64323578763236
664	001-108	Fibroblasts	Cancer cells	0	THBS2_CD47	Non-response	C	45.652431443477	9301.26404883229	7.17117281474619	4209.02517706558	1244.83152986513	TRUE	CombinationRibo	0.109846618781999	0.102174242742675	2.60540948463589
665	001-108	Fibroblasts	Cancer cells	0	THBS2_ITGA4	Non-response	C	24.5830034631523	5085.66638678728	5.60141877281047	4209.02517706558	1244.83152986513	TRUE	CombinationRibo	0.0418015952911706	-0.0200775145787285	2.34344021359027
666	001-108	Fibroblasts	Cancer cells	0	THBS2_ITGA6	Non-response	C	65.3434077164553	16331.8979686987	9.68593434112068	4209.02517706558	1244.83152986513	TRUE	CombinationRibo	0.0882190951274283	0.292549133538412	2.79134556593581
667	001-108	Fibroblasts	Cancer cells	0	THBS2_ITGB1	Non-response	C	56.0232039429146	12189.1351211876	7.83140817898673	4209.02517706558	1244.83152986513	TRUE	CombinationRibo	0.118634155349336	0.0866566196377471	2.61292975765443
668	001-108	Fibroblasts	Cancer cells	0	THBS2_NOTCH3	Non-response	C	21.2484684904996	4077.74566107059	4.49128184184659	4209.02517706558	1244.83152986513	TRUE	CombinationRibo	0.0302894140915628	-0.291243277585588	2.15307955194743
669	001-108	Fibroblasts	Cancer cells	0	THPO_MPL	Non-response	C	0.000839166605824175	0.00503499963494505	0.00934579439252336	0	0	TRUE	CombinationRibo	4.13046326884559e-05	-0.622183608456448	0.256895272549112
670	001-108	Fibroblasts	Cancer cells	0	TNFSF10_TNFRSF10A	Non-response	C	4.72353253707187	436.900504095806	2.56034441818445	6564.77493346717	830.975602156747	TRUE	CombinationRibo	0.00951839575356866	-1.09147436178771	1.49932332342449
671	001-108	Fibroblasts	Cancer cells	0	TNFSF10_TNFRSF10B	Non-response	C	12.663066304979	1801.28501144004	8.79664435679027	5902.6082668005	830.801751171876	TRUE	CombinationRibo	0.0260023366777083	-0.774027034540086	1.87571483012533
672	001-108	Fibroblasts	Cancer cells	0	TNFSF10_TNFRSF10D	Non-response	C	1.14075376687956	43.184036560976	1.68712717467778	2091.6346665042	744.850511904616	TRUE	CombinationRibo	0.00191364166565946	-1.50074039257353	1.03598558129772
673	001-108	Fibroblasts	Cancer cells	0	TNFSF10_TNFRSF11B	Non-response	C	1.64042431820266	179.310529753033	1.75133968211293	3603.46930926744	751.916137109336	TRUE	CombinationRibo	0.00679696489409447	-0.872922297936181	1.16864821015351
674	001-108	Fibroblasts	Cancer cells	0	TNFSF11_TNFRSF11A	Non-response	C	0.978432336777134	37.1461683335014	3.09709368909777	63.4027292111655	8.58853053497173	TRUE	CombinationRibo	0.015910624286675	-0.674689747762408	0.992389824294631
675	001-108	Fibroblasts	Cancer cells	0	TNFSF11_TNFRSF11B	Non-response	C	0.597092606767137	15.7540177594351	1.75133968211293	18.5326601112591	7.217963194495	TRUE	CombinationRibo	0.0146216099301839	-0.640156306416701	0.842252283208
676	001-108	Fibroblasts	Cancer cells	0	TNFSF13B_TNFRSF13C	Non-response	C	0.205796120721655	5.15754255529137	0.273230716959548	74.1298897095392	25.036300811881	TRUE	CombinationRibo	0.00158686635476306	-1.10480975243305	0.634362613598631
677	001-108	Fibroblasts	Cancer cells	0	TNFSF14_LTBR	Non-response	C	4.27672494891076	52.9729040194679	3.50602547586594	1.92294946306547	0.750405913791179	TRUE	CombinationRibo	0.0220173164243606	-0.689825758995897	1.5816829905646
678	001-108	Fibroblasts	Cancer cells	0	TNFSF14_TNFRSF14	Non-response	C	5.11217375934038	50.3780485426707	4.33456957570486	1.92294946306547	0.750405913791179	TRUE	CombinationRibo	0.0135671729287039	-0.764689568543336	1.5813447299623
679	001-108	Fibroblasts	Cancer cells	0	TNFSF15_TNFRSF25	Non-response	C	1.47154933071175	25.049925452477	3.26877279943994	39.7984974770759	11.2627077567832	TRUE	CombinationRibo	0.00539127101474422	-0.853926303277195	1.14889264716742
680	001-108	Fibroblasts	Cancer cells	0	TNFSF18_TNFRSF18	Non-response	C	0.0719150115332555	0.103623339127869	0.476464030272161	0.00819672131147541	0.000285469597487868	TRUE	CombinationRibo	0.00119010084476677	-0.940328926915477	0.411304400130845
681	001-108	Fibroblasts	Cancer cells	0	TNFSF4_TNFRSF4	Non-response	C	0.145831286037795	0.29166257207559	1.45185122430287	3.38774988832401	1.32202514911188	TRUE	CombinationRibo	0.00362788963186073	-0.914087215906433	0.527246712945451
682	001-108	Fibroblasts	Cancer cells	0	TNFSF4_TRAF2	Non-response	C	2.8335409653003	19.2338657718106	4.16274836246209	18.6263551802381	1.7877229225187	TRUE	CombinationRibo	0.0351865492546846	-0.570133336811425	1.46007952138304
683	001-108	Fibroblasts	Cancer cells	0	TNFSF8_TNFRSF8	Non-response	C	0.161136833254925	0.32227366650985	1.57099222495658	1.15110762453402	0.449204716739367	TRUE	CombinationRibo	0.000590127774111814	-1.23783638301894	0.560195730240121
684	001-108	Fibroblasts	Cancer cells	0	TNFSF9_TNFRSF9	Non-response	C	0.0531239284878199	0.0636353975040499	0.335932599767227	0	0	TRUE	CombinationRibo	0.000889619926866318	-0.978241072973318	0.483389390753935
685	001-108	Fibroblasts	Cancer cells	0	TNFSF9_TRAF2	Non-response	C	2.67188351141018	9.06827348637446	4.16274836246209	0	0	TRUE	CombinationRibo	0.0318134099890055	-0.454532669650295	1.35441110271785
686	001-108	Fibroblasts	Cancer cells	0	UCN2_IL10RB	Non-response	C	0.356295062888127	3.53854447673556	1.71908197245877	1.72666143680103	0.67380707510905	TRUE	CombinationRibo	0.00507046578133913	-0.647613064006249	0.727347144251828
687	001-108	Fibroblasts	Cancer cells	0	VCAM1_ITGA4	Non-response	C	1.99412158562953	62.9296125231041	5.60141877281047	16.215294230458	6.32780679789784	TRUE	CombinationRibo	0.00572688437925264	-0.97306831614228	1.23197859621337
688	001-108	Fibroblasts	Cancer cells	0	VCAM1_ITGAD	Non-response	C	0.0775973108343248	1.64006033214946	0.681254823741333	16.215294230458	6.32780679789784	TRUE	CombinationRibo	0.000773158075825214	-1.19795948715854	0.441233101913976
689	001-108	Fibroblasts	Cancer cells	0	VCAM1_ITGB1	Non-response	C	4.54448458448722	150.827343327304	7.83140817898673	16.215294230458	6.32780679789784	TRUE	CombinationRibo	0.0213135610613285	-1.04535581794364	1.52078043653601
690	001-108	Fibroblasts	Cancer cells	0	VCAM1_ITGB2	Non-response	C	0.649138510175012	15.4497325178707	3.8505430307622	16.215294230458	6.32780679789784	TRUE	CombinationRibo	0.0027235986709495	-1.22472456603267	0.871079628751147
691	001-108	Fibroblasts	Cancer cells	0	VCAM1_ITGB7	Non-response	C	0.262941536852281	6.48434492475209	0.808047942907155	16.215294230458	6.32780679789784	TRUE	CombinationRibo	0.00229719650185759	-1.09387549764453	0.6179829347957
692	001-108	Fibroblasts	Cancer cells	0	VEGFC_FLT4	Non-response	C	0.305666674204659	7.02323962996442	0.442712516191238	492.704447770996	184.974069950592	TRUE	CombinationRibo	0.00140831379292855	-1.24798803198825	0.689746074454731
693	001-108	Fibroblasts	Cancer cells	0	VEGFC_KDR	Non-response	C	0.506449385570821	10.3026022485214	1.29885671145284	486.660003326551	184.818774489559	TRUE	CombinationRibo	0.00104259647952479	-1.18286009058525	0.79912342965219
694	001-108	Fibroblasts	Cancer cells	0	VEGFC_NRP2	Non-response	C	6.6428032734285	221.782739737103	6.99007864817057	761.54842580671	193.609655685281	TRUE	CombinationRibo	0.0255571227365751	-1.03730403028629	1.62135131054212
695	001-108	Fibroblasts	Cancer cells	0	VEGFC_VIPR2	Non-response	C	1.06532953501549	26.4498110311916	2.22303153745796	486.660003326551	184.818774489559	TRUE	CombinationRibo	0.00503109735736092	-1.16708252076691	1.02020335449148
696	001-108	Fibroblasts	Cancer cells	0	VTN_ITGA5	Non-response	C	0.386435308991435	1.19031692771142	3.47195371134573	0	0	TRUE	CombinationRibo	0.00465481292117041	-0.670716548347203	0.747100173303009
697	001-108	Fibroblasts	Cancer cells	0	VTN_ITGA8	Non-response	C	0.122698340572875	0.150589340843662	1.97659668527463	0	0	TRUE	CombinationRibo	0.00135326764442993	-0.721859507600198	0.563602511716336
698	001-108	Fibroblasts	Cancer cells	0	VTN_ITGAV	Non-response	C	2.45472520152469	10.5037404888825	10.2125464583914	0	0	TRUE	CombinationRibo	0.0218350092854396	-0.300869975622773	1.34893611069748
699	001-108	Fibroblasts	Cancer cells	0	VTN_ITGB6	Non-response	C	1.40504041625072	5.96852400232752	7.46107621017469	0	0	TRUE	CombinationRibo	0.0234136753260927	-0.335769299717102	1.11338050337378
700	001-108	Fibroblasts	Cancer cells	0	VTN_ITGB8	Non-response	C	1.15512055373317	4.16767585728499	6.43574516172654	0	0	TRUE	CombinationRibo	0.0254312168848626	-0.330974055269423	1.0480110016054
701	001-108	Fibroblasts	Cancer cells	0	VTN_PLAUR	Non-response	C	0.697346467379609	3.13596484899964	5.14523279913415	0	0	TRUE	CombinationRibo	0.0040877596891714	-0.562243114154174	0.890550435558203
702	001-108	Fibroblasts	Cancer cells	0	VTN_PVR	Non-response	C	0.209755981281387	0.520756811890483	1.1392198394767	0	0	TRUE	CombinationRibo	0.0123670125657321	-0.573508509016159	0.672474758925522
703	001-108	Fibroblasts	Cancer cells	0	VTN_TNFRSF11B	Non-response	C	0.212395940137629	0.80056722837039	1.75133968211293	0	0	TRUE	CombinationRibo	0.0147378442779442	-0.538095391028264	0.706239128858333
704	001-108	Fibroblasts	Cancer cells	0	VWF_ITGA2B	Non-response	C	1.21711423109371	13.3871659637933	2.62767640653709	143.197778054825	53.3350198784028	TRUE	CombinationRibo	0.00405547886020927	-0.88311014800272	1.06540546875325
705	001-108	Fibroblasts	Cancer cells	0	VWF_TNFRSF11B	Non-response	C	1.05209035415109	35.6900490868594	1.75133968211293	146.512397716463	53.5530481313918	TRUE	CombinationRibo	0.00219992634959514	-0.906937170693843	1.01642662988341
706	001-108	Fibroblasts	Cancer cells	0	WNT11_FZD7	Non-response	C	0.409629812717837	4.98024476433085	0.621628342385278	0.0963855421686747	0.00228375677990294	TRUE	CombinationRibo	0.00673129382383061	-0.670767784549757	0.759527452893767
707	001-108	Fibroblasts	Cancer cells	0	WNT3_FZD1	Non-response	C	0.158634931682033	3.10288074828858	2.8291003314301	1.37245710053799	0.511290221350292	TRUE	CombinationRibo	0.00150491648457106	-0.751208618926845	0.544299331173549
708	001-108	Fibroblasts	Cancer cells	0	WNT3_FZD7	Non-response	C	0.194401896125145	1.7726414105389	0.621628342385277	1.47704274349003	0.517285082897537	TRUE	CombinationRibo	0.00101565114045749	-0.777710170849119	0.589808050716692
709	001-108	Fibroblasts	Cancer cells	0	WNT3_FZD8	Non-response	C	0.0054096393381269	0.0162289180143807	0.0739848564250498	0.0684410646387833	0.00513845275478162	TRUE	CombinationRibo	1.29047757316219e-05	-0.92229143489465	0.191638349741708
710	001-108	Fibroblasts	Cancer cells	0	WNT3_LRP6	Non-response	C	6.57448290385812	74.7947834203966	12.6287630233911	2.85204274349003	0.518997900482464	TRUE	CombinationRibo	0.0243094284292996	-0.497154982183776	1.85047914523396
711	001-108	Fibroblasts	Cancer cells	0	WNT3_RYK	Non-response	C	3.46803333190299	30.2488060879998	6.26814199383514	2.85204274349003	0.518997900482464	TRUE	CombinationRibo	0.0169300745566661	-0.95181910834184	1.48985572100962
712	001-108	Fibroblasts	Cancer cells	0	WNT4_FZD2	Non-response	C	0.588118967558846	7.35508921513249	1.31925471896884	109.370745567785	40.3648605672555	TRUE	CombinationRibo	0.0108505701964151	-0.639804886957021	0.81616510081566
713	001-108	Fibroblasts	Cancer cells	0	WNT4_FZD6	Non-response	C	6.48522043950485	167.571190671982	7.21358757478808	132.799316996357	40.3854143782746	TRUE	CombinationRibo	0.0386253931169225	-0.180751947204242	2.00914315781126
714	001-108	Fibroblasts	Cancer cells	0	WNT5A_FZD1	Non-response	C	0.737601296315262	129.846557387063	2.8291003314301	2787.91253363525	516.715319642333	TRUE	CombinationRibo	0.00354136043317433	-0.583252208650208	0.899543386850352
715	001-108	Fibroblasts	Cancer cells	0	WNT5A_FZD2	Non-response	C	1.72145413618927	72.659430988006	1.31925471896884	1362.00815202083	474.49209795477	TRUE	CombinationRibo	0.019359103984984	-0.372097711147525	1.23090423796635
716	001-108	Fibroblasts	Cancer cells	0	WNT5A_FZD4	Non-response	C	1.66183855519439	210.657591024243	2.54989629716217	2944.49745234097	519.561568446993	TRUE	CombinationRibo	0.0134463019994962	-0.89096209820989	1.19771901828794
717	001-108	Fibroblasts	Cancer cells	0	WNT5A_FZD5	Non-response	C	0.421996418529069	13.2255662358952	0.480264996036645	1276.58222789636	469.603817077743	TRUE	CombinationRibo	0.00632793169259741	-0.71539482822538	0.760031398884579
718	001-108	Fibroblasts	Cancer cells	0	WNT5A_FZD6	Non-response	C	18.982570135468	1655.40172363355	7.21358757478808	3227.30543553425	519.80050650009	TRUE	CombinationRibo	0.114499920724818	0.277578377315941	2.69942731657802
719	001-108	Fibroblasts	Cancer cells	0	WNT5A_FZD7	Non-response	C	0.903906151486638	74.1799003288082	0.621628342385277	2926.12686410568	519.630937559182	TRUE	CombinationRibo	0.00838315983729396	-0.603676929772594	0.966633180100318
720	001-108	Fibroblasts	Cancer cells	0	WNT5A_FZD8	Non-response	C	0.0251530791238231	0.679133136343223	0.0739848564250498	31.2372987175765	2.34524966106841	TRUE	CombinationRibo	0.000118541283567007	-1.00911619880856	0.315555741748943
721	001-108	Fibroblasts	Cancer cells	0	WNT5A_LRP5	Non-response	C	15.1320967075433	1763.41952594485	7.11508012867001	3308.30543553425	519.823629537487	TRUE	CombinationRibo	0.117812838982446	-0.138530721303169	2.29746792672182
722	001-108	Fibroblasts	Cancer cells	0	WNT5A_ROR2	Non-response	C	65.6720854496404	6647.32827468735	24.971063728896	3254.30543553425	519.808214179222	TRUE	CombinationRibo	0.175465480742732	0.514423410180725	3.07514610048134
723	001-108	Fibroblasts	Cancer cells	0	WNT5A_RYK	Non-response	C	16.1252370720181	1265.82477839729	6.26814199383514	3146.30543553425	519.777383462694	TRUE	CombinationRibo	0.0760386413724257	-0.27795957051966	2.22919144927742
724	001-108	Fibroblasts	Cancer cells	0	WNT7B_FZD1	Non-response	C	0.424288373754643	33.1961242756992	2.8291003314301	256.466259582671	98.1713488175062	TRUE	CombinationRibo	0.000644074757431563	-0.664898127098419	0.745550960095257
725	001-108	Fibroblasts	Cancer cells	0	WNT7B_LRP5	Non-response	C	8.70439454975871	450.829771011642	7.11508012867001	335.984556912697	99.0533029233304	TRUE	CombinationRibo	0.0368636985506246	-0.419001199857909	1.9844499250405
726	001-108	Fibroblasts	Cancer cells	0	ZP3_MERTK	Non-response	C	4.45546926812439	151.901719196743	5.56599503024628	260.46175861357	75.968710593094	TRUE	CombinationRibo	0.017180179790416	-1.00435543031919	1.51993164643166
727	001-108	Fibroblasts	Cancer cells	14	A2M_LRP1	Non-response	C	43.3140952232993	3865.18200454617	86.8842542660863	917.915104485925	37.24158093383	TRUE	CombinationRibo	0.0632875587914004	-0.307937121790717	2.27203375468502
728	001-108	Fibroblasts	Cancer cells	14	ADAM10_AXL	Non-response	C	23.8095244208855	9658.35477738532	24.9636822425298	10162.5691903412	274.859796219328	TRUE	CombinationRibo	0.00981358721361552	-0.858482869776749	1.93326383419339
729	001-108	Fibroblasts	Cancer cells	14	ADAM10_EPHA3	Non-response	C	2.62044248872927	468.221604787604	2.42039884233149	4508.5950678002	143.971661033718	TRUE	CombinationRibo	0.00106800003752964	-1.27489177413979	1.27275367320822
730	001-108	Fibroblasts	Cancer cells	14	ADAM12_ITGA9	Non-response	C	48.9257487260633	33926.1471162024	4.18283242239531	63822.2944826782	1923.81464362221	TRUE	CombinationRibo	0.0451236123897902	-0.181500956478825	2.3629170036892
731	001-108	Fibroblasts	Cancer cells	14	ADAM12_ITGB1	Non-response	C	672.89152418826	487542.285281414	42.0771439157296	104777.466953704	2094.7802712509	TRUE	CombinationRibo	0.488996966772831	1.26477912043964	3.87047425529162
732	001-108	Fibroblasts	Cancer cells	14	ADAM12_SDC4	Non-response	C	431.808116204703	190767.761435064	16.4641361266778	95152.3396999263	2020.51231404582	TRUE	CombinationRibo	0.621212845501602	1.41972088123181	4.35872813823113
733	001-108	Fibroblasts	Cancer cells	14	ADAM15_ITGA5	Non-response	C	11.7912333479899	1016.41023710685	16.3748820298776	2902.21474360078	85.2822083118293	TRUE	CombinationRibo	0.0250572477495341	-0.442882900259125	1.97822429009513
734	001-108	Fibroblasts	Cancer cells	14	ADAM15_ITGA9	Non-response	C	1.60752917694107	363.487392523192	4.18283242239531	2388.35596973178	88.0592663124699	TRUE	CombinationRibo	0.00346162439316133	-1.6293533931932	1.13335014270973
735	001-108	Fibroblasts	Cancer cells	14	ADAM15_ITGAV	Non-response	C	40.8065747586659	13466.2650007232	98.6128760360558	3901.33748824509	92.7659993943011	TRUE	CombinationRibo	0.0422414786779172	-0.240570079857931	2.37555565993108
736	001-108	Fibroblasts	Cancer cells	14	ADAM15_ITGB1	Non-response	C	22.1088646819776	5223.56616018755	42.0771439157296	3901.33748824509	92.7659993943011	TRUE	CombinationRibo	0.041015062263421	-0.494065619474206	2.14536245191862
737	001-108	Fibroblasts	Cancer cells	14	ADAM17_ERBB4	Non-response	C	988.838663629332	361727.179083614	914.000952418647	29075.5252355661	333.40035021	TRUE	CombinationRibo	0.195132570404794	0.173319854184726	2.75692545383168
738	001-108	Fibroblasts	Cancer cells	14	ADAM17_ITGA5	Non-response	C	15.4904044236535	2492.52386478979	16.3748820298776	6511.98806716928	239.359988002654	TRUE	CombinationRibo	0.0231739222044815	-0.632182313284564	1.93723040480821
739	001-108	Fibroblasts	Cancer cells	14	ADAM17_ITGB1	Non-response	C	29.0449052414052	12809.6538565334	42.0771439157296	6874.62160207468	265.008672328854	TRUE	CombinationRibo	0.0295756026526854	-0.742220650491866	2.07243669617717
740	001-108	Fibroblasts	Cancer cells	14	ADAM17_NOTCH1	Non-response	C	16.302601593653	4073.38962390395	22.3004466461347	6745.82160207468	264.619783439965	TRUE	CombinationRibo	0.0262148135192376	-0.755505740597582	1.90926155162708
741	001-108	Fibroblasts	Cancer cells	14	ADAM23_ITGA5	Non-response	C	10.8435833234089	1121.66679480188	16.3748820298776	300.755371575646	5.73168979971569	TRUE	CombinationRibo	0.0560585309257135	-0.146023431893095	2.12880112887875
742	001-108	Fibroblasts	Cancer cells	14	ADAM28_ITGA4	Non-response	C	11.5010322075283	866.632431335439	14.9374821718864	873.664813667571	42.8204971895528	TRUE	CombinationRibo	0.0182095510963473	-0.446573460848069	1.91506222082542
743	001-108	Fibroblasts	Cancer cells	14	ADAM9_ITGA3	Non-response	C	6.41211590415897	4006.79882192813	22.8669838383454	7670.75360202998	137.725159579536	TRUE	CombinationRibo	0.0172069136111296	-1.10428641898984	1.62241593911804
744	001-108	Fibroblasts	Cancer cells	14	ADAM9_ITGA6	Non-response	C	26.9796874305647	5675.78127740946	32.3919429221679	6513.81634166052	134.057143343828	TRUE	CombinationRibo	0.026004129046196	-0.311463925944679	2.20772467054778
745	001-108	Fibroblasts	Cancer cells	14	ADAM9_ITGAV	Non-response	C	41.1405328992559	19007.0607542128	98.6128760360558	7670.75360202998	137.725159579536	TRUE	CombinationRibo	0.0330710110967975	-0.367716792562065	2.28662128565753
746	001-108	Fibroblasts	Cancer cells	14	ADAM9_ITGB1	Non-response	C	22.2898020770767	7372.84164205911	42.0771439157296	7670.75360202998	137.725159579536	TRUE	CombinationRibo	0.0292381300461084	-0.621416413520701	2.06470658613562
747	001-108	Fibroblasts	Cancer cells	14	ADAM9_ITGB5	Non-response	C	29.6305829572158	7983.47035888046	37.9683582380317	7775.75360202998	137.887196616573	TRUE	CombinationRibo	0.0397907407402553	-0.780621001939828	2.06400197440086
748	001-108	Fibroblasts	Cancer cells	14	ADCYAP1_VIPR1	Non-response	C	2.7902556813643	102.311588526296	30.2152721931168	0	0	TRUE	CombinationRibo	0.014705547445869	-0.59111029135689	1.34535724957761
749	001-108	Fibroblasts	Cancer cells	14	ADCYAP1_VIPR2	Non-response	C	0.407040291136319	3.30518831163214	3.9044321732843	0	0	TRUE	CombinationRibo	0.000659181163932562	-0.982487458715385	0.782490950437647
750	001-108	Fibroblasts	Cancer cells	14	ADIPOQ_ADIPOR1	Non-response	C	2.92529714559089	309.072036600257	22.3598334572669	104.307712562841	1.29449811403436	TRUE	CombinationRibo	0.00851075982456085	-0.699358301383964	1.40424663858871
751	001-108	Fibroblasts	Cancer cells	14	ADIPOQ_ADIPOR2	Non-response	C	15.6317903662364	497.509038973255	32.7202897636055	166.134288168716	3.69669540382158	TRUE	CombinationRibo	0.0178762720656935	-0.399998824265893	2.00427264041863
752	001-108	Fibroblasts	Cancer cells	14	ADM_CALCRL	Non-response	C	12.3999387430292	130.62802310761	19.533558447257	9.64108079884278	0.27157319151768	TRUE	CombinationRibo	0.0397545889754773	0.14701108497167	2.19507250511599
753	001-108	Fibroblasts	Cancer cells	14	ADM_RAMP2	Non-response	C	1.89906637125253	3.79813274250505	2.83978300180831	0.0285714285714286	0.00308641975308642	TRUE	CombinationRibo	0.0331625125051106	-0.219607859800274	1.21941204408626
754	001-108	Fibroblasts	Cancer cells	14	ADM2_CALCRL	Non-response	C	2.7071440050618	14.2592990569264	19.533558447257	1.22870833082905	0.035598345268288	TRUE	CombinationRibo	0.025982573481705	-0.488140447970489	1.43356024655224
755	001-108	Fibroblasts	Cancer cells	14	ADM2_RAMP1	Non-response	C	0.0538183475929148	0.343872114211993	1.17766062948218	1.22870833082905	0.035598345268288	TRUE	CombinationRibo	0.00121128536778326	-1.06371593724233	0.318776541818233
756	001-108	Fibroblasts	Cancer cells	14	ALB_LRP2	Non-response	C	55.2537241703094	1239.55437404933	33.7456803226466	0	0	TRUE	CombinationRibo	0.525033935823896	1.29399000221918	3.84297195348348
757	001-108	Fibroblasts	Cancer cells	14	AMH_ACVR1	Non-response	C	3.03982471263538	62.2310460330812	40.4466949829249	0.0483766233766234	0.00617283950617284	TRUE	CombinationRibo	0.00949072386157309	-1.08641962405245	1.4041782252952
758	001-108	Fibroblasts	Cancer cells	14	AMH_EGFR	Non-response	C	2.48109629190434	21.3529755444542	15.8608438140168	0.0483766233766234	0.00617283950617284	TRUE	CombinationRibo	0.0027282825688469	-1.1130017145931	1.28829957808756
759	001-108	Fibroblasts	Cancer cells	14	ANGPT1_ITGA5	Non-response	C	22.6583951578236	1692.74303768376	16.3748820298776	233.49710972912	3.91660026105746	TRUE	CombinationRibo	0.0371530523173873	0.0643592182073206	2.44564601076298
760	001-108	Fibroblasts	Cancer cells	14	ANGPT1_TEK	Non-response	C	0.500931545419648	56.6260619687392	1.36944158669148	129.853665829642	1.62090063634478	TRUE	CombinationRibo	0.00239943366252712	-1.18262004516855	0.806940464513649
761	001-108	Fibroblasts	Cancer cells	14	ANGPT1_TIE1	Non-response	C	0.660442748731652	79.1331107929361	1.91375082491056	129.853665829642	1.62090063634478	TRUE	CombinationRibo	0.00615592664683832	-1.09341341524141	0.876398854257567
762	001-108	Fibroblasts	Cancer cells	14	ANGPT2_TEK	Non-response	C	0.266929404807113	4.64216999035075	1.36944158669148	10.6804663639019	1.15375408252027	TRUE	CombinationRibo	0.00146039944118018	-1.29922073211698	0.664424855117782
763	001-108	Fibroblasts	Cancer cells	14	ANXA1_EGFR	Non-response	C	9.41048155076318	1457.80399385207	15.8608438140168	1736.60215587493	76.5457110472044	TRUE	CombinationRibo	0.0077210023416246	-0.923146712850557	1.63859596676667
764	001-108	Fibroblasts	Cancer cells	14	APOE_LDLR	Non-response	C	25.0761048905124	1174.72733560869	29.4141159139311	110.947771336643	5.30768659172213	TRUE	CombinationRibo	0.037886209391148	-0.098520945133206	2.33396467644596
765	001-108	Fibroblasts	Cancer cells	14	APOE_LRP1	Non-response	C	77.769919046706	3084.39386552441	86.8842542660863	110.947771336643	5.30768659172213	TRUE	CombinationRibo	0.054847913315265	0.230717325114291	2.7428129132308
766	001-108	Fibroblasts	Cancer cells	14	APOE_LRP2	Non-response	C	40.0501528050733	1796.95913121994	33.7456803226466	110.947771336643	5.30768659172213	TRUE	CombinationRibo	0.0384012754245965	0.275142748013752	2.70341806187168
767	001-108	Fibroblasts	Cancer cells	14	APOE_LRP5	Non-response	C	40.047121024782	2942.23717667567	60.2762503139084	110.947771336643	5.30768659172213	TRUE	CombinationRibo	0.0552191933773908	0.1229668151432	2.61932632421401
768	001-108	Fibroblasts	Cancer cells	14	APOE_LRP8	Non-response	C	1.81262293360952	36.1375910850501	2.71455833402004	0	0	TRUE	CombinationRibo	0.00680766802195321	-0.855624709880417	1.22012865017156
769	001-108	Fibroblasts	Cancer cells	14	APOE_SCARB1	Non-response	C	12.5503620162503	613.90043998871	15.3715148648386	0	0	TRUE	CombinationRibo	0.010489896288319	-0.58174214181064	1.91746628787451
770	001-108	Fibroblasts	Cancer cells	14	APOE_SORL1	Non-response	C	34.4932049900274	4176.52831947972	72.3991241625866	110.947771336643	5.30768659172213	TRUE	CombinationRibo	0.0451604303482544	-0.0764778272936767	2.4279179287393
771	001-108	Fibroblasts	Cancer cells	14	APOE_VLDLR	Non-response	C	1.54994491455597	41.5121582015017	2.33871098540786	0	0	TRUE	CombinationRibo	0.00485149084430417	-0.747137230258811	1.15789846541138
772	001-108	Fibroblasts	Cancer cells	14	ASIP_ATRN	Non-response	C	11.8729043529978	777.30244680561	137.319108590132	2.62495679596815	0.037946396230487	TRUE	CombinationRibo	0.0515691582595569	-0.144251216679779	2.1618625473838
773	001-108	Fibroblasts	Cancer cells	14	ASIP_MC1R	Non-response	C	0.409739324642583	7.61504242013607	3.49773268744598	2.62495679596815	0.037946396230487	TRUE	CombinationRibo	0.0059361432378923	-0.783893368525132	0.711917111435783
774	001-108	Fibroblasts	Cancer cells	14	BDNF_NGFR	Non-response	C	0.00481256600059061	0.00962513200118123	0.0113636363636364	0	0	TRUE	CombinationRibo	2.14414313753798e-05	-0.887372350003943	0.204914009248769
775	001-108	Fibroblasts	Cancer cells	14	BDNF_NTRK2	Non-response	C	4.50402238686869	83.3204785394016	14.0528480121435	0	0	TRUE	CombinationRibo	0.0276471971260287	-0.147753217419098	1.64630697334505
776	001-108	Fibroblasts	Cancer cells	14	BDNF_SORT1	Non-response	C	10.1902768061691	348.835001572712	37.4401864948623	0	0	TRUE	CombinationRibo	0.122695905963108	0.251869641923332	2.29713865502453
777	001-108	Fibroblasts	Cancer cells	14	BMP4_BMPR1A	Non-response	C	21.4642013912494	2841.3108550387	81.2687140439615	52.7952945068457	0.84913427858094	TRUE	CombinationRibo	0.114902356679141	0.0271766085885603	2.46827463377106
778	001-108	Fibroblasts	Cancer cells	14	BMP4_BMPR1B	Non-response	C	41.8310327869744	3815.22345710242	118.218848024258	52.7952945068457	0.84913427858094	TRUE	CombinationRibo	0.15302365508427	0.443052562024703	2.93720325676704
779	001-108	Fibroblasts	Cancer cells	14	BMP4_BMPR2	Non-response	C	54.4144081725681	4777.58183725722	136.650986802496	52.7952945068457	0.84913427858094	TRUE	CombinationRibo	0.116282949467499	0.0665426606073959	2.58967489406469
780	001-108	Fibroblasts	Cancer cells	14	BMP6_ACVR1	Non-response	C	1.26531895493003	25.9035074632693	40.4466949829249	5.17004346206615	0.0666335332017145	TRUE	CombinationRibo	0.00547877937810958	-1.74315890263414	1.06553469991538
781	001-108	Fibroblasts	Cancer cells	14	BMP6_ACVR2A	Non-response	C	1.00692913161405	10.8868619038296	15.1103546582489	5.17004346206615	0.0666335332017145	TRUE	CombinationRibo	0.00326203864436139	-1.6542294469843	1.00192599366392
782	001-108	Fibroblasts	Cancer cells	14	BMP6_BMPR1A	Non-response	C	3.19461315093012	84.5770020317422	81.2687140439615	5.17004346206615	0.0666335332017145	TRUE	CombinationRibo	0.00849208345393373	-1.69398124524996	1.31808941242707
783	001-108	Fibroblasts	Cancer cells	14	BMP6_BMPR1B	Non-response	C	6.22589981441089	113.567356247089	118.218848024258	5.17004346206615	0.0666335332017145	TRUE	CombinationRibo	0.0166370964482356	-0.988359104368479	1.57431702787785
784	001-108	Fibroblasts	Cancer cells	14	BMP6_BMPR2	Non-response	C	8.09873988691862	142.213777151467	136.650986802496	5.17004346206615	0.0666335332017145	TRUE	CombinationRibo	0.0106568755861682	-1.71583626531915	1.51109725707507
785	001-108	Fibroblasts	Cancer cells	14	BMP7_ACVR1	Non-response	C	23.8948595831627	4402.5627216057	40.4466949829249	1294.55069216489	41.8238117316383	TRUE	CombinationRibo	0.0829506127609568	0.287624294257281	2.73937519237543
786	001-108	Fibroblasts	Cancer cells	14	BMP7_ACVR2A	Non-response	C	19.0153084456433	1850.33213903691	15.1103546582489	1295.45069216489	41.8515895094161	TRUE	CombinationRibo	0.0822894081948934	0.254074541260456	2.64633255524438
787	001-108	Fibroblasts	Cancer cells	14	BMP7_ACVR2B	Non-response	C	11.6771468144521	771.302773461409	9.44802682449146	994.806699666942	40.8986759523237	TRUE	CombinationRibo	0.0856001960349514	0.265099485697099	2.4890283102183
788	001-108	Fibroblasts	Cancer cells	14	BMP7_BMPR1A	Non-response	C	60.3285301042702	14374.7157321498	81.2687140439615	1317.95069216489	41.8932561760828	TRUE	CombinationRibo	0.226419735017125	0.568349884789102	3.14001482894733
789	001-108	Fibroblasts	Cancer cells	14	BMP7_BMPR1B	Non-response	C	117.572728413298	19301.9192367567	118.218848024258	1317.95069216489	41.8932561760828	TRUE	CombinationRibo	0.352511841544048	1.08861065084711	4.04818766361165
790	001-108	Fibroblasts	Cancer cells	14	BMP7_BMPR2	Non-response	C	152.940293547709	24170.6678014009	136.650986802496	1317.95069216489	41.8932561760828	TRUE	CombinationRibo	0.278915708094088	0.565791152702994	3.11767520883491
791	001-108	Fibroblasts	Cancer cells	14	BMP7_ENG	Non-response	C	20.8930303322776	1057.91087799662	15.550578626929	1011.52098538123	40.7875648412126	TRUE	CombinationRibo	0.0878100311707633	0.231480921513844	2.58791146908348
792	001-108	Fibroblasts	Cancer cells	14	BTC_EGFR	Non-response	C	3.01297117731685	25.9304324766902	15.8608438140168	14.0765356014185	0.16316958737169	TRUE	CombinationRibo	0.015950899808065	-0.794369855652776	1.40531802012471
793	001-108	Fibroblasts	Cancer cells	14	BTC_ERBB2	Non-response	C	2.69736164441793	42.4664547394582	15.1523267944634	15.5765356014185	0.166256007124776	TRUE	CombinationRibo	0.00812799732294426	-0.770860760593317	1.42302845379236
794	001-108	Fibroblasts	Cancer cells	14	BTC_ERBB3	Non-response	C	6.80936298387298	172.600550967359	61.5850786039792	15.5765356014185	0.166256007124776	TRUE	CombinationRibo	0.0803708451287706	-0.0289895253978235	2.13259596673422
795	001-108	Fibroblasts	Cancer cells	14	BTC_ERBB4	Non-response	C	212.411370460313	2775.07951889046	914.000952418648	15.5765356014185	0.166256007124776	TRUE	CombinationRibo	0.147440785586739	0.287858507015514	2.82149701949021
796	001-108	Fibroblasts	Cancer cells	14	C3_C3AR1	Non-response	C	0.0662995776591426	2.45308437338827	0.0113636363636364	282.690761793409	38.3901034534259	TRUE	CombinationRibo	8.89645636738055e-05	-1.55204894379056	0.480807677973286
797	001-108	Fibroblasts	Cancer cells	14	C3_ITGAM	Non-response	C	47.2118932438629	30734.1753985087	17.7965746385271	4441.15823765273	117.25838742881	TRUE	CombinationRibo	0.029808758595755	0.0106652237196807	2.4328294706546
798	001-108	Fibroblasts	Cancer cells	14	C3_ITGAX	Non-response	C	2.69777033732632	1075.15581110347	2.49026894553059	2303.7522831355	63.3414802601185	TRUE	CombinationRibo	0.0010157736904628	-1.42583345774795	1.23819304322622
799	001-108	Fibroblasts	Cancer cells	14	C3_ITGB2	Non-response	C	75.5094447353945	12921.1132990081	14.963899584553	7689.53891668056	273.007461392718	TRUE	CombinationRibo	0.0586573608481562	0.339256040858752	2.83071645319184
800	001-108	Fibroblasts	Cancer cells	14	C3_LRP1	Non-response	C	409.002823787724	150046.622129275	86.8842542660863	8346.19106805625	304.07322962404	TRUE	CombinationRibo	0.230752509947977	0.665546695597606	3.23176791340138
801	001-108	Fibroblasts	Cancer cells	14	C5_C5AR1	Non-response	C	1.2285504753662	65.7685311360203	5.20708323605637	546.608051450519	25.0225213483295	TRUE	CombinationRibo	0.00608978260835333	-1.31594328573809	1.07307936874628
802	001-108	Fibroblasts	Cancer cells	14	CALCB_CALCRL	Non-response	C	11.891939859427	375.829419873098	19.533558447257	52.8722972347415	0.972410667235	TRUE	CombinationRibo	0.0788634325349614	-0.00717649863514343	2.2120895206279
803	001-108	Fibroblasts	Cancer cells	14	CALCB_RAMP1	Non-response	C	0.236413191064828	9.06336676710997	1.17766062948218	14.4694468136083	0.373501685228265	TRUE	CombinationRibo	0.00334263757881735	-1.12089057198924	0.580460254569035
804	001-108	Fibroblasts	Cancer cells	14	CALR_ITGA2B	Non-response	C	1.09508209237563	24.0918060322638	1.4091969831911	428.917988887995	5.29528381343204	TRUE	CombinationRibo	0.00457876909506958	-0.872735426458107	1.03221325828406
805	001-108	Fibroblasts	Cancer cells	14	CALR_ITGA3	Non-response	C	5.97182370595751	3909.36785806062	22.8669838383454	4530.80007309269	113.405762756672	TRUE	CombinationRibo	0.0263676088823622	-1.0810975577797	1.62964557454227
806	001-108	Fibroblasts	Cancer cells	14	CALR_ITGAV	Non-response	C	38.315590877599	18544.8772676259	98.6128760360558	4486.80007309269	113.337861522104	TRUE	CombinationRibo	0.066959297532573	-0.325063514335648	2.3396341503922
807	001-108	Fibroblasts	Cancer cells	14	CALR_LRP1	Non-response	C	54.4763303378522	11883.071712495	86.8842542660863	4434.00007309269	113.134157818401	TRUE	CombinationRibo	0.118782864282009	-0.0268854171224165	2.52857914940364
808	001-108	Fibroblasts	Cancer cells	14	CALR_SCARF1	Non-response	C	1.23802367414236	359.65674066969	4.20746533703059	1879.89170918285	50.1117759261615	TRUE	CombinationRibo	0.00463902692952025	-1.16926229033721	1.0721807372446
809	001-108	Fibroblasts	Cancer cells	14	CALR_TSHR	Non-response	C	0.518215722651338	100.943685828809	1.47611948800815	2629.67230886163	39.7867403181276	TRUE	CombinationRibo	0.00206863356745568	-1.22461400305173	0.80053061882292
810	001-108	Fibroblasts	Cancer cells	14	CCL28_CCR3	Non-response	C	0.0671054998422068	1.05716108531338	0.127389827455353	160.231055102323	5.70788569373918	TRUE	CombinationRibo	0.000992921477283542	-0.920512397150469	0.434076151909818
811	001-108	Fibroblasts	Cancer cells	14	CCL3_CCR3	Non-response	C	0.0099871237333525	0.0196667907063062	0.127389827455353	0	0	TRUE	CombinationRibo	0.000192556085826227	-0.909747644500682	0.279403482264609
812	001-108	Fibroblasts	Cancer cells	14	CD24_SELP	Non-response	C	2.80914320495359	32.1282778235183	2.31030344218983	282.739635927815	3.82846033963969	TRUE	CombinationRibo	0.0100439280224372	-0.510425323271002	1.34367324253895
813	001-108	Fibroblasts	Cancer cells	14	CD34_SELL	Non-response	C	0.116450974849912	8.10210563498842	0.571921250198166	8.52336371732842	0.113644220977119	TRUE	CombinationRibo	0.000880066745679522	-1.24057871358007	0.519755138031194
814	001-108	Fibroblasts	Cancer cells	14	CDH1_EGFR	Non-response	C	19.9066946391399	2912.47937784054	15.8608438140168	12217.4751752056	323.630014225124	TRUE	CombinationRibo	0.0129148408913822	-0.727455304535895	1.92155591818492
815	001-108	Fibroblasts	Cancer cells	14	CDH1_IGF1R	Non-response	C	125.415052166023	26934.0176205401	85.5620858667604	19665.9529839659	346.225624745989	TRUE	CombinationRibo	0.0592405305436924	-0.417059525555508	2.39272496935793
816	001-108	Fibroblasts	Cancer cells	14	CDH1_ITGAE	Non-response	C	24.1981808105089	3273.6426797091	17.8276748123324	15817.7323376954	334.741919047623	TRUE	CombinationRibo	0.0335605444841498	-0.221089043831618	2.26261387902076
817	001-108	Fibroblasts	Cancer cells	14	CDH1_ITGB7	Non-response	C	0.675315052722884	94.9130624279706	1.20605246669863	6290.20731406627	186.603932476783	TRUE	CombinationRibo	0.000979784105326305	-1.28908125185057	0.885426439333988
818	001-108	Fibroblasts	Cancer cells	14	CDH1_PTPRF	Non-response	C	79.7033549940221	20319.7888370605	64.5504707751116	19665.9529839659	346.225624745989	TRUE	CombinationRibo	0.0485615530283063	-0.238893470989816	2.43950248119248
819	001-108	Fibroblasts	Cancer cells	14	CDH1_PTPRM	Non-response	C	209.161526708192	41804.4118825593	132.801304636305	19665.9529839659	346.225624745989	TRUE	CombinationRibo	0.039546421195025	-0.0826789827818941	2.5694012079232
820	001-108	Fibroblasts	Cancer cells	14	CFH_ITGAM	Non-response	C	16.8312500988375	7403.29076933876	17.7965746385271	812.210450379655	16.0634670372442	TRUE	CombinationRibo	0.0345545936397761	-0.172720253059849	2.17077618324047
821	001-108	Fibroblasts	Cancer cells	14	CFH_SELL	Non-response	C	0.307760129988991	89.2186993504608	0.571921250198166	487.858618662014	11.0580375354288	TRUE	CombinationRibo	0.00130331354701444	-1.25379708329876	0.712355197785828
822	001-108	Fibroblasts	Cancer cells	14	CLCF1_CNTFR	Non-response	C	0.0324989580528451	0.239114661519625	1.54884322144451	1.42056061955474	0.0189407034961864	TRUE	CombinationRibo	0.000692923699749576	-0.913370589857494	0.351333907629254
823	001-108	Fibroblasts	Cancer cells	14	CLCF1_CRLF1	Non-response	C	0.105447227455062	0.456759332625598	1.47930827761185	1.42056061955474	0.0189407034961864	TRUE	CombinationRibo	0.0011744582439798	-0.838413460352704	0.416312179297782
824	001-108	Fibroblasts	Cancer cells	14	CLCF1_IL6ST	Non-response	C	3.14882712496307	44.2996510605058	52.1721662139144	1.42056061955474	0.0189407034961864	TRUE	CombinationRibo	0.0161176558870331	-0.858230313086295	1.45166870409162
825	001-108	Fibroblasts	Cancer cells	14	CLCF1_LIFR	Non-response	C	0.853613404365501	8.52190513796314	12.2666347813075	1.42056061955474	0.0189407034961864	TRUE	CombinationRibo	0.00451547044851125	-1.01630435657023	0.945812996832648
826	001-108	Fibroblasts	Cancer cells	14	COL18A1_GPC1	Non-response	C	10.70267152651	5103.76525515335	6.20143788215927	6634.36599634053	213.536211318125	TRUE	CombinationRibo	0.0176957957830718	-0.857435102937012	1.76518707410289
827	001-108	Fibroblasts	Cancer cells	14	COL18A1_ITGA5	Non-response	C	33.5011639059273	6738.24002992552	16.3748820298776	6539.41191565639	203.278826059036	TRUE	CombinationRibo	0.0400448739609721	-0.144456512763145	2.3309240856169
828	001-108	Fibroblasts	Cancer cells	14	COL18A1_ITGB1	Non-response	C	62.8155408027072	34629.3664846666	42.0771439157296	6669.36599634053	213.644236009484	TRUE	CombinationRibo	0.0647113552590751	-0.160590447363855	2.44563476115925
829	001-108	Fibroblasts	Cancer cells	14	COL18A1_KDR	Non-response	C	3.02587584451452	105.905654558008	1.28682904733473	2171.58717839852	26.8097182518336	TRUE	CombinationRibo	0.00587859484430095	-0.806474616758957	1.3684594405238
830	001-108	Fibroblasts	Cancer cells	14	COL1A1_CD36	Non-response	C	3864.29136372523	2146650.32062443	151.601358259371	164538.954004654	4742.10242499286	TRUE	CombinationRibo	0.746024485441031	1.42256059895341	4.35173798633835
831	001-108	Fibroblasts	Cancer cells	14	COL1A1_CD44	Non-response	C	1501.17643646129	768016.702319554	59.169924138278	164068.954004654	4741.37711635088	TRUE	CombinationRibo	0.354459110192737	0.935191473394812	3.40281817240893
832	001-108	Fibroblasts	Cancer cells	14	COL1A1_CD93	Non-response	C	88.8884244190047	8416.49783356087	3.56635402914732	40928.1824038853	549.900681668423	TRUE	CombinationRibo	0.0736579092852089	0.409289071006811	2.88276292234333
833	001-108	Fibroblasts	Cancer cells	14	COL1A1_DDR1	Non-response	C	175.732612080041	200595.227948497	18.8886587474849	100526.109319562	1683.96633666284	TRUE	CombinationRibo	0.124265950527251	0.712667650526495	3.32371376567063
834	001-108	Fibroblasts	Cancer cells	14	COL1A1_DDR2	Non-response	C	801.473027722726	341059.410940491	36.1295941744341	115130.909169285	4476.04585354188	TRUE	CombinationRibo	0.460823387924021	1.0559987644975	3.74506214609907
835	001-108	Fibroblasts	Cancer cells	14	COL1A1_ITGA11	Non-response	C	1131.88019582985	522462.775656951	55.3462753122142	139915.431128156	4552.54129168654	TRUE	CombinationRibo	0.450402919203939	1.18956474919009	4.01515513377847
836	001-108	Fibroblasts	Cancer cells	14	COL1A1_ITGA2	Non-response	C	1210.78082619946	496891.538023974	35.0916175533006	164538.954004654	4742.10242499286	TRUE	CombinationRibo	0.667904050341859	1.46245480580833	4.43815583740886
837	001-108	Fibroblasts	Cancer cells	14	COL1A1_ITGA5	Non-response	C	357.691612217583	96610.682788993	16.3748820298776	111412.574619749	4124.42020775866	TRUE	CombinationRibo	0.208900509763867	0.779161911715878	3.41560090590975
838	001-108	Fibroblasts	Cancer cells	14	COL1A1_ITGB1	Non-response	C	670.680938881182	496504.536166084	42.0771439157296	164538.954004654	4742.10242499286	TRUE	CombinationRibo	0.30450876714526	0.894646291312728	3.44354213621765
839	001-108	Fibroblasts	Cancer cells	14	COL4A1_CD93	Non-response	C	5.06567595794127	163.284792158625	3.56635402914732	973.697340108919	12.185585820458	TRUE	CombinationRibo	0.00856551790417841	-0.820467601376691	1.52215348658974
840	001-108	Fibroblasts	Cancer cells	14	COL4A1_ITGA1	Non-response	C	14.465355642185	3010.64249482431	21.9187936402312	1409.43618474202	44.7813474107853	TRUE	CombinationRibo	0.0159753221597384	-1.11823311860876	1.71479303815886
841	001-108	Fibroblasts	Cancer cells	14	COL4A1_ITGAV	Non-response	C	70.5459134830831	24832.3373390913	98.6128760360558	1441.43618474202	44.8307301268347	TRUE	CombinationRibo	0.0607747826718079	-0.379401892563162	2.32327654676455
842	001-108	Fibroblasts	Cancer cells	14	COL4A1_ITGB1	Non-response	C	38.2215381782995	9632.46727996761	42.0771439157296	1441.43618474202	44.8307301268347	TRUE	CombinationRibo	0.0336115205574091	-0.639867477209098	2.12209050903416
843	001-108	Fibroblasts	Cancer cells	14	COL4A1_ITGB8	Non-response	C	12.347065502216	3713.12061108828	23.1712641050583	1409.43618474202	44.7813474107853	TRUE	CombinationRibo	0.0143628117574692	-0.899512033810307	1.78487597588109
844	001-108	Fibroblasts	Cancer cells	14	COL5A3_SDC3	Non-response	C	2.73472124315015	705.580306440847	1.53792609514777	3263.10674970244	72.0857251796334	TRUE	CombinationRibo	0.0110577572742203	-0.978956692783962	1.36061964323752
845	001-108	Fibroblasts	Cancer cells	14	CSF1_CSF1R	Non-response	C	10.3368926684639	1140.50914262689	10.9574665195374	592.360427529503	26.9795561311691	TRUE	CombinationRibo	0.0394389544024829	-0.209924012463577	2.09000491985543
846	001-108	Fibroblasts	Cancer cells	14	CX3CL1_CX3CR1	Non-response	C	0.261104925511125	9.80447795179127	1.83218939736689	142.081190464326	4.59531447259167	TRUE	CombinationRibo	0.00123145657905165	-1.0183907429844	0.656372369900692
847	001-108	Fibroblasts	Cancer cells	14	CXCL10_CCR3	Non-response	C	0.0522745327077321	0.102939777405543	0.127389827455353	0	0	TRUE	CombinationRibo	0.0020091824281796	-0.819012133908243	0.453455792131989
848	001-108	Fibroblasts	Cancer cells	14	CXCL10_SDC4	Non-response	C	6.92629647345736	66.5207945527974	16.4641361266778	0	0	TRUE	CombinationRibo	0.0692485965770451	-0.0625282840250876	1.93130684525371
849	001-108	Fibroblasts	Cancer cells	14	CXCL12_CXCR4	Non-response	C	0.45210703340986	165.456513773257	1.46816754692496	374.276501322676	17.8878122948057	TRUE	CombinationRibo	0.00185908384124453	-1.15353218184359	0.783492041920844
850	001-108	Fibroblasts	Cancer cells	14	CXCL9_CCR3	Non-response	C	0.169062301166116	0.332919965961451	0.127389827455353	0	0	TRUE	CombinationRibo	0.011923815831381	-0.726674661048103	0.64145741589324
851	001-108	Fibroblasts	Cancer cells	14	DKK2_KREMEN2	Non-response	C	0.0737333527229848	32.7628886156531	0.257142857142857	64.0827981834117	6.92252449512163	TRUE	CombinationRibo	0.000925726700787669	-0.931356639890302	0.449916691137142
852	001-108	Fibroblasts	Cancer cells	14	DKK2_LRP6	Non-response	C	65.6945334194173	24526.8855464621	32.0836251661678	5458.94486600731	93.6003096436047	TRUE	CombinationRibo	0.165754824663148	0.533050311792093	3.0936365071433
853	001-108	Fibroblasts	Cancer cells	14	DLL1_NOTCH1	Non-response	C	6.62830924744055	768.930558735864	22.3004466461347	607.492094254753	9.85664349429159	TRUE	CombinationRibo	0.0260481348314223	-0.571717395375639	1.77778252116792
854	001-108	Fibroblasts	Cancer cells	14	DLL1_NOTCH2	Non-response	C	3.9934355374722	606.138185869227	8.78957931934973	633.492094254753	9.91682867947678	TRUE	CombinationRibo	0.0125463228462734	-1.1930575836363	1.48306871059456
855	001-108	Fibroblasts	Cancer cells	14	DLL1_NOTCH3	Non-response	C	8.89614000488375	1667.48694546474	36.270216378443	620.492094254753	9.89676695108171	TRUE	CombinationRibo	0.0151659320235174	-0.430577893558199	1.91766441778227
856	001-108	Fibroblasts	Cancer cells	14	EDA_EDA2R	Non-response	C	0.0612308131204825	1.22461626240965	0.0340909090909091	55.1242968467391	7.4860156211621	TRUE	CombinationRibo	0.000420471374569066	-1.4361828037843	0.381023135684293
857	001-108	Fibroblasts	Cancer cells	14	EDN1_EDNRA	Non-response	C	2.68691342303818	24.6731592379455	13.0989219556123	5.18019193108996	0.412344736350469	TRUE	CombinationRibo	0.0105232769725473	-0.899373352935519	1.35981489422989
858	001-108	Fibroblasts	Cancer cells	14	EDN2_EDNRA	Non-response	C	1.3147011873527	24.1450516922059	13.0989219556123	0.0512987012987013	0.00617283950617284	TRUE	CombinationRibo	0.0136378747453641	-0.599013201222184	1.10450190403223
859	001-108	Fibroblasts	Cancer cells	14	EFNA1_EPHA1	Non-response	C	0.629640392910509	26.8507693873474	1.08173420162633	245.154731516321	9.59627750823448	TRUE	CombinationRibo	0.00331083002012218	-0.972860544478739	0.837011992555474
860	001-108	Fibroblasts	Cancer cells	14	EFNA1_EPHA2	Non-response	C	1.82330338146793	38.2308487289947	2.31030344218983	327.328376960862	4.5925404463394	TRUE	CombinationRibo	0.0087275342384603	-0.76339611871622	1.23147139982319
861	001-108	Fibroblasts	Cancer cells	14	EFNA1_EPHA3	Non-response	C	1.30419437623342	80.1054098047831	2.42039884233149	475.158639060988	21.9503348482426	TRUE	CombinationRibo	0.000870657491432426	-1.073580188313	1.08628513212985
862	001-108	Fibroblasts	Cancer cells	14	EFNA1_EPHA4	Non-response	C	0.391219020138286	87.9531458429936	2.6575195470142	303.089042290472	19.244013910426	TRUE	CombinationRibo	0.00107856869318482	-1.72018767243852	0.76140014649389
863	001-108	Fibroblasts	Cancer cells	14	EFNA1_EPHA5	Non-response	C	0.926454885863744	60.8094517957033	1.2249120842801	482.82315519002	22.0521867000945	TRUE	CombinationRibo	0.0104807807269295	-0.612879548173176	0.975731377208391
864	001-108	Fibroblasts	Cancer cells	14	EFNA1_EPHA6	Non-response	C	1.21364655826799	109.981088964612	1.89891295237133	499.32315519002	22.1031126260204	TRUE	CombinationRibo	0.00753811975612447	-1.01313025560096	1.07085560973027
865	001-108	Fibroblasts	Cancer cells	14	EFNA1_EPHB1	Non-response	C	0.702245083890109	165.128528476154	3.32625807365235	491.658639060988	21.9842854655266	TRUE	CombinationRibo	0.00260928396767827	-1.46021496357013	0.896054087916344
866	001-108	Fibroblasts	Cancer cells	14	EFNA3_EPHA1	Non-response	C	0.254391528836996	0.986220699336948	1.08173420162633	0.492048747238464	0.0668214348101617	TRUE	CombinationRibo	0.00408340722532837	-0.703214468715614	0.615366841149769
867	001-108	Fibroblasts	Cancer cells	14	EFNA3_EPHA2	Non-response	C	0.73666324455651	1.40420759740021	2.31030344218983	0	0	TRUE	CombinationRibo	0.00709319195509334	-0.538858911410544	0.902631427438795
868	001-108	Fibroblasts	Cancer cells	14	EFNA3_EPHA3	Non-response	C	0.526929347300923	2.94224765550193	2.42039884233149	0.492048747238464	0.0668214348101617	TRUE	CombinationRibo	0.00140847753644942	-0.731724996395224	0.80972029036856
869	001-108	Fibroblasts	Cancer cells	14	EFNA3_EPHA4	Non-response	C	0.158062928877619	3.2304926443946	2.6575195470142	0.492048747238464	0.0668214348101617	TRUE	CombinationRibo	0.00174272286342735	-1.12018058830207	0.52228399509542
870	001-108	Fibroblasts	Cancer cells	14	EFNA3_EPHA5	Non-response	C	0.374312508325494	2.23351291023022	1.2249120842801	0.492048747238464	0.0668214348101617	TRUE	CombinationRibo	0.00819208032016509	-0.489610708041813	0.782333675778411
871	001-108	Fibroblasts	Cancer cells	14	EFNA3_EPHA6	Non-response	C	0.490345611402721	4.03957238274259	1.89891295237133	0.492048747238464	0.0668214348101617	TRUE	CombinationRibo	0.0149795275821346	-0.671009230888161	0.765199839771368
872	001-108	Fibroblasts	Cancer cells	14	EFNA3_EPHB1	Non-response	C	0.283725762388405	6.06512128143981	3.32625807365235	0.492048747238464	0.0668214348101617	TRUE	CombinationRibo	0.00350120042349396	-0.935619045883404	0.637808486292884
873	001-108	Fibroblasts	Cancer cells	14	EFNA5_EPHA2	Non-response	C	10.2035998861366	855.792377073343	2.31030344218983	35681.6919095666	499.69428668579	TRUE	CombinationRibo	0.0158663495128343	-0.410536944502881	1.89107036242447
874	001-108	Fibroblasts	Cancer cells	14	EFNA5_EPHA3	Non-response	C	7.29855367137067	1793.14876212198	2.42039884233149	41745.8359471254	1283.30956312715	TRUE	CombinationRibo	0.00229832640130025	-0.825395889873999	1.6330215262893
875	001-108	Fibroblasts	Cancer cells	14	EFNA5_EPHA4	Non-response	C	2.18934621079005	1968.81927172516	2.6575195470142	31839.8981593314	1058.92592859224	TRUE	CombinationRibo	0.0023853273707584	-1.77889586011756	1.19367131535697
876	001-108	Fibroblasts	Cancer cells	14	EFNA5_EPHA5	Non-response	C	5.18464182318321	1361.21135237325	1.2249120842801	65507.4798841373	2048.18090893555	TRUE	CombinationRibo	0.018701657990119	-0.292064679777657	1.62194863198121
877	001-108	Fibroblasts	Cancer cells	14	EFNA5_EPHA6	Non-response	C	6.7918285073236	2461.91179864542	1.89891295237133	66497.4798841373	2051.23646449111	TRUE	CombinationRibo	0.0153012824108379	-0.725353616073373	1.68135466551383
878	001-108	Fibroblasts	Cancer cells	14	EFNA5_EPHB1	Non-response	C	3.92991530145262	3696.3797719734	3.32625807365235	58628.4268899613	1334.73731295071	TRUE	CombinationRibo	0.00511344437161376	-1.36120144980042	1.38662014746813
879	001-108	Fibroblasts	Cancer cells	14	EFNA5_EPHB2	Non-response	C	54.1400943465498	123853.510636779	66.8711710029459	89382.1814971968	2077.26219419128	TRUE	CombinationRibo	0.103026477674867	0.0621662308007178	2.57584041374673
880	001-108	Fibroblasts	Cancer cells	14	EFNA5_EPHB6	Non-response	C	162.001355464858	7674.56592945967	20.7183150483052	15483.4004768764	696.412677134521	TRUE	CombinationRibo	0.172856009196602	1.03580770290937	3.89906535089187
881	001-108	Fibroblasts	Cancer cells	14	EFNB1_EPHB1	Non-response	C	0.689000382245152	147.28556357017	3.32625807365235	222.023242587718	1.92907882241457	TRUE	CombinationRibo	0.00326897625220402	-1.29775066065965	0.877286752440513
882	001-108	Fibroblasts	Cancer cells	14	EFNB1_EPHB2	Non-response	C	9.49194647675313	4935.05409065236	66.8711710029459	730.02425858975	26.2315965632525	TRUE	CombinationRibo	0.08704638517662	-0.0965422746332479	2.15593606086201
883	001-108	Fibroblasts	Cancer cells	14	EFNB1_EPHB3	Non-response	C	1.10824046411848	146.576009988426	3.31023370389909	224.023242587718	1.94451092118	TRUE	CombinationRibo	0.0143161534941872	-0.848434014197406	1.04286725122135
884	001-108	Fibroblasts	Cancer cells	14	EFNB1_EPHB4	Non-response	C	3.84481004737855	498.380043450115	6.75316956973875	742.02425858975	26.2624607607834	TRUE	CombinationRibo	0.026442766843591	-0.570723957770017	1.62907044908166
885	001-108	Fibroblasts	Cancer cells	14	EFNB1_EPHB6	Non-response	C	28.4023922343217	305.799955039096	20.7183150483052	508.001016002032	24.302517740838	TRUE	CombinationRibo	0.320141321620955	1.0650183597776	3.5754836713378
886	001-108	Fibroblasts	Cancer cells	14	EFNB1_ERBB2	Non-response	C	8.52327958975171	1341.87963886483	15.1523267944634	742.02425858975	26.2624607607834	TRUE	CombinationRibo	0.0795168861032159	-0.385050364869046	2.01059031441224
887	001-108	Fibroblasts	Cancer cells	14	EFNB2_EPHA3	Non-response	C	1.05791162001006	35.4427552723716	2.42039884233149	12.465388314318	1.34846366470607	TRUE	CombinationRibo	0.00389400598831425	-1.20636801220444	1.01801311830568
888	001-108	Fibroblasts	Cancer cells	14	EFNB2_EPHA4	Non-response	C	0.31734161327128	38.9149975157146	2.6575195470142	12.465388314318	1.34846366470607	TRUE	CombinationRibo	0.00172480906290641	-1.84974584279181	0.714532926614827
889	001-108	Fibroblasts	Cancer cells	14	EFNB2_EPHA6	Non-response	C	0.984462761053295	48.6612930420203	1.89891295237133	12.465388314318	1.34846366470607	TRUE	CombinationRibo	0.00849317007205008	-1.11958957439729	0.994451082164356
890	001-108	Fibroblasts	Cancer cells	14	EFNB2_EPHB1	Non-response	C	0.569633827503428	73.0613579972936	3.32625807365235	12.465388314318	1.34846366470607	TRUE	CombinationRibo	0.00308382198686756	-1.63580526745716	0.839189356817218
891	001-108	Fibroblasts	Cancer cells	14	EFNB2_EPHB2	Non-response	C	7.84750479294616	2448.04544935174	66.8711710029459	12.465388314318	1.34846366470607	TRUE	CombinationRibo	0.0606597932480137	-0.499032619217265	1.88580790115904
892	001-108	Fibroblasts	Cancer cells	14	EFNB2_EPHB3	Non-response	C	0.916242245487412	72.7093822367543	3.31023370389909	12.465388314318	1.34846366470607	TRUE	CombinationRibo	0.00855589767201412	-1.14297947986836	0.96760320252631
893	001-108	Fibroblasts	Cancer cells	14	EFNB2_EPHB4	Non-response	C	3.17871211649432	247.222619044181	6.75316956973875	12.465388314318	1.34846366470607	TRUE	CombinationRibo	0.0150701085689152	-0.954834837435749	1.4481403899353
894	001-108	Fibroblasts	Cancer cells	14	EFNB2_EPHB6	Non-response	C	23.481791615224	151.692803076545	20.7183150483052	0	0	TRUE	CombinationRibo	0.166071793662811	0.60157361930645	2.99287250092513
895	001-108	Fibroblasts	Cancer cells	14	EFNB2_GRM1	Non-response	C	1.3108880179264	7.86532810755842	2.14850464077003	0	0	TRUE	CombinationRibo	0.0369544096216763	-0.286098007877755	1.08808477107777
896	001-108	Fibroblasts	Cancer cells	14	EFNB2_GRM5	Non-response	C	4.14221568306588	128.994210268049	8.809062241378	0.0681818181818182	0.00925925925925926	TRUE	CombinationRibo	0.0492537341899091	-0.182413990855068	1.64882656230531
897	001-108	Fibroblasts	Cancer cells	14	EGF_EGFR	Non-response	C	5.96472967737504	616.008628181916	15.8608438140168	1803.2414287074	78.9736505331747	TRUE	CombinationRibo	0.00770449610019995	-0.857659664267728	1.59674941099237
898	001-108	Fibroblasts	Cancer cells	14	EGF_ERBB2	Non-response	C	5.33992265581532	1008.84173649317	15.1523267944634	1893.2414287074	79.1217986813228	TRUE	CombinationRibo	0.00210691563575379	-0.885990641264621	1.64490364318896
899	001-108	Fibroblasts	Cancer cells	14	EGF_ERBB3	Non-response	C	13.4803843394533	4100.33379583714	61.5850786039792	1893.2414287074	79.1217986813228	TRUE	CombinationRibo	0.0465823662730026	0.00704827076332771	2.4055683541132
900	001-108	Fibroblasts	Cancer cells	14	EGF_ERBB4	Non-response	C	420.507310104712	65925.353503616	914.000952418647	1893.2414287074	79.1217986813228	TRUE	CombinationRibo	0.0424181603473967	0.247140362750271	2.80053184937092
901	001-108	Fibroblasts	Cancer cells	14	F13A1_ITGA4	Non-response	C	22.0581737744921	2991.85248448311	14.9374821718864	7637.41115733319	323.967446201056	TRUE	CombinationRibo	0.0080116996494681	-0.30474598015118	2.0776916210974
902	001-108	Fibroblasts	Cancer cells	14	F13A1_ITGA9	Non-response	C	3.60220394888406	977.417323055866	4.18283242239531	7655.41115733319	323.995223978833	TRUE	CombinationRibo	0.00179826303118631	-1.35348549754548	1.33760246415142
903	001-108	Fibroblasts	Cancer cells	14	F13A1_ITGB1	Non-response	C	49.542266980379	14046.1654464947	42.0771439157296	7813.24048566516	324.510129313191	TRUE	CombinationRibo	0.0234909673604047	-0.261712587856926	2.30145962874023
904	001-108	Fibroblasts	Cancer cells	14	F2_F2R	Non-response	C	7.87628076201804	75.5255382606781	14.411632247743	0	0	TRUE	CombinationRibo	0.106774624598985	0.91164724028633	1.91264347575629
905	001-108	Fibroblasts	Cancer cells	14	F2_F2RL1	Non-response	C	1.37471589789758	82.8195754575969	9.87716615379715	0	0	TRUE	CombinationRibo	0.153993326019859	0.281853106666726	1.06896952081573
906	001-108	Fibroblasts	Cancer cells	14	F2_F2RL2	Non-response	C	1.2178580668411	3.43768984602439	1.63993276260097	0	0	TRUE	CombinationRibo	0.0852641648044292	0.159346005720883	1.04127749893808
907	001-108	Fibroblasts	Cancer cells	14	F2_F2RL3	Non-response	C	0.132942610730246	2.70649399386814	0.860746290120795	0	0	TRUE	CombinationRibo	0.00825129827115921	-0.61752763649927	0.623503429038299
908	001-108	Fibroblasts	Cancer cells	14	F2_ITGA2B	Non-response	C	0.738503167727579	1.47700633545516	1.4091969831911	0	0	TRUE	CombinationRibo	0.0190443600969363	-0.269809512794441	0.92225397156618
909	001-108	Fibroblasts	Cancer cells	14	F7_F3	Non-response	C	0.397109449697734	10.9044000722281	3.42664060723975	16.6883535161884	1.68007171310948	TRUE	CombinationRibo	0.00106978696211831	-1.15802464758251	0.749231165923195
910	001-108	Fibroblasts	Cancer cells	14	F8_LDLR	Non-response	C	21.2192040622113	3230.64655662696	29.4141159139311	1508.23984741387	39.2803421456495	TRUE	CombinationRibo	0.0476924572075887	-0.0936404325488932	2.33538185409945
911	001-108	Fibroblasts	Cancer cells	14	F8_LRP1	Non-response	C	65.8082979537254	8482.46747895297	86.8842542660863	1483.53984741387	39.1800335036742	TRUE	CombinationRibo	0.19579293511008	0.306533776124893	2.83931780037787
912	001-108	Fibroblasts	Cancer cells	14	FGF1_FGFR1	Non-response	C	85.5840981911226	30327.6108568681	89.4609791744441	1851.51977578515	31.6748906270034	TRUE	CombinationRibo	0.104076558617148	0.0257393848682754	2.58195428212737
913	001-108	Fibroblasts	Cancer cells	14	FGF1_FGFR2	Non-response	C	10.6447234963466	1816.05692240241	7.73794695481484	922.043767884603	28.8061375161993	TRUE	CombinationRibo	0.0319709462959905	-0.557726916603001	1.92930994221375
914	001-108	Fibroblasts	Cancer cells	14	FGF1_FGFR3	Non-response	C	0.174168113095829	43.8937660977179	0.420805739304269	195.213595319234	6.00833546401419	TRUE	CombinationRibo	0.00110928823181184	-1.375991320242	0.558145316843978
915	001-108	Fibroblasts	Cancer cells	14	FGF1_FGFR4	Non-response	C	5.43347748338929	86.9356397342286	3.33377783704494	153.631917483483	2.37086292412782	TRUE	CombinationRibo	0.0430657910147001	-0.205313436163908	1.83711485996607
916	001-108	Fibroblasts	Cancer cells	14	FGF1_NRP1	Non-response	C	97.1635199473234	16797.9893939244	92.0233551421016	922.043767884603	28.8061375161993	TRUE	CombinationRibo	0.145550294633135	0.115582280917319	2.67274688701969
917	001-108	Fibroblasts	Cancer cells	14	FGF10_FGFR2	Non-response	C	5.14072090602581	931.854350434923	7.73794695481484	259.157952347021	4.35283789831537	TRUE	CombinationRibo	0.00843227094671166	-0.884140879237025	1.56421479726425
918	001-108	Fibroblasts	Cancer cells	14	FGF16_FGFR2	Non-response	C	1.44336483517721	15.3904461525905	7.73794695481484	0	0	TRUE	CombinationRibo	0.031718926985526	-0.662338327938914	1.14947929528531
919	001-108	Fibroblasts	Cancer cells	14	FGF16_FGFR3	Non-response	C	0.0236162198048608	0.371984289274188	0.420805739304269	0	0	TRUE	CombinationRibo	0.000553114441303197	-0.904636003730754	0.297131247130679
920	001-108	Fibroblasts	Cancer cells	14	FGF16_FGFR4	Non-response	C	0.736749088404498	0.736749088404498	3.33377783704494	0	0	TRUE	CombinationRibo	0.0225797515010616	-0.372917550453386	0.905968409684468
921	001-108	Fibroblasts	Cancer cells	14	FGF17_FGFR1	Non-response	C	3.26941771142933	72.4094999658667	89.4609791744441	2.05951159763511	0.0345182766189482	TRUE	CombinationRibo	0.00806457431778564	-1.02318197623842	1.34612231055554
922	001-108	Fibroblasts	Cancer cells	14	FGF17_FGFR2	Non-response	C	0.40664151714849	4.33597536849591	7.73794695481484	2.05951159763511	0.0345182766189482	TRUE	CombinationRibo	0.00330962128691692	-1.24546347572273	0.750078081592026
923	001-108	Fibroblasts	Cancer cells	14	FGF17_FGFR3	Non-response	C	0.00665343592743255	0.104799737432488	0.420805739304269	0.0227272727272727	0.00308641975308642	TRUE	CombinationRibo	9.41229341004819e-05	-1.12452456314763	0.18682371807261
924	001-108	Fibroblasts	Cancer cells	14	FGF17_FGFR4	Non-response	C	0.207565516191746	0.207565516191746	3.33377783704494	2.03678432490784	0.0314318568658617	TRUE	CombinationRibo	0.00296163937005843	-0.907112171327653	0.59076936769085
925	001-108	Fibroblasts	Cancer cells	14	FGF18_FGFR1	Non-response	C	31.7286021613451	5621.67925887821	89.4609791744441	27.124768150905	0.473305905808017	TRUE	CombinationRibo	0.0604608879573921	-0.108334665268012	2.34553852331788
926	001-108	Fibroblasts	Cancer cells	14	FGF18_FGFR2	Non-response	C	3.9463195157922	336.633491566309	7.73794695481484	27.124768150905	0.473305905808017	TRUE	CombinationRibo	0.0328563116813369	-0.678845679789776	1.57737338917359
927	001-108	Fibroblasts	Cancer cells	14	FGF18_FGFR3	Non-response	C	0.0645693637767738	8.13637037319445	0.420805739304269	0.454545454545455	0.0617283950617284	TRUE	CombinationRibo	0.000756121774813224	-1.17385497267292	0.365972175001871
928	001-108	Fibroblasts	Cancer cells	14	FGF18_FGFR4	Non-response	C	2.01435370666753	16.1148296533402	3.33377783704494	26.6702226963595	0.411577510746289	TRUE	CombinationRibo	0.0312132248419738	-0.402869533601562	1.30335893457375
929	001-108	Fibroblasts	Cancer cells	14	FGF2_CD44	Non-response	C	36.7911785081928	6407.73806428959	59.169924138278	1077.69195079818	43.2636111318188	TRUE	CombinationRibo	0.0389051930229418	-0.478313730278328	2.18338511966027
930	001-108	Fibroblasts	Cancer cells	14	FGF2_FGFR1	Non-response	C	32.3104444676619	11449.5403601664	89.4609791744441	1093.69195079818	43.2883024898435	TRUE	CombinationRibo	0.0481062688306119	-0.527406227241049	2.12253695810606
931	001-108	Fibroblasts	Cancer cells	14	FGF2_FGFR2	Non-response	C	4.01868752106565	685.613420969393	7.73794695481484	1093.69195079818	43.2883024898435	TRUE	CombinationRibo	0.00789572960682085	-1.06145426623615	1.46604006078272
932	001-108	Fibroblasts	Cancer cells	14	FGF2_FGFR3	Non-response	C	0.0657534432816394	16.571151907329	0.420805739304269	57.9042192707454	2.70952325605814	TRUE	CombinationRibo	0.000273934916803513	-1.37741439705336	0.399501047213966
933	001-108	Fibroblasts	Cancer cells	14	FGF2_FGFR4	Non-response	C	2.0512931280913	32.8206900494608	3.33377783704494	254.017653993211	3.92002552458658	TRUE	CombinationRibo	0.0184120161921463	-0.69211005120152	1.29211602631052
934	001-108	Fibroblasts	Cancer cells	14	FGF2_FGFRL1	Non-response	C	0.571676595356207	37.4550648224143	0.951129187121537	820.474296804965	39.3188942492075	TRUE	CombinationRibo	0.00313242668477986	-1.11109414924892	0.824270620284631
935	001-108	Fibroblasts	Cancer cells	14	FGF2_NRP1	Non-response	C	36.6820073108651	6341.72135889919	92.0233551421016	1077.69195079818	43.2636111318188	TRUE	CombinationRibo	0.0548649213776018	-0.460551056458806	2.17992876455966
936	001-108	Fibroblasts	Cancer cells	14	FGF2_SDC1	Non-response	C	4.52673735190748	1472.97778613968	18.7023059634477	1074.49195079818	43.2389197737941	TRUE	CombinationRibo	0.0152457664763136	-0.63566374489005	1.62154708033538
937	001-108	Fibroblasts	Cancer cells	14	FGF2_SDC2	Non-response	C	9.55700057858801	8588.90861005715	109.052830415289	1074.49195079818	43.2389197737941	TRUE	CombinationRibo	0.0239851573152474	-0.60272790500459	1.87496359610924
938	001-108	Fibroblasts	Cancer cells	14	FGF2_SDC3	Non-response	C	0.572160336232565	90.8443180471157	1.53792609514777	311.921873263956	6.62954878064473	TRUE	CombinationRibo	0.00287990920743204	-1.39005726130551	0.826193941731407
939	001-108	Fibroblasts	Cancer cells	14	FGF2_SDC4	Non-response	C	10.5480861325553	1620.87678051396	16.4641361266778	1090.49195079818	43.2636111318188	TRUE	CombinationRibo	0.0630383177269807	-0.334080635797251	2.05913608826394
940	001-108	Fibroblasts	Cancer cells	14	FGF22_FGFR2	Non-response	C	0.861380791730832	9.18481202320652	7.73794695481484	1.43192425591837	0.0204839133727296	TRUE	CombinationRibo	0.0069673624391423	-1.01691857967334	0.94613778800847
941	001-108	Fibroblasts	Cancer cells	14	FGF7_FGFR1	Non-response	C	94.778110694777	62973.0081212356	89.4609791744442	5234.94149851962	100.872240733338	TRUE	CombinationRibo	0.117387300319087	0.109578686213175	2.64739893807119
942	001-108	Fibroblasts	Cancer cells	14	FGF7_FGFR2	Non-response	C	11.7882504247346	3770.90592011385	7.73794695481484	5219.94149851962	100.825944437042	TRUE	CombinationRibo	0.0357188554340626	-0.459090683921473	2.00891853102686
943	001-108	Fibroblasts	Cancer cells	14	FGF7_FGFR3	Non-response	C	0.192878409089893	91.1421114570662	0.420805739304268	4006.61716575634	54.5186837381593	TRUE	CombinationRibo	0.00128468882656683	-1.33725469781077	0.568323608452524
944	001-108	Fibroblasts	Cancer cells	14	FGF7_FGFR4	Non-response	C	6.01717773818484	180.515332145545	3.33377783704494	362.188065846944	5.58932200381087	TRUE	CombinationRibo	0.0522309766491807	-0.123622263216299	1.91869282275882
945	001-108	Fibroblasts	Cancer cells	14	FGF7_NRP1	Non-response	C	107.601470877178	34879.764433685	92.0233551421016	5219.94149851962	100.825944437042	TRUE	CombinationRibo	0.13369769730212	0.181340143648647	2.72102907189644
946	001-108	Fibroblasts	Cancer cells	14	FGF9_FGFR1	Non-response	C	15.1723998119242	336.03105526193	89.4609791744441	0	0	TRUE	CombinationRibo	0.0654471396281658	-0.240176855665943	2.05122043579712
947	001-108	Fibroblasts	Cancer cells	14	FGF9_FGFR2	Non-response	C	1.88710291032437	20.1219781845234	7.73794695481484	0	0	TRUE	CombinationRibo	0.0239646388130928	-0.80368874333901	1.24629902634188
948	001-108	Fibroblasts	Cancer cells	14	FGF9_FGFR3	Non-response	C	0.0308766266424533	0.486344559446106	0.420805739304269	0	0	TRUE	CombinationRibo	0.000679822270074847	-1.07407168246669	0.293683834699368
949	001-108	Fibroblasts	Cancer cells	14	FGF9_FGFR4	Non-response	C	0.963250118765887	0.963250118765887	3.33377783704494	0	0	TRUE	CombinationRibo	0.0237965647516449	-0.56363698664855	0.986940249614946
950	001-108	Fibroblasts	Cancer cells	14	FN1_CD44	Non-response	C	789.96460472723	361158.625248046	59.169924138278	59877.3563829648	1671.50276604616	TRUE	CombinationRibo	0.197560630023468	0.660234501881533	3.14276524758558
951	001-108	Fibroblasts	Cancer cells	14	FN1_ITGA2	Non-response	C	637.149620490086	233662.45060574	35.0916175533006	60129.3563829648	1671.89165493505	TRUE	CombinationRibo	0.558190661288474	1.23136752524325	4.04035451593072
952	001-108	Fibroblasts	Cancer cells	14	FN1_ITGA2B	Non-response	C	18.617729151872	781.944624378624	1.4091969831911	20839.5711972329	257.278656755962	TRUE	CombinationRibo	0.0250157666674975	0.0466210989556524	2.27833693585983
953	001-108	Fibroblasts	Cancer cells	14	FN1_ITGA3	Non-response	C	101.528275436458	126885.845637112	22.8669838383454	59877.3563829648	1671.50276604616	TRUE	CombinationRibo	0.113221430937041	0.150307380174187	2.69314987694575
954	001-108	Fibroblasts	Cancer cells	14	FN1_ITGA4	Non-response	C	157.139561134606	49731.6586341605	14.9374821718864	54940.2036224443	1656.21278839024	TRUE	CombinationRibo	0.0497654893119764	0.443957728505723	2.9780497746304
955	001-108	Fibroblasts	Cancer cells	14	FN1_ITGA5	Non-response	C	188.228183041424	45431.0189804051	16.3748820298776	50376.0348653248	1455.49334628682	TRUE	CombinationRibo	0.139006767039857	0.53899780121037	3.10117913784577
956	001-108	Fibroblasts	Cancer cells	14	FN1_ITGA8	Non-response	C	18.8340520560723	14833.0409421004	5.34633166991034	29290.1987274046	758.513300053905	TRUE	CombinationRibo	0.0163805372006419	-0.488538888836038	1.93473998856748
957	001-108	Fibroblasts	Cancer cells	14	FN1_ITGA9	Non-response	C	25.6616324375665	16246.9857405844	4.18283242239531	47809.5800602275	1633.8158020871	TRUE	CombinationRibo	0.0130862705815634	-0.682233306290408	1.97598798593511
958	001-108	Fibroblasts	Cancer cells	14	FN1_ITGAV	Non-response	C	651.41170531386	601908.676741028	98.6128760360558	60087.3563829648	1671.82684012024	TRUE	CombinationRibo	0.101780440449057	0.8465487419684	3.36088969139528
959	001-108	Fibroblasts	Cancer cells	14	FN1_ITGB1	Non-response	C	352.932666615982	233480.463601366	42.0771439157296	60087.3563829648	1671.82684012024	TRUE	CombinationRibo	0.117246790364828	0.619327324894714	3.14612889165476
960	001-108	Fibroblasts	Cancer cells	14	FN1_ITGB6	Non-response	C	174.253893602051	67702.3073374985	15.2513816644776	34428.9514879251	773.803277709832	TRUE	CombinationRibo	0.102855213242511	0.391720955379827	2.92702735095157
961	001-108	Fibroblasts	Cancer cells	14	FN1_ITGB7	Non-response	C	5.7819166181816	2007.66731898195	1.20605246669863	27486.5007719815	566.197162893997	TRUE	CombinationRibo	0.00477952722643009	-0.665497540342727	1.60037054698235
962	001-108	Fibroblasts	Cancer cells	14	FN1_ITGB8	Non-response	C	114.011182183489	90001.9793981168	23.1712641050583	52179.732820748	1647.80948344673	TRUE	CombinationRibo	0.0699118693804616	0.243452451536564	2.7705700612556
963	001-108	Fibroblasts	Cancer cells	14	FN1_PLAUR	Non-response	C	162.048487145044	147653.988296867	38.0139368252992	41269.7750501419	795.487301050007	TRUE	CombinationRibo	0.0860594995870756	0.340347327955572	2.8722638027709
964	001-108	Fibroblasts	Cancer cells	14	FN1_SDC2	Non-response	C	205.203869257979	484095.697244026	109.052830415289	52427.532820748	1648.45763159488	TRUE	CombinationRibo	0.0986188624380391	0.500359343917385	3.04641176314435
965	001-108	Fibroblasts	Cancer cells	14	FN1_TNFRSF11B	Non-response	C	330.565669658855	107177.963411496	21.461432035416	59852.1563829648	1671.30832160172	TRUE	CombinationRibo	0.270723956096163	1.41412567294153	4.68975265447312
966	001-108	Fibroblasts	Cancer cells	14	FN1_TSHR	Non-response	C	8.81029836369094	3276.31612146867	1.47611948800815	34869.1243341983	588.983038086024	TRUE	CombinationRibo	0.00264967167790853	-0.491795582164575	1.76691886221494
967	001-108	Fibroblasts	Cancer cells	14	GAS6_AXL	Non-response	C	15.3022849170703	3685.63514016608	24.9636822425298	1282.60616410469	48.1471042809374	TRUE	CombinationRibo	0.0384897116400506	-0.665482288638487	1.93991289116243
968	001-108	Fibroblasts	Cancer cells	14	GAS6_MERTK	Non-response	C	0.0772636950584858	1.46801020611123	0.0795454545454545	18.6386555122491	2.53117543993506	TRUE	CombinationRibo	0.00021929091138684	-2.1384466225641	0.513196225198221
969	001-108	Fibroblasts	Cancer cells	14	GAS6_TYRO3	Non-response	C	0.084878073919329	20.9341629244155	0.378112154447575	453.1515917874	13.0320076851555	TRUE	CombinationRibo	0.000507381984389467	-1.33336664696791	0.451015867238576
970	001-108	Fibroblasts	Cancer cells	14	GDF11_ACVR1B	Non-response	C	21.8573572776449	11257.8770689823	89.5719718405833	760.705605160158	32.983400365781	TRUE	CombinationRibo	0.115459709595611	0.192877210897681	2.64407159500142
971	001-108	Fibroblasts	Cancer cells	14	GDF11_ACVR2A	Non-response	C	11.9763311212026	1553.84913123414	15.1103546582489	742.705605160158	32.946363328744	TRUE	CombinationRibo	0.0571998262052998	-0.240739422437199	2.15329126568175
972	001-108	Fibroblasts	Cancer cells	14	GDF11_ACVR2B	Non-response	C	7.35456788411004	647.715142150265	9.44802682449146	742.705605160158	32.946363328744	TRUE	CombinationRibo	0.0505085677633326	-0.187761134400337	2.02859957842419
973	001-108	Fibroblasts	Cancer cells	14	GDF5_ACVR1	Non-response	C	8.54644481225866	174.962128020127	40.4466949829249	1.06323256723883	0.0131263279906028	TRUE	CombinationRibo	0.139351179996033	0.0270799275040115	2.26586617262719
974	001-108	Fibroblasts	Cancer cells	14	GDF5_ACVR2A	Non-response	C	6.80118180452839	73.5340003223979	15.1103546582489	1.06323256723883	0.0131263279906028	TRUE	CombinationRibo	0.0978597025431135	-0.00732791990874592	2.12520766271756
975	001-108	Fibroblasts	Cancer cells	14	GDF5_ACVR2B	Non-response	C	4.17655062868329	30.6523230050464	9.44802682449146	1.06323256723883	0.0131263279906028	TRUE	CombinationRibo	0.0749924903392376	0.0106430340567528	1.85778630930657
976	001-108	Fibroblasts	Cancer cells	14	GDF5_BMPR1A	Non-response	C	21.5776305923195	571.265195573193	81.2687140439615	1.06323256723883	0.0131263279906028	TRUE	CombinationRibo	0.25154408361217	0.314447640558053	2.76182462754514
977	001-108	Fibroblasts	Cancer cells	14	GDF5_BMPR1B	Non-response	C	42.052092054099	767.077058996195	118.218848024258	1.06323256723883	0.0131263279906028	TRUE	CombinationRibo	0.300164853708592	0.781835403465327	3.42958587847247
978	001-108	Fibroblasts	Cancer cells	14	GDF5_BMPR2	Non-response	C	54.7019652418115	960.565866204918	136.650986802496	1.06323256723883	0.0131263279906028	TRUE	CombinationRibo	0.258035643999351	0.348199682201801	2.86888814599712
979	001-108	Fibroblasts	Cancer cells	14	GDF5_ROR2	Non-response	C	65.7556112420066	1381.4825396754	196.530981308875	1.06323256723883	0.0131263279906028	TRUE	CombinationRibo	0.448053610540047	1.08569933446515	4.02469854021647
980	001-108	Fibroblasts	Cancer cells	14	GDF6_BMPR1A	Non-response	C	23.0819181823388	611.091030047186	81.2687140439615	0	0	TRUE	CombinationRibo	0.160070142388003	0.355895126504317	2.71167762649791
981	001-108	Fibroblasts	Cancer cells	14	GDF6_BMPR1B	Non-response	C	44.9837596410789	820.553945417968	118.218848024258	0	0	TRUE	CombinationRibo	0.504486100991759	1.01258724892763	3.72823411741208
982	001-108	Fibroblasts	Cancer cells	14	GDF6_BMPR2	Non-response	C	58.5155205397788	1027.53185237962	136.650986802496	0	0	TRUE	CombinationRibo	0.22272350793384	0.416388196970433	2.908222750914
983	001-108	Fibroblasts	Cancer cells	14	GDF7_ACVR2A	Non-response	C	2.29710921539929	24.8362173869969	15.1103546582489	0	0	TRUE	CombinationRibo	0.0371664540668875	-0.573950183523952	1.35253248304702
984	001-108	Fibroblasts	Cancer cells	14	GDF7_BMPR1A	Non-response	C	7.28787665212779	192.945664871703	81.2687140439615	0	0	TRUE	CombinationRibo	0.0826568675302744	-0.266274210971338	1.90650367508381
985	001-108	Fibroblasts	Cancer cells	14	GDF7_BMPR2	Non-response	C	18.4756696804887	324.432542266134	136.650986802496	0	0	TRUE	CombinationRibo	0.108512119677466	-0.186190452669832	2.1795639394815
986	001-108	Fibroblasts	Cancer cells	14	GDF9_ACVR2A	Non-response	C	3.54919964712452	38.3737496654093	15.1103546582489	3.19384876257663	0.0560819213400674	TRUE	CombinationRibo	0.0229994356473304	-0.119689327821927	1.60581520849455
987	001-108	Fibroblasts	Cancer cells	14	GDF9_BMPR1A	Non-response	C	11.2602957963942	298.114987779465	81.2687140439615	3.19384876257663	0.0560819213400674	TRUE	CombinationRibo	0.109287228307788	0.214229656049352	2.32287389930024
988	001-108	Fibroblasts	Cancer cells	14	GDF9_BMPR1B	Non-response	C	21.9449023079902	400.299492846067	118.218848024258	3.19384876257663	0.0560819213400674	TRUE	CombinationRibo	0.214207613680082	0.701168312715452	2.98925009203828
989	001-108	Fibroblasts	Cancer cells	14	GDF9_BMPR2	Non-response	C	28.5462440665807	501.271710029043	136.650986802496	3.19384876257663	0.0560819213400674	TRUE	CombinationRibo	0.125602925918659	0.30331006657732	2.66496747827614
990	001-108	Fibroblasts	Cancer cells	14	GDF9_TGFBR1	Non-response	C	0.153784298968023	2.34759063747779	1.18852209017788	0.0597402597402597	0.00771604938271605	TRUE	CombinationRibo	0.00179025290699384	-1.07348797587486	0.502026733147816
991	001-108	Fibroblasts	Cancer cells	14	GNAI2_ADORA1	Non-response	C	14.0943168343887	1271.3768425107	25.6981681295427	1376.12600492372	71.978167909924	TRUE	CombinationRibo	0.0145805680910297	0.1418607113781	2.33007703520537
992	001-108	Fibroblasts	Cancer cells	14	GNAI2_ADRA2A	Non-response	C	0.929633024562654	231.867809986809	3.12447511791126	1276.9988402737	25.2075380443096	TRUE	CombinationRibo	0.00540868022213784	-0.972961052407633	0.977386383000428
993	001-108	Fibroblasts	Cancer cells	14	GNAI2_C5AR1	Non-response	C	4.0101467549554	644.030832273328	5.20708323605637	2586.35184627269	88.0320535429384	TRUE	CombinationRibo	0.0104931747003708	-1.15516011854674	1.45893918882076
994	001-108	Fibroblasts	Cancer cells	14	GNAI2_CHRM1	Non-response	C	0.843490176259913	136.309083816694	1.37759853584711	1039.18611771573	21.5270066115367	TRUE	CombinationRibo	0.00233250825166483	-0.553610458057636	0.957925109842849
995	001-108	Fibroblasts	Cancer cells	14	GNAI2_CNR1	Non-response	C	1.32633047584388	31.831931420253	1.28682904733473	942.241690219571	11.6326134595009	TRUE	CombinationRibo	0.00411778375455802	-1.00020968564848	1.0801978140948
996	001-108	Fibroblasts	Cancer cells	14	GNAI2_DRD2	Non-response	C	0.869827385028158	20.8758572406758	0.843921756762224	69.8587132104459	9.48698574462846	TRUE	CombinationRibo	0.00141929463057564	-0.637123590367473	0.961471229300808
997	001-108	Fibroblasts	Cancer cells	14	GNAI2_EDNRA	Non-response	C	10.2918488433938	2268.17066621038	13.0989219556123	2646.35184627269	88.1431646540496	TRUE	CombinationRibo	0.0181460620419534	-0.694067277734816	1.79588120283442
998	001-108	Fibroblasts	Cancer cells	14	GNAI2_EGFR	Non-response	C	13.296594936356	2746.4169037883	15.8608438140168	2586.35184627269	88.0320535429384	TRUE	CombinationRibo	0.015980795015325	-0.899979882346804	1.77087126236879
999	001-108	Fibroblasts	Cancer cells	14	GNAI2_F2R	Non-response	C	15.4907135898399	1782.48264722585	14.411632247743	2607.26613198697	87.7727942836792	TRUE	CombinationRibo	0.0515548765255564	-0.0595654959114748	2.24264352610078
1000	001-108	Fibroblasts	Cancer cells	14	GNAI2_IGF1R	Non-response	C	83.7704690709827	25398.3055958425	85.5620858667604	2694.35184627269	88.2542757651607	TRUE	CombinationRibo	0.0740651405864046	-0.652910742278941	2.25865058371426
1001	001-108	Fibroblasts	Cancer cells	14	GNAI2_P2RY12	Non-response	C	1.58129179549426	37.9510030918621	1.5341969831911	942.241690219571	11.6326134595009	TRUE	CombinationRibo	0.00890539105807625	-1.1347022338354	1.14688736272695
1002	001-108	Fibroblasts	Cancer cells	14	GNAI2_PTPRU	Non-response	C	0.467712379081699	172.538766881271	1.7437513772167	1280.08455455941	25.5408713776429	TRUE	CombinationRibo	0.000984346002527784	-1.58987826215506	0.798710529029284
1003	001-108	Fibroblasts	Cancer cells	14	GNAI2_TSHR	Non-response	C	0.687331908894851	146.057425134117	1.47611948800815	1288.9988402737	25.2445750813466	TRUE	CombinationRibo	0.000846551081778658	-1.26530773136206	0.891179518289503
1004	001-108	Fibroblasts	Cancer cells	14	GNB3_TGFBR1	Non-response	C	0.369425326113448	33.8367223175927	1.18852209017788	3.75	0.0185185185185185	TRUE	CombinationRibo	0.00305312411040949	-1.40367229786052	0.709955782075757
1005	001-108	Fibroblasts	Cancer cells	14	GPI_AMFR	Non-response	C	29.2957668450572	12141.4808604845	27.6774833276132	12684.835032712	283.3635752679	TRUE	CombinationRibo	0.0690073739588816	-0.152898977995029	2.40883676420957
1006	001-108	Fibroblasts	Cancer cells	14	GRP_GRPR	Non-response	C	3.25806866821354	246.153360905639	9.46549095548726	0.856490945177727	0.116313585147593	TRUE	CombinationRibo	0.107779241265709	0.119463362452044	1.41630442877497
1007	001-108	Fibroblasts	Cancer cells	14	GSTP1_TRAF2	Non-response	C	11.4644392625485	699.211712530379	19.7447924976607	25.8785292968141	0.859891908866675	TRUE	CombinationRibo	0.0252235025607919	-0.394096492173237	2.04981930740278
1008	001-108	Fibroblasts	Cancer cells	14	HAS2_CD44	Non-response	C	46.3827009361454	8078.24620912633	59.169924138278	461.16644278603	21.4901503307875	TRUE	CombinationRibo	0.0672613101080218	-0.0801419457526905	2.44208923407815
1009	001-108	Fibroblasts	Cancer cells	14	HBEGF_CD44	Non-response	C	21.3082027944306	927.786141024742	59.169924138278	75.906282003269	0.84236432094145	TRUE	CombinationRibo	0.0522570484028384	-0.372878050418575	2.12647704190284
1010	001-108	Fibroblasts	Cancer cells	14	HBEGF_CD82	Non-response	C	12.0085676254299	559.738992436409	35.6975732393649	75.906282003269	0.84236432094145	TRUE	CombinationRibo	0.0850775389695848	0.0862173160848838	2.34282633890966
1011	001-108	Fibroblasts	Cancer cells	14	HBEGF_CD9	Non-response	C	7.48754358998622	504.727271971503	32.1891792434927	75.906282003269	0.84236432094145	TRUE	CombinationRibo	0.0489554479081481	-0.382719505524485	1.91301121031062
1012	001-108	Fibroblasts	Cancer cells	14	HBEGF_EGFR	Non-response	C	4.59730944887795	158.262678562681	15.8608438140168	75.906282003269	0.84236432094145	TRUE	CombinationRibo	0.0126439202186266	-0.745999556111995	1.53334706805703
1013	001-108	Fibroblasts	Cancer cells	14	HBEGF_ERBB2	Non-response	C	4.11574006027057	259.18792068621	15.1523267944634	75.906282003269	0.84236432094145	TRUE	CombinationRibo	0.0239230051429403	-0.727770566405816	1.5763879377015
1014	001-108	Fibroblasts	Cancer cells	14	HBEGF_ERBB4	Non-response	C	324.105589797224	16937.3001502711	914.000952418648	75.906282003269	0.84236432094145	TRUE	CombinationRibo	0.280940033479973	0.388993886585994	2.92130023824492
1015	001-108	Fibroblasts	Cancer cells	14	HGF_CD44	Non-response	C	32.7839224434881	2498.04364420798	59.169924138278	478.936716445607	23.0999153114131	TRUE	CombinationRibo	0.104697990443548	-0.29259483108918	2.29956714782862
1016	001-108	Fibroblasts	Cancer cells	14	HGF_MET	Non-response	C	0.731295735053286	57.4995945016513	4.99386965981196	2.06678792950654	0.280674904007061	TRUE	CombinationRibo	0.00445122679358143	-1.17852480176567	0.902564908856188
1017	001-108	Fibroblasts	Cancer cells	14	HGF_SDC1	Non-response	C	4.03368993015345	574.237392322889	18.7023059634477	478.936716445607	23.0999153114131	TRUE	CombinationRibo	0.0282230236407169	-0.544393658050892	1.61086245554217
1018	001-108	Fibroblasts	Cancer cells	14	HGF_SDC2	Non-response	C	8.5160622319024	3348.3685426544	109.052830415289	478.936716445607	23.0999153114131	TRUE	CombinationRibo	0.0564306447375125	-0.454147974055933	1.9349482779547
1019	001-108	Fibroblasts	Cancer cells	14	HLA-A_ERBB2	Non-response	C	6.55539111826744	1032.06116539639	15.1523267944634	1437.79221736822	56.5520782151332	TRUE	CombinationRibo	0.013137795213449	-1.27872535633934	1.58136263927878
1020	001-108	Fibroblasts	Cancer cells	14	HLA-A_LILRB1	Non-response	C	0.124192861447908	2.24641218482173	0.197885780498736	101.499136336564	11.901359419531	TRUE	CombinationRibo	0.000304633655222144	-1.74468735807597	0.568968446989037
1021	001-108	Fibroblasts	Cancer cells	14	HLA-A_LILRB2	Non-response	C	0.198879939773885	18.987131230143	1.67257073670429	261.107750796835	8.08954228794264	TRUE	CombinationRibo	0.00145774594615775	-1.3429756698412	0.609939945512035
1022	001-108	Fibroblasts	Cancer cells	14	HLA-B_KLRD1	Non-response	C	1.11121314109683	320.446290533786	3.38430119639985	1085.96642821433	32.7453504676094	TRUE	CombinationRibo	0.00122263896797463	-1.39573873929469	1.02771147495098
1023	001-108	Fibroblasts	Cancer cells	14	HLA-B_LILRB1	Non-response	C	0.313901995667703	12.4913555522499	0.197885780498736	434.364128256115	51.2731813353699	TRUE	CombinationRibo	0.000562476166986857	-1.67680812938716	0.737131744747875
1024	001-108	Fibroblasts	Cancer cells	14	HLA-B_LILRB2	Non-response	C	0.502676315413511	105.579469660759	1.67257073670429	1226.30775948891	37.7794010497729	TRUE	CombinationRibo	0.0022376668203604	-1.2133330283747	0.815532772386591
1025	001-108	Fibroblasts	Cancer cells	14	HLA-C_LILRB1	Non-response	C	0.10646435519299	1.3480161047624	0.197885780498736	10.6174166218704	1.43353805976018	TRUE	CombinationRibo	0.00032592097871085	-1.66821124063246	0.531337580498063
1026	001-108	Fibroblasts	Cancer cells	14	HLA-C_LILRB2	Non-response	C	0.1704898679521	11.3937054180914	1.67257073670429	83.6246304572514	2.53241481647902	TRUE	CombinationRibo	0.00147432499866235	-1.26881204886889	0.571078244211685
1027	001-108	Fibroblasts	Cancer cells	14	HLA-E_KLRC1	Non-response	C	0.0168998740920189	8.84109368537322	0.281412337662338	46.4785195874712	4.82195063180826	TRUE	CombinationRibo	4.2084283220355e-05	-1.21580820265686	0.346897486004173
1028	001-108	Fibroblasts	Cancer cells	14	HLA-E_KLRC2	Non-response	C	0.0102002811483971	0.112203092632369	0.0142857142857143	0.471428571428571	0.0509259259259259	TRUE	CombinationRibo	4.1339531653164e-05	-1.10125591699827	0.360132834987142
1029	001-108	Fibroblasts	Cancer cells	14	HLA-E_KLRD1	Non-response	C	0.553051080863764	79.7431027334523	3.38430119639985	145.239113539623	5.99611140370432	TRUE	CombinationRibo	0.000862817007640467	-1.49980289293923	0.851253830489243
1030	001-108	Fibroblasts	Cancer cells	14	HRAS_AGTR1	Non-response	C	0.00820501121623159	0.089509213267981	0.142045454545455	17.4326068945792	0.277506545278477	TRUE	CombinationRibo	5.61163805386531e-05	-1.37844135641741	0.215347685515181
1031	001-108	Fibroblasts	Cancer cells	14	HRAS_INSR	Non-response	C	28.1223021666295	1282.81636119613	313.19205368177	129.682597299095	5.50872685565868	TRUE	CombinationRibo	0.0171815930629402	-0.861906825388081	1.94533227912884
1032	001-108	Fibroblasts	Cancer cells	14	HRAS_TLR2	Non-response	C	1.01748585643566	8.55903144209672	9.05509401228957	125.319110293004	5.43874359057351	TRUE	CombinationRibo	0.00398134888938513	-1.15905317208369	1.00590445627663
1033	001-108	Fibroblasts	Cancer cells	14	HSPG2_ITGA2	Non-response	C	153.758296586457	60415.6261383777	35.0916175533006	28138.0969827297	397.449240739718	TRUE	CombinationRibo	0.24561193392436	0.595559513359165	3.1652084889949
1034	001-108	Fibroblasts	Cancer cells	14	HSPG2_ITGB1	Non-response	C	85.1704589996438	60368.5716852991	42.0771439157296	28048.0969827297	397.310351850829	TRUE	CombinationRibo	0.0933641990204929	-0.159846827839351	2.48045800243852
1035	001-108	Fibroblasts	Cancer cells	14	HSPG2_PTPRS	Non-response	C	115.042028617693	73396.788112345	42.6315538331059	28138.0969827297	397.449240739718	TRUE	CombinationRibo	0.0696315266637738	-0.140384658117773	2.48014548685773
1036	001-108	Fibroblasts	Cancer cells	14	IAPP_RAMP1	Non-response	C	0.256288415547345	3.27510758854698	1.17766062948218	3.22144191740223	0.437479766560796	TRUE	CombinationRibo	0.00760873793786791	-0.625601063604146	0.685489483923334
1037	001-108	Fibroblasts	Cancer cells	14	IAPP_RAMP2	Non-response	C	1.97437925371137	3.94875850742275	2.83978300180831	0.0285714285714286	0.00308641975308642	TRUE	CombinationRibo	0.0443856326523883	0.129318037214126	1.16830307645862
1038	001-108	Fibroblasts	Cancer cells	14	ICAM1_EGFR	Non-response	C	7.09955219274314	977.610194931138	15.8608438140168	889.82522416465	73.327073163134	TRUE	CombinationRibo	0.00806388326909086	-0.990432376643511	1.57967065941883
1039	001-108	Fibroblasts	Cancer cells	14	ICAM1_IL2RA	Non-response	C	0.130216958094499	12.5736448169673	0.713986169304534	209.864565945063	8.07113801189999	TRUE	CombinationRibo	0.000311427250723031	-1.42337259192597	0.537791530795924
1040	001-108	Fibroblasts	Cancer cells	14	ICAM1_ITGAL	Non-response	C	4.9351427976817	5864.81388424446	83.2574018880571	1848.20445787165	76.0970608418394	TRUE	CombinationRibo	0.00456840808815461	-1.09084037948956	1.45857047047358
1041	001-108	Fibroblasts	Cancer cells	14	ICAM1_ITGAM	Non-response	C	4.453273753893	1253.62545149272	17.7965746385271	1816.20445787165	76.04767812579	TRUE	CombinationRibo	0.00815735968761848	-0.835149195208001	1.50079175980097
1042	001-108	Fibroblasts	Cancer cells	14	ICAM1_ITGAX	Non-response	C	0.25446786840746	43.8548512085674	2.49026894553059	209.864565945063	8.07113801189999	TRUE	CombinationRibo	0.000386109848382369	-1.7901526096185	0.708576028799517
1043	001-108	Fibroblasts	Cancer cells	14	ICAM1_ITGB2	Non-response	C	7.12244744505934	527.043146049189	14.963899584553	281.338438535662	9.2744882958051	TRUE	CombinationRibo	0.0130329810021737	-0.555824906529461	1.74321277977502
1044	001-108	Fibroblasts	Cancer cells	14	ICAM2_ITGAL	Non-response	C	1.81019690113716	134.449857306974	83.2574018880571	0	0	TRUE	CombinationRibo	0.00333095747572424	-1.20966711637358	1.17292731904103
1045	001-108	Fibroblasts	Cancer cells	14	ICAM2_ITGAM	Non-response	C	1.63344865177952	28.7391495103346	17.7965746385271	0	0	TRUE	CombinationRibo	0.00611177305792049	-0.968257222142278	1.16630763124257
1046	001-108	Fibroblasts	Cancer cells	14	ICAM2_ITGB2	Non-response	C	2.61249427263083	12.0823741689905	14.963899584553	0	0	TRUE	CombinationRibo	0.00880904594056314	-0.769745305562503	1.36220263973094
1047	001-108	Fibroblasts	Cancer cells	14	ICAM3_ITGAD	Non-response	C	0.00495237518823326	0.00990475037646652	0.0113636363636364	0.0227272727272727	0.00308641975308642	TRUE	CombinationRibo	2.94038613384457e-05	-1.2522405279747	0.183773203727893
1048	001-108	Fibroblasts	Cancer cells	14	ICAM3_ITGAL	Non-response	C	3.9081796943199	580.549223016828	83.2574018880571	4.61478570738925	0.0792425243444309	TRUE	CombinationRibo	0.00621259446984312	-0.916534048864812	1.4305630071973
1049	001-108	Fibroblasts	Cancer cells	14	ICAM3_ITGB2	Non-response	C	5.64032402298827	52.1712188953152	14.963899584553	4.55764285024639	0.073069684838258	TRUE	CombinationRibo	0.0182263943295677	-0.417269639659285	1.71281835227338
1050	001-108	Fibroblasts	Cancer cells	14	IGF1_IGF1R	Non-response	C	314.310946456399	99266.3539275517	85.5620858667604	6018.57015481825	276.744427673297	TRUE	CombinationRibo	0.212309483694898	0.39258332747167	2.91408075852864
1051	001-108	Fibroblasts	Cancer cells	14	IL11_IL6ST	Non-response	C	16.8577918437003	711.497583090074	52.1721662139144	0.0428571428571429	0.00462962962962963	TRUE	CombinationRibo	0.0950205352672078	0.255401560975735	2.50441366656545
1052	001-108	Fibroblasts	Cancer cells	14	IL12A_IL12RB1	Non-response	C	0.0101445392263898	0.208780800975814	0.940028457846369	0.0655844155844156	0.00771604938271605	TRUE	CombinationRibo	6.80881245649837e-05	-0.883881640043572	0.252515081540024
1053	001-108	Fibroblasts	Cancer cells	14	IL12A_IL12RB2	Non-response	C	0.0176001817201452	0.328469789266612	1.47892405820009	0.0655844155844156	0.00771604938271605	TRUE	CombinationRibo	0.000157168078649946	-0.87591570491067	0.308443532356285
1054	001-108	Fibroblasts	Cancer cells	14	IL15_IL15RA	Non-response	C	1.83729264537331	305.112947551652	9.63282219042988	623.684221315396	10.8691682126411	TRUE	CombinationRibo	0.00748098299901932	-1.27648528199172	1.19650578206806
1055	001-108	Fibroblasts	Cancer cells	14	IL15_IL2RA	Non-response	C	0.138790413267006	7.5383385512935	0.713986169304534	215.623478446655	6.79227014954104	TRUE	CombinationRibo	0.000412090975993732	-1.40929294566878	0.540905486384549
1056	001-108	Fibroblasts	Cancer cells	14	IL15_IL2RB	Non-response	C	19.7508654692692	177.757789223423	33.6723011650616	0	0	TRUE	CombinationRibo	0.0742083754230911	0.242579423267244	2.41433509955682
1057	001-108	Fibroblasts	Cancer cells	14	IL17B_IL17RB	Non-response	C	0.195642566779041	3.35970716687339	2.39654094074266	1.4091969831911	0.0173974936196432	TRUE	CombinationRibo	0.0042019837461614	-0.817613663744534	0.574688233937752
1058	001-108	Fibroblasts	Cancer cells	14	IL18_IL18R1	Non-response	C	10.9785015029253	1907.86618545474	146.71559046218	18.6020489912742	0.438504949643014	TRUE	CombinationRibo	0.0164945265456408	-0.11814601973045	2.08070489624267
1059	001-108	Fibroblasts	Cancer cells	14	IL18_IL18RAP	Non-response	C	22.1805592432718	88.7222369730872	40.9366300966103	0	0	TRUE	CombinationRibo	0.0661528210741356	0.474038375034595	2.49266801862952
1060	001-108	Fibroblasts	Cancer cells	14	IL18_IL1RAPL1	Non-response	C	0.703533210602742	29.0818395373352	4.47280767590053	18.6020489912742	0.438504949643014	TRUE	CombinationRibo	0.00136462548629121	-1.29790195338206	0.903822942789357
1061	001-108	Fibroblasts	Cancer cells	14	IL19_IL20RA	Non-response	C	6.99218394037865	63.8519781678192	17.8055072239654	0.0113636363636364	0.00154320987654321	TRUE	CombinationRibo	0.109938685502229	0.30362673430957	1.91741731099421
1062	001-108	Fibroblasts	Cancer cells	14	IL19_IL20RB	Non-response	C	0.119158409519775	2.20261071741023	1.2284224284283	0.0113636363636364	0.00154320987654321	TRUE	CombinationRibo	0.00122475922221622	-0.935866067674014	0.496494107845593
1063	001-108	Fibroblasts	Cancer cells	14	IL7_IL7R	Non-response	C	3.17121507457021	369.942748020667	3.29269396909667	2670.77773780803	36.6749734870845	TRUE	CombinationRibo	0.00795794770634858	-0.926654557201573	1.36547440796877
1064	001-108	Fibroblasts	Cancer cells	14	INHA_ACVR2A	Non-response	C	5.60473621278481	121.196193933078	15.1103546582489	2.61584860668272	0.354445048879312	TRUE	CombinationRibo	0.015440194404176	-0.465026158110057	1.82084393611775
1065	001-108	Fibroblasts	Cancer cells	14	INHA_TGFBR3	Non-response	C	6.24989651236116	97.2774998123402	15.5934619875163	2.61584860668272	0.354445048879312	TRUE	CombinationRibo	0.0148849151527228	-0.737036583228982	1.66292133271261
1066	001-108	Fibroblasts	Cancer cells	14	INHBA_ACVR1	Non-response	C	26.791884168534	15905.9573837162	40.4466949829249	2500.6575892385	85.1218352700422	TRUE	CombinationRibo	0.06371600494013	-0.180581082200954	2.35719865330495
1067	001-108	Fibroblasts	Cancer cells	14	INHBA_ACVR1B	Non-response	C	38.9113236963119	48434.1416591804	89.5719718405833	2500.6575892385	85.1218352700422	TRUE	CombinationRibo	0.13094773160018	0.276725486890192	2.79254389606777
1068	001-108	Fibroblasts	Cancer cells	14	INHBA_ACVR2A	Non-response	C	21.320733839491	6685.03914885901	15.1103546582489	2500.6575892385	85.1218352700422	TRUE	CombinationRibo	0.0471117529566733	-0.186611560177114	2.29747239185029
1069	001-108	Fibroblasts	Cancer cells	14	INHBA_ACVR2B	Non-response	C	13.0928898654092	2786.62902050485	9.44802682449146	2500.6575892385	85.1218352700422	TRUE	CombinationRibo	0.061405489709825	-0.116780288203957	2.22987487462339
1070	001-108	Fibroblasts	Cancer cells	14	INHBA_BAMBI	Non-response	C	36.4554078366732	36131.9839961208	61.2524938744087	2500.6575892385	85.1218352700422	TRUE	CombinationRibo	0.1982279186051	0.7868127215707	3.42652219391027
1071	001-108	Fibroblasts	Cancer cells	14	INHBA_ENG	Non-response	C	23.4261116556835	3822.11143945879	15.550578626929	2498.58616066707	84.8980698379435	TRUE	CombinationRibo	0.062875843875234	-0.149258187207438	2.29380082380384
1072	001-108	Fibroblasts	Cancer cells	14	INHBA_TGFBR3	Non-response	C	23.7749601418274	5365.71218488678	15.5934619875163	2500.6575892385	85.1218352700422	TRUE	CombinationRibo	0.0301513514736572	-0.506409893183996	2.07237843058457
1073	001-108	Fibroblasts	Cancer cells	14	INHBC_ACVR1	Non-response	C	3.19302964971676	65.367445132798	40.4466949829249	0.0113636363636364	0.00154320987654321	TRUE	CombinationRibo	0.0742401525959068	-0.148365220281272	1.52889815507717
1074	001-108	Fibroblasts	Cancer cells	14	INHBC_ACVR1B	Non-response	C	4.63741219133707	199.045931098865	89.5719718405833	0.0113636363636364	0.00154320987654321	TRUE	CombinationRibo	0.102920460330123	0.156130591103564	1.74488917710065
1075	001-108	Fibroblasts	Cancer cells	14	INHBC_ACVR2A	Non-response	C	2.54098348869277	27.4729724990345	15.1103546582489	0.0113636363636364	0.00154320987654321	TRUE	CombinationRibo	0.0712637852927294	-0.197062152246658	1.39840242592474
1076	001-108	Fibroblasts	Cancer cells	14	INHBC_ACVR2B	Non-response	C	1.56039736801442	11.4519871522978	9.44802682449146	0.0113636363636364	0.00154320987654321	TRUE	CombinationRibo	0.0436426105734012	-0.20317167217707	1.16750711640877
1077	001-108	Fibroblasts	Cancer cells	14	ITGB3BP_ITGB5	Non-response	C	33.2523368259098	8106.02611261967	37.9683582380317	3450.03041620159	161.317129512548	TRUE	CombinationRibo	0.0611780135400173	-0.615443450756844	2.18095278481054
1078	001-108	Fibroblasts	Cancer cells	14	JAG1_NOTCH1	Non-response	C	12.7831268403294	2053.29150074543	22.3004466461347	2179.7044512001	86.2188330559654	TRUE	CombinationRibo	0.0312124301129063	-0.57304982054463	1.94320700011376
1079	001-108	Fibroblasts	Cancer cells	14	JAG1_NOTCH2	Non-response	C	7.7016009812605	1618.58359143464	8.78957931934973	2197.7044512001	86.274388611521	TRUE	CombinationRibo	0.0182967146141453	-1.2898805510872	1.65033097987082
1080	001-108	Fibroblasts	Cancer cells	14	JAG1_NOTCH3	Non-response	C	17.1567864181457	4452.72558598212	36.270216378443	2197.7044512001	86.274388611521	TRUE	CombinationRibo	0.0331035966652541	-0.425200100183226	2.07302878847972
1081	001-108	Fibroblasts	Cancer cells	14	JAG1_NOTCH4	Non-response	C	0.100303054677885	19.921633903162	0.649096341849181	673.025061677356	16.8450510348265	TRUE	CombinationRibo	0.000280935042268652	-1.60501460592378	0.529671907577099
1082	001-108	Fibroblasts	Cancer cells	14	JAG2_NOTCH1	Non-response	C	5.72696639784119	102.210529174923	22.3004466461347	80.4227750259316	3.73354038663223	TRUE	CombinationRibo	0.0151637650416693	-0.814533577418132	1.62978117827547
1083	001-108	Fibroblasts	Cancer cells	14	JAG2_NOTCH2	Non-response	C	3.45039289527405	80.5712609896454	8.78957931934973	80.4227750259316	3.73354038663223	TRUE	CombinationRibo	0.0115349161850068	-1.45777897448684	1.38601174512563
1084	001-108	Fibroblasts	Cancer cells	14	JAG2_NOTCH3	Non-response	C	7.6864088527754	221.651644809674	36.270216378443	80.4227750259316	3.73354038663223	TRUE	CombinationRibo	0.0158854512626301	-0.675547683675015	1.74895265396559
1085	001-108	Fibroblasts	Cancer cells	14	KITLG_EPOR	Non-response	C	0.459349264729908	369.655987625641	2.81275970730533	8623.04345779773	152.3828414515	TRUE	CombinationRibo	0.00360480221270958	-1.36223449930827	0.755590679279281
1086	001-108	Fibroblasts	Cancer cells	14	KITLG_KIT	Non-response	C	1.74865421355821	120.496746970251	0.916875165248313	5560.84725180391	142.931618593494	TRUE	CombinationRibo	0.00272768569047765	-1.18393785734781	1.17534784254171
1087	001-108	Fibroblasts	Cancer cells	14	LAMA1_ITGA1	Non-response	C	6.36898870316447	911.324934053666	21.9187936402312	216.83191143697	15.1662889824904	TRUE	CombinationRibo	0.0160703839589931	-0.900399639572886	1.6296132819537
1088	001-108	Fibroblasts	Cancer cells	14	LAMA1_ITGA2	Non-response	C	30.3807922529933	2918.03158307948	35.0916175533006	216.83191143697	15.1662889824904	TRUE	CombinationRibo	0.134432221901258	0.372179537027364	2.86004439818016
1089	001-108	Fibroblasts	Cancer cells	14	LAMA1_ITGA7	Non-response	C	7.56268943891299	544.057183104605	13.0854283465189	216.83191143697	15.1662889824904	TRUE	CombinationRibo	0.0178796054117483	-0.352101330258302	1.80172760980335
1090	001-108	Fibroblasts	Cancer cells	14	LAMA1_ITGB1	Non-response	C	16.8286595156529	2915.7588866103	42.0771439157296	216.83191143697	15.1662889824904	TRUE	CombinationRibo	0.0528294352142172	-0.351147900106944	2.17071208710055
1091	001-108	Fibroblasts	Cancer cells	14	LAMA1_ITGB8	Non-response	C	5.43632128003229	1123.96586504397	23.1712641050583	216.83191143697	15.1662889824904	TRUE	CombinationRibo	0.0222706669047208	-0.679371956206715	1.67439414781969
1092	001-108	Fibroblasts	Cancer cells	14	LAMA1_RPSA	Non-response	C	2.18828015334536	390.198899628849	7.03867153198048	216.83191143697	15.1662889824904	TRUE	CombinationRibo	0.00620208534860124	-0.939622435176741	1.3046473298817
1093	001-108	Fibroblasts	Cancer cells	14	LAMA2_ITGA7	Non-response	C	135.733097084564	39946.0525886765	13.0854283465189	27126.2074859468	1078.1598312029	TRUE	CombinationRibo	0.0918595963784062	0.469082087166593	2.97770490248178
1094	001-108	Fibroblasts	Cancer cells	14	LAMA2_ITGB1	Non-response	C	302.036212684875	214082.382215404	42.0771439157296	46237.1264880164	1158.89851336274	TRUE	CombinationRibo	0.254638420161996	0.69744749201121	3.23537828933603
1095	001-108	Fibroblasts	Cancer cells	14	LAMA2_RPSA	Non-response	C	39.2746581624726	28649.3887934218	7.03867153198048	16801.6412774074	533.554227226167	TRUE	CombinationRibo	0.0359896945437646	-0.0225590416697925	2.45162943462335
1096	001-108	Fibroblasts	Cancer cells	14	LAMA3_SDC2	Non-response	C	14.77489659527	11618.4681683619	109.052830415289	23594.9885964487	206.865204026899	TRUE	CombinationRibo	0.0203306294577077	-0.664074901491381	1.92583777560369
1097	001-108	Fibroblasts	Cancer cells	14	LAMB1_ITGA6	Non-response	C	145.390413898674	59715.7748699278	32.3919429221679	13150.4019761421	320.737428419038	TRUE	CombinationRibo	0.0928045952884242	0.311342499411055	2.84476063878018
1098	001-108	Fibroblasts	Cancer cells	14	LAMB1_ITGB1	Non-response	C	120.117164368418	77570.8101017206	42.0771439157296	13170.9019761421	320.800700023976	TRUE	CombinationRibo	0.108858406157081	0.109111353903144	2.67698715615378
1099	001-108	Fibroblasts	Cancer cells	14	LAMB2_RPSA	Non-response	C	3.56820561391099	1272.51522349096	7.03867153198048	898.177945880899	17.9786762300026	TRUE	CombinationRibo	0.00391901847832912	-1.12793165392666	1.40458632531485
1100	001-108	Fibroblasts	Cancer cells	14	LAMC2_ITGA3	Non-response	C	4.54354910906525	540.794288862023	22.8669838383454	19.1720150681276	0.319284115477435	TRUE	CombinationRibo	0.0170649864416133	-0.849141073941774	1.56562583765378
1101	001-108	Fibroblasts	Cancer cells	14	LAMC2_ITGA6	Non-response	C	19.117485806595	766.055456254722	32.3919429221679	23.1720150681276	0.325456954983607	TRUE	CombinationRibo	0.0232135292365728	-0.165625726070448	2.21554972091556
1102	001-108	Fibroblasts	Cancer cells	14	LAMC2_ITGB1	Non-response	C	15.7942887936343	995.1062755856	42.0771439157296	23.1720150681276	0.325456954983607	TRUE	CombinationRibo	0.0292320313317353	-0.410572720120273	2.0794399773361
1103	001-108	Fibroblasts	Cancer cells	14	LAMC2_ITGB4	Non-response	C	3.86493671005421	175.607824738177	10.6077337746638	18.3720150681276	0.313111275971262	TRUE	CombinationRibo	0.00633016854414362	-0.750093955360637	1.48802284712118
1104	001-108	Fibroblasts	Cancer cells	14	LEP_LEPR	Non-response	C	0.594708604352905	5.35491998347918	9.5558516505643	40.6977212728323	1.70050739454979	TRUE	CombinationRibo	0.00190391856155345	-1.33550418780179	0.853431988888341
1105	001-108	Fibroblasts	Cancer cells	14	LRPAP1_LDLR	Non-response	C	18.7968121542714	1320.84682746793	29.4141159139311	591.592650579615	25.0595992913007	TRUE	CombinationRibo	0.0567569380359767	-0.102796992633158	2.32693634681197
1106	001-108	Fibroblasts	Cancer cells	14	LRPAP1_LRP1	Non-response	C	58.2955991752494	3468.04890670949	86.8842542660863	591.592650579615	25.0595992913007	TRUE	CombinationRibo	0.149267110627929	0.286148054229093	2.81267665243858
1107	001-108	Fibroblasts	Cancer cells	14	LRPAP1_LRP2	Non-response	C	30.0212175022308	2020.47547172429	33.7456803226466	597.592650579615	25.06885855056	TRUE	CombinationRibo	0.0503515887888498	0.262390774168328	2.69297151745613
1108	001-108	Fibroblasts	Cancer cells	14	LRPAP1_LRP8	Non-response	C	1.35872508662513	40.6325971058545	2.71455833402004	50.4845709108794	2.31145938440155	TRUE	CombinationRibo	0.00923757719666767	-0.875231785594093	1.12210513888941
1109	001-108	Fibroblasts	Cancer cells	14	LRPAP1_SORL1	Non-response	C	25.8557817343327	4696.02946436616	72.3991241625866	597.592650579615	25.06885855056	TRUE	CombinationRibo	0.0780172123500139	-0.0709094772109037	2.44360759006718
1110	001-108	Fibroblasts	Cancer cells	14	LRPAP1_SORT1	Non-response	C	20.0091900190617	2054.87229577782	37.4401864948623	591.592650579615	25.0595992913007	TRUE	CombinationRibo	0.0713743324012059	-0.141447589915671	2.36074052517353
1111	001-108	Fibroblasts	Cancer cells	14	LRPAP1_VLDLR	Non-response	C	1.16182411644799	46.675684475657	2.33871098540786	147.320561866124	3.80584196087137	TRUE	CombinationRibo	0.00767349432716226	-0.763641334117133	1.05693387978295
1112	001-108	Fibroblasts	Cancer cells	14	LTF_LRP1	Non-response	C	114.950867591919	28493.8054442595	86.8842542660863	18753.0888805141	825.732759650316	TRUE	CombinationRibo	0.214218655050723	0.469152930715491	3.01239539309739
1113	001-108	Fibroblasts	Cancer cells	14	LTF_LRP11	Non-response	C	9.80431359409494	3545.95786308166	8.64996162609468	13767.2508600914	381.688451676668	TRUE	CombinationRibo	0.030522693181491	-0.23714588077898	2.04219344760881
1114	001-108	Fibroblasts	Cancer cells	14	MADCAM1_CD44	Non-response	C	22.1299375291491	1686.2396464823	59.169924138278	64.6608391335487	2.26570981248095	TRUE	CombinationRibo	0.0839109507173121	-0.308597824859237	2.22704377985434
1115	001-108	Fibroblasts	Cancer cells	14	MADCAM1_ITGA4	Non-response	C	4.40208162550206	232.195740629619	14.9374821718864	64.6608391335487	2.26570981248095	TRUE	CombinationRibo	0.0203020203918668	-0.451965083766561	1.64910023121154
1116	001-108	Fibroblasts	Cancer cells	14	MADCAM1_ITGB7	Non-response	C	0.161973654000978	9.37374326278119	1.20605246669863	64.1608391335487	2.21169746680194	TRUE	CombinationRibo	0.00180818062030644	-1.03541475591052	0.497166968437008
1117	001-108	Fibroblasts	Cancer cells	14	MDK_ALK	Non-response	C	0.00573051709309565	0.0401136196516696	0.0113636363636364	3.47709186955712	0.472197661297881	TRUE	CombinationRibo	6.66263336254544e-05	-1.2134884600377	0.153430883717682
1118	001-108	Fibroblasts	Cancer cells	14	MDK_LRP1	Non-response	C	35.3516229754857	2453.61031826151	86.8842542660863	308.877113394181	13.0892416221913	TRUE	CombinationRibo	0.160160175332456	0.107964424755308	2.59444226524503
1119	001-108	Fibroblasts	Cancer cells	14	MDK_LRP2	Non-response	C	18.205469665273	1429.46642292905	33.7456803226466	319.377113394181	13.1108465604629	TRUE	CombinationRibo	0.120694069244794	0.138437406104012	2.48788960147298
1120	001-108	Fibroblasts	Cancer cells	14	MDK_SDC1	Non-response	C	3.70997267730984	528.152900370931	18.7023059634477	312.377113394181	13.1000440913271	TRUE	CombinationRibo	0.0180105557346872	-0.599153552585775	1.56365807566764
1121	001-108	Fibroblasts	Cancer cells	14	MDK_SDC3	Non-response	C	0.468924757379343	32.5732611246954	1.53792609514777	69.0511957078628	1.45945235016062	TRUE	CombinationRibo	0.00351114772793736	-1.29964425747734	0.747991430816076
1122	001-108	Fibroblasts	Cancer cells	14	MDK_SDC4	Non-response	C	8.64488224243918	581.1837631414	16.4641361266778	312.377113394181	13.1000440913271	TRUE	CombinationRibo	0.0527410070054491	-0.227141399263886	2.09173890519621
1123	001-108	Fibroblasts	Cancer cells	14	MDK_TSPAN1	Non-response	C	0.965014306320203	198.465956934053	8.03181058753952	308.877113394181	13.0892416221913	TRUE	CombinationRibo	0.00796432722633122	-0.703982906355652	0.986024281260977
1124	001-108	Fibroblasts	Cancer cells	14	MMP13_LRP1	Non-response	C	48.2958538031729	478.859426069699	86.8842542660863	0	0	TRUE	CombinationRibo	0.235849223003835	0.522210365987465	3.01587777723186
1125	001-108	Fibroblasts	Cancer cells	14	MST1_MST1R	Non-response	C	1.09145986818609	88.8077304442902	4.32735405759099	16.8155567875753	0.224434483348293	TRUE	CombinationRibo	0.0053954920920186	-0.99410705738121	1.0329014305672
1126	001-108	Fibroblasts	Cancer cells	14	NCAM1_FGFR1	Non-response	C	62.0462962984832	5496.68679410564	89.4609791744441	151.355860285162	6.78287164647009	TRUE	CombinationRibo	0.0759694886144059	-0.111369267372328	2.42915377303293
1127	001-108	Fibroblasts	Cancer cells	14	NCAM1_GFRA1	Non-response	C	12.3980574948675	850.604744155981	25.7102185887921	151.355860285162	6.78287164647009	TRUE	CombinationRibo	0.0170280833252217	-0.687851774035919	1.88301792659944
1128	001-108	Fibroblasts	Cancer cells	14	NCAM1_ROBO1	Non-response	C	49.4814487701534	2348.30644530929	70.9794677694624	151.355860285162	6.78287164647009	TRUE	CombinationRibo	0.0870723606489232	0.0693591271160538	2.56995028907885
1129	001-108	Fibroblasts	Cancer cells	14	NCAM1_ROBO3	Non-response	C	14.5162920434558	241.901726166332	17.0605772329647	133.020523313598	6.49462791013642	TRUE	CombinationRibo	0.0277249108778783	0.0814248067398558	2.31940994589683
1130	001-108	Fibroblasts	Cancer cells	14	NID1_ITGAV	Non-response	C	58.703424200097	33578.5963520055	98.6128760360558	784.139025998221	13.1460109922152	TRUE	CombinationRibo	0.110072276715556	-0.117049677319378	2.48384092391388
1131	001-108	Fibroblasts	Cancer cells	14	NID1_PTPRF	Non-response	C	61.4964255424467	23978.2170769028	64.5504707751116	784.139025998221	13.1460109922152	TRUE	CombinationRibo	0.0854279136931739	-0.192139007070439	2.43591242171701
1132	001-108	Fibroblasts	Cancer cells	14	NLGN1_NRXN1	Non-response	C	2.04413829513459	546.462887799879	6.51281317428377	399.468982748257	20.6503028399996	TRUE	CombinationRibo	0.00258203235352161	-0.982311018428181	1.22873982752826
1133	001-108	Fibroblasts	Cancer cells	14	NLGN1_NRXN3	Non-response	C	26.1843306903793	16367.7464979634	108.373807673134	399.468982748257	20.6503028399996	TRUE	CombinationRibo	0.0452195260714637	-0.344732033703368	2.17996394609676
1134	001-108	Fibroblasts	Cancer cells	14	NLGN2_NRXN1	Non-response	C	2.15517543651632	881.165436181416	6.51281317428377	1132.89281152025	24.4307448104345	TRUE	CombinationRibo	0.0036367115105707	-0.712117391788262	1.2838328609436
1135	001-108	Fibroblasts	Cancer cells	14	NLGN2_NRXN2	Non-response	C	0.383516351171918	116.582165028994	2.15418645895184	372.504783630588	8.77586415778189	TRUE	CombinationRibo	0.00170116962624248	-1.08383146930095	0.72031965959291
1136	001-108	Fibroblasts	Cancer cells	14	NLGN2_NRXN3	Non-response	C	27.6066577588432	26392.8124016841	108.373807673134	19001.6413100748	138.651074445716	TRUE	CombinationRibo	0.0785150540103128	0.0179540169116211	2.47022406546845
1137	001-108	Fibroblasts	Cancer cells	14	NLGN3_NRXN1	Non-response	C	1.04351170450667	32.8192609746013	6.51281317428377	0.0571428571428571	0.00617283950617284	TRUE	CombinationRibo	0.00472320069227713	-0.806765938839567	1.01481883248776
1138	001-108	Fibroblasts	Cancer cells	14	NLGN3_NRXN2	Non-response	C	0.185694303367008	4.34213638207533	2.15418645895184	0	0	TRUE	CombinationRibo	0.00200277157611193	-1.05009880985659	0.561513906768086
1139	001-108	Fibroblasts	Cancer cells	14	NLGN3_NRXN3	Non-response	C	13.3668331614936	983.007914856787	108.373807673134	0.0571428571428571	0.00617283950617284	TRUE	CombinationRibo	0.0813742310805825	-0.12678447734863	2.1819137605421
1140	001-108	Fibroblasts	Cancer cells	14	NMU_NMUR1	Non-response	C	0.0220379032574379	0.0220379032574379	0.285496981725909	0.0113636363636364	0.00154320987654321	TRUE	CombinationRibo	0.000339615331884518	-0.635523747646511	0.481501385889956
1141	001-108	Fibroblasts	Cancer cells	14	NPNT_ITGA8	Non-response	C	2.20799035311368	869.468004282663	5.34633166991034	5372.15345407897	184.116621602764	TRUE	CombinationRibo	0.0043174556147033	-1.26512281065077	1.2317507884352
1142	001-108	Fibroblasts	Cancer cells	14	NPNT_ITGB1	Non-response	C	41.3756912674313	13685.9187215137	42.0771439157296	16815.4695061254	310.989056218073	TRUE	CombinationRibo	0.0210069942732332	-0.352538237203345	2.31861108154424
1143	001-108	Fibroblasts	Cancer cells	14	NRG1_ERBB2	Non-response	C	31.839469535489	15038.1324812933	15.1523267944634	4002.30470870882	86.3043698106072	TRUE	CombinationRibo	0.053489776294964	-0.0361092025014917	2.4683905772143
1144	001-108	Fibroblasts	Cancer cells	14	NRG1_ERBB3	Non-response	C	80.3772477931469	61120.9475270759	61.5850786039792	4002.30470870882	86.3043698106072	TRUE	CombinationRibo	0.282569812441045	0.917454618300246	3.69358824828477
1145	001-108	Fibroblasts	Cancer cells	14	NRG1_ERBB4	Non-response	C	2507.28906624682	982705.377861994	914.000952418647	4002.30470870882	86.3043698106072	TRUE	CombinationRibo	0.694861667355631	1.07153648004144	3.47830741607811
1146	001-108	Fibroblasts	Cancer cells	14	NRG2_ERBB3	Non-response	C	26.520949909574	6050.16580797689	61.5850786039792	329.036799483603	12.8533123584213	TRUE	CombinationRibo	0.171644474498551	0.467954355105239	3.0124595535269
1147	001-108	Fibroblasts	Cancer cells	14	NRG2_ERBB4	Non-response	C	827.294906960274	97274.8413925005	914.000952418648	329.036799483603	12.8533123584213	TRUE	CombinationRibo	0.435610145179371	0.668374859178861	3.14501262565287
1148	001-108	Fibroblasts	Cancer cells	14	NRG3_ERBB4	Non-response	C	357.999609108096	9354.2768530114	914.000952418648	32.3664710890771	0.232648722739911	TRUE	CombinationRibo	0.102330177459473	-0.140399720966008	2.54210444271123
1149	001-108	Fibroblasts	Cancer cells	14	NRTN_GFRA1	Non-response	C	12.7887675085503	438.705269724073	25.7102185887921	0.327741128003232	0.044508054420192	TRUE	CombinationRibo	0.0477726822883877	-0.0268459117003351	2.2353474022965
1150	001-108	Fibroblasts	Cancer cells	14	NRTN_GFRA2	Non-response	C	13.3058798723363	162.063526823653	22.1612875524166	0.327741128003232	0.044508054420192	TRUE	CombinationRibo	0.134604950100695	0.897909648919635	2.25055092512547
1151	001-108	Fibroblasts	Cancer cells	14	NRTN_RET	Non-response	C	0.880403564726721	21.971253684101	2.25333522133396	0.327741128003232	0.044508054420192	TRUE	CombinationRibo	0.0154531405245638	-0.533216986232598	0.951462684341568
1152	001-108	Fibroblasts	Cancer cells	14	NTF3_NGFR	Non-response	C	0.00296536790907638	0.00889610372722913	0.0113636363636364	0.0340909090909091	0.00462962962962963	TRUE	CombinationRibo	3.21316999795296e-05	-1.12893988197581	0.150311615470094
1153	001-108	Fibroblasts	Cancer cells	14	NTF3_NTRK1	Non-response	C	0.00495479194934281	0.0289758807115463	0.0185064935064935	0.0340909090909091	0.00462962962962963	TRUE	CombinationRibo	3.07374503362612e-05	-0.898906625792861	0.188772867744154
1154	001-108	Fibroblasts	Cancer cells	14	NTF3_NTRK2	Non-response	C	2.77525200613205	77.0096056446727	14.0528480121435	0.0340909090909091	0.00462962962962963	TRUE	CombinationRibo	0.0124739780020848	-0.790354174689174	1.35921749648164
1155	001-108	Fibroblasts	Cancer cells	14	NTF3_NTRK3	Non-response	C	2.49598068780344	101.450227860427	16.1987136976231	0.0340909090909091	0.00462962962962963	TRUE	CombinationRibo	0.0119219408972643	-0.638132773583861	1.33736722981
1156	001-108	Fibroblasts	Cancer cells	14	NTN1_ADORA2B	Non-response	C	1.03163811911843	6.18982871471059	1.28682904733473	122.125509305707	1.5077223371075	TRUE	CombinationRibo	0.0112760864359787	-0.821604414649584	1.01019138162146
1157	001-108	Fibroblasts	Cancer cells	14	NTN1_DCC	Non-response	C	0.59120614460056	38.4170819835681	1.59733715709471	154.690082898194	3.64988236305102	TRUE	CombinationRibo	0.00076038314961884	-1.16548309293892	0.857588902142117
1158	001-108	Fibroblasts	Cancer cells	14	NTN1_NEO1	Non-response	C	19.412882337706	1871.98488009054	38.9174665552042	154.690082898194	3.64988236305102	TRUE	CombinationRibo	0.026105098319109	-0.51532099105986	2.11799904301635
1159	001-108	Fibroblasts	Cancer cells	14	NTN1_UNC5A	Non-response	C	1.01108728516079	25.2489713975592	1.74970430293627	135.885431881176	3.35968713130691	TRUE	CombinationRibo	0.00149186238036064	-0.770833729499921	1.00364847486203
1160	001-108	Fibroblasts	Cancer cells	14	NTN1_UNC5B	Non-response	C	13.0295219070958	1316.02105817711	34.1991314020889	154.690082898194	3.64988236305102	TRUE	CombinationRibo	0.0260806332330166	-0.423549603552873	2.04854241206757
1161	001-108	Fibroblasts	Cancer cells	14	NTN1_UNC5C	Non-response	C	19.3801443161119	1973.99447157746	34.1984883909506	154.690082898194	3.64988236305102	TRUE	CombinationRibo	0.0154770881376532	-0.505788166167877	2.05800242335284
1162	001-108	Fibroblasts	Cancer cells	14	NTN1_UNC5D	Non-response	C	0.100211263614926	0.601267581689554	0.125	122.125509305707	1.5077223371075	TRUE	CombinationRibo	0.000633537611303271	-1.03265529750773	0.496912403743542
1163	001-108	Fibroblasts	Cancer cells	14	NTN4_DCC	Non-response	C	5.07199292424749	2526.79876256386	1.59733715709471	259459.328117546	7008.88553122184	TRUE	CombinationRibo	0.00238758804575631	-0.694693924825668	1.49850613172705
1164	001-108	Fibroblasts	Cancer cells	14	NTN4_UNC5A	Non-response	C	8.67417837748785	1660.69535709795	1.74970430293627	130644.869367763	5796.07579424276	TRUE	CombinationRibo	0.0024294160351979	-0.121837860632893	1.88460298506701
1165	001-108	Fibroblasts	Cancer cells	14	NTNG1_LRRC4C	Non-response	C	29.7495524639585	590.335016795755	53.5551927237109	0.0227272727272727	0.00308641975308642	TRUE	CombinationRibo	0.0845947515348278	0.366794131806668	2.77000021638644
1166	001-108	Fibroblasts	Cancer cells	14	NTNG2_LRRC4	Non-response	C	0.00318137824373085	0.366039258156532	0.255681818181818	0	0	TRUE	CombinationRibo	4.61919429172598e-05	-0.757310087588371	0.23498769392365
1167	001-108	Fibroblasts	Cancer cells	14	NXPH1_NRXN1	Non-response	C	2.62034678113555	329.647840010383	6.51281317428377	1187.91964626159	24.6105104928436	TRUE	CombinationRibo	0.00601025540879019	-0.648741744933339	1.35704947579552
1168	001-108	Fibroblasts	Cancer cells	14	NXPH1_NRXN2	Non-response	C	0.466294214048118	43.6138973540376	2.15418645895184	521.757800562855	16.6874459476473	TRUE	CombinationRibo	0.00284974683991671	-1.06146225976737	0.778941509670494
1169	001-108	Fibroblasts	Cancer cells	14	NXPH1_NRXN3	Non-response	C	33.5652567167461	9873.66644533613	108.373807673134	2133.39565416214	27.5039549616724	TRUE	CombinationRibo	0.0739378357014788	0.119374069612068	2.55213861145983
1170	001-108	Fibroblasts	Cancer cells	14	NXPH2_NRXN1	Non-response	C	0.731274963281734	11.4995853714364	6.51281317428377	2.43283369226368	0.330384822406179	TRUE	CombinationRibo	0.00375387060266929	-0.596816248001814	0.911860036216366
1171	001-108	Fibroblasts	Cancer cells	14	NXPH3_NRXN1	Non-response	C	1.20040432323633	37.7536568005796	6.51281317428377	0	0	TRUE	CombinationRibo	0.00615310426905308	-0.569894402155759	1.06300719191731
1172	001-108	Fibroblasts	Cancer cells	14	NXPH3_NRXN2	Non-response	C	0.213613554691748	4.99497922506691	2.15418645895184	0	0	TRUE	CombinationRibo	0.00246292302113435	-0.774515514012614	0.612351620928074
1173	001-108	Fibroblasts	Cancer cells	14	NXPH3_NRXN3	Non-response	C	15.3765446479791	1130.80375205516	108.373807673134	0	0	TRUE	CombinationRibo	0.126812834039005	0.259926581731718	2.45192230945882
1174	001-108	Fibroblasts	Cancer cells	14	PDAP1_PDGFRB	Non-response	C	3.2595245584922	780.957533968291	15.478572210791	1026.80887189401	29.2235892773391	TRUE	CombinationRibo	0.00654214381207836	-0.893828193592136	1.40784405214554
1175	001-108	Fibroblasts	Cancer cells	14	PDGFA_PDGFRA	Non-response	C	0.0398652437782169	0.159460975112868	0.0227272727272727	6.37687991517952	0.865996037863885	TRUE	CombinationRibo	0.000275149405126939	-1.1423817523609	0.321599465961678
1176	001-108	Fibroblasts	Cancer cells	14	PDGFB_LRP1	Non-response	C	20.8711193372061	1034.69878263029	86.8842542660863	40.1178189443703	0.781251814743752	TRUE	CombinationRibo	0.0580864495141916	-0.373293444535611	2.13921666489024
1177	001-108	Fibroblasts	Cancer cells	14	PDGFB_PDGFRA	Non-response	C	0.00676643933416216	0.0338321966708108	0.0227272727272727	2.53242923355878	0.343910142828971	TRUE	CombinationRibo	4.76091773935884e-05	-1.19049156715624	0.174189842149907
1178	001-108	Fibroblasts	Cancer cells	14	PDGFB_PDGFRB	Non-response	C	1.53872351954546	115.208301828142	15.478572210791	35.1178189443703	0.773535765361036	TRUE	CombinationRibo	0.00145169020869037	-1.19048286109833	1.1278521100516
1179	001-108	Fibroblasts	Cancer cells	14	PDGFC_FLT4	Non-response	C	5.44881153031973	158.015534379272	2.57365809466944	1431.4386346279	17.6720819089864	TRUE	CombinationRibo	0.00944888712197157	-0.535500411662156	1.60671514421808
1180	001-108	Fibroblasts	Cancer cells	14	PDGFC_KDR	Non-response	C	2.72440576515988	79.0077671896365	1.28682904733473	1431.4386346279	17.6720819089864	TRUE	CombinationRibo	0.0039426553324241	-0.860976236373631	1.33757895441151
1181	001-108	Fibroblasts	Cancer cells	14	PDGFC_PDGFRA	Non-response	C	0.0481169685847453	1.39539208895761	0.0227272727272727	485.934092373204	65.9910495815462	TRUE	CombinationRibo	0.000105436701918762	-1.40269380255552	0.393162017691853
1182	001-108	Fibroblasts	Cancer cells	14	PDGFD_PDGFRB	Non-response	C	18.2876680128307	8489.32581209917	15.478572210791	7935.4519681183	187.167625793929	TRUE	CombinationRibo	0.027985705500975	-0.435433885888148	2.00400441965314
1183	001-108	Fibroblasts	Cancer cells	14	PGF_FLT1	Non-response	C	2.63333437420493	39.9018823637111	12.5695462240763	5.36296045467824	0.579963461013222	TRUE	CombinationRibo	0.00864409536981574	-0.863480494312489	1.33124432170608
1184	001-108	Fibroblasts	Cancer cells	14	PGF_NRP1	Non-response	C	23.6562456087416	511.222425673683	92.0233551421016	5.36296045467824	0.579963461013222	TRUE	CombinationRibo	0.0521291467625833	-0.549137291692937	2.0446320173307
1185	001-108	Fibroblasts	Cancer cells	14	PGF_NRP2	Non-response	C	13.1822405213138	218.915132493194	34.4803767895108	5.36296045467824	0.579963461013222	TRUE	CombinationRibo	0.0562011631264881	-0.403158790782239	2.01543450106665
1186	001-108	Fibroblasts	Cancer cells	14	PLAT_LRP1	Non-response	C	54.5788751144089	5411.56367569975	86.8842542660863	785.195664118428	6.01661650073414	TRUE	CombinationRibo	0.0756756354176234	-0.173420109830989	2.41436108628866
1187	001-108	Fibroblasts	Cancer cells	14	PLAU_IGF2R	Non-response	C	31.5298771116397	4684.3429111244	29.4749956345373	965.061671099975	41.1078049579005	TRUE	CombinationRibo	0.0885556904065379	-0.222816253766919	2.33710555884821
1188	001-108	Fibroblasts	Cancer cells	14	PLAU_LRP1	Non-response	C	71.4172633072019	9205.44418068888	86.8842542660863	965.061671099975	41.1078049579005	TRUE	CombinationRibo	0.158225193692306	0.361726181456418	2.88587808934445
1189	001-108	Fibroblasts	Cancer cells	14	PLAU_LRP2	Non-response	C	36.7786458239182	5363.06571035533	33.7456803226466	965.061671099975	41.1078049579005	TRUE	CombinationRibo	0.17320761364326	0.408285139831317	2.85897548918259
1190	001-108	Fibroblasts	Cancer cells	14	PLAU_PLAUR	Non-response	C	12.4956919270782	3524.15152121933	38.0139368252992	172.330406998503	3.1839327555153	TRUE	CombinationRibo	0.0343798202021665	-0.336030500295357	2.04902891399539
1191	001-108	Fibroblasts	Cancer cells	14	PODXL2_SELL	Non-response	C	0.067669557028268	3.92343859739068	0.571921250198166	37.6994387962481	1.63855341868306	TRUE	CombinationRibo	0.000594990054063327	-1.10730199775838	0.423744571676347
1192	001-108	Fibroblasts	Cancer cells	14	PROS1_AXL	Non-response	C	18.3471344073061	2790.94927708891	24.9636822425298	750.818488441326	32.9670085571137	TRUE	CombinationRibo	0.0474530888507771	-0.491592305004785	2.05842490166843
1193	001-108	Fibroblasts	Cancer cells	14	PROS1_TYRO3	Non-response	C	0.101767117712858	15.8524066160619	0.378112154447575	72.0395996219541	1.79103087429709	TRUE	CombinationRibo	0.000783440294485459	-1.30474347437745	0.475303251507708
1194	001-108	Fibroblasts	Cancer cells	14	PSAP_CELSR1	Non-response	C	68.0189022992202	24158.197049477	57.4031908536908	18617.4853821638	468.802245549202	TRUE	CombinationRibo	0.0541737619634378	-0.338212132496365	2.36885524333603
1195	001-108	Fibroblasts	Cancer cells	14	PSAP_GPR37	Non-response	C	0.137539313204458	45.5288201964676	0.649096341849181	1108.61215509831	43.9481352527321	TRUE	CombinationRibo	0.0006933055083626	-0.969213291796393	0.554994247977831
1196	001-108	Fibroblasts	Cancer cells	14	PSAP_GPR37L1	Non-response	C	0.0132844418571241	0.398533255713722	0.0113636363636364	245.118680037299	33.2877219803739	TRUE	CombinationRibo	0.000144129512521993	-0.688990268005308	0.364254170430896
1197	001-108	Fibroblasts	Cancer cells	14	PSAP_LRP1	Non-response	C	81.9518679280505	24376.8903649372	86.8842542660863	9108.60002520702	395.917327671449	TRUE	CombinationRibo	0.0383957901153503	-0.129165140238895	2.45626294906208
1198	001-108	Fibroblasts	Cancer cells	14	PSEN1_NCSTN	Non-response	C	4.41685295412336	1415.70000927906	3.8049495913215	5913.17461000084	152.891802015991	TRUE	CombinationRibo	0.0126033687422563	-0.968049535115029	1.534975737009
1199	001-108	Fibroblasts	Cancer cells	14	PSEN1_NOTCH1	Non-response	C	27.4821113635982	7111.95662374716	22.3004466461347	11029.8326120344	405.72574964414	TRUE	CombinationRibo	0.0411648766279837	-0.443730831166716	2.14962169661895
1200	001-108	Fibroblasts	Cancer cells	14	PSEN1_NOTCH2	Non-response	C	16.5574713048489	5606.2650091392	8.78957931934973	14706.5831406739	416.885782139941	TRUE	CombinationRibo	0.0222293172817909	-1.18851445749303	1.84217754815539
1201	001-108	Fibroblasts	Cancer cells	14	PSEN1_NOTCH3	Non-response	C	36.8849281458589	15422.8424037489	36.270216378443	14515.1831406739	416.483004362163	TRUE	CombinationRibo	0.0136431736501047	-0.300648472828867	2.27197607643409
1202	001-108	Fibroblasts	Cancer cells	14	PSEN1_NOTCH4	Non-response	C	0.215638924122237	69.0022805539409	0.649096341849181	2154.66568399187	77.8352396902254	TRUE	CombinationRibo	0.000165980262945134	-1.73448214600296	0.683620566332273
1203	001-108	Fibroblasts	Cancer cells	14	PSPN_GFRA1	Non-response	C	5.83506483707742	200.165785443829	25.7102185887921	2.56866979943774	0.0855114905525044	TRUE	CombinationRibo	0.0297219959721419	-0.480263245351897	1.73786085575629
1204	001-108	Fibroblasts	Cancer cells	14	PSPN_RET	Non-response	C	0.401697183058481	10.0247103337277	2.25333522133396	0.413633236388655	0.0561724148182123	TRUE	CombinationRibo	0.00609389694853627	-0.795633790350256	0.695038269311074
1205	001-108	Fibroblasts	Cancer cells	14	PTDSS1_SCARB1	Non-response	C	7.6575647392259	1217.35075520844	15.3715148648386	533.344299629507	14.9448972425943	TRUE	CombinationRibo	0.0148834483881345	-0.815899062591187	1.7598724549059
1206	001-108	Fibroblasts	Cancer cells	14	PTMA_VIPR1	Non-response	C	9.19100970668769	6740.21961164533	30.2152721931168	2463.37140540852	94.5298444052381	TRUE	CombinationRibo	0.0150066315061979	-0.704635550889359	1.80615029357594
1207	001-108	Fibroblasts	Cancer cells	14	PTN_ALK	Non-response	C	0.0128407516373678	0.128407516373678	0.0113636363636364	2.40342555437414	0.326391124668093	TRUE	CombinationRibo	6.43111973605083e-05	-1.20354947793684	0.241816506112341
1208	001-108	Fibroblasts	Cancer cells	14	PTN_PLXNB2	Non-response	C	40.1421267248279	3569.36932294146	31.5877264656294	121.511030061736	4.47310741606021	TRUE	CombinationRibo	0.0848598669107802	0.129827719680742	2.59859128573723
1209	001-108	Fibroblasts	Cancer cells	14	PTN_PTPRS	Non-response	C	40.7734552321493	5780.76781588403	42.6315538331059	121.511030061736	4.47310741606021	TRUE	CombinationRibo	0.0499650882112058	-0.00777072123576093	2.45254342843497
1210	001-108	Fibroblasts	Cancer cells	14	PTN_SDC1	Non-response	C	8.3131830787405	1690.66772809576	18.7023059634477	121.511030061736	4.47310741606021	TRUE	CombinationRibo	0.0151800417436705	-0.263832282701965	1.92931159342246
1211	001-108	Fibroblasts	Cancer cells	14	PTN_SDC3	Non-response	C	1.05075096161494	104.270110688934	1.53792609514777	121.511030061736	4.47310741606021	TRUE	CombinationRibo	0.00290085645491189	-1.09063980041273	1.0170660309988
1212	001-108	Fibroblasts	Cancer cells	14	PYY_NPY1R	Non-response	C	0.715020935789253	19.3565039649733	3.06937715062771	3.57651190295069	0.40853865348713	TRUE	CombinationRibo	0.000504966243379787	-1.15308630166746	0.910424403949785
1213	001-108	Fibroblasts	Cancer cells	14	RARRES2_CCRL2	Non-response	C	0.0132578530794577	0.331446326986443	0.0142857142857143	0.714285714285714	0.0771604938271605	TRUE	CombinationRibo	3.58454079724954e-05	-0.99768993760884	0.323441187093473
1214	001-108	Fibroblasts	Cancer cells	14	RARRES2_CMKLR1	Non-response	C	6.50080443365576	876.713462557537	9.44683725296534	549.047078522751	14.5027207246187	TRUE	CombinationRibo	0.0135469447995408	-0.452406396553847	1.76966421004833
1215	001-108	Fibroblasts	Cancer cells	14	RARRES2_GPR1	Non-response	C	0.439266197367972	110.107266882833	1.18643715995484	549.047078522751	14.5027207246187	TRUE	CombinationRibo	0.00229779127937577	-1.0366611838778	0.783316245571375
1216	001-108	Fibroblasts	Cancer cells	14	RELN_ITGA3	Non-response	C	4.35804441153033	259.357329676528	22.8669838383454	0.0285714285714286	0.00308641975308642	TRUE	CombinationRibo	0.0211115746866439	-0.685163037900164	1.5690176776795
1217	001-108	Fibroblasts	Cancer cells	14	RELN_ITGB1	Non-response	C	15.1494372260356	477.238964419027	42.0771439157296	0.0285714285714286	0.00308641975308642	TRUE	CombinationRibo	0.042400056472334	-0.272800953717336	2.09751947637764
1218	001-108	Fibroblasts	Cancer cells	14	RELN_LRP8	Non-response	C	0.926591563207488	9.23655615108282	2.71455833402004	0.0285714285714286	0.00308641975308642	TRUE	CombinationRibo	0.00723035150655785	-0.861736166131828	0.973176341638774
1219	001-108	Fibroblasts	Cancer cells	14	RELN_VLDLR	Non-response	C	0.792313643745002	10.6102639569527	2.33871098540786	0.0285714285714286	0.00308641975308642	TRUE	CombinationRibo	0.00585124623167624	-0.786367408437901	0.923734867976387
1220	001-108	Fibroblasts	Cancer cells	14	REN_ATP6AP2	Non-response	C	1.08985064911022	9.19806869311399	6.83226235277402	3.20363350724702	0.104040470724157	TRUE	CombinationRibo	0.00796801922435444	-0.663413295526172	1.03630067112228
1221	001-108	Fibroblasts	Cancer cells	14	RGMA_NEO1	Non-response	C	21.2842978309985	4446.96533113122	38.9174665552042	616.910404371095	26.8249707983638	TRUE	CombinationRibo	0.0398282181682366	-0.0443560207546393	2.37752900564347
1222	001-108	Fibroblasts	Cancer cells	14	RGMB_NEO1	Non-response	C	19.9052988042159	4798.67154023812	38.9174665552042	367.144751436491	10.0980249275818	TRUE	CombinationRibo	0.0461417927973692	0.0619394487756756	2.53041703562812
1223	001-108	Fibroblasts	Cancer cells	14	RSPO1_LGR4	Non-response	C	10.4308278193455	501.124203303178	33.2049810659096	7.46518238933612	0.0921627455473596	TRUE	CombinationRibo	0.0455879287323792	-0.344436158354377	1.95787336801481
1224	001-108	Fibroblasts	Cancer cells	14	RSPO1_LGR5	Non-response	C	0.96446997373273	4.82234986866365	2.55626904510605	7.46518238933612	0.0921627455473596	TRUE	CombinationRibo	0.0114148848115584	-0.570242628278457	0.99014057472909
1225	001-108	Fibroblasts	Cancer cells	14	RSPO1_LGR6	Non-response	C	3.38477165544037	91.9769991707474	12.1889722980159	7.46518238933612	0.0921627455473596	TRUE	CombinationRibo	0.0252276503134351	-0.393268939679589	1.47498225094488
1226	001-108	Fibroblasts	Cancer cells	14	RSPO1_LRP6	Non-response	C	9.33780714547888	726.301322167303	32.0836251661678	7.46518238933612	0.0921627455473596	TRUE	CombinationRibo	0.0305066302459524	-0.416548351514317	1.89290428118744
1227	001-108	Fibroblasts	Cancer cells	14	RSPO3_FZD8	Non-response	C	7.91863663085551	55.4304564159886	16.5766004707755	0	0	TRUE	CombinationRibo	0.0467707269741929	0.576930505808932	1.86605941953185
1228	001-108	Fibroblasts	Cancer cells	14	RSPO3_LGR4	Non-response	C	13.2066166105275	888.272482171505	33.2049810659096	42.4817044247865	0.468489055749328	TRUE	CombinationRibo	0.0676683619072911	-0.202826510528183	2.14694674823049
1229	001-108	Fibroblasts	Cancer cells	14	RSPO3_LGR5	Non-response	C	1.22112888795177	8.5479022156624	2.55626904510605	35.3226135156956	0.43608164834192	TRUE	CombinationRibo	0.0195486887465487	-0.540017056418391	1.05847187300401
1230	001-108	Fibroblasts	Cancer cells	14	RSPO3_LGR6	Non-response	C	4.28550661000045	163.034706401235	12.1889722980159	35.4817044247865	0.457686586613525	TRUE	CombinationRibo	0.0361384319429478	-0.243475261025012	1.63664332975233
1231	001-108	Fibroblasts	Cancer cells	14	RSPO3_SDC4	Non-response	C	8.18912578172844	550.543871528818	16.4641361266778	42.4817044247865	0.468489055749328	TRUE	CombinationRibo	0.0641066074427842	-0.104049669195801	2.10214813038258
1232	001-108	Fibroblasts	Cancer cells	14	RSPO4_LGR4	Non-response	C	14.2558714764784	1095.82286043196	33.2049810659096	69.2506281206978	2.12977278708494	TRUE	CombinationRibo	0.0555893564155024	-0.145863601725282	2.26175128362627
1233	001-108	Fibroblasts	Cancer cells	14	RSPO4_LGR5	Non-response	C	1.31814657729812	10.545172618385	2.55626904510605	42.018360605055	0.518745192655	TRUE	CombinationRibo	0.0223094163292048	-0.523998970015629	1.08522798943559
1234	001-108	Fibroblasts	Cancer cells	14	RSPO4_LGR6	Non-response	C	4.62598659788948	201.128777378686	12.1889722980159	51.9109658106213	1.8621854057566	TRUE	CombinationRibo	0.04606614849869	-0.16855811960592	1.73404311614489
1235	001-108	Fibroblasts	Cancer cells	14	RTN4_CNTNAP1	Non-response	C	3.1318162974141	834.209806996704	3.86576932327575	4072.20282828698	216.45189938439	TRUE	CombinationRibo	0.000531992716341108	-0.749436806724427	1.41423394348771
1236	001-108	Fibroblasts	Cancer cells	14	RTN4_RTN4R	Non-response	C	0.0239611364926872	1.84499195075737	0.0128246753246753	1328.13044064345	174.10510327878	TRUE	CombinationRibo	9.72901119001986e-05	-1.15036746459304	0.32425278501981
1237	001-108	Fibroblasts	Cancer cells	14	RTN4_TNFRSF19	Non-response	C	38.618581243136	24869.1344143816	31.4303982182912	22092.0150755472	366.539924409308	TRUE	CombinationRibo	0.018907289882277	0.0421901814428855	2.5276820552275
1238	001-108	Fibroblasts	Cancer cells	14	SELPLG_SELL	Non-response	C	0.0802031624016301	0.930025839737354	0.571921250198166	3.82165749397697	0.0499867928549346	TRUE	CombinationRibo	0.000577176868917728	-1.15639933162507	0.464531443349226
1239	001-108	Fibroblasts	Cancer cells	14	SELPLG_SELP	Non-response	C	1.3139360575546	2.50458945542615	2.31030344218983	3.7989302212497	0.0469003731018481	TRUE	CombinationRibo	0.0156370587330933	-0.598679161479255	1.08240207655245
1240	001-108	Fibroblasts	Cancer cells	14	SEMA3A_NRP1	Non-response	C	72.9965634571561	14986.1507235491	92.0233551421016	4219.93011544938	197.495299759776	TRUE	CombinationRibo	0.100260229783926	-0.115666729260537	2.46646380451476
1241	001-108	Fibroblasts	Cancer cells	14	SEMA3A_NRP2	Non-response	C	40.6767106089732	6417.35379054521	34.4803767895108	4238.93011544938	197.52462074743	TRUE	CombinationRibo	0.101741362990193	0.035895285577621	2.52326213649958
1242	001-108	Fibroblasts	Cancer cells	14	SEMA3A_PLXNA1	Non-response	C	6.19778394814773	1021.97687542503	7.32142850671337	4219.93011544938	197.495299759776	TRUE	CombinationRibo	0.0236107300299152	-0.487260724701807	1.7838175476806
1243	001-108	Fibroblasts	Cancer cells	14	SEMA3A_PLXNA2	Non-response	C	35.3582149529891	9257.49968741383	39.7923614959291	4238.93011544938	197.52462074743	TRUE	CombinationRibo	0.0816882808297684	-0.00168967009776829	2.48592305292132
1244	001-108	Fibroblasts	Cancer cells	14	SEMA3A_PLXNA4	Non-response	C	51.8845606226016	8377.69947671175	51.4437648760459	4238.93011544938	197.52462074743	TRUE	CombinationRibo	0.0675509958510506	0.270686146658463	2.71583956848603
1245	001-108	Fibroblasts	Cancer cells	14	SEMA3B_NRP1	Non-response	C	22.2105697752372	719.971051866459	92.0233551421016	23.887737044154	0.643561147269322	TRUE	CombinationRibo	0.0262736960005897	-0.786060491350395	1.95146997631879
1246	001-108	Fibroblasts	Cancer cells	14	SEMA3B_NRP2	Non-response	C	12.3766500287098	308.305250895264	34.4803767895108	23.887737044154	0.643561147269322	TRUE	CombinationRibo	0.026774104935999	-0.592685296295551	1.91667011633488
1247	001-108	Fibroblasts	Cancer cells	14	SEMA3C_NRP1	Non-response	C	437.076747870053	174740.47321477	92.0233551421016	116843.485114708	3713.62920290701	TRUE	CombinationRibo	0.175712332804366	0.372676586863982	2.89520518808352
1248	001-108	Fibroblasts	Cancer cells	14	SEMA3C_NRP2	Non-response	C	243.557279206113	74827.1826990472	34.4803767895108	117990.485114708	3715.39926463541	TRUE	CombinationRibo	0.171983527956298	0.511897986463403	3.03891854470755
1249	001-108	Fibroblasts	Cancer cells	14	SEMA3C_PLXND1	Non-response	C	95.404367269662	33932.7083972571	15.6361970185591	117879.485114708	3715.22796833911	TRUE	CombinationRibo	0.0193446871869254	-0.184542003678965	2.460312092735
1250	001-108	Fibroblasts	Cancer cells	14	SEMA3E_PLXND1	Non-response	C	9.5810718602714	1105.20766656363	15.6361970185591	2093.26430037476	67.9303827643654	TRUE	CombinationRibo	0.0099067228527813	-0.791266965308373	1.82022019245054
1251	001-108	Fibroblasts	Cancer cells	14	SEMA3F_NRP1	Non-response	C	45.5767738209543	4432.20837474465	92.0233551421016	1095.53889134035	43.3950314071179	TRUE	CombinationRibo	0.0455639255480524	-0.490375494592033	2.2175627539314
1252	001-108	Fibroblasts	Cancer cells	14	SEMA3F_NRP2	Non-response	C	25.3972673699044	1897.95563509572	34.4803767895108	1122.53889134035	43.4366980737845	TRUE	CombinationRibo	0.0443277585825132	-0.302784713587452	2.2275381228145
1253	001-108	Fibroblasts	Cancer cells	14	SEMA3F_PLXNA3	Non-response	C	13.2024273429332	1559.94209577734	20.6106517934337	1118.03889134035	43.4644758515623	TRUE	CombinationRibo	0.0191810301036878	-0.501298250109324	2.00224553372564
1254	001-108	Fibroblasts	Cancer cells	14	SEMA4A_PLXND1	Non-response	C	11.3502384110391	1091.07229790764	15.6361970185591	866.529619143928	37.4912371945537	TRUE	CombinationRibo	0.0112827376380466	-0.801899608711039	1.82104079561323
1255	001-108	Fibroblasts	Cancer cells	14	SEMA4D_ERBB2	Non-response	C	6.52433526984608	1746.19210340625	15.1523267944634	3463.65569748517	116.920880784848	TRUE	CombinationRibo	0.0129959325096071	-1.29813881678426	1.58245719518664
1256	001-108	Fibroblasts	Cancer cells	14	SEMA4D_MET	Non-response	C	0.753472282141698	143.876512889592	4.99386965981196	809.61507103654	23.7754536021375	TRUE	CombinationRibo	0.00179891758416329	-1.53816195996733	0.927708421103684
1257	001-108	Fibroblasts	Cancer cells	14	SEMA4D_PLXNB1	Non-response	C	6.98017912193314	2711.34405886655	23.5272918437971	3463.65569748517	116.920880784848	TRUE	CombinationRibo	0.0132217630682035	-1.34147656619748	1.55900601368396
1258	001-108	Fibroblasts	Cancer cells	14	SEMA4D_PLXNB2	Non-response	C	20.0682629858689	3033.54061651405	31.5877264656294	3443.25569748517	116.868411649045	TRUE	CombinationRibo	0.0425277639097449	-0.834900799797702	1.96445996453638
1259	001-108	Fibroblasts	Cancer cells	14	SEMA4F_NRP2	Non-response	C	14.8504762006283	369.928840221567	34.4803767895108	24.4685427540265	0.361935901809684	TRUE	CombinationRibo	0.0824131375709677	0.00336329975045425	2.35425398945203
1260	001-108	Fibroblasts	Cancer cells	14	SEMA5A_MET	Non-response	C	2.57712801077941	926.317078003568	4.99386965981196	4830.83595060094	105.501910331398	TRUE	CombinationRibo	0.00460388536698138	-1.2880931188183	1.26664584331687
1261	001-108	Fibroblasts	Cancer cells	14	SEMA5A_PLXNB3	Non-response	C	0.0219567755671041	0.702616818147331	0.0113636363636364	331.53669042462	45.0235011687755	TRUE	CombinationRibo	6.20066518548532e-05	-0.919190935038262	0.337487928363972
1262	001-108	Fibroblasts	Cancer cells	14	SEMA6A_PLXNA2	Non-response	C	13.2872144731766	1647.88244804332	39.7923614959291	1418.072102087	53.6510285132471	TRUE	CombinationRibo	0.0407311772988986	-0.56488109236177	1.96823760450083
1263	001-108	Fibroblasts	Cancer cells	14	SEMA6A_PLXNA4	Non-response	C	19.497626951916	1491.27349595533	51.4437648760459	1418.072102087	53.6510285132471	TRUE	CombinationRibo	0.03224561474186	-0.176843460448292	2.17382429348005
1264	001-108	Fibroblasts	Cancer cells	14	SEMA6D_KDR	Non-response	C	1.38624049918993	16.6348859902792	1.28682904733473	0	0	TRUE	CombinationRibo	0.00238200070251005	-0.940363119833481	1.10922161201832
1265	001-108	Fibroblasts	Cancer cells	14	SEMA6D_PLXNA1	Non-response	C	5.45272717092951	567.866238708601	7.32142850671337	57.1303529670072	4.62767063397791	TRUE	CombinationRibo	0.0113499572897374	-0.626740789363298	1.68478470918285
1266	001-108	Fibroblasts	Cancer cells	14	SEMA7A_ITGA1	Non-response	C	15.6020908812988	202.951792965104	21.9187936402312	0	0	TRUE	CombinationRibo	0.0929681190498768	-0.141506734931292	2.19623801879259
1267	001-108	Fibroblasts	Cancer cells	14	SEMA7A_ITGB1	Non-response	C	41.2251124017845	649.338640674839	42.0771439157296	0	0	TRUE	CombinationRibo	0.34870759676807	0.530930245601159	3.04920913711597
1268	001-108	Fibroblasts	Cancer cells	14	SEMA7A_PLXNC1	Non-response	C	10.5003874771642	46.2078110712077	7.48566539353565	0	0	TRUE	CombinationRibo	0.0666947622962797	-0.273931709842384	2.03927240153105
1269	001-108	Fibroblasts	Cancer cells	14	SERPINE1_LRP1	Non-response	C	93.596820396311	12992.3383964638	86.8842542660863	154.347337009583	2.39342541439999	TRUE	CombinationRibo	0.0369076651207435	-0.133034347849659	2.4114273706732
1270	001-108	Fibroblasts	Cancer cells	14	SERPINE1_LRP2	Non-response	C	48.2007311424613	7569.29955618869	33.7456803226466	154.347337009583	2.39342541439999	TRUE	CombinationRibo	0.0327651492234926	-0.106768355277056	2.3372308136807
1271	001-108	Fibroblasts	Cancer cells	14	SERPINE2_LRP1	Non-response	C	54.9178695914354	6534.2104820926	86.8842542660863	74.1954437255185	1.85576885337364	TRUE	CombinationRibo	0.169820348794465	0.322413693444169	2.82162267556773
1272	001-108	Fibroblasts	Cancer cells	14	SERPING1_LRP1	Non-response	C	72.8659464986311	13004.5493827716	86.8842542660863	1292.22827254567	53.1775147057148	TRUE	CombinationRibo	0.164473742459368	0.219257208637017	2.7417945372426
1273	001-108	Fibroblasts	Cancer cells	14	SERPING1_SELP	Non-response	C	2.51958168098964	86.4496549372818	2.31030344218983	362.340678174279	5.01979455048439	TRUE	CombinationRibo	0.0136423523667849	-0.583004955993458	1.30006419878807
1274	001-108	Fibroblasts	Cancer cells	14	SHANK1_SSTR2	Non-response	C	0.46141569039991	27.2723457039739	1.75211535659225	0.125	0.0169753086419753	TRUE	CombinationRibo	0.00907951686859311	-0.848596477454028	0.757400131370584
1275	001-108	Fibroblasts	Cancer cells	14	SLIT1_GPC1	Non-response	C	4.23447245750975	173.081646142628	6.20143788215927	0.38933896473212	0.0528731927413991	TRUE	CombinationRibo	0.0323937356054361	-0.53906688922077	1.6156161578442
1276	001-108	Fibroblasts	Cancer cells	14	SLIT1_ROBO1	Non-response	C	38.9597149854335	1386.72197482562	70.9794677694624	0.38933896473212	0.0528731927413991	TRUE	CombinationRibo	0.179576922851958	0.322341977137921	2.77865943341678
1277	001-108	Fibroblasts	Cancer cells	14	SLIT1_SDC1	Non-response	C	6.84434024811813	417.583917062733	18.7023059634477	0.38933896473212	0.0528731927413991	TRUE	CombinationRibo	0.0433135525905103	-0.072177527229891	1.98547242409119
1278	001-108	Fibroblasts	Cancer cells	14	SLIT2_GPC1	Non-response	C	15.9236567659669	7376.53104866143	6.20143788215927	5876.40202921829	234.846862668965	TRUE	CombinationRibo	0.0341651809024633	-0.606798439324263	1.9724464198654
1279	001-108	Fibroblasts	Cancer cells	14	SLIT2_ROBO1	Non-response	C	146.507300579486	59100.4183929063	70.9794677694624	7851.53854600695	240.942963029424	TRUE	CombinationRibo	0.16349838744821	0.293413445366245	2.83251445255966
1280	001-108	Fibroblasts	Cancer cells	14	SLIT2_ROBO2	Non-response	C	676.741372704879	275587.960387617	193.071965460525	11412.0507919684	268.337347643324	TRUE	CombinationRibo	0.275016873719788	1.03837313766995	3.81724538806124
1281	001-108	Fibroblasts	Cancer cells	14	SLIT2_ROBO4	Non-response	C	0.53841265509251	339.647005235332	0.951802317798396	1319.71752270644	60.0590176079374	TRUE	CombinationRibo	0.00067893261629201	-1.34958993898704	0.844313064601876
1282	001-108	Fibroblasts	Cancer cells	14	SLIT2_SDC1	Non-response	C	25.7380171896595	17796.9230030119	18.7023059634477	7834.53854600695	240.942963029424	TRUE	CombinationRibo	0.0446698837547973	-0.061760161756708	2.37397065742483
1283	001-108	Fibroblasts	Cancer cells	14	SLIT3_ROBO2	Non-response	C	1169.16768489131	574141.917675856	193.071965460525	13707.0972827073	437.003826190693	TRUE	CombinationRibo	0.294909859499094	0.990155837583403	3.69010283338253
1284	001-108	Fibroblasts	Cancer cells	14	SORBS1_INSR	Non-response	C	276.3022060374	189055.463048088	313.19205368177	16612.4463092824	415.419316650812	TRUE	CombinationRibo	0.0486646576167547	-0.267454175801235	2.4504189114572
1285	001-108	Fibroblasts	Cancer cells	14	SPP1_CD44	Non-response	C	12.2119684708579	132.931144066905	59.169924138278	2.54352215703147	0.100248105672774	TRUE	CombinationRibo	0.00344366241241018	-1.14720855727566	1.64213734684412
1286	001-108	Fibroblasts	Cancer cells	14	SPP1_ITGA5	Non-response	C	2.90979699960412	16.7217308600694	16.3748820298776	2.54352215703147	0.100248105672774	TRUE	CombinationRibo	0.00195572230907553	-1.08353332381897	1.30893190048327
1287	001-108	Fibroblasts	Cancer cells	14	SPP1_ITGA9	Non-response	C	0.396700110818909	5.98000504806235	4.18283242239531	2.54352215703147	0.100248105672774	TRUE	CombinationRibo	0.000241849745919896	-1.73463122810881	0.795191989450182
1288	001-108	Fibroblasts	Cancer cells	14	SPP1_ITGAV	Non-response	C	10.0700957476284	221.543674799483	98.6128760360558	2.54352215703147	0.100248105672774	TRUE	CombinationRibo	0.00354795686443526	-1.00785031279548	1.65342636466737
1289	001-108	Fibroblasts	Cancer cells	14	SPP1_ITGB1	Non-response	C	5.455943938828	85.9368238055635	42.0771439157296	2.54352215703147	0.100248105672774	TRUE	CombinationRibo	0.00191033574589245	-1.1864109848822	1.47115260257132
1290	001-108	Fibroblasts	Cancer cells	14	TF_TFR2	Non-response	C	0.00397338120972223	0.086728075314028	0.0556818181818182	0.9181755636864	0.12469050864877	TRUE	CombinationRibo	3.00784835301955e-05	-1.02900400669862	0.136075869557199
1291	001-108	Fibroblasts	Cancer cells	14	TF_TFRC	Non-response	C	2.05015011024578	67.4174016961976	8.65676654288923	25.8909432861721	2.3964401083	TRUE	CombinationRibo	0.00920730765721958	-0.826920937266197	1.27152666611814
1292	001-108	Fibroblasts	Cancer cells	14	TFPI_LRP1	Non-response	C	90.889354919836	18924.765565028	86.8842542660863	434.190895426198	7.92971230614979	TRUE	CombinationRibo	0.180077790166879	0.197722923758117	2.72996078803425
1293	001-108	Fibroblasts	Cancer cells	14	TFPI_VLDLR	Non-response	C	1.81141365674649	254.704131934268	2.33871098540786	413.190895426198	7.89730489874238	TRUE	CombinationRibo	0.0126019768637383	-0.806842992485552	1.21584372366376
1294	001-108	Fibroblasts	Cancer cells	14	TG_ASGR1	Non-response	C	0.207505525358088	4.73808464508995	0.171590127278982	142.298999397776	2.54755443216948	TRUE	CombinationRibo	0.00125392148707511	-1.04001249937914	0.567372760140826
1295	001-108	Fibroblasts	Cancer cells	14	TG_LRP2	Non-response	C	35.6022864597668	5590.8772483706	33.7456803226466	362.054848532252	6.87952703516063	TRUE	CombinationRibo	0.157500446154193	0.492477049220435	2.96992110851273
1296	001-108	Fibroblasts	Cancer cells	14	TGFA_EGFR	Non-response	C	3.71597797513927	159.903481146185	15.8608438140168	60.0861216844901	1.30814787152834	TRUE	CombinationRibo	0.00946027273214928	-1.08160059178316	1.41184145586178
1297	001-108	Fibroblasts	Cancer cells	14	TGFA_ERBB2	Non-response	C	3.32672829302291	261.87507481337	15.1523267944634	62.5861216844901	1.31586392091105	TRUE	CombinationRibo	0.014985060708714	-1.11157511430618	1.43552185111608
1298	001-108	Fibroblasts	Cancer cells	14	TGFA_ERBB4	Non-response	C	261.972626967705	17112.899136062	914.000952418648	62.5861216844901	1.31586392091105	TRUE	CombinationRibo	0.175252149963844	0.0499942691127121	2.64814588437631
1299	001-108	Fibroblasts	Cancer cells	14	TGFB1_ACVRL1	Non-response	C	28.8043572321871	26905.5316502728	151.270730474005	5938.17783004525	269.884483260112	TRUE	CombinationRibo	0.0862068900090833	0.325774303157559	2.65873149310064
1300	001-108	Fibroblasts	Cancer cells	14	TGFB1_ENG	Non-response	C	25.6051226332954	3457.34915237612	15.550578626929	6642.55330849721	280.421141878198	TRUE	CombinationRibo	0.0378353583408644	-0.422810041113632	2.12338246251712
1301	001-108	Fibroblasts	Cancer cells	14	TGFB1_ITGAV	Non-response	C	91.3515658538326	48233.9682286607	98.6128760360558	8333.4809650609	290.91577776015	TRUE	CombinationRibo	0.0637771406921228	-0.0366885421407086	2.56987582420908
1302	001-108	Fibroblasts	Cancer cells	14	TGFB1_ITGB6	Non-response	C	24.4367209044928	5425.32624517878	15.2513816644776	1787.45192648788	40.6893983587767	TRUE	CombinationRibo	0.0410875650708088	-0.451754773311891	2.14312612787794
1303	001-108	Fibroblasts	Cancer cells	14	TGFB1_ITGB8	Non-response	C	15.9885060896935	7212.31107401552	23.1712641050583	6903.26695321009	286.53857401987	TRUE	CombinationRibo	0.0233638605443248	-0.613608009370511	1.96575879595191
1304	001-108	Fibroblasts	Cancer cells	14	TGFB1_SDC2	Non-response	C	28.7770309054388	38793.0219031317	109.052830415289	6903.26695321009	286.53857401987	TRUE	CombinationRibo	0.044368518543457	-0.351467871907563	2.2130050265505
1305	001-108	Fibroblasts	Cancer cells	14	TGFB1_TGFBR1	Non-response	C	1.00974187543431	369.940586488363	1.18852209017788	6246.89147475813	276.075989475858	TRUE	CombinationRibo	0.00180507731844549	-2.18986303968328	1.00228155914292
1306	001-108	Fibroblasts	Cancer cells	14	TGFB1_TGFBR2	Non-response	C	17.4791301399545	4097.03876899321	15.3564963374272	8075.04186061828	290.155163240265	TRUE	CombinationRibo	0.0130276362312512	-1.21770209307899	1.74682043983898
1307	001-108	Fibroblasts	Cancer cells	14	TGFB1_TGFBR3	Non-response	C	25.98641972602	4853.63673146573	15.5934619875164	6927.26695321009	286.575611056907	TRUE	CombinationRibo	0.0201683986428191	-0.782916758878756	1.93660820502544
1308	001-108	Fibroblasts	Cancer cells	14	TGFB2_ENG	Non-response	C	18.1968978818825	921.393206676049	15.550578626929	286.597957164021	6.48566149088915	TRUE	CombinationRibo	0.0373736337776976	-0.339879108922884	2.15698136953991
1309	001-108	Fibroblasts	Cancer cells	14	TGFB2_TGFBR1	Non-response	C	0.7175974142942	98.5901996707127	1.18852209017788	384.063097673433	15.5149624809957	TRUE	CombinationRibo	0.00237863982793203	-2.13498332961012	0.915152707904207
1310	001-108	Fibroblasts	Cancer cells	14	TGFB2_TGFBR2	Non-response	C	12.4219653534208	1091.87227637808	15.3564963374272	376.570217772269	15.7326649516567	TRUE	CombinationRibo	0.00889038326382246	-1.19529577854408	1.72427377363074
1311	001-108	Fibroblasts	Cancer cells	14	TGFB2_TGFBR3	Non-response	C	18.46787585603	1293.50774681589	15.5934619875163	372.070217772269	15.7187760627678	TRUE	CombinationRibo	0.0117325628273042	-0.73021767281361	1.93883959137163
1312	001-108	Fibroblasts	Cancer cells	14	TGFB3_ACVRL1	Non-response	C	30.0190891311662	23366.8221969678	151.270730474005	662.231547541287	40.2815836876575	TRUE	CombinationRibo	0.233055756463112	0.822448815409033	3.22222457944456
1313	001-108	Fibroblasts	Cancer cells	14	TGFB3_ENG	Non-response	C	26.6849370165576	3002.62652180639	15.550578626929	753.622518113394	41.6919381717949	TRUE	CombinationRibo	0.0627719114154085	0.0554461452911659	2.5034403150943
1314	001-108	Fibroblasts	Cancer cells	14	TGFB3_TGFBR1	Non-response	C	1.05232451860659	321.284709043389	1.18852209017788	928.121607253002	48.502913309167	TRUE	CombinationRibo	0.00321073526805793	-1.79520242029699	1.01463803116654
1315	001-108	Fibroblasts	Cancer cells	14	TGFB3_TGFBR2	Non-response	C	18.2162567064756	3558.18192680752	15.3564963374272	824.146657456258	49.3102865575981	TRUE	CombinationRibo	0.0278268451392022	-0.758247283066117	1.93936351238979
1316	001-108	Fibroblasts	Cancer cells	14	TGFB3_TGFBR3	Non-response	C	27.0823140980765	4215.26948387515	15.5934619875163	1019.51257782511	49.9132677933045	TRUE	CombinationRibo	0.047895799099229	-0.333849256514999	2.2041276422917
1317	001-108	Fibroblasts	Cancer cells	14	TGM2_ITGB1	Non-response	C	34.3733566440671	541.416320740555	42.0771439157296	7.42845245911642	0.679583247140725	TRUE	CombinationRibo	0.115620156346736	0.25717889027482	2.75091496553809
1318	001-108	Fibroblasts	Cancer cells	14	TGM2_SDC4	Non-response	C	22.0580789719598	211.847838905845	16.4641361266778	7.42845245911642	0.679583247140725	TRUE	CombinationRibo	0.161926534368171	0.453259567539285	2.93572956109319
1319	001-108	Fibroblasts	Cancer cells	14	THBS1_CD36	Non-response	C	312.985883238583	118377.267641302	151.601358259371	16589.4509038644	329.70889767859	TRUE	CombinationRibo	0.243819144825168	0.77786946243645	3.42607462516805
1320	001-108	Fibroblasts	Cancer cells	14	THBS1_CD47	Non-response	C	67.94276438808	16612.6055088437	23.2092493267833	13247.9805547242	303.925947453743	TRUE	CombinationRibo	0.140805688475038	0.306772029566771	2.84229556280774
1321	001-108	Fibroblasts	Cancer cells	14	THBS1_ITGA2B	Non-response	C	2.86553488238167	91.6971162362134	1.4091969831911	3328.66219991155	41.0945950606364	TRUE	CombinationRibo	0.0101895182086626	-0.528862555112425	1.4171871919871
1322	001-108	Fibroblasts	Cancer cells	14	THBS1_ITGA3	Non-response	C	15.6266541659283	14879.6548673282	22.8669838383454	16109.4509038644	328.968156937849	TRUE	CombinationRibo	0.0437192087531522	-0.491236552847436	2.05920563333946
1323	001-108	Fibroblasts	Cancer cells	14	THBS1_ITGA4	Non-response	C	24.1860266716837	5831.93430867323	14.9374821718864	9282.71130141279	292.576350992905	TRUE	CombinationRibo	0.0320948710106358	-0.09088404577182	2.30365393464888
1324	001-108	Fibroblasts	Cancer cells	14	THBS1_ITGA6	Non-response	C	65.7508771338366	21077.5909307211	32.3919429221679	16493.4509038644	329.560749530442	TRUE	CombinationRibo	0.0844343788118629	0.23838210412181	2.75179997285668
1325	001-108	Fibroblasts	Cancer cells	14	THBS1_ITGB1	Non-response	C	54.3213868388664	27379.797164988	42.0771439157296	16493.4509038644	329.560749530442	TRUE	CombinationRibo	0.0824567905646854	-0.00190240075066116	2.55107527746655
1326	001-108	Fibroblasts	Cancer cells	14	THBS1_LRP1	Non-response	C	142.54988364262	45228.7971522212	86.8842542660863	12591.9805547242	302.049404243866	TRUE	CombinationRibo	0.221761833111359	0.488595310816836	3.03976249150837
1327	001-108	Fibroblasts	Cancer cells	14	THBS1_LRP5	Non-response	C	73.4051483180293	43144.2462407317	60.2762503139084	16029.4509038644	327.980502616862	TRUE	CombinationRibo	0.159347797069993	0.388530212825709	2.93420237691686
1328	001-108	Fibroblasts	Cancer cells	14	THBS1_SDC1	Non-response	C	14.9598838456313	9735.74337312031	18.7023059634477	12671.9805547242	303.037058564854	TRUE	CombinationRibo	0.026374572800755	-0.2093332126015	2.15098739762584
1329	001-108	Fibroblasts	Cancer cells	14	THBS1_TNFRSF11B	Non-response	C	50.8787860000671	12568.55007695	21.461432035416	12767.9805547242	303.185206713002	TRUE	CombinationRibo	0.186009069280188	0.997865608771861	3.54149289770335
1330	001-108	Fibroblasts	Cancer cells	14	THBS2_CD47	Non-response	C	119.744370298866	35683.2392953502	23.2092493267833	8576.79439097703	214.54637184323	TRUE	CombinationRibo	0.28812297132072	0.721850557162881	3.31763557719942
1331	001-108	Fibroblasts	Cancer cells	14	THBS2_ITGA4	Non-response	C	42.6261804316642	12526.7711546131	14.9374821718864	8117.83084625777	213.250188063232	TRUE	CombinationRibo	0.0724826950410539	0.281454042417913	2.71287294197012
1332	001-108	Fibroblasts	Cancer cells	14	THBS2_ITGA6	Non-response	C	115.881322314443	45273.8566837113	32.3919429221679	6291.69662171945	207.493600950459	TRUE	CombinationRibo	0.156449529554848	0.6216614608515	3.21308160656321
1333	001-108	Fibroblasts	Cancer cells	14	THBS2_ITGB1	Non-response	C	95.7376450511683	58810.7538926578	42.0771439157296	8576.79439097703	214.54637184323	TRUE	CombinationRibo	0.202733043746534	0.4339793103278	2.9692660487504
1334	001-108	Fibroblasts	Cancer cells	14	THBS2_NOTCH3	Non-response	C	72.1221290292697	40555.5809270344	36.270216378443	8498.79439097703	214.426001472859	TRUE	CombinationRibo	0.102809152212989	0.402465538035642	2.92574447823898
1335	001-108	Fibroblasts	Cancer cells	14	TNF_TNFRSF1A	Non-response	C	1.30938829952162	18.1232744807804	8.02841123896644	4.14175046799749	0.0721229729909826	TRUE	CombinationRibo	0.00847921141809624	-1.17144038395053	1.08970551496214
1336	001-108	Fibroblasts	Cancer cells	14	TNF_TNFRSF1B	Non-response	C	4.85770159733468	52.528661544236	26.5938505700795	4.14175046799749	0.0721229729909826	TRUE	CombinationRibo	0.0259103071223119	-0.671027354981694	1.56715669460756
1337	001-108	Fibroblasts	Cancer cells	14	TNF_TNFRSF21	Non-response	C	2.40439223249508	23.7217008812926	12.0096600590891	4.14175046799749	0.0721229729909826	TRUE	CombinationRibo	0.0237173914401025	-0.741320017291966	1.34026731367722
1338	001-108	Fibroblasts	Cancer cells	14	TNF_TRAF2	Non-response	C	5.75511912403318	50.143212494821	19.7447924976607	4.14175046799749	0.0721229729909826	TRUE	CombinationRibo	0.0236384289568573	-0.460780605973154	1.75415895426031
1339	001-108	Fibroblasts	Cancer cells	14	TNFSF10_TNFRSF10A	Non-response	C	16.3196225139396	5605.6575637064	15.1208724343277	7926.56829735591	329.399422535714	TRUE	CombinationRibo	0.0328856897708215	-0.405788709017227	2.07185045535892
1340	001-108	Fibroblasts	Cancer cells	14	TNFSF10_TNFRSF10B	Non-response	C	33.3140826912651	15698.46086887	35.2879243745847	8115.56829735591	329.69108920238	TRUE	CombinationRibo	0.0684071277354592	-0.158406213351853	2.38368429584688
1341	001-108	Fibroblasts	Cancer cells	14	TNFSF10_TNFRSF10D	Non-response	C	11.575592257223	1543.03515062536	10.4055757104002	4338.6266219927	126.582496090866	TRUE	CombinationRibo	0.0194183322389553	-0.45403732839409	1.92982648851404
1342	001-108	Fibroblasts	Cancer cells	14	TNFSF10_TNFRSF11B	Non-response	C	34.3549005742696	7160.62485189429	21.461432035416	7883.36829735591	329.232755869047	TRUE	CombinationRibo	0.142346739530942	0.664157091501868	3.0453738831591
1343	001-108	Fibroblasts	Cancer cells	14	TNFSF11_TNFRSF11A	Non-response	C	5.39320597055362	813.280121983309	95.2634099913506	0.375	0.00462962962962963	TRUE	CombinationRibo	0.0877007746706112	0.147096384782994	1.80474211230999
1344	001-108	Fibroblasts	Cancer cells	14	TNFSF11_TNFRSF11B	Non-response	C	7.91139403652413	183.21993790989	21.461432035416	0.375	0.00462962962962963	TRUE	CombinationRibo	0.193734298993175	0.649156981117271	1.99084194810627
1345	001-108	Fibroblasts	Cancer cells	14	TNFSF13B_TNFRSF13B	Non-response	C	0.638418008786324	15.6396238202431	1.35791191525445	3.79443812232125	0.506563907264085	TRUE	CombinationRibo	0.00292723544254555	-1.20391667616959	0.878334959721727
1346	001-108	Fibroblasts	Cancer cells	14	TNFSF14_LTBR	Non-response	C	8.56574616969043	487.032998036452	12.0351400217837	13.4910278446202	0.16840775116815	TRUE	CombinationRibo	0.0440979361735344	-0.299296414497414	1.96921470742785
1347	001-108	Fibroblasts	Cancer cells	14	TNFSF14_TNFRSF14	Non-response	C	1.67677658094942	149.853793686324	5.29008271097361	13.4910278446202	0.16840775116815	TRUE	CombinationRibo	0.00444998916458522	-1.2559663544172	1.15624137823008
1348	001-108	Fibroblasts	Cancer cells	14	TNFSF15_TNFRSF25	Non-response	C	0.356573060481748	13.323339165886	2.11707281312242	35.3984207273571	2.14402009535774	TRUE	CombinationRibo	0.00130636599500479	-1.25060646496995	0.690386713341752
1349	001-108	Fibroblasts	Cancer cells	14	TNFSF18_TNFRSF18	Non-response	C	0.000576137586891688	0.000576137586891688	0.0113636363636364	0	0	TRUE	CombinationRibo	9.53433524160138e-06	-0.990113418040289	0.0806566287452005
1350	001-108	Fibroblasts	Cancer cells	14	TNFSF4_TRAF2	Non-response	C	7.7120228016683	268.773305834167	19.7447924976607	8.36740173335489	0.905148615976889	TRUE	CombinationRibo	0.0957669126676604	0.0108305574108445	2.10085899785952
1351	001-108	Fibroblasts	Cancer cells	14	TNFSF8_TNFRSF8	Non-response	C	0.0451889091228729	0.0451889091228729	0.129779654910707	0.0227272727272727	0.00308641975308642	TRUE	CombinationRibo	0.000165494318192497	-1.30386289229344	0.374168017455539
1352	001-108	Fibroblasts	Cancer cells	14	TNFSF9_TRAF2	Non-response	C	18.5254540843658	161.408610438008	19.7447924976607	0	0	TRUE	CombinationRibo	0.220577679940609	0.561352072569172	2.46227353824588
1353	001-108	Fibroblasts	Cancer cells	14	UCN_CRHR2	Non-response	C	0.00560820538773563	0.00560820538773563	0.0142857142857143	0	0	TRUE	CombinationRibo	7.53181067789845e-05	-0.892554989206793	0.295015192203761
1354	001-108	Fibroblasts	Cancer cells	14	UCN2_CRHR2	Non-response	C	0.0057876479058838	0.0115752958117676	0.0142857142857143	0	0	TRUE	CombinationRibo	0.000119186147767007	-0.680020118032395	0.376381501987858
1355	001-108	Fibroblasts	Cancer cells	14	UCN2_IL10RB	Non-response	C	0.228204048251402	4.56671611056709	0.939339587808591	4.29700928154005	0.0530494973029636	TRUE	CombinationRibo	0.00324759150026482	-0.718061508186317	0.633949694923394
1356	001-108	Fibroblasts	Cancer cells	14	VCAM1_ITGA4	Non-response	C	14.8517933930412	895.296741068357	14.9374821718864	26.6772741353158	0.740344852424793	TRUE	CombinationRibo	0.0426526166706348	0.0171163600921395	2.2603870119961
1357	001-108	Fibroblasts	Cancer cells	14	VCAM1_ITGAD	Non-response	C	0.0141894543175276	0.113515634540221	0.0113636363636364	3.30906589110924	0.449379318545699	TRUE	CombinationRibo	0.000141379785964136	-1.23586297842951	0.256148081454487
1358	001-108	Fibroblasts	Cancer cells	14	VCAM1_ITGB1	Non-response	C	33.3568644865033	4203.24404828612	42.0771439157296	26.6772741353158	0.740344852424793	TRUE	CombinationRibo	0.156443168599232	0.171006632197058	2.64113674982444
1359	001-108	Fibroblasts	Cancer cells	14	VCAM1_ITGB2	Non-response	C	16.1605526678194	597.920067900913	14.963899584553	26.6772741353158	0.740344852424793	TRUE	CombinationRibo	0.0678050355632352	0.207265157133481	2.4321944888835
1360	001-108	Fibroblasts	Cancer cells	14	VCAM1_ITGB7	Non-response	C	0.546468568506861	36.1431341161688	1.20605246669863	26.6772741353158	0.740344852424793	TRUE	CombinationRibo	0.00477423878698303	-0.962615558500805	0.804350407426909
1361	001-108	Fibroblasts	Cancer cells	14	VEGFC_FLT4	Non-response	C	1.9748933111747	29.6233996676205	2.57365809466944	425.068352157087	5.24775743403812	TRUE	CombinationRibo	0.00909902754994963	-0.76354820756083	1.23770232821957
1362	001-108	Fibroblasts	Cancer cells	14	VEGFC_KDR	Non-response	C	0.987446655587353	14.8116998338103	1.28682904733473	425.068352157087	5.24775743403812	TRUE	CombinationRibo	0.00203279624018803	-1.01501392165397	0.995844832661128
1363	001-108	Fibroblasts	Cancer cells	14	VEGFC_NRP2	Non-response	C	25.4916661166531	3175.0168662773	34.4803767895108	1896.62777565268	69.0356374515503	TRUE	CombinationRibo	0.0980751066811051	-0.220665019970896	2.28525752563324
1364	001-108	Fibroblasts	Cancer cells	14	VEGFC_VIPR2	Non-response	C	1.10691205481006	134.822750913041	3.9044321732843	878.980979755045	23.536325201698	TRUE	CombinationRibo	0.00522747387615122	-1.15462081738446	1.03262504882637
1365	001-108	Fibroblasts	Cancer cells	14	VWF_ITGA2B	Non-response	C	1.29340439831719	7.76042638990312	1.4091969831911	162.537686652278	2.00663810681824	TRUE	CombinationRibo	0.0043096810973638	-0.863385929576139	1.08649695747802
1366	001-108	Fibroblasts	Cancer cells	14	VWF_TNFRSF11B	Non-response	C	22.9649431239277	1063.69002323611	21.461432035416	241.946194997432	5.56565733738895	TRUE	CombinationRibo	0.0480198143590498	0.539046640575612	2.73348949113482
1367	001-108	Fibroblasts	Cancer cells	14	WNT11_FZD7	Non-response	C	0.286882446846273	24.4774304963378	1.89240696682609	10.0271582103666	0.491838162400963	TRUE	CombinationRibo	0.00471423217418971	-0.739894167293436	0.680566423358795
1368	001-108	Fibroblasts	Cancer cells	14	WNT3_FZD1	Non-response	C	0.104225034465306	3.6074878824623	1.65391501956448	20.7823740290758	0.298218304678152	TRUE	CombinationRibo	0.000988748006562737	-0.79084158403834	0.473772590317659
1369	001-108	Fibroblasts	Cancer cells	14	WNT3_FZD7	Non-response	C	0.134382240489569	6.87946994530796	1.89240696682609	20.8680883147901	0.307477563937412	TRUE	CombinationRibo	0.000702078933029548	-0.81611093180809	0.523622940359986
1370	001-108	Fibroblasts	Cancer cells	14	WNT3_FZD8	Non-response	C	4.01739607223917	12.0521882167175	16.5766004707755	0	0	TRUE	CombinationRibo	0.00958355855111336	0.311286691558974	1.55298010631168
1371	001-108	Fibroblasts	Cancer cells	14	WNT3_LRP6	Non-response	C	5.99807552664084	279.920764110095	32.0836251661678	20.8680883147901	0.307477563937412	TRUE	CombinationRibo	0.0221781377882727	-0.553063018445074	1.79581245978989
1372	001-108	Fibroblasts	Cancer cells	14	WNT3_RYK	Non-response	C	7.1660297181209	212.350920617728	29.2067822654711	20.8680883147901	0.307477563937412	TRUE	CombinationRibo	0.034982771441963	-0.516578220294114	1.88014808720533
1373	001-108	Fibroblasts	Cancer cells	14	WNT4_FZD2	Non-response	C	0.331026686951068	3.16487446604341	1.72647909601083	39.6203200395037	1.0004037179611	TRUE	CombinationRibo	0.0061073158693694	-0.782158809568498	0.655027096488509
1374	001-108	Fibroblasts	Cancer cells	14	WNT4_FZD6	Non-response	C	2.71707303738842	83.8331830391035	17.1495235777082	85.0375862459228	1.76231110746836	TRUE	CombinationRibo	0.0161826440867338	-0.685103123628126	1.45213473547944
1375	001-108	Fibroblasts	Cancer cells	14	WNT5A_FZD1	Non-response	C	0.17685989915644	26.5267658672595	1.65391501956448	975.548878200017	25.4304986354915	TRUE	CombinationRibo	0.00084913713169522	-0.879259029834626	0.547381166990304
1376	001-108	Fibroblasts	Cancer cells	14	WNT5A_FZD2	Non-response	C	0.445579908213432	27.6906045430659	1.72647909601083	975.548878200017	25.4304986354915	TRUE	CombinationRibo	0.00501089607639426	-0.847144587104554	0.734044843509103
1377	001-108	Fibroblasts	Cancer cells	14	WNT5A_FZD4	Non-response	C	0.814937454111458	185.813161297943	4.96510656187666	1062.40614433478	33.4289687426416	TRUE	CombinationRibo	0.00659383854372152	-1.14753197120253	0.92988795272297
1378	001-108	Fibroblasts	Cancer cells	14	WNT5A_FZD5	Non-response	C	0.0407217760704345	5.7450678254547	0.537298101801232	603.49695026008	19.688956537653	TRUE	CombinationRibo	0.000610632237764376	-0.957002604744094	0.361295963222281
1379	001-108	Fibroblasts	Cancer cells	14	WNT5A_FZD6	Non-response	C	3.65732795068479	733.48612844805	17.1495235777082	1812.40540075397	35.7999541019601	TRUE	CombinationRibo	0.0220604353061564	-0.75896397173733	1.54878639931422
1380	001-108	Fibroblasts	Cancer cells	14	WNT5A_FZD7	Non-response	C	0.228033788842861	50.5864730460228	1.89240696682609	1075.40614433478	33.4490304710367	TRUE	CombinationRibo	0.00211486966542865	-0.913156560538616	0.608625295682868
1381	001-108	Fibroblasts	Cancer cells	14	WNT5A_FZD8	Non-response	C	6.81713628450954	88.6227716986241	16.5766004707755	0	0	TRUE	CombinationRibo	0.0321277598435891	0.434531134525479	1.82422515009136
1382	001-108	Fibroblasts	Cancer cells	14	WNT5A_LRP5	Non-response	C	14.8456436538146	3544.77579273261	60.2762503139084	1851.40540075397	35.8601392871453	TRUE	CombinationRibo	0.115582622764085	-0.151281593294279	2.28406376781302
1383	001-108	Fibroblasts	Cancer cells	14	WNT5A_ROR2	Non-response	C	50.0113179709943	13659.1675806111	196.530981308875	1851.40540075397	35.8601392871453	TRUE	CombinationRibo	0.133622373802752	0.335210095918509	2.85828427685101
1384	001-108	Fibroblasts	Cancer cells	14	WNT5A_RYK	Non-response	C	12.1600659553708	1561.46973640801	29.2067822654711	1830.60540075397	35.7798923735651	TRUE	CombinationRibo	0.0573408558346088	-0.472847407736756	2.05498196764669
1385	001-108	Fibroblasts	Cancer cells	14	WNT7B_FZD1	Non-response	C	0.24450098874932	11.2837171182941	1.65391501956448	71.3740546468119	2.6505157033087	TRUE	CombinationRibo	0.000371155385727258	-0.767603400197176	0.617293483074417
1386	001-108	Fibroblasts	Cancer cells	14	WNT7B_LRP5	Non-response	C	20.5234457855653	1507.84484973115	60.2762503139084	257.188738129793	4.1182962214309	TRUE	CombinationRibo	0.086918178436677	0.145543582840879	2.60390112542962
1387	001-108	Fibroblasts	Cancer cells	14	ZP3_MERTK	Non-response	C	0.0358310497696173	0.143324199078469	0.0795454545454545	5.34920415396675	0.726435132020177	TRUE	CombinationRibo	0.000138163645640072	-2.08683527327816	0.393454357091858
1388	001-108	Fibroblasts	Cancer cells	180	A2M_LRP1	Non-response	C	55.9122301481555	111.824460296311	25.1508353280022	0	0	TRUE	CombinationRibo	0.0816950818069094	-0.156220769519205	2.40193359008722
1389	001-108	Fibroblasts	Cancer cells	180	ADAM12_ITGA9	Non-response	C	180.461553562248	1689.67019003386	13.5128502956379	0	0	TRUE	CombinationRibo	0.166437456885853	0.58694286804468	3.15313133937597
1390	001-108	Fibroblasts	Cancer cells	180	ADAM12_ITGB1	Non-response	C	310.161510312827	3620.88377820424	9.65246762777949	9	0.0148026315789474	TRUE	CombinationRibo	0.225397456054476	0.760973522997335	3.29499853925333
1391	001-108	Fibroblasts	Cancer cells	180	ADAM12_SDC4	Non-response	C	795.810844605452	10692.8861952476	28.5048469294823	9	0.0148026315789474	TRUE	CombinationRibo	1.14487871048729	1.80706096057503	5.05566811427985
1392	001-108	Fibroblasts	Cancer cells	180	ADAM17_ERBB4	Non-response	C	6858.12819814294	53107.5351985751	746.810686795666	237.087466785075	33.3082929330915	TRUE	CombinationRibo	1.35334937102628	1.50252666726776	3.66524968947564
1393	001-108	Fibroblasts	Cancer cells	180	ADAM17_ITGB1	Non-response	C	75.5965127989042	588.351934462108	9.65246762777949	234.087466785075	33.2984245120389	TRUE	CombinationRibo	0.0769777833973358	-0.0650584404325592	2.54885209465713
1394	001-108	Fibroblasts	Cancer cells	180	ADAM17_NOTCH1	Non-response	C	9.46085406667117	82.2232970853376	2.02342594681304	234.087466785075	33.2984245120389	TRUE	CombinationRibo	0.0152131869055221	-1.07613970920233	1.68310568552982
1395	001-108	Fibroblasts	Cancer cells	180	ADAM9_ITGA3	Non-response	C	13.3494630021617	32.303544790114	4.60638329659465	104.813080193661	15.8703205913633	TRUE	CombinationRibo	0.035823285178638	-0.644308870935056	1.96380037618176
1396	001-108	Fibroblasts	Cancer cells	180	ADAM9_ITGA6	Non-response	C	30.346559616769	84.9236499189424	9.08238287038205	110.813080193661	15.8801890124159	TRUE	CombinationRibo	0.0292492585176708	-0.242282365083112	2.27101512195237
1397	001-108	Fibroblasts	Cancer cells	180	ADAM9_ITGAV	Non-response	C	68.2930493355525	186.424984426694	13.2918065170645	110.813080193661	15.8801890124159	TRUE	CombinationRibo	0.0548976892919889	-0.0228186256419933	2.55959100140589
1398	001-108	Fibroblasts	Cancer cells	180	ADAM9_ITGB1	Non-response	C	52.1848320119051	135.381230901741	9.65246762777949	110.813080193661	15.8801890124159	TRUE	CombinationRibo	0.0684522410527618	-0.0520218800046439	2.51850510844926
1399	001-108	Fibroblasts	Cancer cells	180	ADAM9_ITGB5	Non-response	C	148.514049789571	362.177907547202	30.9872543318824	104.813080193661	15.8703205913633	TRUE	CombinationRibo	0.199438669836331	0.380985073355919	2.91340401411497
1400	001-108	Fibroblasts	Cancer cells	180	AMH_ACVR1	Non-response	C	39.3776464313299	49.7430424701721	18.1059368666896	21.899568578499	3.34976953585594	TRUE	CombinationRibo	0.12294207854979	0.511383527027117	3.06943244009555
1401	001-108	Fibroblasts	Cancer cells	180	AMH_EGFR	Non-response	C	42.664831452501	42.664831452501	93.1772613430495	21.899568578499	3.34976953585594	TRUE	CombinationRibo	0.0469154366698547	0.366921077954914	2.84723388416164
1402	001-108	Fibroblasts	Cancer cells	180	ANXA1_EGFR	Non-response	C	136.047526737914	544.190106951656	93.1772613430495	202.690264482231	31.0036095342886	TRUE	CombinationRibo	0.111622690810172	0.418226914200952	2.95134240159293
1403	001-108	Fibroblasts	Cancer cells	180	APOE_LDLR	Non-response	C	95.2985439655016	463.37712635671	11.2405461906055	0	0	TRUE	CombinationRibo	0.143981715147258	0.674307357857562	3.31608302674632
1404	001-108	Fibroblasts	Cancer cells	180	APOE_LRP1	Non-response	C	64.8006867400979	259.202746960392	25.1508353280022	0	0	TRUE	CombinationRibo	0.0457012491803677	0.126292305155337	2.6292636422582
1405	001-108	Fibroblasts	Cancer cells	180	APOE_LRP2	Non-response	C	339.828530690384	1659.91984332037	32.2129075610555	0	0	TRUE	CombinationRibo	0.325837683259084	1.52627855267919	4.81052536415656
1406	001-108	Fibroblasts	Cancer cells	180	APOE_LRP5	Non-response	C	141.730619743714	648.21554939145	31.4486685248866	0	0	TRUE	CombinationRibo	0.195426045589707	0.922849693501222	3.6426932870129
1407	001-108	Fibroblasts	Cancer cells	180	APOE_LRP8	Non-response	C	15.8883245542543	63.5532982170174	6.1666728333395	0	0	TRUE	CombinationRibo	0.0596717811437069	0.258800621614585	2.52213822429496
1408	001-108	Fibroblasts	Cancer cells	180	APOE_SCARB1	Non-response	C	128.017421389318	644.38226087406	12.5050774512091	0	0	TRUE	CombinationRibo	0.107000058781826	0.807139244048449	3.48564966922779
1409	001-108	Fibroblasts	Cancer cells	180	APOE_SORL1	Non-response	C	476.428268296685	2335.92324344162	45.3316344240985	0	0	TRUE	CombinationRibo	0.623766496403347	1.58307882227581	4.68698613839989
1410	001-108	Fibroblasts	Cancer cells	180	APOE_VLDLR	Non-response	C	25.7473166883219	102.989266753287	9.99320462085782	0	0	TRUE	CombinationRibo	0.0805918132997511	0.679263977323076	2.96456966288075
1411	001-108	Fibroblasts	Cancer cells	180	AREG_EGFR	Non-response	C	85.3296629050022	85.3296629050022	93.1772613430495	7.16845878136201	1.09649122807018	TRUE	CombinationRibo	0.157291156071304	0.612493343433014	3.16924707423585
1412	001-108	Fibroblasts	Cancer cells	180	AREG_ERBB3	Non-response	C	74.1097668974001	93.3877335878502	20.3952833340915	7.16845878136201	1.09649122807018	TRUE	CombinationRibo	0.411290617467575	1.20876624729154	4.3169963875139
1413	001-108	Fibroblasts	Cancer cells	180	BMP7_ACVR1	Non-response	C	78.7552928626598	99.4860849403443	18.1059368666896	1	0.00164473684210526	TRUE	CombinationRibo	0.273397706246808	1.09106065000928	4.00058627062233
1414	001-108	Fibroblasts	Cancer cells	180	BMP7_ACVR2A	Non-response	C	40.6274726954641	46.3671791517683	25.3157379419991	0	0	TRUE	CombinationRibo	0.175816800138728	0.751575956838638	3.40087067874855
1415	001-108	Fibroblasts	Cancer cells	180	BMP7_ACVR2B	Non-response	C	15.4724000279377	17.7564033736764	9.69471213957335	0	0	TRUE	CombinationRibo	0.113421582906149	0.442482893562582	2.76298986880869
1416	001-108	Fibroblasts	Cancer cells	180	BMP7_BMPR1A	Non-response	C	156.748163355014	196.224858271785	42.8542532074648	1	0.00164473684210526	TRUE	CombinationRibo	0.588293425182442	1.20777368309489	4.09888720138192
1417	001-108	Fibroblasts	Cancer cells	180	BMP7_BMPR1B	Non-response	C	190.129075455733	238.191398527686	43.3495641779134	1	0.00164473684210526	TRUE	CombinationRibo	0.570053544086903	1.38190991491648	4.66110248562541
1418	001-108	Fibroblasts	Cancer cells	180	BMP7_BMPR2	Non-response	C	121.762149091807	155.408998895733	28.2836089510292	1	0.00164473684210526	TRUE	CombinationRibo	0.222056432907298	0.422037417102475	2.9610712237549
1419	001-108	Fibroblasts	Cancer cells	180	BMP7_ENG	Non-response	C	17.215161886777	17.215161886777	18.7984058951801	0	0	TRUE	CombinationRibo	0.0723525442622012	0.117963907118728	2.43580539373541
1420	001-108	Fibroblasts	Cancer cells	180	BTC_EGFR	Non-response	C	42.664831452501	42.664831452501	93.1772613430495	17.584100756021	2.68967330643084	TRUE	CombinationRibo	0.225870880196361	0.633079589765014	3.18340929578792
1421	001-108	Fibroblasts	Cancer cells	180	BTC_ERBB2	Non-response	C	77.2456552466243	92.0963700833581	50.2831445235923	17.661023832944	2.69131804327294	TRUE	CombinationRibo	0.23276540628245	1.36100538760319	4.69033275596845
1422	001-108	Fibroblasts	Cancer cells	180	BTC_ERBB3	Non-response	C	37.0548834487	46.693866793925	20.3952833340915	17.661023832944	2.69131804327294	TRUE	CombinationRibo	0.437358429264734	1.14623948380145	4.16271509002767
1423	001-108	Fibroblasts	Cancer cells	180	BTC_ERBB4	Non-response	C	1854.68158801555	2393.69414102321	746.810686795666	17.661023832944	2.69131804327294	TRUE	CombinationRibo	1.28738734540279	1.45576141641961	4.29190252198237
1424	001-108	Fibroblasts	Cancer cells	180	C3_ITGAM	Non-response	C	0.796597363392744	132.51249488899	1.04921422663358	4	0.00657894736842105	TRUE	CombinationRibo	0.000502957557341252	-1.65162292887594	0.948901718722669
1425	001-108	Fibroblasts	Cancer cells	180	C3_ITGAX	Non-response	C	0.0848769429225895	0.339507771690358	0.010752688172043	0	0	TRUE	CombinationRibo	3.19581560946085e-05	-2.03392763554557	0.588011547566115
1426	001-108	Fibroblasts	Cancer cells	180	C3_LRP1	Non-response	C	198.529519356897	794.118077427588	25.1508353280022	0	0	TRUE	CombinationRibo	0.112007013707431	0.270867147797846	2.8067968116311
1427	001-108	Fibroblasts	Cancer cells	180	CALR_ITGA3	Non-response	C	17.3395588877759	125.876797534414	4.60638329659465	158.651405612323	19.9226403574518	TRUE	CombinationRibo	0.0765599805783709	-0.377323002469502	2.18073129556617
1428	001-108	Fibroblasts	Cancer cells	180	CALR_ITGAV	Non-response	C	88.7055419673316	726.439781531869	13.2918065170645	143.651405612323	19.863429831136	TRUE	CombinationRibo	0.155019422677135	0.299390550116322	2.84541076243367
1429	001-108	Fibroblasts	Cancer cells	180	CALR_LRP1	Non-response	C	38.1826020613224	229.095612367935	25.1508353280022	129.343713304631	19.7844824627149	TRUE	CombinationRibo	0.0832552194770844	-0.256627661625218	2.32842550466791
1430	001-108	Fibroblasts	Cancer cells	180	CALR_SCARF1	Non-response	C	18.2596580497381	109.557948298429	12.0276154049698	129.343713304631	19.7844824627149	TRUE	CombinationRibo	0.0684211838479154	0.240054067622349	2.58088404406152
1431	001-108	Fibroblasts	Cancer cells	180	CALR_TSHR	Non-response	C	0.0163241342964659	0.0979448057787954	0.010752688172043	129.343713304631	19.7844824627149	TRUE	CombinationRibo	6.51633107396933e-05	-1.47896807215203	0.2483955923964
1432	001-108	Fibroblasts	Cancer cells	180	CDH1_EGFR	Non-response	C	213.324157262505	213.324157262505	93.1772613430495	547.181443008467	83.6971615128083	TRUE	CombinationRibo	0.138398041426554	0.651765855997312	3.22534062517263
1433	001-108	Fibroblasts	Cancer cells	180	CDH1_IGF1R	Non-response	C	983.313440478243	1264.11470493263	78.8784460637641	564.578885072576	83.8800015569421	TRUE	CombinationRibo	0.464473832276218	1.14621129215356	3.4704158908419
1434	001-108	Fibroblasts	Cancer cells	180	CDH1_ITGAE	Non-response	C	48.460002948998	48.460002948998	21.1667090000846	547.181443008467	83.6971615128083	TRUE	CombinationRibo	0.0672093533562482	0.200741362172645	2.70333050781035
1435	001-108	Fibroblasts	Cancer cells	180	CDH1_PTPRF	Non-response	C	530.568230589223	656.979659756446	47.8267176736619	564.578885072576	83.8800015569421	TRUE	CombinationRibo	0.323263898575231	1.11854265726475	3.58911596088158
1436	001-108	Fibroblasts	Cancer cells	180	CDH1_PTPRM	Non-response	C	415.938944152751	566.563379748173	35.3525188946773	564.578885072576	83.8800015569421	TRUE	CombinationRibo	0.0786420759866947	0.378611137231119	2.90108159854777
1437	001-108	Fibroblasts	Cancer cells	180	CFH_ITGAM	Non-response	C	0.0766299979748017	6.37362906382911	1.04921422663358	0	0	TRUE	CombinationRibo	0.000157321555148124	-1.78118820038793	0.493998381913542
1438	001-108	Fibroblasts	Cancer cells	180	COL18A1_GPC1	Non-response	C	51.3201468455886	61.1338820894582	15.6122498440187	9.09019941678289	1.21040626200538	TRUE	CombinationRibo	0.0848527244704602	0.0635890538592669	2.57034640493919
1439	001-108	Fibroblasts	Cancer cells	180	COL18A1_ITGB1	Non-response	C	58.2774658713035	75.5935657864276	9.65246762777949	10.5901994167829	1.21369573568959	TRUE	CombinationRibo	0.0600363182327965	-0.21001586225674	2.4063405066915
1440	001-108	Fibroblasts	Cancer cells	180	COL1A1_CD36	Non-response	C	3988.23002964761	58596.2354686604	49.6077098045687	18	0.0296052631578947	TRUE	CombinationRibo	0.769951583780183	1.43710266371239	4.37626695788752
1441	001-108	Fibroblasts	Cancer cells	180	COL1A1_CD44	Non-response	C	3355.50254760069	36920.2623661338	43.7594924896871	0	0	TRUE	CombinationRibo	0.792304234454772	1.41076247931853	3.89338483676828
1442	001-108	Fibroblasts	Cancer cells	180	COL1A1_DDR1	Non-response	C	1978.26373029379	22464.0972005195	44.3757000327386	18	0.0296052631578947	TRUE	CombinationRibo	1.39889130383252	2.14901689653207	5.83362982377427
1443	001-108	Fibroblasts	Cancer cells	180	COL1A1_DDR2	Non-response	C	118.490762659957	1471.12897919781	2.17955715205109	0	0	TRUE	CombinationRibo	0.0681286990303467	0.0374786195414897	2.56750047850292
1444	001-108	Fibroblasts	Cancer cells	180	COL1A1_ITGA11	Non-response	C	202.616103397164	1823.54493057447	10.8067217809477	0	0	TRUE	CombinationRibo	0.0806259220578574	0.337189785271194	2.85761517704394
1445	001-108	Fibroblasts	Cancer cells	180	COL1A1_ITGA2	Non-response	C	966.584855251187	11350.2070074056	11.2106303888871	18	0.0296052631578947	TRUE	CombinationRibo	0.533198020526807	1.34054569503515	4.23318097956453
1446	001-108	Fibroblasts	Cancer cells	180	COL1A1_ITGB1	Non-response	C	837.115569493749	9772.64452641132	9.65246762777949	18	0.0296052631578947	TRUE	CombinationRibo	0.380074958518843	1.02502525144249	3.5916622222252
1447	001-108	Fibroblasts	Cancer cells	180	COL4A1_ITGA1	Non-response	C	1.90703645651094	7.62814582604375	0.5	0	0	TRUE	CombinationRibo	0.00210610250565028	-2.09769434920088	1.13917458999769
1448	001-108	Fibroblasts	Cancer cells	180	COL4A1_ITGAV	Non-response	C	222.857183342316	1216.70206084472	13.2918065170645	22.2191916747155	3.01834548769371	TRUE	CombinationRibo	0.19198981508303	0.38956661063955	2.91770056571315
1449	001-108	Fibroblasts	Cancer cells	180	COL4A1_ITGB1	Non-response	C	170.292069083388	883.565167750423	9.65246762777949	22.2191916747155	3.01834548769371	TRUE	CombinationRibo	0.14975261733474	0.353563413767997	2.88912277173413
1450	001-108	Fibroblasts	Cancer cells	180	COL4A1_ITGB8	Non-response	C	356.286539316693	1627.3886804881	53.3350016373548	20.2191916747155	3.01176654032529	TRUE	CombinationRibo	0.414452850760969	1.13968014667781	3.87432314806471
1451	001-108	Fibroblasts	Cancer cells	180	COL5A3_SDC3	Non-response	C	0.201035305016126	1.69075846269972	0.525641025641026	0	0	TRUE	CombinationRibo	0.00081287978143486	-1.7067258378267	0.611977439832464
1452	001-108	Fibroblasts	Cancer cells	180	CX3CL1_CX3CR1	Non-response	C	0.0206403656225989	0.0412807312451978	0.021505376344086	246.045724049593	37.6352834483752	TRUE	CombinationRibo	9.73467428476297e-05	-1.14708269566816	0.296211929786374
1453	001-108	Fibroblasts	Cancer cells	180	DKK2_LRP6	Non-response	C	247.360253786957	1225.7888511701	33.8907117641006	0.307692307692308	0.00657894736842105	TRUE	CombinationRibo	0.624118223556332	1.4101943738659	4.42437527643076
1454	001-108	Fibroblasts	Cancer cells	180	DLL1_NOTCH1	Non-response	C	9.45426569894454	27.388679422595	2.02342594681304	37.1753885302273	0.797698159540266	TRUE	CombinationRibo	0.0371536659598813	-0.365999950719878	1.98059361615722
1455	001-108	Fibroblasts	Cancer cells	180	DLL1_NOTCH2	Non-response	C	120.924089399911	318.481148519862	18.8230475677268	37.1753885302273	0.797698159540266	TRUE	CombinationRibo	0.379911645315615	1.11977464137145	3.91512391618755
1456	001-108	Fibroblasts	Cancer cells	180	DLL1_NOTCH3	Non-response	C	150.499431134225	350.105915651298	34.4869198416408	37.1753885302273	0.797698159540266	TRUE	CombinationRibo	0.256567920570795	1.27988730573785	4.45348648276293
1457	001-108	Fibroblasts	Cancer cells	180	EFNA1_EPHA1	Non-response	C	0.0564910472988241	0.244432416196835	0.288461538461538	0.576923076923077	0.00328947368421053	TRUE	CombinationRibo	0.000297046151058596	-1.25487575173305	0.331142977703272
1458	001-108	Fibroblasts	Cancer cells	180	EFNA1_EPHA2	Non-response	C	2.95251433627538	2.95251433627538	6.96868967727998	65.4088298797741	10.0049690441102	TRUE	CombinationRibo	0.0141326836890098	-0.544928102024283	1.45541785650172
1459	001-108	Fibroblasts	Cancer cells	180	EFNA1_EPHA5	Non-response	C	0.21184142737059	0.21184142737059	0.5	0.5	0.00164473684210526	TRUE	CombinationRibo	0.00239651555950394	-0.921539149909565	0.607067035523926
1460	001-108	Fibroblasts	Cancer cells	180	EFNA1_EPHA6	Non-response	C	0.105920713685295	0.879956698308607	0.692307692307692	0.576923076923077	0.00328947368421053	TRUE	CombinationRibo	0.000657887602428002	-1.47231271358149	0.452148127613725
1461	001-108	Fibroblasts	Cancer cells	180	EFNA1_EPHB1	Non-response	C	17.9373489961765	20.5288261388496	24.2266425335882	65.4857529566972	10.0066137809523	TRUE	CombinationRibo	0.066648579295284	0.0769755857787102	2.45073397504236
1462	001-108	Fibroblasts	Cancer cells	180	EFNA5_EPHA2	Non-response	C	14.2231595381257	85.3389572287542	6.96868967727998	1108.15052713479	169.503287867657	TRUE	CombinationRibo	0.0221166669535246	-0.235620520521759	2.0714497264217
1463	001-108	Fibroblasts	Cancer cells	180	EFNA5_EPHA5	Non-response	C	1.02050458528075	6.1230275116845	0.5	54	0.177631578947368	TRUE	CombinationRibo	0.0036810889512038	-0.905776296707527	1.00598263854696
1464	001-108	Fibroblasts	Cancer cells	180	EFNA5_EPHA6	Non-response	C	0.510252292640375	25.4341142793049	0.692307692307692	448.00037000037	8.36513949013949	TRUE	CombinationRibo	0.00114954528402021	-1.69285817606025	0.833187343816276
1465	001-108	Fibroblasts	Cancer cells	180	EFNA5_EPHB1	Non-response	C	86.4096655955617	593.361594995627	24.2266425335882	1490.15089713516	177.671058936744	TRUE	CombinationRibo	0.11243270765386	0.368181370063318	2.90076359530793
1466	001-108	Fibroblasts	Cancer cells	180	EFNA5_EPHB2	Non-response	C	25.1724716093968	151.034829656381	12.333345666679	382.00037000037	8.16777106908686	TRUE	CombinationRibo	0.0479022269094366	-0.403973886659832	2.14822614118077
1467	001-108	Fibroblasts	Cancer cells	180	EFNA5_EPHB6	Non-response	C	86.5529752827925	571.335242317834	11.663659056479	1222.15052713479	169.809208920289	TRUE	CombinationRibo	0.0923523253774323	0.683928621351958	3.29721884549272
1468	001-108	Fibroblasts	Cancer cells	180	F13A1_ITGA9	Non-response	C	121.210298176296	126.099760130999	13.5128502956379	0	0	TRUE	CombinationRibo	0.0605096216934155	0.429059584593991	2.97105897712173
1469	001-108	Fibroblasts	Cancer cells	180	F13A1_ITGB1	Non-response	C	208.325642807126	270.225857440635	9.65246762777949	0	0	TRUE	CombinationRibo	0.0987797122294726	0.567021629102143	3.12769184777524
1470	001-108	Fibroblasts	Cancer cells	180	FGF1_FGFR1	Non-response	C	11.2367814088141	17.2887224974258	3.31136980699278	0	0	TRUE	CombinationRibo	0.0136647527248681	-1.20540968514825	1.674851807489
1471	001-108	Fibroblasts	Cancer cells	180	FGF1_FGFR2	Non-response	C	122.622155568507	150.026091278298	28.7350247535102	0	0	TRUE	CombinationRibo	0.368290106523184	1.01569683916604	3.80482540980395
1472	001-108	Fibroblasts	Cancer cells	180	FGF1_FGFR4	Non-response	C	30.2027813120736	31.4908957879599	12.0631239841964	0	0	TRUE	CombinationRibo	0.239387514170225	0.808385404310345	3.40272485717642
1473	001-108	Fibroblasts	Cancer cells	180	FGF1_NRP1	Non-response	C	166.125477539384	193.644870901038	49.4526439707493	0	0	TRUE	CombinationRibo	0.248854839913543	0.463398242502024	2.99914028043401
1474	001-108	Fibroblasts	Cancer cells	180	FGF18_FGFR1	Non-response	C	21.6503727234904	33.310898589578	3.31136980699278	0	0	TRUE	CombinationRibo	0.0412561748801364	-0.324638666681581	2.13457891151111
1475	001-108	Fibroblasts	Cancer cells	180	FGF18_FGFR2	Non-response	C	236.26119220701	289.061491565167	28.7350247535102	0	0	TRUE	CombinationRibo	1.9670661076209	1.95496048419292	6.13706943226727
1476	001-108	Fibroblasts	Cancer cells	180	FGF18_FGFR4	Non-response	C	58.1929512466571	60.6748148247443	12.0631239841964	0	0	TRUE	CombinationRibo	0.901723299869167	1.61428707021239	4.65270494196304
1477	001-108	Fibroblasts	Cancer cells	180	FGF2_CD44	Non-response	C	364.333677635026	1336.24246306729	43.7594924896871	24.3825128617755	3.72956200023869	TRUE	CombinationRibo	0.385268225370723	1.00356167936953	3.58760664112711
1478	001-108	Fibroblasts	Cancer cells	180	FGF2_FGFR1	Non-response	C	17.5254201336594	80.8929481632449	3.31136980699278	24.3825128617755	3.72956200023869	TRUE	CombinationRibo	0.0260931901807492	-0.898012737133808	1.85918329491356
1479	001-108	Fibroblasts	Cancer cells	180	FGF2_FGFR2	Non-response	C	191.247361308226	701.963538758667	28.7350247535102	24.3825128617755	3.72956200023869	TRUE	CombinationRibo	0.375753886061612	1.24968362738671	4.24154795725396
1480	001-108	Fibroblasts	Cancer cells	180	FGF2_FGFR4	Non-response	C	47.1056980145518	147.344108332404	12.0631239841964	24.3825128617755	3.72956200023869	TRUE	CombinationRibo	0.422811768200726	1.08972082288859	3.9517718031042
1481	001-108	Fibroblasts	Cancer cells	180	FGF2_NRP1	Non-response	C	259.097216797222	906.053325004681	49.4526439707493	24.3825128617755	3.72956200023869	TRUE	CombinationRibo	0.387529185855773	0.766059244887758	3.3274445014296
1482	001-108	Fibroblasts	Cancer cells	180	FGF2_SDC1	Non-response	C	328.155970225678	1032.78649050758	56.3697756007982	24.3825128617755	3.72956200023869	TRUE	CombinationRibo	1.10520865270892	2.01246985915502	6.38919277598923
1483	001-108	Fibroblasts	Cancer cells	180	FGF2_SDC2	Non-response	C	0.24279435628338	18.6878663097289	0.764991728701406	24.3825128617755	3.72956200023869	TRUE	CombinationRibo	0.000609339800999727	-2.03170011656082	0.6742263296446
1484	001-108	Fibroblasts	Cancer cells	180	FGF2_SDC3	Non-response	C	0.381700742810891	9.63060335707478	0.525641025641026	0	0	TRUE	CombinationRibo	0.00192125076502668	-1.47823277334569	0.719396188627271
1485	001-108	Fibroblasts	Cancer cells	180	FGF2_SDC4	Non-response	C	233.211044712183	1044.51083968264	28.5048469294823	24.3825128617755	3.72956200023869	TRUE	CombinationRibo	1.39373453622399	1.72599747662075	5.31992616107078
1486	001-108	Fibroblasts	Cancer cells	180	FGF7_FGFR1	Non-response	C	75.8794177013277	466.987172990835	3.31136980699278	0.307692307692308	0.00657894736842105	TRUE	CombinationRibo	0.0939803497711426	-0.024003523658825	2.52441054218018
1487	001-108	Fibroblasts	Cancer cells	180	FGF7_FGFR2	Non-response	C	828.039402325782	4052.36767790962	28.7350247535102	0.307692307692308	0.00657894736842105	TRUE	CombinationRibo	2.50899146520703	2.35632670761103	6.685073875346
1488	001-108	Fibroblasts	Cancer cells	180	FGF7_FGFR4	Non-response	C	203.952482080236	850.603299414284	12.0631239841964	0	0	TRUE	CombinationRibo	1.77037105975347	2.08312622765335	6.89625671090008
1489	001-108	Fibroblasts	Cancer cells	180	FGF7_NRP1	Non-response	C	1121.80739683658	5230.55829253522	49.4526439707493	0.307692307692308	0.00657894736842105	TRUE	CombinationRibo	1.39387560923526	1.63335309050973	4.49333255463668
1490	001-108	Fibroblasts	Cancer cells	180	FN1_CD44	Non-response	C	1068.25682074975	7835.94936714599	43.7594924896871	76.0803408399271	11.6372889771599	TRUE	CombinationRibo	0.267158160341956	0.846118350518903	3.30983960663279
1491	001-108	Fibroblasts	Cancer cells	180	FN1_ITGA2	Non-response	C	307.721675012229	2408.96574717297	11.2106303888871	76.0803408399271	11.6372889771599	TRUE	CombinationRibo	0.269587173473873	0.820336792373021	3.45196350566886
1492	001-108	Fibroblasts	Cancer cells	180	FN1_ITGA3	Non-response	C	68.1746673092352	494.915058070512	4.60638329659465	76.0803408399271	11.6372889771599	TRUE	CombinationRibo	0.0760264404494806	-0.0918267652245032	2.47270828911349
1493	001-108	Fibroblasts	Cancer cells	180	FN1_ITGA8	Non-response	C	72.522350358151	435.134102148906	12.1499301379017	76.0803408399271	11.6372889771599	TRUE	CombinationRibo	0.0630748526330354	0.183833013728327	2.6197287681054
1494	001-108	Fibroblasts	Cancer cells	180	FN1_ITGA9	Non-response	C	155.060189373521	967.890665070184	13.5128502956379	76.0803408399271	11.6372889771599	TRUE	CombinationRibo	0.0790736754377262	0.345975735438529	2.88235838885177
1495	001-108	Fibroblasts	Cancer cells	180	FN1_ITGAV	Non-response	C	348.767281292929	2856.17360549137	13.2918065170645	76.0803408399271	11.6372889771599	TRUE	CombinationRibo	0.0544934750398921	0.465559944761129	2.99014374541172
1496	001-108	Fibroblasts	Cancer cells	180	FN1_ITGB1	Non-response	C	266.503870636883	2074.14419032729	9.65246762777949	76.0803408399271	11.6372889771599	TRUE	CombinationRibo	0.0885345177922467	0.446553714740182	2.97811883952789
1497	001-108	Fibroblasts	Cancer cells	180	FN1_ITGB6	Non-response	C	806.159550493656	5938.71805868355	33.1644930449549	76.0803408399271	11.6372889771599	TRUE	CombinationRibo	0.475844245195882	1.27857775334599	4.02600036379395
1498	001-108	Fibroblasts	Cancer cells	180	FN1_ITGB8	Non-response	C	557.581702394039	3820.24880590611	53.3350016373548	76.0803408399271	11.6372889771599	TRUE	CombinationRibo	0.341910138989444	1.14385848301959	3.89843979429593
1499	001-108	Fibroblasts	Cancer cells	180	FN1_SDC2	Non-response	C	0.71189336331155	109.588774665107	0.764991728701406	76.0803408399271	11.6372889771599	TRUE	CombinationRibo	0.00034212860566831	-2.23193322757197	0.931365483894308
1500	001-108	Fibroblasts	Cancer cells	180	FN1_TSHR	Non-response	C	0.0641822800669636	0.385093680401782	0.010752688172043	76.0803408399271	11.6372889771599	TRUE	CombinationRibo	1.93026345643284e-05	-1.64246677688556	0.48754071396052
1501	001-108	Fibroblasts	Cancer cells	180	GNAI2_C5AR1	Non-response	C	29.3622249262868	258.868147897697	27.0713527147219	169.242470706338	25.8266886492868	TRUE	CombinationRibo	0.0768308430015391	0.0277122197346725	2.5071717255747
1502	001-108	Fibroblasts	Cancer cells	180	GNAI2_EDNRA	Non-response	C	17.8496315225113	41.1113161297524	6.44887531675849	169.242470706338	25.8266886492868	TRUE	CombinationRibo	0.0314715583139762	-0.38934007443078	2.06221616425634
1503	001-108	Fibroblasts	Cancer cells	180	GNAI2_EGFR	Non-response	C	148.500306604785	297.000613209571	93.1772613430495	168.7809322448	25.8168202282342	TRUE	CombinationRibo	0.178478247319938	0.470967802931961	3.01747175209023
1504	001-108	Fibroblasts	Cancer cells	180	GNAI2_F2R	Non-response	C	0.122595366545537	0.245190733091073	0.0769230769230769	0.461538461538462	0.00986842105263158	TRUE	CombinationRibo	0.000408011480439862	-1.72486495902122	0.538688766788088
1505	001-108	Fibroblasts	Cancer cells	180	GNAI2_IGF1R	Non-response	C	684.509196114804	1759.96402540677	78.8784460637641	169.242470706338	25.8266886492868	TRUE	CombinationRibo	0.605204559615999	0.962276905987719	3.32437688982089
1506	001-108	Fibroblasts	Cancer cells	180	GNAI2_PTPRU	Non-response	C	0.796869882545988	1.59373976509198	0.5	0	0	TRUE	CombinationRibo	0.00167708984944765	-1.4632940191021	0.935046660946773
1507	001-108	Fibroblasts	Cancer cells	180	GNAI2_TSHR	Non-response	C	0.0171369867214191	0.0342739734428382	0.010752688172043	168.7809322448	25.8168202282342	TRUE	CombinationRibo	2.11067381852967e-05	-1.56371855830599	0.286635961655109
1508	001-108	Fibroblasts	Cancer cells	180	GSTP1_TRAF2	Non-response	C	20.6148301443644	67.6359618284982	9.01546085415893	135.543404948496	20.6923047295966	TRUE	CombinationRibo	0.0453557482427688	-0.0172457986182565	2.43611985318698
1509	001-108	Fibroblasts	Cancer cells	180	HAS2_CD44	Non-response	C	201.473416807479	492.62045800974	43.7594924896871	0	0	TRUE	CombinationRibo	0.292164227026507	0.81786070494176	3.43709973443268
1510	001-108	Fibroblasts	Cancer cells	180	HAS2_HMMR	Non-response	C	0.0242095777202905	0.048419155440581	0.021505376344086	0	0	TRUE	CombinationRibo	0.000249597928073595	-1.00883081406772	0.304871958735754
1511	001-108	Fibroblasts	Cancer cells	180	HBEGF_CD44	Non-response	C	81.9478714185379	100.184924122518	43.7594924896871	1	0.00164473684210526	TRUE	CombinationRibo	0.200972082185524	0.431094978785111	2.96440488053657
1512	001-108	Fibroblasts	Cancer cells	180	HBEGF_CD82	Non-response	C	39.5760099073378	56.6791647219835	24.756733657254	0	0	TRUE	CombinationRibo	0.280385607191156	0.856788845368053	3.52485868745392
1513	001-108	Fibroblasts	Cancer cells	180	HBEGF_CD9	Non-response	C	41.723458002469	51.9715710785438	22.7005170109982	0	0	TRUE	CombinationRibo	0.272798488615067	0.727907323829064	3.32733468226021
1514	001-108	Fibroblasts	Cancer cells	180	HBEGF_EGFR	Non-response	C	42.664831452501	42.664831452501	93.1772613430495	0	0	TRUE	CombinationRibo	0.117340529504324	0.422232631724321	2.8626130693164
1515	001-108	Fibroblasts	Cancer cells	180	HBEGF_ERBB2	Non-response	C	77.2456552466243	92.0963700833581	50.2831445235923	0	0	TRUE	CombinationRibo	0.448995364302307	1.12330347247324	4.04868829383574
1516	001-108	Fibroblasts	Cancer cells	180	HBEGF_ERBB4	Non-response	C	1854.68158801555	2393.69414102321	746.810686795666	1	0.00164473684210526	TRUE	CombinationRibo	1.60766837670949	1.37395393284629	4.03701805666054
1517	001-108	Fibroblasts	Cancer cells	180	HGF_CD44	Non-response	C	187.488378430184	229.212896463748	43.7594924896871	0	0	TRUE	CombinationRibo	0.598758628928454	0.890233376348318	3.48614767239786
1518	001-108	Fibroblasts	Cancer cells	180	HGF_MET	Non-response	C	0.241754557879265	0.241754557879265	0.230769230769231	0	0	TRUE	CombinationRibo	0.00147150368027814	-1.38461450841716	0.628059283809495
1519	001-108	Fibroblasts	Cancer cells	180	HGF_SDC1	Non-response	C	168.871104996858	177.159452315616	56.3697756007982	0	0	TRUE	CombinationRibo	1.18156161506916	1.80060362002123	5.77412689064561
1520	001-108	Fibroblasts	Cancer cells	180	HGF_SDC2	Non-response	C	0.124943487099681	3.20563077732738	0.764991728701406	0	0	TRUE	CombinationRibo	0.000827922734802872	-1.96154391289804	0.526788769633326
1521	001-108	Fibroblasts	Cancer cells	180	HLA-A_ERBB2	Non-response	C	139.933391030815	333.672031811948	50.2831445235923	50.2922995642158	7.54306555834222	TRUE	CombinationRibo	0.280443409358648	0.749512848756302	3.33449747797608
1522	001-108	Fibroblasts	Cancer cells	180	HRAS_INSR	Non-response	C	317.813000425298	836.720509238145	59.4719405136276	25.3673479829117	3.41094682582747	TRUE	CombinationRibo	0.194170932773032	0.622693078666587	3.15518357865334
1523	001-108	Fibroblasts	Cancer cells	180	HSPG2_ITGA2	Non-response	C	79.7850968861751	416.392649897096	11.2106303888871	35.2807027683061	4.97575526908933	TRUE	CombinationRibo	0.127447899590492	0.191091540796841	2.72399540658754
1524	001-108	Fibroblasts	Cancer cells	180	HSPG2_ITGB1	Non-response	C	69.0982757014415	358.518337876986	9.65246762777949	33.2807027683061	4.96917632172091	TRUE	CombinationRibo	0.0757458071769843	-0.302482772224992	2.3766695926657
1525	001-108	Fibroblasts	Cancer cells	180	HSPG2_PTPRS	Non-response	C	234.505891387219	1161.42657421276	37.5232100294229	35.2807027683061	4.97575526908933	TRUE	CombinationRibo	0.141939458345312	0.298183554439598	2.84237275532609
1526	001-108	Fibroblasts	Cancer cells	180	ICAM2_ITGAL	Non-response	C	6.61183442125367	6.61183442125367	6.1666728333395	0	0	TRUE	CombinationRibo	0.0121664882311369	-0.657766977660348	1.66144025009082
1527	001-108	Fibroblasts	Cancer cells	180	ICAM2_ITGAM	Non-response	C	0.108202488326722	4.4998208443422	1.04921422663358	0	0	TRUE	CombinationRibo	0.000404854509650347	-1.48358764381268	0.497980996954789
1528	001-108	Fibroblasts	Cancer cells	180	ICAM5_ITGAL	Non-response	C	2.61271355028417	2.61271355028417	6.1666728333395	0	0	TRUE	CombinationRibo	0.0129157701583056	-0.609432910237503	1.33462077632121
1529	001-108	Fibroblasts	Cancer cells	180	IGF1_IGF1R	Non-response	C	1666.91828450997	6428.80233899357	78.8784460637641	55.5619262052615	8.46841710300622	TRUE	CombinationRibo	1.12596320406865	1.52710082039362	3.97435505893818
1530	001-108	Fibroblasts	Cancer cells	180	IL17B_IL17RB	Non-response	C	13.0141851554153	14.0604104026536	11.0620560051085	0	0	TRUE	CombinationRibo	0.279516852558739	1.04652006688814	2.38987529285004
1531	001-108	Fibroblasts	Cancer cells	180	INHBA_ACVR1	Non-response	C	115.638296977486	438.233457738056	18.1059368666896	0	0	TRUE	CombinationRibo	0.275009038376597	0.830497532950496	3.45157899851506
1532	001-108	Fibroblasts	Cancer cells	180	INHBA_ACVR1B	Non-response	C	13.5197565370733	95.1690255908157	3.93197812395611	0	0	TRUE	CombinationRibo	0.045497846954105	-0.439394226191152	2.07598956839974
1533	001-108	Fibroblasts	Cancer cells	180	INHBA_ACVR2A	Non-response	C	59.6542985522979	204.246144145925	25.3157379419991	0	0	TRUE	CombinationRibo	0.131816221587736	0.489855329078168	3.03898695758037
1534	001-108	Fibroblasts	Cancer cells	180	INHBA_ACVR2B	Non-response	C	22.7184983300777	78.2164666757563	9.69471213957335	0	0	TRUE	CombinationRibo	0.106549473017099	0.22406443688238	2.6479244590021
1535	001-108	Fibroblasts	Cancer cells	180	INHBA_BAMBI	Non-response	C	197.018510002271	742.716777403684	30.6858886377869	0	0	TRUE	CombinationRibo	1.07129700316068	1.84574046167835	6.10654149722516
1536	001-108	Fibroblasts	Cancer cells	180	INHBA_ENG	Non-response	C	25.2774376225128	75.8323128675383	18.7984058951801	0	0	TRUE	CombinationRibo	0.0678448154298574	-0.104285524656694	2.34019026285658
1537	001-108	Fibroblasts	Cancer cells	180	INHBA_TGFBR3	Non-response	C	89.631108884709	325.301354266604	20.1600962192633	0	0	TRUE	CombinationRibo	0.113669972560836	0.283943923282352	2.81197144928843
1538	001-108	Fibroblasts	Cancer cells	180	ITGB3BP_ITGB5	Non-response	C	174.92378229551	426.582734372911	30.9872543318824	0.196856906534326	0.00986842105263158	TRUE	CombinationRibo	0.321826690790864	0.66116394161539	3.1556879179238
1539	001-108	Fibroblasts	Cancer cells	180	JAG1_NOTCH1	Non-response	C	8.5971148364916	12.4527715696731	2.02342594681304	20.0839808473449	2.91226377080465	TRUE	CombinationRibo	0.0209914874004105	-0.805312861960401	1.75227234987027
1540	001-108	Fibroblasts	Cancer cells	180	JAG1_NOTCH2	Non-response	C	109.960764397099	144.803366769598	18.8230475677268	21.0839808473449	2.91390850764676	TRUE	CombinationRibo	0.261234090135595	0.627510655708857	3.16905019288743
1541	001-108	Fibroblasts	Cancer cells	180	JAG1_NOTCH3	Non-response	C	136.85472076716	159.182154258964	34.4869198416408	20.0839808473449	2.91061903396255	TRUE	CombinationRibo	0.264057811736848	0.838030236331871	3.53104349529807
1542	001-108	Fibroblasts	Cancer cells	180	JAG2_NOTCH1	Non-response	C	7.10225329227939	10.2874905780375	2.02342594681304	1	0.00164473684210526	TRUE	CombinationRibo	0.01880522648625	-0.697181005184288	1.73097292195816
1543	001-108	Fibroblasts	Cancer cells	180	JAG2_NOTCH2	Non-response	C	90.8408478674641	119.625037926353	18.8230475677268	1	0.00164473684210526	TRUE	CombinationRibo	0.30368760837682	0.692488376520301	3.28206694048621
1544	001-108	Fibroblasts	Cancer cells	180	JAG2_NOTCH3	Non-response	C	113.058498068079	131.50364984763	34.4869198416408	0	0	TRUE	CombinationRibo	0.233657263786864	0.887597243542403	3.65437658916572
1545	001-108	Fibroblasts	Cancer cells	180	KITLG_EPOR	Non-response	C	8.40657986368563	8.40657986368563	6.5167807103291	45.8524227596124	7.0136107181644	TRUE	CombinationRibo	0.0659717126395146	-0.0433135316345354	2.15325420172333
1546	001-108	Fibroblasts	Cancer cells	180	KITLG_KIT	Non-response	C	21.8783229890872	21.8783229890872	16.9600759811404	45.8524227596124	7.0136107181644	TRUE	CombinationRibo	0.034127495354012	0.0924910184040123	2.44006813087706
1547	001-108	Fibroblasts	Cancer cells	180	LAMA1_ITGA1	Non-response	C	0.21184142737059	0.21184142737059	0.5	0	0	TRUE	CombinationRibo	0.000534523334069515	-2.03272170924885	0.664088837823351
1548	001-108	Fibroblasts	Cancer cells	180	LAMA1_ITGA2	Non-response	C	21.8424267317271	28.4985113196716	11.2106303888871	21.5914840433555	3.30264476321062	TRUE	CombinationRibo	0.0966507368474633	0.164260295434013	2.58382327307539
1549	001-108	Fibroblasts	Cancer cells	180	LAMA1_ITGB1	Non-response	C	18.9167411358867	24.5375102390067	9.65246762777949	21.5914840433555	3.30264476321062	TRUE	CombinationRibo	0.0593844536086135	-0.27310893776242	2.24154821297045
1550	001-108	Fibroblasts	Cancer cells	180	LAMA1_ITGB8	Non-response	C	39.5777693625562	45.1942515026801	53.3350016373548	21.5914840433555	3.30264476321062	TRUE	CombinationRibo	0.162135987352851	0.514627261922068	3.06429898355212
1551	001-108	Fibroblasts	Cancer cells	180	LAMA1_RPSA	Non-response	C	37.1891675254917	45.673508236946	26.9502929643253	21.5914840433555	3.30264476321062	TRUE	CombinationRibo	0.105402587819443	0.729596259808942	3.41418102273571
1552	001-108	Fibroblasts	Cancer cells	180	LAMA2_ITGB1	Non-response	C	448.97869689013	5241.46171034916	9.65246762777949	152.640683830264	23.3479993358792	TRUE	CombinationRibo	0.378521585362931	0.946831853011712	3.51013868110848
1553	001-108	Fibroblasts	Cancer cells	180	LAMA2_RPSA	Non-response	C	882.664929127145	9756.3258158404	26.9502929643253	152.640683830264	23.3479993358792	TRUE	CombinationRibo	0.808838133036462	1.77678834810862	5.24423636618615
1554	001-108	Fibroblasts	Cancer cells	180	LAMA3_SDC2	Non-response	C	1.19735358002424	30.7200765447391	0.764991728701406	162.542107876323	20.07195213678	TRUE	CombinationRibo	0.00164758865203332	-1.91155876127761	1.04480800266009
1555	001-108	Fibroblasts	Cancer cells	180	LAMB1_ITGA6	Non-response	C	247.947223147796	346.935261243614	9.08238287038205	0.307692307692308	0.00657894736842105	TRUE	CombinationRibo	0.158267942707395	0.612215655578696	3.1821405453709
1556	001-108	Fibroblasts	Cancer cells	180	LAMB1_ITGB1	Non-response	C	426.377301123655	553.067640818637	9.65246762777949	0.307692307692308	0.00657894736842105	TRUE	CombinationRibo	0.386412330543514	0.936637179865678	3.47365094681701
1557	001-108	Fibroblasts	Cancer cells	180	LAMB2_RPSA	Non-response	C	118.128993667749	580.315820364385	26.9502929643253	617.130485856862	92.7784359059902	TRUE	CombinationRibo	0.129743002254544	0.837703610940758	3.57672409634353
1558	001-108	Fibroblasts	Cancer cells	180	LAMC2_ITGA3	Non-response	C	45.0166194933757	108.932949877332	4.60638329659465	61.7097390860831	1.32511096765483	TRUE	CombinationRibo	0.169076636537062	0.528466437875956	3.08778705907332
1559	001-108	Fibroblasts	Cancer cells	180	LAMC2_ITGA6	Non-response	C	102.333668925852	286.37673543652	9.08238287038205	61.7097390860831	1.32511096765483	TRUE	CombinationRibo	0.124259311058389	0.785714461332306	3.48267683605491
1560	001-108	Fibroblasts	Cancer cells	180	LAMC2_ITGB1	Non-response	C	175.9759718893	456.528128289625	9.65246762777949	61.7097390860831	1.32511096765483	TRUE	CombinationRibo	0.325695901291477	1.11796951668602	3.94175294672913
1561	001-108	Fibroblasts	Cancer cells	180	LAMC2_ITGB4	Non-response	C	1.97068833369162	3.94137666738324	0.5	0	0	TRUE	CombinationRibo	0.00322768268566822	-1.0317164515102	1.22071006828316
1562	001-108	Fibroblasts	Cancer cells	180	LTA_LTBR	Non-response	C	18.5149862643418	24.2268753035717	5.78150152244435	0	0	TRUE	CombinationRibo	0.141516231316489	0.409159115707403	2.620745929301
1563	001-108	Fibroblasts	Cancer cells	180	LTA_TNFRSF14	Non-response	C	0.0805848526264216	0.0805848526264216	0.0769230769230769	0	0	TRUE	CombinationRibo	0.000372929024063498	-1.45182449029874	0.469902509533742
1564	001-108	Fibroblasts	Cancer cells	180	LTA_TNFRSF1A	Non-response	C	6.2211000230128	7.94500115531453	2.52799343427235	0	0	TRUE	CombinationRibo	0.0367887351320825	-0.24893868756447	1.81034163902233
1565	001-108	Fibroblasts	Cancer cells	180	LTF_LRP1	Non-response	C	11.5162877153919	11.5162877153919	25.1508353280022	29.9407566470906	4.57975389503196	TRUE	CombinationRibo	0.0214613749095518	-0.8113722896946	1.76471357893235
1566	001-108	Fibroblasts	Cancer cells	180	LTF_LRP11	Non-response	C	29.2683750525445	41.988333425027	30.5666109823066	30.0946028009368	4.58304336871617	TRUE	CombinationRibo	0.0911180189286968	0.415179583779105	2.87516147821316
1567	001-108	Fibroblasts	Cancer cells	180	MDK_LRP1	Non-response	C	66.5912401425311	133.182480285062	25.1508353280022	43.7991371569981	6.69953907171187	TRUE	CombinationRibo	0.30169094935837	0.512981820157241	3.07313024105117
1568	001-108	Fibroblasts	Cancer cells	180	MDK_LRP2	Non-response	C	349.218572100161	852.893128642575	32.2129075610555	44.9529833108442	6.7061180190803	TRUE	CombinationRibo	2.31516194295298	2.05173388721573	6.29202278578714
1569	001-108	Fibroblasts	Cancer cells	180	MDK_SDC1	Non-response	C	426.798875037177	895.493103475743	56.3697756007982	43.7991371569981	6.69953907171187	TRUE	CombinationRibo	2.07195189694302	2.3751252582816	7.88575380273066
1570	001-108	Fibroblasts	Cancer cells	180	MDK_SDC3	Non-response	C	0.496439079016322	8.35035989319762	0.525641025641026	0.153846153846154	0.00328947368421053	TRUE	CombinationRibo	0.0037171655301138	-1.2860587127069	0.764523792667208
1571	001-108	Fibroblasts	Cancer cells	180	MDK_SDC4	Non-response	C	303.313730543904	905.6588772591	28.5048469294823	44.9529833108442	6.7061180190803	TRUE	CombinationRibo	1.85046726361784	2.22871892712098	7.06589311039534
1572	001-108	Fibroblasts	Cancer cells	180	MDK_TSPAN1	Non-response	C	18.4508260551436	36.9016521102872	6.96868967727998	43.7991371569981	6.69953907171187	TRUE	CombinationRibo	0.15227589408454	1.00337574616629	3.16475435179272
1573	001-108	Fibroblasts	Cancer cells	180	NID1_ITGAV	Non-response	C	48.4668769349918	132.303900114658	13.2918065170645	0.153846153846154	0.00328947368421053	TRUE	CombinationRibo	0.0908781653237601	-0.249740748012728	2.37975683328241
1574	001-108	Fibroblasts	Cancer cells	180	NID1_PTPRF	Non-response	C	192.228835246533	476.057281588057	47.8267176736619	0.153846153846154	0.00328947368421053	TRUE	CombinationRibo	0.267035168335848	0.59702393125939	3.11637445607169
1575	001-108	Fibroblasts	Cancer cells	180	NLGN1_NRXN1	Non-response	C	61.2307186670152	63.68890275359	13.6498056381494	13.2585550826671	2.02803556363164	TRUE	CombinationRibo	0.0773429552217273	0.684607434961369	3.2721782384089
1576	001-108	Fibroblasts	Cancer cells	180	NLGN1_NRXN3	Non-response	C	394.518795674423	486.505374139255	41.70713271421	13.3354781595902	2.02968030047375	TRUE	CombinationRibo	0.681321710210329	1.29052727328403	4.16498340242899
1577	001-108	Fibroblasts	Cancer cells	180	NLGN2_NRXN1	Non-response	C	15.400519679003	16.0187928795151	13.6498056381494	10.1452372989572	1.55182083684707	TRUE	CombinationRibo	0.0259873262456686	0.217662485602347	2.43444484818747
1578	001-108	Fibroblasts	Cancer cells	180	NLGN2_NRXN3	Non-response	C	99.2278811810442	122.363998847012	41.70713271421	10.7990834528033	1.55675504737338	TRUE	CombinationRibo	0.282210273996784	0.802145679037234	3.5007889753249
1579	001-108	Fibroblasts	Cancer cells	180	NRG1_ERBB2	Non-response	C	247.158422708385	589.350779517538	50.2831445235923	9.80190352966546	1.49930432279422	TRUE	CombinationRibo	0.415222016351492	1.30025092821701	4.21491837327028
1580	001-108	Fibroblasts	Cancer cells	180	NRG1_ERBB3	Non-response	C	118.562351728177	298.807290328379	20.3952833340915	9.80190352966546	1.49930432279422	TRUE	CombinationRibo	0.416811254555751	1.18203835718662	4.1469618302833
1581	001-108	Fibroblasts	Cancer cells	180	NRG1_ERBB4	Non-response	C	5934.31662216676	15317.9273695773	746.810686795666	9.80190352966546	1.49930432279422	TRUE	CombinationRibo	1.64461656942794	1.59478452210984	3.98987108118797
1582	001-108	Fibroblasts	Cancer cells	180	NRG2_ERBB3	Non-response	C	34.2867442935937	43.2056593312156	20.3952833340915	22.3226829705047	3.40436787845903	TRUE	CombinationRibo	0.221904955388327	0.650734505506479	3.28431161185348
1583	001-108	Fibroblasts	Cancer cells	180	NRG2_ERBB4	Non-response	C	1716.12989802984	2214.87618612967	746.810686795666	22.3226829705047	3.40436787845903	TRUE	CombinationRibo	0.903624073758907	1.12010817308398	3.56180077971775
1584	001-108	Fibroblasts	Cancer cells	180	NTN1_DCC	Non-response	C	0.0397345859705727	0.0794691719411453	0.032258064516129	74.9920137011737	11.4708178852124	TRUE	CombinationRibo	5.11048640225449e-05	-1.3937783484371	0.389525731425357
1585	001-108	Fibroblasts	Cancer cells	180	NTN1_NEO1	Non-response	C	80.5983110376287	193.06075236565	19.5917676415321	75.4535521627121	11.4806863062651	TRUE	CombinationRibo	0.108383020995534	0.48857512159103	3.03639423268153
1586	001-108	Fibroblasts	Cancer cells	180	NTN1_UNC5A	Non-response	C	1.23177216508775	2.4635443301755	1	0	0	TRUE	CombinationRibo	0.00181748359537283	-0.70746672529207	1.07127511967358
1587	001-108	Fibroblasts	Cancer cells	180	NTN1_UNC5B	Non-response	C	0.821181443391835	3.69531649526326	0.75	0	0	TRUE	CombinationRibo	0.00164372355298762	-1.8053909840955	0.946453673873196
1588	001-108	Fibroblasts	Cancer cells	180	NTN1_UNC5C	Non-response	C	104.709544909029	290.425441878536	19.648211611293	76.4535521627121	11.4839757799493	TRUE	CombinationRibo	0.0836216092603237	0.539295591657997	3.10332005420097
1589	001-108	Fibroblasts	Cancer cells	180	NTN4_DCC	Non-response	C	0.0273343777252375	0.0273343777252375	0.032258064516129	889.797967769776	136.103965464785	TRUE	CombinationRibo	1.28673747124061e-05	-1.53044663094865	0.407931768903922
1590	001-108	Fibroblasts	Cancer cells	180	NTN4_UNC5A	Non-response	C	0.847365709482362	0.847365709482362	1	20	0.0657894736842105	TRUE	CombinationRibo	0.000237325514037848	-1.00175768216112	0.95257749240015
1591	001-108	Fibroblasts	Cancer cells	180	NXPH3_NRXN1	Non-response	C	11.1199527718304	11.5663772388668	13.6498056381494	0	0	TRUE	CombinationRibo	0.0569993189357647	0.477884766466373	2.23839346253551
1592	001-108	Fibroblasts	Cancer cells	180	NXPH3_NRXN3	Non-response	C	71.6475401727119	88.3529852571289	41.70713271421	0	0	TRUE	CombinationRibo	0.590888774378787	1.179497402764	4.06298548975045
1593	001-108	Fibroblasts	Cancer cells	180	PDGFD_PDGFRB	Non-response	C	75.3439242401265	163.243252654283	7.38392328555893	50.3041927948624	7.6945558057931	TRUE	CombinationRibo	0.115299166279297	0.323442710072214	2.81174327608465
1594	001-108	Fibroblasts	Cancer cells	180	PGF_FLT1	Non-response	C	0.0651819776524894	0.0651819776524894	0.0769230769230769	0	0	TRUE	CombinationRibo	0.000213964180447625	-1.57366722038193	0.446251450941722
1595	001-108	Fibroblasts	Cancer cells	180	PGF_NRP1	Non-response	C	107.847951440713	125.713424232158	49.4526439707493	0	0	TRUE	CombinationRibo	0.237654857904393	0.356177558126253	2.88116729817272
1596	001-108	Fibroblasts	Cancer cells	180	PLAT_LRP1	Non-response	C	169.068229074048	507.204687222145	25.1508353280022	651.268828635627	99.6184228011733	TRUE	CombinationRibo	0.234419372647224	0.551114340697729	3.09753434195313
1597	001-108	Fibroblasts	Cancer cells	180	PSAP_CELSR1	Non-response	C	288.062330204138	1385.52599170374	36.6833615691169	703.831554107922	91.9348321064914	TRUE	CombinationRibo	0.229427697001972	0.69151112558779	3.18163699480047
1598	001-108	Fibroblasts	Cancer cells	180	PSAP_GPR37L1	Non-response	C	0.0253829807060155	0.101531922824062	0.010752688172043	586.857096466797	89.7659703477174	TRUE	CombinationRibo	0.000275392573874021	-0.680211017847948	0.423763871355523
1599	001-108	Fibroblasts	Cancer cells	180	PSAP_LRP1	Non-response	C	59.3714946119892	237.485978447957	25.1508353280022	586.857096466797	89.7659703477174	TRUE	CombinationRibo	0.0278165160061754	-0.321663698116277	2.29998723966293
1600	001-108	Fibroblasts	Cancer cells	180	PSEN1_NCSTN	Non-response	C	47.1738512001664	213.806628611539	16.697687180784	305.837002781721	41.7000123839907	TRUE	CombinationRibo	0.134609290334872	0.487107913894279	3.03967836408491
1601	001-108	Fibroblasts	Cancer cells	180	PSEN1_NOTCH1	Non-response	C	7.94980265252902	34.5454533312916	2.02342594681304	317.837002781721	41.7345518576749	TRUE	CombinationRibo	0.0119078421988218	-1.17973448266313	1.61415670053388
1602	001-108	Fibroblasts	Cancer cells	180	PSEN1_NOTCH2	Non-response	C	101.681365563207	401.701574702889	18.8230475677268	320.837002781721	41.7394860682013	TRUE	CombinationRibo	0.136512834305101	0.162279675293476	2.73466919824231
1603	001-108	Fibroblasts	Cancer cells	180	PSEN1_NOTCH3	Non-response	C	126.550365193199	441.590022780115	34.4869198416408	308.837002781721	41.704946594517	TRUE	CombinationRibo	0.0468090543917414	0.458198672815888	3.00740530437151
1604	001-108	Fibroblasts	Cancer cells	180	PTMA_VIPR1	Non-response	C	188.278860601591	671.738650134911	28.95648900761	616.709284891204	84.2493608898518	TRUE	CombinationRibo	0.307412522848169	1.14194750460406	4.0390213021131
1605	001-108	Fibroblasts	Cancer cells	180	PTN_PLXNB2	Non-response	C	110.47296277488	327.033288637637	21.4750881197269	28.1921464720808	4.29204264736155	TRUE	CombinationRibo	0.233538222391132	0.74791406516727	3.37633698433883
1606	001-108	Fibroblasts	Cancer cells	180	PTN_PTPRS	Non-response	C	230.753866089089	571.42204529026	37.5232100294229	28.1921464720808	4.29204264736155	TRUE	CombinationRibo	0.282773123066773	0.981806527828253	3.73029481651262
1607	001-108	Fibroblasts	Cancer cells	180	PTN_SDC1	Non-response	C	245.479700032019	515.056133648007	56.3697756007982	28.0383003182346	4.28875317367734	TRUE	CombinationRibo	0.448250935702276	1.73370612044475	5.515921943082
1608	001-108	Fibroblasts	Cancer cells	180	PTN_SDC3	Non-response	C	0.285534295727661	4.80283328198323	0.525641025641026	0.153846153846154	0.00328947368421053	TRUE	CombinationRibo	0.000788287648661555	-1.398215969615	0.651524653148309
1609	001-108	Fibroblasts	Cancer cells	180	RELN_ITGA3	Non-response	C	13.5825501552812	32.8675780616827	4.60638329659465	0.021505376344086	0.00328947368421053	TRUE	CombinationRibo	0.065797636499444	-0.0654020046867748	2.22177676143222
1610	001-108	Fibroblasts	Cancer cells	180	RELN_ITGB1	Non-response	C	53.0960007928293	137.745043265698	9.65246762777949	0.021505376344086	0.00328947368421053	TRUE	CombinationRibo	0.148604426585698	0.451224224673489	2.95222482278404
1611	001-108	Fibroblasts	Cancer cells	180	RELN_LRP8	Non-response	C	7.33343231483732	14.6668646296746	6.1666728333395	0	0	TRUE	CombinationRibo	0.057224019180877	0.102395350612853	2.03512239504256
1612	001-108	Fibroblasts	Cancer cells	180	RELN_VLDLR	Non-response	C	11.8839594179823	23.7679188359645	9.99320462085782	0.021505376344086	0.00328947368421053	TRUE	CombinationRibo	0.08776318988171	0.486784070194228	2.32441038568261
1613	001-108	Fibroblasts	Cancer cells	180	RGMA_NEO1	Non-response	C	117.52665637831	281.516875618182	19.5917676415321	0.329197684036394	0.00986842105263158	TRUE	CombinationRibo	0.21992162240849	1.03121693375376	3.85738420796791
1614	001-108	Fibroblasts	Cancer cells	180	RSPO3_FZD8	Non-response	C	16.7215933552015	16.7215933552015	12.5762434760737	0	0	TRUE	CombinationRibo	0.0987646123755921	1.06639229249066	2.3377292628482
1615	001-108	Fibroblasts	Cancer cells	180	RSPO3_LGR4	Non-response	C	130.331399067716	152.179066864389	38.1510891574799	0	0	TRUE	CombinationRibo	0.667794980356104	1.24281206141429	4.22844704357878
1616	001-108	Fibroblasts	Cancer cells	180	RSPO3_SDC4	Non-response	C	152.319007952763	227.403259127683	28.5048469294823	0	0	TRUE	CombinationRibo	1.19239282789977	1.87980592822404	5.90481700779165
1617	001-108	Fibroblasts	Cancer cells	180	RSPO4_LGR4	Non-response	C	93.6780596436754	109.381467583527	38.1510891574799	0.021505376344086	0.00328947368421053	TRUE	CombinationRibo	0.365288299241273	1.12240522442978	4.0325629853534
1618	001-108	Fibroblasts	Cancer cells	180	RTN4_TNFRSF19	Non-response	C	79.8820336374915	743.770355533359	14.1816704769303	894.720955156562	130.043554726413	TRUE	CombinationRibo	0.039109483511601	0.490845168432066	3.03972181602675
1619	001-108	Fibroblasts	Cancer cells	180	SEMA3A_NRP1	Non-response	C	923.527384175401	1076.5136313292	49.4526439707493	0.0769230769230769	0.00164473684210526	TRUE	CombinationRibo	1.26845790217946	1.47055923889347	4.2071480729039
1620	001-108	Fibroblasts	Cancer cells	180	SEMA3A_PLXNA1	Non-response	C	0.154387062775838	7.33421551982422	0.505376344086022	0	0	TRUE	CombinationRibo	0.000588144293155184	-1.68663517335942	0.552806398954505
1621	001-108	Fibroblasts	Cancer cells	180	SEMA3A_PLXNA2	Non-response	C	537.20824689628	667.55300215525	18.3995408807378	0.0769230769230769	0.00164473684210526	TRUE	CombinationRibo	1.24111520321025	1.70762059584918	4.98062873766867
1622	001-108	Fibroblasts	Cancer cells	180	SEMA3A_PLXNA4	Non-response	C	0.156047138719664	0.156047138719664	0.021505376344086	0	0	TRUE	CombinationRibo	0.000203165247883558	-1.77925846624949	0.625020084594567
1623	001-108	Fibroblasts	Cancer cells	180	SEMA3B_NRP1	Non-response	C	66.4796252945054	154.984517105776	49.4526439707493	150.5673178553	23.0106132701237	TRUE	CombinationRibo	0.0786411822342498	-0.106881585121994	2.47189872957739
1624	001-108	Fibroblasts	Cancer cells	180	SEMA3C_NRP1	Non-response	C	492.576972756372	2870.87223799308	49.4526439707493	3051.70794809753	377.50824055111	TRUE	CombinationRibo	0.198024373043216	0.452748207767838	2.95635440378892
1625	001-108	Fibroblasts	Cancer cells	180	SEMA3C_PLXND1	Non-response	C	134.374184167171	790.985078442878	13.6252331095568	3051.70794809753	377.50824055111	TRUE	CombinationRibo	0.0272464105481136	0.0423120754868597	2.63250838497854
1626	001-108	Fibroblasts	Cancer cells	180	SEMA3F_NRP1	Non-response	C	58.2775260986704	67.9314466688802	49.4526439707493	34.0966687595261	5.20532294158237	TRUE	CombinationRibo	0.0582610974334404	-0.32864148958311	2.33419243702526
1627	001-108	Fibroblasts	Cancer cells	180	SEMA3F_PLXNA3	Non-response	C	0.143090273707654	1.21516663210192	0.884615384615385	1.07692307692308	0.00328947368421053	TRUE	CombinationRibo	0.000207887441925636	-2.15115181645798	0.592669813785652
1628	001-108	Fibroblasts	Cancer cells	180	SEMA4A_PLXND1	Non-response	C	26.3730134688127	124.194451526205	13.6252331095568	86.6666001445671	13.175597112194	TRUE	CombinationRibo	0.0262161710545109	-0.290700312417268	2.24216408558043
1629	001-108	Fibroblasts	Cancer cells	180	SEMA4D_ERBB2	Non-response	C	129.061678224966	307.748365741391	50.2831445235923	121.431715068683	14.9888138324071	TRUE	CombinationRibo	0.25708011474215	0.714098683124498	3.28511693123796
1630	001-108	Fibroblasts	Cancer cells	180	SEMA4D_MET	Non-response	C	0.176547365686596	0.353094731373192	0.230769230769231	24.9743836410503	0.533991755482983	TRUE	CombinationRibo	0.000421507423827964	-1.76166753583388	0.63146431565648
1631	001-108	Fibroblasts	Cancer cells	180	SEMA4D_PLXNB1	Non-response	C	42.5763695647966	118.552377561238	19.3703265333878	119.431715068683	14.9822348850387	TRUE	CombinationRibo	0.0806475966957863	-0.227253649200497	2.35674126332997
1632	001-108	Fibroblasts	Cancer cells	180	SEMA4D_PLXNB2	Non-response	C	55.4986390954657	164.292710201763	21.4750881197269	121.431715068683	14.9888138324071	TRUE	CombinationRibo	0.117610229765579	-0.137686343851191	2.47003178325848
1633	001-108	Fibroblasts	Cancer cells	180	SEMA5A_MET	Non-response	C	0.560502331728842	3.36301399037305	0.230769230769231	77.2308432308432	1.65131737171211	TRUE	CombinationRibo	0.001001303960227	-1.75185536481209	0.865412409521977
1634	001-108	Fibroblasts	Cancer cells	180	SEMA5A_PLXNB3	Non-response	C	0.186834110576281	1.12100466345768	0.0769230769230769	77.2308432308432	1.65131737171211	TRUE	CombinationRibo	0.000527625634907491	-0.830193707464488	0.62053359216135
1635	001-108	Fibroblasts	Cancer cells	180	SEMA6A_PLXNA2	Non-response	C	39.2670759851092	48.7945868500022	18.3995408807378	0	0	TRUE	CombinationRibo	0.120370920269825	0.110222507397485	2.61374668621355
1636	001-108	Fibroblasts	Cancer cells	180	SEMA6A_PLXNA4	Non-response	C	0.011406218889538	0.011406218889538	0.021505376344086	0	0	TRUE	CombinationRibo	1.88638617858684e-05	-1.81294476344561	0.310528802795836
1637	001-108	Fibroblasts	Cancer cells	180	SEMA7A_ITGA1	Non-response	C	0.228944437932247	0.228944437932247	0.5	0	0	TRUE	CombinationRibo	0.00136421034356393	-1.76764079482546	0.655620518898729
1638	001-108	Fibroblasts	Cancer cells	180	SEMA7A_ITGB1	Non-response	C	20.4439835995301	26.5185453084142	9.65246762777949	0	0	TRUE	CombinationRibo	0.172927906657433	0.0570102210413909	2.47102112953065
1639	001-108	Fibroblasts	Cancer cells	180	SERPINA1_LRP1	Non-response	C	21.3119554217866	21.3119554217866	25.1508353280022	0	0	TRUE	CombinationRibo	0.0974294625923771	0.0349443730013373	2.37310135214696
1640	001-108	Fibroblasts	Cancer cells	180	SERPINE1_LRP1	Non-response	C	600.794960221763	6007.94960221763	25.1508353280022	433.576135969476	66.3200339558574	TRUE	CombinationRibo	0.236909107640682	0.840335559562042	3.45828513668947
1641	001-108	Fibroblasts	Cancer cells	180	SERPINE1_LRP2	Non-response	C	3150.69606279362	38474.5720457726	32.2129075610555	434.345366738707	66.3364813242785	TRUE	CombinationRibo	2.14173155071423	2.03289917592775	5.83963382872207
1642	001-108	Fibroblasts	Cancer cells	180	SERPINE2_LRP1	Non-response	C	30.0602262257969	60.1204524515938	25.1508353280022	0	0	TRUE	CombinationRibo	0.0929540446576511	-0.0410814789920084	2.41393826380491
1643	001-108	Fibroblasts	Cancer cells	180	SERPING1_LRP1	Non-response	C	49.3244656974918	197.297862789967	25.1508353280022	114.119147032146	17.455724792746	TRUE	CombinationRibo	0.111335676785968	-0.0189593148603676	2.50138304737342
1644	001-108	Fibroblasts	Cancer cells	180	SLIT2_GPC1	Non-response	C	312.461654472173	3349.91140993954	15.6122498440187	0	0	TRUE	CombinationRibo	0.670405617693342	1.26336088782056	4.09517759765171
1645	001-108	Fibroblasts	Cancer cells	180	SLIT2_ROBO1	Non-response	C	1008.78394942769	10583.1445605524	49.3227064227627	0	0	TRUE	CombinationRibo	1.1257769978881	1.49700203017625	4.23751102853983
1646	001-108	Fibroblasts	Cancer cells	180	SLIT2_ROBO2	Non-response	C	916.05752206345	11319.2630857947	31.6520304664643	0	0	TRUE	CombinationRibo	0.372271130488797	1.18907165557844	4.062355211244
1647	001-108	Fibroblasts	Cancer cells	180	SLIT2_SDC1	Non-response	C	1281.03985662309	12095.2301140115	56.3697756007982	0	0	TRUE	CombinationRibo	2.22332206319319	2.29998125975503	6.71722172983406
1648	001-108	Fibroblasts	Cancer cells	180	SLIT3_ROBO2	Non-response	C	1021.00296333559	12616.0212377701	31.6520304664643	198.436259616006	29.6793949741588	TRUE	CombinationRibo	0.257536916523184	0.925138932270842	3.5988289599722
1649	001-108	Fibroblasts	Cancer cells	180	SORBS1_INSR	Non-response	C	914.698479217987	8428.58667541148	59.4719405136276	1198.17475560515	174.949428077761	TRUE	CombinationRibo	0.161104353642708	0.465336020146195	2.96571349671892
1650	001-108	Fibroblasts	Cancer cells	180	TAC1_TACR1	Non-response	C	12.1993991108224	12.9863170202012	6.05598713393253	0	0	TRUE	CombinationRibo	0.0871440113479276	0.528172338374837	2.19029066434582
1651	001-108	Fibroblasts	Cancer cells	180	TAC1_TACR3	Non-response	C	8.71421495151406	8.71421495151406	8.12750428725852	0	0	TRUE	CombinationRibo	0.0419782552111666	0.797727835935623	1.61912484770507
1652	001-108	Fibroblasts	Cancer cells	180	TF_TFRC	Non-response	C	8.87703068628419	12.4775425074544	14.7250972842371	0	0	TRUE	CombinationRibo	0.0398671064146611	-0.0870175648891759	2.07633025875358
1653	001-108	Fibroblasts	Cancer cells	180	TFPI_LRP1	Non-response	C	30.6185797549033	61.2371595098066	25.1508353280022	0	0	TRUE	CombinationRibo	0.0606641579222828	-0.460973928972598	2.1425230334239
1654	001-108	Fibroblasts	Cancer cells	180	TFPI_VLDLR	Non-response	C	12.1657085619791	24.3314171239583	9.99320462085782	0	0	TRUE	CombinationRibo	0.0846366467747678	0.149416200792161	2.27492958722011
1655	001-108	Fibroblasts	Cancer cells	180	TGFB1_ACVRL1	Non-response	C	9.60624155362638	9.60624155362638	6.24359591026258	0	0	TRUE	CombinationRibo	0.0287499631510186	-0.280678277163186	1.9315427199607
1656	001-108	Fibroblasts	Cancer cells	180	TGFB1_ENG	Non-response	C	28.9227602887292	28.9227602887292	18.7984058951801	19.2463308134726	2.94392889087656	TRUE	CombinationRibo	0.0427376589990638	-0.352186544249187	2.18431440461552
1657	001-108	Fibroblasts	Cancer cells	180	TGFB1_ITGAV	Non-response	C	89.8993106626544	122.702659738545	13.2918065170645	20.2463308134726	2.94557362771867	TRUE	CombinationRibo	0.0627632480151562	-0.0478213659364076	2.56128048457582
1658	001-108	Fibroblasts	Cancer cells	180	TGFB1_ITGB6	Non-response	C	207.798127177603	255.130325354448	33.1644930449549	20.2463308134726	2.94557362771867	TRUE	CombinationRibo	0.34938890145577	0.936023509598654	3.57072727720768
1659	001-108	Fibroblasts	Cancer cells	180	TGFB1_ITGB8	Non-response	C	143.723948237084	164.11981696296	53.3350016373548	19.2463308134726	2.94392889087656	TRUE	CombinationRibo	0.210022516466099	0.738995287757247	3.35799957301823
1660	001-108	Fibroblasts	Cancer cells	180	TGFB1_SDC2	Non-response	C	0.18349978928578	4.70798907427875	0.764991728701406	19.2463308134726	2.94392889087656	TRUE	CombinationRibo	0.000282920563639796	-2.42074444139308	0.669716785403467
1661	001-108	Fibroblasts	Cancer cells	180	TGFB1_TGFBR1	Non-response	C	123.494243945439	127.655521656363	41.4849808057983	19.2463308134726	2.94392889087656	TRUE	CombinationRibo	0.22076598398834	0.549759373950886	3.10232846284819
1662	001-108	Fibroblasts	Cancer cells	180	TGFB1_TGFBR2	Non-response	C	25.4046590298533	29.0576560427158	9.44304083013761	19.2463308134726	2.94392889087656	TRUE	CombinationRibo	0.0189347326651784	-0.996163200509311	1.87892469837514
1663	001-108	Fibroblasts	Cancer cells	180	TGFB1_TGFBR3	Non-response	C	102.557035859385	124.071292767855	20.1600962192633	19.2463308134726	2.94392889087656	TRUE	CombinationRibo	0.0795958506268137	0.00366755622945912	2.55864639030364
1664	001-108	Fibroblasts	Cancer cells	180	TGFB2_ENG	Non-response	C	33.4515629929886	100.354688978966	18.7984058951801	105.457644238596	16.1308567667589	TRUE	CombinationRibo	0.0687043732787162	0.0428233341277901	2.53458197124959
1665	001-108	Fibroblasts	Cancer cells	180	TGFB2_TGFBR1	Non-response	C	142.831301002145	442.932487922467	41.4849808057983	109.957644238596	16.1456593983378	TRUE	CombinationRibo	0.473446830313913	1.05090834548223	3.76474779507982
1666	001-108	Fibroblasts	Cancer cells	180	TGFB2_TGFBR2	Non-response	C	29.3825880852631	100.822743248364	9.44304083013761	105.457644238596	16.1308567667589	TRUE	CombinationRibo	0.0210290772779426	-0.650456453558365	2.07710184480885
1667	001-108	Fibroblasts	Cancer cells	180	TGFB2_TGFBR3	Non-response	C	118.615689207275	430.496116990203	20.1600962192633	109.957644238596	16.1456593983378	TRUE	CombinationRibo	0.0753560418522058	0.4144689898997	2.95758410315476
1668	001-108	Fibroblasts	Cancer cells	180	TGM2_ITGB1	Non-response	C	23.6810026086785	30.7173862456704	9.65246762777949	0	0	TRUE	CombinationRibo	0.0796547527323156	0.0043866185615138	2.47276996644213
1669	001-108	Fibroblasts	Cancer cells	180	TGM2_SDC4	Non-response	C	60.7605974967972	90.7119740538356	28.5048469294823	0	0	TRUE	CombinationRibo	0.446038523631308	1.14613082356789	4.17739515931959
1670	001-108	Fibroblasts	Cancer cells	180	THBS1_CD36	Non-response	C	1045.77060832699	13657.5697002215	49.6077098045687	308.201068742179	38.0606138802245	TRUE	CombinationRibo	0.81466580143238	1.39208306840482	4.43682524122342
1671	001-108	Fibroblasts	Cancer cells	180	THBS1_CD47	Non-response	C	119.062821766903	1207.54799629177	10.2342716220127	276.201068742179	38.0079823012771	TRUE	CombinationRibo	0.246747725702059	0.684011594885424	3.26585443528685
1672	001-108	Fibroblasts	Cancer cells	180	THBS1_ITGA3	Non-response	C	56.1514736161858	543.509995180372	4.60638329659465	276.201068742179	38.0079823012771	TRUE	CombinationRibo	0.15709684048526	0.344618537954051	2.88178374019657
1673	001-108	Fibroblasts	Cancer cells	180	THBS1_ITGA6	Non-response	C	127.645886683763	1428.84791307081	9.08238287038205	252.201068742179	37.9290349328561	TRUE	CombinationRibo	0.163917222398339	0.628929202236968	3.23063851757287
1674	001-108	Fibroblasts	Cancer cells	180	THBS1_ITGB1	Non-response	C	219.503602310226	2277.8011711407	9.65246762777949	284.201068742179	37.9816665118035	TRUE	CombinationRibo	0.333194044135454	0.922411419364374	3.53912699867935
1675	001-108	Fibroblasts	Cancer cells	180	THBS1_LRP1	Non-response	C	123.648438009295	989.187504074357	25.1508353280022	247.277991819102	37.8237717749614	TRUE	CombinationRibo	0.192357254692975	0.401939286969305	2.94436236899647
1676	001-108	Fibroblasts	Cancer cells	180	THBS1_LRP5	Non-response	C	270.441111522286	2473.76514687438	31.4486685248866	252.201068742179	37.9290349328561	TRUE	CombinationRibo	0.587073200527164	1.24949041860102	4.06815885480585
1677	001-108	Fibroblasts	Cancer cells	180	THBS1_SDC1	Non-response	C	792.491837207361	6651.10445493275	56.3697756007982	247.277991819102	37.8237717749614	TRUE	CombinationRibo	1.39717887318581	2.13629956669595	6.61826467854236
1678	001-108	Fibroblasts	Cancer cells	180	THBS2_CD47	Non-response	C	53.6068463319694	339.80401540889	10.2342716220127	0	0	TRUE	CombinationRibo	0.128986137801307	0.204764486821534	2.71242371326778
1679	001-108	Fibroblasts	Cancer cells	180	THBS2_ITGA6	Non-response	C	57.4712855853596	402.07781368614	9.08238287038205	0	0	TRUE	CombinationRibo	0.07759106828574	0.219145207807563	2.70471301302717
1680	001-108	Fibroblasts	Cancer cells	180	THBS2_ITGB1	Non-response	C	98.8293045951391	640.973267011793	9.65246762777949	0	0	TRUE	CombinationRibo	0.209279909916495	0.454652081441934	2.99186675952707
1681	001-108	Fibroblasts	Cancer cells	180	THBS2_NOTCH3	Non-response	C	196.888964865835	1145.05401792037	34.4869198416408	0	0	TRUE	CombinationRibo	0.280662645853599	0.982903928217556	3.76424751961279
1682	001-108	Fibroblasts	Cancer cells	180	TNFSF10_TNFRSF10A	Non-response	C	20.621011841899	23.5744659897522	10.9936221717971	232.818513294011	35.490584839633	TRUE	CombinationRibo	0.041553424266639	-0.268419526264812	2.20222989588428
1683	001-108	Fibroblasts	Cancer cells	180	TNFSF10_TNFRSF10B	Non-response	C	82.1837952622897	116.501112932067	21.7314652001154	233.818513294011	35.4938743133172	TRUE	CombinationRibo	0.16875618135409	0.433573552257471	2.98133320288146
1684	001-108	Fibroblasts	Cancer cells	180	VEGFC_VIPR2	Non-response	C	46.4679970364396	46.4679970364396	44.3564912511038	14.7916814368427	2.26254337767495	TRUE	CombinationRibo	0.219448545645068	0.792649996082094	3.36457839487599
1685	001-127	Fibroblasts	Cancer cells	0	A2M_LRP1	Non-response	C	4.6809090889383	194.113153787564	14.0214087679316	131.063234557905	70.0655824970348	TRUE	CombinationRibo	0.00683942046200307	-1.55352129028139	1.39952376673022
1686	001-127	Fibroblasts	Cancer cells	0	AANAT_MTNR1B	Non-response	C	0.00179398568738126	0.00179398568738126	0.0151515151515152	0	0	TRUE	CombinationRibo	0.000943826911987111	-0.448183751691195	0.420712311956971
1687	001-127	Fibroblasts	Cancer cells	0	ADAM10_AXL	Non-response	C	5.70624280505056	629.620665299278	11.5063338489534	10884.7312128254	3660.66820222219	TRUE	CombinationRibo	0.00235194581964469	-1.69373821577691	1.43641765492662
1688	001-127	Fibroblasts	Cancer cells	0	ADAM10_EPHA3	Non-response	C	0.100075383015837	3.90293993761766	0.285305310894113	6096.999625108	3557.64383135216	TRUE	CombinationRibo	4.0787200358874e-05	-1.95815712942141	0.561981122420792
1689	001-127	Fibroblasts	Cancer cells	0	ADAM12_ITGA9	Non-response	C	17.0484939229623	1018.92681639886	2.63460812946664	1551.10834042342	897.28079336506	TRUE	CombinationRibo	0.0157236148989098	-0.787365273534209	1.8717457236238
1690	001-127	Fibroblasts	Cancer cells	0	ADAM12_ITGB1	Non-response	C	72.5874644077367	7122.48378627921	13.1545643229143	2750.94463279019	921.077129017428	TRUE	CombinationRibo	0.052750032724715	-0.179044762969436	2.43648738180508
1691	001-127	Fibroblasts	Cancer cells	0	ADAM12_SDC4	Non-response	C	24.9203094775683	2945.38924296512	5.43985966345666	2750.94463279019	921.077129017428	TRUE	CombinationRibo	0.0358511472582	-0.366982708316667	2.18184615278407
1692	001-127	Fibroblasts	Cancer cells	0	ADAM15_ITGA5	Non-response	C	2.29920691190912	18.1648157699789	1.77338244830543	345.39405397273	150.127564101529	TRUE	CombinationRibo	0.00488598567417627	-1.2880410486542	1.25884644115468
1693	001-127	Fibroblasts	Cancer cells	0	ADAM15_ITGA9	Non-response	C	2.41891648278425	19.2759851755854	2.63460812946664	294.442512715495	149.117042928369	TRUE	CombinationRibo	0.0052088512121189	-1.45488250276328	1.2622949512857
1694	001-127	Fibroblasts	Cancer cells	0	ADAM15_ITGAV	Non-response	C	8.6163867953111	111.468731637402	10.8823945546059	345.39405397273	150.127564101529	TRUE	CombinationRibo	0.00891936951943085	-1.28744145192443	1.652725916069
1695	001-127	Fibroblasts	Cancer cells	0	ADAM15_ITGB1	Non-response	C	10.2990337382764	134.742642619704	13.1545643229143	348.39405397273	150.129129863533	TRUE	CombinationRibo	0.0191061601807541	-1.00440228722992	1.77706506661645
1696	001-127	Fibroblasts	Cancer cells	0	ADAM17_ERBB4	Non-response	C	134.982564610124	7744.86854781153	83.025483216599	4188.83072693027	1295.96212814414	TRUE	CombinationRibo	0.0266367970438483	-1.18968483662333	2.05708159893464
1697	001-127	Fibroblasts	Cancer cells	0	ADAM17_ITGA5	Non-response	C	2.96104457183333	128.66504476173	1.77338244830543	4172.33072693027	1295.95351645312	TRUE	CombinationRibo	0.00442977566466167	-1.51186610800959	1.29947295403091
1698	001-127	Fibroblasts	Cancer cells	0	ADAM17_ITGB1	Non-response	C	13.2636596505922	954.409247168392	13.1545643229143	4188.83072693027	1295.96212814414	TRUE	CombinationRibo	0.013506008172034	-1.28126692149194	1.74922973233832
1699	001-127	Fibroblasts	Cancer cells	0	ADAM17_NOTCH1	Non-response	C	5.77800312744044	330.541702375418	5.31514209573854	4188.83072693027	1295.96212814414	TRUE	CombinationRibo	0.00929111060153698	-1.35264388778503	1.50139442160854
1700	001-127	Fibroblasts	Cancer cells	0	ADAM23_ITGA5	Non-response	C	1.55841730293908	16.4163060192672	1.77338244830543	37.0977748292493	21.3413477304138	TRUE	CombinationRibo	0.00805661578524331	-1.14400681075919	1.15100713976716
1701	001-127	Fibroblasts	Cancer cells	0	ADAM28_ITGA4	Non-response	C	1.27164440135443	7.12232425352982	5.00560810876569	80.8478038463513	16.7852940604659	TRUE	CombinationRibo	0.00201339091005154	-1.4165020364037	1.06601647832087
1702	001-127	Fibroblasts	Cancer cells	0	ADAM9_ITGA3	Non-response	C	6.67178146185837	463.202211819536	7.98976965840821	11156.0135877405	4151.90415455043	TRUE	CombinationRibo	0.0179037261587976	-1.08031056981206	1.63927578646041
1703	001-127	Fibroblasts	Cancer cells	0	ADAM9_ITGA6	Non-response	C	8.12890799364853	405.012436183546	8.15039736400126	11141.0135877405	4151.89632574041	TRUE	CombinationRibo	0.00783497484970921	-0.993401168980855	1.65471491486358
1704	001-127	Fibroblasts	Cancer cells	0	ADAM9_ITGAV	Non-response	C	9.75355541922985	630.900444330277	10.8823945546059	11156.0135877405	4151.90415455043	TRUE	CombinationRibo	0.0078404414520458	-1.31487161688438	1.65997105136211
1705	001-127	Fibroblasts	Cancer cells	0	ADAM9_ITGB1	Non-response	C	11.6582737888997	762.628154553105	13.1545643229143	11186.0135877405	4151.91981217048	TRUE	CombinationRibo	0.0152924698018535	-1.04183325520237	1.77467514727042
1706	001-127	Fibroblasts	Cancer cells	0	ADAM9_ITGB5	Non-response	C	20.591115447896	1149.90290904345	17.3553293703266	11426.0135877405	4151.98244265064	TRUE	CombinationRibo	0.0276516914136637	-1.03685642754606	1.90946288387309
1707	001-127	Fibroblasts	Cancer cells	0	ADM2_CALCRL	Non-response	C	1.83288777971659	4.25347393248968	2.71055515696215	2.93823323842331	1.69965499136525	TRUE	CombinationRibo	0.0175916542788858	-0.66168866349363	1.2449789381866
1708	001-127	Fibroblasts	Cancer cells	0	ADM2_RAMP1	Non-response	C	2.76673742600315	6.75540971916146	2.58295843947219	4.97162147323898	1.71026766482462	TRUE	CombinationRibo	0.0622707442815868	-0.0829595084206032	1.48907484591907
1709	001-127	Fibroblasts	Cancer cells	0	AMH_ACVR1	Non-response	C	7.50166486629847	309.979952750734	4.25151532764335	12956.735931688	5096.5533681848	TRUE	CombinationRibo	0.0234211628888232	-0.569988781463905	1.85012543681893
1710	001-127	Fibroblasts	Cancer cells	0	AMH_EGFR	Non-response	C	3.80623180205609	229.917951279153	4.73014312033455	12701.5314023157	5095.3764134386	TRUE	CombinationRibo	0.00418543847428422	-0.924256765774859	1.45153559558589
1711	001-127	Fibroblasts	Cancer cells	0	ANGPT1_ITGA5	Non-response	C	1.37921722798583	5.4482323281511	1.77338244830543	4.57754686888378	2.64529186722019	TRUE	CombinationRibo	0.00226150746650325	-1.36383758093872	1.09652154858688
1712	001-127	Fibroblasts	Cancer cells	0	ANGPT1_TEK	Non-response	C	0.0654862710500372	0.441526725841663	0.335336300677274	4.53209232342923	2.6445089862181	TRUE	CombinationRibo	0.000313675520393112	-1.38176714594411	0.429192831704411
1713	001-127	Fibroblasts	Cancer cells	0	ANGPT1_TIE1	Non-response	C	0.136635917737243	0.40990775321173	0.933965770603759	4.53209232342923	2.6445089862181	TRUE	CombinationRibo	0.00127357093181693	-1.3287859095716	0.530984538268756
1714	001-127	Fibroblasts	Cancer cells	0	ANGPT2_TEK	Non-response	C	0.216254194752321	6.80421545048148	0.335336300677274	139.711496042123	81.4707892929221	TRUE	CombinationRibo	0.00118314992459288	-1.32288428792945	0.622506523835725
1715	001-127	Fibroblasts	Cancer cells	0	ANXA1_EGFR	Non-response	C	1.69977200633647	34.2252843636958	4.73014312033455	91.1200986993195	47.3625504486792	TRUE	CombinationRibo	0.00139460914623306	-1.6255207260278	1.12396182537412
1716	001-127	Fibroblasts	Cancer cells	0	ANXA1_FPR1	Non-response	C	0.218313456273473	19.000480248182	5.25196459868275	79.7674214685338	46.5448732786121	TRUE	CombinationRibo	0.00119860170193903	-1.23575874354112	0.61957791149816
1717	001-127	Fibroblasts	Cancer cells	0	APOE_LDLR	Non-response	C	24.3877169960268	1545.88603920586	41.9343883981035	31880.9790837377	147.931292582885	TRUE	CombinationRibo	0.0368461591909003	-0.114347365276423	2.31693645120524
1718	001-127	Fibroblasts	Cancer cells	0	APOE_LRP1	Non-response	C	7.12255816350512	344.593874579625	14.0214087679316	433.153884636195	139.724657614434	TRUE	CombinationRibo	0.00502324623097841	-1.08801832487881	1.57615403601428
1719	001-127	Fibroblasts	Cancer cells	0	APOE_LRP2	Non-response	C	8.3460361094706	363.118976655984	11.0813917019659	433.153884636195	139.724657614434	TRUE	CombinationRibo	0.00800242717932426	-0.599607695985148	1.77151761993795
1720	001-127	Fibroblasts	Cancer cells	0	APOE_LRP5	Non-response	C	9.70401519933111	202.187118242662	6.17019433952985	433.153884636195	139.724657614434	TRUE	CombinationRibo	0.0133804348007291	-0.739728491767261	1.80943980498423
1721	001-127	Fibroblasts	Cancer cells	0	APOE_LRP8	Non-response	C	3.45443397093158	59.2320394870418	2.89215809939479	233.009516233798	135.755197280775	TRUE	CombinationRibo	0.0129738177984047	-0.569771518766239	1.51387763700225
1722	001-127	Fibroblasts	Cancer cells	0	APOE_SCARB1	Non-response	C	14.347245127523	378.605797832677	13.204579265864	433.153884636195	139.724657614434	TRUE	CombinationRibo	0.0119917746767732	-0.504997225276661	1.98464266282613
1723	001-127	Fibroblasts	Cancer cells	0	APOE_SORL1	Non-response	C	11.8999280269021	354.388084758553	10.8149489125695	433.153884636195	139.724657614434	TRUE	CombinationRibo	0.0155800503595861	-0.722735139383992	1.85971357621961
1724	001-127	Fibroblasts	Cancer cells	0	APOE_VLDLR	Non-response	C	1.4038779052496	28.4913839452486	1.39116578719604	433.153884636195	139.724657614434	TRUE	CombinationRibo	0.00439428571936735	-0.782936522233802	1.12018348060323
1725	001-127	Fibroblasts	Cancer cells	0	AREG_EGFR	Non-response	C	2.333389454341	4.27121013387044	4.73014312033455	3.66222838074734	2.12581784021369	TRUE	CombinationRibo	0.00430121850178279	-1.11815293277401	1.24583740581813
1726	001-127	Fibroblasts	Cancer cells	0	AREG_ERBB3	Non-response	C	19.722680081301	82.4332248284817	36.5162039879409	3.66222838074734	2.12581784021369	TRUE	CombinationRibo	0.10945592744859	0.366463500961175	2.75352824324977
1727	001-127	Fibroblasts	Cancer cells	0	ASIP_ATRN	Non-response	C	24.6699009909399	63.4650882158369	18.8750631985618	1.8621084701952	1.05393310041904	TRUE	CombinationRibo	0.107152048953226	0.306233668374797	2.71515323604719
1728	001-127	Fibroblasts	Cancer cells	0	ASIP_MC1R	Non-response	C	2.58606217715189	3.12822452066799	2.48096235528602	1.8121084701952	1.05367214008501	TRUE	CombinationRibo	0.0374658583699775	-0.0925425397531501	1.43597630002199
1729	001-127	Fibroblasts	Cancer cells	0	ASIP_MC2R	Non-response	C	0.00152281590647887	0.00152281590647887	0.0036231884057971	0.0072463768115942	0.000521920668058455	TRUE	CombinationRibo	2.3211860309413	2.19855313951849	0.510862144417674
1730	001-127	Fibroblasts	Cancer cells	0	BMP2_ACVR1	Non-response	C	1.29475782546072	1.62125210915566	4.25151532764335	0.0187747035573123	0.000521920668058455	TRUE	CombinationRibo	0.00676875652710909	-1.1481624991374	1.08636614521829
1731	001-127	Fibroblasts	Cancer cells	0	BMP2_ACVR2A	Non-response	C	0.935789522094065	1.20977760559625	3.80697462475033	0.0187747035573123	0.000521920668058455	TRUE	CombinationRibo	0.00584333386294633	-1.14991391227052	0.978446111620584
1732	001-127	Fibroblasts	Cancer cells	0	BMP2_ACVR2B	Non-response	C	1.09435296871468	15.3833757700893	34.5778554249617	0.0187747035573123	0.000521920668058455	TRUE	CombinationRibo	0.00892970527153525	-0.821362620334377	1.03305279547377
1733	001-127	Fibroblasts	Cancer cells	0	BMP2_BMPR1A	Non-response	C	0.940849481223841	2.23153892553525	7.02229238196905	0.0187747035573123	0.000521920668058455	TRUE	CombinationRibo	0.00512853105678653	-1.49929861130014	0.982605232838252
1734	001-127	Fibroblasts	Cancer cells	0	BMP2_BMPR1B	Non-response	C	0.262911456476415	0.315821701893239	1.24229982383875	0.0187747035573123	0.000521920668058455	TRUE	CombinationRibo	0.00143567377316633	-1.48148591931663	0.673933788349528
1735	001-127	Fibroblasts	Cancer cells	0	BMP2_BMPR2	Non-response	C	18.3766498211278	88.0731541779564	138.575991788157	0.0187747035573123	0.000521920668058455	TRUE	CombinationRibo	0.0441633971551382	-0.484132317337621	1.99372727440774
1736	001-127	Fibroblasts	Cancer cells	0	BMP2_ENG	Non-response	C	0.953431253858946	14.909793957777	39.0989268020171	0.0187747035573123	0.000521920668058455	TRUE	CombinationRibo	0.00298471823262183	-1.08751451001058	0.985139414589604
1737	001-127	Fibroblasts	Cancer cells	0	BMP4_BMPR1A	Non-response	C	0.618793523931619	1.46767560920195	7.02229238196905	0.285819966822185	0.163071645945637	TRUE	CombinationRibo	0.00331253107914464	-1.81685943766148	0.868117225507761
1738	001-127	Fibroblasts	Cancer cells	0	BMP4_BMPR1B	Non-response	C	0.172915976340247	0.20771486592562	1.24229982383875	0.285819966822185	0.163071645945637	TRUE	CombinationRibo	0.000632550356975386	-1.73208357997398	0.602633885506555
1739	001-127	Fibroblasts	Cancer cells	0	BMP4_BMPR2	Non-response	C	12.0862604782237	57.925415834485	138.575991788157	0.285819966822185	0.163071645945637	TRUE	CombinationRibo	0.0258281963112268	-0.866953534115622	1.80998971557089
1740	001-127	Fibroblasts	Cancer cells	0	BMP6_ACVR1	Non-response	C	1.98433768112958	9.93888304838359	4.25151532764335	2.87019542764231	1.6747800042297	TRUE	CombinationRibo	0.00859210108583229	-1.55738487623574	1.20303789812551
1741	001-127	Fibroblasts	Cancer cells	0	BMP6_ACVR2A	Non-response	C	1.43418512233107	7.41639012752718	3.80697462475033	2.87019542764231	1.6747800042297	TRUE	CombinationRibo	0.00464617334559878	-1.52879737892024	1.1057017185648
1742	001-127	Fibroblasts	Cancer cells	0	BMP6_BMPR1A	Non-response	C	1.44193998379531	13.6801699584904	7.02229238196905	2.87019542764231	1.6747800042297	TRUE	CombinationRibo	0.0038330383365474	-2.0588524604746	1.09092731192277
1743	001-127	Fibroblasts	Cancer cells	0	BMP6_BMPR1B	Non-response	C	0.40293644079824	1.93610539750854	1.24229982383875	2.87019542764231	1.6747800042297	TRUE	CombinationRibo	0.00107674274047139	-1.94965958608201	0.798057188132917
1744	001-127	Fibroblasts	Cancer cells	0	BMP6_BMPR2	Non-response	C	28.1639376692018	539.92144351494	138.575991788157	2.87019542764231	1.6747800042297	TRUE	CombinationRibo	0.0370600345174779	-0.955399419390681	1.93251508827411
1745	001-127	Fibroblasts	Cancer cells	0	BMP7_ACVR1	Non-response	C	4.27107020066662	32.0885408916623	4.25151532764335	423.066935486708	195.731384679292	TRUE	CombinationRibo	0.0148269500834399	-0.783641822395515	1.58567300770229
1746	001-127	Fibroblasts	Cancer cells	0	BMP7_ACVR2A	Non-response	C	3.08692688572075	23.9444549973229	3.80697462475033	420.066935486708	195.729818917288	TRUE	CombinationRibo	0.013358783387238	-0.825295288082606	1.45127753968166
1747	001-127	Fibroblasts	Cancer cells	0	BMP7_ACVR2B	Non-response	C	3.60998656410913	304.474596925826	34.5778554249617	423.066935486708	195.731384679292	TRUE	CombinationRibo	0.0264632758739345	-0.420073607061578	1.61012500616881
1748	001-127	Fibroblasts	Cancer cells	0	BMP7_BMPR1A	Non-response	C	3.10361837831558	44.167608269553	7.02229238196905	420.066935486708	195.729818917288	TRUE	CombinationRibo	0.0116482276229494	-1.26201135704343	1.37175665803991
1749	001-127	Fibroblasts	Cancer cells	0	BMP7_BMPR1B	Non-response	C	0.867276694597856	6.25088321455042	1.24229982383875	400.066606077814	195.625433064423	TRUE	CombinationRibo	0.00260030798695274	-1.46153863181753	0.959092423403333
1750	001-127	Fibroblasts	Cancer cells	0	BMP7_BMPR2	Non-response	C	60.619800781027	1743.18293455844	138.575991788157	432.066935486708	195.7345162033	TRUE	CombinationRibo	0.110551734060118	-0.0157771824539826	2.52915866861859
1751	001-127	Fibroblasts	Cancer cells	0	BMP7_ENG	Non-response	C	3.145122382475	295.101255627387	39.0989268020171	420.066935486708	195.729818917288	TRUE	CombinationRibo	0.0132184412719842	-0.795733350101187	1.43113628737059
1752	001-127	Fibroblasts	Cancer cells	0	BTC_EGFR	Non-response	C	1.55725588648208	5.70103469954194	4.73014312033455	36.4369272459456	11.7346319450351	TRUE	CombinationRibo	0.0082442317430051	-1.06383012131243	1.14642309777936
1753	001-127	Fibroblasts	Cancer cells	0	BTC_ERBB2	Non-response	C	15.6144106044337	174.418196026988	64.3176057586339	37.8369272459456	11.7372415483754	TRUE	CombinationRibo	0.0470511204364575	0.278682247830843	2.65667898107869
1754	001-127	Fibroblasts	Cancer cells	0	BTC_ERBB3	Non-response	C	13.1625089830891	110.028460415844	36.5162039879409	37.8369272459456	11.7372415483754	TRUE	CombinationRibo	0.155356965620918	0.412749205746302	2.76638369431197
1755	001-127	Fibroblasts	Cancer cells	0	BTC_ERBB4	Non-response	C	64.7471865025109	225.15071629457	83.025483216599	37.8369272459456	11.7372415483754	TRUE	CombinationRibo	0.0449428673322595	-0.347939301753146	2.24183733727082
1756	001-127	Fibroblasts	Cancer cells	0	C3_C3AR1	Non-response	C	2.75969043915021	71.7519514179056	1.48458461019269	616.535726836755	359.753101567585	TRUE	CombinationRibo	0.00370311040374954	-0.894876982048215	1.3151374358442
1757	001-127	Fibroblasts	Cancer cells	0	C3_ITGAM	Non-response	C	7.74955501334065	1222.6544101349	4.21622428612565	2923.7432977279	409.807445748484	TRUE	CombinationRibo	0.00489293266474169	-0.851679701737963	1.60364148153519
1758	001-127	Fibroblasts	Cancer cells	0	C3_ITGAX	Non-response	C	19.8841798092494	737.279376597567	3.81367194299075	2894.59178257638	409.739596061636	TRUE	CombinationRibo	0.00748685921377747	-0.567314621363791	1.90347676477457
1759	001-127	Fibroblasts	Cancer cells	0	C3_ITGB2	Non-response	C	12.5388227638085	10851.8593356956	56.132631389762	2894.59178257638	409.739596061636	TRUE	CombinationRibo	0.0097404272279469	-0.565558382829248	1.83767787165039
1760	001-127	Fibroblasts	Cancer cells	0	C3_LRP1	Non-response	C	45.2537738891505	4066.04015892355	14.0214087679316	2897.7432977279	409.793875811114	TRUE	CombinationRibo	0.0255314176387188	-0.530227865783789	2.10353633019494
1761	001-127	Fibroblasts	Cancer cells	0	C5_C5AR1	Non-response	C	1.03667880340695	7.9303198268386	1.63534417177196	127.493317232386	25.1304514621695	TRUE	CombinationRibo	0.00513869692293629	-1.38179635497019	1.01242002050019
1762	001-127	Fibroblasts	Cancer cells	0	CALR_ITGA2B	Non-response	C	0.55626857392508	13.9843736752436	0.71955056660471	908.264346894166	303.571787938181	TRUE	CombinationRibo	0.00232587618095478	-1.06223568133257	0.814869157450336
1763	001-127	Fibroblasts	Cancer cells	0	CALR_ITGA3	Non-response	C	4.34893269705915	181.160182405405	7.98976965840821	917.264346894166	303.576485224193	TRUE	CombinationRibo	0.0192019995997833	-1.27391104571366	1.49436300455385
1764	001-127	Fibroblasts	Cancer cells	0	CALR_ITGAV	Non-response	C	6.35775561860986	246.747611859533	10.8823945546059	917.264346894166	303.576485224193	TRUE	CombinationRibo	0.011110642961656	-1.59368639009267	1.53915424386156
1765	001-127	Fibroblasts	Cancer cells	0	CALR_LRP1	Non-response	C	4.38083940565982	272.50429471458	14.0214087679316	908.264346894166	303.571787938181	TRUE	CombinationRibo	0.00955219724486834	-1.56838090972807	1.40886541239811
1766	001-127	Fibroblasts	Cancer cells	0	CALR_SCARF1	Non-response	C	0.322215131291396	6.75902594869948	0.695556492414439	546.686928855825	296.409168810262	TRUE	CombinationRibo	0.00120737971525075	-1.51385203640087	0.690958698682651
[truncated: 49,499 more rows]
