# Supplementary material for: Blocking cancer-fibroblast mutualism inhibits proliferation of endocrine therapy resistant breast cancer
Source: Mol Syst Biol. 2025 May 8;21(7):825–55. doi: 10.1038/s44320-025-00104-6 (PMC12222798; doi:10.1038/s44320-025-00104-6)
Supplement: Supplementary file 9 — Source data Fig. 4 [file 44320_2025_104_MOESM9_ESM.zip]

Archive with 12 entries (11 files):
- Figure 4/
- __MACOSX/._Figure 4
- Figure 4/.DS_Store
- __MACOSX/Figure 4/._.DS_Store
- Figure 4/SourceData_Figure_4D_in vitro TGFand HBEGF fibroblast cocultured cancer ligand upreg under fulv data.csv
- __MACOSX/Figure 4/._SourceData_Figure_4D_in vitro TGFand HBEGF fibroblast cocultured cancer ligand upreg under fulv data.csv
- Figure 4/SourceData_Figure_4AB_DiscoveryTumorComms.csv
- __MACOSX/Figure 4/._SourceData_Figure_4AB_DiscoveryTumorComms.csv
- Figure 4/SourceData_Figure_4AB_ValidationTumorComms.csv
- __MACOSX/Figure 4/._SourceData_Figure_4AB_ValidationTumorComms.csv
- Figure 4/SourceData_Figure_4C_in vitro TGFand HBEGF cancer ligand upreg under fulv data.csv
- __MACOSX/Figure 4/._SourceData_Figure_4C_in vitro TGFand HBEGF cancer ligand upreg under fulv data.csv
