# Supplementary material for: Blocking cancer-fibroblast mutualism inhibits proliferation of endocrine therapy resistant breast cancer
Source: Mol Syst Biol. 2025 May 8;21(7):825–55. doi: 10.1038/s44320-025-00104-6 (PMC12222798; doi:10.1038/s44320-025-00104-6)
Supplement: Supplementary file 9 — Source data Fig. 4 [file 44320_2025_104_MOESM9_ESM.zip › Figure 4/SourceData_Figure_4D_in vitro TGFand HBEGF fibroblast cocultured cancer ligand upreg under fulv data.csv]

	Well	Well.Position	cell	resistant	sorting	coculture	culture.type	treatment	cDNA.number	genes	CT	EQ.Ct.Mean	EQ.Ct.SE
1	1	A1	CAMA1_	sen	No	No	3D 7days	DMSO	11	RPLP0_	18.027	21.964	0.279
2	2	A2	CAMA1_	sen	No	No	3D 7days	DMSO	11	RPLP0_	17.808	21.964	0.279
3	3	A3	CAMA1_	sen	No	No	3D 7days	DMSO	12	RPLP0_	17.632	21.964	0.279
4	4	A4	CAMA1_	sen	No	No	3D 7days	DMSO	12	RPLP0_	17.601	21.964	0.279
5	5	A5	CAMA1_	sen	No	No	3D 7days	DMSO	13	RPLP0_	17.647	21.964	0.279
6	6	A6	CAMA1_	sen	No	No	3D 7days	DMSO	13	RPLP0_	17.655	21.964	0.279
7	7	A7	CAMA1_	sen	No	No	3D 7days	Afatinib 2.5uM	14	RPLP0_	17.346	21.964	0.279
8	8	A8	CAMA1_	sen	No	No	3D 7days	Afatinib 2.5uM	14	RPLP0_	17.304	21.964	0.279
9	9	A9	CAMA1_	sen	No	No	3D 7days	Afatinib 2.5uM	15	RPLP0_	17.447	21.964	0.279
10	10	A10	CAMA1_	sen	No	No	3D 7days	Afatinib 2.5uM	15	RPLP0_	18.529	21.964	0.279
11	11	A11	CAMA1_	sen	No	No	3D 7days	Afatinib 2.5uM	16	RPLP0_	17.859	21.964	0.279
12	12	A12	CAMA1_	sen	No	No	3D 7days	Afatinib 2.5uM	16	RPLP0_	17.842	21.964	0.279
13	13	A13	CAMA1_	sen	No	No	3D 7days	Fulvestrnt 5nM	17	RPLP0_	18.07	21.964	0.279
14	14	A14	CAMA1_	sen	No	No	3D 7days	Fulvestrnt 5nM	17	RPLP0_	18.017	21.964	0.279
15	15	A15	CAMA1_	sen	No	No	3D 7days	Fulvestrnt 5nM	18	RPLP0_	17.577	21.964	0.279
16	16	A16	CAMA1_	sen	No	No	3D 7days	Fulvestrnt 5nM	18	RPLP0_	17.635	21.964	0.279
17	17	A17	CAMA1_	sen	No	No	3D 7days	Fulvestrnt 5nM	19	RPLP0_	18.203	21.964	0.279
18	18	A18	CAMA1_	sen	No	No	3D 7days	Fulvestrnt 5nM	19	RPLP0_	18.173	21.964	0.279
19	19	A19	CAMA1_	sen	No	No	3D 7days	Afatinib+Fulv	110	RPLP0_	17.776	21.964	0.279
20	20	A20	CAMA1_	sen	No	No	3D 7days	Afatinib+Fulv	110	RPLP0_	17.794	21.964	0.279
21	21	A21	CAMA1_	sen	No	No	3D 7days	Afatinib+Fulv	111	RPLP0_	17.815	21.964	0.279
22	22	A22	CAMA1_	sen	No	No	3D 7days	Afatinib+Fulv	111	RPLP0_	NA	21.964	0.279
23	23	A23	CAMA1_	sen	No	No	3D 7days	Afatinib+Fulv	112	RPLP0_	17.55	21.964	0.279
24	24	A24	CAMA1_	sen	No	No	3D 7days	Afatinib+Fulv	112	RPLP0_	16.838	21.964	0.279
25	25	B1	CAMA1_	sen	Yes	MRC5_	3D 7days	DMSO	21	RPLP0_	17.771	21.964	0.279
26	26	B2	CAMA1_	sen	Yes	MRC5_	3D 7days	DMSO	21	RPLP0_	17.248	21.964	0.279
27	27	B3	CAMA1_	sen	Yes	MRC5_	3D 7days	DMSO	22	RPLP0_	17.61	21.964	0.279
28	28	B4	CAMA1_	sen	Yes	MRC5_	3D 7days	DMSO	22	RPLP0_	17.729	21.964	0.279
29	29	B5	CAMA1_	sen	Yes	MRC5_	3D 7days	DMSO	23	RPLP0_	18.177	21.964	0.279
30	30	B6	CAMA1_	sen	Yes	MRC5_	3D 7days	DMSO	23	RPLP0_	18.126	21.964	0.279
31	31	B7	CAMA1_	sen	Yes	MRC5_	3D 7days	Afatinib 2.5uM	24	RPLP0_	17.34	21.964	0.279
32	32	B8	CAMA1_	sen	Yes	MRC5_	3D 7days	Afatinib 2.5uM	24	RPLP0_	17.362	21.964	0.279
33	33	B9	CAMA1_	sen	Yes	MRC5_	3D 7days	Afatinib 2.5uM	25	RPLP0_	17.291	21.964	0.279
34	34	B10	CAMA1_	sen	Yes	MRC5_	3D 7days	Afatinib 2.5uM	25	RPLP0_	16.877	21.964	0.279
35	35	B11	CAMA1_	sen	Yes	MRC5_	3D 7days	Afatinib 2.5uM	26	RPLP0_	17.248	21.964	0.279
36	36	B12	CAMA1_	sen	Yes	MRC5_	3D 7days	Afatinib 2.5uM	26	RPLP0_	17.348	21.964	0.279
37	37	B13	CAMA1_	sen	Yes	MRC5_	3D 7days	Fulvestrnt 5nM	27	RPLP0_	17.819	21.964	0.279
38	38	B14	CAMA1_	sen	Yes	MRC5_	3D 7days	Fulvestrnt 5nM	27	RPLP0_	17.569	21.964	0.279
39	39	B15	CAMA1_	sen	Yes	MRC5_	3D 7days	Fulvestrnt 5nM	28	RPLP0_	21.124	21.964	0.279
40	40	B16	CAMA1_	sen	Yes	MRC5_	3D 7days	Fulvestrnt 5nM	28	RPLP0_	21	21.964	0.279
41	41	B17	CAMA1_	sen	Yes	MRC5_	3D 7days	Fulvestrnt 5nM	29	RPLP0_	17.545	21.964	0.279
42	42	B18	CAMA1_	sen	Yes	MRC5_	3D 7days	Fulvestrnt 5nM	29	RPLP0_	17.596	21.964	0.279
43	43	B19	CAMA1_	sen	Yes	MRC5_	3D 7days	Afatinib+Fulv	210	RPLP0_	17.552	21.964	0.279
44	44	B20	CAMA1_	sen	Yes	MRC5_	3D 7days	Afatinib+Fulv	210	RPLP0_	17.734	21.964	0.279
45	45	B21	CAMA1_	sen	Yes	MRC5_	3D 7days	Afatinib+Fulv	211	RPLP0_	17.382	21.964	0.279
46	46	B22	CAMA1_	sen	Yes	MRC5_	3D 7days	Afatinib+Fulv	211	RPLP0_	17.529	21.964	0.279
47	47	B23	CAMA1_	sen	Yes	MRC5_	3D 7days	Afatinib+Fulv	212	RPLP0_	17.296	21.964	0.279
48	48	B24	CAMA1_	sen	Yes	MRC5_	3D 7days	Afatinib+Fulv	212	RPLP0_	17.356	21.964	0.279
49	49	C1	CAMA1_	sen	Yes	MRC5-EMT	3D 7days	DMSO	31	RPLP0_	17.765	21.964	0.279
50	50	C2	CAMA1_	sen	Yes	MRC5-EMT	3D 7days	DMSO	31	RPLP0_	17.678	21.964	0.279
51	51	C3	CAMA1_	sen	Yes	MRC5-EMT	3D 7days	DMSO	32	RPLP0_	17.8	21.964	0.279
52	52	C4	CAMA1_	sen	Yes	MRC5-EMT	3D 7days	DMSO	32	RPLP0_	17.504	21.964	0.279
53	53	C5	CAMA1_	sen	Yes	MRC5-EMT	3D 7days	DMSO	33	RPLP0_	17.516	21.964	0.279
54	54	C6	CAMA1_	sen	Yes	MRC5-EMT	3D 7days	DMSO	33	RPLP0_	17.496	21.964	0.279
55	55	C7	CAMA1_	sen	Yes	MRC5-EMT	3D 7days	Afatinib 2.5uM	34	RPLP0_	17.372	21.964	0.279
56	56	C8	CAMA1_	sen	Yes	MRC5-EMT	3D 7days	Afatinib 2.5uM	34	RPLP0_	17.274	21.964	0.279
57	57	C9	CAMA1_	sen	Yes	MRC5-EMT	3D 7days	Afatinib 2.5uM	35	RPLP0_	17.248	21.964	0.279
58	58	C10	CAMA1_	sen	Yes	MRC5-EMT	3D 7days	Afatinib 2.5uM	35	RPLP0_	17.538	21.964	0.279
59	59	C11	CAMA1_	sen	Yes	MRC5-EMT	3D 7days	Afatinib 2.5uM	36	RPLP0_	17.677	21.964	0.279
60	60	C12	CAMA1_	sen	Yes	MRC5-EMT	3D 7days	Afatinib 2.5uM	36	RPLP0_	17.589	21.964	0.279
61	61	C13	CAMA1_	sen	Yes	MRC5-EMT	3D 7days	Fulvestrnt 5nM	37	RPLP0_	17.409	21.964	0.279
62	62	C14	CAMA1_	sen	Yes	MRC5-EMT	3D 7days	Fulvestrnt 5nM	37	RPLP0_	17.344	21.964	0.279
63	63	C15	CAMA1_	sen	Yes	MRC5-EMT	3D 7days	Fulvestrnt 5nM	38	RPLP0_	17.736	21.964	0.279
64	64	C16	CAMA1_	sen	Yes	MRC5-EMT	3D 7days	Fulvestrnt 5nM	38	RPLP0_	17.747	21.964	0.279
65	65	C17	CAMA1_	sen	Yes	MRC5-EMT	3D 7days	Fulvestrnt 5nM	39	RPLP0_	17.561	21.964	0.279
66	66	C18	CAMA1_	sen	Yes	MRC5-EMT	3D 7days	Fulvestrnt 5nM	39	RPLP0_	17.559	21.964	0.279
67	67	C19	CAMA1_	sen	Yes	MRC5-EMT	3D 7days	Afatinib+Fulv	310	RPLP0_	17.588	21.964	0.279
68	68	C20	CAMA1_	sen	Yes	MRC5-EMT	3D 7days	Afatinib+Fulv	310	RPLP0_	17.521	21.964	0.279
69	69	C21	CAMA1_	sen	Yes	MRC5-EMT	3D 7days	Afatinib+Fulv	311	RPLP0_	17.588	21.964	0.279
70	70	C22	CAMA1_	sen	Yes	MRC5-EMT	3D 7days	Afatinib+Fulv	311	RPLP0_	17.615	21.964	0.279
71	71	C23	CAMA1_	sen	Yes	MRC5-EMT	3D 7days	Afatinib+Fulv	312	RPLP0_	17.41	21.964	0.279
72	72	C24	CAMA1_	sen	Yes	MRC5-EMT	3D 7days	Afatinib+Fulv	312	RPLP0_	17.524	21.964	0.279
73	73	D1	CAMA1_	riboR	No	No	3D 7days	DMSO	11	RPLP0_	16.805	21.964	0.279
74	74	D2	CAMA1_	riboR	No	No	3D 7days	DMSO	11	RPLP0_	16.843	21.964	0.279
75	75	D3	CAMA1_	riboR	No	No	3D 7days	DMSO	12	RPLP0_	17.027	21.964	0.279
76	76	D4	CAMA1_	riboR	No	No	3D 7days	DMSO	12	RPLP0_	16.783	21.964	0.279
77	77	D5	CAMA1_	riboR	No	No	3D 7days	DMSO	13	RPLP0_	16.77	21.964	0.279
78	78	D6	CAMA1_	riboR	No	No	3D 7days	DMSO	13	RPLP0_	17.054	21.964	0.279
79	79	D7	CAMA1_	riboR	No	No	3D 7days	Afatinib 2.5uM	14	RPLP0_	16.929	21.964	0.279
80	80	D8	CAMA1_	riboR	No	No	3D 7days	Afatinib 2.5uM	14	RPLP0_	16.975	21.964	0.279
81	81	D9	CAMA1_	riboR	No	No	3D 7days	Afatinib 2.5uM	15	RPLP0_	16.568	21.964	0.279
82	82	D10	CAMA1_	riboR	No	No	3D 7days	Afatinib 2.5uM	15	RPLP0_	17.116	21.964	0.279
83	83	D11	CAMA1_	riboR	No	No	3D 7days	Afatinib 2.5uM	16	RPLP0_	16.954	21.964	0.279
84	84	D12	CAMA1_	riboR	No	No	3D 7days	Afatinib 2.5uM	16	RPLP0_	16.943	21.964	0.279
85	85	D13	CAMA1_	riboR	No	No	3D 7days	Fulvestrnt 5nM	17	RPLP0_	17.846	21.964	0.279
86	86	D14	CAMA1_	riboR	No	No	3D 7days	Fulvestrnt 5nM	17	RPLP0_	17.771	21.964	0.279
87	87	D15	CAMA1_	riboR	No	No	3D 7days	Fulvestrnt 5nM	18	RPLP0_	17.798	21.964	0.279
88	88	D16	CAMA1_	riboR	No	No	3D 7days	Fulvestrnt 5nM	18	RPLP0_	17.924	21.964	0.279
89	89	D17	CAMA1_	riboR	No	No	3D 7days	Fulvestrnt 5nM	19	RPLP0_	17.619	21.964	0.279
90	90	D18	CAMA1_	riboR	No	No	3D 7days	Fulvestrnt 5nM	19	RPLP0_	17.728	21.964	0.279
91	91	D19	CAMA1_	riboR	No	No	3D 7days	Afatinib+Fulv	110	RPLP0_	17.446	21.964	0.279
92	92	D20	CAMA1_	riboR	No	No	3D 7days	Afatinib+Fulv	110	RPLP0_	17.466	21.964	0.279
93	93	D21	CAMA1_	riboR	No	No	3D 7days	Afatinib+Fulv	111	RPLP0_	17.676	21.964	0.279
94	94	D22	CAMA1_	riboR	No	No	3D 7days	Afatinib+Fulv	111	RPLP0_	17.639	21.964	0.279
95	95	D23	CAMA1_	riboR	No	No	3D 7days	Afatinib+Fulv	112	RPLP0_	17.886	21.964	0.279
96	96	D24	CAMA1_	riboR	No	No	3D 7days	Afatinib+Fulv	112	RPLP0_	17.675	21.964	0.279
97	97	E1	CAMA1_	riboR	Yes	MRC5_	3D 7days	DMSO	21	RPLP0_	17.045	21.964	0.279
98	98	E2	CAMA1_	riboR	Yes	MRC5_	3D 7days	DMSO	21	RPLP0_	17.146	21.964	0.279
99	99	E3	CAMA1_	riboR	Yes	MRC5_	3D 7days	DMSO	22	RPLP0_	17.079	21.964	0.279
100	100	E4	CAMA1_	riboR	Yes	MRC5_	3D 7days	DMSO	22	RPLP0_	16.798	21.964	0.279
101	101	E5	CAMA1_	riboR	Yes	MRC5_	3D 7days	DMSO	23	RPLP0_	17.082	21.964	0.279
102	102	E6	CAMA1_	riboR	Yes	MRC5_	3D 7days	DMSO	23	RPLP0_	16.854	21.964	0.279
103	103	E7	CAMA1_	riboR	Yes	MRC5_	3D 7days	Afatinib 2.5uM	24	RPLP0_	17.197	21.964	0.279
104	104	E8	CAMA1_	riboR	Yes	MRC5_	3D 7days	Afatinib 2.5uM	24	RPLP0_	16.877	21.964	0.279
105	105	E9	CAMA1_	riboR	Yes	MRC5_	3D 7days	Afatinib 2.5uM	25	RPLP0_	16.912	21.964	0.279
106	106	E10	CAMA1_	riboR	Yes	MRC5_	3D 7days	Afatinib 2.5uM	25	RPLP0_	17	21.964	0.279
107	107	E11	CAMA1_	riboR	Yes	MRC5_	3D 7days	Afatinib 2.5uM	26	RPLP0_	16.94	21.964	0.279
108	108	E12	CAMA1_	riboR	Yes	MRC5_	3D 7days	Afatinib 2.5uM	26	RPLP0_	17.142	21.964	0.279
109	109	E13	CAMA1_	riboR	Yes	MRC5_	3D 7days	Fulvestrnt 5nM	27	RPLP0_	17.271	21.964	0.279
110	110	E14	CAMA1_	riboR	Yes	MRC5_	3D 7days	Fulvestrnt 5nM	27	RPLP0_	17.21	21.964	0.279
111	111	E15	CAMA1_	riboR	Yes	MRC5_	3D 7days	Fulvestrnt 5nM	28	RPLP0_	17.003	21.964	0.279
112	112	E16	CAMA1_	riboR	Yes	MRC5_	3D 7days	Fulvestrnt 5nM	28	RPLP0_	16.645	21.964	0.279
113	113	E17	CAMA1_	riboR	Yes	MRC5_	3D 7days	Fulvestrnt 5nM	29	RPLP0_	17.089	21.964	0.279
114	114	E18	CAMA1_	riboR	Yes	MRC5_	3D 7days	Fulvestrnt 5nM	29	RPLP0_	17.292	21.964	0.279
115	115	E19	CAMA1_	riboR	Yes	MRC5_	3D 7days	Afatinib+Fulv	210	RPLP0_	16.902	21.964	0.279
116	116	E20	CAMA1_	riboR	Yes	MRC5_	3D 7days	Afatinib+Fulv	210	RPLP0_	17.163	21.964	0.279
117	117	E21	CAMA1_	riboR	Yes	MRC5_	3D 7days	Afatinib+Fulv	211	RPLP0_	17.166	21.964	0.279
118	118	E22	CAMA1_	riboR	Yes	MRC5_	3D 7days	Afatinib+Fulv	211	RPLP0_	17.264	21.964	0.279
119	119	E23	CAMA1_	riboR	Yes	MRC5_	3D 7days	Afatinib+Fulv	212	RPLP0_	17.299	21.964	0.279
120	120	E24	CAMA1_	riboR	Yes	MRC5_	3D 7days	Afatinib+Fulv	212	RPLP0_	17.245	21.964	0.279
121	121	F1	CAMA1_	riboR	Yes	MRC5-EMT	3D 7days	DMSO	31	RPLP0_	17.455	21.964	0.279
122	122	F2	CAMA1_	riboR	Yes	MRC5-EMT	3D 7days	DMSO	31	RPLP0_	17.279	21.964	0.279
123	123	F3	CAMA1_	riboR	Yes	MRC5-EMT	3D 7days	DMSO	32	RPLP0_	17.48	21.964	0.279
124	124	F4	CAMA1_	riboR	Yes	MRC5-EMT	3D 7days	DMSO	32	RPLP0_	17.392	21.964	0.279
125	125	F5	CAMA1_	riboR	Yes	MRC5-EMT	3D 7days	DMSO	33	RPLP0_	16.803	21.964	0.279
126	126	F6	CAMA1_	riboR	Yes	MRC5-EMT	3D 7days	DMSO	33	RPLP0_	16.969	21.964	0.279
127	127	F7	CAMA1_	riboR	Yes	MRC5-EMT	3D 7days	Afatinib 2.5uM	34	RPLP0_	17.316	21.964	0.279
128	128	F8	CAMA1_	riboR	Yes	MRC5-EMT	3D 7days	Afatinib 2.5uM	34	RPLP0_	17.185	21.964	0.279
129	129	F9	CAMA1_	riboR	Yes	MRC5-EMT	3D 7days	Afatinib 2.5uM	35	RPLP0_	17.453	21.964	0.279
130	130	F10	CAMA1_	riboR	Yes	MRC5-EMT	3D 7days	Afatinib 2.5uM	35	RPLP0_	17.406	21.964	0.279
131	131	F11	CAMA1_	riboR	Yes	MRC5-EMT	3D 7days	Afatinib 2.5uM	36	RPLP0_	17.356	21.964	0.279
132	132	F12	CAMA1_	riboR	Yes	MRC5-EMT	3D 7days	Afatinib 2.5uM	36	RPLP0_	17.444	21.964	0.279
133	133	F13	CAMA1_	riboR	Yes	MRC5-EMT	3D 7days	Fulvestrnt 5nM	37	RPLP0_	17.226	21.964	0.279
134	134	F14	CAMA1_	riboR	Yes	MRC5-EMT	3D 7days	Fulvestrnt 5nM	37	RPLP0_	17.331	21.964	0.279
135	135	F15	CAMA1_	riboR	Yes	MRC5-EMT	3D 7days	Fulvestrnt 5nM	38	RPLP0_	17.324	21.964	0.279
136	136	F16	CAMA1_	riboR	Yes	MRC5-EMT	3D 7days	Fulvestrnt 5nM	38	RPLP0_	17.151	21.964	0.279
137	137	F17	CAMA1_	riboR	Yes	MRC5-EMT	3D 7days	Fulvestrnt 5nM	39	RPLP0_	16.945	21.964	0.279
138	138	F18	CAMA1_	riboR	Yes	MRC5-EMT	3D 7days	Fulvestrnt 5nM	39	RPLP0_	17.138	21.964	0.279
139	139	F19	CAMA1_	riboR	Yes	MRC5-EMT	3D 7days	Afatinib+Fulv	310	RPLP0_	17.11	21.964	0.279
140	140	F20	CAMA1_	riboR	Yes	MRC5-EMT	3D 7days	Afatinib+Fulv	310	RPLP0_	17.1	21.964	0.279
141	141	F21	CAMA1_	riboR	Yes	MRC5-EMT	3D 7days	Afatinib+Fulv	311	RPLP0_	17.043	21.964	0.279
142	142	F22	CAMA1_	riboR	Yes	MRC5-EMT	3D 7days	Afatinib+Fulv	311	RPLP0_	16.954	21.964	0.279
143	143	F23	CAMA1_	riboR	Yes	MRC5-EMT	3D 7days	Afatinib+Fulv	312	RPLP0_	17.179	21.964	0.279
144	144	F24	CAMA1_	riboR	Yes	MRC5-EMT	3D 7days	Afatinib+Fulv	312	RPLP0_	16.943	21.964	0.279
145	145	G1	CAMA1_	sen	No	No	3D 7days	DMSO	11	HBEGF	27.361	21.964	0.279
146	146	G2	CAMA1_	sen	No	No	3D 7days	DMSO	11	HBEGF	27.288	21.964	0.279
147	147	G3	CAMA1_	sen	No	No	3D 7days	DMSO	12	HBEGF	NA	21.964	0.279
148	148	G4	CAMA1_	sen	No	No	3D 7days	DMSO	12	HBEGF	27.253	21.964	0.279
149	149	G5	CAMA1_	sen	No	No	3D 7days	DMSO	13	HBEGF	27.402	21.964	0.279
150	150	G6	CAMA1_	sen	No	No	3D 7days	DMSO	13	HBEGF	26.92	21.964	0.279
151	151	G7	CAMA1_	sen	No	No	3D 7days	Afatinib 2.5uM	14	HBEGF	26.281	21.964	0.279
152	152	G8	CAMA1_	sen	No	No	3D 7days	Afatinib 2.5uM	14	HBEGF	26.29	21.964	0.279
153	153	G9	CAMA1_	sen	No	No	3D 7days	Afatinib 2.5uM	15	HBEGF	26.633	21.964	0.279
154	154	G10	CAMA1_	sen	No	No	3D 7days	Afatinib 2.5uM	15	HBEGF	26.664	21.964	0.279
155	155	G11	CAMA1_	sen	No	No	3D 7days	Afatinib 2.5uM	16	HBEGF	27.406	21.964	0.279
156	156	G12	CAMA1_	sen	No	No	3D 7days	Afatinib 2.5uM	16	HBEGF	27.607	21.964	0.279
157	157	G13	CAMA1_	sen	No	No	3D 7days	Fulvestrnt 5nM	17	HBEGF	28.264	21.964	0.279
158	158	G14	CAMA1_	sen	No	No	3D 7days	Fulvestrnt 5nM	17	HBEGF	28.062	21.964	0.279
159	159	G15	CAMA1_	sen	No	No	3D 7days	Fulvestrnt 5nM	18	HBEGF	27.244	21.964	0.279
160	160	G16	CAMA1_	sen	No	No	3D 7days	Fulvestrnt 5nM	18	HBEGF	26.697	21.964	0.279
161	161	G17	CAMA1_	sen	No	No	3D 7days	Fulvestrnt 5nM	19	HBEGF	28.134	21.964	0.279
162	162	G18	CAMA1_	sen	No	No	3D 7days	Fulvestrnt 5nM	19	HBEGF	28.123	21.964	0.279
163	163	G19	CAMA1_	sen	No	No	3D 7days	Afatinib+Fulv	110	HBEGF	27.301	21.964	0.279
164	164	G20	CAMA1_	sen	No	No	3D 7days	Afatinib+Fulv	110	HBEGF	27.288	21.964	0.279
165	165	G21	CAMA1_	sen	No	No	3D 7days	Afatinib+Fulv	111	HBEGF	26.533	21.964	0.279
166	166	G22	CAMA1_	sen	No	No	3D 7days	Afatinib+Fulv	111	HBEGF	26.803	21.964	0.279
167	167	G23	CAMA1_	sen	No	No	3D 7days	Afatinib+Fulv	112	HBEGF	NA	21.964	0.279
168	168	G24	CAMA1_	sen	No	No	3D 7days	Afatinib+Fulv	112	HBEGF	26.942	21.964	0.279
169	169	H1	CAMA1_	sen	Yes	MRC5_	3D 7days	DMSO	21	HBEGF	26.483	21.964	0.279
170	170	H2	CAMA1_	sen	Yes	MRC5_	3D 7days	DMSO	21	HBEGF	26.195	21.964	0.279
171	171	H3	CAMA1_	sen	Yes	MRC5_	3D 7days	DMSO	22	HBEGF	26.199	21.964	0.279
172	172	H4	CAMA1_	sen	Yes	MRC5_	3D 7days	DMSO	22	HBEGF	26.397	21.964	0.279
173	173	H5	CAMA1_	sen	Yes	MRC5_	3D 7days	DMSO	23	HBEGF	26.676	21.964	0.279
174	174	H6	CAMA1_	sen	Yes	MRC5_	3D 7days	DMSO	23	HBEGF	26.804	21.964	0.279
175	175	H7	CAMA1_	sen	Yes	MRC5_	3D 7days	Afatinib 2.5uM	24	HBEGF	26.568	21.964	0.279
176	176	H8	CAMA1_	sen	Yes	MRC5_	3D 7days	Afatinib 2.5uM	24	HBEGF	26.391	21.964	0.279
177	177	H9	CAMA1_	sen	Yes	MRC5_	3D 7days	Afatinib 2.5uM	25	HBEGF	26.495	21.964	0.279
178	178	H10	CAMA1_	sen	Yes	MRC5_	3D 7days	Afatinib 2.5uM	25	HBEGF	26.46	21.964	0.279
179	179	H11	CAMA1_	sen	Yes	MRC5_	3D 7days	Afatinib 2.5uM	26	HBEGF	26.57	21.964	0.279
180	180	H12	CAMA1_	sen	Yes	MRC5_	3D 7days	Afatinib 2.5uM	26	HBEGF	26.377	21.964	0.279
181	181	H13	CAMA1_	sen	Yes	MRC5_	3D 7days	Fulvestrnt 5nM	27	HBEGF	26.171	21.964	0.279
182	182	H14	CAMA1_	sen	Yes	MRC5_	3D 7days	Fulvestrnt 5nM	27	HBEGF	26.576	21.964	0.279
183	183	H15	CAMA1_	sen	Yes	MRC5_	3D 7days	Fulvestrnt 5nM	28	HBEGF	29.951	21.964	0.279
184	184	H16	CAMA1_	sen	Yes	MRC5_	3D 7days	Fulvestrnt 5nM	28	HBEGF	29.573	21.964	0.279
185	185	H17	CAMA1_	sen	Yes	MRC5_	3D 7days	Fulvestrnt 5nM	29	HBEGF	26.397	21.964	0.279
186	186	H18	CAMA1_	sen	Yes	MRC5_	3D 7days	Fulvestrnt 5nM	29	HBEGF	26.187	21.964	0.279
187	187	H19	CAMA1_	sen	Yes	MRC5_	3D 7days	Afatinib+Fulv	210	HBEGF	26.541	21.964	0.279
188	188	H20	CAMA1_	sen	Yes	MRC5_	3D 7days	Afatinib+Fulv	210	HBEGF	27.075	21.964	0.279
189	189	H21	CAMA1_	sen	Yes	MRC5_	3D 7days	Afatinib+Fulv	211	HBEGF	26.356	21.964	0.279
190	190	H22	CAMA1_	sen	Yes	MRC5_	3D 7days	Afatinib+Fulv	211	HBEGF	26.477	21.964	0.279
191	191	H23	CAMA1_	sen	Yes	MRC5_	3D 7days	Afatinib+Fulv	212	HBEGF	26.272	21.964	0.279
192	192	H24	CAMA1_	sen	Yes	MRC5_	3D 7days	Afatinib+Fulv	212	HBEGF	26.538	21.964	0.279
193	193	I1	CAMA1_	sen	Yes	MRC5-EMT	3D 7days	DMSO	31	HBEGF	26.512	21.964	0.279
194	194	I2	CAMA1_	sen	Yes	MRC5-EMT	3D 7days	DMSO	31	HBEGF	26.791	21.964	0.279
195	195	I3	CAMA1_	sen	Yes	MRC5-EMT	3D 7days	DMSO	32	HBEGF	26.743	21.964	0.279
196	196	I4	CAMA1_	sen	Yes	MRC5-EMT	3D 7days	DMSO	32	HBEGF	27	21.964	0.279
197	197	I5	CAMA1_	sen	Yes	MRC5-EMT	3D 7days	DMSO	33	HBEGF	26.915	21.964	0.279
198	198	I6	CAMA1_	sen	Yes	MRC5-EMT	3D 7days	DMSO	33	HBEGF	26.701	21.964	0.279
199	199	I7	CAMA1_	sen	Yes	MRC5-EMT	3D 7days	Afatinib 2.5uM	34	HBEGF	25.868	21.964	0.279
200	200	I8	CAMA1_	sen	Yes	MRC5-EMT	3D 7days	Afatinib 2.5uM	34	HBEGF	26.621	21.964	0.279
201	201	I9	CAMA1_	sen	Yes	MRC5-EMT	3D 7days	Afatinib 2.5uM	35	HBEGF	26.288	21.964	0.279
202	202	I10	CAMA1_	sen	Yes	MRC5-EMT	3D 7days	Afatinib 2.5uM	35	HBEGF	26.33	21.964	0.279
203	203	I11	CAMA1_	sen	Yes	MRC5-EMT	3D 7days	Afatinib 2.5uM	36	HBEGF	26.553	21.964	0.279
204	204	I12	CAMA1_	sen	Yes	MRC5-EMT	3D 7days	Afatinib 2.5uM	36	HBEGF	26.485	21.964	0.279
205	205	I13	CAMA1_	sen	Yes	MRC5-EMT	3D 7days	Fulvestrnt 5nM	37	HBEGF	26.456	21.964	0.279
206	206	I14	CAMA1_	sen	Yes	MRC5-EMT	3D 7days	Fulvestrnt 5nM	37	HBEGF	26.242	21.964	0.279
207	207	I15	CAMA1_	sen	Yes	MRC5-EMT	3D 7days	Fulvestrnt 5nM	38	HBEGF	26.661	21.964	0.279
208	208	I16	CAMA1_	sen	Yes	MRC5-EMT	3D 7days	Fulvestrnt 5nM	38	HBEGF	27.162	21.964	0.279
209	209	I17	CAMA1_	sen	Yes	MRC5-EMT	3D 7days	Fulvestrnt 5nM	39	HBEGF	26.901	21.964	0.279
210	210	I18	CAMA1_	sen	Yes	MRC5-EMT	3D 7days	Fulvestrnt 5nM	39	HBEGF	26.981	21.964	0.279
211	211	I19	CAMA1_	sen	Yes	MRC5-EMT	3D 7days	Afatinib+Fulv	310	HBEGF	26.694	21.964	0.279
212	212	I20	CAMA1_	sen	Yes	MRC5-EMT	3D 7days	Afatinib+Fulv	310	HBEGF	26.841	21.964	0.279
213	213	I21	CAMA1_	sen	Yes	MRC5-EMT	3D 7days	Afatinib+Fulv	311	HBEGF	26.658	21.964	0.279
214	214	I22	CAMA1_	sen	Yes	MRC5-EMT	3D 7days	Afatinib+Fulv	311	HBEGF	26.805	21.964	0.279
215	215	I23	CAMA1_	sen	Yes	MRC5-EMT	3D 7days	Afatinib+Fulv	312	HBEGF	26.683	21.964	0.279
216	216	I24	CAMA1_	sen	Yes	MRC5-EMT	3D 7days	Afatinib+Fulv	312	HBEGF	26.794	21.964	0.279
217	217	J1	CAMA1_	riboR	No	No	3D 7days	DMSO	11	HBEGF	26.364	21.964	0.279
218	218	J2	CAMA1_	riboR	No	No	3D 7days	DMSO	11	HBEGF	26.504	21.964	0.279
219	219	J3	CAMA1_	riboR	No	No	3D 7days	DMSO	12	HBEGF	26.635	21.964	0.279
220	220	J4	CAMA1_	riboR	No	No	3D 7days	DMSO	12	HBEGF	26.9	21.964	0.279
221	221	J5	CAMA1_	riboR	No	No	3D 7days	DMSO	13	HBEGF	26.747	21.964	0.279
222	222	J6	CAMA1_	riboR	No	No	3D 7days	DMSO	13	HBEGF	26.766	21.964	0.279
223	223	J7	CAMA1_	riboR	No	No	3D 7days	Afatinib 2.5uM	14	HBEGF	26.334	21.964	0.279
224	224	J8	CAMA1_	riboR	No	No	3D 7days	Afatinib 2.5uM	14	HBEGF	26.349	21.964	0.279
225	225	J9	CAMA1_	riboR	No	No	3D 7days	Afatinib 2.5uM	15	HBEGF	26.262	21.964	0.279
226	226	J10	CAMA1_	riboR	No	No	3D 7days	Afatinib 2.5uM	15	HBEGF	26.362	21.964	0.279
227	227	J11	CAMA1_	riboR	No	No	3D 7days	Afatinib 2.5uM	16	HBEGF	26.152	21.964	0.279
228	228	J12	CAMA1_	riboR	No	No	3D 7days	Afatinib 2.5uM	16	HBEGF	26.089	21.964	0.279
229	229	J13	CAMA1_	riboR	No	No	3D 7days	Fulvestrnt 5nM	17	HBEGF	26.614	21.964	0.279
230	230	J14	CAMA1_	riboR	No	No	3D 7days	Fulvestrnt 5nM	17	HBEGF	26.629	21.964	0.279
231	231	J15	CAMA1_	riboR	No	No	3D 7days	Fulvestrnt 5nM	18	HBEGF	27.085	21.964	0.279
232	232	J16	CAMA1_	riboR	No	No	3D 7days	Fulvestrnt 5nM	18	HBEGF	26.867	21.964	0.279
233	233	J17	CAMA1_	riboR	No	No	3D 7days	Fulvestrnt 5nM	19	HBEGF	27.156	21.964	0.279
234	234	J18	CAMA1_	riboR	No	No	3D 7days	Fulvestrnt 5nM	19	HBEGF	27.079	21.964	0.279
235	235	J19	CAMA1_	riboR	No	No	3D 7days	Afatinib+Fulv	110	HBEGF	26.688	21.964	0.279
236	236	J20	CAMA1_	riboR	No	No	3D 7days	Afatinib+Fulv	110	HBEGF	26.297	21.964	0.279
237	237	J21	CAMA1_	riboR	No	No	3D 7days	Afatinib+Fulv	111	HBEGF	26.656	21.964	0.279
238	238	J22	CAMA1_	riboR	No	No	3D 7days	Afatinib+Fulv	111	HBEGF	26.879	21.964	0.279
239	239	J23	CAMA1_	riboR	No	No	3D 7days	Afatinib+Fulv	112	HBEGF	26.422	21.964	0.279
240	240	J24	CAMA1_	riboR	No	No	3D 7days	Afatinib+Fulv	112	HBEGF	26.893	21.964	0.279
241	241	K1	CAMA1_	riboR	Yes	MRC5_	3D 7days	DMSO	21	HBEGF	26.216	21.964	0.279
242	242	K2	CAMA1_	riboR	Yes	MRC5_	3D 7days	DMSO	21	HBEGF	26.203	21.964	0.279
243	243	K3	CAMA1_	riboR	Yes	MRC5_	3D 7days	DMSO	22	HBEGF	26.422	21.964	0.279
244	244	K4	CAMA1_	riboR	Yes	MRC5_	3D 7days	DMSO	22	HBEGF	26.535	21.964	0.279
245	245	K5	CAMA1_	riboR	Yes	MRC5_	3D 7days	DMSO	23	HBEGF	25.918	21.964	0.279
246	246	K6	CAMA1_	riboR	Yes	MRC5_	3D 7days	DMSO	23	HBEGF	25.625	21.964	0.279
247	247	K7	CAMA1_	riboR	Yes	MRC5_	3D 7days	Afatinib 2.5uM	24	HBEGF	26.437	21.964	0.279
248	248	K8	CAMA1_	riboR	Yes	MRC5_	3D 7days	Afatinib 2.5uM	24	HBEGF	26.585	21.964	0.279
249	249	K9	CAMA1_	riboR	Yes	MRC5_	3D 7days	Afatinib 2.5uM	25	HBEGF	26.389	21.964	0.279
250	250	K10	CAMA1_	riboR	Yes	MRC5_	3D 7days	Afatinib 2.5uM	25	HBEGF	26.624	21.964	0.279
251	251	K11	CAMA1_	riboR	Yes	MRC5_	3D 7days	Afatinib 2.5uM	26	HBEGF	26.848	21.964	0.279
252	252	K12	CAMA1_	riboR	Yes	MRC5_	3D 7days	Afatinib 2.5uM	26	HBEGF	26.638	21.964	0.279
253	253	K13	CAMA1_	riboR	Yes	MRC5_	3D 7days	Fulvestrnt 5nM	27	HBEGF	26.912	21.964	0.279
254	254	K14	CAMA1_	riboR	Yes	MRC5_	3D 7days	Fulvestrnt 5nM	27	HBEGF	26.613	21.964	0.279
255	255	K15	CAMA1_	riboR	Yes	MRC5_	3D 7days	Fulvestrnt 5nM	28	HBEGF	26.786	21.964	0.279
256	256	K16	CAMA1_	riboR	Yes	MRC5_	3D 7days	Fulvestrnt 5nM	28	HBEGF	26.675	21.964	0.279
257	257	K17	CAMA1_	riboR	Yes	MRC5_	3D 7days	Fulvestrnt 5nM	29	HBEGF	26.832	21.964	0.279
258	258	K18	CAMA1_	riboR	Yes	MRC5_	3D 7days	Fulvestrnt 5nM	29	HBEGF	26.744	21.964	0.279
259	259	K19	CAMA1_	riboR	Yes	MRC5_	3D 7days	Afatinib+Fulv	210	HBEGF	26.871	21.964	0.279
260	260	K20	CAMA1_	riboR	Yes	MRC5_	3D 7days	Afatinib+Fulv	210	HBEGF	26.787	21.964	0.279
261	261	K21	CAMA1_	riboR	Yes	MRC5_	3D 7days	Afatinib+Fulv	211	HBEGF	26.721	21.964	0.279
262	262	K22	CAMA1_	riboR	Yes	MRC5_	3D 7days	Afatinib+Fulv	211	HBEGF	26.732	21.964	0.279
263	263	K23	CAMA1_	riboR	Yes	MRC5_	3D 7days	Afatinib+Fulv	212	HBEGF	26.636	21.964	0.279
264	264	K24	CAMA1_	riboR	Yes	MRC5_	3D 7days	Afatinib+Fulv	212	HBEGF	26.576	21.964	0.279
265	265	L1	CAMA1_	riboR	Yes	MRC5-EMT	3D 7days	DMSO	31	HBEGF	27.04	21.964	0.279
266	266	L2	CAMA1_	riboR	Yes	MRC5-EMT	3D 7days	DMSO	31	HBEGF	26.909	21.964	0.279
267	267	L3	CAMA1_	riboR	Yes	MRC5-EMT	3D 7days	DMSO	32	HBEGF	27.196	21.964	0.279
268	268	L4	CAMA1_	riboR	Yes	MRC5-EMT	3D 7days	DMSO	32	HBEGF	26.92	21.964	0.279
269	269	L5	CAMA1_	riboR	Yes	MRC5-EMT	3D 7days	DMSO	33	HBEGF	26.382	21.964	0.279
270	270	L6	CAMA1_	riboR	Yes	MRC5-EMT	3D 7days	DMSO	33	HBEGF	26.526	21.964	0.279
271	271	L7	CAMA1_	riboR	Yes	MRC5-EMT	3D 7days	Afatinib 2.5uM	34	HBEGF	26.561	21.964	0.279
272	272	L8	CAMA1_	riboR	Yes	MRC5-EMT	3D 7days	Afatinib 2.5uM	34	HBEGF	26.978	21.964	0.279
273	273	L9	CAMA1_	riboR	Yes	MRC5-EMT	3D 7days	Afatinib 2.5uM	35	HBEGF	26.684	21.964	0.279
274	274	L10	CAMA1_	riboR	Yes	MRC5-EMT	3D 7days	Afatinib 2.5uM	35	HBEGF	26.527	21.964	0.279
275	275	L11	CAMA1_	riboR	Yes	MRC5-EMT	3D 7days	Afatinib 2.5uM	36	HBEGF	26.4	21.964	0.279
276	276	L12	CAMA1_	riboR	Yes	MRC5-EMT	3D 7days	Afatinib 2.5uM	36	HBEGF	26.501	21.964	0.279
277	277	L13	CAMA1_	riboR	Yes	MRC5-EMT	3D 7days	Fulvestrnt 5nM	37	HBEGF	27.088	21.964	0.279
278	278	L14	CAMA1_	riboR	Yes	MRC5-EMT	3D 7days	Fulvestrnt 5nM	37	HBEGF	25.845	21.964	0.279
279	279	L15	CAMA1_	riboR	Yes	MRC5-EMT	3D 7days	Fulvestrnt 5nM	38	HBEGF	NA	21.964	0.279
280	280	L16	CAMA1_	riboR	Yes	MRC5-EMT	3D 7days	Fulvestrnt 5nM	38	HBEGF	26.461	21.964	0.279
281	281	L17	CAMA1_	riboR	Yes	MRC5-EMT	3D 7days	Fulvestrnt 5nM	39	HBEGF	25.276	21.964	0.279
282	282	L18	CAMA1_	riboR	Yes	MRC5-EMT	3D 7days	Fulvestrnt 5nM	39	HBEGF	25.928	21.964	0.279
283	283	L19	CAMA1_	riboR	Yes	MRC5-EMT	3D 7days	Afatinib+Fulv	310	HBEGF	26.098	21.964	0.279
284	284	L20	CAMA1_	riboR	Yes	MRC5-EMT	3D 7days	Afatinib+Fulv	310	HBEGF	26.235	21.964	0.279
285	285	L21	CAMA1_	riboR	Yes	MRC5-EMT	3D 7days	Afatinib+Fulv	311	HBEGF	25.809	21.964	0.279
286	286	L22	CAMA1_	riboR	Yes	MRC5-EMT	3D 7days	Afatinib+Fulv	311	HBEGF	25.841	21.964	0.279
287	287	L23	CAMA1_	riboR	Yes	MRC5-EMT	3D 7days	Afatinib+Fulv	312	HBEGF	25.932	21.964	0.279
288	288	L24	CAMA1_	riboR	Yes	MRC5-EMT	3D 7days	Afatinib+Fulv	312	HBEGF	25.93	21.964	0.279
289	1	A1	CAMA1_	sen	No	No	3D 7days	DMSO	11	TGFb1_	25.612	29.277	0.246
290	2	A2	CAMA1_	sen	No	No	3D 7days	DMSO	11	TGFb1_	25.615	29.277	0.246
291	3	A3	CAMA1_	sen	No	No	3D 7days	DMSO	12	TGFb1_	25.456	29.277	0.246
292	4	A4	CAMA1_	sen	No	No	3D 7days	DMSO	12	TGFb1_	25.204	29.277	0.246
293	5	A5	CAMA1_	sen	No	No	3D 7days	DMSO	13	TGFb1_	25.44	29.277	0.246
294	6	A6	CAMA1_	sen	No	No	3D 7days	DMSO	13	TGFb1_	25.492	29.277	0.246
295	7	A7	CAMA1_	sen	No	No	3D 7days	Afatinib 2.5uM	14	TGFb1_	25.012	29.277	0.246
296	8	A8	CAMA1_	sen	No	No	3D 7days	Afatinib 2.5uM	14	TGFb1_	25.136	29.277	0.246
297	9	A9	CAMA1_	sen	No	No	3D 7days	Afatinib 2.5uM	15	TGFb1_	25.052	29.277	0.246
298	10	A10	CAMA1_	sen	No	No	3D 7days	Afatinib 2.5uM	15	TGFb1_	25.431	29.277	0.246
299	11	A11	CAMA1_	sen	No	No	3D 7days	Afatinib 2.5uM	16	TGFb1_	26.475	29.277	0.246
300	12	A12	CAMA1_	sen	No	No	3D 7days	Afatinib 2.5uM	16	TGFb1_	26.49	29.277	0.246
301	13	A13	CAMA1_	sen	No	No	3D 7days	Fulvestrnt 5nM	17	TGFb1_	NA	29.277	0.246
302	14	A14	CAMA1_	sen	No	No	3D 7days	Fulvestrnt 5nM	17	TGFb1_	26.73	29.277	0.246
303	15	A15	CAMA1_	sen	No	No	3D 7days	Fulvestrnt 5nM	18	TGFb1_	25.756	29.277	0.246
304	16	A16	CAMA1_	sen	No	No	3D 7days	Fulvestrnt 5nM	18	TGFb1_	26.04	29.277	0.246
305	17	A17	CAMA1_	sen	No	No	3D 7days	Fulvestrnt 5nM	19	TGFb1_	25.603	29.277	0.246
306	18	A18	CAMA1_	sen	No	No	3D 7days	Fulvestrnt 5nM	19	TGFb1_	26.371	29.277	0.246
307	19	A19	CAMA1_	sen	No	No	3D 7days	Afatinib+Fulv	110	TGFb1_	24.975	29.277	0.246
308	20	A20	CAMA1_	sen	No	No	3D 7days	Afatinib+Fulv	110	TGFb1_	26.72	29.277	0.246
309	21	A21	CAMA1_	sen	No	No	3D 7days	Afatinib+Fulv	111	TGFb1_	25.785	29.277	0.246
310	22	A22	CAMA1_	sen	No	No	3D 7days	Afatinib+Fulv	111	TGFb1_	26.135	29.277	0.246
311	23	A23	CAMA1_	sen	No	No	3D 7days	Afatinib+Fulv	112	TGFb1_	25.149	29.277	0.246
312	24	A24	CAMA1_	sen	No	No	3D 7days	Afatinib+Fulv	112	TGFb1_	25.863	29.277	0.246
313	25	B1	CAMA1_	sen	Yes	MRC5_	3D 7days	DMSO	21	TGFb1_	24.624	29.277	0.246
314	26	B2	CAMA1_	sen	Yes	MRC5_	3D 7days	DMSO	21	TGFb1_	24.514	29.277	0.246
315	27	B3	CAMA1_	sen	Yes	MRC5_	3D 7days	DMSO	22	TGFb1_	NA	29.277	0.246
316	28	B4	CAMA1_	sen	Yes	MRC5_	3D 7days	DMSO	22	TGFb1_	24.006	29.277	0.246
317	29	B5	CAMA1_	sen	Yes	MRC5_	3D 7days	DMSO	23	TGFb1_	24.159	29.277	0.246
318	30	B6	CAMA1_	sen	Yes	MRC5_	3D 7days	DMSO	23	TGFb1_	24.992	29.277	0.246
319	31	B7	CAMA1_	sen	Yes	MRC5_	3D 7days	Afatinib 2.5uM	24	TGFb1_	24.093	29.277	0.246
320	32	B8	CAMA1_	sen	Yes	MRC5_	3D 7days	Afatinib 2.5uM	24	TGFb1_	23.925	29.277	0.246
321	33	B9	CAMA1_	sen	Yes	MRC5_	3D 7days	Afatinib 2.5uM	25	TGFb1_	23.991	29.277	0.246
322	34	B10	CAMA1_	sen	Yes	MRC5_	3D 7days	Afatinib 2.5uM	25	TGFb1_	23.952	29.277	0.246
323	35	B11	CAMA1_	sen	Yes	MRC5_	3D 7days	Afatinib 2.5uM	26	TGFb1_	23.547	29.277	0.246
324	36	B12	CAMA1_	sen	Yes	MRC5_	3D 7days	Afatinib 2.5uM	26	TGFb1_	23.942	29.277	0.246
325	37	B13	CAMA1_	sen	Yes	MRC5_	3D 7days	Fulvestrnt 5nM	27	TGFb1_	23.85	29.277	0.246
326	38	B14	CAMA1_	sen	Yes	MRC5_	3D 7days	Fulvestrnt 5nM	27	TGFb1_	24.007	29.277	0.246
327	39	B15	CAMA1_	sen	Yes	MRC5_	3D 7days	Fulvestrnt 5nM	28	TGFb1_	27.702	29.277	0.246
328	40	B16	CAMA1_	sen	Yes	MRC5_	3D 7days	Fulvestrnt 5nM	28	TGFb1_	28.143	29.277	0.246
329	41	B17	CAMA1_	sen	Yes	MRC5_	3D 7days	Fulvestrnt 5nM	29	TGFb1_	23.556	29.277	0.246
330	42	B18	CAMA1_	sen	Yes	MRC5_	3D 7days	Fulvestrnt 5nM	29	TGFb1_	24.709	29.277	0.246
331	43	B19	CAMA1_	sen	Yes	MRC5_	3D 7days	Afatinib+Fulv	210	TGFb1_	23.994	29.277	0.246
332	44	B20	CAMA1_	sen	Yes	MRC5_	3D 7days	Afatinib+Fulv	210	TGFb1_	24.169	29.277	0.246
333	45	B21	CAMA1_	sen	Yes	MRC5_	3D 7days	Afatinib+Fulv	211	TGFb1_	23.951	29.277	0.246
334	46	B22	CAMA1_	sen	Yes	MRC5_	3D 7days	Afatinib+Fulv	211	TGFb1_	24.022	29.277	0.246
335	47	B23	CAMA1_	sen	Yes	MRC5_	3D 7days	Afatinib+Fulv	212	TGFb1_	23.876	29.277	0.246
336	48	B24	CAMA1_	sen	Yes	MRC5_	3D 7days	Afatinib+Fulv	212	TGFb1_	24.08	29.277	0.246
337	49	C1	CAMA1_	sen	Yes	MRC5-EMT	3D 7days	DMSO	31	TGFb1_	23.788	29.277	0.246
338	50	C2	CAMA1_	sen	Yes	MRC5-EMT	3D 7days	DMSO	31	TGFb1_	24.035	29.277	0.246
339	51	C3	CAMA1_	sen	Yes	MRC5-EMT	3D 7days	DMSO	32	TGFb1_	23.431	29.277	0.246
340	52	C4	CAMA1_	sen	Yes	MRC5-EMT	3D 7days	DMSO	32	TGFb1_	23.592	29.277	0.246
341	53	C5	CAMA1_	sen	Yes	MRC5-EMT	3D 7days	DMSO	33	TGFb1_	23.645	29.277	0.246
342	54	C6	CAMA1_	sen	Yes	MRC5-EMT	3D 7days	DMSO	33	TGFb1_	23.742	29.277	0.246
343	55	C7	CAMA1_	sen	Yes	MRC5-EMT	3D 7days	Afatinib 2.5uM	34	TGFb1_	23.993	29.277	0.246
344	56	C8	CAMA1_	sen	Yes	MRC5-EMT	3D 7days	Afatinib 2.5uM	34	TGFb1_	24.086	29.277	0.246
345	57	C9	CAMA1_	sen	Yes	MRC5-EMT	3D 7days	Afatinib 2.5uM	35	TGFb1_	23.926	29.277	0.246
346	58	C10	CAMA1_	sen	Yes	MRC5-EMT	3D 7days	Afatinib 2.5uM	35	TGFb1_	23.699	29.277	0.246
347	59	C11	CAMA1_	sen	Yes	MRC5-EMT	3D 7days	Afatinib 2.5uM	36	TGFb1_	23.808	29.277	0.246
348	60	C12	CAMA1_	sen	Yes	MRC5-EMT	3D 7days	Afatinib 2.5uM	36	TGFb1_	23.746	29.277	0.246
349	61	C13	CAMA1_	sen	Yes	MRC5-EMT	3D 7days	Fulvestrnt 5nM	37	TGFb1_	23.208	29.277	0.246
350	62	C14	CAMA1_	sen	Yes	MRC5-EMT	3D 7days	Fulvestrnt 5nM	37	TGFb1_	23.383	29.277	0.246
351	63	C15	CAMA1_	sen	Yes	MRC5-EMT	3D 7days	Fulvestrnt 5nM	38	TGFb1_	23.705	29.277	0.246
352	64	C16	CAMA1_	sen	Yes	MRC5-EMT	3D 7days	Fulvestrnt 5nM	38	TGFb1_	23.869	29.277	0.246
353	65	C17	CAMA1_	sen	Yes	MRC5-EMT	3D 7days	Fulvestrnt 5nM	39	TGFb1_	23.574	29.277	0.246
354	66	C18	CAMA1_	sen	Yes	MRC5-EMT	3D 7days	Fulvestrnt 5nM	39	TGFb1_	23.932	29.277	0.246
355	67	C19	CAMA1_	sen	Yes	MRC5-EMT	3D 7days	Afatinib+Fulv	310	TGFb1_	24.123	29.277	0.246
356	68	C20	CAMA1_	sen	Yes	MRC5-EMT	3D 7days	Afatinib+Fulv	310	TGFb1_	24.207	29.277	0.246
357	69	C21	CAMA1_	sen	Yes	MRC5-EMT	3D 7days	Afatinib+Fulv	311	TGFb1_	24.438	29.277	0.246
358	70	C22	CAMA1_	sen	Yes	MRC5-EMT	3D 7days	Afatinib+Fulv	311	TGFb1_	24.505	29.277	0.246
359	71	C23	CAMA1_	sen	Yes	MRC5-EMT	3D 7days	Afatinib+Fulv	312	TGFb1_	24.112	29.277	0.246
360	72	C24	CAMA1_	sen	Yes	MRC5-EMT	3D 7days	Afatinib+Fulv	312	TGFb1_	24.376	29.277	0.246
361	73	D1	CAMA1_	riboR	No	No	3D 7days	DMSO	11	TGFb1_	25.882	29.277	0.246
362	74	D2	CAMA1_	riboR	No	No	3D 7days	DMSO	11	TGFb1_	26.036	29.277	0.246
363	75	D3	CAMA1_	riboR	No	No	3D 7days	DMSO	12	TGFb1_	25.96	29.277	0.246
364	76	D4	CAMA1_	riboR	No	No	3D 7days	DMSO	12	TGFb1_	25.971	29.277	0.246
365	77	D5	CAMA1_	riboR	No	No	3D 7days	DMSO	13	TGFb1_	25.579	29.277	0.246
366	78	D6	CAMA1_	riboR	No	No	3D 7days	DMSO	13	TGFb1_	25.841	29.277	0.246
367	79	D7	CAMA1_	riboR	No	No	3D 7days	Afatinib 2.5uM	14	TGFb1_	25.893	29.277	0.246
368	80	D8	CAMA1_	riboR	No	No	3D 7days	Afatinib 2.5uM	14	TGFb1_	26.107	29.277	0.246
369	81	D9	CAMA1_	riboR	No	No	3D 7days	Afatinib 2.5uM	15	TGFb1_	26.074	29.277	0.246
370	82	D10	CAMA1_	riboR	No	No	3D 7days	Afatinib 2.5uM	15	TGFb1_	26.061	29.277	0.246
371	83	D11	CAMA1_	riboR	No	No	3D 7days	Afatinib 2.5uM	16	TGFb1_	26.179	29.277	0.246
372	84	D12	CAMA1_	riboR	No	No	3D 7days	Afatinib 2.5uM	16	TGFb1_	26.114	29.277	0.246
373	85	D13	CAMA1_	riboR	No	No	3D 7days	Fulvestrnt 5nM	17	TGFb1_	27.16	29.277	0.246
374	86	D14	CAMA1_	riboR	No	No	3D 7days	Fulvestrnt 5nM	17	TGFb1_	27.387	29.277	0.246
375	87	D15	CAMA1_	riboR	No	No	3D 7days	Fulvestrnt 5nM	18	TGFb1_	27.159	29.277	0.246
376	88	D16	CAMA1_	riboR	No	No	3D 7days	Fulvestrnt 5nM	18	TGFb1_	27.321	29.277	0.246
377	89	D17	CAMA1_	riboR	No	No	3D 7days	Fulvestrnt 5nM	19	TGFb1_	26.715	29.277	0.246
378	90	D18	CAMA1_	riboR	No	No	3D 7days	Fulvestrnt 5nM	19	TGFb1_	27.616	29.277	0.246
379	91	D19	CAMA1_	riboR	No	No	3D 7days	Afatinib+Fulv	110	TGFb1_	27.839	29.277	0.246
380	92	D20	CAMA1_	riboR	No	No	3D 7days	Afatinib+Fulv	110	TGFb1_	27.935	29.277	0.246
381	93	D21	CAMA1_	riboR	No	No	3D 7days	Afatinib+Fulv	111	TGFb1_	27.904	29.277	0.246
382	94	D22	CAMA1_	riboR	No	No	3D 7days	Afatinib+Fulv	111	TGFb1_	27.891	29.277	0.246
383	95	D23	CAMA1_	riboR	No	No	3D 7days	Afatinib+Fulv	112	TGFb1_	27.136	29.277	0.246
384	96	D24	CAMA1_	riboR	No	No	3D 7days	Afatinib+Fulv	112	TGFb1_	27.484	29.277	0.246
385	97	E1	CAMA1_	riboR	Yes	MRC5_	3D 7days	DMSO	21	TGFb1_	25.694	29.277	0.246
386	98	E2	CAMA1_	riboR	Yes	MRC5_	3D 7days	DMSO	21	TGFb1_	25.633	29.277	0.246
387	99	E3	CAMA1_	riboR	Yes	MRC5_	3D 7days	DMSO	22	TGFb1_	24.283	29.277	0.246
388	100	E4	CAMA1_	riboR	Yes	MRC5_	3D 7days	DMSO	22	TGFb1_	24.77	29.277	0.246
389	101	E5	CAMA1_	riboR	Yes	MRC5_	3D 7days	DMSO	23	TGFb1_	25.141	29.277	0.246
390	102	E6	CAMA1_	riboR	Yes	MRC5_	3D 7days	DMSO	23	TGFb1_	25.374	29.277	0.246
391	103	E7	CAMA1_	riboR	Yes	MRC5_	3D 7days	Afatinib 2.5uM	24	TGFb1_	25.906	29.277	0.246
392	104	E8	CAMA1_	riboR	Yes	MRC5_	3D 7days	Afatinib 2.5uM	24	TGFb1_	26.119	29.277	0.246
393	105	E9	CAMA1_	riboR	Yes	MRC5_	3D 7days	Afatinib 2.5uM	25	TGFb1_	26.038	29.277	0.246
394	106	E10	CAMA1_	riboR	Yes	MRC5_	3D 7days	Afatinib 2.5uM	25	TGFb1_	26.257	29.277	0.246
395	107	E11	CAMA1_	riboR	Yes	MRC5_	3D 7days	Afatinib 2.5uM	26	TGFb1_	25.437	29.277	0.246
396	108	E12	CAMA1_	riboR	Yes	MRC5_	3D 7days	Afatinib 2.5uM	26	TGFb1_	25.99	29.277	0.246
397	109	E13	CAMA1_	riboR	Yes	MRC5_	3D 7days	Fulvestrnt 5nM	27	TGFb1_	25.961	29.277	0.246
398	110	E14	CAMA1_	riboR	Yes	MRC5_	3D 7days	Fulvestrnt 5nM	27	TGFb1_	26.004	29.277	0.246
399	111	E15	CAMA1_	riboR	Yes	MRC5_	3D 7days	Fulvestrnt 5nM	28	TGFb1_	25.435	29.277	0.246
400	112	E16	CAMA1_	riboR	Yes	MRC5_	3D 7days	Fulvestrnt 5nM	28	TGFb1_	25.697	29.277	0.246
401	113	E17	CAMA1_	riboR	Yes	MRC5_	3D 7days	Fulvestrnt 5nM	29	TGFb1_	NA	29.277	0.246
402	114	E18	CAMA1_	riboR	Yes	MRC5_	3D 7days	Fulvestrnt 5nM	29	TGFb1_	25.246	29.277	0.246
403	115	E19	CAMA1_	riboR	Yes	MRC5_	3D 7days	Afatinib+Fulv	210	TGFb1_	26.432	29.277	0.246
404	116	E20	CAMA1_	riboR	Yes	MRC5_	3D 7days	Afatinib+Fulv	210	TGFb1_	26.926	29.277	0.246
405	117	E21	CAMA1_	riboR	Yes	MRC5_	3D 7days	Afatinib+Fulv	211	TGFb1_	25.617	29.277	0.246
406	118	E22	CAMA1_	riboR	Yes	MRC5_	3D 7days	Afatinib+Fulv	211	TGFb1_	26.155	29.277	0.246
407	119	E23	CAMA1_	riboR	Yes	MRC5_	3D 7days	Afatinib+Fulv	212	TGFb1_	26.751	29.277	0.246
408	120	E24	CAMA1_	riboR	Yes	MRC5_	3D 7days	Afatinib+Fulv	212	TGFb1_	27.012	29.277	0.246
409	121	F1	CAMA1_	riboR	Yes	MRC5-EMT	3D 7days	DMSO	31	TGFb1_	25.942	29.277	0.246
410	122	F2	CAMA1_	riboR	Yes	MRC5-EMT	3D 7days	DMSO	31	TGFb1_	26.219	29.277	0.246
411	123	F3	CAMA1_	riboR	Yes	MRC5-EMT	3D 7days	DMSO	32	TGFb1_	NA	29.277	0.246
412	124	F4	CAMA1_	riboR	Yes	MRC5-EMT	3D 7days	DMSO	32	TGFb1_	25.42	29.277	0.246
413	125	F5	CAMA1_	riboR	Yes	MRC5-EMT	3D 7days	DMSO	33	TGFb1_	25.862	29.277	0.246
414	126	F6	CAMA1_	riboR	Yes	MRC5-EMT	3D 7days	DMSO	33	TGFb1_	26.228	29.277	0.246
415	127	F7	CAMA1_	riboR	Yes	MRC5-EMT	3D 7days	Afatinib 2.5uM	34	TGFb1_	25.031	29.277	0.246
416	128	F8	CAMA1_	riboR	Yes	MRC5-EMT	3D 7days	Afatinib 2.5uM	34	TGFb1_	25.939	29.277	0.246
417	129	F9	CAMA1_	riboR	Yes	MRC5-EMT	3D 7days	Afatinib 2.5uM	35	TGFb1_	26.634	29.277	0.246
418	130	F10	CAMA1_	riboR	Yes	MRC5-EMT	3D 7days	Afatinib 2.5uM	35	TGFb1_	26.853	29.277	0.246
419	131	F11	CAMA1_	riboR	Yes	MRC5-EMT	3D 7days	Afatinib 2.5uM	36	TGFb1_	26.413	29.277	0.246
420	132	F12	CAMA1_	riboR	Yes	MRC5-EMT	3D 7days	Afatinib 2.5uM	36	TGFb1_	26.873	29.277	0.246
421	133	F13	CAMA1_	riboR	Yes	MRC5-EMT	3D 7days	Fulvestrnt 5nM	37	TGFb1_	23.997	29.277	0.246
422	134	F14	CAMA1_	riboR	Yes	MRC5-EMT	3D 7days	Fulvestrnt 5nM	37	TGFb1_	24.641	29.277	0.246
423	135	F15	CAMA1_	riboR	Yes	MRC5-EMT	3D 7days	Fulvestrnt 5nM	38	TGFb1_	24.587	29.277	0.246
424	136	F16	CAMA1_	riboR	Yes	MRC5-EMT	3D 7days	Fulvestrnt 5nM	38	TGFb1_	24.62	29.277	0.246
425	137	F17	CAMA1_	riboR	Yes	MRC5-EMT	3D 7days	Fulvestrnt 5nM	39	TGFb1_	23.781	29.277	0.246
426	138	F18	CAMA1_	riboR	Yes	MRC5-EMT	3D 7days	Fulvestrnt 5nM	39	TGFb1_	24.655	29.277	0.246
427	139	F19	CAMA1_	riboR	Yes	MRC5-EMT	3D 7days	Afatinib+Fulv	310	TGFb1_	25.558	29.277	0.246
428	140	F20	CAMA1_	riboR	Yes	MRC5-EMT	3D 7days	Afatinib+Fulv	310	TGFb1_	25.887	29.277	0.246
429	141	F21	CAMA1_	riboR	Yes	MRC5-EMT	3D 7days	Afatinib+Fulv	311	TGFb1_	24.077	29.277	0.246
430	142	F22	CAMA1_	riboR	Yes	MRC5-EMT	3D 7days	Afatinib+Fulv	311	TGFb1_	24.771	29.277	0.246
431	143	F23	CAMA1_	riboR	Yes	MRC5-EMT	3D 7days	Afatinib+Fulv	312	TGFb1_	25.757	29.277	0.246
432	144	F24	CAMA1_	riboR	Yes	MRC5-EMT	3D 7days	Afatinib+Fulv	312	TGFb1_	25.853	29.277	0.246
433	145	G1	CAMA1_	sen	No	No	3D 7days	DMSO	11	NRG1_	34.775	29.277	0.246
434	146	G2	CAMA1_	sen	No	No	3D 7days	DMSO	11	NRG1_	33.971	29.277	0.246
435	147	G3	CAMA1_	sen	No	No	3D 7days	DMSO	12	NRG1_	34.487	29.277	0.246
436	148	G4	CAMA1_	sen	No	No	3D 7days	DMSO	12	NRG1_	NA	29.277	0.246
437	149	G5	CAMA1_	sen	No	No	3D 7days	DMSO	13	NRG1_	33.843	29.277	0.246
438	150	G6	CAMA1_	sen	No	No	3D 7days	DMSO	13	NRG1_	34.029	29.277	0.246
439	151	G7	CAMA1_	sen	No	No	3D 7days	Afatinib 2.5uM	14	NRG1_	33.712	29.277	0.246
440	152	G8	CAMA1_	sen	No	No	3D 7days	Afatinib 2.5uM	14	NRG1_	32.443	29.277	0.246
441	153	G9	CAMA1_	sen	No	No	3D 7days	Afatinib 2.5uM	15	NRG1_	34.85	29.277	0.246
442	154	G10	CAMA1_	sen	No	No	3D 7days	Afatinib 2.5uM	15	NRG1_	33.677	29.277	0.246
443	155	G11	CAMA1_	sen	No	No	3D 7days	Afatinib 2.5uM	16	NRG1_	34.333	29.277	0.246
444	156	G12	CAMA1_	sen	No	No	3D 7days	Afatinib 2.5uM	16	NRG1_	34.083	29.277	0.246
445	157	G13	CAMA1_	sen	No	No	3D 7days	Fulvestrnt 5nM	17	NRG1_	34.093	29.277	0.246
446	158	G14	CAMA1_	sen	No	No	3D 7days	Fulvestrnt 5nM	17	NRG1_	35.881	29.277	0.246
447	159	G15	CAMA1_	sen	No	No	3D 7days	Fulvestrnt 5nM	18	NRG1_	34.143	29.277	0.246
448	160	G16	CAMA1_	sen	No	No	3D 7days	Fulvestrnt 5nM	18	NRG1_	NA	29.277	0.246
449	161	G17	CAMA1_	sen	No	No	3D 7days	Fulvestrnt 5nM	19	NRG1_	34.148	29.277	0.246
450	162	G18	CAMA1_	sen	No	No	3D 7days	Fulvestrnt 5nM	19	NRG1_	34.639	29.277	0.246
451	163	G19	CAMA1_	sen	No	No	3D 7days	Afatinib+Fulv	110	NRG1_	35.125	29.277	0.246
452	164	G20	CAMA1_	sen	No	No	3D 7days	Afatinib+Fulv	110	NRG1_	33.871	29.277	0.246
453	165	G21	CAMA1_	sen	No	No	3D 7days	Afatinib+Fulv	111	NRG1_	34.015	29.277	0.246
454	166	G22	CAMA1_	sen	No	No	3D 7days	Afatinib+Fulv	111	NRG1_	35.191	29.277	0.246
455	167	G23	CAMA1_	sen	No	No	3D 7days	Afatinib+Fulv	112	NRG1_	34.274	29.277	0.246
456	168	G24	CAMA1_	sen	No	No	3D 7days	Afatinib+Fulv	112	NRG1_	33.43	29.277	0.246
457	169	H1	CAMA1_	sen	Yes	MRC5_	3D 7days	DMSO	21	NRG1_	32.192	29.277	0.246
458	170	H2	CAMA1_	sen	Yes	MRC5_	3D 7days	DMSO	21	NRG1_	32.022	29.277	0.246
459	171	H3	CAMA1_	sen	Yes	MRC5_	3D 7days	DMSO	22	NRG1_	30.967	29.277	0.246
460	172	H4	CAMA1_	sen	Yes	MRC5_	3D 7days	DMSO	22	NRG1_	31.14	29.277	0.246
461	173	H5	CAMA1_	sen	Yes	MRC5_	3D 7days	DMSO	23	NRG1_	31.058	29.277	0.246
462	174	H6	CAMA1_	sen	Yes	MRC5_	3D 7days	DMSO	23	NRG1_	31.451	29.277	0.246
463	175	H7	CAMA1_	sen	Yes	MRC5_	3D 7days	Afatinib 2.5uM	24	NRG1_	30.213	29.277	0.246
464	176	H8	CAMA1_	sen	Yes	MRC5_	3D 7days	Afatinib 2.5uM	24	NRG1_	30.496	29.277	0.246
465	177	H9	CAMA1_	sen	Yes	MRC5_	3D 7days	Afatinib 2.5uM	25	NRG1_	30.877	29.277	0.246
466	178	H10	CAMA1_	sen	Yes	MRC5_	3D 7days	Afatinib 2.5uM	25	NRG1_	31.026	29.277	0.246
467	179	H11	CAMA1_	sen	Yes	MRC5_	3D 7days	Afatinib 2.5uM	26	NRG1_	30.461	29.277	0.246
468	180	H12	CAMA1_	sen	Yes	MRC5_	3D 7days	Afatinib 2.5uM	26	NRG1_	30.184	29.277	0.246
469	181	H13	CAMA1_	sen	Yes	MRC5_	3D 7days	Fulvestrnt 5nM	27	NRG1_	31.156	29.277	0.246
470	182	H14	CAMA1_	sen	Yes	MRC5_	3D 7days	Fulvestrnt 5nM	27	NRG1_	30.8	29.277	0.246
471	183	H15	CAMA1_	sen	Yes	MRC5_	3D 7days	Fulvestrnt 5nM	28	NRG1_	33.982	29.277	0.246
472	184	H16	CAMA1_	sen	Yes	MRC5_	3D 7days	Fulvestrnt 5nM	28	NRG1_	34.57	29.277	0.246
473	185	H17	CAMA1_	sen	Yes	MRC5_	3D 7days	Fulvestrnt 5nM	29	NRG1_	31.059	29.277	0.246
474	186	H18	CAMA1_	sen	Yes	MRC5_	3D 7days	Fulvestrnt 5nM	29	NRG1_	32.714	29.277	0.246
475	187	H19	CAMA1_	sen	Yes	MRC5_	3D 7days	Afatinib+Fulv	210	NRG1_	32.862	29.277	0.246
476	188	H20	CAMA1_	sen	Yes	MRC5_	3D 7days	Afatinib+Fulv	210	NRG1_	33.522	29.277	0.246
477	189	H21	CAMA1_	sen	Yes	MRC5_	3D 7days	Afatinib+Fulv	211	NRG1_	33.384	29.277	0.246
478	190	H22	CAMA1_	sen	Yes	MRC5_	3D 7days	Afatinib+Fulv	211	NRG1_	32.94	29.277	0.246
479	191	H23	CAMA1_	sen	Yes	MRC5_	3D 7days	Afatinib+Fulv	212	NRG1_	32.119	29.277	0.246
480	192	H24	CAMA1_	sen	Yes	MRC5_	3D 7days	Afatinib+Fulv	212	NRG1_	32.246	29.277	0.246
481	193	I1	CAMA1_	sen	Yes	MRC5-EMT	3D 7days	DMSO	31	NRG1_	34.061	29.277	0.246
482	194	I2	CAMA1_	sen	Yes	MRC5-EMT	3D 7days	DMSO	31	NRG1_	36.358	29.277	0.246
483	195	I3	CAMA1_	sen	Yes	MRC5-EMT	3D 7days	DMSO	32	NRG1_	34.109	29.277	0.246
484	196	I4	CAMA1_	sen	Yes	MRC5-EMT	3D 7days	DMSO	32	NRG1_	35.983	29.277	0.246
485	197	I5	CAMA1_	sen	Yes	MRC5-EMT	3D 7days	DMSO	33	NRG1_	33.175	29.277	0.246
486	198	I6	CAMA1_	sen	Yes	MRC5-EMT	3D 7days	DMSO	33	NRG1_	36.025	29.277	0.246
487	199	I7	CAMA1_	sen	Yes	MRC5-EMT	3D 7days	Afatinib 2.5uM	34	NRG1_	33.417	29.277	0.246
488	200	I8	CAMA1_	sen	Yes	MRC5-EMT	3D 7days	Afatinib 2.5uM	34	NRG1_	33.207	29.277	0.246
489	201	I9	CAMA1_	sen	Yes	MRC5-EMT	3D 7days	Afatinib 2.5uM	35	NRG1_	33.423	29.277	0.246
490	202	I10	CAMA1_	sen	Yes	MRC5-EMT	3D 7days	Afatinib 2.5uM	35	NRG1_	33.788	29.277	0.246
491	203	I11	CAMA1_	sen	Yes	MRC5-EMT	3D 7days	Afatinib 2.5uM	36	NRG1_	33.857	29.277	0.246
492	204	I12	CAMA1_	sen	Yes	MRC5-EMT	3D 7days	Afatinib 2.5uM	36	NRG1_	34.967	29.277	0.246
493	205	I13	CAMA1_	sen	Yes	MRC5-EMT	3D 7days	Fulvestrnt 5nM	37	NRG1_	33.189	29.277	0.246
494	206	I14	CAMA1_	sen	Yes	MRC5-EMT	3D 7days	Fulvestrnt 5nM	37	NRG1_	32.419	29.277	0.246
495	207	I15	CAMA1_	sen	Yes	MRC5-EMT	3D 7days	Fulvestrnt 5nM	38	NRG1_	34.141	29.277	0.246
496	208	I16	CAMA1_	sen	Yes	MRC5-EMT	3D 7days	Fulvestrnt 5nM	38	NRG1_	33.705	29.277	0.246
497	209	I17	CAMA1_	sen	Yes	MRC5-EMT	3D 7days	Fulvestrnt 5nM	39	NRG1_	34.006	29.277	0.246
498	210	I18	CAMA1_	sen	Yes	MRC5-EMT	3D 7days	Fulvestrnt 5nM	39	NRG1_	33.98	29.277	0.246
499	211	I19	CAMA1_	sen	Yes	MRC5-EMT	3D 7days	Afatinib+Fulv	310	NRG1_	33.724	29.277	0.246
500	212	I20	CAMA1_	sen	Yes	MRC5-EMT	3D 7days	Afatinib+Fulv	310	NRG1_	33.23	29.277	0.246
501	213	I21	CAMA1_	sen	Yes	MRC5-EMT	3D 7days	Afatinib+Fulv	311	NRG1_	33.44	29.277	0.246
502	214	I22	CAMA1_	sen	Yes	MRC5-EMT	3D 7days	Afatinib+Fulv	311	NRG1_	33.737	29.277	0.246
503	215	I23	CAMA1_	sen	Yes	MRC5-EMT	3D 7days	Afatinib+Fulv	312	NRG1_	33.054	29.277	0.246
504	216	I24	CAMA1_	sen	Yes	MRC5-EMT	3D 7days	Afatinib+Fulv	312	NRG1_	34.406	29.277	0.246
505	217	J1	CAMA1_	riboR	No	No	3D 7days	DMSO	11	NRG1_	32.037	29.277	0.246
506	218	J2	CAMA1_	riboR	No	No	3D 7days	DMSO	11	NRG1_	31.938	29.277	0.246
507	219	J3	CAMA1_	riboR	No	No	3D 7days	DMSO	12	NRG1_	32.288	29.277	0.246
508	220	J4	CAMA1_	riboR	No	No	3D 7days	DMSO	12	NRG1_	31.221	29.277	0.246
509	221	J5	CAMA1_	riboR	No	No	3D 7days	DMSO	13	NRG1_	31.902	29.277	0.246
510	222	J6	CAMA1_	riboR	No	No	3D 7days	DMSO	13	NRG1_	31.762	29.277	0.246
511	223	J7	CAMA1_	riboR	No	No	3D 7days	Afatinib 2.5uM	14	NRG1_	31.556	29.277	0.246
512	224	J8	CAMA1_	riboR	No	No	3D 7days	Afatinib 2.5uM	14	NRG1_	32.294	29.277	0.246
513	225	J9	CAMA1_	riboR	No	No	3D 7days	Afatinib 2.5uM	15	NRG1_	32.206	29.277	0.246
514	226	J10	CAMA1_	riboR	No	No	3D 7days	Afatinib 2.5uM	15	NRG1_	32.15	29.277	0.246
515	227	J11	CAMA1_	riboR	No	No	3D 7days	Afatinib 2.5uM	16	NRG1_	31.899	29.277	0.246
516	228	J12	CAMA1_	riboR	No	No	3D 7days	Afatinib 2.5uM	16	NRG1_	33.167	29.277	0.246
517	229	J13	CAMA1_	riboR	No	No	3D 7days	Fulvestrnt 5nM	17	NRG1_	32.003	29.277	0.246
518	230	J14	CAMA1_	riboR	No	No	3D 7days	Fulvestrnt 5nM	17	NRG1_	33.072	29.277	0.246
519	231	J15	CAMA1_	riboR	No	No	3D 7days	Fulvestrnt 5nM	18	NRG1_	31.853	29.277	0.246
520	232	J16	CAMA1_	riboR	No	No	3D 7days	Fulvestrnt 5nM	18	NRG1_	32.49	29.277	0.246
521	233	J17	CAMA1_	riboR	No	No	3D 7days	Fulvestrnt 5nM	19	NRG1_	32.556	29.277	0.246
522	234	J18	CAMA1_	riboR	No	No	3D 7days	Fulvestrnt 5nM	19	NRG1_	32.062	29.277	0.246
523	235	J19	CAMA1_	riboR	No	No	3D 7days	Afatinib+Fulv	110	NRG1_	32.773	29.277	0.246
524	236	J20	CAMA1_	riboR	No	No	3D 7days	Afatinib+Fulv	110	NRG1_	32.826	29.277	0.246
525	237	J21	CAMA1_	riboR	No	No	3D 7days	Afatinib+Fulv	111	NRG1_	33.325	29.277	0.246
526	238	J22	CAMA1_	riboR	No	No	3D 7days	Afatinib+Fulv	111	NRG1_	32.961	29.277	0.246
527	239	J23	CAMA1_	riboR	No	No	3D 7days	Afatinib+Fulv	112	NRG1_	32.942	29.277	0.246
528	240	J24	CAMA1_	riboR	No	No	3D 7days	Afatinib+Fulv	112	NRG1_	33.688	29.277	0.246
529	241	K1	CAMA1_	riboR	Yes	MRC5_	3D 7days	DMSO	21	NRG1_	32.381	29.277	0.246
530	242	K2	CAMA1_	riboR	Yes	MRC5_	3D 7days	DMSO	21	NRG1_	34.316	29.277	0.246
531	243	K3	CAMA1_	riboR	Yes	MRC5_	3D 7days	DMSO	22	NRG1_	33.815	29.277	0.246
532	244	K4	CAMA1_	riboR	Yes	MRC5_	3D 7days	DMSO	22	NRG1_	34.007	29.277	0.246
533	245	K5	CAMA1_	riboR	Yes	MRC5_	3D 7days	DMSO	23	NRG1_	33.725	29.277	0.246
534	246	K6	CAMA1_	riboR	Yes	MRC5_	3D 7days	DMSO	23	NRG1_	32.989	29.277	0.246
535	247	K7	CAMA1_	riboR	Yes	MRC5_	3D 7days	Afatinib 2.5uM	24	NRG1_	33.289	29.277	0.246
536	248	K8	CAMA1_	riboR	Yes	MRC5_	3D 7days	Afatinib 2.5uM	24	NRG1_	33.445	29.277	0.246
537	249	K9	CAMA1_	riboR	Yes	MRC5_	3D 7days	Afatinib 2.5uM	25	NRG1_	33.604	29.277	0.246
538	250	K10	CAMA1_	riboR	Yes	MRC5_	3D 7days	Afatinib 2.5uM	25	NRG1_	34.092	29.277	0.246
539	251	K11	CAMA1_	riboR	Yes	MRC5_	3D 7days	Afatinib 2.5uM	26	NRG1_	32.313	29.277	0.246
540	252	K12	CAMA1_	riboR	Yes	MRC5_	3D 7days	Afatinib 2.5uM	26	NRG1_	34.088	29.277	0.246
541	253	K13	CAMA1_	riboR	Yes	MRC5_	3D 7days	Fulvestrnt 5nM	27	NRG1_	33.313	29.277	0.246
542	254	K14	CAMA1_	riboR	Yes	MRC5_	3D 7days	Fulvestrnt 5nM	27	NRG1_	33.643	29.277	0.246
543	255	K15	CAMA1_	riboR	Yes	MRC5_	3D 7days	Fulvestrnt 5nM	28	NRG1_	33.969	29.277	0.246
544	256	K16	CAMA1_	riboR	Yes	MRC5_	3D 7days	Fulvestrnt 5nM	28	NRG1_	33.24	29.277	0.246
545	257	K17	CAMA1_	riboR	Yes	MRC5_	3D 7days	Fulvestrnt 5nM	29	NRG1_	33.967	29.277	0.246
546	258	K18	CAMA1_	riboR	Yes	MRC5_	3D 7days	Fulvestrnt 5nM	29	NRG1_	33.771	29.277	0.246
547	259	K19	CAMA1_	riboR	Yes	MRC5_	3D 7days	Afatinib+Fulv	210	NRG1_	34.574	29.277	0.246
548	260	K20	CAMA1_	riboR	Yes	MRC5_	3D 7days	Afatinib+Fulv	210	NRG1_	31.228	29.277	0.246
549	261	K21	CAMA1_	riboR	Yes	MRC5_	3D 7days	Afatinib+Fulv	211	NRG1_	32.948	29.277	0.246
550	262	K22	CAMA1_	riboR	Yes	MRC5_	3D 7days	Afatinib+Fulv	211	NRG1_	32.996	29.277	0.246
551	263	K23	CAMA1_	riboR	Yes	MRC5_	3D 7days	Afatinib+Fulv	212	NRG1_	33.375	29.277	0.246
552	264	K24	CAMA1_	riboR	Yes	MRC5_	3D 7days	Afatinib+Fulv	212	NRG1_	33.122	29.277	0.246
553	265	L1	CAMA1_	riboR	Yes	MRC5-EMT	3D 7days	DMSO	31	NRG1_	34.944	29.277	0.246
554	266	L2	CAMA1_	riboR	Yes	MRC5-EMT	3D 7days	DMSO	31	NRG1_	33.867	29.277	0.246
555	267	L3	CAMA1_	riboR	Yes	MRC5-EMT	3D 7days	DMSO	32	NRG1_	33.653	29.277	0.246
556	268	L4	CAMA1_	riboR	Yes	MRC5-EMT	3D 7days	DMSO	32	NRG1_	33.295	29.277	0.246
557	269	L5	CAMA1_	riboR	Yes	MRC5-EMT	3D 7days	DMSO	33	NRG1_	32.857	29.277	0.246
558	270	L6	CAMA1_	riboR	Yes	MRC5-EMT	3D 7days	DMSO	33	NRG1_	NA	29.277	0.246
559	271	L7	CAMA1_	riboR	Yes	MRC5-EMT	3D 7days	Afatinib 2.5uM	34	NRG1_	33.046	29.277	0.246
560	272	L8	CAMA1_	riboR	Yes	MRC5-EMT	3D 7days	Afatinib 2.5uM	34	NRG1_	33.084	29.277	0.246
561	273	L9	CAMA1_	riboR	Yes	MRC5-EMT	3D 7days	Afatinib 2.5uM	35	NRG1_	32.715	29.277	0.246
562	274	L10	CAMA1_	riboR	Yes	MRC5-EMT	3D 7days	Afatinib 2.5uM	35	NRG1_	33.81	29.277	0.246
563	275	L11	CAMA1_	riboR	Yes	MRC5-EMT	3D 7days	Afatinib 2.5uM	36	NRG1_	33.256	29.277	0.246
564	276	L12	CAMA1_	riboR	Yes	MRC5-EMT	3D 7days	Afatinib 2.5uM	36	NRG1_	33.076	29.277	0.246
565	277	L13	CAMA1_	riboR	Yes	MRC5-EMT	3D 7days	Fulvestrnt 5nM	37	NRG1_	33.132	29.277	0.246
566	278	L14	CAMA1_	riboR	Yes	MRC5-EMT	3D 7days	Fulvestrnt 5nM	37	NRG1_	33.762	29.277	0.246
567	279	L15	CAMA1_	riboR	Yes	MRC5-EMT	3D 7days	Fulvestrnt 5nM	38	NRG1_	33.525	29.277	0.246
568	280	L16	CAMA1_	riboR	Yes	MRC5-EMT	3D 7days	Fulvestrnt 5nM	38	NRG1_	33.584	29.277	0.246
569	281	L17	CAMA1_	riboR	Yes	MRC5-EMT	3D 7days	Fulvestrnt 5nM	39	NRG1_	32.7	29.277	0.246
570	282	L18	CAMA1_	riboR	Yes	MRC5-EMT	3D 7days	Fulvestrnt 5nM	39	NRG1_	33.427	29.277	0.246
571	283	L19	CAMA1_	riboR	Yes	MRC5-EMT	3D 7days	Afatinib+Fulv	310	NRG1_	34.227	29.277	0.246
572	284	L20	CAMA1_	riboR	Yes	MRC5-EMT	3D 7days	Afatinib+Fulv	310	NRG1_	34.985	29.277	0.246
573	285	L21	CAMA1_	riboR	Yes	MRC5-EMT	3D 7days	Afatinib+Fulv	311	NRG1_	33.539	29.277	0.246
574	286	L22	CAMA1_	riboR	Yes	MRC5-EMT	3D 7days	Afatinib+Fulv	311	NRG1_	35.104	29.277	0.246
575	287	L23	CAMA1_	riboR	Yes	MRC5-EMT	3D 7days	Afatinib+Fulv	312	NRG1_	33.477	29.277	0.246
576	288	L24	CAMA1_	riboR	Yes	MRC5-EMT	3D 7days	Afatinib+Fulv	312	NRG1_	35.456	29.277	0.246
577	1	A1	CAMA1_	sen	No	No	3D 7days	DMSO	11	ERBB1_	34.961	27.719	0.363
578	2	A2	CAMA1_	sen	No	No	3D 7days	DMSO	11	ERBB1_	35.662	27.719	0.363
579	3	A3	CAMA1_	sen	No	No	3D 7days	DMSO	12	ERBB1_	33.924	27.719	0.363
580	4	A4	CAMA1_	sen	No	No	3D 7days	DMSO	12	ERBB1_	33.389	27.719	0.363
581	5	A5	CAMA1_	sen	No	No	3D 7days	DMSO	13	ERBB1_	34.341	27.719	0.363
582	6	A6	CAMA1_	sen	No	No	3D 7days	DMSO	13	ERBB1_	NA	27.719	0.363
583	7	A7	CAMA1_	sen	No	No	3D 7days	Afatinib 2.5uM	14	ERBB1_	34.197	27.719	0.363
584	8	A8	CAMA1_	sen	No	No	3D 7days	Afatinib 2.5uM	14	ERBB1_	37.31	27.719	0.363
585	9	A9	CAMA1_	sen	No	No	3D 7days	Afatinib 2.5uM	15	ERBB1_	37.103	27.719	0.363
586	10	A10	CAMA1_	sen	No	No	3D 7days	Afatinib 2.5uM	15	ERBB1_	37.507	27.719	0.363
587	11	A11	CAMA1_	sen	No	No	3D 7days	Afatinib 2.5uM	16	ERBB1_	37.507	27.719	0.363
588	12	A12	CAMA1_	sen	No	No	3D 7days	Afatinib 2.5uM	16	ERBB1_	NA	27.719	0.363
589	13	A13	CAMA1_	sen	No	No	3D 7days	Fulvestrnt 5nM	17	ERBB1_	32.104	27.719	0.363
590	14	A14	CAMA1_	sen	No	No	3D 7days	Fulvestrnt 5nM	17	ERBB1_	NA	27.719	0.363
591	15	A15	CAMA1_	sen	No	No	3D 7days	Fulvestrnt 5nM	18	ERBB1_	32.644	27.719	0.363
592	16	A16	CAMA1_	sen	No	No	3D 7days	Fulvestrnt 5nM	18	ERBB1_	32.589	27.719	0.363
593	17	A17	CAMA1_	sen	No	No	3D 7days	Fulvestrnt 5nM	19	ERBB1_	32.766	27.719	0.363
594	18	A18	CAMA1_	sen	No	No	3D 7days	Fulvestrnt 5nM	19	ERBB1_	33.297	27.719	0.363
595	19	A19	CAMA1_	sen	No	No	3D 7days	Afatinib+Fulv	110	ERBB1_	35.558	27.719	0.363
596	20	A20	CAMA1_	sen	No	No	3D 7days	Afatinib+Fulv	110	ERBB1_	NA	27.719	0.363
597	21	A21	CAMA1_	sen	No	No	3D 7days	Afatinib+Fulv	111	ERBB1_	32.997	27.719	0.363
598	22	A22	CAMA1_	sen	No	No	3D 7days	Afatinib+Fulv	111	ERBB1_	33.32	27.719	0.363
599	23	A23	CAMA1_	sen	No	No	3D 7days	Afatinib+Fulv	112	ERBB1_	33.184	27.719	0.363
600	24	A24	CAMA1_	sen	No	No	3D 7days	Afatinib+Fulv	112	ERBB1_	34.093	27.719	0.363
601	25	B1	CAMA1_	sen	Yes	MRC5_	3D 7days	DMSO	21	ERBB1_	30.663	27.719	0.363
602	26	B2	CAMA1_	sen	Yes	MRC5_	3D 7days	DMSO	21	ERBB1_	NA	27.719	0.363
603	27	B3	CAMA1_	sen	Yes	MRC5_	3D 7days	DMSO	22	ERBB1_	30.258	27.719	0.363
604	28	B4	CAMA1_	sen	Yes	MRC5_	3D 7days	DMSO	22	ERBB1_	29.957	27.719	0.363
605	29	B5	CAMA1_	sen	Yes	MRC5_	3D 7days	DMSO	23	ERBB1_	31.826	27.719	0.363
606	30	B6	CAMA1_	sen	Yes	MRC5_	3D 7days	DMSO	23	ERBB1_	NA	27.719	0.363
607	31	B7	CAMA1_	sen	Yes	MRC5_	3D 7days	Afatinib 2.5uM	24	ERBB1_	30.577	27.719	0.363
608	32	B8	CAMA1_	sen	Yes	MRC5_	3D 7days	Afatinib 2.5uM	24	ERBB1_	31.408	27.719	0.363
609	33	B9	CAMA1_	sen	Yes	MRC5_	3D 7days	Afatinib 2.5uM	25	ERBB1_	30.916	27.719	0.363
610	34	B10	CAMA1_	sen	Yes	MRC5_	3D 7days	Afatinib 2.5uM	25	ERBB1_	31.372	27.719	0.363
611	35	B11	CAMA1_	sen	Yes	MRC5_	3D 7days	Afatinib 2.5uM	26	ERBB1_	NA	27.719	0.363
612	36	B12	CAMA1_	sen	Yes	MRC5_	3D 7days	Afatinib 2.5uM	26	ERBB1_	31.738	27.719	0.363
613	37	B13	CAMA1_	sen	Yes	MRC5_	3D 7days	Fulvestrnt 5nM	27	ERBB1_	31.374	27.719	0.363
614	38	B14	CAMA1_	sen	Yes	MRC5_	3D 7days	Fulvestrnt 5nM	27	ERBB1_	31.995	27.719	0.363
615	39	B15	CAMA1_	sen	Yes	MRC5_	3D 7days	Fulvestrnt 5nM	28	ERBB1_	34.519	27.719	0.363
616	40	B16	CAMA1_	sen	Yes	MRC5_	3D 7days	Fulvestrnt 5nM	28	ERBB1_	34.319	27.719	0.363
617	41	B17	CAMA1_	sen	Yes	MRC5_	3D 7days	Fulvestrnt 5nM	29	ERBB1_	31.174	27.719	0.363
618	42	B18	CAMA1_	sen	Yes	MRC5_	3D 7days	Fulvestrnt 5nM	29	ERBB1_	31.584	27.719	0.363
619	43	B19	CAMA1_	sen	Yes	MRC5_	3D 7days	Afatinib+Fulv	210	ERBB1_	31.877	27.719	0.363
620	44	B20	CAMA1_	sen	Yes	MRC5_	3D 7days	Afatinib+Fulv	210	ERBB1_	33.837	27.719	0.363
621	45	B21	CAMA1_	sen	Yes	MRC5_	3D 7days	Afatinib+Fulv	211	ERBB1_	33.103	27.719	0.363
622	46	B22	CAMA1_	sen	Yes	MRC5_	3D 7days	Afatinib+Fulv	211	ERBB1_	31.089	27.719	0.363
623	47	B23	CAMA1_	sen	Yes	MRC5_	3D 7days	Afatinib+Fulv	212	ERBB1_	32.072	27.719	0.363
624	48	B24	CAMA1_	sen	Yes	MRC5_	3D 7days	Afatinib+Fulv	212	ERBB1_	33.254	27.719	0.363
625	49	C1	CAMA1_	sen	Yes	MRC5-EMT	3D 7days	DMSO	31	ERBB1_	31.781	27.719	0.363
626	50	C2	CAMA1_	sen	Yes	MRC5-EMT	3D 7days	DMSO	31	ERBB1_	32.683	27.719	0.363
627	51	C3	CAMA1_	sen	Yes	MRC5-EMT	3D 7days	DMSO	32	ERBB1_	32.898	27.719	0.363
628	52	C4	CAMA1_	sen	Yes	MRC5-EMT	3D 7days	DMSO	32	ERBB1_	32.891	27.719	0.363
629	53	C5	CAMA1_	sen	Yes	MRC5-EMT	3D 7days	DMSO	33	ERBB1_	32.833	27.719	0.363
630	54	C6	CAMA1_	sen	Yes	MRC5-EMT	3D 7days	DMSO	33	ERBB1_	32.182	27.719	0.363
631	55	C7	CAMA1_	sen	Yes	MRC5-EMT	3D 7days	Afatinib 2.5uM	34	ERBB1_	33.213	27.719	0.363
632	56	C8	CAMA1_	sen	Yes	MRC5-EMT	3D 7days	Afatinib 2.5uM	34	ERBB1_	32.978	27.719	0.363
633	57	C9	CAMA1_	sen	Yes	MRC5-EMT	3D 7days	Afatinib 2.5uM	35	ERBB1_	33.444	27.719	0.363
634	58	C10	CAMA1_	sen	Yes	MRC5-EMT	3D 7days	Afatinib 2.5uM	35	ERBB1_	31.421	27.719	0.363
635	59	C11	CAMA1_	sen	Yes	MRC5-EMT	3D 7days	Afatinib 2.5uM	36	ERBB1_	31.627	27.719	0.363
636	60	C12	CAMA1_	sen	Yes	MRC5-EMT	3D 7days	Afatinib 2.5uM	36	ERBB1_	31.775	27.719	0.363
637	61	C13	CAMA1_	sen	Yes	MRC5-EMT	3D 7days	Fulvestrnt 5nM	37	ERBB1_	32.078	27.719	0.363
638	62	C14	CAMA1_	sen	Yes	MRC5-EMT	3D 7days	Fulvestrnt 5nM	37	ERBB1_	32.416	27.719	0.363
639	63	C15	CAMA1_	sen	Yes	MRC5-EMT	3D 7days	Fulvestrnt 5nM	38	ERBB1_	NA	27.719	0.363
640	64	C16	CAMA1_	sen	Yes	MRC5-EMT	3D 7days	Fulvestrnt 5nM	38	ERBB1_	32.738	27.719	0.363
641	65	C17	CAMA1_	sen	Yes	MRC5-EMT	3D 7days	Fulvestrnt 5nM	39	ERBB1_	30.756	27.719	0.363
642	66	C18	CAMA1_	sen	Yes	MRC5-EMT	3D 7days	Fulvestrnt 5nM	39	ERBB1_	31.741	27.719	0.363
643	67	C19	CAMA1_	sen	Yes	MRC5-EMT	3D 7days	Afatinib+Fulv	310	ERBB1_	32.695	27.719	0.363
644	68	C20	CAMA1_	sen	Yes	MRC5-EMT	3D 7days	Afatinib+Fulv	310	ERBB1_	33.359	27.719	0.363
645	69	C21	CAMA1_	sen	Yes	MRC5-EMT	3D 7days	Afatinib+Fulv	311	ERBB1_	31.85	27.719	0.363
646	70	C22	CAMA1_	sen	Yes	MRC5-EMT	3D 7days	Afatinib+Fulv	311	ERBB1_	33.657	27.719	0.363
647	71	C23	CAMA1_	sen	Yes	MRC5-EMT	3D 7days	Afatinib+Fulv	312	ERBB1_	32.81	27.719	0.363
648	72	C24	CAMA1_	sen	Yes	MRC5-EMT	3D 7days	Afatinib+Fulv	312	ERBB1_	NA	27.719	0.363
649	73	D1	CAMA1_	riboR	No	No	3D 7days	DMSO	11	ERBB1_	33.79	27.719	0.363
650	74	D2	CAMA1_	riboR	No	No	3D 7days	DMSO	11	ERBB1_	36.277	27.719	0.363
651	75	D3	CAMA1_	riboR	No	No	3D 7days	DMSO	12	ERBB1_	35.872	27.719	0.363
652	76	D4	CAMA1_	riboR	No	No	3D 7days	DMSO	12	ERBB1_	NA	27.719	0.363
653	77	D5	CAMA1_	riboR	No	No	3D 7days	DMSO	13	ERBB1_	36.203	27.719	0.363
654	78	D6	CAMA1_	riboR	No	No	3D 7days	DMSO	13	ERBB1_	NA	27.719	0.363
655	79	D7	CAMA1_	riboR	No	No	3D 7days	Afatinib 2.5uM	14	ERBB1_	34.329	27.719	0.363
656	80	D8	CAMA1_	riboR	No	No	3D 7days	Afatinib 2.5uM	14	ERBB1_	NA	27.719	0.363
657	81	D9	CAMA1_	riboR	No	No	3D 7days	Afatinib 2.5uM	15	ERBB1_	35.28	27.719	0.363
658	82	D10	CAMA1_	riboR	No	No	3D 7days	Afatinib 2.5uM	15	ERBB1_	33.017	27.719	0.363
659	83	D11	CAMA1_	riboR	No	No	3D 7days	Afatinib 2.5uM	16	ERBB1_	NA	27.719	0.363
660	84	D12	CAMA1_	riboR	No	No	3D 7days	Afatinib 2.5uM	16	ERBB1_	34.965	27.719	0.363
661	85	D13	CAMA1_	riboR	No	No	3D 7days	Fulvestrnt 5nM	17	ERBB1_	37.271	27.719	0.363
662	86	D14	CAMA1_	riboR	No	No	3D 7days	Fulvestrnt 5nM	17	ERBB1_	35.963	27.719	0.363
663	87	D15	CAMA1_	riboR	No	No	3D 7days	Fulvestrnt 5nM	18	ERBB1_	36.453	27.719	0.363
664	88	D16	CAMA1_	riboR	No	No	3D 7days	Fulvestrnt 5nM	18	ERBB1_	NA	27.719	0.363
665	89	D17	CAMA1_	riboR	No	No	3D 7days	Fulvestrnt 5nM	19	ERBB1_	34.647	27.719	0.363
666	90	D18	CAMA1_	riboR	No	No	3D 7days	Fulvestrnt 5nM	19	ERBB1_	37.625	27.719	0.363
667	91	D19	CAMA1_	riboR	No	No	3D 7days	Afatinib+Fulv	110	ERBB1_	34.465	27.719	0.363
668	92	D20	CAMA1_	riboR	No	No	3D 7days	Afatinib+Fulv	110	ERBB1_	33.961	27.719	0.363
669	93	D21	CAMA1_	riboR	No	No	3D 7days	Afatinib+Fulv	111	ERBB1_	NA	27.719	0.363
670	94	D22	CAMA1_	riboR	No	No	3D 7days	Afatinib+Fulv	111	ERBB1_	35.3	27.719	0.363
671	95	D23	CAMA1_	riboR	No	No	3D 7days	Afatinib+Fulv	112	ERBB1_	33.233	27.719	0.363
672	96	D24	CAMA1_	riboR	No	No	3D 7days	Afatinib+Fulv	112	ERBB1_	32.015	27.719	0.363
673	97	E1	CAMA1_	riboR	Yes	MRC5_	3D 7days	DMSO	21	ERBB1_	34.193	27.719	0.363
674	98	E2	CAMA1_	riboR	Yes	MRC5_	3D 7days	DMSO	21	ERBB1_	NA	27.719	0.363
675	99	E3	CAMA1_	riboR	Yes	MRC5_	3D 7days	DMSO	22	ERBB1_	32.613	27.719	0.363
676	100	E4	CAMA1_	riboR	Yes	MRC5_	3D 7days	DMSO	22	ERBB1_	33.219	27.719	0.363
677	101	E5	CAMA1_	riboR	Yes	MRC5_	3D 7days	DMSO	23	ERBB1_	32.242	27.719	0.363
678	102	E6	CAMA1_	riboR	Yes	MRC5_	3D 7days	DMSO	23	ERBB1_	32.766	27.719	0.363
679	103	E7	CAMA1_	riboR	Yes	MRC5_	3D 7days	Afatinib 2.5uM	24	ERBB1_	31.992	27.719	0.363
680	104	E8	CAMA1_	riboR	Yes	MRC5_	3D 7days	Afatinib 2.5uM	24	ERBB1_	32.19	27.719	0.363
681	105	E9	CAMA1_	riboR	Yes	MRC5_	3D 7days	Afatinib 2.5uM	25	ERBB1_	33.223	27.719	0.363
682	106	E10	CAMA1_	riboR	Yes	MRC5_	3D 7days	Afatinib 2.5uM	25	ERBB1_	NA	27.719	0.363
683	107	E11	CAMA1_	riboR	Yes	MRC5_	3D 7days	Afatinib 2.5uM	26	ERBB1_	NA	27.719	0.363
684	108	E12	CAMA1_	riboR	Yes	MRC5_	3D 7days	Afatinib 2.5uM	26	ERBB1_	33.494	27.719	0.363
685	109	E13	CAMA1_	riboR	Yes	MRC5_	3D 7days	Fulvestrnt 5nM	27	ERBB1_	31.695	27.719	0.363
686	110	E14	CAMA1_	riboR	Yes	MRC5_	3D 7days	Fulvestrnt 5nM	27	ERBB1_	32.088	27.719	0.363
687	111	E15	CAMA1_	riboR	Yes	MRC5_	3D 7days	Fulvestrnt 5nM	28	ERBB1_	30.811	27.719	0.363
688	112	E16	CAMA1_	riboR	Yes	MRC5_	3D 7days	Fulvestrnt 5nM	28	ERBB1_	33.745	27.719	0.363
689	113	E17	CAMA1_	riboR	Yes	MRC5_	3D 7days	Fulvestrnt 5nM	29	ERBB1_	32.178	27.719	0.363
690	114	E18	CAMA1_	riboR	Yes	MRC5_	3D 7days	Fulvestrnt 5nM	29	ERBB1_	NA	27.719	0.363
691	115	E19	CAMA1_	riboR	Yes	MRC5_	3D 7days	Afatinib+Fulv	210	ERBB1_	35.882	27.719	0.363
692	116	E20	CAMA1_	riboR	Yes	MRC5_	3D 7days	Afatinib+Fulv	210	ERBB1_	35.683	27.719	0.363
693	117	E21	CAMA1_	riboR	Yes	MRC5_	3D 7days	Afatinib+Fulv	211	ERBB1_	34.23	27.719	0.363
694	118	E22	CAMA1_	riboR	Yes	MRC5_	3D 7days	Afatinib+Fulv	211	ERBB1_	32.571	27.719	0.363
695	119	E23	CAMA1_	riboR	Yes	MRC5_	3D 7days	Afatinib+Fulv	212	ERBB1_	NA	27.719	0.363
696	120	E24	CAMA1_	riboR	Yes	MRC5_	3D 7days	Afatinib+Fulv	212	ERBB1_	34.397	27.719	0.363
697	121	F1	CAMA1_	riboR	Yes	MRC5-EMT	3D 7days	DMSO	31	ERBB1_	32.804	27.719	0.363
698	122	F2	CAMA1_	riboR	Yes	MRC5-EMT	3D 7days	DMSO	31	ERBB1_	32.272	27.719	0.363
699	123	F3	CAMA1_	riboR	Yes	MRC5-EMT	3D 7days	DMSO	32	ERBB1_	NA	27.719	0.363
700	124	F4	CAMA1_	riboR	Yes	MRC5-EMT	3D 7days	DMSO	32	ERBB1_	32.121	27.719	0.363
701	125	F5	CAMA1_	riboR	Yes	MRC5-EMT	3D 7days	DMSO	33	ERBB1_	33.669	27.719	0.363
702	126	F6	CAMA1_	riboR	Yes	MRC5-EMT	3D 7days	DMSO	33	ERBB1_	33.408	27.719	0.363
703	127	F7	CAMA1_	riboR	Yes	MRC5-EMT	3D 7days	Afatinib 2.5uM	34	ERBB1_	32.156	27.719	0.363
704	128	F8	CAMA1_	riboR	Yes	MRC5-EMT	3D 7days	Afatinib 2.5uM	34	ERBB1_	NA	27.719	0.363
705	129	F9	CAMA1_	riboR	Yes	MRC5-EMT	3D 7days	Afatinib 2.5uM	35	ERBB1_	32.868	27.719	0.363
706	130	F10	CAMA1_	riboR	Yes	MRC5-EMT	3D 7days	Afatinib 2.5uM	35	ERBB1_	31.32	27.719	0.363
707	131	F11	CAMA1_	riboR	Yes	MRC5-EMT	3D 7days	Afatinib 2.5uM	36	ERBB1_	32.086	27.719	0.363
708	132	F12	CAMA1_	riboR	Yes	MRC5-EMT	3D 7days	Afatinib 2.5uM	36	ERBB1_	31.39	27.719	0.363
709	133	F13	CAMA1_	riboR	Yes	MRC5-EMT	3D 7days	Fulvestrnt 5nM	37	ERBB1_	35.409	27.719	0.363
710	134	F14	CAMA1_	riboR	Yes	MRC5-EMT	3D 7days	Fulvestrnt 5nM	37	ERBB1_	36.019	27.719	0.363
711	135	F15	CAMA1_	riboR	Yes	MRC5-EMT	3D 7days	Fulvestrnt 5nM	38	ERBB1_	NA	27.719	0.363
712	136	F16	CAMA1_	riboR	Yes	MRC5-EMT	3D 7days	Fulvestrnt 5nM	38	ERBB1_	33.336	27.719	0.363
713	137	F17	CAMA1_	riboR	Yes	MRC5-EMT	3D 7days	Fulvestrnt 5nM	39	ERBB1_	32.067	27.719	0.363
714	138	F18	CAMA1_	riboR	Yes	MRC5-EMT	3D 7days	Fulvestrnt 5nM	39	ERBB1_	NA	27.719	0.363
715	139	F19	CAMA1_	riboR	Yes	MRC5-EMT	3D 7days	Afatinib+Fulv	310	ERBB1_	31.803	27.719	0.363
716	140	F20	CAMA1_	riboR	Yes	MRC5-EMT	3D 7days	Afatinib+Fulv	310	ERBB1_	33.925	27.719	0.363
717	141	F21	CAMA1_	riboR	Yes	MRC5-EMT	3D 7days	Afatinib+Fulv	311	ERBB1_	32.763	27.719	0.363
718	142	F22	CAMA1_	riboR	Yes	MRC5-EMT	3D 7days	Afatinib+Fulv	311	ERBB1_	NA	27.719	0.363
719	143	F23	CAMA1_	riboR	Yes	MRC5-EMT	3D 7days	Afatinib+Fulv	312	ERBB1_	30.755	27.719	0.363
720	144	F24	CAMA1_	riboR	Yes	MRC5-EMT	3D 7days	Afatinib+Fulv	312	ERBB1_	NA	27.719	0.363
721	145	G1	CAMA1_	sen	No	No	3D 7days	DMSO	11	ERBB2_	22.8	27.719	0.363
722	146	G2	CAMA1_	sen	No	No	3D 7days	DMSO	11	ERBB2_	22.719	27.719	0.363
723	147	G3	CAMA1_	sen	No	No	3D 7days	DMSO	12	ERBB2_	22.506	27.719	0.363
724	148	G4	CAMA1_	sen	No	No	3D 7days	DMSO	12	ERBB2_	22.465	27.719	0.363
725	149	G5	CAMA1_	sen	No	No	3D 7days	DMSO	13	ERBB2_	23.13	27.719	0.363
726	150	G6	CAMA1_	sen	No	No	3D 7days	DMSO	13	ERBB2_	22.48	27.719	0.363
727	151	G7	CAMA1_	sen	No	No	3D 7days	Afatinib 2.5uM	14	ERBB2_	22.148	27.719	0.363
728	152	G8	CAMA1_	sen	No	No	3D 7days	Afatinib 2.5uM	14	ERBB2_	22.071	27.719	0.363
729	153	G9	CAMA1_	sen	No	No	3D 7days	Afatinib 2.5uM	15	ERBB2_	22.496	27.719	0.363
730	154	G10	CAMA1_	sen	No	No	3D 7days	Afatinib 2.5uM	15	ERBB2_	22.51	27.719	0.363
731	155	G11	CAMA1_	sen	No	No	3D 7days	Afatinib 2.5uM	16	ERBB2_	22.15	27.719	0.363
732	156	G12	CAMA1_	sen	No	No	3D 7days	Afatinib 2.5uM	16	ERBB2_	21.802	27.719	0.363
733	157	G13	CAMA1_	sen	No	No	3D 7days	Fulvestrnt 5nM	17	ERBB2_	21.387	27.719	0.363
734	158	G14	CAMA1_	sen	No	No	3D 7days	Fulvestrnt 5nM	17	ERBB2_	21.381	27.719	0.363
735	159	G15	CAMA1_	sen	No	No	3D 7days	Fulvestrnt 5nM	18	ERBB2_	21.687	27.719	0.363
736	160	G16	CAMA1_	sen	No	No	3D 7days	Fulvestrnt 5nM	18	ERBB2_	21.631	27.719	0.363
737	161	G17	CAMA1_	sen	No	No	3D 7days	Fulvestrnt 5nM	19	ERBB2_	21.637	27.719	0.363
738	162	G18	CAMA1_	sen	No	No	3D 7days	Fulvestrnt 5nM	19	ERBB2_	NA	27.719	0.363
739	163	G19	CAMA1_	sen	No	No	3D 7days	Afatinib+Fulv	110	ERBB2_	21.929	27.719	0.363
740	164	G20	CAMA1_	sen	No	No	3D 7days	Afatinib+Fulv	110	ERBB2_	21.81	27.719	0.363
741	165	G21	CAMA1_	sen	No	No	3D 7days	Afatinib+Fulv	111	ERBB2_	21.697	27.719	0.363
742	166	G22	CAMA1_	sen	No	No	3D 7days	Afatinib+Fulv	111	ERBB2_	21.672	27.719	0.363
743	167	G23	CAMA1_	sen	No	No	3D 7days	Afatinib+Fulv	112	ERBB2_	21.083	27.719	0.363
744	168	G24	CAMA1_	sen	No	No	3D 7days	Afatinib+Fulv	112	ERBB2_	21.219	27.719	0.363
745	169	H1	CAMA1_	sen	Yes	MRC5_	3D 7days	DMSO	21	ERBB2_	22.885	27.719	0.363
746	170	H2	CAMA1_	sen	Yes	MRC5_	3D 7days	DMSO	21	ERBB2_	22.991	27.719	0.363
747	171	H3	CAMA1_	sen	Yes	MRC5_	3D 7days	DMSO	22	ERBB2_	22.723	27.719	0.363
748	172	H4	CAMA1_	sen	Yes	MRC5_	3D 7days	DMSO	22	ERBB2_	22.645	27.719	0.363
749	173	H5	CAMA1_	sen	Yes	MRC5_	3D 7days	DMSO	23	ERBB2_	23.691	27.719	0.363
750	174	H6	CAMA1_	sen	Yes	MRC5_	3D 7days	DMSO	23	ERBB2_	23.631	27.719	0.363
751	175	H7	CAMA1_	sen	Yes	MRC5_	3D 7days	Afatinib 2.5uM	24	ERBB2_	22.554	27.719	0.363
752	176	H8	CAMA1_	sen	Yes	MRC5_	3D 7days	Afatinib 2.5uM	24	ERBB2_	22.688	27.719	0.363
753	177	H9	CAMA1_	sen	Yes	MRC5_	3D 7days	Afatinib 2.5uM	25	ERBB2_	22.53	27.719	0.363
754	178	H10	CAMA1_	sen	Yes	MRC5_	3D 7days	Afatinib 2.5uM	25	ERBB2_	22.641	27.719	0.363
755	179	H11	CAMA1_	sen	Yes	MRC5_	3D 7days	Afatinib 2.5uM	26	ERBB2_	22.965	27.719	0.363
756	180	H12	CAMA1_	sen	Yes	MRC5_	3D 7days	Afatinib 2.5uM	26	ERBB2_	22.622	27.719	0.363
757	181	H13	CAMA1_	sen	Yes	MRC5_	3D 7days	Fulvestrnt 5nM	27	ERBB2_	22.131	27.719	0.363
758	182	H14	CAMA1_	sen	Yes	MRC5_	3D 7days	Fulvestrnt 5nM	27	ERBB2_	22.166	27.719	0.363
759	183	H15	CAMA1_	sen	Yes	MRC5_	3D 7days	Fulvestrnt 5nM	28	ERBB2_	24.622	27.719	0.363
760	184	H16	CAMA1_	sen	Yes	MRC5_	3D 7days	Fulvestrnt 5nM	28	ERBB2_	24.787	27.719	0.363
761	185	H17	CAMA1_	sen	Yes	MRC5_	3D 7days	Fulvestrnt 5nM	29	ERBB2_	21.878	27.719	0.363
762	186	H18	CAMA1_	sen	Yes	MRC5_	3D 7days	Fulvestrnt 5nM	29	ERBB2_	21.975	27.719	0.363
763	187	H19	CAMA1_	sen	Yes	MRC5_	3D 7days	Afatinib+Fulv	210	ERBB2_	22.25	27.719	0.363
764	188	H20	CAMA1_	sen	Yes	MRC5_	3D 7days	Afatinib+Fulv	210	ERBB2_	22.325	27.719	0.363
765	189	H21	CAMA1_	sen	Yes	MRC5_	3D 7days	Afatinib+Fulv	211	ERBB2_	22.033	27.719	0.363
766	190	H22	CAMA1_	sen	Yes	MRC5_	3D 7days	Afatinib+Fulv	211	ERBB2_	21.981	27.719	0.363
767	191	H23	CAMA1_	sen	Yes	MRC5_	3D 7days	Afatinib+Fulv	212	ERBB2_	22.06	27.719	0.363
768	192	H24	CAMA1_	sen	Yes	MRC5_	3D 7days	Afatinib+Fulv	212	ERBB2_	22.323	27.719	0.363
769	193	I1	CAMA1_	sen	Yes	MRC5-EMT	3D 7days	DMSO	31	ERBB2_	22.586	27.719	0.363
770	194	I2	CAMA1_	sen	Yes	MRC5-EMT	3D 7days	DMSO	31	ERBB2_	22.604	27.719	0.363
771	195	I3	CAMA1_	sen	Yes	MRC5-EMT	3D 7days	DMSO	32	ERBB2_	22.322	27.719	0.363
772	196	I4	CAMA1_	sen	Yes	MRC5-EMT	3D 7days	DMSO	32	ERBB2_	22.353	27.719	0.363
773	197	I5	CAMA1_	sen	Yes	MRC5-EMT	3D 7days	DMSO	33	ERBB2_	22.511	27.719	0.363
774	198	I6	CAMA1_	sen	Yes	MRC5-EMT	3D 7days	DMSO	33	ERBB2_	22.571	27.719	0.363
775	199	I7	CAMA1_	sen	Yes	MRC5-EMT	3D 7days	Afatinib 2.5uM	34	ERBB2_	22.82	27.719	0.363
776	200	I8	CAMA1_	sen	Yes	MRC5-EMT	3D 7days	Afatinib 2.5uM	34	ERBB2_	22.485	27.719	0.363
777	201	I9	CAMA1_	sen	Yes	MRC5-EMT	3D 7days	Afatinib 2.5uM	35	ERBB2_	22.183	27.719	0.363
778	202	I10	CAMA1_	sen	Yes	MRC5-EMT	3D 7days	Afatinib 2.5uM	35	ERBB2_	22.269	27.719	0.363
779	203	I11	CAMA1_	sen	Yes	MRC5-EMT	3D 7days	Afatinib 2.5uM	36	ERBB2_	22.341	27.719	0.363
780	204	I12	CAMA1_	sen	Yes	MRC5-EMT	3D 7days	Afatinib 2.5uM	36	ERBB2_	22.141	27.719	0.363
781	205	I13	CAMA1_	sen	Yes	MRC5-EMT	3D 7days	Fulvestrnt 5nM	37	ERBB2_	21.434	27.719	0.363
782	206	I14	CAMA1_	sen	Yes	MRC5-EMT	3D 7days	Fulvestrnt 5nM	37	ERBB2_	21.515	27.719	0.363
783	207	I15	CAMA1_	sen	Yes	MRC5-EMT	3D 7days	Fulvestrnt 5nM	38	ERBB2_	21.725	27.719	0.363
784	208	I16	CAMA1_	sen	Yes	MRC5-EMT	3D 7days	Fulvestrnt 5nM	38	ERBB2_	21.819	27.719	0.363
785	209	I17	CAMA1_	sen	Yes	MRC5-EMT	3D 7days	Fulvestrnt 5nM	39	ERBB2_	21.944	27.719	0.363
786	210	I18	CAMA1_	sen	Yes	MRC5-EMT	3D 7days	Fulvestrnt 5nM	39	ERBB2_	21.988	27.719	0.363
787	211	I19	CAMA1_	sen	Yes	MRC5-EMT	3D 7days	Afatinib+Fulv	310	ERBB2_	22.209	27.719	0.363
788	212	I20	CAMA1_	sen	Yes	MRC5-EMT	3D 7days	Afatinib+Fulv	310	ERBB2_	22.396	27.719	0.363
789	213	I21	CAMA1_	sen	Yes	MRC5-EMT	3D 7days	Afatinib+Fulv	311	ERBB2_	22.311	27.719	0.363
790	214	I22	CAMA1_	sen	Yes	MRC5-EMT	3D 7days	Afatinib+Fulv	311	ERBB2_	22.831	27.719	0.363
791	215	I23	CAMA1_	sen	Yes	MRC5-EMT	3D 7days	Afatinib+Fulv	312	ERBB2_	22.153	27.719	0.363
792	216	I24	CAMA1_	sen	Yes	MRC5-EMT	3D 7days	Afatinib+Fulv	312	ERBB2_	22.1	27.719	0.363
793	217	J1	CAMA1_	riboR	No	No	3D 7days	DMSO	11	ERBB2_	NA	27.719	0.363
794	218	J2	CAMA1_	riboR	No	No	3D 7days	DMSO	11	ERBB2_	21.879	27.719	0.363
795	219	J3	CAMA1_	riboR	No	No	3D 7days	DMSO	12	ERBB2_	21.979	27.719	0.363
796	220	J4	CAMA1_	riboR	No	No	3D 7days	DMSO	12	ERBB2_	21.956	27.719	0.363
797	221	J5	CAMA1_	riboR	No	No	3D 7days	DMSO	13	ERBB2_	21.959	27.719	0.363
798	222	J6	CAMA1_	riboR	No	No	3D 7days	DMSO	13	ERBB2_	21.967	27.719	0.363
799	223	J7	CAMA1_	riboR	No	No	3D 7days	Afatinib 2.5uM	14	ERBB2_	22.102	27.719	0.363
800	224	J8	CAMA1_	riboR	No	No	3D 7days	Afatinib 2.5uM	14	ERBB2_	22.111	27.719	0.363
801	225	J9	CAMA1_	riboR	No	No	3D 7days	Afatinib 2.5uM	15	ERBB2_	21.977	27.719	0.363
802	226	J10	CAMA1_	riboR	No	No	3D 7days	Afatinib 2.5uM	15	ERBB2_	22.122	27.719	0.363
803	227	J11	CAMA1_	riboR	No	No	3D 7days	Afatinib 2.5uM	16	ERBB2_	21.618	27.719	0.363
804	228	J12	CAMA1_	riboR	No	No	3D 7days	Afatinib 2.5uM	16	ERBB2_	21.587	27.719	0.363
805	229	J13	CAMA1_	riboR	No	No	3D 7days	Fulvestrnt 5nM	17	ERBB2_	20.599	27.719	0.363
806	230	J14	CAMA1_	riboR	No	No	3D 7days	Fulvestrnt 5nM	17	ERBB2_	20.532	27.719	0.363
807	231	J15	CAMA1_	riboR	No	No	3D 7days	Fulvestrnt 5nM	18	ERBB2_	20.818	27.719	0.363
808	232	J16	CAMA1_	riboR	No	No	3D 7days	Fulvestrnt 5nM	18	ERBB2_	20.844	27.719	0.363
809	233	J17	CAMA1_	riboR	No	No	3D 7days	Fulvestrnt 5nM	19	ERBB2_	20.767	27.719	0.363
810	234	J18	CAMA1_	riboR	No	No	3D 7days	Fulvestrnt 5nM	19	ERBB2_	20.773	27.719	0.363
811	235	J19	CAMA1_	riboR	No	No	3D 7days	Afatinib+Fulv	110	ERBB2_	20.666	27.719	0.363
812	236	J20	CAMA1_	riboR	No	No	3D 7days	Afatinib+Fulv	110	ERBB2_	20.574	27.719	0.363
813	237	J21	CAMA1_	riboR	No	No	3D 7days	Afatinib+Fulv	111	ERBB2_	20.848	27.719	0.363
814	238	J22	CAMA1_	riboR	No	No	3D 7days	Afatinib+Fulv	111	ERBB2_	20.817	27.719	0.363
815	239	J23	CAMA1_	riboR	No	No	3D 7days	Afatinib+Fulv	112	ERBB2_	20.62	27.719	0.363
816	240	J24	CAMA1_	riboR	No	No	3D 7days	Afatinib+Fulv	112	ERBB2_	20.848	27.719	0.363
817	241	K1	CAMA1_	riboR	Yes	MRC5_	3D 7days	DMSO	21	ERBB2_	22.277	27.719	0.363
818	242	K2	CAMA1_	riboR	Yes	MRC5_	3D 7days	DMSO	21	ERBB2_	22.239	27.719	0.363
819	243	K3	CAMA1_	riboR	Yes	MRC5_	3D 7days	DMSO	22	ERBB2_	22.252	27.719	0.363
820	244	K4	CAMA1_	riboR	Yes	MRC5_	3D 7days	DMSO	22	ERBB2_	22.142	27.719	0.363
821	245	K5	CAMA1_	riboR	Yes	MRC5_	3D 7days	DMSO	23	ERBB2_	22.146	27.719	0.363
822	246	K6	CAMA1_	riboR	Yes	MRC5_	3D 7days	DMSO	23	ERBB2_	22.035	27.719	0.363
823	247	K7	CAMA1_	riboR	Yes	MRC5_	3D 7days	Afatinib 2.5uM	24	ERBB2_	21.706	27.719	0.363
824	248	K8	CAMA1_	riboR	Yes	MRC5_	3D 7days	Afatinib 2.5uM	24	ERBB2_	21.787	27.719	0.363
825	249	K9	CAMA1_	riboR	Yes	MRC5_	3D 7days	Afatinib 2.5uM	25	ERBB2_	21.772	27.719	0.363
826	250	K10	CAMA1_	riboR	Yes	MRC5_	3D 7days	Afatinib 2.5uM	25	ERBB2_	21.749	27.719	0.363
827	251	K11	CAMA1_	riboR	Yes	MRC5_	3D 7days	Afatinib 2.5uM	26	ERBB2_	21.821	27.719	0.363
828	252	K12	CAMA1_	riboR	Yes	MRC5_	3D 7days	Afatinib 2.5uM	26	ERBB2_	21.887	27.719	0.363
829	253	K13	CAMA1_	riboR	Yes	MRC5_	3D 7days	Fulvestrnt 5nM	27	ERBB2_	21.636	27.719	0.363
830	254	K14	CAMA1_	riboR	Yes	MRC5_	3D 7days	Fulvestrnt 5nM	27	ERBB2_	21.96	27.719	0.363
831	255	K15	CAMA1_	riboR	Yes	MRC5_	3D 7days	Fulvestrnt 5nM	28	ERBB2_	21.426	27.719	0.363
832	256	K16	CAMA1_	riboR	Yes	MRC5_	3D 7days	Fulvestrnt 5nM	28	ERBB2_	21.7	27.719	0.363
833	257	K17	CAMA1_	riboR	Yes	MRC5_	3D 7days	Fulvestrnt 5nM	29	ERBB2_	21.474	27.719	0.363
834	258	K18	CAMA1_	riboR	Yes	MRC5_	3D 7days	Fulvestrnt 5nM	29	ERBB2_	21.498	27.719	0.363
835	259	K19	CAMA1_	riboR	Yes	MRC5_	3D 7days	Afatinib+Fulv	210	ERBB2_	21.443	27.719	0.363
836	260	K20	CAMA1_	riboR	Yes	MRC5_	3D 7days	Afatinib+Fulv	210	ERBB2_	21.787	27.719	0.363
837	261	K21	CAMA1_	riboR	Yes	MRC5_	3D 7days	Afatinib+Fulv	211	ERBB2_	21.53	27.719	0.363
838	262	K22	CAMA1_	riboR	Yes	MRC5_	3D 7days	Afatinib+Fulv	211	ERBB2_	21.612	27.719	0.363
839	263	K23	CAMA1_	riboR	Yes	MRC5_	3D 7days	Afatinib+Fulv	212	ERBB2_	21.394	27.719	0.363
840	264	K24	CAMA1_	riboR	Yes	MRC5_	3D 7days	Afatinib+Fulv	212	ERBB2_	21.64	27.719	0.363
841	265	L1	CAMA1_	riboR	Yes	MRC5-EMT	3D 7days	DMSO	31	ERBB2_	21.637	27.719	0.363
842	266	L2	CAMA1_	riboR	Yes	MRC5-EMT	3D 7days	DMSO	31	ERBB2_	21.592	27.719	0.363
843	267	L3	CAMA1_	riboR	Yes	MRC5-EMT	3D 7days	DMSO	32	ERBB2_	21.485	27.719	0.363
844	268	L4	CAMA1_	riboR	Yes	MRC5-EMT	3D 7days	DMSO	32	ERBB2_	21.481	27.719	0.363
845	269	L5	CAMA1_	riboR	Yes	MRC5-EMT	3D 7days	DMSO	33	ERBB2_	21.463	27.719	0.363
846	270	L6	CAMA1_	riboR	Yes	MRC5-EMT	3D 7days	DMSO	33	ERBB2_	21.297	27.719	0.363
847	271	L7	CAMA1_	riboR	Yes	MRC5-EMT	3D 7days	Afatinib 2.5uM	34	ERBB2_	21.539	27.719	0.363
848	272	L8	CAMA1_	riboR	Yes	MRC5-EMT	3D 7days	Afatinib 2.5uM	34	ERBB2_	21.483	27.719	0.363
849	273	L9	CAMA1_	riboR	Yes	MRC5-EMT	3D 7days	Afatinib 2.5uM	35	ERBB2_	21.138	27.719	0.363
850	274	L10	CAMA1_	riboR	Yes	MRC5-EMT	3D 7days	Afatinib 2.5uM	35	ERBB2_	21.159	27.719	0.363
851	275	L11	CAMA1_	riboR	Yes	MRC5-EMT	3D 7days	Afatinib 2.5uM	36	ERBB2_	21.168	27.719	0.363
852	276	L12	CAMA1_	riboR	Yes	MRC5-EMT	3D 7days	Afatinib 2.5uM	36	ERBB2_	21.234	27.719	0.363
853	277	L13	CAMA1_	riboR	Yes	MRC5-EMT	3D 7days	Fulvestrnt 5nM	37	ERBB2_	21.932	27.719	0.363
854	278	L14	CAMA1_	riboR	Yes	MRC5-EMT	3D 7days	Fulvestrnt 5nM	37	ERBB2_	21.947	27.719	0.363
855	279	L15	CAMA1_	riboR	Yes	MRC5-EMT	3D 7days	Fulvestrnt 5nM	38	ERBB2_	22.242	27.719	0.363
856	280	L16	CAMA1_	riboR	Yes	MRC5-EMT	3D 7days	Fulvestrnt 5nM	38	ERBB2_	22.419	27.719	0.363
857	281	L17	CAMA1_	riboR	Yes	MRC5-EMT	3D 7days	Fulvestrnt 5nM	39	ERBB2_	22.142	27.719	0.363
858	282	L18	CAMA1_	riboR	Yes	MRC5-EMT	3D 7days	Fulvestrnt 5nM	39	ERBB2_	22.263	27.719	0.363
859	283	L19	CAMA1_	riboR	Yes	MRC5-EMT	3D 7days	Afatinib+Fulv	310	ERBB2_	21.822	27.719	0.363
860	284	L20	CAMA1_	riboR	Yes	MRC5-EMT	3D 7days	Afatinib+Fulv	310	ERBB2_	21.888	27.719	0.363
861	285	L21	CAMA1_	riboR	Yes	MRC5-EMT	3D 7days	Afatinib+Fulv	311	ERBB2_	21.686	27.719	0.363
862	286	L22	CAMA1_	riboR	Yes	MRC5-EMT	3D 7days	Afatinib+Fulv	311	ERBB2_	21.709	27.719	0.363
863	287	L23	CAMA1_	riboR	Yes	MRC5-EMT	3D 7days	Afatinib+Fulv	312	ERBB2_	21.411	27.719	0.363
864	288	L24	CAMA1_	riboR	Yes	MRC5-EMT	3D 7days	Afatinib+Fulv	312	ERBB2_	21.5	27.719	0.363
865	1	A1	CAMA1_	sen	No	No	3D 7days	DMSO	11	ERBB3_	20.659	21.169	0.095
866	2	A2	CAMA1_	sen	No	No	3D 7days	DMSO	11	ERBB3_	20.693	21.169	0.095
867	3	A3	CAMA1_	sen	No	No	3D 7days	DMSO	12	ERBB3_	20.25	21.169	0.095
868	4	A4	CAMA1_	sen	No	No	3D 7days	DMSO	12	ERBB3_	20.327	21.169	0.095
869	5	A5	CAMA1_	sen	No	No	3D 7days	DMSO	13	ERBB3_	20.72	21.169	0.095
870	6	A6	CAMA1_	sen	No	No	3D 7days	DMSO	13	ERBB3_	20.546	21.169	0.095
871	7	A7	CAMA1_	sen	No	No	3D 7days	Afatinib 2.5uM	14	ERBB3_	19.717	21.169	0.095
872	8	A8	CAMA1_	sen	No	No	3D 7days	Afatinib 2.5uM	14	ERBB3_	20.424	21.169	0.095
873	9	A9	CAMA1_	sen	No	No	3D 7days	Afatinib 2.5uM	15	ERBB3_	19.821	21.169	0.095
874	10	A10	CAMA1_	sen	No	No	3D 7days	Afatinib 2.5uM	15	ERBB3_	19.797	21.169	0.095
875	11	A11	CAMA1_	sen	No	No	3D 7days	Afatinib 2.5uM	16	ERBB3_	19.394	21.169	0.095
876	12	A12	CAMA1_	sen	No	No	3D 7days	Afatinib 2.5uM	16	ERBB3_	19.841	21.169	0.095
877	13	A13	CAMA1_	sen	No	No	3D 7days	Fulvestrnt 5nM	17	ERBB3_	19.72	21.169	0.095
878	14	A14	CAMA1_	sen	No	No	3D 7days	Fulvestrnt 5nM	17	ERBB3_	20.276	21.169	0.095
879	15	A15	CAMA1_	sen	No	No	3D 7days	Fulvestrnt 5nM	18	ERBB3_	19.858	21.169	0.095
880	16	A16	CAMA1_	sen	No	No	3D 7days	Fulvestrnt 5nM	18	ERBB3_	19.674	21.169	0.095
881	17	A17	CAMA1_	sen	No	No	3D 7days	Fulvestrnt 5nM	19	ERBB3_	18.95	21.169	0.095
882	18	A18	CAMA1_	sen	No	No	3D 7days	Fulvestrnt 5nM	19	ERBB3_	19.67	21.169	0.095
883	19	A19	CAMA1_	sen	No	No	3D 7days	Afatinib+Fulv	110	ERBB3_	18.556	21.169	0.095
884	20	A20	CAMA1_	sen	No	No	3D 7days	Afatinib+Fulv	110	ERBB3_	20.334	21.169	0.095
885	21	A21	CAMA1_	sen	No	No	3D 7days	Afatinib+Fulv	111	ERBB3_	18.545	21.169	0.095
886	22	A22	CAMA1_	sen	No	No	3D 7days	Afatinib+Fulv	111	ERBB3_	19.849	21.169	0.095
887	23	A23	CAMA1_	sen	No	No	3D 7days	Afatinib+Fulv	112	ERBB3_	19.688	21.169	0.095
888	24	A24	CAMA1_	sen	No	No	3D 7days	Afatinib+Fulv	112	ERBB3_	19.726	21.169	0.095
889	25	B1	CAMA1_	sen	Yes	MRC5_	3D 7days	DMSO	21	ERBB3_	21.106	21.169	0.095
890	26	B2	CAMA1_	sen	Yes	MRC5_	3D 7days	DMSO	21	ERBB3_	21.064	21.169	0.095
891	27	B3	CAMA1_	sen	Yes	MRC5_	3D 7days	DMSO	22	ERBB3_	20.942	21.169	0.095
892	28	B4	CAMA1_	sen	Yes	MRC5_	3D 7days	DMSO	22	ERBB3_	21.236	21.169	0.095
893	29	B5	CAMA1_	sen	Yes	MRC5_	3D 7days	DMSO	23	ERBB3_	20.157	21.169	0.095
894	30	B6	CAMA1_	sen	Yes	MRC5_	3D 7days	DMSO	23	ERBB3_	21.164	21.169	0.095
895	31	B7	CAMA1_	sen	Yes	MRC5_	3D 7days	Afatinib 2.5uM	24	ERBB3_	19.812	21.169	0.095
896	32	B8	CAMA1_	sen	Yes	MRC5_	3D 7days	Afatinib 2.5uM	24	ERBB3_	20.678	21.169	0.095
897	33	B9	CAMA1_	sen	Yes	MRC5_	3D 7days	Afatinib 2.5uM	25	ERBB3_	19.587	21.169	0.095
898	34	B10	CAMA1_	sen	Yes	MRC5_	3D 7days	Afatinib 2.5uM	25	ERBB3_	20.069	21.169	0.095
899	35	B11	CAMA1_	sen	Yes	MRC5_	3D 7days	Afatinib 2.5uM	26	ERBB3_	19.108	21.169	0.095
900	36	B12	CAMA1_	sen	Yes	MRC5_	3D 7days	Afatinib 2.5uM	26	ERBB3_	19.895	21.169	0.095
901	37	B13	CAMA1_	sen	Yes	MRC5_	3D 7days	Fulvestrnt 5nM	27	ERBB3_	19.4	21.169	0.095
902	38	B14	CAMA1_	sen	Yes	MRC5_	3D 7days	Fulvestrnt 5nM	27	ERBB3_	20.038	21.169	0.095
903	39	B15	CAMA1_	sen	Yes	MRC5_	3D 7days	Fulvestrnt 5nM	28	ERBB3_	23.236	21.169	0.095
904	40	B16	CAMA1_	sen	Yes	MRC5_	3D 7days	Fulvestrnt 5nM	28	ERBB3_	23.79	21.169	0.095
905	41	B17	CAMA1_	sen	Yes	MRC5_	3D 7days	Fulvestrnt 5nM	29	ERBB3_	19.568	21.169	0.095
906	42	B18	CAMA1_	sen	Yes	MRC5_	3D 7days	Fulvestrnt 5nM	29	ERBB3_	20.31	21.169	0.095
907	43	B19	CAMA1_	sen	Yes	MRC5_	3D 7days	Afatinib+Fulv	210	ERBB3_	19.529	21.169	0.095
908	44	B20	CAMA1_	sen	Yes	MRC5_	3D 7days	Afatinib+Fulv	210	ERBB3_	20.001	21.169	0.095
909	45	B21	CAMA1_	sen	Yes	MRC5_	3D 7days	Afatinib+Fulv	211	ERBB3_	19.741	21.169	0.095
910	46	B22	CAMA1_	sen	Yes	MRC5_	3D 7days	Afatinib+Fulv	211	ERBB3_	20.225	21.169	0.095
911	47	B23	CAMA1_	sen	Yes	MRC5_	3D 7days	Afatinib+Fulv	212	ERBB3_	19.689	21.169	0.095
912	48	B24	CAMA1_	sen	Yes	MRC5_	3D 7days	Afatinib+Fulv	212	ERBB3_	20.326	21.169	0.095
913	49	C1	CAMA1_	sen	Yes	MRC5-EMT	3D 7days	DMSO	31	ERBB3_	19.817	21.169	0.095
914	50	C2	CAMA1_	sen	Yes	MRC5-EMT	3D 7days	DMSO	31	ERBB3_	20.167	21.169	0.095
915	51	C3	CAMA1_	sen	Yes	MRC5-EMT	3D 7days	DMSO	32	ERBB3_	20.153	21.169	0.095
916	52	C4	CAMA1_	sen	Yes	MRC5-EMT	3D 7days	DMSO	32	ERBB3_	20.161	21.169	0.095
917	53	C5	CAMA1_	sen	Yes	MRC5-EMT	3D 7days	DMSO	33	ERBB3_	19.395	21.169	0.095
918	54	C6	CAMA1_	sen	Yes	MRC5-EMT	3D 7days	DMSO	33	ERBB3_	19.548	21.169	0.095
919	55	C7	CAMA1_	sen	Yes	MRC5-EMT	3D 7days	Afatinib 2.5uM	34	ERBB3_	19.554	21.169	0.095
920	56	C8	CAMA1_	sen	Yes	MRC5-EMT	3D 7days	Afatinib 2.5uM	34	ERBB3_	19.731	21.169	0.095
921	57	C9	CAMA1_	sen	Yes	MRC5-EMT	3D 7days	Afatinib 2.5uM	35	ERBB3_	19.291	21.169	0.095
922	58	C10	CAMA1_	sen	Yes	MRC5-EMT	3D 7days	Afatinib 2.5uM	35	ERBB3_	19.626	21.169	0.095
923	59	C11	CAMA1_	sen	Yes	MRC5-EMT	3D 7days	Afatinib 2.5uM	36	ERBB3_	18.725	21.169	0.095
924	60	C12	CAMA1_	sen	Yes	MRC5-EMT	3D 7days	Afatinib 2.5uM	36	ERBB3_	19.197	21.169	0.095
925	61	C13	CAMA1_	sen	Yes	MRC5-EMT	3D 7days	Fulvestrnt 5nM	37	ERBB3_	18.704	21.169	0.095
926	62	C14	CAMA1_	sen	Yes	MRC5-EMT	3D 7days	Fulvestrnt 5nM	37	ERBB3_	19.088	21.169	0.095
927	63	C15	CAMA1_	sen	Yes	MRC5-EMT	3D 7days	Fulvestrnt 5nM	38	ERBB3_	18.496	21.169	0.095
928	64	C16	CAMA1_	sen	Yes	MRC5-EMT	3D 7days	Fulvestrnt 5nM	38	ERBB3_	19.252	21.169	0.095
929	65	C17	CAMA1_	sen	Yes	MRC5-EMT	3D 7days	Fulvestrnt 5nM	39	ERBB3_	19.008	21.169	0.095
930	66	C18	CAMA1_	sen	Yes	MRC5-EMT	3D 7days	Fulvestrnt 5nM	39	ERBB3_	19.599	21.169	0.095
931	67	C19	CAMA1_	sen	Yes	MRC5-EMT	3D 7days	Afatinib+Fulv	310	ERBB3_	18.765	21.169	0.095
932	68	C20	CAMA1_	sen	Yes	MRC5-EMT	3D 7days	Afatinib+Fulv	310	ERBB3_	19.37	21.169	0.095
933	69	C21	CAMA1_	sen	Yes	MRC5-EMT	3D 7days	Afatinib+Fulv	311	ERBB3_	19.919	21.169	0.095
934	70	C22	CAMA1_	sen	Yes	MRC5-EMT	3D 7days	Afatinib+Fulv	311	ERBB3_	20.211	21.169	0.095
935	71	C23	CAMA1_	sen	Yes	MRC5-EMT	3D 7days	Afatinib+Fulv	312	ERBB3_	19.218	21.169	0.095
936	72	C24	CAMA1_	sen	Yes	MRC5-EMT	3D 7days	Afatinib+Fulv	312	ERBB3_	19.72	21.169	0.095
937	73	D1	CAMA1_	riboR	No	No	3D 7days	DMSO	11	ERBB3_	20.102	21.169	0.095
938	74	D2	CAMA1_	riboR	No	No	3D 7days	DMSO	11	ERBB3_	19.581	21.169	0.095
939	75	D3	CAMA1_	riboR	No	No	3D 7days	DMSO	12	ERBB3_	19.259	21.169	0.095
940	76	D4	CAMA1_	riboR	No	No	3D 7days	DMSO	12	ERBB3_	19.577	21.169	0.095
941	77	D5	CAMA1_	riboR	No	No	3D 7days	DMSO	13	ERBB3_	19.853	21.169	0.095
942	78	D6	CAMA1_	riboR	No	No	3D 7days	DMSO	13	ERBB3_	19.353	21.169	0.095
943	79	D7	CAMA1_	riboR	No	No	3D 7days	Afatinib 2.5uM	14	ERBB3_	19.092	21.169	0.095
944	80	D8	CAMA1_	riboR	No	No	3D 7days	Afatinib 2.5uM	14	ERBB3_	19.475	21.169	0.095
945	81	D9	CAMA1_	riboR	No	No	3D 7days	Afatinib 2.5uM	15	ERBB3_	18.902	21.169	0.095
946	82	D10	CAMA1_	riboR	No	No	3D 7days	Afatinib 2.5uM	15	ERBB3_	19.513	21.169	0.095
947	83	D11	CAMA1_	riboR	No	No	3D 7days	Afatinib 2.5uM	16	ERBB3_	19.214	21.169	0.095
948	84	D12	CAMA1_	riboR	No	No	3D 7days	Afatinib 2.5uM	16	ERBB3_	19.424	21.169	0.095
949	85	D13	CAMA1_	riboR	No	No	3D 7days	Fulvestrnt 5nM	17	ERBB3_	18.806	21.169	0.095
950	86	D14	CAMA1_	riboR	No	No	3D 7days	Fulvestrnt 5nM	17	ERBB3_	19.279	21.169	0.095
951	87	D15	CAMA1_	riboR	No	No	3D 7days	Fulvestrnt 5nM	18	ERBB3_	18.807	21.169	0.095
952	88	D16	CAMA1_	riboR	No	No	3D 7days	Fulvestrnt 5nM	18	ERBB3_	19.313	21.169	0.095
953	89	D17	CAMA1_	riboR	No	No	3D 7days	Fulvestrnt 5nM	19	ERBB3_	18.693	21.169	0.095
954	90	D18	CAMA1_	riboR	No	No	3D 7days	Fulvestrnt 5nM	19	ERBB3_	19.209	21.169	0.095
955	91	D19	CAMA1_	riboR	No	No	3D 7days	Afatinib+Fulv	110	ERBB3_	18.72	21.169	0.095
956	92	D20	CAMA1_	riboR	No	No	3D 7days	Afatinib+Fulv	110	ERBB3_	19.086	21.169	0.095
957	93	D21	CAMA1_	riboR	No	No	3D 7days	Afatinib+Fulv	111	ERBB3_	18.9	21.169	0.095
958	94	D22	CAMA1_	riboR	No	No	3D 7days	Afatinib+Fulv	111	ERBB3_	19.518	21.169	0.095
959	95	D23	CAMA1_	riboR	No	No	3D 7days	Afatinib+Fulv	112	ERBB3_	19.85	21.169	0.095
960	96	D24	CAMA1_	riboR	No	No	3D 7days	Afatinib+Fulv	112	ERBB3_	20.067	21.169	0.095
961	97	E1	CAMA1_	riboR	Yes	MRC5_	3D 7days	DMSO	21	ERBB3_	19.97	21.169	0.095
962	98	E2	CAMA1_	riboR	Yes	MRC5_	3D 7days	DMSO	21	ERBB3_	20.247	21.169	0.095
963	99	E3	CAMA1_	riboR	Yes	MRC5_	3D 7days	DMSO	22	ERBB3_	19.969	21.169	0.095
964	100	E4	CAMA1_	riboR	Yes	MRC5_	3D 7days	DMSO	22	ERBB3_	20.035	21.169	0.095
965	101	E5	CAMA1_	riboR	Yes	MRC5_	3D 7days	DMSO	23	ERBB3_	19.833	21.169	0.095
966	102	E6	CAMA1_	riboR	Yes	MRC5_	3D 7days	DMSO	23	ERBB3_	18.857	21.169	0.095
967	103	E7	CAMA1_	riboR	Yes	MRC5_	3D 7days	Afatinib 2.5uM	24	ERBB3_	18.838	21.169	0.095
968	104	E8	CAMA1_	riboR	Yes	MRC5_	3D 7days	Afatinib 2.5uM	24	ERBB3_	19.168	21.169	0.095
969	105	E9	CAMA1_	riboR	Yes	MRC5_	3D 7days	Afatinib 2.5uM	25	ERBB3_	19.017	21.169	0.095
970	106	E10	CAMA1_	riboR	Yes	MRC5_	3D 7days	Afatinib 2.5uM	25	ERBB3_	19.453	21.169	0.095
971	107	E11	CAMA1_	riboR	Yes	MRC5_	3D 7days	Afatinib 2.5uM	26	ERBB3_	19.899	21.169	0.095
972	108	E12	CAMA1_	riboR	Yes	MRC5_	3D 7days	Afatinib 2.5uM	26	ERBB3_	20.081	21.169	0.095
973	109	E13	CAMA1_	riboR	Yes	MRC5_	3D 7days	Fulvestrnt 5nM	27	ERBB3_	18.883	21.169	0.095
974	110	E14	CAMA1_	riboR	Yes	MRC5_	3D 7days	Fulvestrnt 5nM	27	ERBB3_	19.382	21.169	0.095
975	111	E15	CAMA1_	riboR	Yes	MRC5_	3D 7days	Fulvestrnt 5nM	28	ERBB3_	18.967	21.169	0.095
976	112	E16	CAMA1_	riboR	Yes	MRC5_	3D 7days	Fulvestrnt 5nM	28	ERBB3_	19.444	21.169	0.095
977	113	E17	CAMA1_	riboR	Yes	MRC5_	3D 7days	Fulvestrnt 5nM	29	ERBB3_	19.595	21.169	0.095
978	114	E18	CAMA1_	riboR	Yes	MRC5_	3D 7days	Fulvestrnt 5nM	29	ERBB3_	20.068	21.169	0.095
979	115	E19	CAMA1_	riboR	Yes	MRC5_	3D 7days	Afatinib+Fulv	210	ERBB3_	18.928	21.169	0.095
980	116	E20	CAMA1_	riboR	Yes	MRC5_	3D 7days	Afatinib+Fulv	210	ERBB3_	19.439	21.169	0.095
981	117	E21	CAMA1_	riboR	Yes	MRC5_	3D 7days	Afatinib+Fulv	211	ERBB3_	19.947	21.169	0.095
982	118	E22	CAMA1_	riboR	Yes	MRC5_	3D 7days	Afatinib+Fulv	211	ERBB3_	20.226	21.169	0.095
983	119	E23	CAMA1_	riboR	Yes	MRC5_	3D 7days	Afatinib+Fulv	212	ERBB3_	18.976	21.169	0.095
984	120	E24	CAMA1_	riboR	Yes	MRC5_	3D 7days	Afatinib+Fulv	212	ERBB3_	19.727	21.169	0.095
985	121	F1	CAMA1_	riboR	Yes	MRC5-EMT	3D 7days	DMSO	31	ERBB3_	19.605	21.169	0.095
986	122	F2	CAMA1_	riboR	Yes	MRC5-EMT	3D 7days	DMSO	31	ERBB3_	20.27	21.169	0.095
987	123	F3	CAMA1_	riboR	Yes	MRC5-EMT	3D 7days	DMSO	32	ERBB3_	20.177	21.169	0.095
988	124	F4	CAMA1_	riboR	Yes	MRC5-EMT	3D 7days	DMSO	32	ERBB3_	20.549	21.169	0.095
989	125	F5	CAMA1_	riboR	Yes	MRC5-EMT	3D 7days	DMSO	33	ERBB3_	NA	21.169	0.095
990	126	F6	CAMA1_	riboR	Yes	MRC5-EMT	3D 7days	DMSO	33	ERBB3_	19.183	21.169	0.095
991	127	F7	CAMA1_	riboR	Yes	MRC5-EMT	3D 7days	Afatinib 2.5uM	34	ERBB3_	19.961	21.169	0.095
992	128	F8	CAMA1_	riboR	Yes	MRC5-EMT	3D 7days	Afatinib 2.5uM	34	ERBB3_	20.119	21.169	0.095
993	129	F9	CAMA1_	riboR	Yes	MRC5-EMT	3D 7days	Afatinib 2.5uM	35	ERBB3_	18.989	21.169	0.095
994	130	F10	CAMA1_	riboR	Yes	MRC5-EMT	3D 7days	Afatinib 2.5uM	35	ERBB3_	19.662	21.169	0.095
995	131	F11	CAMA1_	riboR	Yes	MRC5-EMT	3D 7days	Afatinib 2.5uM	36	ERBB3_	18.864	21.169	0.095
996	132	F12	CAMA1_	riboR	Yes	MRC5-EMT	3D 7days	Afatinib 2.5uM	36	ERBB3_	19.2	21.169	0.095
997	133	F13	CAMA1_	riboR	Yes	MRC5-EMT	3D 7days	Fulvestrnt 5nM	37	ERBB3_	20.326	21.169	0.095
998	134	F14	CAMA1_	riboR	Yes	MRC5-EMT	3D 7days	Fulvestrnt 5nM	37	ERBB3_	20.298	21.169	0.095
999	135	F15	CAMA1_	riboR	Yes	MRC5-EMT	3D 7days	Fulvestrnt 5nM	38	ERBB3_	19.622	21.169	0.095
1000	136	F16	CAMA1_	riboR	Yes	MRC5-EMT	3D 7days	Fulvestrnt 5nM	38	ERBB3_	20.041	21.169	0.095
1001	137	F17	CAMA1_	riboR	Yes	MRC5-EMT	3D 7days	Fulvestrnt 5nM	39	ERBB3_	20.145	21.169	0.095
1002	138	F18	CAMA1_	riboR	Yes	MRC5-EMT	3D 7days	Fulvestrnt 5nM	39	ERBB3_	20.39	21.169	0.095
1003	139	F19	CAMA1_	riboR	Yes	MRC5-EMT	3D 7days	Afatinib+Fulv	310	ERBB3_	18.984	21.169	0.095
1004	140	F20	CAMA1_	riboR	Yes	MRC5-EMT	3D 7days	Afatinib+Fulv	310	ERBB3_	19.339	21.169	0.095
1005	141	F21	CAMA1_	riboR	Yes	MRC5-EMT	3D 7days	Afatinib+Fulv	311	ERBB3_	20.005	21.169	0.095
1006	142	F22	CAMA1_	riboR	Yes	MRC5-EMT	3D 7days	Afatinib+Fulv	311	ERBB3_	20.207	21.169	0.095
1007	143	F23	CAMA1_	riboR	Yes	MRC5-EMT	3D 7days	Afatinib+Fulv	312	ERBB3_	19.637	21.169	0.095
1008	144	F24	CAMA1_	riboR	Yes	MRC5-EMT	3D 7days	Afatinib+Fulv	312	ERBB3_	20.294	21.169	0.095
1009	145	G1	CAMA1_	sen	No	No	3D 7days	DMSO	11	ERBB4_	23.246	21.169	0.095
1010	146	G2	CAMA1_	sen	No	No	3D 7days	DMSO	11	ERBB4_	23.543	21.169	0.095
1011	147	G3	CAMA1_	sen	No	No	3D 7days	DMSO	12	ERBB4_	22.174	21.169	0.095
1012	148	G4	CAMA1_	sen	No	No	3D 7days	DMSO	12	ERBB4_	22.921	21.169	0.095
1013	149	G5	CAMA1_	sen	No	No	3D 7days	DMSO	13	ERBB4_	22.676	21.169	0.095
1014	150	G6	CAMA1_	sen	No	No	3D 7days	DMSO	13	ERBB4_	22.731	21.169	0.095
1015	151	G7	CAMA1_	sen	No	No	3D 7days	Afatinib 2.5uM	14	ERBB4_	23.044	21.169	0.095
1016	152	G8	CAMA1_	sen	No	No	3D 7days	Afatinib 2.5uM	14	ERBB4_	23.175	21.169	0.095
1017	153	G9	CAMA1_	sen	No	No	3D 7days	Afatinib 2.5uM	15	ERBB4_	23.07	21.169	0.095
1018	154	G10	CAMA1_	sen	No	No	3D 7days	Afatinib 2.5uM	15	ERBB4_	23.529	21.169	0.095
1019	155	G11	CAMA1_	sen	No	No	3D 7days	Afatinib 2.5uM	16	ERBB4_	22.538	21.169	0.095
1020	156	G12	CAMA1_	sen	No	No	3D 7days	Afatinib 2.5uM	16	ERBB4_	22.748	21.169	0.095
1021	157	G13	CAMA1_	sen	No	No	3D 7days	Fulvestrnt 5nM	17	ERBB4_	21.815	21.169	0.095
1022	158	G14	CAMA1_	sen	No	No	3D 7days	Fulvestrnt 5nM	17	ERBB4_	22.046	21.169	0.095
1023	159	G15	CAMA1_	sen	No	No	3D 7days	Fulvestrnt 5nM	18	ERBB4_	22.777	21.169	0.095
1024	160	G16	CAMA1_	sen	No	No	3D 7days	Fulvestrnt 5nM	18	ERBB4_	22.912	21.169	0.095
1025	161	G17	CAMA1_	sen	No	No	3D 7days	Fulvestrnt 5nM	19	ERBB4_	21.304	21.169	0.095
1026	162	G18	CAMA1_	sen	No	No	3D 7days	Fulvestrnt 5nM	19	ERBB4_	22.06	21.169	0.095
1027	163	G19	CAMA1_	sen	No	No	3D 7days	Afatinib+Fulv	110	ERBB4_	23.092	21.169	0.095
1028	164	G20	CAMA1_	sen	No	No	3D 7days	Afatinib+Fulv	110	ERBB4_	22.811	21.169	0.095
1029	165	G21	CAMA1_	sen	No	No	3D 7days	Afatinib+Fulv	111	ERBB4_	22.272	21.169	0.095
1030	166	G22	CAMA1_	sen	No	No	3D 7days	Afatinib+Fulv	111	ERBB4_	22.498	21.169	0.095
1031	167	G23	CAMA1_	sen	No	No	3D 7days	Afatinib+Fulv	112	ERBB4_	22.595	21.169	0.095
1032	168	G24	CAMA1_	sen	No	No	3D 7days	Afatinib+Fulv	112	ERBB4_	22.986	21.169	0.095
1033	169	H1	CAMA1_	sen	Yes	MRC5_	3D 7days	DMSO	21	ERBB4_	24.137	21.169	0.095
1034	170	H2	CAMA1_	sen	Yes	MRC5_	3D 7days	DMSO	21	ERBB4_	24.041	21.169	0.095
1035	171	H3	CAMA1_	sen	Yes	MRC5_	3D 7days	DMSO	22	ERBB4_	24.074	21.169	0.095
1036	172	H4	CAMA1_	sen	Yes	MRC5_	3D 7days	DMSO	22	ERBB4_	23.804	21.169	0.095
1037	173	H5	CAMA1_	sen	Yes	MRC5_	3D 7days	DMSO	23	ERBB4_	24.304	21.169	0.095
1038	174	H6	CAMA1_	sen	Yes	MRC5_	3D 7days	DMSO	23	ERBB4_	24.216	21.169	0.095
1039	175	H7	CAMA1_	sen	Yes	MRC5_	3D 7days	Afatinib 2.5uM	24	ERBB4_	22.992	21.169	0.095
1040	176	H8	CAMA1_	sen	Yes	MRC5_	3D 7days	Afatinib 2.5uM	24	ERBB4_	23.073	21.169	0.095
1041	177	H9	CAMA1_	sen	Yes	MRC5_	3D 7days	Afatinib 2.5uM	25	ERBB4_	22.838	21.169	0.095
1042	178	H10	CAMA1_	sen	Yes	MRC5_	3D 7days	Afatinib 2.5uM	25	ERBB4_	23.186	21.169	0.095
1043	179	H11	CAMA1_	sen	Yes	MRC5_	3D 7days	Afatinib 2.5uM	26	ERBB4_	23.349	21.169	0.095
1044	180	H12	CAMA1_	sen	Yes	MRC5_	3D 7days	Afatinib 2.5uM	26	ERBB4_	23.488	21.169	0.095
1045	181	H13	CAMA1_	sen	Yes	MRC5_	3D 7days	Fulvestrnt 5nM	27	ERBB4_	22.518	21.169	0.095
1046	182	H14	CAMA1_	sen	Yes	MRC5_	3D 7days	Fulvestrnt 5nM	27	ERBB4_	22.688	21.169	0.095
1047	183	H15	CAMA1_	sen	Yes	MRC5_	3D 7days	Fulvestrnt 5nM	28	ERBB4_	24.945	21.169	0.095
1048	184	H16	CAMA1_	sen	Yes	MRC5_	3D 7days	Fulvestrnt 5nM	28	ERBB4_	25.437	21.169	0.095
1049	185	H17	CAMA1_	sen	Yes	MRC5_	3D 7days	Fulvestrnt 5nM	29	ERBB4_	22.854	21.169	0.095
1050	186	H18	CAMA1_	sen	Yes	MRC5_	3D 7days	Fulvestrnt 5nM	29	ERBB4_	21.808	21.169	0.095
1051	187	H19	CAMA1_	sen	Yes	MRC5_	3D 7days	Afatinib+Fulv	210	ERBB4_	23.148	21.169	0.095
1052	188	H20	CAMA1_	sen	Yes	MRC5_	3D 7days	Afatinib+Fulv	210	ERBB4_	23.129	21.169	0.095
1053	189	H21	CAMA1_	sen	Yes	MRC5_	3D 7days	Afatinib+Fulv	211	ERBB4_	23.083	21.169	0.095
1054	190	H22	CAMA1_	sen	Yes	MRC5_	3D 7days	Afatinib+Fulv	211	ERBB4_	23.08	21.169	0.095
1055	191	H23	CAMA1_	sen	Yes	MRC5_	3D 7days	Afatinib+Fulv	212	ERBB4_	22.829	21.169	0.095
1056	192	H24	CAMA1_	sen	Yes	MRC5_	3D 7days	Afatinib+Fulv	212	ERBB4_	23.194	21.169	0.095
1057	193	I1	CAMA1_	sen	Yes	MRC5-EMT	3D 7days	DMSO	31	ERBB4_	23.459	21.169	0.095
1058	194	I2	CAMA1_	sen	Yes	MRC5-EMT	3D 7days	DMSO	31	ERBB4_	23.454	21.169	0.095
1059	195	I3	CAMA1_	sen	Yes	MRC5-EMT	3D 7days	DMSO	32	ERBB4_	22.28	21.169	0.095
1060	196	I4	CAMA1_	sen	Yes	MRC5-EMT	3D 7days	DMSO	32	ERBB4_	22.73	21.169	0.095
1061	197	I5	CAMA1_	sen	Yes	MRC5-EMT	3D 7days	DMSO	33	ERBB4_	22.904	21.169	0.095
1062	198	I6	CAMA1_	sen	Yes	MRC5-EMT	3D 7days	DMSO	33	ERBB4_	23.156	21.169	0.095
1063	199	I7	CAMA1_	sen	Yes	MRC5-EMT	3D 7days	Afatinib 2.5uM	34	ERBB4_	22.877	21.169	0.095
1064	200	I8	CAMA1_	sen	Yes	MRC5-EMT	3D 7days	Afatinib 2.5uM	34	ERBB4_	23.027	21.169	0.095
1065	201	I9	CAMA1_	sen	Yes	MRC5-EMT	3D 7days	Afatinib 2.5uM	35	ERBB4_	22.81	21.169	0.095
1066	202	I10	CAMA1_	sen	Yes	MRC5-EMT	3D 7days	Afatinib 2.5uM	35	ERBB4_	23.005	21.169	0.095
1067	203	I11	CAMA1_	sen	Yes	MRC5-EMT	3D 7days	Afatinib 2.5uM	36	ERBB4_	22.48	21.169	0.095
1068	204	I12	CAMA1_	sen	Yes	MRC5-EMT	3D 7days	Afatinib 2.5uM	36	ERBB4_	22.912	21.169	0.095
1069	205	I13	CAMA1_	sen	Yes	MRC5-EMT	3D 7days	Fulvestrnt 5nM	37	ERBB4_	22.043	21.169	0.095
1070	206	I14	CAMA1_	sen	Yes	MRC5-EMT	3D 7days	Fulvestrnt 5nM	37	ERBB4_	22.236	21.169	0.095
1071	207	I15	CAMA1_	sen	Yes	MRC5-EMT	3D 7days	Fulvestrnt 5nM	38	ERBB4_	22.334	21.169	0.095
1072	208	I16	CAMA1_	sen	Yes	MRC5-EMT	3D 7days	Fulvestrnt 5nM	38	ERBB4_	22.436	21.169	0.095
1073	209	I17	CAMA1_	sen	Yes	MRC5-EMT	3D 7days	Fulvestrnt 5nM	39	ERBB4_	22.591	21.169	0.095
1074	210	I18	CAMA1_	sen	Yes	MRC5-EMT	3D 7days	Fulvestrnt 5nM	39	ERBB4_	23.051	21.169	0.095
1075	211	I19	CAMA1_	sen	Yes	MRC5-EMT	3D 7days	Afatinib+Fulv	310	ERBB4_	22.907	21.169	0.095
1076	212	I20	CAMA1_	sen	Yes	MRC5-EMT	3D 7days	Afatinib+Fulv	310	ERBB4_	23.155	21.169	0.095
1077	213	I21	CAMA1_	sen	Yes	MRC5-EMT	3D 7days	Afatinib+Fulv	311	ERBB4_	23.249	21.169	0.095
1078	214	I22	CAMA1_	sen	Yes	MRC5-EMT	3D 7days	Afatinib+Fulv	311	ERBB4_	23.328	21.169	0.095
1079	215	I23	CAMA1_	sen	Yes	MRC5-EMT	3D 7days	Afatinib+Fulv	312	ERBB4_	22.883	21.169	0.095
1080	216	I24	CAMA1_	sen	Yes	MRC5-EMT	3D 7days	Afatinib+Fulv	312	ERBB4_	23.394	21.169	0.095
1081	217	J1	CAMA1_	riboR	No	No	3D 7days	DMSO	11	ERBB4_	22.85	21.169	0.095
1082	218	J2	CAMA1_	riboR	No	No	3D 7days	DMSO	11	ERBB4_	22.229	21.169	0.095
1083	219	J3	CAMA1_	riboR	No	No	3D 7days	DMSO	12	ERBB4_	21.913	21.169	0.095
1084	220	J4	CAMA1_	riboR	No	No	3D 7days	DMSO	12	ERBB4_	22.034	21.169	0.095
1085	221	J5	CAMA1_	riboR	No	No	3D 7days	DMSO	13	ERBB4_	22.316	21.169	0.095
1086	222	J6	CAMA1_	riboR	No	No	3D 7days	DMSO	13	ERBB4_	21.985	21.169	0.095
1087	223	J7	CAMA1_	riboR	No	No	3D 7days	Afatinib 2.5uM	14	ERBB4_	22.307	21.169	0.095
1088	224	J8	CAMA1_	riboR	No	No	3D 7days	Afatinib 2.5uM	14	ERBB4_	22.395	21.169	0.095
1089	225	J9	CAMA1_	riboR	No	No	3D 7days	Afatinib 2.5uM	15	ERBB4_	22.096	21.169	0.095
1090	226	J10	CAMA1_	riboR	No	No	3D 7days	Afatinib 2.5uM	15	ERBB4_	22.383	21.169	0.095
1091	227	J11	CAMA1_	riboR	No	No	3D 7days	Afatinib 2.5uM	16	ERBB4_	22.03	21.169	0.095
1092	228	J12	CAMA1_	riboR	No	No	3D 7days	Afatinib 2.5uM	16	ERBB4_	22.265	21.169	0.095
1093	229	J13	CAMA1_	riboR	No	No	3D 7days	Fulvestrnt 5nM	17	ERBB4_	21.086	21.169	0.095
1094	230	J14	CAMA1_	riboR	No	No	3D 7days	Fulvestrnt 5nM	17	ERBB4_	21.163	21.169	0.095
1095	231	J15	CAMA1_	riboR	No	No	3D 7days	Fulvestrnt 5nM	18	ERBB4_	21.327	21.169	0.095
1096	232	J16	CAMA1_	riboR	No	No	3D 7days	Fulvestrnt 5nM	18	ERBB4_	21.338	21.169	0.095
1097	233	J17	CAMA1_	riboR	No	No	3D 7days	Fulvestrnt 5nM	19	ERBB4_	21.009	21.169	0.095
1098	234	J18	CAMA1_	riboR	No	No	3D 7days	Fulvestrnt 5nM	19	ERBB4_	21.19	21.169	0.095
1099	235	J19	CAMA1_	riboR	No	No	3D 7days	Afatinib+Fulv	110	ERBB4_	21.477	21.169	0.095
1100	236	J20	CAMA1_	riboR	No	No	3D 7days	Afatinib+Fulv	110	ERBB4_	21.678	21.169	0.095
1101	237	J21	CAMA1_	riboR	No	No	3D 7days	Afatinib+Fulv	111	ERBB4_	21.747	21.169	0.095
1102	238	J22	CAMA1_	riboR	No	No	3D 7days	Afatinib+Fulv	111	ERBB4_	22.18	21.169	0.095
1103	239	J23	CAMA1_	riboR	No	No	3D 7days	Afatinib+Fulv	112	ERBB4_	21.896	21.169	0.095
1104	240	J24	CAMA1_	riboR	No	No	3D 7days	Afatinib+Fulv	112	ERBB4_	22.085	21.169	0.095
1105	241	K1	CAMA1_	riboR	Yes	MRC5_	3D 7days	DMSO	21	ERBB4_	22.513	21.169	0.095
1106	242	K2	CAMA1_	riboR	Yes	MRC5_	3D 7days	DMSO	21	ERBB4_	22.474	21.169	0.095
1107	243	K3	CAMA1_	riboR	Yes	MRC5_	3D 7days	DMSO	22	ERBB4_	22.583	21.169	0.095
1108	244	K4	CAMA1_	riboR	Yes	MRC5_	3D 7days	DMSO	22	ERBB4_	22.477	21.169	0.095
1109	245	K5	CAMA1_	riboR	Yes	MRC5_	3D 7days	DMSO	23	ERBB4_	21.394	21.169	0.095
1110	246	K6	CAMA1_	riboR	Yes	MRC5_	3D 7days	DMSO	23	ERBB4_	21.933	21.169	0.095
1111	247	K7	CAMA1_	riboR	Yes	MRC5_	3D 7days	Afatinib 2.5uM	24	ERBB4_	22.053	21.169	0.095
1112	248	K8	CAMA1_	riboR	Yes	MRC5_	3D 7days	Afatinib 2.5uM	24	ERBB4_	22.352	21.169	0.095
1113	249	K9	CAMA1_	riboR	Yes	MRC5_	3D 7days	Afatinib 2.5uM	25	ERBB4_	21.56	21.169	0.095
1114	250	K10	CAMA1_	riboR	Yes	MRC5_	3D 7days	Afatinib 2.5uM	25	ERBB4_	21.947	21.169	0.095
1115	251	K11	CAMA1_	riboR	Yes	MRC5_	3D 7days	Afatinib 2.5uM	26	ERBB4_	22.5	21.169	0.095
1116	252	K12	CAMA1_	riboR	Yes	MRC5_	3D 7days	Afatinib 2.5uM	26	ERBB4_	22.331	21.169	0.095
1117	253	K13	CAMA1_	riboR	Yes	MRC5_	3D 7days	Fulvestrnt 5nM	27	ERBB4_	22.05	21.169	0.095
1118	254	K14	CAMA1_	riboR	Yes	MRC5_	3D 7days	Fulvestrnt 5nM	27	ERBB4_	22.149	21.169	0.095
1119	255	K15	CAMA1_	riboR	Yes	MRC5_	3D 7days	Fulvestrnt 5nM	28	ERBB4_	21.489	21.169	0.095
1120	256	K16	CAMA1_	riboR	Yes	MRC5_	3D 7days	Fulvestrnt 5nM	28	ERBB4_	22.491	21.169	0.095
1121	257	K17	CAMA1_	riboR	Yes	MRC5_	3D 7days	Fulvestrnt 5nM	29	ERBB4_	23.827	21.169	0.095
1122	258	K18	CAMA1_	riboR	Yes	MRC5_	3D 7days	Fulvestrnt 5nM	29	ERBB4_	22.582	21.169	0.095
1123	259	K19	CAMA1_	riboR	Yes	MRC5_	3D 7days	Afatinib+Fulv	210	ERBB4_	21.884	21.169	0.095
1124	260	K20	CAMA1_	riboR	Yes	MRC5_	3D 7days	Afatinib+Fulv	210	ERBB4_	22.164	21.169	0.095
1125	261	K21	CAMA1_	riboR	Yes	MRC5_	3D 7days	Afatinib+Fulv	211	ERBB4_	22.818	21.169	0.095
1126	262	K22	CAMA1_	riboR	Yes	MRC5_	3D 7days	Afatinib+Fulv	211	ERBB4_	22.973	21.169	0.095
1127	263	K23	CAMA1_	riboR	Yes	MRC5_	3D 7days	Afatinib+Fulv	212	ERBB4_	22.06	21.169	0.095
1128	264	K24	CAMA1_	riboR	Yes	MRC5_	3D 7days	Afatinib+Fulv	212	ERBB4_	22.596	21.169	0.095
1129	265	L1	CAMA1_	riboR	Yes	MRC5-EMT	3D 7days	DMSO	31	ERBB4_	22.833	21.169	0.095
1130	266	L2	CAMA1_	riboR	Yes	MRC5-EMT	3D 7days	DMSO	31	ERBB4_	23.072	21.169	0.095
1131	267	L3	CAMA1_	riboR	Yes	MRC5-EMT	3D 7days	DMSO	32	ERBB4_	22.706	21.169	0.095
1132	268	L4	CAMA1_	riboR	Yes	MRC5-EMT	3D 7days	DMSO	32	ERBB4_	22.69	21.169	0.095
1133	269	L5	CAMA1_	riboR	Yes	MRC5-EMT	3D 7days	DMSO	33	ERBB4_	22.209	21.169	0.095
1134	270	L6	CAMA1_	riboR	Yes	MRC5-EMT	3D 7days	DMSO	33	ERBB4_	22.455	21.169	0.095
1135	271	L7	CAMA1_	riboR	Yes	MRC5-EMT	3D 7days	Afatinib 2.5uM	34	ERBB4_	22.51	21.169	0.095
1136	272	L8	CAMA1_	riboR	Yes	MRC5-EMT	3D 7days	Afatinib 2.5uM	34	ERBB4_	22.725	21.169	0.095
1137	273	L9	CAMA1_	riboR	Yes	MRC5-EMT	3D 7days	Afatinib 2.5uM	35	ERBB4_	22.276	21.169	0.095
1138	274	L10	CAMA1_	riboR	Yes	MRC5-EMT	3D 7days	Afatinib 2.5uM	35	ERBB4_	22.655	21.169	0.095
1139	275	L11	CAMA1_	riboR	Yes	MRC5-EMT	3D 7days	Afatinib 2.5uM	36	ERBB4_	21.909	21.169	0.095
1140	276	L12	CAMA1_	riboR	Yes	MRC5-EMT	3D 7days	Afatinib 2.5uM	36	ERBB4_	22.356	21.169	0.095
1141	277	L13	CAMA1_	riboR	Yes	MRC5-EMT	3D 7days	Fulvestrnt 5nM	37	ERBB4_	22.893	21.169	0.095
1142	278	L14	CAMA1_	riboR	Yes	MRC5-EMT	3D 7days	Fulvestrnt 5nM	37	ERBB4_	22.951	21.169	0.095
1143	279	L15	CAMA1_	riboR	Yes	MRC5-EMT	3D 7days	Fulvestrnt 5nM	38	ERBB4_	22.829	21.169	0.095
1144	280	L16	CAMA1_	riboR	Yes	MRC5-EMT	3D 7days	Fulvestrnt 5nM	38	ERBB4_	23.173	21.169	0.095
1145	281	L17	CAMA1_	riboR	Yes	MRC5-EMT	3D 7days	Fulvestrnt 5nM	39	ERBB4_	22.973	21.169	0.095
1146	282	L18	CAMA1_	riboR	Yes	MRC5-EMT	3D 7days	Fulvestrnt 5nM	39	ERBB4_	23.488	21.169	0.095
1147	283	L19	CAMA1_	riboR	Yes	MRC5-EMT	3D 7days	Afatinib+Fulv	310	ERBB4_	22.049	21.169	0.095
1148	284	L20	CAMA1_	riboR	Yes	MRC5-EMT	3D 7days	Afatinib+Fulv	310	ERBB4_	22.636	21.169	0.095
1149	285	L21	CAMA1_	riboR	Yes	MRC5-EMT	3D 7days	Afatinib+Fulv	311	ERBB4_	22.517	21.169	0.095
1150	286	L22	CAMA1_	riboR	Yes	MRC5-EMT	3D 7days	Afatinib+Fulv	311	ERBB4_	22.706	21.169	0.095
1151	287	L23	CAMA1_	riboR	Yes	MRC5-EMT	3D 7days	Afatinib+Fulv	312	ERBB4_	22.403	21.169	0.095
1152	288	L24	CAMA1_	riboR	Yes	MRC5-EMT	3D 7days	Afatinib+Fulv	312	ERBB4_	22.614	21.169	0.095
1153	1	A1	T47D	sen	No	No	3D 7days	DMSO	11	RPLP0_	18.85	23.95	0.33
1154	2	A2	T47D	sen	No	No	3D 7days	DMSO	11	RPLP0_	18.585	23.95	0.33
1155	3	A3	T47D	sen	No	No	3D 7days	DMSO	12	RPLP0_	18.64	23.95	0.33
1156	4	A4	T47D	sen	No	No	3D 7days	DMSO	12	RPLP0_	18.612	23.95	0.33
1157	5	A5	T47D	sen	No	No	3D 7days	DMSO	13	RPLP0_	18.69	23.95	0.33
1158	6	A6	T47D	sen	No	No	3D 7days	DMSO	13	RPLP0_	18.903	23.95	0.33
1159	7	A7	T47D	sen	No	No	3D 7days	Afatinib 2.5uM	14	RPLP0_	18.513	23.95	0.33
1160	8	A8	T47D	sen	No	No	3D 7days	Afatinib 2.5uM	14	RPLP0_	18.929	23.95	0.33
1161	9	A9	T47D	sen	No	No	3D 7days	Afatinib 2.5uM	15	RPLP0_	18.194	23.95	0.33
1162	10	A10	T47D	sen	No	No	3D 7days	Afatinib 2.5uM	15	RPLP0_	18.27	23.95	0.33
1163	11	A11	T47D	sen	No	No	3D 7days	Afatinib 2.5uM	16	RPLP0_	18.474	23.95	0.33
1164	12	A12	T47D	sen	No	No	3D 7days	Afatinib 2.5uM	16	RPLP0_	18.688	23.95	0.33
1165	13	A13	T47D	sen	No	No	3D 7days	Fulvestrnt 5nM	17	RPLP0_	18.312	23.95	0.33
1166	14	A14	T47D	sen	No	No	3D 7days	Fulvestrnt 5nM	17	RPLP0_	18.295	23.95	0.33
1167	15	A15	T47D	sen	No	No	3D 7days	Fulvestrnt 5nM	18	RPLP0_	18.238	23.95	0.33
1168	16	A16	T47D	sen	No	No	3D 7days	Fulvestrnt 5nM	18	RPLP0_	18.448	23.95	0.33
1169	17	A17	T47D	sen	No	No	3D 7days	Fulvestrnt 5nM	19	RPLP0_	18.413	23.95	0.33
1170	18	A18	T47D	sen	No	No	3D 7days	Fulvestrnt 5nM	19	RPLP0_	18.479	23.95	0.33
1171	19	A19	T47D	sen	No	No	3D 7days	Afatinib+Fulv	110	RPLP0_	18.384	23.95	0.33
1172	20	A20	T47D	sen	No	No	3D 7days	Afatinib+Fulv	110	RPLP0_	18.066	23.95	0.33
1173	21	A21	T47D	sen	No	No	3D 7days	Afatinib+Fulv	111	RPLP0_	18.689	23.95	0.33
1174	22	A22	T47D	sen	No	No	3D 7days	Afatinib+Fulv	111	RPLP0_	19.023	23.95	0.33
1175	23	A23	T47D	sen	No	No	3D 7days	Afatinib+Fulv	112	RPLP0_	19.151	23.95	0.33
1176	24	A24	T47D	sen	No	No	3D 7days	Afatinib+Fulv	112	RPLP0_	19.057	23.95	0.33
1177	25	B1	T47D	sen	Yes	MRC5_	3D 7days	DMSO	21	RPLP0_	19.935	23.95	0.33
1178	26	B2	T47D	sen	Yes	MRC5_	3D 7days	DMSO	21	RPLP0_	19.811	23.95	0.33
1179	27	B3	T47D	sen	Yes	MRC5_	3D 7days	DMSO	22	RPLP0_	19.34	23.95	0.33
1180	28	B4	T47D	sen	Yes	MRC5_	3D 7days	DMSO	22	RPLP0_	18.844	23.95	0.33
1181	29	B5	T47D	sen	Yes	MRC5_	3D 7days	DMSO	23	RPLP0_	19.087	23.95	0.33
1182	30	B6	T47D	sen	Yes	MRC5_	3D 7days	DMSO	23	RPLP0_	18.775	23.95	0.33
1183	31	B7	T47D	sen	Yes	MRC5_	3D 7days	Afatinib 2.5uM	24	RPLP0_	18.814	23.95	0.33
1184	32	B8	T47D	sen	Yes	MRC5_	3D 7days	Afatinib 2.5uM	24	RPLP0_	19.034	23.95	0.33
1185	33	B9	T47D	sen	Yes	MRC5_	3D 7days	Afatinib 2.5uM	25	RPLP0_	18.468	23.95	0.33
1186	34	B10	T47D	sen	Yes	MRC5_	3D 7days	Afatinib 2.5uM	25	RPLP0_	18.262	23.95	0.33
1187	35	B11	T47D	sen	Yes	MRC5_	3D 7days	Afatinib 2.5uM	26	RPLP0_	18.392	23.95	0.33
1188	36	B12	T47D	sen	Yes	MRC5_	3D 7days	Afatinib 2.5uM	26	RPLP0_	18.206	23.95	0.33
1189	37	B13	T47D	sen	Yes	MRC5_	3D 7days	Fulvestrnt 5nM	27	RPLP0_	18.907	23.95	0.33
1190	38	B14	T47D	sen	Yes	MRC5_	3D 7days	Fulvestrnt 5nM	27	RPLP0_	18.902	23.95	0.33
1191	39	B15	T47D	sen	Yes	MRC5_	3D 7days	Fulvestrnt 5nM	28	RPLP0_	18.79	23.95	0.33
1192	40	B16	T47D	sen	Yes	MRC5_	3D 7days	Fulvestrnt 5nM	28	RPLP0_	18.87	23.95	0.33
1193	41	B17	T47D	sen	Yes	MRC5_	3D 7days	Fulvestrnt 5nM	29	RPLP0_	18.984	23.95	0.33
1194	42	B18	T47D	sen	Yes	MRC5_	3D 7days	Fulvestrnt 5nM	29	RPLP0_	18.986	23.95	0.33
1195	43	B19	T47D	sen	Yes	MRC5_	3D 7days	Afatinib+Fulv	210	RPLP0_	18.837	23.95	0.33
1196	44	B20	T47D	sen	Yes	MRC5_	3D 7days	Afatinib+Fulv	210	RPLP0_	19.656	23.95	0.33
1197	45	B21	T47D	sen	Yes	MRC5_	3D 7days	Afatinib+Fulv	211	RPLP0_	18.532	23.95	0.33
1198	46	B22	T47D	sen	Yes	MRC5_	3D 7days	Afatinib+Fulv	211	RPLP0_	18.693	23.95	0.33
1199	47	B23	T47D	sen	Yes	MRC5_	3D 7days	Afatinib+Fulv	212	RPLP0_	18.683	23.95	0.33
1200	48	B24	T47D	sen	Yes	MRC5_	3D 7days	Afatinib+Fulv	212	RPLP0_	18.536	23.95	0.33
1201	49	C1	T47D	sen	Yes	MRC5-EMT	3D 7days	DMSO	31	RPLP0_	20.32	23.95	0.33
1202	50	C2	T47D	sen	Yes	MRC5-EMT	3D 7days	DMSO	31	RPLP0_	20.215	23.95	0.33
1203	51	C3	T47D	sen	Yes	MRC5-EMT	3D 7days	DMSO	32	RPLP0_	19.474	23.95	0.33
1204	52	C4	T47D	sen	Yes	MRC5-EMT	3D 7days	DMSO	32	RPLP0_	19.526	23.95	0.33
1205	53	C5	T47D	sen	Yes	MRC5-EMT	3D 7days	DMSO	33	RPLP0_	19.126	23.95	0.33
1206	54	C6	T47D	sen	Yes	MRC5-EMT	3D 7days	DMSO	33	RPLP0_	19.247	23.95	0.33
1207	55	C7	T47D	sen	Yes	MRC5-EMT	3D 7days	Afatinib 2.5uM	34	RPLP0_	18.545	23.95	0.33
1208	56	C8	T47D	sen	Yes	MRC5-EMT	3D 7days	Afatinib 2.5uM	34	RPLP0_	18.608	23.95	0.33
1209	57	C9	T47D	sen	Yes	MRC5-EMT	3D 7days	Afatinib 2.5uM	35	RPLP0_	18.647	23.95	0.33
1210	58	C10	T47D	sen	Yes	MRC5-EMT	3D 7days	Afatinib 2.5uM	35	RPLP0_	18.626	23.95	0.33
1211	59	C11	T47D	sen	Yes	MRC5-EMT	3D 7days	Afatinib 2.5uM	36	RPLP0_	19.804	23.95	0.33
1212	60	C12	T47D	sen	Yes	MRC5-EMT	3D 7days	Afatinib 2.5uM	36	RPLP0_	19.561	23.95	0.33
1213	61	C13	T47D	sen	Yes	MRC5-EMT	3D 7days	Fulvestrnt 5nM	37	RPLP0_	19.972	23.95	0.33
1214	62	C14	T47D	sen	Yes	MRC5-EMT	3D 7days	Fulvestrnt 5nM	37	RPLP0_	19.942	23.95	0.33
1215	63	C15	T47D	sen	Yes	MRC5-EMT	3D 7days	Fulvestrnt 5nM	38	RPLP0_	19.264	23.95	0.33
1216	64	C16	T47D	sen	Yes	MRC5-EMT	3D 7days	Fulvestrnt 5nM	38	RPLP0_	19.554	23.95	0.33
1217	65	C17	T47D	sen	Yes	MRC5-EMT	3D 7days	Fulvestrnt 5nM	39	RPLP0_	18.729	23.95	0.33
1218	66	C18	T47D	sen	Yes	MRC5-EMT	3D 7days	Fulvestrnt 5nM	39	RPLP0_	18.545	23.95	0.33
1219	67	C19	T47D	sen	Yes	MRC5-EMT	3D 7days	Afatinib+Fulv	310	RPLP0_	18.61	23.95	0.33
1220	68	C20	T47D	sen	Yes	MRC5-EMT	3D 7days	Afatinib+Fulv	310	RPLP0_	18.902	23.95	0.33
1221	69	C21	T47D	sen	Yes	MRC5-EMT	3D 7days	Afatinib+Fulv	311	RPLP0_	18.743	23.95	0.33
1222	70	C22	T47D	sen	Yes	MRC5-EMT	3D 7days	Afatinib+Fulv	311	RPLP0_	18.74	23.95	0.33
1223	71	C23	T47D	sen	Yes	MRC5-EMT	3D 7days	Afatinib+Fulv	312	RPLP0_	19.201	23.95	0.33
1224	72	C24	T47D	sen	Yes	MRC5-EMT	3D 7days	Afatinib+Fulv	312	RPLP0_	18.78	23.95	0.33
1225	73	D1	T47D	riboR	No	No	3D 7days	DMSO	11	RPLP0_	17.673	23.95	0.33
1226	74	D2	T47D	riboR	No	No	3D 7days	DMSO	11	RPLP0_	17.854	23.95	0.33
1227	75	D3	T47D	riboR	No	No	3D 7days	DMSO	12	RPLP0_	17.537	23.95	0.33
1228	76	D4	T47D	riboR	No	No	3D 7days	DMSO	12	RPLP0_	17.6	23.95	0.33
1229	77	D5	T47D	riboR	No	No	3D 7days	DMSO	13	RPLP0_	17.649	23.95	0.33
1230	78	D6	T47D	riboR	No	No	3D 7days	DMSO	13	RPLP0_	17.815	23.95	0.33
1231	79	D7	T47D	riboR	No	No	3D 7days	Afatinib 2.5uM	14	RPLP0_	17.5	23.95	0.33
1232	80	D8	T47D	riboR	No	No	3D 7days	Afatinib 2.5uM	14	RPLP0_	17.391	23.95	0.33
1233	81	D9	T47D	riboR	No	No	3D 7days	Afatinib 2.5uM	15	RPLP0_	17.745	23.95	0.33
1234	82	D10	T47D	riboR	No	No	3D 7days	Afatinib 2.5uM	15	RPLP0_	17.663	23.95	0.33
1235	83	D11	T47D	riboR	No	No	3D 7days	Afatinib 2.5uM	16	RPLP0_	17.416	23.95	0.33
1236	84	D12	T47D	riboR	No	No	3D 7days	Afatinib 2.5uM	16	RPLP0_	17.586	23.95	0.33
1237	85	D13	T47D	riboR	No	No	3D 7days	Fulvestrnt 5nM	17	RPLP0_	18.045	23.95	0.33
1238	86	D14	T47D	riboR	No	No	3D 7days	Fulvestrnt 5nM	17	RPLP0_	18.106	23.95	0.33
1239	87	D15	T47D	riboR	No	No	3D 7days	Fulvestrnt 5nM	18	RPLP0_	18.197	23.95	0.33
1240	88	D16	T47D	riboR	No	No	3D 7days	Fulvestrnt 5nM	18	RPLP0_	18.261	23.95	0.33
1241	89	D17	T47D	riboR	No	No	3D 7days	Fulvestrnt 5nM	19	RPLP0_	18.142	23.95	0.33
1242	90	D18	T47D	riboR	No	No	3D 7days	Fulvestrnt 5nM	19	RPLP0_	18.195	23.95	0.33
1243	91	D19	T47D	riboR	No	No	3D 7days	Afatinib+Fulv	110	RPLP0_	18.184	23.95	0.33
1244	92	D20	T47D	riboR	No	No	3D 7days	Afatinib+Fulv	110	RPLP0_	18.112	23.95	0.33
1245	93	D21	T47D	riboR	No	No	3D 7days	Afatinib+Fulv	111	RPLP0_	17.961	23.95	0.33
1246	94	D22	T47D	riboR	No	No	3D 7days	Afatinib+Fulv	111	RPLP0_	17.942	23.95	0.33
1247	95	D23	T47D	riboR	No	No	3D 7days	Afatinib+Fulv	112	RPLP0_	18.174	23.95	0.33
1248	96	D24	T47D	riboR	No	No	3D 7days	Afatinib+Fulv	112	RPLP0_	18.057	23.95	0.33
1249	97	E1	T47D	riboR	Yes	MRC5_	3D 7days	DMSO	21	RPLP0_	17.539	23.95	0.33
1250	98	E2	T47D	riboR	Yes	MRC5_	3D 7days	DMSO	21	RPLP0_	17.575	23.95	0.33
1251	99	E3	T47D	riboR	Yes	MRC5_	3D 7days	DMSO	22	RPLP0_	17.885	23.95	0.33
1252	100	E4	T47D	riboR	Yes	MRC5_	3D 7days	DMSO	22	RPLP0_	18.085	23.95	0.33
1253	101	E5	T47D	riboR	Yes	MRC5_	3D 7days	DMSO	23	RPLP0_	17.96	23.95	0.33
1254	102	E6	T47D	riboR	Yes	MRC5_	3D 7days	DMSO	23	RPLP0_	17.947	23.95	0.33
1255	103	E7	T47D	riboR	Yes	MRC5_	3D 7days	Afatinib 2.5uM	24	RPLP0_	17.783	23.95	0.33
1256	104	E8	T47D	riboR	Yes	MRC5_	3D 7days	Afatinib 2.5uM	24	RPLP0_	17.98	23.95	0.33
1257	105	E9	T47D	riboR	Yes	MRC5_	3D 7days	Afatinib 2.5uM	25	RPLP0_	17.696	23.95	0.33
1258	106	E10	T47D	riboR	Yes	MRC5_	3D 7days	Afatinib 2.5uM	25	RPLP0_	17.945	23.95	0.33
1259	107	E11	T47D	riboR	Yes	MRC5_	3D 7days	Afatinib 2.5uM	26	RPLP0_	17.983	23.95	0.33
1260	108	E12	T47D	riboR	Yes	MRC5_	3D 7days	Afatinib 2.5uM	26	RPLP0_	18.067	23.95	0.33
1261	109	E13	T47D	riboR	Yes	MRC5_	3D 7days	Fulvestrnt 5nM	27	RPLP0_	18.124	23.95	0.33
1262	110	E14	T47D	riboR	Yes	MRC5_	3D 7days	Fulvestrnt 5nM	27	RPLP0_	18.024	23.95	0.33
1263	111	E15	T47D	riboR	Yes	MRC5_	3D 7days	Fulvestrnt 5nM	28	RPLP0_	17.982	23.95	0.33
1264	112	E16	T47D	riboR	Yes	MRC5_	3D 7days	Fulvestrnt 5nM	28	RPLP0_	18.309	23.95	0.33
1265	113	E17	T47D	riboR	Yes	MRC5_	3D 7days	Fulvestrnt 5nM	29	RPLP0_	17.485	23.95	0.33
1266	114	E18	T47D	riboR	Yes	MRC5_	3D 7days	Fulvestrnt 5nM	29	RPLP0_	17.659	23.95	0.33
1267	115	E19	T47D	riboR	Yes	MRC5_	3D 7days	Afatinib+Fulv	210	RPLP0_	18.229	23.95	0.33
1268	116	E20	T47D	riboR	Yes	MRC5_	3D 7days	Afatinib+Fulv	210	RPLP0_	18.151	23.95	0.33
1269	117	E21	T47D	riboR	Yes	MRC5_	3D 7days	Afatinib+Fulv	211	RPLP0_	18.238	23.95	0.33
1270	118	E22	T47D	riboR	Yes	MRC5_	3D 7days	Afatinib+Fulv	211	RPLP0_	18.513	23.95	0.33
1271	119	E23	T47D	riboR	Yes	MRC5_	3D 7days	Afatinib+Fulv	212	RPLP0_	17.997	23.95	0.33
1272	120	E24	T47D	riboR	Yes	MRC5_	3D 7days	Afatinib+Fulv	212	RPLP0_	17.816	23.95	0.33
1273	121	F1	T47D	riboR	Yes	MRC5-EMT	3D 7days	DMSO	31	RPLP0_	18.66	23.95	0.33
1274	122	F2	T47D	riboR	Yes	MRC5-EMT	3D 7days	DMSO	31	RPLP0_	18.641	23.95	0.33
1275	123	F3	T47D	riboR	Yes	MRC5-EMT	3D 7days	DMSO	32	RPLP0_	18.969	23.95	0.33
1276	124	F4	T47D	riboR	Yes	MRC5-EMT	3D 7days	DMSO	32	RPLP0_	18.977	23.95	0.33
1277	125	F5	T47D	riboR	Yes	MRC5-EMT	3D 7days	DMSO	33	RPLP0_	18.201	23.95	0.33
1278	126	F6	T47D	riboR	Yes	MRC5-EMT	3D 7days	DMSO	33	RPLP0_	18.142	23.95	0.33
1279	127	F7	T47D	riboR	Yes	MRC5-EMT	3D 7days	Afatinib 2.5uM	34	RPLP0_	18.215	23.95	0.33
1280	128	F8	T47D	riboR	Yes	MRC5-EMT	3D 7days	Afatinib 2.5uM	34	RPLP0_	18.257	23.95	0.33
1281	129	F9	T47D	riboR	Yes	MRC5-EMT	3D 7days	Afatinib 2.5uM	35	RPLP0_	18.156	23.95	0.33
1282	130	F10	T47D	riboR	Yes	MRC5-EMT	3D 7days	Afatinib 2.5uM	35	RPLP0_	18.556	23.95	0.33
1283	131	F11	T47D	riboR	Yes	MRC5-EMT	3D 7days	Afatinib 2.5uM	36	RPLP0_	18.513	23.95	0.33
1284	132	F12	T47D	riboR	Yes	MRC5-EMT	3D 7days	Afatinib 2.5uM	36	RPLP0_	17.869	23.95	0.33
1285	133	F13	T47D	riboR	Yes	MRC5-EMT	3D 7days	Fulvestrnt 5nM	37	RPLP0_	18.613	23.95	0.33
1286	134	F14	T47D	riboR	Yes	MRC5-EMT	3D 7days	Fulvestrnt 5nM	37	RPLP0_	18.352	23.95	0.33
1287	135	F15	T47D	riboR	Yes	MRC5-EMT	3D 7days	Fulvestrnt 5nM	38	RPLP0_	17.99	23.95	0.33
1288	136	F16	T47D	riboR	Yes	MRC5-EMT	3D 7days	Fulvestrnt 5nM	38	RPLP0_	17.946	23.95	0.33
1289	137	F17	T47D	riboR	Yes	MRC5-EMT	3D 7days	Fulvestrnt 5nM	39	RPLP0_	18.109	23.95	0.33
1290	138	F18	T47D	riboR	Yes	MRC5-EMT	3D 7days	Fulvestrnt 5nM	39	RPLP0_	18.466	23.95	0.33
1291	139	F19	T47D	riboR	Yes	MRC5-EMT	3D 7days	Afatinib+Fulv	310	RPLP0_	18.168	23.95	0.33
1292	140	F20	T47D	riboR	Yes	MRC5-EMT	3D 7days	Afatinib+Fulv	310	RPLP0_	18.288	23.95	0.33
1293	141	F21	T47D	riboR	Yes	MRC5-EMT	3D 7days	Afatinib+Fulv	311	RPLP0_	19.588	23.95	0.33
1294	142	F22	T47D	riboR	Yes	MRC5-EMT	3D 7days	Afatinib+Fulv	311	RPLP0_	18.826	23.95	0.33
1295	143	F23	T47D	riboR	Yes	MRC5-EMT	3D 7days	Afatinib+Fulv	312	RPLP0_	18.843	23.95	0.33
1296	144	F24	T47D	riboR	Yes	MRC5-EMT	3D 7days	Afatinib+Fulv	312	RPLP0_	18.855	23.95	0.33
1297	145	G1	T47D	sen	No	No	3D 7days	DMSO	11	TGFb1_	26.749	23.95	0.33
1298	146	G2	T47D	sen	No	No	3D 7days	DMSO	11	TGFb1_	26.704	23.95	0.33
1299	147	G3	T47D	sen	No	No	3D 7days	DMSO	12	TGFb1_	26.49	23.95	0.33
1300	148	G4	T47D	sen	No	No	3D 7days	DMSO	12	TGFb1_	26.47	23.95	0.33
1301	149	G5	T47D	sen	No	No	3D 7days	DMSO	13	TGFb1_	27.223	23.95	0.33
1302	150	G6	T47D	sen	No	No	3D 7days	DMSO	13	TGFb1_	27.24	23.95	0.33
1303	151	G7	T47D	sen	No	No	3D 7days	Afatinib 2.5uM	14	TGFb1_	27.835	23.95	0.33
1304	152	G8	T47D	sen	No	No	3D 7days	Afatinib 2.5uM	14	TGFb1_	27.826	23.95	0.33
1305	153	G9	T47D	sen	No	No	3D 7days	Afatinib 2.5uM	15	TGFb1_	27.53	23.95	0.33
1306	154	G10	T47D	sen	No	No	3D 7days	Afatinib 2.5uM	15	TGFb1_	27.521	23.95	0.33
1307	155	G11	T47D	sen	No	No	3D 7days	Afatinib 2.5uM	16	TGFb1_	27.911	23.95	0.33
1308	156	G12	T47D	sen	No	No	3D 7days	Afatinib 2.5uM	16	TGFb1_	28.31	23.95	0.33
1309	157	G13	T47D	sen	No	No	3D 7days	Fulvestrnt 5nM	17	TGFb1_	27.981	23.95	0.33
1310	158	G14	T47D	sen	No	No	3D 7days	Fulvestrnt 5nM	17	TGFb1_	27.58	23.95	0.33
1311	159	G15	T47D	sen	No	No	3D 7days	Fulvestrnt 5nM	18	TGFb1_	28.107	23.95	0.33
1312	160	G16	T47D	sen	No	No	3D 7days	Fulvestrnt 5nM	18	TGFb1_	27.98	23.95	0.33
1313	161	G17	T47D	sen	No	No	3D 7days	Fulvestrnt 5nM	19	TGFb1_	27.883	23.95	0.33
1314	162	G18	T47D	sen	No	No	3D 7days	Fulvestrnt 5nM	19	TGFb1_	27.97	23.95	0.33
1315	163	G19	T47D	sen	No	No	3D 7days	Afatinib+Fulv	110	TGFb1_	27.982	23.95	0.33
1316	164	G20	T47D	sen	No	No	3D 7days	Afatinib+Fulv	110	TGFb1_	28.058	23.95	0.33
1317	165	G21	T47D	sen	No	No	3D 7days	Afatinib+Fulv	111	TGFb1_	28.435	23.95	0.33
1318	166	G22	T47D	sen	No	No	3D 7days	Afatinib+Fulv	111	TGFb1_	28.685	23.95	0.33
1319	167	G23	T47D	sen	No	No	3D 7days	Afatinib+Fulv	112	TGFb1_	28.728	23.95	0.33
1320	168	G24	T47D	sen	No	No	3D 7days	Afatinib+Fulv	112	TGFb1_	28.783	23.95	0.33
1321	169	H1	T47D	sen	Yes	MRC5_	3D 7days	DMSO	21	TGFb1_	28.627	23.95	0.33
1322	170	H2	T47D	sen	Yes	MRC5_	3D 7days	DMSO	21	TGFb1_	28.946	23.95	0.33
1323	171	H3	T47D	sen	Yes	MRC5_	3D 7days	DMSO	22	TGFb1_	27.531	23.95	0.33
1324	172	H4	T47D	sen	Yes	MRC5_	3D 7days	DMSO	22	TGFb1_	27.446	23.95	0.33
1325	173	H5	T47D	sen	Yes	MRC5_	3D 7days	DMSO	23	TGFb1_	27.702	23.95	0.33
1326	174	H6	T47D	sen	Yes	MRC5_	3D 7days	DMSO	23	TGFb1_	27.819	23.95	0.33
1327	175	H7	T47D	sen	Yes	MRC5_	3D 7days	Afatinib 2.5uM	24	TGFb1_	28.368	23.95	0.33
1328	176	H8	T47D	sen	Yes	MRC5_	3D 7days	Afatinib 2.5uM	24	TGFb1_	28.637	23.95	0.33
1329	177	H9	T47D	sen	Yes	MRC5_	3D 7days	Afatinib 2.5uM	25	TGFb1_	27.989	23.95	0.33
1330	178	H10	T47D	sen	Yes	MRC5_	3D 7days	Afatinib 2.5uM	25	TGFb1_	27.476	23.95	0.33
1331	179	H11	T47D	sen	Yes	MRC5_	3D 7days	Afatinib 2.5uM	26	TGFb1_	27.649	23.95	0.33
1332	180	H12	T47D	sen	Yes	MRC5_	3D 7days	Afatinib 2.5uM	26	TGFb1_	27.755	23.95	0.33
1333	181	H13	T47D	sen	Yes	MRC5_	3D 7days	Fulvestrnt 5nM	27	TGFb1_	27.658	23.95	0.33
1334	182	H14	T47D	sen	Yes	MRC5_	3D 7days	Fulvestrnt 5nM	27	TGFb1_	27.944	23.95	0.33
1335	183	H15	T47D	sen	Yes	MRC5_	3D 7days	Fulvestrnt 5nM	28	TGFb1_	27.772	23.95	0.33
1336	184	H16	T47D	sen	Yes	MRC5_	3D 7days	Fulvestrnt 5nM	28	TGFb1_	28.022	23.95	0.33
1337	185	H17	T47D	sen	Yes	MRC5_	3D 7days	Fulvestrnt 5nM	29	TGFb1_	28.413	23.95	0.33
1338	186	H18	T47D	sen	Yes	MRC5_	3D 7days	Fulvestrnt 5nM	29	TGFb1_	28.277	23.95	0.33
1339	187	H19	T47D	sen	Yes	MRC5_	3D 7days	Afatinib+Fulv	210	TGFb1_	28.857	23.95	0.33
1340	188	H20	T47D	sen	Yes	MRC5_	3D 7days	Afatinib+Fulv	210	TGFb1_	28.575	23.95	0.33
1341	189	H21	T47D	sen	Yes	MRC5_	3D 7days	Afatinib+Fulv	211	TGFb1_	28.523	23.95	0.33
1342	190	H22	T47D	sen	Yes	MRC5_	3D 7days	Afatinib+Fulv	211	TGFb1_	28.875	23.95	0.33
1343	191	H23	T47D	sen	Yes	MRC5_	3D 7days	Afatinib+Fulv	212	TGFb1_	28.322	23.95	0.33
1344	192	H24	T47D	sen	Yes	MRC5_	3D 7days	Afatinib+Fulv	212	TGFb1_	28.086	23.95	0.33
1345	193	I1	T47D	sen	Yes	MRC5-EMT	3D 7days	DMSO	31	TGFb1_	29.911	23.95	0.33
1346	194	I2	T47D	sen	Yes	MRC5-EMT	3D 7days	DMSO	31	TGFb1_	29.333	23.95	0.33
1347	195	I3	T47D	sen	Yes	MRC5-EMT	3D 7days	DMSO	32	TGFb1_	28.49	23.95	0.33
1348	196	I4	T47D	sen	Yes	MRC5-EMT	3D 7days	DMSO	32	TGFb1_	28.391	23.95	0.33
1349	197	I5	T47D	sen	Yes	MRC5-EMT	3D 7days	DMSO	33	TGFb1_	27.854	23.95	0.33
1350	198	I6	T47D	sen	Yes	MRC5-EMT	3D 7days	DMSO	33	TGFb1_	28.979	23.95	0.33
1351	199	I7	T47D	sen	Yes	MRC5-EMT	3D 7days	Afatinib 2.5uM	34	TGFb1_	28.261	23.95	0.33
1352	200	I8	T47D	sen	Yes	MRC5-EMT	3D 7days	Afatinib 2.5uM	34	TGFb1_	27.77	23.95	0.33
1353	201	I9	T47D	sen	Yes	MRC5-EMT	3D 7days	Afatinib 2.5uM	35	TGFb1_	27.814	23.95	0.33
1354	202	I10	T47D	sen	Yes	MRC5-EMT	3D 7days	Afatinib 2.5uM	35	TGFb1_	27.56	23.95	0.33
1355	203	I11	T47D	sen	Yes	MRC5-EMT	3D 7days	Afatinib 2.5uM	36	TGFb1_	28.718	23.95	0.33
1356	204	I12	T47D	sen	Yes	MRC5-EMT	3D 7days	Afatinib 2.5uM	36	TGFb1_	29.043	23.95	0.33
1357	205	I13	T47D	sen	Yes	MRC5-EMT	3D 7days	Fulvestrnt 5nM	37	TGFb1_	28.893	23.95	0.33
1358	206	I14	T47D	sen	Yes	MRC5-EMT	3D 7days	Fulvestrnt 5nM	37	TGFb1_	28.736	23.95	0.33
1359	207	I15	T47D	sen	Yes	MRC5-EMT	3D 7days	Fulvestrnt 5nM	38	TGFb1_	28.501	23.95	0.33
1360	208	I16	T47D	sen	Yes	MRC5-EMT	3D 7days	Fulvestrnt 5nM	38	TGFb1_	28.625	23.95	0.33
1361	209	I17	T47D	sen	Yes	MRC5-EMT	3D 7days	Fulvestrnt 5nM	39	TGFb1_	27.89	23.95	0.33
1362	210	I18	T47D	sen	Yes	MRC5-EMT	3D 7days	Fulvestrnt 5nM	39	TGFb1_	27.776	23.95	0.33
1363	211	I19	T47D	sen	Yes	MRC5-EMT	3D 7days	Afatinib+Fulv	310	TGFb1_	28.086	23.95	0.33
1364	212	I20	T47D	sen	Yes	MRC5-EMT	3D 7days	Afatinib+Fulv	310	TGFb1_	28.262	23.95	0.33
1365	213	I21	T47D	sen	Yes	MRC5-EMT	3D 7days	Afatinib+Fulv	311	TGFb1_	27.89	23.95	0.33
1366	214	I22	T47D	sen	Yes	MRC5-EMT	3D 7days	Afatinib+Fulv	311	TGFb1_	27.882	23.95	0.33
1367	215	I23	T47D	sen	Yes	MRC5-EMT	3D 7days	Afatinib+Fulv	312	TGFb1_	28.293	23.95	0.33
1368	216	I24	T47D	sen	Yes	MRC5-EMT	3D 7days	Afatinib+Fulv	312	TGFb1_	28.271	23.95	0.33
1369	217	J1	T47D	riboR	No	No	3D 7days	DMSO	11	TGFb1_	29.177	23.95	0.33
1370	218	J2	T47D	riboR	No	No	3D 7days	DMSO	11	TGFb1_	29.21	23.95	0.33
1371	219	J3	T47D	riboR	No	No	3D 7days	DMSO	12	TGFb1_	29.459	23.95	0.33
1372	220	J4	T47D	riboR	No	No	3D 7days	DMSO	12	TGFb1_	29.272	23.95	0.33
1373	221	J5	T47D	riboR	No	No	3D 7days	DMSO	13	TGFb1_	29.452	23.95	0.33
1374	222	J6	T47D	riboR	No	No	3D 7days	DMSO	13	TGFb1_	29.383	23.95	0.33
1375	223	J7	T47D	riboR	No	No	3D 7days	Afatinib 2.5uM	14	TGFb1_	30.29	23.95	0.33
1376	224	J8	T47D	riboR	No	No	3D 7days	Afatinib 2.5uM	14	TGFb1_	30.288	23.95	0.33
1377	225	J9	T47D	riboR	No	No	3D 7days	Afatinib 2.5uM	15	TGFb1_	30.341	23.95	0.33
1378	226	J10	T47D	riboR	No	No	3D 7days	Afatinib 2.5uM	15	TGFb1_	31.139	23.95	0.33
1379	227	J11	T47D	riboR	No	No	3D 7days	Afatinib 2.5uM	16	TGFb1_	30.98	23.95	0.33
1380	228	J12	T47D	riboR	No	No	3D 7days	Afatinib 2.5uM	16	TGFb1_	30.575	23.95	0.33
1381	229	J13	T47D	riboR	No	No	3D 7days	Fulvestrnt 5nM	17	TGFb1_	32.172	23.95	0.33
1382	230	J14	T47D	riboR	No	No	3D 7days	Fulvestrnt 5nM	17	TGFb1_	31.971	23.95	0.33
1383	231	J15	T47D	riboR	No	No	3D 7days	Fulvestrnt 5nM	18	TGFb1_	31.244	23.95	0.33
1384	232	J16	T47D	riboR	No	No	3D 7days	Fulvestrnt 5nM	18	TGFb1_	32.502	23.95	0.33
1385	233	J17	T47D	riboR	No	No	3D 7days	Fulvestrnt 5nM	19	TGFb1_	31.36	23.95	0.33
1386	234	J18	T47D	riboR	No	No	3D 7days	Fulvestrnt 5nM	19	TGFb1_	31.743	23.95	0.33
1387	235	J19	T47D	riboR	No	No	3D 7days	Afatinib+Fulv	110	TGFb1_	32.486	23.95	0.33
1388	236	J20	T47D	riboR	No	No	3D 7days	Afatinib+Fulv	110	TGFb1_	32.664	23.95	0.33
1389	237	J21	T47D	riboR	No	No	3D 7days	Afatinib+Fulv	111	TGFb1_	31.825	23.95	0.33
1390	238	J22	T47D	riboR	No	No	3D 7days	Afatinib+Fulv	111	TGFb1_	32.142	23.95	0.33
1391	239	J23	T47D	riboR	No	No	3D 7days	Afatinib+Fulv	112	TGFb1_	32.484	23.95	0.33
1392	240	J24	T47D	riboR	No	No	3D 7days	Afatinib+Fulv	112	TGFb1_	32.971	23.95	0.33
1393	241	K1	T47D	riboR	Yes	MRC5_	3D 7days	DMSO	21	TGFb1_	29.554	23.95	0.33
1394	242	K2	T47D	riboR	Yes	MRC5_	3D 7days	DMSO	21	TGFb1_	29.24	23.95	0.33
1395	243	K3	T47D	riboR	Yes	MRC5_	3D 7days	DMSO	22	TGFb1_	28.986	23.95	0.33
1396	244	K4	T47D	riboR	Yes	MRC5_	3D 7days	DMSO	22	TGFb1_	29.105	23.95	0.33
1397	245	K5	T47D	riboR	Yes	MRC5_	3D 7days	DMSO	23	TGFb1_	30.249	23.95	0.33
1398	246	K6	T47D	riboR	Yes	MRC5_	3D 7days	DMSO	23	TGFb1_	30.225	23.95	0.33
1399	247	K7	T47D	riboR	Yes	MRC5_	3D 7days	Afatinib 2.5uM	24	TGFb1_	30.055	23.95	0.33
1400	248	K8	T47D	riboR	Yes	MRC5_	3D 7days	Afatinib 2.5uM	24	TGFb1_	29.997	23.95	0.33
1401	249	K9	T47D	riboR	Yes	MRC5_	3D 7days	Afatinib 2.5uM	25	TGFb1_	30.2	23.95	0.33
1402	250	K10	T47D	riboR	Yes	MRC5_	3D 7days	Afatinib 2.5uM	25	TGFb1_	29.746	23.95	0.33
1403	251	K11	T47D	riboR	Yes	MRC5_	3D 7days	Afatinib 2.5uM	26	TGFb1_	31.731	23.95	0.33
1404	252	K12	T47D	riboR	Yes	MRC5_	3D 7days	Afatinib 2.5uM	26	TGFb1_	30.56	23.95	0.33
1405	253	K13	T47D	riboR	Yes	MRC5_	3D 7days	Fulvestrnt 5nM	27	TGFb1_	30.776	23.95	0.33
1406	254	K14	T47D	riboR	Yes	MRC5_	3D 7days	Fulvestrnt 5nM	27	TGFb1_	30.889	23.95	0.33
1407	255	K15	T47D	riboR	Yes	MRC5_	3D 7days	Fulvestrnt 5nM	28	TGFb1_	30.899	23.95	0.33
1408	256	K16	T47D	riboR	Yes	MRC5_	3D 7days	Fulvestrnt 5nM	28	TGFb1_	30.662	23.95	0.33
1409	257	K17	T47D	riboR	Yes	MRC5_	3D 7days	Fulvestrnt 5nM	29	TGFb1_	30.533	23.95	0.33
1410	258	K18	T47D	riboR	Yes	MRC5_	3D 7days	Fulvestrnt 5nM	29	TGFb1_	30.238	23.95	0.33
1411	259	K19	T47D	riboR	Yes	MRC5_	3D 7days	Afatinib+Fulv	210	TGFb1_	31.323	23.95	0.33
1412	260	K20	T47D	riboR	Yes	MRC5_	3D 7days	Afatinib+Fulv	210	TGFb1_	32.065	23.95	0.33
1413	261	K21	T47D	riboR	Yes	MRC5_	3D 7days	Afatinib+Fulv	211	TGFb1_	31.217	23.95	0.33
1414	262	K22	T47D	riboR	Yes	MRC5_	3D 7days	Afatinib+Fulv	211	TGFb1_	30.997	23.95	0.33
1415	263	K23	T47D	riboR	Yes	MRC5_	3D 7days	Afatinib+Fulv	212	TGFb1_	29.439	23.95	0.33
1416	264	K24	T47D	riboR	Yes	MRC5_	3D 7days	Afatinib+Fulv	212	TGFb1_	29.355	23.95	0.33
1417	265	L1	T47D	riboR	Yes	MRC5-EMT	3D 7days	DMSO	31	TGFb1_	29.86	23.95	0.33
1418	266	L2	T47D	riboR	Yes	MRC5-EMT	3D 7days	DMSO	31	TGFb1_	29.378	23.95	0.33
1419	267	L3	T47D	riboR	Yes	MRC5-EMT	3D 7days	DMSO	32	TGFb1_	29.691	23.95	0.33
1420	268	L4	T47D	riboR	Yes	MRC5-EMT	3D 7days	DMSO	32	TGFb1_	30.113	23.95	0.33
1421	269	L5	T47D	riboR	Yes	MRC5-EMT	3D 7days	DMSO	33	TGFb1_	30.399	23.95	0.33
1422	270	L6	T47D	riboR	Yes	MRC5-EMT	3D 7days	DMSO	33	TGFb1_	30.414	23.95	0.33
1423	271	L7	T47D	riboR	Yes	MRC5-EMT	3D 7days	Afatinib 2.5uM	34	TGFb1_	30.62	23.95	0.33
1424	272	L8	T47D	riboR	Yes	MRC5-EMT	3D 7days	Afatinib 2.5uM	34	TGFb1_	30.731	23.95	0.33
1425	273	L9	T47D	riboR	Yes	MRC5-EMT	3D 7days	Afatinib 2.5uM	35	TGFb1_	30.282	23.95	0.33
1426	274	L10	T47D	riboR	Yes	MRC5-EMT	3D 7days	Afatinib 2.5uM	35	TGFb1_	30.014	23.95	0.33
1427	275	L11	T47D	riboR	Yes	MRC5-EMT	3D 7days	Afatinib 2.5uM	36	TGFb1_	31.173	23.95	0.33
1428	276	L12	T47D	riboR	Yes	MRC5-EMT	3D 7days	Afatinib 2.5uM	36	TGFb1_	30.967	23.95	0.33
1429	277	L13	T47D	riboR	Yes	MRC5-EMT	3D 7days	Fulvestrnt 5nM	37	TGFb1_	30.772	23.95	0.33
1430	278	L14	T47D	riboR	Yes	MRC5-EMT	3D 7days	Fulvestrnt 5nM	37	TGFb1_	30.88	23.95	0.33
1431	279	L15	T47D	riboR	Yes	MRC5-EMT	3D 7days	Fulvestrnt 5nM	38	TGFb1_	31.19	23.95	0.33
1432	280	L16	T47D	riboR	Yes	MRC5-EMT	3D 7days	Fulvestrnt 5nM	38	TGFb1_	31.333	23.95	0.33
1433	281	L17	T47D	riboR	Yes	MRC5-EMT	3D 7days	Fulvestrnt 5nM	39	TGFb1_	30.969	23.95	0.33
1434	282	L18	T47D	riboR	Yes	MRC5-EMT	3D 7days	Fulvestrnt 5nM	39	TGFb1_	31.342	23.95	0.33
1435	283	L19	T47D	riboR	Yes	MRC5-EMT	3D 7days	Afatinib+Fulv	310	TGFb1_	31.46	23.95	0.33
1436	284	L20	T47D	riboR	Yes	MRC5-EMT	3D 7days	Afatinib+Fulv	310	TGFb1_	31.572	23.95	0.33
1437	285	L21	T47D	riboR	Yes	MRC5-EMT	3D 7days	Afatinib+Fulv	311	TGFb1_	32.863	23.95	0.33
1438	286	L22	T47D	riboR	Yes	MRC5-EMT	3D 7days	Afatinib+Fulv	311	TGFb1_	33.056	23.95	0.33
1439	287	L23	T47D	riboR	Yes	MRC5-EMT	3D 7days	Afatinib+Fulv	312	TGFb1_	29.974	23.95	0.33
1440	288	L24	T47D	riboR	Yes	MRC5-EMT	3D 7days	Afatinib+Fulv	312	TGFb1_	30.055	23.95	0.33
1441	1	A1	T47D	sen	No	No	3D 7days	DMSO	11	HBEGF	28.684	31.688	0.221
1442	2	A2	T47D	sen	No	No	3D 7days	DMSO	11	HBEGF	28.573	31.688	0.221
1443	3	A3	T47D	sen	No	No	3D 7days	DMSO	12	HBEGF	28.084	31.688	0.221
1444	4	A4	T47D	sen	No	No	3D 7days	DMSO	12	HBEGF	28.161	31.688	0.221
1445	5	A5	T47D	sen	No	No	3D 7days	DMSO	13	HBEGF	28.637	31.688	0.221
1446	6	A6	T47D	sen	No	No	3D 7days	DMSO	13	HBEGF	28.852	31.688	0.221
1447	7	A7	T47D	sen	No	No	3D 7days	Afatinib 2.5uM	14	HBEGF	28.195	31.688	0.221
1448	8	A8	T47D	sen	No	No	3D 7days	Afatinib 2.5uM	14	HBEGF	28.394	31.688	0.221
1449	9	A9	T47D	sen	No	No	3D 7days	Afatinib 2.5uM	15	HBEGF	27.345	31.688	0.221
1450	10	A10	T47D	sen	No	No	3D 7days	Afatinib 2.5uM	15	HBEGF	28.016	31.688	0.221
1451	11	A11	T47D	sen	No	No	3D 7days	Afatinib 2.5uM	16	HBEGF	28.13	31.688	0.221
1452	12	A12	T47D	sen	No	No	3D 7days	Afatinib 2.5uM	16	HBEGF	27.771	31.688	0.221
1453	13	A13	T47D	sen	No	No	3D 7days	Fulvestrnt 5nM	17	HBEGF	27.92	31.688	0.221
1454	14	A14	T47D	sen	No	No	3D 7days	Fulvestrnt 5nM	17	HBEGF	28.289	31.688	0.221
1455	15	A15	T47D	sen	No	No	3D 7days	Fulvestrnt 5nM	18	HBEGF	28.019	31.688	0.221
1456	16	A16	T47D	sen	No	No	3D 7days	Fulvestrnt 5nM	18	HBEGF	28.446	31.688	0.221
1457	17	A17	T47D	sen	No	No	3D 7days	Fulvestrnt 5nM	19	HBEGF	29.272	31.688	0.221
1458	18	A18	T47D	sen	No	No	3D 7days	Fulvestrnt 5nM	19	HBEGF	28.546	31.688	0.221
1459	19	A19	T47D	sen	No	No	3D 7days	Afatinib+Fulv	110	HBEGF	27.74	31.688	0.221
1460	20	A20	T47D	sen	No	No	3D 7days	Afatinib+Fulv	110	HBEGF	27.848	31.688	0.221
1461	21	A21	T47D	sen	No	No	3D 7days	Afatinib+Fulv	111	HBEGF	28.313	31.688	0.221
1462	22	A22	T47D	sen	No	No	3D 7days	Afatinib+Fulv	111	HBEGF	29.675	31.688	0.221
1463	23	A23	T47D	sen	No	No	3D 7days	Afatinib+Fulv	112	HBEGF	27.989	31.688	0.221
1464	24	A24	T47D	sen	No	No	3D 7days	Afatinib+Fulv	112	HBEGF	29.926	31.688	0.221
1465	25	B1	T47D	sen	Yes	MRC5_	3D 7days	DMSO	21	HBEGF	28.825	31.688	0.221
1466	26	B2	T47D	sen	Yes	MRC5_	3D 7days	DMSO	21	HBEGF	28.2	31.688	0.221
1467	27	B3	T47D	sen	Yes	MRC5_	3D 7days	DMSO	22	HBEGF	27.727	31.688	0.221
1468	28	B4	T47D	sen	Yes	MRC5_	3D 7days	DMSO	22	HBEGF	27.472	31.688	0.221
1469	29	B5	T47D	sen	Yes	MRC5_	3D 7days	DMSO	23	HBEGF	27.959	31.688	0.221
1470	30	B6	T47D	sen	Yes	MRC5_	3D 7days	DMSO	23	HBEGF	27.527	31.688	0.221
1471	31	B7	T47D	sen	Yes	MRC5_	3D 7days	Afatinib 2.5uM	24	HBEGF	28.082	31.688	0.221
1472	32	B8	T47D	sen	Yes	MRC5_	3D 7days	Afatinib 2.5uM	24	HBEGF	28.33	31.688	0.221
1473	33	B9	T47D	sen	Yes	MRC5_	3D 7days	Afatinib 2.5uM	25	HBEGF	27.393	31.688	0.221
1474	34	B10	T47D	sen	Yes	MRC5_	3D 7days	Afatinib 2.5uM	25	HBEGF	33.518	31.688	0.221
1475	35	B11	T47D	sen	Yes	MRC5_	3D 7days	Afatinib 2.5uM	26	HBEGF	27.539	31.688	0.221
1476	36	B12	T47D	sen	Yes	MRC5_	3D 7days	Afatinib 2.5uM	26	HBEGF	27.565	31.688	0.221
1477	37	B13	T47D	sen	Yes	MRC5_	3D 7days	Fulvestrnt 5nM	27	HBEGF	27.9	31.688	0.221
1478	38	B14	T47D	sen	Yes	MRC5_	3D 7days	Fulvestrnt 5nM	27	HBEGF	27.603	31.688	0.221
1479	39	B15	T47D	sen	Yes	MRC5_	3D 7days	Fulvestrnt 5nM	28	HBEGF	25.496	31.688	0.221
1480	40	B16	T47D	sen	Yes	MRC5_	3D 7days	Fulvestrnt 5nM	28	HBEGF	27.687	31.688	0.221
1481	41	B17	T47D	sen	Yes	MRC5_	3D 7days	Fulvestrnt 5nM	29	HBEGF	27.988	31.688	0.221
1482	42	B18	T47D	sen	Yes	MRC5_	3D 7days	Fulvestrnt 5nM	29	HBEGF	28.301	31.688	0.221
1483	43	B19	T47D	sen	Yes	MRC5_	3D 7days	Afatinib+Fulv	210	HBEGF	27.973	31.688	0.221
1484	44	B20	T47D	sen	Yes	MRC5_	3D 7days	Afatinib+Fulv	210	HBEGF	27.476	31.688	0.221
1485	45	B21	T47D	sen	Yes	MRC5_	3D 7days	Afatinib+Fulv	211	HBEGF	27.829	31.688	0.221
1486	46	B22	T47D	sen	Yes	MRC5_	3D 7days	Afatinib+Fulv	211	HBEGF	27.822	31.688	0.221
1487	47	B23	T47D	sen	Yes	MRC5_	3D 7days	Afatinib+Fulv	212	HBEGF	27.536	31.688	0.221
1488	48	B24	T47D	sen	Yes	MRC5_	3D 7days	Afatinib+Fulv	212	HBEGF	27.828	31.688	0.221
1489	49	C1	T47D	sen	Yes	MRC5-EMT	3D 7days	DMSO	31	HBEGF	32.335	31.688	0.221
1490	50	C2	T47D	sen	Yes	MRC5-EMT	3D 7days	DMSO	31	HBEGF	29.304	31.688	0.221
1491	51	C3	T47D	sen	Yes	MRC5-EMT	3D 7days	DMSO	32	HBEGF	28.455	31.688	0.221
1492	52	C4	T47D	sen	Yes	MRC5-EMT	3D 7days	DMSO	32	HBEGF	29.372	31.688	0.221
1493	53	C5	T47D	sen	Yes	MRC5-EMT	3D 7days	DMSO	33	HBEGF	28.609	31.688	0.221
1494	54	C6	T47D	sen	Yes	MRC5-EMT	3D 7days	DMSO	33	HBEGF	28.665	31.688	0.221
1495	55	C7	T47D	sen	Yes	MRC5-EMT	3D 7days	Afatinib 2.5uM	34	HBEGF	27.648	31.688	0.221
1496	56	C8	T47D	sen	Yes	MRC5-EMT	3D 7days	Afatinib 2.5uM	34	HBEGF	27.295	31.688	0.221
1497	57	C9	T47D	sen	Yes	MRC5-EMT	3D 7days	Afatinib 2.5uM	35	HBEGF	27.677	31.688	0.221
1498	58	C10	T47D	sen	Yes	MRC5-EMT	3D 7days	Afatinib 2.5uM	35	HBEGF	27.487	31.688	0.221
1499	59	C11	T47D	sen	Yes	MRC5-EMT	3D 7days	Afatinib 2.5uM	36	HBEGF	29.266	31.688	0.221
1500	60	C12	T47D	sen	Yes	MRC5-EMT	3D 7days	Afatinib 2.5uM	36	HBEGF	29.128	31.688	0.221
1501	61	C13	T47D	sen	Yes	MRC5-EMT	3D 7days	Fulvestrnt 5nM	37	HBEGF	28.797	31.688	0.221
1502	62	C14	T47D	sen	Yes	MRC5-EMT	3D 7days	Fulvestrnt 5nM	37	HBEGF	28.822	31.688	0.221
1503	63	C15	T47D	sen	Yes	MRC5-EMT	3D 7days	Fulvestrnt 5nM	38	HBEGF	27.92	31.688	0.221
1504	64	C16	T47D	sen	Yes	MRC5-EMT	3D 7days	Fulvestrnt 5nM	38	HBEGF	28.55	31.688	0.221
1505	65	C17	T47D	sen	Yes	MRC5-EMT	3D 7days	Fulvestrnt 5nM	39	HBEGF	27.776	31.688	0.221
1506	66	C18	T47D	sen	Yes	MRC5-EMT	3D 7days	Fulvestrnt 5nM	39	HBEGF	27.358	31.688	0.221
1507	67	C19	T47D	sen	Yes	MRC5-EMT	3D 7days	Afatinib+Fulv	310	HBEGF	27.78	31.688	0.221
1508	68	C20	T47D	sen	Yes	MRC5-EMT	3D 7days	Afatinib+Fulv	310	HBEGF	28.092	31.688	0.221
1509	69	C21	T47D	sen	Yes	MRC5-EMT	3D 7days	Afatinib+Fulv	311	HBEGF	27.735	31.688	0.221
1510	70	C22	T47D	sen	Yes	MRC5-EMT	3D 7days	Afatinib+Fulv	311	HBEGF	27.949	31.688	0.221
1511	71	C23	T47D	sen	Yes	MRC5-EMT	3D 7days	Afatinib+Fulv	312	HBEGF	27.999	31.688	0.221
1512	72	C24	T47D	sen	Yes	MRC5-EMT	3D 7days	Afatinib+Fulv	312	HBEGF	28.346	31.688	0.221
1513	73	D1	T47D	riboR	No	No	3D 7days	DMSO	11	HBEGF	28.841	31.688	0.221
1514	74	D2	T47D	riboR	No	No	3D 7days	DMSO	11	HBEGF	28.079	31.688	0.221
1515	75	D3	T47D	riboR	No	No	3D 7days	DMSO	12	HBEGF	28.917	31.688	0.221
1516	76	D4	T47D	riboR	No	No	3D 7days	DMSO	12	HBEGF	28.88	31.688	0.221
1517	77	D5	T47D	riboR	No	No	3D 7days	DMSO	13	HBEGF	28.212	31.688	0.221
1518	78	D6	T47D	riboR	No	No	3D 7days	DMSO	13	HBEGF	28.232	31.688	0.221
1519	79	D7	T47D	riboR	No	No	3D 7days	Afatinib 2.5uM	14	HBEGF	28.686	31.688	0.221
1520	80	D8	T47D	riboR	No	No	3D 7days	Afatinib 2.5uM	14	HBEGF	28.424	31.688	0.221
1521	81	D9	T47D	riboR	No	No	3D 7days	Afatinib 2.5uM	15	HBEGF	28.882	31.688	0.221
1522	82	D10	T47D	riboR	No	No	3D 7days	Afatinib 2.5uM	15	HBEGF	29.234	31.688	0.221
1523	83	D11	T47D	riboR	No	No	3D 7days	Afatinib 2.5uM	16	HBEGF	28.446	31.688	0.221
1524	84	D12	T47D	riboR	No	No	3D 7days	Afatinib 2.5uM	16	HBEGF	28.138	31.688	0.221
1525	85	D13	T47D	riboR	No	No	3D 7days	Fulvestrnt 5nM	17	HBEGF	28.23	31.688	0.221
1526	86	D14	T47D	riboR	No	No	3D 7days	Fulvestrnt 5nM	17	HBEGF	28.506	31.688	0.221
1527	87	D15	T47D	riboR	No	No	3D 7days	Fulvestrnt 5nM	18	HBEGF	28.538	31.688	0.221
1528	88	D16	T47D	riboR	No	No	3D 7days	Fulvestrnt 5nM	18	HBEGF	29.104	31.688	0.221
1529	89	D17	T47D	riboR	No	No	3D 7days	Fulvestrnt 5nM	19	HBEGF	29.104	31.688	0.221
1530	90	D18	T47D	riboR	No	No	3D 7days	Fulvestrnt 5nM	19	HBEGF	28.869	31.688	0.221
1531	91	D19	T47D	riboR	No	No	3D 7days	Afatinib+Fulv	110	HBEGF	28.376	31.688	0.221
1532	92	D20	T47D	riboR	No	No	3D 7days	Afatinib+Fulv	110	HBEGF	29.148	31.688	0.221
1533	93	D21	T47D	riboR	No	No	3D 7days	Afatinib+Fulv	111	HBEGF	29.297	31.688	0.221
1534	94	D22	T47D	riboR	No	No	3D 7days	Afatinib+Fulv	111	HBEGF	29.144	31.688	0.221
1535	95	D23	T47D	riboR	No	No	3D 7days	Afatinib+Fulv	112	HBEGF	28.893	31.688	0.221
1536	96	D24	T47D	riboR	No	No	3D 7days	Afatinib+Fulv	112	HBEGF	26.114	31.688	0.221
1537	97	E1	T47D	riboR	Yes	MRC5_	3D 7days	DMSO	21	HBEGF	28.222	31.688	0.221
1538	98	E2	T47D	riboR	Yes	MRC5_	3D 7days	DMSO	21	HBEGF	27.82	31.688	0.221
1539	99	E3	T47D	riboR	Yes	MRC5_	3D 7days	DMSO	22	HBEGF	28.061	31.688	0.221
1540	100	E4	T47D	riboR	Yes	MRC5_	3D 7days	DMSO	22	HBEGF	28.517	31.688	0.221
1541	101	E5	T47D	riboR	Yes	MRC5_	3D 7days	DMSO	23	HBEGF	28.6	31.688	0.221
1542	102	E6	T47D	riboR	Yes	MRC5_	3D 7days	DMSO	23	HBEGF	28.647	31.688	0.221
1543	103	E7	T47D	riboR	Yes	MRC5_	3D 7days	Afatinib 2.5uM	24	HBEGF	28.977	31.688	0.221
1544	104	E8	T47D	riboR	Yes	MRC5_	3D 7days	Afatinib 2.5uM	24	HBEGF	28.856	31.688	0.221
1545	105	E9	T47D	riboR	Yes	MRC5_	3D 7days	Afatinib 2.5uM	25	HBEGF	28.958	31.688	0.221
1546	106	E10	T47D	riboR	Yes	MRC5_	3D 7days	Afatinib 2.5uM	25	HBEGF	29.105	31.688	0.221
1547	107	E11	T47D	riboR	Yes	MRC5_	3D 7days	Afatinib 2.5uM	26	HBEGF	29.09	31.688	0.221
1548	108	E12	T47D	riboR	Yes	MRC5_	3D 7days	Afatinib 2.5uM	26	HBEGF	29.839	31.688	0.221
1549	109	E13	T47D	riboR	Yes	MRC5_	3D 7days	Fulvestrnt 5nM	27	HBEGF	29.118	31.688	0.221
1550	110	E14	T47D	riboR	Yes	MRC5_	3D 7days	Fulvestrnt 5nM	27	HBEGF	30.062	31.688	0.221
1551	111	E15	T47D	riboR	Yes	MRC5_	3D 7days	Fulvestrnt 5nM	28	HBEGF	28.833	31.688	0.221
1552	112	E16	T47D	riboR	Yes	MRC5_	3D 7days	Fulvestrnt 5nM	28	HBEGF	29.699	31.688	0.221
1553	113	E17	T47D	riboR	Yes	MRC5_	3D 7days	Fulvestrnt 5nM	29	HBEGF	28.543	31.688	0.221
1554	114	E18	T47D	riboR	Yes	MRC5_	3D 7days	Fulvestrnt 5nM	29	HBEGF	29.015	31.688	0.221
1555	115	E19	T47D	riboR	Yes	MRC5_	3D 7days	Afatinib+Fulv	210	HBEGF	29.395	31.688	0.221
1556	116	E20	T47D	riboR	Yes	MRC5_	3D 7days	Afatinib+Fulv	210	HBEGF	29.899	31.688	0.221
1557	117	E21	T47D	riboR	Yes	MRC5_	3D 7days	Afatinib+Fulv	211	HBEGF	29.987	31.688	0.221
1558	118	E22	T47D	riboR	Yes	MRC5_	3D 7days	Afatinib+Fulv	211	HBEGF	30.535	31.688	0.221
1559	119	E23	T47D	riboR	Yes	MRC5_	3D 7days	Afatinib+Fulv	212	HBEGF	28.122	31.688	0.221
1560	120	E24	T47D	riboR	Yes	MRC5_	3D 7days	Afatinib+Fulv	212	HBEGF	28.184	31.688	0.221
1561	121	F1	T47D	riboR	Yes	MRC5-EMT	3D 7days	DMSO	31	HBEGF	29.22	31.688	0.221
1562	122	F2	T47D	riboR	Yes	MRC5-EMT	3D 7days	DMSO	31	HBEGF	28.504	31.688	0.221
1563	123	F3	T47D	riboR	Yes	MRC5-EMT	3D 7days	DMSO	32	HBEGF	29.352	31.688	0.221
1564	124	F4	T47D	riboR	Yes	MRC5-EMT	3D 7days	DMSO	32	HBEGF	28.219	31.688	0.221
1565	125	F5	T47D	riboR	Yes	MRC5-EMT	3D 7days	DMSO	33	HBEGF	28.692	31.688	0.221
1566	126	F6	T47D	riboR	Yes	MRC5-EMT	3D 7days	DMSO	33	HBEGF	28.662	31.688	0.221
1567	127	F7	T47D	riboR	Yes	MRC5-EMT	3D 7days	Afatinib 2.5uM	34	HBEGF	28.907	31.688	0.221
1568	128	F8	T47D	riboR	Yes	MRC5-EMT	3D 7days	Afatinib 2.5uM	34	HBEGF	28.437	31.688	0.221
1569	129	F9	T47D	riboR	Yes	MRC5-EMT	3D 7days	Afatinib 2.5uM	35	HBEGF	28.574	31.688	0.221
1570	130	F10	T47D	riboR	Yes	MRC5-EMT	3D 7days	Afatinib 2.5uM	35	HBEGF	28.974	31.688	0.221
1571	131	F11	T47D	riboR	Yes	MRC5-EMT	3D 7days	Afatinib 2.5uM	36	HBEGF	28.896	31.688	0.221
1572	132	F12	T47D	riboR	Yes	MRC5-EMT	3D 7days	Afatinib 2.5uM	36	HBEGF	29.008	31.688	0.221
1573	133	F13	T47D	riboR	Yes	MRC5-EMT	3D 7days	Fulvestrnt 5nM	37	HBEGF	29.161	31.688	0.221
1574	134	F14	T47D	riboR	Yes	MRC5-EMT	3D 7days	Fulvestrnt 5nM	37	HBEGF	29.234	31.688	0.221
1575	135	F15	T47D	riboR	Yes	MRC5-EMT	3D 7days	Fulvestrnt 5nM	38	HBEGF	29.524	31.688	0.221
1576	136	F16	T47D	riboR	Yes	MRC5-EMT	3D 7days	Fulvestrnt 5nM	38	HBEGF	29.23	31.688	0.221
1577	137	F17	T47D	riboR	Yes	MRC5-EMT	3D 7days	Fulvestrnt 5nM	39	HBEGF	29.076	31.688	0.221
1578	138	F18	T47D	riboR	Yes	MRC5-EMT	3D 7days	Fulvestrnt 5nM	39	HBEGF	29.227	31.688	0.221
1579	139	F19	T47D	riboR	Yes	MRC5-EMT	3D 7days	Afatinib+Fulv	310	HBEGF	29.69	31.688	0.221
1580	140	F20	T47D	riboR	Yes	MRC5-EMT	3D 7days	Afatinib+Fulv	310	HBEGF	28.949	31.688	0.221
1581	141	F21	T47D	riboR	Yes	MRC5-EMT	3D 7days	Afatinib+Fulv	311	HBEGF	29.921	31.688	0.221
1582	142	F22	T47D	riboR	Yes	MRC5-EMT	3D 7days	Afatinib+Fulv	311	HBEGF	30.258	31.688	0.221
1583	143	F23	T47D	riboR	Yes	MRC5-EMT	3D 7days	Afatinib+Fulv	312	HBEGF	29.765	31.688	0.221
1584	144	F24	T47D	riboR	Yes	MRC5-EMT	3D 7days	Afatinib+Fulv	312	HBEGF	29.402	31.688	0.221
1585	145	G1	T47D	sen	No	No	3D 7days	DMSO	11	NRG1_	34.225	31.688	0.221
1586	146	G2	T47D	sen	No	No	3D 7days	DMSO	11	NRG1_	34.225	31.688	0.221
1587	147	G3	T47D	sen	No	No	3D 7days	DMSO	12	NRG1_	34.818	31.688	0.221
1588	148	G4	T47D	sen	No	No	3D 7days	DMSO	12	NRG1_	34.818	31.688	0.221
1589	149	G5	T47D	sen	No	No	3D 7days	DMSO	13	NRG1_	34.937	31.688	0.221
1590	150	G6	T47D	sen	No	No	3D 7days	DMSO	13	NRG1_	34.937	31.688	0.221
1591	151	G7	T47D	sen	No	No	3D 7days	Afatinib 2.5uM	14	NRG1_	38.07	31.688	0.221
1592	152	G8	T47D	sen	No	No	3D 7days	Afatinib 2.5uM	14	NRG1_	38.07	31.688	0.221
1593	153	G9	T47D	sen	No	No	3D 7days	Afatinib 2.5uM	15	NRG1_	37.925	31.688	0.221
1594	154	G10	T47D	sen	No	No	3D 7days	Afatinib 2.5uM	15	NRG1_	33.514	31.688	0.221
1595	155	G11	T47D	sen	No	No	3D 7days	Afatinib 2.5uM	16	NRG1_	33.701	31.688	0.221
1596	156	G12	T47D	sen	No	No	3D 7days	Afatinib 2.5uM	16	NRG1_	36.736	31.688	0.221
1597	157	G13	T47D	sen	No	No	3D 7days	Fulvestrnt 5nM	17	NRG1_	31.85	31.688	0.221
1598	158	G14	T47D	sen	No	No	3D 7days	Fulvestrnt 5nM	17	NRG1_	36.93	31.688	0.221
1599	159	G15	T47D	sen	No	No	3D 7days	Fulvestrnt 5nM	18	NRG1_	37.057	31.688	0.221
1600	160	G16	T47D	sen	No	No	3D 7days	Fulvestrnt 5nM	18	NRG1_	33.774	31.688	0.221
1601	161	G17	T47D	sen	No	No	3D 7days	Fulvestrnt 5nM	19	NRG1_	35.782	31.688	0.221
1602	162	G18	T47D	sen	No	No	3D 7days	Fulvestrnt 5nM	19	NRG1_	34.862	31.688	0.221
1603	163	G19	T47D	sen	No	No	3D 7days	Afatinib+Fulv	110	NRG1_	34.454	31.688	0.221
1604	164	G20	T47D	sen	No	No	3D 7days	Afatinib+Fulv	110	NRG1_	35.765	31.688	0.221
1605	165	G21	T47D	sen	No	No	3D 7days	Afatinib+Fulv	111	NRG1_	31.962	31.688	0.221
1606	166	G22	T47D	sen	No	No	3D 7days	Afatinib+Fulv	111	NRG1_	32.98	31.688	0.221
1607	167	G23	T47D	sen	No	No	3D 7days	Afatinib+Fulv	112	NRG1_	38.289	31.688	0.221
1608	168	G24	T47D	sen	No	No	3D 7days	Afatinib+Fulv	112	NRG1_	35.102	31.688	0.221
1609	169	H1	T47D	sen	Yes	MRC5_	3D 7days	DMSO	21	NRG1_	34.326	31.688	0.221
1610	170	H2	T47D	sen	Yes	MRC5_	3D 7days	DMSO	21	NRG1_	33.304	31.688	0.221
1611	171	H3	T47D	sen	Yes	MRC5_	3D 7days	DMSO	22	NRG1_	36.774	31.688	0.221
1612	172	H4	T47D	sen	Yes	MRC5_	3D 7days	DMSO	22	NRG1_	31.803	31.688	0.221
1613	173	H5	T47D	sen	Yes	MRC5_	3D 7days	DMSO	23	NRG1_	34.251	31.688	0.221
1614	174	H6	T47D	sen	Yes	MRC5_	3D 7days	DMSO	23	NRG1_	34.853	31.688	0.221
1615	175	H7	T47D	sen	Yes	MRC5_	3D 7days	Afatinib 2.5uM	24	NRG1_	34.778	31.688	0.221
1616	176	H8	T47D	sen	Yes	MRC5_	3D 7days	Afatinib 2.5uM	24	NRG1_	NA	31.688	0.221
1617	177	H9	T47D	sen	Yes	MRC5_	3D 7days	Afatinib 2.5uM	25	NRG1_	35.129	31.688	0.221
1618	178	H10	T47D	sen	Yes	MRC5_	3D 7days	Afatinib 2.5uM	25	NRG1_	NA	31.688	0.221
1619	179	H11	T47D	sen	Yes	MRC5_	3D 7days	Afatinib 2.5uM	26	NRG1_	NA	31.688	0.221
1620	180	H12	T47D	sen	Yes	MRC5_	3D 7days	Afatinib 2.5uM	26	NRG1_	34.123	31.688	0.221
1621	181	H13	T47D	sen	Yes	MRC5_	3D 7days	Fulvestrnt 5nM	27	NRG1_	NA	31.688	0.221
1622	182	H14	T47D	sen	Yes	MRC5_	3D 7days	Fulvestrnt 5nM	27	NRG1_	34.668	31.688	0.221
1623	183	H15	T47D	sen	Yes	MRC5_	3D 7days	Fulvestrnt 5nM	28	NRG1_	34.775	31.688	0.221
1624	184	H16	T47D	sen	Yes	MRC5_	3D 7days	Fulvestrnt 5nM	28	NRG1_	34.003	31.688	0.221
1625	185	H17	T47D	sen	Yes	MRC5_	3D 7days	Fulvestrnt 5nM	29	NRG1_	NA	31.688	0.221
1626	186	H18	T47D	sen	Yes	MRC5_	3D 7days	Fulvestrnt 5nM	29	NRG1_	33.324	31.688	0.221
1627	187	H19	T47D	sen	Yes	MRC5_	3D 7days	Afatinib+Fulv	210	NRG1_	NA	31.688	0.221
1628	188	H20	T47D	sen	Yes	MRC5_	3D 7days	Afatinib+Fulv	210	NRG1_	33.771	31.688	0.221
1629	189	H21	T47D	sen	Yes	MRC5_	3D 7days	Afatinib+Fulv	211	NRG1_	34.116	31.688	0.221
1630	190	H22	T47D	sen	Yes	MRC5_	3D 7days	Afatinib+Fulv	211	NRG1_	32.847	31.688	0.221
1631	191	H23	T47D	sen	Yes	MRC5_	3D 7days	Afatinib+Fulv	212	NRG1_	34.819	31.688	0.221
1632	192	H24	T47D	sen	Yes	MRC5_	3D 7days	Afatinib+Fulv	212	NRG1_	34.401	31.688	0.221
1633	193	I1	T47D	sen	Yes	MRC5-EMT	3D 7days	DMSO	31	NRG1_	33.18	31.688	0.221
1634	194	I2	T47D	sen	Yes	MRC5-EMT	3D 7days	DMSO	31	NRG1_	36.668	31.688	0.221
1635	195	I3	T47D	sen	Yes	MRC5-EMT	3D 7days	DMSO	32	NRG1_	35.083	31.688	0.221
1636	196	I4	T47D	sen	Yes	MRC5-EMT	3D 7days	DMSO	32	NRG1_	36.844	31.688	0.221
1637	197	I5	T47D	sen	Yes	MRC5-EMT	3D 7days	DMSO	33	NRG1_	37.12	31.688	0.221
1638	198	I6	T47D	sen	Yes	MRC5-EMT	3D 7days	DMSO	33	NRG1_	35.533	31.688	0.221
1639	199	I7	T47D	sen	Yes	MRC5-EMT	3D 7days	Afatinib 2.5uM	34	NRG1_	32.174	31.688	0.221
1640	200	I8	T47D	sen	Yes	MRC5-EMT	3D 7days	Afatinib 2.5uM	34	NRG1_	NA	31.688	0.221
1641	201	I9	T47D	sen	Yes	MRC5-EMT	3D 7days	Afatinib 2.5uM	35	NRG1_	31.257	31.688	0.221
1642	202	I10	T47D	sen	Yes	MRC5-EMT	3D 7days	Afatinib 2.5uM	35	NRG1_	31.205	31.688	0.221
1643	203	I11	T47D	sen	Yes	MRC5-EMT	3D 7days	Afatinib 2.5uM	36	NRG1_	37.622	31.688	0.221
1644	204	I12	T47D	sen	Yes	MRC5-EMT	3D 7days	Afatinib 2.5uM	36	NRG1_	36.593	31.688	0.221
1645	205	I13	T47D	sen	Yes	MRC5-EMT	3D 7days	Fulvestrnt 5nM	37	NRG1_	33.862	31.688	0.221
1646	206	I14	T47D	sen	Yes	MRC5-EMT	3D 7days	Fulvestrnt 5nM	37	NRG1_	32.759	31.688	0.221
1647	207	I15	T47D	sen	Yes	MRC5-EMT	3D 7days	Fulvestrnt 5nM	38	NRG1_	34.573	31.688	0.221
1648	208	I16	T47D	sen	Yes	MRC5-EMT	3D 7days	Fulvestrnt 5nM	38	NRG1_	NA	31.688	0.221
1649	209	I17	T47D	sen	Yes	MRC5-EMT	3D 7days	Fulvestrnt 5nM	39	NRG1_	32.942	31.688	0.221
1650	210	I18	T47D	sen	Yes	MRC5-EMT	3D 7days	Fulvestrnt 5nM	39	NRG1_	32.561	31.688	0.221
1651	211	I19	T47D	sen	Yes	MRC5-EMT	3D 7days	Afatinib+Fulv	310	NRG1_	30.951	31.688	0.221
1652	212	I20	T47D	sen	Yes	MRC5-EMT	3D 7days	Afatinib+Fulv	310	NRG1_	34.266	31.688	0.221
1653	213	I21	T47D	sen	Yes	MRC5-EMT	3D 7days	Afatinib+Fulv	311	NRG1_	35.371	31.688	0.221
1654	214	I22	T47D	sen	Yes	MRC5-EMT	3D 7days	Afatinib+Fulv	311	NRG1_	33.768	31.688	0.221
1655	215	I23	T47D	sen	Yes	MRC5-EMT	3D 7days	Afatinib+Fulv	312	NRG1_	33.127	31.688	0.221
1656	216	I24	T47D	sen	Yes	MRC5-EMT	3D 7days	Afatinib+Fulv	312	NRG1_	32.389	31.688	0.221
1657	217	J1	T47D	riboR	No	No	3D 7days	DMSO	11	NRG1_	36.224	31.688	0.221
1658	218	J2	T47D	riboR	No	No	3D 7days	DMSO	11	NRG1_	34.335	31.688	0.221
1659	219	J3	T47D	riboR	No	No	3D 7days	DMSO	12	NRG1_	36.736	31.688	0.221
1660	220	J4	T47D	riboR	No	No	3D 7days	DMSO	12	NRG1_	33.639	31.688	0.221
1661	221	J5	T47D	riboR	No	No	3D 7days	DMSO	13	NRG1_	37.191	31.688	0.221
1662	222	J6	T47D	riboR	No	No	3D 7days	DMSO	13	NRG1_	33.769	31.688	0.221
1663	223	J7	T47D	riboR	No	No	3D 7days	Afatinib 2.5uM	14	NRG1_	33.496	31.688	0.221
1664	224	J8	T47D	riboR	No	No	3D 7days	Afatinib 2.5uM	14	NRG1_	35.074	31.688	0.221
1665	225	J9	T47D	riboR	No	No	3D 7days	Afatinib 2.5uM	15	NRG1_	35.503	31.688	0.221
1666	226	J10	T47D	riboR	No	No	3D 7days	Afatinib 2.5uM	15	NRG1_	38.882	31.688	0.221
1667	227	J11	T47D	riboR	No	No	3D 7days	Afatinib 2.5uM	16	NRG1_	35.009	31.688	0.221
1668	228	J12	T47D	riboR	No	No	3D 7days	Afatinib 2.5uM	16	NRG1_	38.233	31.688	0.221
1669	229	J13	T47D	riboR	No	No	3D 7days	Fulvestrnt 5nM	17	NRG1_	36.373	31.688	0.221
1670	230	J14	T47D	riboR	No	No	3D 7days	Fulvestrnt 5nM	17	NRG1_	34.546	31.688	0.221
1671	231	J15	T47D	riboR	No	No	3D 7days	Fulvestrnt 5nM	18	NRG1_	34.968	31.688	0.221
1672	232	J16	T47D	riboR	No	No	3D 7days	Fulvestrnt 5nM	18	NRG1_	34.005	31.688	0.221
1673	233	J17	T47D	riboR	No	No	3D 7days	Fulvestrnt 5nM	19	NRG1_	32.611	31.688	0.221
1674	234	J18	T47D	riboR	No	No	3D 7days	Fulvestrnt 5nM	19	NRG1_	33.508	31.688	0.221
1675	235	J19	T47D	riboR	No	No	3D 7days	Afatinib+Fulv	110	NRG1_	37.909	31.688	0.221
1676	236	J20	T47D	riboR	No	No	3D 7days	Afatinib+Fulv	110	NRG1_	36.605	31.688	0.221
1677	237	J21	T47D	riboR	No	No	3D 7days	Afatinib+Fulv	111	NRG1_	34.899	31.688	0.221
1678	238	J22	T47D	riboR	No	No	3D 7days	Afatinib+Fulv	111	NRG1_	34.742	31.688	0.221
1679	239	J23	T47D	riboR	No	No	3D 7days	Afatinib+Fulv	112	NRG1_	39.162	31.688	0.221
1680	240	J24	T47D	riboR	No	No	3D 7days	Afatinib+Fulv	112	NRG1_	39.329	31.688	0.221
1681	241	K1	T47D	riboR	Yes	MRC5_	3D 7days	DMSO	21	NRG1_	33.665	31.688	0.221
1682	242	K2	T47D	riboR	Yes	MRC5_	3D 7days	DMSO	21	NRG1_	NA	31.688	0.221
1683	243	K3	T47D	riboR	Yes	MRC5_	3D 7days	DMSO	22	NRG1_	34.092	31.688	0.221
1684	244	K4	T47D	riboR	Yes	MRC5_	3D 7days	DMSO	22	NRG1_	34.694	31.688	0.221
1685	245	K5	T47D	riboR	Yes	MRC5_	3D 7days	DMSO	23	NRG1_	36.971	31.688	0.221
1686	246	K6	T47D	riboR	Yes	MRC5_	3D 7days	DMSO	23	NRG1_	35.639	31.688	0.221
1687	247	K7	T47D	riboR	Yes	MRC5_	3D 7days	Afatinib 2.5uM	24	NRG1_	32.921	31.688	0.221
1688	248	K8	T47D	riboR	Yes	MRC5_	3D 7days	Afatinib 2.5uM	24	NRG1_	34.731	31.688	0.221
1689	249	K9	T47D	riboR	Yes	MRC5_	3D 7days	Afatinib 2.5uM	25	NRG1_	34.594	31.688	0.221
1690	250	K10	T47D	riboR	Yes	MRC5_	3D 7days	Afatinib 2.5uM	25	NRG1_	34.476	31.688	0.221
1691	251	K11	T47D	riboR	Yes	MRC5_	3D 7days	Afatinib 2.5uM	26	NRG1_	34.565	31.688	0.221
1692	252	K12	T47D	riboR	Yes	MRC5_	3D 7days	Afatinib 2.5uM	26	NRG1_	35.876	31.688	0.221
1693	253	K13	T47D	riboR	Yes	MRC5_	3D 7days	Fulvestrnt 5nM	27	NRG1_	33.8	31.688	0.221
1694	254	K14	T47D	riboR	Yes	MRC5_	3D 7days	Fulvestrnt 5nM	27	NRG1_	34.082	31.688	0.221
1695	255	K15	T47D	riboR	Yes	MRC5_	3D 7days	Fulvestrnt 5nM	28	NRG1_	34.871	31.688	0.221
1696	256	K16	T47D	riboR	Yes	MRC5_	3D 7days	Fulvestrnt 5nM	28	NRG1_	34.625	31.688	0.221
1697	257	K17	T47D	riboR	Yes	MRC5_	3D 7days	Fulvestrnt 5nM	29	NRG1_	31.18	31.688	0.221
1698	258	K18	T47D	riboR	Yes	MRC5_	3D 7days	Fulvestrnt 5nM	29	NRG1_	37.261	31.688	0.221
1699	259	K19	T47D	riboR	Yes	MRC5_	3D 7days	Afatinib+Fulv	210	NRG1_	31.043	31.688	0.221
1700	260	K20	T47D	riboR	Yes	MRC5_	3D 7days	Afatinib+Fulv	210	NRG1_	35.832	31.688	0.221
1701	261	K21	T47D	riboR	Yes	MRC5_	3D 7days	Afatinib+Fulv	211	NRG1_	33.555	31.688	0.221
1702	262	K22	T47D	riboR	Yes	MRC5_	3D 7days	Afatinib+Fulv	211	NRG1_	NA	31.688	0.221
1703	263	K23	T47D	riboR	Yes	MRC5_	3D 7days	Afatinib+Fulv	212	NRG1_	33.367	31.688	0.221
1704	264	K24	T47D	riboR	Yes	MRC5_	3D 7days	Afatinib+Fulv	212	NRG1_	35.096	31.688	0.221
1705	265	L1	T47D	riboR	Yes	MRC5-EMT	3D 7days	DMSO	31	NRG1_	NA	31.688	0.221
1706	266	L2	T47D	riboR	Yes	MRC5-EMT	3D 7days	DMSO	31	NRG1_	32.766	31.688	0.221
1707	267	L3	T47D	riboR	Yes	MRC5-EMT	3D 7days	DMSO	32	NRG1_	NA	31.688	0.221
1708	268	L4	T47D	riboR	Yes	MRC5-EMT	3D 7days	DMSO	32	NRG1_	33.903	31.688	0.221
1709	269	L5	T47D	riboR	Yes	MRC5-EMT	3D 7days	DMSO	33	NRG1_	34.231	31.688	0.221
1710	270	L6	T47D	riboR	Yes	MRC5-EMT	3D 7days	DMSO	33	NRG1_	33.182	31.688	0.221
1711	271	L7	T47D	riboR	Yes	MRC5-EMT	3D 7days	Afatinib 2.5uM	34	NRG1_	34.439	31.688	0.221
1712	272	L8	T47D	riboR	Yes	MRC5-EMT	3D 7days	Afatinib 2.5uM	34	NRG1_	33.93	31.688	0.221
1713	273	L9	T47D	riboR	Yes	MRC5-EMT	3D 7days	Afatinib 2.5uM	35	NRG1_	34.662	31.688	0.221
1714	274	L10	T47D	riboR	Yes	MRC5-EMT	3D 7days	Afatinib 2.5uM	35	NRG1_	36.402	31.688	0.221
1715	275	L11	T47D	riboR	Yes	MRC5-EMT	3D 7days	Afatinib 2.5uM	36	NRG1_	38.679	31.688	0.221
1716	276	L12	T47D	riboR	Yes	MRC5-EMT	3D 7days	Afatinib 2.5uM	36	NRG1_	36.682	31.688	0.221
1717	277	L13	T47D	riboR	Yes	MRC5-EMT	3D 7days	Fulvestrnt 5nM	37	NRG1_	34.597	31.688	0.221
1718	278	L14	T47D	riboR	Yes	MRC5-EMT	3D 7days	Fulvestrnt 5nM	37	NRG1_	34.156	31.688	0.221
1719	279	L15	T47D	riboR	Yes	MRC5-EMT	3D 7days	Fulvestrnt 5nM	38	NRG1_	33.85	31.688	0.221
1720	280	L16	T47D	riboR	Yes	MRC5-EMT	3D 7days	Fulvestrnt 5nM	38	NRG1_	35.855	31.688	0.221
1721	281	L17	T47D	riboR	Yes	MRC5-EMT	3D 7days	Fulvestrnt 5nM	39	NRG1_	33.987	31.688	0.221
1722	282	L18	T47D	riboR	Yes	MRC5-EMT	3D 7days	Fulvestrnt 5nM	39	NRG1_	35.699	31.688	0.221
1723	283	L19	T47D	riboR	Yes	MRC5-EMT	3D 7days	Afatinib+Fulv	310	NRG1_	34.525	31.688	0.221
1724	284	L20	T47D	riboR	Yes	MRC5-EMT	3D 7days	Afatinib+Fulv	310	NRG1_	36.995	31.688	0.221
1725	285	L21	T47D	riboR	Yes	MRC5-EMT	3D 7days	Afatinib+Fulv	311	NRG1_	37.124	31.688	0.221
1726	286	L22	T47D	riboR	Yes	MRC5-EMT	3D 7days	Afatinib+Fulv	311	NRG1_	37.217	31.688	0.221
1727	287	L23	T47D	riboR	Yes	MRC5-EMT	3D 7days	Afatinib+Fulv	312	NRG1_	35.271	31.688	0.221
1728	288	L24	T47D	riboR	Yes	MRC5-EMT	3D 7days	Afatinib+Fulv	312	NRG1_	37.131	31.688	0.221
1729	1	A1	T47D	sen	No	No	3D 7days	DMSO	11	ERBB1_	27.097	25.202	0.084
1730	2	A2	T47D	sen	No	No	3D 7days	DMSO	11	ERBB1_	26.376	25.202	0.084
1731	3	A3	T47D	sen	No	No	3D 7days	DMSO	12	ERBB1_	27.142	25.202	0.084
1732	4	A4	T47D	sen	No	No	3D 7days	DMSO	12	ERBB1_	27.442	25.202	0.084
1733	5	A5	T47D	sen	No	No	3D 7days	DMSO	13	ERBB1_	26.83	25.202	0.084
1734	6	A6	T47D	sen	No	No	3D 7days	DMSO	13	ERBB1_	27.6	25.202	0.084
1735	7	A7	T47D	sen	No	No	3D 7days	Afatinib 2.5uM	14	ERBB1_	26.658	25.202	0.084
1736	8	A8	T47D	sen	No	No	3D 7days	Afatinib 2.5uM	14	ERBB1_	26.238	25.202	0.084
1737	9	A9	T47D	sen	No	No	3D 7days	Afatinib 2.5uM	15	ERBB1_	27.291	25.202	0.084
1738	10	A10	T47D	sen	No	No	3D 7days	Afatinib 2.5uM	15	ERBB1_	25.967	25.202	0.084
1739	11	A11	T47D	sen	No	No	3D 7days	Afatinib 2.5uM	16	ERBB1_	26.227	25.202	0.084
1740	12	A12	T47D	sen	No	No	3D 7days	Afatinib 2.5uM	16	ERBB1_	27.348	25.202	0.084
1741	13	A13	T47D	sen	No	No	3D 7days	Fulvestrnt 5nM	17	ERBB1_	26.727	25.202	0.084
1742	14	A14	T47D	sen	No	No	3D 7days	Fulvestrnt 5nM	17	ERBB1_	26.267	25.202	0.084
1743	15	A15	T47D	sen	No	No	3D 7days	Fulvestrnt 5nM	18	ERBB1_	26.511	25.202	0.084
1744	16	A16	T47D	sen	No	No	3D 7days	Fulvestrnt 5nM	18	ERBB1_	25.989	25.202	0.084
1745	17	A17	T47D	sen	No	No	3D 7days	Fulvestrnt 5nM	19	ERBB1_	26.464	25.202	0.084
1746	18	A18	T47D	sen	No	No	3D 7days	Fulvestrnt 5nM	19	ERBB1_	26.403	25.202	0.084
1747	19	A19	T47D	sen	No	No	3D 7days	Afatinib+Fulv	110	ERBB1_	25.505	25.202	0.084
1748	20	A20	T47D	sen	No	No	3D 7days	Afatinib+Fulv	110	ERBB1_	25.812	25.202	0.084
1749	21	A21	T47D	sen	No	No	3D 7days	Afatinib+Fulv	111	ERBB1_	25.866	25.202	0.084
1750	22	A22	T47D	sen	No	No	3D 7days	Afatinib+Fulv	111	ERBB1_	25.918	25.202	0.084
1751	23	A23	T47D	sen	No	No	3D 7days	Afatinib+Fulv	112	ERBB1_	25.897	25.202	0.084
1752	24	A24	T47D	sen	No	No	3D 7days	Afatinib+Fulv	112	ERBB1_	26.359	25.202	0.084
1753	25	B1	T47D	sen	Yes	MRC5_	3D 7days	DMSO	21	ERBB1_	27.442	25.202	0.084
1754	26	B2	T47D	sen	Yes	MRC5_	3D 7days	DMSO	21	ERBB1_	26.943	25.202	0.084
1755	27	B3	T47D	sen	Yes	MRC5_	3D 7days	DMSO	22	ERBB1_	25.851	25.202	0.084
1756	28	B4	T47D	sen	Yes	MRC5_	3D 7days	DMSO	22	ERBB1_	26	25.202	0.084
1757	29	B5	T47D	sen	Yes	MRC5_	3D 7days	DMSO	23	ERBB1_	26.525	25.202	0.084
1758	30	B6	T47D	sen	Yes	MRC5_	3D 7days	DMSO	23	ERBB1_	26.486	25.202	0.084
1759	31	B7	T47D	sen	Yes	MRC5_	3D 7days	Afatinib 2.5uM	24	ERBB1_	27.742	25.202	0.084
1760	32	B8	T47D	sen	Yes	MRC5_	3D 7days	Afatinib 2.5uM	24	ERBB1_	26.845	25.202	0.084
1761	33	B9	T47D	sen	Yes	MRC5_	3D 7days	Afatinib 2.5uM	25	ERBB1_	26.912	25.202	0.084
1762	34	B10	T47D	sen	Yes	MRC5_	3D 7days	Afatinib 2.5uM	25	ERBB1_	25.896	25.202	0.084
1763	35	B11	T47D	sen	Yes	MRC5_	3D 7days	Afatinib 2.5uM	26	ERBB1_	25.925	25.202	0.084
1764	36	B12	T47D	sen	Yes	MRC5_	3D 7days	Afatinib 2.5uM	26	ERBB1_	27.014	25.202	0.084
1765	37	B13	T47D	sen	Yes	MRC5_	3D 7days	Fulvestrnt 5nM	27	ERBB1_	25.245	25.202	0.084
1766	38	B14	T47D	sen	Yes	MRC5_	3D 7days	Fulvestrnt 5nM	27	ERBB1_	26.135	25.202	0.084
1767	39	B15	T47D	sen	Yes	MRC5_	3D 7days	Fulvestrnt 5nM	28	ERBB1_	25.962	25.202	0.084
1768	40	B16	T47D	sen	Yes	MRC5_	3D 7days	Fulvestrnt 5nM	28	ERBB1_	26.197	25.202	0.084
1769	41	B17	T47D	sen	Yes	MRC5_	3D 7days	Fulvestrnt 5nM	29	ERBB1_	26.165	25.202	0.084
1770	42	B18	T47D	sen	Yes	MRC5_	3D 7days	Fulvestrnt 5nM	29	ERBB1_	26.405	25.202	0.084
1771	43	B19	T47D	sen	Yes	MRC5_	3D 7days	Afatinib+Fulv	210	ERBB1_	26.051	25.202	0.084
1772	44	B20	T47D	sen	Yes	MRC5_	3D 7days	Afatinib+Fulv	210	ERBB1_	26.76	25.202	0.084
1773	45	B21	T47D	sen	Yes	MRC5_	3D 7days	Afatinib+Fulv	211	ERBB1_	25.947	25.202	0.084
1774	46	B22	T47D	sen	Yes	MRC5_	3D 7days	Afatinib+Fulv	211	ERBB1_	25.883	25.202	0.084
1775	47	B23	T47D	sen	Yes	MRC5_	3D 7days	Afatinib+Fulv	212	ERBB1_	26.107	25.202	0.084
1776	48	B24	T47D	sen	Yes	MRC5_	3D 7days	Afatinib+Fulv	212	ERBB1_	26.886	25.202	0.084
1777	49	C1	T47D	sen	Yes	MRC5-EMT	3D 7days	DMSO	31	ERBB1_	27.953	25.202	0.084
1778	50	C2	T47D	sen	Yes	MRC5-EMT	3D 7days	DMSO	31	ERBB1_	27.888	25.202	0.084
1779	51	C3	T47D	sen	Yes	MRC5-EMT	3D 7days	DMSO	32	ERBB1_	27.036	25.202	0.084
1780	52	C4	T47D	sen	Yes	MRC5-EMT	3D 7days	DMSO	32	ERBB1_	26.616	25.202	0.084
1781	53	C5	T47D	sen	Yes	MRC5-EMT	3D 7days	DMSO	33	ERBB1_	26.548	25.202	0.084
1782	54	C6	T47D	sen	Yes	MRC5-EMT	3D 7days	DMSO	33	ERBB1_	26.298	25.202	0.084
1783	55	C7	T47D	sen	Yes	MRC5-EMT	3D 7days	Afatinib 2.5uM	34	ERBB1_	26.625	25.202	0.084
1784	56	C8	T47D	sen	Yes	MRC5-EMT	3D 7days	Afatinib 2.5uM	34	ERBB1_	26.663	25.202	0.084
1785	57	C9	T47D	sen	Yes	MRC5-EMT	3D 7days	Afatinib 2.5uM	35	ERBB1_	26.293	25.202	0.084
1786	58	C10	T47D	sen	Yes	MRC5-EMT	3D 7days	Afatinib 2.5uM	35	ERBB1_	26.814	25.202	0.084
1787	59	C11	T47D	sen	Yes	MRC5-EMT	3D 7days	Afatinib 2.5uM	36	ERBB1_	27.629	25.202	0.084
1788	60	C12	T47D	sen	Yes	MRC5-EMT	3D 7days	Afatinib 2.5uM	36	ERBB1_	27.499	25.202	0.084
1789	61	C13	T47D	sen	Yes	MRC5-EMT	3D 7days	Fulvestrnt 5nM	37	ERBB1_	26.234	25.202	0.084
1790	62	C14	T47D	sen	Yes	MRC5-EMT	3D 7days	Fulvestrnt 5nM	37	ERBB1_	26.287	25.202	0.084
1791	63	C15	T47D	sen	Yes	MRC5-EMT	3D 7days	Fulvestrnt 5nM	38	ERBB1_	25.721	25.202	0.084
1792	64	C16	T47D	sen	Yes	MRC5-EMT	3D 7days	Fulvestrnt 5nM	38	ERBB1_	26.132	25.202	0.084
1793	65	C17	T47D	sen	Yes	MRC5-EMT	3D 7days	Fulvestrnt 5nM	39	ERBB1_	25.167	25.202	0.084
1794	66	C18	T47D	sen	Yes	MRC5-EMT	3D 7days	Fulvestrnt 5nM	39	ERBB1_	25.609	25.202	0.084
1795	67	C19	T47D	sen	Yes	MRC5-EMT	3D 7days	Afatinib+Fulv	310	ERBB1_	26.504	25.202	0.084
1796	68	C20	T47D	sen	Yes	MRC5-EMT	3D 7days	Afatinib+Fulv	310	ERBB1_	27.009	25.202	0.084
1797	69	C21	T47D	sen	Yes	MRC5-EMT	3D 7days	Afatinib+Fulv	311	ERBB1_	27.055	25.202	0.084
1798	70	C22	T47D	sen	Yes	MRC5-EMT	3D 7days	Afatinib+Fulv	311	ERBB1_	27.152	25.202	0.084
1799	71	C23	T47D	sen	Yes	MRC5-EMT	3D 7days	Afatinib+Fulv	312	ERBB1_	27.304	25.202	0.084
1800	72	C24	T47D	sen	Yes	MRC5-EMT	3D 7days	Afatinib+Fulv	312	ERBB1_	26.464	25.202	0.084
1801	73	D1	T47D	riboR	No	No	3D 7days	DMSO	11	ERBB1_	26.203	25.202	0.084
1802	74	D2	T47D	riboR	No	No	3D 7days	DMSO	11	ERBB1_	26.607	25.202	0.084
1803	75	D3	T47D	riboR	No	No	3D 7days	DMSO	12	ERBB1_	26.622	25.202	0.084
1804	76	D4	T47D	riboR	No	No	3D 7days	DMSO	12	ERBB1_	26.234	25.202	0.084
1805	77	D5	T47D	riboR	No	No	3D 7days	DMSO	13	ERBB1_	26.763	25.202	0.084
1806	78	D6	T47D	riboR	No	No	3D 7days	DMSO	13	ERBB1_	25.617	25.202	0.084
1807	79	D7	T47D	riboR	No	No	3D 7days	Afatinib 2.5uM	14	ERBB1_	27.18	25.202	0.084
1808	80	D8	T47D	riboR	No	No	3D 7days	Afatinib 2.5uM	14	ERBB1_	26.484	25.202	0.084
1809	81	D9	T47D	riboR	No	No	3D 7days	Afatinib 2.5uM	15	ERBB1_	27.004	25.202	0.084
1810	82	D10	T47D	riboR	No	No	3D 7days	Afatinib 2.5uM	15	ERBB1_	26.138	25.202	0.084
1811	83	D11	T47D	riboR	No	No	3D 7days	Afatinib 2.5uM	16	ERBB1_	25.453	25.202	0.084
1812	84	D12	T47D	riboR	No	No	3D 7days	Afatinib 2.5uM	16	ERBB1_	25.706	25.202	0.084
1813	85	D13	T47D	riboR	No	No	3D 7days	Fulvestrnt 5nM	17	ERBB1_	26.055	25.202	0.084
1814	86	D14	T47D	riboR	No	No	3D 7days	Fulvestrnt 5nM	17	ERBB1_	26.695	25.202	0.084
1815	87	D15	T47D	riboR	No	No	3D 7days	Fulvestrnt 5nM	18	ERBB1_	26.117	25.202	0.084
1816	88	D16	T47D	riboR	No	No	3D 7days	Fulvestrnt 5nM	18	ERBB1_	26.408	25.202	0.084
1817	89	D17	T47D	riboR	No	No	3D 7days	Fulvestrnt 5nM	19	ERBB1_	26.043	25.202	0.084
1818	90	D18	T47D	riboR	No	No	3D 7days	Fulvestrnt 5nM	19	ERBB1_	26.129	25.202	0.084
1819	91	D19	T47D	riboR	No	No	3D 7days	Afatinib+Fulv	110	ERBB1_	25.563	25.202	0.084
1820	92	D20	T47D	riboR	No	No	3D 7days	Afatinib+Fulv	110	ERBB1_	26.325	25.202	0.084
1821	93	D21	T47D	riboR	No	No	3D 7days	Afatinib+Fulv	111	ERBB1_	26.038	25.202	0.084
1822	94	D22	T47D	riboR	No	No	3D 7days	Afatinib+Fulv	111	ERBB1_	25.867	25.202	0.084
1823	95	D23	T47D	riboR	No	No	3D 7days	Afatinib+Fulv	112	ERBB1_	27.276	25.202	0.084
1824	96	D24	T47D	riboR	No	No	3D 7days	Afatinib+Fulv	112	ERBB1_	26.659	25.202	0.084
1825	97	E1	T47D	riboR	Yes	MRC5_	3D 7days	DMSO	21	ERBB1_	26.054	25.202	0.084
1826	98	E2	T47D	riboR	Yes	MRC5_	3D 7days	DMSO	21	ERBB1_	26.227	25.202	0.084
1827	99	E3	T47D	riboR	Yes	MRC5_	3D 7days	DMSO	22	ERBB1_	26.057	25.202	0.084
1828	100	E4	T47D	riboR	Yes	MRC5_	3D 7days	DMSO	22	ERBB1_	26.179	25.202	0.084
1829	101	E5	T47D	riboR	Yes	MRC5_	3D 7days	DMSO	23	ERBB1_	25.98	25.202	0.084
1830	102	E6	T47D	riboR	Yes	MRC5_	3D 7days	DMSO	23	ERBB1_	26.223	25.202	0.084
1831	103	E7	T47D	riboR	Yes	MRC5_	3D 7days	Afatinib 2.5uM	24	ERBB1_	25.639	25.202	0.084
1832	104	E8	T47D	riboR	Yes	MRC5_	3D 7days	Afatinib 2.5uM	24	ERBB1_	26.108	25.202	0.084
1833	105	E9	T47D	riboR	Yes	MRC5_	3D 7days	Afatinib 2.5uM	25	ERBB1_	25.686	25.202	0.084
1834	106	E10	T47D	riboR	Yes	MRC5_	3D 7days	Afatinib 2.5uM	25	ERBB1_	26.554	25.202	0.084
1835	107	E11	T47D	riboR	Yes	MRC5_	3D 7days	Afatinib 2.5uM	26	ERBB1_	26.556	25.202	0.084
1836	108	E12	T47D	riboR	Yes	MRC5_	3D 7days	Afatinib 2.5uM	26	ERBB1_	26.988	25.202	0.084
1837	109	E13	T47D	riboR	Yes	MRC5_	3D 7days	Fulvestrnt 5nM	27	ERBB1_	25.949	25.202	0.084
1838	110	E14	T47D	riboR	Yes	MRC5_	3D 7days	Fulvestrnt 5nM	27	ERBB1_	26.493	25.202	0.084
1839	111	E15	T47D	riboR	Yes	MRC5_	3D 7days	Fulvestrnt 5nM	28	ERBB1_	25.716	25.202	0.084
1840	112	E16	T47D	riboR	Yes	MRC5_	3D 7days	Fulvestrnt 5nM	28	ERBB1_	26.007	25.202	0.084
1841	113	E17	T47D	riboR	Yes	MRC5_	3D 7days	Fulvestrnt 5nM	29	ERBB1_	26.737	25.202	0.084
1842	114	E18	T47D	riboR	Yes	MRC5_	3D 7days	Fulvestrnt 5nM	29	ERBB1_	26.737	25.202	0.084
1843	115	E19	T47D	riboR	Yes	MRC5_	3D 7days	Afatinib+Fulv	210	ERBB1_	27.351	25.202	0.084
1844	116	E20	T47D	riboR	Yes	MRC5_	3D 7days	Afatinib+Fulv	210	ERBB1_	27.466	25.202	0.084
1845	117	E21	T47D	riboR	Yes	MRC5_	3D 7days	Afatinib+Fulv	211	ERBB1_	27.012	25.202	0.084
1846	118	E22	T47D	riboR	Yes	MRC5_	3D 7days	Afatinib+Fulv	211	ERBB1_	27.208	25.202	0.084
1847	119	E23	T47D	riboR	Yes	MRC5_	3D 7days	Afatinib+Fulv	212	ERBB1_	26.628	25.202	0.084
1848	120	E24	T47D	riboR	Yes	MRC5_	3D 7days	Afatinib+Fulv	212	ERBB1_	26.003	25.202	0.084
1849	121	F1	T47D	riboR	Yes	MRC5-EMT	3D 7days	DMSO	31	ERBB1_	25.701	25.202	0.084
1850	122	F2	T47D	riboR	Yes	MRC5-EMT	3D 7days	DMSO	31	ERBB1_	25.818	25.202	0.084
1851	123	F3	T47D	riboR	Yes	MRC5-EMT	3D 7days	DMSO	32	ERBB1_	26.043	25.202	0.084
1852	124	F4	T47D	riboR	Yes	MRC5-EMT	3D 7days	DMSO	32	ERBB1_	26.755	25.202	0.084
1853	125	F5	T47D	riboR	Yes	MRC5-EMT	3D 7days	DMSO	33	ERBB1_	26.49	25.202	0.084
1854	126	F6	T47D	riboR	Yes	MRC5-EMT	3D 7days	DMSO	33	ERBB1_	26.799	25.202	0.084
1855	127	F7	T47D	riboR	Yes	MRC5-EMT	3D 7days	Afatinib 2.5uM	34	ERBB1_	26.123	25.202	0.084
1856	128	F8	T47D	riboR	Yes	MRC5-EMT	3D 7days	Afatinib 2.5uM	34	ERBB1_	26.671	25.202	0.084
1857	129	F9	T47D	riboR	Yes	MRC5-EMT	3D 7days	Afatinib 2.5uM	35	ERBB1_	26.336	25.202	0.084
1858	130	F10	T47D	riboR	Yes	MRC5-EMT	3D 7days	Afatinib 2.5uM	35	ERBB1_	27.163	25.202	0.084
1859	131	F11	T47D	riboR	Yes	MRC5-EMT	3D 7days	Afatinib 2.5uM	36	ERBB1_	26.271	25.202	0.084
1860	132	F12	T47D	riboR	Yes	MRC5-EMT	3D 7days	Afatinib 2.5uM	36	ERBB1_	26.12	25.202	0.084
1861	133	F13	T47D	riboR	Yes	MRC5-EMT	3D 7days	Fulvestrnt 5nM	37	ERBB1_	26.101	25.202	0.084
1862	134	F14	T47D	riboR	Yes	MRC5-EMT	3D 7days	Fulvestrnt 5nM	37	ERBB1_	26.056	25.202	0.084
1863	135	F15	T47D	riboR	Yes	MRC5-EMT	3D 7days	Fulvestrnt 5nM	38	ERBB1_	26.704	25.202	0.084
1864	136	F16	T47D	riboR	Yes	MRC5-EMT	3D 7days	Fulvestrnt 5nM	38	ERBB1_	26.399	25.202	0.084
1865	137	F17	T47D	riboR	Yes	MRC5-EMT	3D 7days	Fulvestrnt 5nM	39	ERBB1_	26.293	25.202	0.084
1866	138	F18	T47D	riboR	Yes	MRC5-EMT	3D 7days	Fulvestrnt 5nM	39	ERBB1_	26.584	25.202	0.084
1867	139	F19	T47D	riboR	Yes	MRC5-EMT	3D 7days	Afatinib+Fulv	310	ERBB1_	26.063	25.202	0.084
1868	140	F20	T47D	riboR	Yes	MRC5-EMT	3D 7days	Afatinib+Fulv	310	ERBB1_	25.902	25.202	0.084
1869	141	F21	T47D	riboR	Yes	MRC5-EMT	3D 7days	Afatinib+Fulv	311	ERBB1_	27.969	25.202	0.084
1870	142	F22	T47D	riboR	Yes	MRC5-EMT	3D 7days	Afatinib+Fulv	311	ERBB1_	28.13	25.202	0.084
1871	143	F23	T47D	riboR	Yes	MRC5-EMT	3D 7days	Afatinib+Fulv	312	ERBB1_	27.306	25.202	0.084
1872	144	F24	T47D	riboR	Yes	MRC5-EMT	3D 7days	Afatinib+Fulv	312	ERBB1_	26.775	25.202	0.084
1873	145	G1	T47D	sen	No	No	3D 7days	DMSO	11	ERBB2_	24.802	25.202	0.084
1874	146	G2	T47D	sen	No	No	3D 7days	DMSO	11	ERBB2_	24.265	25.202	0.084
1875	147	G3	T47D	sen	No	No	3D 7days	DMSO	12	ERBB2_	24.55	25.202	0.084
1876	148	G4	T47D	sen	No	No	3D 7days	DMSO	12	ERBB2_	24.293	25.202	0.084
1877	149	G5	T47D	sen	No	No	3D 7days	DMSO	13	ERBB2_	24.592	25.202	0.084
1878	150	G6	T47D	sen	No	No	3D 7days	DMSO	13	ERBB2_	25.026	25.202	0.084
1879	151	G7	T47D	sen	No	No	3D 7days	Afatinib 2.5uM	14	ERBB2_	24.021	25.202	0.084
1880	152	G8	T47D	sen	No	No	3D 7days	Afatinib 2.5uM	14	ERBB2_	24.557	25.202	0.084
1881	153	G9	T47D	sen	No	No	3D 7days	Afatinib 2.5uM	15	ERBB2_	23.849	25.202	0.084
1882	154	G10	T47D	sen	No	No	3D 7days	Afatinib 2.5uM	15	ERBB2_	23.748	25.202	0.084
1883	155	G11	T47D	sen	No	No	3D 7days	Afatinib 2.5uM	16	ERBB2_	24.275	25.202	0.084
1884	156	G12	T47D	sen	No	No	3D 7days	Afatinib 2.5uM	16	ERBB2_	23.793	25.202	0.084
1885	157	G13	T47D	sen	No	No	3D 7days	Fulvestrnt 5nM	17	ERBB2_	23.596	25.202	0.084
1886	158	G14	T47D	sen	No	No	3D 7days	Fulvestrnt 5nM	17	ERBB2_	23.166	25.202	0.084
1887	159	G15	T47D	sen	No	No	3D 7days	Fulvestrnt 5nM	18	ERBB2_	23.359	25.202	0.084
1888	160	G16	T47D	sen	No	No	3D 7days	Fulvestrnt 5nM	18	ERBB2_	23.251	25.202	0.084
1889	161	G17	T47D	sen	No	No	3D 7days	Fulvestrnt 5nM	19	ERBB2_	23.521	25.202	0.084
1890	162	G18	T47D	sen	No	No	3D 7days	Fulvestrnt 5nM	19	ERBB2_	23.389	25.202	0.084
1891	163	G19	T47D	sen	No	No	3D 7days	Afatinib+Fulv	110	ERBB2_	23.022	25.202	0.084
1892	164	G20	T47D	sen	No	No	3D 7days	Afatinib+Fulv	110	ERBB2_	22.968	25.202	0.084
1893	165	G21	T47D	sen	No	No	3D 7days	Afatinib+Fulv	111	ERBB2_	23.423	25.202	0.084
1894	166	G22	T47D	sen	No	No	3D 7days	Afatinib+Fulv	111	ERBB2_	23.953	25.202	0.084
1895	167	G23	T47D	sen	No	No	3D 7days	Afatinib+Fulv	112	ERBB2_	24.005	25.202	0.084
1896	168	G24	T47D	sen	No	No	3D 7days	Afatinib+Fulv	112	ERBB2_	24.002	25.202	0.084
1897	169	H1	T47D	sen	Yes	MRC5_	3D 7days	DMSO	21	ERBB2_	25.022	25.202	0.084
1898	170	H2	T47D	sen	Yes	MRC5_	3D 7days	DMSO	21	ERBB2_	25.896	25.202	0.084
1899	171	H3	T47D	sen	Yes	MRC5_	3D 7days	DMSO	22	ERBB2_	24.405	25.202	0.084
1900	172	H4	T47D	sen	Yes	MRC5_	3D 7days	DMSO	22	ERBB2_	24.579	25.202	0.084
1901	173	H5	T47D	sen	Yes	MRC5_	3D 7days	DMSO	23	ERBB2_	24.322	25.202	0.084
1902	174	H6	T47D	sen	Yes	MRC5_	3D 7days	DMSO	23	ERBB2_	24.72	25.202	0.084
1903	175	H7	T47D	sen	Yes	MRC5_	3D 7days	Afatinib 2.5uM	24	ERBB2_	24.995	25.202	0.084
1904	176	H8	T47D	sen	Yes	MRC5_	3D 7days	Afatinib 2.5uM	24	ERBB2_	25.117	25.202	0.084
1905	177	H9	T47D	sen	Yes	MRC5_	3D 7days	Afatinib 2.5uM	25	ERBB2_	23.956	25.202	0.084
1906	178	H10	T47D	sen	Yes	MRC5_	3D 7days	Afatinib 2.5uM	25	ERBB2_	24.149	25.202	0.084
1907	179	H11	T47D	sen	Yes	MRC5_	3D 7days	Afatinib 2.5uM	26	ERBB2_	24.186	25.202	0.084
1908	180	H12	T47D	sen	Yes	MRC5_	3D 7days	Afatinib 2.5uM	26	ERBB2_	24.96	25.202	0.084
1909	181	H13	T47D	sen	Yes	MRC5_	3D 7days	Fulvestrnt 5nM	27	ERBB2_	23.414	25.202	0.084
1910	182	H14	T47D	sen	Yes	MRC5_	3D 7days	Fulvestrnt 5nM	27	ERBB2_	23.393	25.202	0.084
1911	183	H15	T47D	sen	Yes	MRC5_	3D 7days	Fulvestrnt 5nM	28	ERBB2_	23.671	25.202	0.084
1912	184	H16	T47D	sen	Yes	MRC5_	3D 7days	Fulvestrnt 5nM	28	ERBB2_	23.822	25.202	0.084
1913	185	H17	T47D	sen	Yes	MRC5_	3D 7days	Fulvestrnt 5nM	29	ERBB2_	23.9	25.202	0.084
1914	186	H18	T47D	sen	Yes	MRC5_	3D 7days	Fulvestrnt 5nM	29	ERBB2_	24.496	25.202	0.084
1915	187	H19	T47D	sen	Yes	MRC5_	3D 7days	Afatinib+Fulv	210	ERBB2_	23.478	25.202	0.084
1916	188	H20	T47D	sen	Yes	MRC5_	3D 7days	Afatinib+Fulv	210	ERBB2_	24.751	25.202	0.084
1917	189	H21	T47D	sen	Yes	MRC5_	3D 7days	Afatinib+Fulv	211	ERBB2_	23.57	25.202	0.084
1918	190	H22	T47D	sen	Yes	MRC5_	3D 7days	Afatinib+Fulv	211	ERBB2_	24.363	25.202	0.084
1919	191	H23	T47D	sen	Yes	MRC5_	3D 7days	Afatinib+Fulv	212	ERBB2_	24.163	25.202	0.084
1920	192	H24	T47D	sen	Yes	MRC5_	3D 7days	Afatinib+Fulv	212	ERBB2_	24.239	25.202	0.084
1921	193	I1	T47D	sen	Yes	MRC5-EMT	3D 7days	DMSO	31	ERBB2_	25.663	25.202	0.084
1922	194	I2	T47D	sen	Yes	MRC5-EMT	3D 7days	DMSO	31	ERBB2_	26.129	25.202	0.084
1923	195	I3	T47D	sen	Yes	MRC5-EMT	3D 7days	DMSO	32	ERBB2_	25.124	25.202	0.084
1924	196	I4	T47D	sen	Yes	MRC5-EMT	3D 7days	DMSO	32	ERBB2_	24.81	25.202	0.084
1925	197	I5	T47D	sen	Yes	MRC5-EMT	3D 7days	DMSO	33	ERBB2_	23.382	25.202	0.084
1926	198	I6	T47D	sen	Yes	MRC5-EMT	3D 7days	DMSO	33	ERBB2_	24.234	25.202	0.084
1927	199	I7	T47D	sen	Yes	MRC5-EMT	3D 7days	Afatinib 2.5uM	34	ERBB2_	24.298	25.202	0.084
1928	200	I8	T47D	sen	Yes	MRC5-EMT	3D 7days	Afatinib 2.5uM	34	ERBB2_	24.927	25.202	0.084
1929	201	I9	T47D	sen	Yes	MRC5-EMT	3D 7days	Afatinib 2.5uM	35	ERBB2_	NA	25.202	0.084
1930	202	I10	T47D	sen	Yes	MRC5-EMT	3D 7days	Afatinib 2.5uM	35	ERBB2_	24.438	25.202	0.084
1931	203	I11	T47D	sen	Yes	MRC5-EMT	3D 7days	Afatinib 2.5uM	36	ERBB2_	26.155	25.202	0.084
1932	204	I12	T47D	sen	Yes	MRC5-EMT	3D 7days	Afatinib 2.5uM	36	ERBB2_	26.181	25.202	0.084
1933	205	I13	T47D	sen	Yes	MRC5-EMT	3D 7days	Fulvestrnt 5nM	37	ERBB2_	24.677	25.202	0.084
1934	206	I14	T47D	sen	Yes	MRC5-EMT	3D 7days	Fulvestrnt 5nM	37	ERBB2_	24.678	25.202	0.084
1935	207	I15	T47D	sen	Yes	MRC5-EMT	3D 7days	Fulvestrnt 5nM	38	ERBB2_	24.567	25.202	0.084
1936	208	I16	T47D	sen	Yes	MRC5-EMT	3D 7days	Fulvestrnt 5nM	38	ERBB2_	24.482	25.202	0.084
1937	209	I17	T47D	sen	Yes	MRC5-EMT	3D 7days	Fulvestrnt 5nM	39	ERBB2_	23.686	25.202	0.084
1938	210	I18	T47D	sen	Yes	MRC5-EMT	3D 7days	Fulvestrnt 5nM	39	ERBB2_	23.679	25.202	0.084
1939	211	I19	T47D	sen	Yes	MRC5-EMT	3D 7days	Afatinib+Fulv	310	ERBB2_	24.401	25.202	0.084
1940	212	I20	T47D	sen	Yes	MRC5-EMT	3D 7days	Afatinib+Fulv	310	ERBB2_	24.621	25.202	0.084
1941	213	I21	T47D	sen	Yes	MRC5-EMT	3D 7days	Afatinib+Fulv	311	ERBB2_	24.936	25.202	0.084
1942	214	I22	T47D	sen	Yes	MRC5-EMT	3D 7days	Afatinib+Fulv	311	ERBB2_	24.645	25.202	0.084
1943	215	I23	T47D	sen	Yes	MRC5-EMT	3D 7days	Afatinib+Fulv	312	ERBB2_	24.243	25.202	0.084
1944	216	I24	T47D	sen	Yes	MRC5-EMT	3D 7days	Afatinib+Fulv	312	ERBB2_	24.809	25.202	0.084
1945	217	J1	T47D	riboR	No	No	3D 7days	DMSO	11	ERBB2_	23.401	25.202	0.084
1946	218	J2	T47D	riboR	No	No	3D 7days	DMSO	11	ERBB2_	24.26	25.202	0.084
1947	219	J3	T47D	riboR	No	No	3D 7days	DMSO	12	ERBB2_	23.602	25.202	0.084
1948	220	J4	T47D	riboR	No	No	3D 7days	DMSO	12	ERBB2_	23.812	25.202	0.084
1949	221	J5	T47D	riboR	No	No	3D 7days	DMSO	13	ERBB2_	23.153	25.202	0.084
1950	222	J6	T47D	riboR	No	No	3D 7days	DMSO	13	ERBB2_	24.205	25.202	0.084
1951	223	J7	T47D	riboR	No	No	3D 7days	Afatinib 2.5uM	14	ERBB2_	22.768	25.202	0.084
1952	224	J8	T47D	riboR	No	No	3D 7days	Afatinib 2.5uM	14	ERBB2_	24.439	25.202	0.084
1953	225	J9	T47D	riboR	No	No	3D 7days	Afatinib 2.5uM	15	ERBB2_	23.136	25.202	0.084
1954	226	J10	T47D	riboR	No	No	3D 7days	Afatinib 2.5uM	15	ERBB2_	23.399	25.202	0.084
1955	227	J11	T47D	riboR	No	No	3D 7days	Afatinib 2.5uM	16	ERBB2_	23.26	25.202	0.084
1956	228	J12	T47D	riboR	No	No	3D 7days	Afatinib 2.5uM	16	ERBB2_	23.651	25.202	0.084
1957	229	J13	T47D	riboR	No	No	3D 7days	Fulvestrnt 5nM	17	ERBB2_	23.033	25.202	0.084
1958	230	J14	T47D	riboR	No	No	3D 7days	Fulvestrnt 5nM	17	ERBB2_	23.284	25.202	0.084
1959	231	J15	T47D	riboR	No	No	3D 7days	Fulvestrnt 5nM	18	ERBB2_	23.025	25.202	0.084
1960	232	J16	T47D	riboR	No	No	3D 7days	Fulvestrnt 5nM	18	ERBB2_	23.316	25.202	0.084
1961	233	J17	T47D	riboR	No	No	3D 7days	Fulvestrnt 5nM	19	ERBB2_	23.213	25.202	0.084
1962	234	J18	T47D	riboR	No	No	3D 7days	Fulvestrnt 5nM	19	ERBB2_	23.46	25.202	0.084
1963	235	J19	T47D	riboR	No	No	3D 7days	Afatinib+Fulv	110	ERBB2_	23.016	25.202	0.084
1964	236	J20	T47D	riboR	No	No	3D 7days	Afatinib+Fulv	110	ERBB2_	23.214	25.202	0.084
1965	237	J21	T47D	riboR	No	No	3D 7days	Afatinib+Fulv	111	ERBB2_	22.989	25.202	0.084
1966	238	J22	T47D	riboR	No	No	3D 7days	Afatinib+Fulv	111	ERBB2_	23.161	25.202	0.084
1967	239	J23	T47D	riboR	No	No	3D 7days	Afatinib+Fulv	112	ERBB2_	23.499	25.202	0.084
1968	240	J24	T47D	riboR	No	No	3D 7days	Afatinib+Fulv	112	ERBB2_	23.018	25.202	0.084
1969	241	K1	T47D	riboR	Yes	MRC5_	3D 7days	DMSO	21	ERBB2_	24.13	25.202	0.084
1970	242	K2	T47D	riboR	Yes	MRC5_	3D 7days	DMSO	21	ERBB2_	23.715	25.202	0.084
1971	243	K3	T47D	riboR	Yes	MRC5_	3D 7days	DMSO	22	ERBB2_	23.787	25.202	0.084
1972	244	K4	T47D	riboR	Yes	MRC5_	3D 7days	DMSO	22	ERBB2_	23.17	25.202	0.084
1973	245	K5	T47D	riboR	Yes	MRC5_	3D 7days	DMSO	23	ERBB2_	24.012	25.202	0.084
1974	246	K6	T47D	riboR	Yes	MRC5_	3D 7days	DMSO	23	ERBB2_	24.168	25.202	0.084
1975	247	K7	T47D	riboR	Yes	MRC5_	3D 7days	Afatinib 2.5uM	24	ERBB2_	23.637	25.202	0.084
1976	248	K8	T47D	riboR	Yes	MRC5_	3D 7days	Afatinib 2.5uM	24	ERBB2_	24.123	25.202	0.084
1977	249	K9	T47D	riboR	Yes	MRC5_	3D 7days	Afatinib 2.5uM	25	ERBB2_	24.14	25.202	0.084
1978	250	K10	T47D	riboR	Yes	MRC5_	3D 7days	Afatinib 2.5uM	25	ERBB2_	24.559	25.202	0.084
1979	251	K11	T47D	riboR	Yes	MRC5_	3D 7days	Afatinib 2.5uM	26	ERBB2_	23.288	25.202	0.084
1980	252	K12	T47D	riboR	Yes	MRC5_	3D 7days	Afatinib 2.5uM	26	ERBB2_	24.204	25.202	0.084
1981	253	K13	T47D	riboR	Yes	MRC5_	3D 7days	Fulvestrnt 5nM	27	ERBB2_	23.244	25.202	0.084
1982	254	K14	T47D	riboR	Yes	MRC5_	3D 7days	Fulvestrnt 5nM	27	ERBB2_	23.642	25.202	0.084
1983	255	K15	T47D	riboR	Yes	MRC5_	3D 7days	Fulvestrnt 5nM	28	ERBB2_	23.122	25.202	0.084
1984	256	K16	T47D	riboR	Yes	MRC5_	3D 7days	Fulvestrnt 5nM	28	ERBB2_	23.501	25.202	0.084
1985	257	K17	T47D	riboR	Yes	MRC5_	3D 7days	Fulvestrnt 5nM	29	ERBB2_	22.756	25.202	0.084
1986	258	K18	T47D	riboR	Yes	MRC5_	3D 7days	Fulvestrnt 5nM	29	ERBB2_	22.826	25.202	0.084
1987	259	K19	T47D	riboR	Yes	MRC5_	3D 7days	Afatinib+Fulv	210	ERBB2_	24.218	25.202	0.084
1988	260	K20	T47D	riboR	Yes	MRC5_	3D 7days	Afatinib+Fulv	210	ERBB2_	24.391	25.202	0.084
1989	261	K21	T47D	riboR	Yes	MRC5_	3D 7days	Afatinib+Fulv	211	ERBB2_	24.138	25.202	0.084
1990	262	K22	T47D	riboR	Yes	MRC5_	3D 7days	Afatinib+Fulv	211	ERBB2_	23.721	25.202	0.084
1991	263	K23	T47D	riboR	Yes	MRC5_	3D 7days	Afatinib+Fulv	212	ERBB2_	24.105	25.202	0.084
1992	264	K24	T47D	riboR	Yes	MRC5_	3D 7days	Afatinib+Fulv	212	ERBB2_	24.257	25.202	0.084
1993	265	L1	T47D	riboR	Yes	MRC5-EMT	3D 7days	DMSO	31	ERBB2_	23.68	25.202	0.084
1994	266	L2	T47D	riboR	Yes	MRC5-EMT	3D 7days	DMSO	31	ERBB2_	24.175	25.202	0.084
1995	267	L3	T47D	riboR	Yes	MRC5-EMT	3D 7days	DMSO	32	ERBB2_	24.128	25.202	0.084
1996	268	L4	T47D	riboR	Yes	MRC5-EMT	3D 7days	DMSO	32	ERBB2_	24.561	25.202	0.084
1997	269	L5	T47D	riboR	Yes	MRC5-EMT	3D 7days	DMSO	33	ERBB2_	23.886	25.202	0.084
1998	270	L6	T47D	riboR	Yes	MRC5-EMT	3D 7days	DMSO	33	ERBB2_	23.561	25.202	0.084
1999	271	L7	T47D	riboR	Yes	MRC5-EMT	3D 7days	Afatinib 2.5uM	34	ERBB2_	24.031	25.202	0.084
[truncated: 689 more rows]
