# Supplementary material for: Blocking cancer-fibroblast mutualism inhibits proliferation of endocrine therapy resistant breast cancer
Source: Mol Syst Biol. 2025 May 8;21(7):825–55. doi: 10.1038/s44320-025-00104-6 (PMC12222798; doi:10.1038/s44320-025-00104-6)
Supplement: Supplementary file 9 — Source data Fig. 4 [file 44320_2025_104_MOESM9_ESM.zip › Figure 4/SourceData_Figure_4C_in vitro TGFand HBEGF cancer ligand upreg under fulv data.csv]

	Well	Well.Position	cell	resistant	culutre.type	treatment	cDNA.number	genes	CT	EQ.Ct.Mean	EQ.Ct.SE
1	1	A1	MCF7_	riboR	2D 7days 1%FBS	DMSO	1	RPLP0_	18.816	26.829	0.296
2	2	A2	MCF7_	riboR	2D 7days 1%FBS	DMSO	1	RPLP0_	19.011	26.829	0.296
3	3	A3	MCF7_	riboR	2D 7days 1%FBS	DMSO	2	RPLP0_	26.543	26.829	0.296
4	4	A4	MCF7_	riboR	2D 7days 1%FBS	DMSO	2	RPLP0_	26.436	26.829	0.296
5	5	A5	MCF7_	riboR	2D 7days 1%FBS	DMSO	3	RPLP0_	18.699	26.829	0.296
6	6	A6	MCF7_	riboR	2D 7days 1%FBS	DMSO	3	RPLP0_	18.154	26.829	0.296
7	7	A7	MCF7_	riboR	2D 7days 1%FBS	afatinib 0.5uM	4	RPLP0_	NA	26.829	0.296
8	8	A8	MCF7_	riboR	2D 7days 1%FBS	afatinib 0.5uM	4	RPLP0_	18.05	26.829	0.296
9	9	A9	MCF7_	riboR	2D 7days 1%FBS	afatinib 0.5uM	5	RPLP0_	19.622	26.829	0.296
10	10	A10	MCF7_	riboR	2D 7days 1%FBS	afatinib 0.5uM	5	RPLP0_	18.897	26.829	0.296
11	11	A11	MCF7_	riboR	2D 7days 1%FBS	afatinib 0.5uM	6	RPLP0_	17.949	26.829	0.296
12	12	A12	MCF7_	riboR	2D 7days 1%FBS	afatinib 0.5uM	6	RPLP0_	17.971	26.829	0.296
13	13	A13	MCF7_	riboR	2D 7days 1%FBS	Fulvestrnt 3nM	7	RPLP0_	23.338	26.829	0.296
14	14	A14	MCF7_	riboR	2D 7days 1%FBS	Fulvestrnt 3nM	7	RPLP0_	23.361	26.829	0.296
15	15	A15	MCF7_	riboR	2D 7days 1%FBS	Fulvestrnt 3nM	8	RPLP0_	19.52	26.829	0.296
16	16	A16	MCF7_	riboR	2D 7days 1%FBS	Fulvestrnt 3nM	8	RPLP0_	NA	26.829	0.296
17	17	A17	MCF7_	riboR	2D 7days 1%FBS	Fulvestrnt 3nM	9	RPLP0_	18.547	26.829	0.296
18	18	A18	MCF7_	riboR	2D 7days 1%FBS	Fulvestrnt 3nM	9	RPLP0_	18.515	26.829	0.296
19	19	A19	MCF7_	riboR	2D 7days 1%FBS	afatinib 0.5uM+Fulv 3nM	10	RPLP0_	19.086	26.829	0.296
20	20	A20	MCF7_	riboR	2D 7days 1%FBS	afatinib 0.5uM+Fulv 3nM	10	RPLP0_	19.03	26.829	0.296
21	21	A21	MCF7_	riboR	2D 7days 1%FBS	afatinib 0.5uM+Fulv 3nM	11	RPLP0_	18.546	26.829	0.296
22	22	A22	MCF7_	riboR	2D 7days 1%FBS	afatinib 0.5uM+Fulv 3nM	11	RPLP0_	18.707	26.829	0.296
23	23	A23	MCF7_	riboR	2D 7days 1%FBS	afatinib 0.5uM+Fulv 3nM	12	RPLP0_	18.769	26.829	0.296
24	24	A24	MCF7_	riboR	2D 7days 1%FBS	afatinib 0.5uM+Fulv 3nM	12	RPLP0_	19.01	26.829	0.296
25	25	B1	MCF7_	riboR	2D 7days 1%FBS	Fulvestrnt 10nM	13	RPLP0_	18.818	26.829	0.296
26	26	B2	MCF7_	riboR	2D 7days 1%FBS	Fulvestrnt 10nM	13	RPLP0_	18.523	26.829	0.296
27	27	B3	MCF7_	riboR	2D 7days 1%FBS	Fulvestrnt 10nM	14	RPLP0_	19.69	26.829	0.296
28	28	B4	MCF7_	riboR	2D 7days 1%FBS	Fulvestrnt 10nM	14	RPLP0_	19.625	26.829	0.296
29	29	B5	MCF7_	riboR	2D 7days 1%FBS	Fulvestrnt 10nM	15	RPLP0_	18.972	26.829	0.296
30	30	B6	MCF7_	riboR	2D 7days 1%FBS	Fulvestrnt 10nM	15	RPLP0_	19.075	26.829	0.296
31	31	B7	MCF7_	riboR	2D 7days 1%FBS	afatinib 0.5uM+Fulv 10nM	16	RPLP0_	19.244	26.829	0.296
32	32	B8	MCF7_	riboR	2D 7days 1%FBS	afatinib 0.5uM+Fulv 10nM	16	RPLP0_	19.423	26.829	0.296
33	33	B9	MCF7_	riboR	2D 7days 1%FBS	afatinib 0.5uM+Fulv 10nM	17	RPLP0_	18.937	26.829	0.296
34	34	B10	MCF7_	riboR	2D 7days 1%FBS	afatinib 0.5uM+Fulv 10nM	17	RPLP0_	18.834	26.829	0.296
35	35	B11	MCF7_	riboR	2D 7days 1%FBS	afatinib 0.5uM+Fulv 10nM	18	RPLP0_	19.052	26.829	0.296
36	36	B12	MCF7_	riboR	2D 7days 1%FBS	afatinib 0.5uM+Fulv 10nM	18	RPLP0_	19.119	26.829	0.296
37	37	B13	MCF7_	sen	2D 7days 1%FBS	DMSO	1	RPLP0_	19.028	26.829	0.296
38	38	B14	MCF7_	sen	2D 7days 1%FBS	DMSO	1	RPLP0_	19.086	26.829	0.296
39	39	B15	MCF7_	sen	2D 7days 1%FBS	DMSO	2	RPLP0_	19.069	26.829	0.296
40	40	B16	MCF7_	sen	2D 7days 1%FBS	DMSO	2	RPLP0_	19.051	26.829	0.296
41	41	B17	MCF7_	sen	2D 7days 1%FBS	DMSO	3	RPLP0_	19.181	26.829	0.296
42	42	B18	MCF7_	sen	2D 7days 1%FBS	DMSO	3	RPLP0_	19.248	26.829	0.296
43	43	B19	MCF7_	sen	2D 7days 1%FBS	afatinib 0.5uM	4	RPLP0_	21.12	26.829	0.296
44	44	B20	MCF7_	sen	2D 7days 1%FBS	afatinib 0.5uM	4	RPLP0_	21.386	26.829	0.296
45	45	B21	MCF7_	sen	2D 7days 1%FBS	afatinib 0.5uM	5	RPLP0_	20.948	26.829	0.296
46	46	B22	MCF7_	sen	2D 7days 1%FBS	afatinib 0.5uM	5	RPLP0_	21.2	26.829	0.296
47	47	B23	MCF7_	sen	2D 7days 1%FBS	afatinib 0.5uM	6	RPLP0_	21.974	26.829	0.296
48	48	B24	MCF7_	sen	2D 7days 1%FBS	afatinib 0.5uM	6	RPLP0_	22.559	26.829	0.296
49	49	C1	MCF7_	sen	2D 7days 1%FBS	Fulvestrnt 3nM	7	RPLP0_	22.637	26.829	0.296
50	50	C2	MCF7_	sen	2D 7days 1%FBS	Fulvestrnt 3nM	7	RPLP0_	22.701	26.829	0.296
51	51	C3	MCF7_	sen	2D 7days 1%FBS	Fulvestrnt 3nM	8	RPLP0_	21.381	26.829	0.296
52	52	C4	MCF7_	sen	2D 7days 1%FBS	Fulvestrnt 3nM	8	RPLP0_	21.663	26.829	0.296
53	53	C5	MCF7_	sen	2D 7days 1%FBS	Fulvestrnt 3nM	9	RPLP0_	22.078	26.829	0.296
54	54	C6	MCF7_	sen	2D 7days 1%FBS	Fulvestrnt 3nM	9	RPLP0_	22.121	26.829	0.296
55	55	C7	MCF7_	sen	2D 7days 1%FBS	afatinib 0.5uM+Fulv 3nM	10	RPLP0_	25.167	26.829	0.296
56	56	C8	MCF7_	sen	2D 7days 1%FBS	afatinib 0.5uM+Fulv 3nM	10	RPLP0_	25.242	26.829	0.296
57	57	C9	MCF7_	sen	2D 7days 1%FBS	afatinib 0.5uM+Fulv 3nM	11	RPLP0_	24.751	26.829	0.296
58	58	C10	MCF7_	sen	2D 7days 1%FBS	afatinib 0.5uM+Fulv 3nM	11	RPLP0_	24.451	26.829	0.296
59	59	C11	MCF7_	sen	2D 7days 1%FBS	afatinib 0.5uM+Fulv 3nM	12	RPLP0_	23.363	26.829	0.296
60	60	C12	MCF7_	sen	2D 7days 1%FBS	afatinib 0.5uM+Fulv 3nM	12	RPLP0_	23.588	26.829	0.296
61	61	C13	MCF7_	sen	2D 7days 1%FBS	Fulvestrnt 10nM	13	RPLP0_	22.6	26.829	0.296
62	62	C14	MCF7_	sen	2D 7days 1%FBS	Fulvestrnt 10nM	13	RPLP0_	22.497	26.829	0.296
63	63	C15	MCF7_	sen	2D 7days 1%FBS	Fulvestrnt 10nM	14	RPLP0_	21.67	26.829	0.296
64	64	C16	MCF7_	sen	2D 7days 1%FBS	Fulvestrnt 10nM	14	RPLP0_	21.638	26.829	0.296
65	65	C17	MCF7_	sen	2D 7days 1%FBS	Fulvestrnt 10nM	15	RPLP0_	21.528	26.829	0.296
66	66	C18	MCF7_	sen	2D 7days 1%FBS	Fulvestrnt 10nM	15	RPLP0_	21.469	26.829	0.296
67	67	C19	MCF7_	sen	2D 7days 1%FBS	afatinib 0.5uM+Fulv 10nM	16	RPLP0_	25.972	26.829	0.296
68	68	C20	MCF7_	sen	2D 7days 1%FBS	afatinib 0.5uM+Fulv 10nM	16	RPLP0_	26.004	26.829	0.296
69	69	C21	MCF7_	sen	2D 7days 1%FBS	afatinib 0.5uM+Fulv 10nM	17	RPLP0_	24.651	26.829	0.296
70	70	C22	MCF7_	sen	2D 7days 1%FBS	afatinib 0.5uM+Fulv 10nM	17	RPLP0_	24.68	26.829	0.296
71	71	C23	MCF7_	sen	2D 7days 1%FBS	afatinib 0.5uM+Fulv 10nM	18	RPLP0_	24.51	26.829	0.296
72	72	C24	MCF7_	sen	2D 7days 1%FBS	afatinib 0.5uM+Fulv 10nM	18	RPLP0_	24.882	26.829	0.296
73	73	D1	MCF7_	riboR	2D 7days 1%FBS	DMSO	1	TGFb1_	26.093	26.829	0.296
74	74	D2	MCF7_	riboR	2D 7days 1%FBS	DMSO	1	TGFb1_	26.04	26.829	0.296
75	75	D3	MCF7_	riboR	2D 7days 1%FBS	DMSO	2	TGFb1_	33.246	26.829	0.296
76	76	D4	MCF7_	riboR	2D 7days 1%FBS	DMSO	2	TGFb1_	34.842	26.829	0.296
77	77	D5	MCF7_	riboR	2D 7days 1%FBS	DMSO	3	TGFb1_	26.272	26.829	0.296
78	78	D6	MCF7_	riboR	2D 7days 1%FBS	DMSO	3	TGFb1_	26.536	26.829	0.296
79	79	D7	MCF7_	riboR	2D 7days 1%FBS	afatinib 0.5uM	4	TGFb1_	26.271	26.829	0.296
80	80	D8	MCF7_	riboR	2D 7days 1%FBS	afatinib 0.5uM	4	TGFb1_	26.386	26.829	0.296
81	81	D9	MCF7_	riboR	2D 7days 1%FBS	afatinib 0.5uM	5	TGFb1_	27.09	26.829	0.296
82	82	D10	MCF7_	riboR	2D 7days 1%FBS	afatinib 0.5uM	5	TGFb1_	NA	26.829	0.296
83	83	D11	MCF7_	riboR	2D 7days 1%FBS	afatinib 0.5uM	6	TGFb1_	25.782	26.829	0.296
84	84	D12	MCF7_	riboR	2D 7days 1%FBS	afatinib 0.5uM	6	TGFb1_	26.14	26.829	0.296
85	85	D13	MCF7_	riboR	2D 7days 1%FBS	Fulvestrnt 3nM	7	TGFb1_	NA	26.829	0.296
86	86	D14	MCF7_	riboR	2D 7days 1%FBS	Fulvestrnt 3nM	7	TGFb1_	30.165	26.829	0.296
87	87	D15	MCF7_	riboR	2D 7days 1%FBS	Fulvestrnt 3nM	8	TGFb1_	25.754	26.829	0.296
88	88	D16	MCF7_	riboR	2D 7days 1%FBS	Fulvestrnt 3nM	8	TGFb1_	25.979	26.829	0.296
89	89	D17	MCF7_	riboR	2D 7days 1%FBS	Fulvestrnt 3nM	9	TGFb1_	25.829	26.829	0.296
90	90	D18	MCF7_	riboR	2D 7days 1%FBS	Fulvestrnt 3nM	9	TGFb1_	25.759	26.829	0.296
91	91	D19	MCF7_	riboR	2D 7days 1%FBS	afatinib 0.5uM+Fulv 3nM	10	TGFb1_	28.131	26.829	0.296
92	92	D20	MCF7_	riboR	2D 7days 1%FBS	afatinib 0.5uM+Fulv 3nM	10	TGFb1_	28.295	26.829	0.296
93	93	D21	MCF7_	riboR	2D 7days 1%FBS	afatinib 0.5uM+Fulv 3nM	11	TGFb1_	27.855	26.829	0.296
94	94	D22	MCF7_	riboR	2D 7days 1%FBS	afatinib 0.5uM+Fulv 3nM	11	TGFb1_	27.774	26.829	0.296
95	95	D23	MCF7_	riboR	2D 7days 1%FBS	afatinib 0.5uM+Fulv 3nM	12	TGFb1_	27.88	26.829	0.296
96	96	D24	MCF7_	riboR	2D 7days 1%FBS	afatinib 0.5uM+Fulv 3nM	12	TGFb1_	28.925	26.829	0.296
97	97	E1	MCF7_	riboR	2D 7days 1%FBS	Fulvestrnt 10nM	13	TGFb1_	25.732	26.829	0.296
98	98	E2	MCF7_	riboR	2D 7days 1%FBS	Fulvestrnt 10nM	13	TGFb1_	25.748	26.829	0.296
99	99	E3	MCF7_	riboR	2D 7days 1%FBS	Fulvestrnt 10nM	14	TGFb1_	26.579	26.829	0.296
100	100	E4	MCF7_	riboR	2D 7days 1%FBS	Fulvestrnt 10nM	14	TGFb1_	26.371	26.829	0.296
101	101	E5	MCF7_	riboR	2D 7days 1%FBS	Fulvestrnt 10nM	15	TGFb1_	24.479	26.829	0.296
102	102	E6	MCF7_	riboR	2D 7days 1%FBS	Fulvestrnt 10nM	15	TGFb1_	NA	26.829	0.296
103	103	E7	MCF7_	riboR	2D 7days 1%FBS	afatinib 0.5uM+Fulv 10nM	16	TGFb1_	28.255	26.829	0.296
104	104	E8	MCF7_	riboR	2D 7days 1%FBS	afatinib 0.5uM+Fulv 10nM	16	TGFb1_	28.175	26.829	0.296
105	105	E9	MCF7_	riboR	2D 7days 1%FBS	afatinib 0.5uM+Fulv 10nM	17	TGFb1_	28.077	26.829	0.296
106	106	E10	MCF7_	riboR	2D 7days 1%FBS	afatinib 0.5uM+Fulv 10nM	17	TGFb1_	28.139	26.829	0.296
107	107	E11	MCF7_	riboR	2D 7days 1%FBS	afatinib 0.5uM+Fulv 10nM	18	TGFb1_	27.959	26.829	0.296
108	108	E12	MCF7_	riboR	2D 7days 1%FBS	afatinib 0.5uM+Fulv 10nM	18	TGFb1_	27.916	26.829	0.296
109	109	E13	MCF7_	sen	2D 7days 1%FBS	DMSO	1	TGFb1_	25.961	26.829	0.296
110	110	E14	MCF7_	sen	2D 7days 1%FBS	DMSO	1	TGFb1_	26.139	26.829	0.296
111	111	E15	MCF7_	sen	2D 7days 1%FBS	DMSO	2	TGFb1_	NA	26.829	0.296
112	112	E16	MCF7_	sen	2D 7days 1%FBS	DMSO	2	TGFb1_	26.266	26.829	0.296
113	113	E17	MCF7_	sen	2D 7days 1%FBS	DMSO	3	TGFb1_	26.136	26.829	0.296
114	114	E18	MCF7_	sen	2D 7days 1%FBS	DMSO	3	TGFb1_	25.943	26.829	0.296
115	115	E19	MCF7_	sen	2D 7days 1%FBS	afatinib 0.5uM	4	TGFb1_	28.771	26.829	0.296
116	116	E20	MCF7_	sen	2D 7days 1%FBS	afatinib 0.5uM	4	TGFb1_	28.646	26.829	0.296
117	117	E21	MCF7_	sen	2D 7days 1%FBS	afatinib 0.5uM	5	TGFb1_	29.03	26.829	0.296
118	118	E22	MCF7_	sen	2D 7days 1%FBS	afatinib 0.5uM	5	TGFb1_	28.82	26.829	0.296
119	119	E23	MCF7_	sen	2D 7days 1%FBS	afatinib 0.5uM	6	TGFb1_	29.337	26.829	0.296
120	120	E24	MCF7_	sen	2D 7days 1%FBS	afatinib 0.5uM	6	TGFb1_	30.216	26.829	0.296
121	121	F1	MCF7_	sen	2D 7days 1%FBS	Fulvestrnt 3nM	7	TGFb1_	29.587	26.829	0.296
122	122	F2	MCF7_	sen	2D 7days 1%FBS	Fulvestrnt 3nM	7	TGFb1_	29.111	26.829	0.296
123	123	F3	MCF7_	sen	2D 7days 1%FBS	Fulvestrnt 3nM	8	TGFb1_	28.139	26.829	0.296
124	124	F4	MCF7_	sen	2D 7days 1%FBS	Fulvestrnt 3nM	8	TGFb1_	28.174	26.829	0.296
125	125	F5	MCF7_	sen	2D 7days 1%FBS	Fulvestrnt 3nM	9	TGFb1_	28.744	26.829	0.296
126	126	F6	MCF7_	sen	2D 7days 1%FBS	Fulvestrnt 3nM	9	TGFb1_	28.862	26.829	0.296
127	127	F7	MCF7_	sen	2D 7days 1%FBS	afatinib 0.5uM+Fulv 3nM	10	TGFb1_	31.344	26.829	0.296
128	128	F8	MCF7_	sen	2D 7days 1%FBS	afatinib 0.5uM+Fulv 3nM	10	TGFb1_	NA	26.829	0.296
129	129	F9	MCF7_	sen	2D 7days 1%FBS	afatinib 0.5uM+Fulv 3nM	11	TGFb1_	31.813	26.829	0.296
130	130	F10	MCF7_	sen	2D 7days 1%FBS	afatinib 0.5uM+Fulv 3nM	11	TGFb1_	32.227	26.829	0.296
131	131	F11	MCF7_	sen	2D 7days 1%FBS	afatinib 0.5uM+Fulv 3nM	12	TGFb1_	31.35	26.829	0.296
132	132	F12	MCF7_	sen	2D 7days 1%FBS	afatinib 0.5uM+Fulv 3nM	12	TGFb1_	30.545	26.829	0.296
133	133	F13	MCF7_	sen	2D 7days 1%FBS	Fulvestrnt 10nM	13	TGFb1_	28.901	26.829	0.296
134	134	F14	MCF7_	sen	2D 7days 1%FBS	Fulvestrnt 10nM	13	TGFb1_	28.866	26.829	0.296
135	135	F15	MCF7_	sen	2D 7days 1%FBS	Fulvestrnt 10nM	14	TGFb1_	28.099	26.829	0.296
136	136	F16	MCF7_	sen	2D 7days 1%FBS	Fulvestrnt 10nM	14	TGFb1_	28.667	26.829	0.296
137	137	F17	MCF7_	sen	2D 7days 1%FBS	Fulvestrnt 10nM	15	TGFb1_	28.19	26.829	0.296
138	138	F18	MCF7_	sen	2D 7days 1%FBS	Fulvestrnt 10nM	15	TGFb1_	27.861	26.829	0.296
139	139	F19	MCF7_	sen	2D 7days 1%FBS	afatinib 0.5uM+Fulv 10nM	16	TGFb1_	NA	26.829	0.296
140	140	F20	MCF7_	sen	2D 7days 1%FBS	afatinib 0.5uM+Fulv 10nM	16	TGFb1_	33.209	26.829	0.296
141	141	F21	MCF7_	sen	2D 7days 1%FBS	afatinib 0.5uM+Fulv 10nM	17	TGFb1_	32.691	26.829	0.296
142	142	F22	MCF7_	sen	2D 7days 1%FBS	afatinib 0.5uM+Fulv 10nM	17	TGFb1_	NA	26.829	0.296
143	143	F23	MCF7_	sen	2D 7days 1%FBS	afatinib 0.5uM+Fulv 10nM	18	TGFb1_	32.351	26.829	0.296
144	144	F24	MCF7_	sen	2D 7days 1%FBS	afatinib 0.5uM+Fulv 10nM	18	TGFb1_	32.532	26.829	0.296
145	145	G1	MCF7_	riboR	2D 7days 1%FBS	DMSO	1	HBEGF	29.353	26.829	0.296
146	146	G2	MCF7_	riboR	2D 7days 1%FBS	DMSO	1	HBEGF	29.006	26.829	0.296
147	147	G3	MCF7_	riboR	2D 7days 1%FBS	DMSO	2	HBEGF	36.503	26.829	0.296
148	148	G4	MCF7_	riboR	2D 7days 1%FBS	DMSO	2	HBEGF	NA	26.829	0.296
149	149	G5	MCF7_	riboR	2D 7days 1%FBS	DMSO	3	HBEGF	29.518	26.829	0.296
150	150	G6	MCF7_	riboR	2D 7days 1%FBS	DMSO	3	HBEGF	29.507	26.829	0.296
151	151	G7	MCF7_	riboR	2D 7days 1%FBS	afatinib 0.5uM	4	HBEGF	29.706	26.829	0.296
152	152	G8	MCF7_	riboR	2D 7days 1%FBS	afatinib 0.5uM	4	HBEGF	29.934	26.829	0.296
153	153	G9	MCF7_	riboR	2D 7days 1%FBS	afatinib 0.5uM	5	HBEGF	30.192	26.829	0.296
154	154	G10	MCF7_	riboR	2D 7days 1%FBS	afatinib 0.5uM	5	HBEGF	30.708	26.829	0.296
155	155	G11	MCF7_	riboR	2D 7days 1%FBS	afatinib 0.5uM	6	HBEGF	29.864	26.829	0.296
156	156	G12	MCF7_	riboR	2D 7days 1%FBS	afatinib 0.5uM	6	HBEGF	NA	26.829	0.296
157	157	G13	MCF7_	riboR	2D 7days 1%FBS	Fulvestrnt 3nM	7	HBEGF	30.512	26.829	0.296
158	158	G14	MCF7_	riboR	2D 7days 1%FBS	Fulvestrnt 3nM	7	HBEGF	NA	26.829	0.296
159	159	G15	MCF7_	riboR	2D 7days 1%FBS	Fulvestrnt 3nM	8	HBEGF	26.915	26.829	0.296
160	160	G16	MCF7_	riboR	2D 7days 1%FBS	Fulvestrnt 3nM	8	HBEGF	NA	26.829	0.296
161	161	G17	MCF7_	riboR	2D 7days 1%FBS	Fulvestrnt 3nM	9	HBEGF	27.016	26.829	0.296
162	162	G18	MCF7_	riboR	2D 7days 1%FBS	Fulvestrnt 3nM	9	HBEGF	27.294	26.829	0.296
163	163	G19	MCF7_	riboR	2D 7days 1%FBS	afatinib 0.5uM+Fulv 3nM	10	HBEGF	27.91	26.829	0.296
164	164	G20	MCF7_	riboR	2D 7days 1%FBS	afatinib 0.5uM+Fulv 3nM	10	HBEGF	NA	26.829	0.296
165	165	G21	MCF7_	riboR	2D 7days 1%FBS	afatinib 0.5uM+Fulv 3nM	11	HBEGF	27.545	26.829	0.296
166	166	G22	MCF7_	riboR	2D 7days 1%FBS	afatinib 0.5uM+Fulv 3nM	11	HBEGF	NA	26.829	0.296
167	167	G23	MCF7_	riboR	2D 7days 1%FBS	afatinib 0.5uM+Fulv 3nM	12	HBEGF	27.619	26.829	0.296
168	168	G24	MCF7_	riboR	2D 7days 1%FBS	afatinib 0.5uM+Fulv 3nM	12	HBEGF	NA	26.829	0.296
169	169	H1	MCF7_	riboR	2D 7days 1%FBS	Fulvestrnt 10nM	13	HBEGF	27.236	26.829	0.296
170	170	H2	MCF7_	riboR	2D 7days 1%FBS	Fulvestrnt 10nM	13	HBEGF	27.366	26.829	0.296
171	171	H3	MCF7_	riboR	2D 7days 1%FBS	Fulvestrnt 10nM	14	HBEGF	27.631	26.829	0.296
172	172	H4	MCF7_	riboR	2D 7days 1%FBS	Fulvestrnt 10nM	14	HBEGF	NA	26.829	0.296
173	173	H5	MCF7_	riboR	2D 7days 1%FBS	Fulvestrnt 10nM	15	HBEGF	27.378	26.829	0.296
174	174	H6	MCF7_	riboR	2D 7days 1%FBS	Fulvestrnt 10nM	15	HBEGF	NA	26.829	0.296
175	175	H7	MCF7_	riboR	2D 7days 1%FBS	afatinib 0.5uM+Fulv 10nM	16	HBEGF	28.027	26.829	0.296
176	176	H8	MCF7_	riboR	2D 7days 1%FBS	afatinib 0.5uM+Fulv 10nM	16	HBEGF	28.289	26.829	0.296
177	177	H9	MCF7_	riboR	2D 7days 1%FBS	afatinib 0.5uM+Fulv 10nM	17	HBEGF	27.677	26.829	0.296
178	178	H10	MCF7_	riboR	2D 7days 1%FBS	afatinib 0.5uM+Fulv 10nM	17	HBEGF	27.139	26.829	0.296
179	179	H11	MCF7_	riboR	2D 7days 1%FBS	afatinib 0.5uM+Fulv 10nM	18	HBEGF	27.323	26.829	0.296
180	180	H12	MCF7_	riboR	2D 7days 1%FBS	afatinib 0.5uM+Fulv 10nM	18	HBEGF	27.461	26.829	0.296
181	181	H13	MCF7_	sen	2D 7days 1%FBS	DMSO	1	HBEGF	29.597	26.829	0.296
182	182	H14	MCF7_	sen	2D 7days 1%FBS	DMSO	1	HBEGF	29.541	26.829	0.296
183	183	H15	MCF7_	sen	2D 7days 1%FBS	DMSO	2	HBEGF	29.277	26.829	0.296
184	184	H16	MCF7_	sen	2D 7days 1%FBS	DMSO	2	HBEGF	29.393	26.829	0.296
185	185	H17	MCF7_	sen	2D 7days 1%FBS	DMSO	3	HBEGF	30.367	26.829	0.296
186	186	H18	MCF7_	sen	2D 7days 1%FBS	DMSO	3	HBEGF	29.333	26.829	0.296
187	187	H19	MCF7_	sen	2D 7days 1%FBS	afatinib 0.5uM	4	HBEGF	29.626	26.829	0.296
188	188	H20	MCF7_	sen	2D 7days 1%FBS	afatinib 0.5uM	4	HBEGF	30.332	26.829	0.296
189	189	H21	MCF7_	sen	2D 7days 1%FBS	afatinib 0.5uM	5	HBEGF	29.449	26.829	0.296
190	190	H22	MCF7_	sen	2D 7days 1%FBS	afatinib 0.5uM	5	HBEGF	29.581	26.829	0.296
191	191	H23	MCF7_	sen	2D 7days 1%FBS	afatinib 0.5uM	6	HBEGF	30.417	26.829	0.296
192	192	H24	MCF7_	sen	2D 7days 1%FBS	afatinib 0.5uM	6	HBEGF	30.613	26.829	0.296
193	193	I1	MCF7_	sen	2D 7days 1%FBS	Fulvestrnt 3nM	7	HBEGF	30.6	26.829	0.296
194	194	I2	MCF7_	sen	2D 7days 1%FBS	Fulvestrnt 3nM	7	HBEGF	30.415	26.829	0.296
195	195	I3	MCF7_	sen	2D 7days 1%FBS	Fulvestrnt 3nM	8	HBEGF	29.521	26.829	0.296
196	196	I4	MCF7_	sen	2D 7days 1%FBS	Fulvestrnt 3nM	8	HBEGF	29.832	26.829	0.296
197	197	I5	MCF7_	sen	2D 7days 1%FBS	Fulvestrnt 3nM	9	HBEGF	29.482	26.829	0.296
198	198	I6	MCF7_	sen	2D 7days 1%FBS	Fulvestrnt 3nM	9	HBEGF	28.613	26.829	0.296
199	199	I7	MCF7_	sen	2D 7days 1%FBS	afatinib 0.5uM+Fulv 3nM	10	HBEGF	NA	26.829	0.296
200	200	I8	MCF7_	sen	2D 7days 1%FBS	afatinib 0.5uM+Fulv 3nM	10	HBEGF	33.638	26.829	0.296
201	201	I9	MCF7_	sen	2D 7days 1%FBS	afatinib 0.5uM+Fulv 3nM	11	HBEGF	31.759	26.829	0.296
202	202	I10	MCF7_	sen	2D 7days 1%FBS	afatinib 0.5uM+Fulv 3nM	11	HBEGF	32.035	26.829	0.296
203	203	I11	MCF7_	sen	2D 7days 1%FBS	afatinib 0.5uM+Fulv 3nM	12	HBEGF	31.765	26.829	0.296
204	204	I12	MCF7_	sen	2D 7days 1%FBS	afatinib 0.5uM+Fulv 3nM	12	HBEGF	31.191	26.829	0.296
205	205	I13	MCF7_	sen	2D 7days 1%FBS	Fulvestrnt 10nM	13	HBEGF	30.756	26.829	0.296
206	206	I14	MCF7_	sen	2D 7days 1%FBS	Fulvestrnt 10nM	13	HBEGF	NA	26.829	0.296
207	207	I15	MCF7_	sen	2D 7days 1%FBS	Fulvestrnt 10nM	14	HBEGF	29.412	26.829	0.296
208	208	I16	MCF7_	sen	2D 7days 1%FBS	Fulvestrnt 10nM	14	HBEGF	29.02	26.829	0.296
209	209	I17	MCF7_	sen	2D 7days 1%FBS	Fulvestrnt 10nM	15	HBEGF	29.009	26.829	0.296
210	210	I18	MCF7_	sen	2D 7days 1%FBS	Fulvestrnt 10nM	15	HBEGF	28.928	26.829	0.296
211	211	I19	MCF7_	sen	2D 7days 1%FBS	afatinib 0.5uM+Fulv 10nM	16	HBEGF	33.505	26.829	0.296
212	212	I20	MCF7_	sen	2D 7days 1%FBS	afatinib 0.5uM+Fulv 10nM	16	HBEGF	33.001	26.829	0.296
213	213	I21	MCF7_	sen	2D 7days 1%FBS	afatinib 0.5uM+Fulv 10nM	17	HBEGF	32.262	26.829	0.296
214	214	I22	MCF7_	sen	2D 7days 1%FBS	afatinib 0.5uM+Fulv 10nM	17	HBEGF	NA	26.829	0.296
215	215	I23	MCF7_	sen	2D 7days 1%FBS	afatinib 0.5uM+Fulv 10nM	18	HBEGF	32.707	26.829	0.296
216	216	I24	MCF7_	sen	2D 7days 1%FBS	afatinib 0.5uM+Fulv 10nM	18	HBEGF	NA	26.829	0.296
217	217	J1	MCF7_	sen	2D 7days 1%FBS	DMSO	1	NRG1_	29.682	26.829	0.296
218	218	J2	MCF7_	sen	2D 7days 1%FBS	DMSO	1	NRG1_	NA	26.829	0.296
219	219	J3	MCF7_	sen	2D 7days 1%FBS	DMSO	2	NRG1_	36.537	26.829	0.296
220	220	J4	MCF7_	sen	2D 7days 1%FBS	DMSO	2	NRG1_	NA	26.829	0.296
221	221	J5	MCF7_	sen	2D 7days 1%FBS	DMSO	3	NRG1_	29.486	26.829	0.296
222	222	J6	MCF7_	sen	2D 7days 1%FBS	DMSO	3	NRG1_	NA	26.829	0.296
223	223	J7	MCF7_	sen	2D 7days 1%FBS	afatinib 0.5uM	4	NRG1_	29.864	26.829	0.296
224	224	J8	MCF7_	sen	2D 7days 1%FBS	afatinib 0.5uM	4	NRG1_	NA	26.829	0.296
225	225	J9	MCF7_	sen	2D 7days 1%FBS	afatinib 0.5uM	5	NRG1_	29.958	26.829	0.296
226	226	J10	MCF7_	sen	2D 7days 1%FBS	afatinib 0.5uM	5	NRG1_	NA	26.829	0.296
227	227	J11	MCF7_	sen	2D 7days 1%FBS	afatinib 0.5uM	6	NRG1_	29.33	26.829	0.296
228	228	J12	MCF7_	sen	2D 7days 1%FBS	afatinib 0.5uM	6	NRG1_	NA	26.829	0.296
229	229	J13	MCF7_	sen	2D 7days 1%FBS	Fulvestrnt 3nM	7	NRG1_	32.699	26.829	0.296
230	230	J14	MCF7_	sen	2D 7days 1%FBS	Fulvestrnt 3nM	7	NRG1_	NA	26.829	0.296
231	231	J15	MCF7_	sen	2D 7days 1%FBS	Fulvestrnt 3nM	8	NRG1_	29.763	26.829	0.296
232	232	J16	MCF7_	sen	2D 7days 1%FBS	Fulvestrnt 3nM	8	NRG1_	NA	26.829	0.296
233	233	J17	MCF7_	sen	2D 7days 1%FBS	Fulvestrnt 3nM	9	NRG1_	29.863	26.829	0.296
234	234	J18	MCF7_	sen	2D 7days 1%FBS	Fulvestrnt 3nM	9	NRG1_	NA	26.829	0.296
235	235	J19	MCF7_	sen	2D 7days 1%FBS	afatinib 0.5uM+Fulv 3nM	10	NRG1_	29.836	26.829	0.296
236	236	J20	MCF7_	sen	2D 7days 1%FBS	afatinib 0.5uM+Fulv 3nM	10	NRG1_	NA	26.829	0.296
237	237	J21	MCF7_	sen	2D 7days 1%FBS	afatinib 0.5uM+Fulv 3nM	11	NRG1_	29.677	26.829	0.296
238	238	J22	MCF7_	sen	2D 7days 1%FBS	afatinib 0.5uM+Fulv 3nM	11	NRG1_	NA	26.829	0.296
239	239	J23	MCF7_	sen	2D 7days 1%FBS	afatinib 0.5uM+Fulv 3nM	12	NRG1_	29.633	26.829	0.296
240	240	J24	MCF7_	sen	2D 7days 1%FBS	afatinib 0.5uM+Fulv 3nM	12	NRG1_	NA	26.829	0.296
241	241	K1	MCF7_	sen	2D 7days 1%FBS	Fulvestrnt 10nM	13	NRG1_	29.709	26.829	0.296
242	242	K2	MCF7_	sen	2D 7days 1%FBS	Fulvestrnt 10nM	13	NRG1_	NA	26.829	0.296
243	243	K3	MCF7_	sen	2D 7days 1%FBS	Fulvestrnt 10nM	14	NRG1_	29.16	26.829	0.296
244	244	K4	MCF7_	sen	2D 7days 1%FBS	Fulvestrnt 10nM	14	NRG1_	NA	26.829	0.296
245	245	K5	MCF7_	sen	2D 7days 1%FBS	Fulvestrnt 10nM	15	NRG1_	29.611	26.829	0.296
246	246	K6	MCF7_	sen	2D 7days 1%FBS	Fulvestrnt 10nM	15	NRG1_	NA	26.829	0.296
247	247	K7	MCF7_	sen	2D 7days 1%FBS	afatinib 0.5uM+Fulv 10nM	16	NRG1_	29.554	26.829	0.296
248	248	K8	MCF7_	sen	2D 7days 1%FBS	afatinib 0.5uM+Fulv 10nM	16	NRG1_	NA	26.829	0.296
249	249	K9	MCF7_	sen	2D 7days 1%FBS	afatinib 0.5uM+Fulv 10nM	17	NRG1_	29.426	26.829	0.296
250	250	K10	MCF7_	sen	2D 7days 1%FBS	afatinib 0.5uM+Fulv 10nM	17	NRG1_	NA	26.829	0.296
251	251	K11	MCF7_	sen	2D 7days 1%FBS	afatinib 0.5uM+Fulv 10nM	18	NRG1_	29.413	26.829	0.296
252	252	K12	MCF7_	sen	2D 7days 1%FBS	afatinib 0.5uM+Fulv 10nM	18	NRG1_	NA	26.829	0.296
253	253	K13	MCF7_	riboR	2D 7days 1%FBS	DMSO	1	NRG1_	29.469	26.829	0.296
254	254	K14	MCF7_	riboR	2D 7days 1%FBS	DMSO	1	NRG1_	NA	26.829	0.296
255	255	K15	MCF7_	riboR	2D 7days 1%FBS	DMSO	2	NRG1_	29.061	26.829	0.296
256	256	K16	MCF7_	riboR	2D 7days 1%FBS	DMSO	2	NRG1_	NA	26.829	0.296
257	257	K17	MCF7_	riboR	2D 7days 1%FBS	DMSO	3	NRG1_	29.553	26.829	0.296
258	258	K18	MCF7_	riboR	2D 7days 1%FBS	DMSO	3	NRG1_	NA	26.829	0.296
259	259	K19	MCF7_	riboR	2D 7days 1%FBS	afatinib 0.5uM	4	NRG1_	28.909	26.829	0.296
260	260	K20	MCF7_	riboR	2D 7days 1%FBS	afatinib 0.5uM	4	NRG1_	NA	26.829	0.296
261	261	K21	MCF7_	riboR	2D 7days 1%FBS	afatinib 0.5uM	5	NRG1_	29.965	26.829	0.296
262	262	K22	MCF7_	riboR	2D 7days 1%FBS	afatinib 0.5uM	5	NRG1_	NA	26.829	0.296
263	263	K23	MCF7_	riboR	2D 7days 1%FBS	afatinib 0.5uM	6	NRG1_	29.313	26.829	0.296
264	264	K24	MCF7_	riboR	2D 7days 1%FBS	afatinib 0.5uM	6	NRG1_	NA	26.829	0.296
265	265	L1	MCF7_	riboR	2D 7days 1%FBS	Fulvestrnt 3nM	7	NRG1_	30.211	26.829	0.296
266	266	L2	MCF7_	riboR	2D 7days 1%FBS	Fulvestrnt 3nM	7	NRG1_	NA	26.829	0.296
267	267	L3	MCF7_	riboR	2D 7days 1%FBS	Fulvestrnt 3nM	8	NRG1_	29.459	26.829	0.296
268	268	L4	MCF7_	riboR	2D 7days 1%FBS	Fulvestrnt 3nM	8	NRG1_	NA	26.829	0.296
269	269	L5	MCF7_	riboR	2D 7days 1%FBS	Fulvestrnt 3nM	9	NRG1_	29.581	26.829	0.296
270	270	L6	MCF7_	riboR	2D 7days 1%FBS	Fulvestrnt 3nM	9	NRG1_	NA	26.829	0.296
271	271	L7	MCF7_	riboR	2D 7days 1%FBS	afatinib 0.5uM+Fulv 3nM	10	NRG1_	29.298	26.829	0.296
272	272	L8	MCF7_	riboR	2D 7days 1%FBS	afatinib 0.5uM+Fulv 3nM	10	NRG1_	NA	26.829	0.296
273	273	L9	MCF7_	riboR	2D 7days 1%FBS	afatinib 0.5uM+Fulv 3nM	11	NRG1_	29.703	26.829	0.296
274	274	L10	MCF7_	riboR	2D 7days 1%FBS	afatinib 0.5uM+Fulv 3nM	11	NRG1_	NA	26.829	0.296
275	275	L11	MCF7_	riboR	2D 7days 1%FBS	afatinib 0.5uM+Fulv 3nM	12	NRG1_	29.545	26.829	0.296
276	276	L12	MCF7_	riboR	2D 7days 1%FBS	afatinib 0.5uM+Fulv 3nM	12	NRG1_	NA	26.829	0.296
277	277	L13	MCF7_	riboR	2D 7days 1%FBS	Fulvestrnt 10nM	13	NRG1_	29.652	26.829	0.296
278	278	L14	MCF7_	riboR	2D 7days 1%FBS	Fulvestrnt 10nM	13	NRG1_	NA	26.829	0.296
279	279	L15	MCF7_	riboR	2D 7days 1%FBS	Fulvestrnt 10nM	14	NRG1_	29.171	26.829	0.296
280	280	L16	MCF7_	riboR	2D 7days 1%FBS	Fulvestrnt 10nM	14	NRG1_	NA	26.829	0.296
281	281	L17	MCF7_	riboR	2D 7days 1%FBS	Fulvestrnt 10nM	15	NRG1_	29.607	26.829	0.296
282	282	L18	MCF7_	riboR	2D 7days 1%FBS	Fulvestrnt 10nM	15	NRG1_	NA	26.829	0.296
283	283	L19	MCF7_	riboR	2D 7days 1%FBS	afatinib 0.5uM+Fulv 10nM	16	NRG1_	29.888	26.829	0.296
284	284	L20	MCF7_	riboR	2D 7days 1%FBS	afatinib 0.5uM+Fulv 10nM	16	NRG1_	NA	26.829	0.296
285	285	L21	MCF7_	riboR	2D 7days 1%FBS	afatinib 0.5uM+Fulv 10nM	17	NRG1_	29.897	26.829	0.296
286	286	L22	MCF7_	riboR	2D 7days 1%FBS	afatinib 0.5uM+Fulv 10nM	17	NRG1_	NA	26.829	0.296
287	287	L23	MCF7_	riboR	2D 7days 1%FBS	afatinib 0.5uM+Fulv 10nM	18	NRG1_	29.732	26.829	0.296
288	288	L24	MCF7_	riboR	2D 7days 1%FBS	afatinib 0.5uM+Fulv 10nM	18	NRG1_	NA	26.829	0.296
289	1	A1	CAMA1_	sen	2D 7days 1%FBS	DMSO	1	RPLP0_	19.75	27.178	0.206
290	2	A2	CAMA1_	sen	2D 7days 1%FBS	DMSO	1	RPLP0_	19.526	27.178	0.206
291	3	A3	CAMA1_	sen	2D 7days 1%FBS	DMSO	2	RPLP0_	19.036	27.178	0.206
292	4	A4	CAMA1_	sen	2D 7days 1%FBS	DMSO	2	RPLP0_	19.153	27.178	0.206
293	5	A5	CAMA1_	sen	2D 7days 1%FBS	DMSO	3	RPLP0_	19.103	27.178	0.206
294	6	A6	CAMA1_	sen	2D 7days 1%FBS	DMSO	3	RPLP0_	19.202	27.178	0.206
295	7	A7	CAMA1_	sen	2D 7days 1%FBS	afatinib 0.5uM	4	RPLP0_	19.316	27.178	0.206
296	8	A8	CAMA1_	sen	2D 7days 1%FBS	afatinib 0.5uM	4	RPLP0_	19.164	27.178	0.206
297	9	A9	CAMA1_	sen	2D 7days 1%FBS	afatinib 0.5uM	5	RPLP0_	18.996	27.178	0.206
298	10	A10	CAMA1_	sen	2D 7days 1%FBS	afatinib 0.5uM	5	RPLP0_	18.86	27.178	0.206
299	11	A11	CAMA1_	sen	2D 7days 1%FBS	afatinib 0.5uM	6	RPLP0_	18.971	27.178	0.206
300	12	A12	CAMA1_	sen	2D 7days 1%FBS	afatinib 0.5uM	6	RPLP0_	19.028	27.178	0.206
301	13	A13	CAMA1_	sen	2D 7days 1%FBS	Fulvestrnt 3nM	7	RPLP0_	20.86	27.178	0.206
302	14	A14	CAMA1_	sen	2D 7days 1%FBS	Fulvestrnt 3nM	7	RPLP0_	20.811	27.178	0.206
303	15	A15	CAMA1_	sen	2D 7days 1%FBS	Fulvestrnt 3nM	8	RPLP0_	21.055	27.178	0.206
304	16	A16	CAMA1_	sen	2D 7days 1%FBS	Fulvestrnt 3nM	8	RPLP0_	21.249	27.178	0.206
305	17	A17	CAMA1_	sen	2D 7days 1%FBS	Fulvestrnt 3nM	9	RPLP0_	22.736	27.178	0.206
306	18	A18	CAMA1_	sen	2D 7days 1%FBS	Fulvestrnt 3nM	9	RPLP0_	22.65	27.178	0.206
307	19	A19	CAMA1_	sen	2D 7days 1%FBS	afatinib 0.5uM+Fulv 3nM	10	RPLP0_	23.02	27.178	0.206
308	20	A20	CAMA1_	sen	2D 7days 1%FBS	afatinib 0.5uM+Fulv 3nM	10	RPLP0_	23.134	27.178	0.206
309	21	A21	CAMA1_	sen	2D 7days 1%FBS	afatinib 0.5uM+Fulv 3nM	11	RPLP0_	21.807	27.178	0.206
310	22	A22	CAMA1_	sen	2D 7days 1%FBS	afatinib 0.5uM+Fulv 3nM	11	RPLP0_	21.81	27.178	0.206
311	23	A23	CAMA1_	sen	2D 7days 1%FBS	afatinib 0.5uM+Fulv 3nM	12	RPLP0_	22.655	27.178	0.206
312	24	A24	CAMA1_	sen	2D 7days 1%FBS	afatinib 0.5uM+Fulv 3nM	12	RPLP0_	22.69	27.178	0.206
313	25	B1	CAMA1_	sen	2D 7days 1%FBS	Fulvestrnt 10nM	13	RPLP0_	22.023	27.178	0.206
314	26	B2	CAMA1_	sen	2D 7days 1%FBS	Fulvestrnt 10nM	13	RPLP0_	22.294	27.178	0.206
315	27	B3	CAMA1_	sen	2D 7days 1%FBS	Fulvestrnt 10nM	14	RPLP0_	22.023	27.178	0.206
316	28	B4	CAMA1_	sen	2D 7days 1%FBS	Fulvestrnt 10nM	14	RPLP0_	22.294	27.178	0.206
317	29	B5	CAMA1_	sen	2D 7days 1%FBS	Fulvestrnt 10nM	15	RPLP0_	24.901	27.178	0.206
318	30	B6	CAMA1_	sen	2D 7days 1%FBS	Fulvestrnt 10nM	15	RPLP0_	24.869	27.178	0.206
319	31	B7	CAMA1_	sen	2D 7days 1%FBS	afatinib 0.5uM+Fulv 10nM	16	RPLP0_	23.436	27.178	0.206
320	32	B8	CAMA1_	sen	2D 7days 1%FBS	afatinib 0.5uM+Fulv 10nM	16	RPLP0_	23.414	27.178	0.206
321	33	B9	CAMA1_	sen	2D 7days 1%FBS	afatinib 0.5uM+Fulv 10nM	17	RPLP0_	23.49	27.178	0.206
322	34	B10	CAMA1_	sen	2D 7days 1%FBS	afatinib 0.5uM+Fulv 10nM	17	RPLP0_	23.534	27.178	0.206
323	35	B11	CAMA1_	sen	2D 7days 1%FBS	afatinib 0.5uM+Fulv 10nM	18	RPLP0_	23.997	27.178	0.206
324	36	B12	CAMA1_	sen	2D 7days 1%FBS	afatinib 0.5uM+Fulv 10nM	18	RPLP0_	23.989	27.178	0.206
325	37	B13	CAMA1_	riboR	2D 7days 1%FBS	DMSO	1	RPLP0_	19.954	27.178	0.206
326	38	B14	CAMA1_	riboR	2D 7days 1%FBS	DMSO	1	RPLP0_	19.915	27.178	0.206
327	39	B15	CAMA1_	riboR	2D 7days 1%FBS	DMSO	2	RPLP0_	20.096	27.178	0.206
328	40	B16	CAMA1_	riboR	2D 7days 1%FBS	DMSO	2	RPLP0_	19.997	27.178	0.206
329	41	B17	CAMA1_	riboR	2D 7days 1%FBS	DMSO	3	RPLP0_	20.213	27.178	0.206
330	42	B18	CAMA1_	riboR	2D 7days 1%FBS	DMSO	3	RPLP0_	20.751	27.178	0.206
331	43	B19	CAMA1_	riboR	2D 7days 1%FBS	afatinib 0.5uM	4	RPLP0_	20.537	27.178	0.206
332	44	B20	CAMA1_	riboR	2D 7days 1%FBS	afatinib 0.5uM	4	RPLP0_	20.645	27.178	0.206
333	45	B21	CAMA1_	riboR	2D 7days 1%FBS	afatinib 0.5uM	5	RPLP0_	20.755	27.178	0.206
334	46	B22	CAMA1_	riboR	2D 7days 1%FBS	afatinib 0.5uM	5	RPLP0_	20.69	27.178	0.206
335	47	B23	CAMA1_	riboR	2D 7days 1%FBS	afatinib 0.5uM	6	RPLP0_	20.236	27.178	0.206
336	48	B24	CAMA1_	riboR	2D 7days 1%FBS	afatinib 0.5uM	6	RPLP0_	20.522	27.178	0.206
337	49	C1	CAMA1_	riboR	2D 7days 1%FBS	Fulvestrnt 3nM	7	RPLP0_	23.231	27.178	0.206
338	50	C2	CAMA1_	riboR	2D 7days 1%FBS	Fulvestrnt 3nM	7	RPLP0_	23.061	27.178	0.206
339	51	C3	CAMA1_	riboR	2D 7days 1%FBS	Fulvestrnt 3nM	8	RPLP0_	23.214	27.178	0.206
340	52	C4	CAMA1_	riboR	2D 7days 1%FBS	Fulvestrnt 3nM	8	RPLP0_	22.899	27.178	0.206
341	53	C5	CAMA1_	riboR	2D 7days 1%FBS	Fulvestrnt 3nM	9	RPLP0_	22.583	27.178	0.206
342	54	C6	CAMA1_	riboR	2D 7days 1%FBS	Fulvestrnt 3nM	9	RPLP0_	22.566	27.178	0.206
343	55	C7	CAMA1_	riboR	2D 7days 1%FBS	afatinib 0.5uM+Fulv 3nM	10	RPLP0_	22.97	27.178	0.206
344	56	C8	CAMA1_	riboR	2D 7days 1%FBS	afatinib 0.5uM+Fulv 3nM	10	RPLP0_	22.589	27.178	0.206
345	57	C9	CAMA1_	riboR	2D 7days 1%FBS	afatinib 0.5uM+Fulv 3nM	11	RPLP0_	21.895	27.178	0.206
346	58	C10	CAMA1_	riboR	2D 7days 1%FBS	afatinib 0.5uM+Fulv 3nM	11	RPLP0_	21.746	27.178	0.206
347	59	C11	CAMA1_	riboR	2D 7days 1%FBS	afatinib 0.5uM+Fulv 3nM	12	RPLP0_	22.162	27.178	0.206
348	60	C12	CAMA1_	riboR	2D 7days 1%FBS	afatinib 0.5uM+Fulv 3nM	12	RPLP0_	22.356	27.178	0.206
349	61	C13	CAMA1_	riboR	2D 7days 1%FBS	Fulvestrnt 10nM	13	RPLP0_	23.265	27.178	0.206
350	62	C14	CAMA1_	riboR	2D 7days 1%FBS	Fulvestrnt 10nM	13	RPLP0_	23.247	27.178	0.206
351	63	C15	CAMA1_	riboR	2D 7days 1%FBS	Fulvestrnt 10nM	14	RPLP0_	23.265	27.178	0.206
352	64	C16	CAMA1_	riboR	2D 7days 1%FBS	Fulvestrnt 10nM	14	RPLP0_	23.247	27.178	0.206
353	65	C17	CAMA1_	riboR	2D 7days 1%FBS	Fulvestrnt 10nM	15	RPLP0_	22.997	27.178	0.206
354	66	C18	CAMA1_	riboR	2D 7days 1%FBS	Fulvestrnt 10nM	15	RPLP0_	23.303	27.178	0.206
355	67	C19	CAMA1_	riboR	2D 7days 1%FBS	afatinib 0.5uM+Fulv 10nM	16	RPLP0_	22.605	27.178	0.206
356	68	C20	CAMA1_	riboR	2D 7days 1%FBS	afatinib 0.5uM+Fulv 10nM	16	RPLP0_	22.947	27.178	0.206
357	69	C21	CAMA1_	riboR	2D 7days 1%FBS	afatinib 0.5uM+Fulv 10nM	17	RPLP0_	22.309	27.178	0.206
358	70	C22	CAMA1_	riboR	2D 7days 1%FBS	afatinib 0.5uM+Fulv 10nM	17	RPLP0_	22.618	27.178	0.206
359	71	C23	CAMA1_	riboR	2D 7days 1%FBS	afatinib 0.5uM+Fulv 10nM	18	RPLP0_	22.351	27.178	0.206
360	72	C24	CAMA1_	riboR	2D 7days 1%FBS	afatinib 0.5uM+Fulv 10nM	18	RPLP0_	22.413	27.178	0.206
361	73	D1	CAMA1_	fulvR	2D 7days 1%FBS	DMSO	1	RPLP0_	24.533	27.178	0.206
362	74	D2	CAMA1_	fulvR	2D 7days 1%FBS	DMSO	1	RPLP0_	24.665	27.178	0.206
363	75	D3	CAMA1_	fulvR	2D 7days 1%FBS	DMSO	2	RPLP0_	23.61	27.178	0.206
364	76	D4	CAMA1_	fulvR	2D 7days 1%FBS	DMSO	2	RPLP0_	23.746	27.178	0.206
365	77	D5	CAMA1_	fulvR	2D 7days 1%FBS	DMSO	3	RPLP0_	23.074	27.178	0.206
366	78	D6	CAMA1_	fulvR	2D 7days 1%FBS	DMSO	3	RPLP0_	22.887	27.178	0.206
367	79	D7	CAMA1_	fulvR	2D 7days 1%FBS	afatinib 0.5uM	4	RPLP0_	24.248	27.178	0.206
368	80	D8	CAMA1_	fulvR	2D 7days 1%FBS	afatinib 0.5uM	4	RPLP0_	24.244	27.178	0.206
369	81	D9	CAMA1_	fulvR	2D 7days 1%FBS	afatinib 0.5uM	5	RPLP0_	NA	27.178	0.206
370	82	D10	CAMA1_	fulvR	2D 7days 1%FBS	afatinib 0.5uM	5	RPLP0_	23.046	27.178	0.206
371	83	D11	CAMA1_	fulvR	2D 7days 1%FBS	afatinib 0.5uM	6	RPLP0_	23.87	27.178	0.206
372	84	D12	CAMA1_	fulvR	2D 7days 1%FBS	afatinib 0.5uM	6	RPLP0_	24.324	27.178	0.206
373	85	D13	CAMA1_	fulvR	2D 7days 1%FBS	Fulvestrnt 3nM	7	RPLP0_	25.675	27.178	0.206
374	86	D14	CAMA1_	fulvR	2D 7days 1%FBS	Fulvestrnt 3nM	7	RPLP0_	25.98	27.178	0.206
375	87	D15	CAMA1_	fulvR	2D 7days 1%FBS	Fulvestrnt 3nM	8	RPLP0_	26.183	27.178	0.206
376	88	D16	CAMA1_	fulvR	2D 7days 1%FBS	Fulvestrnt 3nM	8	RPLP0_	26.142	27.178	0.206
377	89	D17	CAMA1_	fulvR	2D 7days 1%FBS	Fulvestrnt 3nM	9	RPLP0_	25.881	27.178	0.206
378	90	D18	CAMA1_	fulvR	2D 7days 1%FBS	Fulvestrnt 3nM	9	RPLP0_	25.933	27.178	0.206
379	91	D19	CAMA1_	fulvR	2D 7days 1%FBS	afatinib 0.5uM+Fulv 3nM	10	RPLP0_	24.131	27.178	0.206
380	92	D20	CAMA1_	fulvR	2D 7days 1%FBS	afatinib 0.5uM+Fulv 3nM	10	RPLP0_	24.541	27.178	0.206
381	93	D21	CAMA1_	fulvR	2D 7days 1%FBS	afatinib 0.5uM+Fulv 3nM	11	RPLP0_	24.43	27.178	0.206
382	94	D22	CAMA1_	fulvR	2D 7days 1%FBS	afatinib 0.5uM+Fulv 3nM	11	RPLP0_	23.972	27.178	0.206
383	95	D23	CAMA1_	fulvR	2D 7days 1%FBS	afatinib 0.5uM+Fulv 3nM	12	RPLP0_	25.474	27.178	0.206
384	96	D24	CAMA1_	fulvR	2D 7days 1%FBS	afatinib 0.5uM+Fulv 3nM	12	RPLP0_	25.275	27.178	0.206
385	97	E1	CAMA1_	fulvR	2D 7days 1%FBS	Fulvestrnt 10nM	13	RPLP0_	25.421	27.178	0.206
386	98	E2	CAMA1_	fulvR	2D 7days 1%FBS	Fulvestrnt 10nM	13	RPLP0_	25.249	27.178	0.206
387	99	E3	CAMA1_	fulvR	2D 7days 1%FBS	Fulvestrnt 10nM	14	RPLP0_	26.696	27.178	0.206
388	100	E4	CAMA1_	fulvR	2D 7days 1%FBS	Fulvestrnt 10nM	14	RPLP0_	26.627	27.178	0.206
389	101	E5	CAMA1_	fulvR	2D 7days 1%FBS	Fulvestrnt 10nM	15	RPLP0_	25.935	27.178	0.206
390	102	E6	CAMA1_	fulvR	2D 7days 1%FBS	Fulvestrnt 10nM	15	RPLP0_	25.758	27.178	0.206
391	103	E7	CAMA1_	fulvR	2D 7days 1%FBS	afatinib 0.5uM+Fulv 10nM	16	RPLP0_	25.235	27.178	0.206
392	104	E8	CAMA1_	fulvR	2D 7days 1%FBS	afatinib 0.5uM+Fulv 10nM	16	RPLP0_	25.384	27.178	0.206
393	105	E9	CAMA1_	fulvR	2D 7days 1%FBS	afatinib 0.5uM+Fulv 10nM	17	RPLP0_	26.967	27.178	0.206
394	106	E10	CAMA1_	fulvR	2D 7days 1%FBS	afatinib 0.5uM+Fulv 10nM	17	RPLP0_	24.754	27.178	0.206
395	107	E11	CAMA1_	fulvR	2D 7days 1%FBS	afatinib 0.5uM+Fulv 10nM	18	RPLP0_	23.89	27.178	0.206
396	108	E12	CAMA1_	fulvR	2D 7days 1%FBS	afatinib 0.5uM+Fulv 10nM	18	RPLP0_	23.826	27.178	0.206
397	121	F1	CAMA1_	sen	2D 7days 1%FBS	DMSO	1	TGFb1_	26.776	27.178	0.206
398	122	F2	CAMA1_	sen	2D 7days 1%FBS	DMSO	1	TGFb1_	26.718	27.178	0.206
399	123	F3	CAMA1_	sen	2D 7days 1%FBS	DMSO	2	TGFb1_	26.259	27.178	0.206
400	124	F4	CAMA1_	sen	2D 7days 1%FBS	DMSO	2	TGFb1_	26.175	27.178	0.206
401	125	F5	CAMA1_	sen	2D 7days 1%FBS	DMSO	3	TGFb1_	26.135	27.178	0.206
402	126	F6	CAMA1_	sen	2D 7days 1%FBS	DMSO	3	TGFb1_	26.21	27.178	0.206
403	127	F7	CAMA1_	sen	2D 7days 1%FBS	afatinib 0.5uM	4	TGFb1_	26.858	27.178	0.206
404	128	F8	CAMA1_	sen	2D 7days 1%FBS	afatinib 0.5uM	4	TGFb1_	26.822	27.178	0.206
405	129	F9	CAMA1_	sen	2D 7days 1%FBS	afatinib 0.5uM	5	TGFb1_	26.512	27.178	0.206
406	130	F10	CAMA1_	sen	2D 7days 1%FBS	afatinib 0.5uM	5	TGFb1_	26.616	27.178	0.206
407	131	F11	CAMA1_	sen	2D 7days 1%FBS	afatinib 0.5uM	6	TGFb1_	26.497	27.178	0.206
408	132	F12	CAMA1_	sen	2D 7days 1%FBS	afatinib 0.5uM	6	TGFb1_	26.381	27.178	0.206
409	133	F13	CAMA1_	sen	2D 7days 1%FBS	Fulvestrnt 3nM	7	TGFb1_	29.003	27.178	0.206
410	134	F14	CAMA1_	sen	2D 7days 1%FBS	Fulvestrnt 3nM	7	TGFb1_	28.918	27.178	0.206
411	135	F15	CAMA1_	sen	2D 7days 1%FBS	Fulvestrnt 3nM	8	TGFb1_	29.545	27.178	0.206
412	136	F16	CAMA1_	sen	2D 7days 1%FBS	Fulvestrnt 3nM	8	TGFb1_	29.15	27.178	0.206
413	137	F17	CAMA1_	sen	2D 7days 1%FBS	Fulvestrnt 3nM	9	TGFb1_	30.391	27.178	0.206
414	138	F18	CAMA1_	sen	2D 7days 1%FBS	Fulvestrnt 3nM	9	TGFb1_	30.078	27.178	0.206
415	139	F19	CAMA1_	sen	2D 7days 1%FBS	afatinib 0.5uM+Fulv 3nM	10	TGFb1_	31.59	27.178	0.206
416	140	F20	CAMA1_	sen	2D 7days 1%FBS	afatinib 0.5uM+Fulv 3nM	10	TGFb1_	31.091	27.178	0.206
417	141	F21	CAMA1_	sen	2D 7days 1%FBS	afatinib 0.5uM+Fulv 3nM	11	TGFb1_	30.425	27.178	0.206
418	142	F22	CAMA1_	sen	2D 7days 1%FBS	afatinib 0.5uM+Fulv 3nM	11	TGFb1_	30.666	27.178	0.206
419	143	F23	CAMA1_	sen	2D 7days 1%FBS	afatinib 0.5uM+Fulv 3nM	12	TGFb1_	30.763	27.178	0.206
420	144	F24	CAMA1_	sen	2D 7days 1%FBS	afatinib 0.5uM+Fulv 3nM	12	TGFb1_	31.272	27.178	0.206
421	145	G1	CAMA1_	sen	2D 7days 1%FBS	Fulvestrnt 10nM	13	TGFb1_	29.985	27.178	0.206
422	146	G2	CAMA1_	sen	2D 7days 1%FBS	Fulvestrnt 10nM	13	TGFb1_	30.448	27.178	0.206
423	147	G3	CAMA1_	sen	2D 7days 1%FBS	Fulvestrnt 10nM	14	TGFb1_	30.111	27.178	0.206
424	148	G4	CAMA1_	sen	2D 7days 1%FBS	Fulvestrnt 10nM	14	TGFb1_	30.374	27.178	0.206
425	149	G5	CAMA1_	sen	2D 7days 1%FBS	Fulvestrnt 10nM	15	TGFb1_	31.99	27.178	0.206
426	150	G6	CAMA1_	sen	2D 7days 1%FBS	Fulvestrnt 10nM	15	TGFb1_	32.421	27.178	0.206
427	151	G7	CAMA1_	sen	2D 7days 1%FBS	afatinib 0.5uM+Fulv 10nM	16	TGFb1_	32.254	27.178	0.206
428	152	G8	CAMA1_	sen	2D 7days 1%FBS	afatinib 0.5uM+Fulv 10nM	16	TGFb1_	31.105	27.178	0.206
429	153	G9	CAMA1_	sen	2D 7days 1%FBS	afatinib 0.5uM+Fulv 10nM	17	TGFb1_	31.774	27.178	0.206
430	154	G10	CAMA1_	sen	2D 7days 1%FBS	afatinib 0.5uM+Fulv 10nM	17	TGFb1_	31.711	27.178	0.206
431	155	G11	CAMA1_	sen	2D 7days 1%FBS	afatinib 0.5uM+Fulv 10nM	18	TGFb1_	31.817	27.178	0.206
432	156	G12	CAMA1_	sen	2D 7days 1%FBS	afatinib 0.5uM+Fulv 10nM	18	TGFb1_	31.756	27.178	0.206
433	157	G13	CAMA1_	riboR	2D 7days 1%FBS	DMSO	1	TGFb1_	28.643	27.178	0.206
434	158	G14	CAMA1_	riboR	2D 7days 1%FBS	DMSO	1	TGFb1_	28.595	27.178	0.206
435	159	G15	CAMA1_	riboR	2D 7days 1%FBS	DMSO	2	TGFb1_	29.299	27.178	0.206
436	160	G16	CAMA1_	riboR	2D 7days 1%FBS	DMSO	2	TGFb1_	28.857	27.178	0.206
437	161	G17	CAMA1_	riboR	2D 7days 1%FBS	DMSO	3	TGFb1_	29.085	27.178	0.206
438	162	G18	CAMA1_	riboR	2D 7days 1%FBS	DMSO	3	TGFb1_	28.601	27.178	0.206
439	163	G19	CAMA1_	riboR	2D 7days 1%FBS	afatinib 0.5uM	4	TGFb1_	29.787	27.178	0.206
440	164	G20	CAMA1_	riboR	2D 7days 1%FBS	afatinib 0.5uM	4	TGFb1_	29.454	27.178	0.206
441	165	G21	CAMA1_	riboR	2D 7days 1%FBS	afatinib 0.5uM	5	TGFb1_	30.089	27.178	0.206
442	166	G22	CAMA1_	riboR	2D 7days 1%FBS	afatinib 0.5uM	5	TGFb1_	29.543	27.178	0.206
443	167	G23	CAMA1_	riboR	2D 7days 1%FBS	afatinib 0.5uM	6	TGFb1_	29.745	27.178	0.206
444	168	G24	CAMA1_	riboR	2D 7days 1%FBS	afatinib 0.5uM	6	TGFb1_	29.779	27.178	0.206
445	169	H1	CAMA1_	riboR	2D 7days 1%FBS	Fulvestrnt 3nM	7	TGFb1_	31.752	27.178	0.206
446	170	H2	CAMA1_	riboR	2D 7days 1%FBS	Fulvestrnt 3nM	7	TGFb1_	32.823	27.178	0.206
447	171	H3	CAMA1_	riboR	2D 7days 1%FBS	Fulvestrnt 3nM	8	TGFb1_	32.1	27.178	0.206
448	172	H4	CAMA1_	riboR	2D 7days 1%FBS	Fulvestrnt 3nM	8	TGFb1_	31.704	27.178	0.206
449	173	H5	CAMA1_	riboR	2D 7days 1%FBS	Fulvestrnt 3nM	9	TGFb1_	31.508	27.178	0.206
450	174	H6	CAMA1_	riboR	2D 7days 1%FBS	Fulvestrnt 3nM	9	TGFb1_	31.278	27.178	0.206
451	175	H7	CAMA1_	riboR	2D 7days 1%FBS	afatinib 0.5uM+Fulv 3nM	10	TGFb1_	31.883	27.178	0.206
452	176	H8	CAMA1_	riboR	2D 7days 1%FBS	afatinib 0.5uM+Fulv 3nM	10	TGFb1_	32.012	27.178	0.206
453	177	H9	CAMA1_	riboR	2D 7days 1%FBS	afatinib 0.5uM+Fulv 3nM	11	TGFb1_	32.158	27.178	0.206
454	178	H10	CAMA1_	riboR	2D 7days 1%FBS	afatinib 0.5uM+Fulv 3nM	11	TGFb1_	32.139	27.178	0.206
455	179	H11	CAMA1_	riboR	2D 7days 1%FBS	afatinib 0.5uM+Fulv 3nM	12	TGFb1_	31.309	27.178	0.206
456	180	H12	CAMA1_	riboR	2D 7days 1%FBS	afatinib 0.5uM+Fulv 3nM	12	TGFb1_	31.68	27.178	0.206
457	181	H13	CAMA1_	riboR	2D 7days 1%FBS	Fulvestrnt 10nM	13	TGFb1_	31.649	27.178	0.206
458	182	H14	CAMA1_	riboR	2D 7days 1%FBS	Fulvestrnt 10nM	13	TGFb1_	31.458	27.178	0.206
459	183	H15	CAMA1_	riboR	2D 7days 1%FBS	Fulvestrnt 10nM	14	TGFb1_	31.309	27.178	0.206
460	184	H16	CAMA1_	riboR	2D 7days 1%FBS	Fulvestrnt 10nM	14	TGFb1_	31.68	27.178	0.206
461	185	H17	CAMA1_	riboR	2D 7days 1%FBS	Fulvestrnt 10nM	15	TGFb1_	30.886	27.178	0.206
462	186	H18	CAMA1_	riboR	2D 7days 1%FBS	Fulvestrnt 10nM	15	TGFb1_	30.552	27.178	0.206
463	187	H19	CAMA1_	riboR	2D 7days 1%FBS	afatinib 0.5uM+Fulv 10nM	16	TGFb1_	32.989	27.178	0.206
464	188	H20	CAMA1_	riboR	2D 7days 1%FBS	afatinib 0.5uM+Fulv 10nM	16	TGFb1_	32.843	27.178	0.206
465	189	H21	CAMA1_	riboR	2D 7days 1%FBS	afatinib 0.5uM+Fulv 10nM	17	TGFb1_	31.76	27.178	0.206
466	190	H22	CAMA1_	riboR	2D 7days 1%FBS	afatinib 0.5uM+Fulv 10nM	17	TGFb1_	31.939	27.178	0.206
467	191	H23	CAMA1_	riboR	2D 7days 1%FBS	afatinib 0.5uM+Fulv 10nM	18	TGFb1_	31.665	27.178	0.206
468	192	H24	CAMA1_	riboR	2D 7days 1%FBS	afatinib 0.5uM+Fulv 10nM	18	TGFb1_	31.949	27.178	0.206
469	193	I1	CAMA1_	fulvR	2D 7days 1%FBS	DMSO	1	TGFb1_	30.729	27.178	0.206
470	194	I2	CAMA1_	fulvR	2D 7days 1%FBS	DMSO	1	TGFb1_	30.487	27.178	0.206
471	195	I3	CAMA1_	fulvR	2D 7days 1%FBS	DMSO	2	TGFb1_	29.293	27.178	0.206
472	196	I4	CAMA1_	fulvR	2D 7days 1%FBS	DMSO	2	TGFb1_	29.299	27.178	0.206
473	197	I5	CAMA1_	fulvR	2D 7days 1%FBS	DMSO	3	TGFb1_	27.961	27.178	0.206
474	198	I6	CAMA1_	fulvR	2D 7days 1%FBS	DMSO	3	TGFb1_	28.068	27.178	0.206
475	199	I7	CAMA1_	fulvR	2D 7days 1%FBS	afatinib 0.5uM	4	TGFb1_	29.748	27.178	0.206
476	200	I8	CAMA1_	fulvR	2D 7days 1%FBS	afatinib 0.5uM	4	TGFb1_	29.789	27.178	0.206
477	201	I9	CAMA1_	fulvR	2D 7days 1%FBS	afatinib 0.5uM	5	TGFb1_	28.729	27.178	0.206
478	202	I10	CAMA1_	fulvR	2D 7days 1%FBS	afatinib 0.5uM	5	TGFb1_	28.846	27.178	0.206
479	203	I11	CAMA1_	fulvR	2D 7days 1%FBS	afatinib 0.5uM	6	TGFb1_	29.003	27.178	0.206
480	204	I12	CAMA1_	fulvR	2D 7days 1%FBS	afatinib 0.5uM	6	TGFb1_	29.18	27.178	0.206
481	205	I13	CAMA1_	fulvR	2D 7days 1%FBS	Fulvestrnt 3nM	7	TGFb1_	30.429	27.178	0.206
482	206	I14	CAMA1_	fulvR	2D 7days 1%FBS	Fulvestrnt 3nM	7	TGFb1_	30.604	27.178	0.206
483	207	I15	CAMA1_	fulvR	2D 7days 1%FBS	Fulvestrnt 3nM	8	TGFb1_	30.968	27.178	0.206
484	208	I16	CAMA1_	fulvR	2D 7days 1%FBS	Fulvestrnt 3nM	8	TGFb1_	31.044	27.178	0.206
485	209	I17	CAMA1_	fulvR	2D 7days 1%FBS	Fulvestrnt 3nM	9	TGFb1_	30.616	27.178	0.206
486	210	I18	CAMA1_	fulvR	2D 7days 1%FBS	Fulvestrnt 3nM	9	TGFb1_	30.722	27.178	0.206
487	211	I19	CAMA1_	fulvR	2D 7days 1%FBS	afatinib 0.5uM+Fulv 3nM	10	TGFb1_	29.565	27.178	0.206
488	212	I20	CAMA1_	fulvR	2D 7days 1%FBS	afatinib 0.5uM+Fulv 3nM	10	TGFb1_	29.845	27.178	0.206
489	213	I21	CAMA1_	fulvR	2D 7days 1%FBS	afatinib 0.5uM+Fulv 3nM	11	TGFb1_	29.445	27.178	0.206
490	214	I22	CAMA1_	fulvR	2D 7days 1%FBS	afatinib 0.5uM+Fulv 3nM	11	TGFb1_	29.546	27.178	0.206
491	215	I23	CAMA1_	fulvR	2D 7days 1%FBS	afatinib 0.5uM+Fulv 3nM	12	TGFb1_	30.467	27.178	0.206
492	216	I24	CAMA1_	fulvR	2D 7days 1%FBS	afatinib 0.5uM+Fulv 3nM	12	TGFb1_	30.816	27.178	0.206
493	217	J1	CAMA1_	fulvR	2D 7days 1%FBS	Fulvestrnt 10nM	13	TGFb1_	29.474	27.178	0.206
494	218	J2	CAMA1_	fulvR	2D 7days 1%FBS	Fulvestrnt 10nM	13	TGFb1_	29.546	27.178	0.206
495	219	J3	CAMA1_	fulvR	2D 7days 1%FBS	Fulvestrnt 10nM	14	TGFb1_	NA	27.178	0.206
496	220	J4	CAMA1_	fulvR	2D 7days 1%FBS	Fulvestrnt 10nM	14	TGFb1_	30.617	27.178	0.206
497	221	J5	CAMA1_	fulvR	2D 7days 1%FBS	Fulvestrnt 10nM	15	TGFb1_	29.952	27.178	0.206
498	222	J6	CAMA1_	fulvR	2D 7days 1%FBS	Fulvestrnt 10nM	15	TGFb1_	29.684	27.178	0.206
499	223	J7	CAMA1_	fulvR	2D 7days 1%FBS	afatinib 0.5uM+Fulv 10nM	16	TGFb1_	30.329	27.178	0.206
500	224	J8	CAMA1_	fulvR	2D 7days 1%FBS	afatinib 0.5uM+Fulv 10nM	16	TGFb1_	29.245	27.178	0.206
501	225	J9	CAMA1_	fulvR	2D 7days 1%FBS	afatinib 0.5uM+Fulv 10nM	17	TGFb1_	29.972	27.178	0.206
502	226	J10	CAMA1_	fulvR	2D 7days 1%FBS	afatinib 0.5uM+Fulv 10nM	17	TGFb1_	30.056	27.178	0.206
503	227	J11	CAMA1_	fulvR	2D 7days 1%FBS	afatinib 0.5uM+Fulv 10nM	18	TGFb1_	28.723	27.178	0.206
504	228	J12	CAMA1_	fulvR	2D 7days 1%FBS	afatinib 0.5uM+Fulv 10nM	18	TGFb1_	28.658	27.178	0.206
505	241	K1	CAMA1_	sen	2D 7days 1%FBS	DMSO	1	HBEGF	27.414	27.178	0.206
506	242	K2	CAMA1_	sen	2D 7days 1%FBS	DMSO	1	HBEGF	27.833	27.178	0.206
507	243	K3	CAMA1_	sen	2D 7days 1%FBS	DMSO	2	HBEGF	26.674	27.178	0.206
508	244	K4	CAMA1_	sen	2D 7days 1%FBS	DMSO	2	HBEGF	26.612	27.178	0.206
509	245	K5	CAMA1_	sen	2D 7days 1%FBS	DMSO	3	HBEGF	27.412	27.178	0.206
510	246	K6	CAMA1_	sen	2D 7days 1%FBS	DMSO	3	HBEGF	27.188	27.178	0.206
511	247	K7	CAMA1_	sen	2D 7days 1%FBS	afatinib 0.5uM	4	HBEGF	26.985	27.178	0.206
512	248	K8	CAMA1_	sen	2D 7days 1%FBS	afatinib 0.5uM	4	HBEGF	27.182	27.178	0.206
513	249	K9	CAMA1_	sen	2D 7days 1%FBS	afatinib 0.5uM	5	HBEGF	27.074	27.178	0.206
514	250	K10	CAMA1_	sen	2D 7days 1%FBS	afatinib 0.5uM	5	HBEGF	26.862	27.178	0.206
515	251	K11	CAMA1_	sen	2D 7days 1%FBS	afatinib 0.5uM	6	HBEGF	27.234	27.178	0.206
516	252	K12	CAMA1_	sen	2D 7days 1%FBS	afatinib 0.5uM	6	HBEGF	27.029	27.178	0.206
517	253	K13	CAMA1_	sen	2D 7days 1%FBS	Fulvestrnt 3nM	7	HBEGF	26.99	27.178	0.206
518	254	K14	CAMA1_	sen	2D 7days 1%FBS	Fulvestrnt 3nM	7	HBEGF	26.855	27.178	0.206
519	255	K15	CAMA1_	sen	2D 7days 1%FBS	Fulvestrnt 3nM	8	HBEGF	27.408	27.178	0.206
520	256	K16	CAMA1_	sen	2D 7days 1%FBS	Fulvestrnt 3nM	8	HBEGF	27.297	27.178	0.206
521	257	K17	CAMA1_	sen	2D 7days 1%FBS	Fulvestrnt 3nM	9	HBEGF	28.323	27.178	0.206
522	258	K18	CAMA1_	sen	2D 7days 1%FBS	Fulvestrnt 3nM	9	HBEGF	NA	27.178	0.206
523	259	K19	CAMA1_	sen	2D 7days 1%FBS	afatinib 0.5uM+Fulv 3nM	10	HBEGF	28.376	27.178	0.206
524	260	K20	CAMA1_	sen	2D 7days 1%FBS	afatinib 0.5uM+Fulv 3nM	10	HBEGF	28.701	27.178	0.206
525	261	K21	CAMA1_	sen	2D 7days 1%FBS	afatinib 0.5uM+Fulv 3nM	11	HBEGF	28.228	27.178	0.206
526	262	K22	CAMA1_	sen	2D 7days 1%FBS	afatinib 0.5uM+Fulv 3nM	11	HBEGF	28.204	27.178	0.206
527	263	K23	CAMA1_	sen	2D 7days 1%FBS	afatinib 0.5uM+Fulv 3nM	12	HBEGF	28.287	27.178	0.206
528	264	K24	CAMA1_	sen	2D 7days 1%FBS	afatinib 0.5uM+Fulv 3nM	12	HBEGF	28.693	27.178	0.206
529	265	L1	CAMA1_	sen	2D 7days 1%FBS	Fulvestrnt 10nM	13	HBEGF	27.448	27.178	0.206
530	266	L2	CAMA1_	sen	2D 7days 1%FBS	Fulvestrnt 10nM	13	HBEGF	27.252	27.178	0.206
531	267	L3	CAMA1_	sen	2D 7days 1%FBS	Fulvestrnt 10nM	14	HBEGF	27.448	27.178	0.206
532	268	L4	CAMA1_	sen	2D 7days 1%FBS	Fulvestrnt 10nM	14	HBEGF	27.252	27.178	0.206
533	269	L5	CAMA1_	sen	2D 7days 1%FBS	Fulvestrnt 10nM	15	HBEGF	29.23	27.178	0.206
534	270	L6	CAMA1_	sen	2D 7days 1%FBS	Fulvestrnt 10nM	15	HBEGF	29.719	27.178	0.206
535	271	L7	CAMA1_	sen	2D 7days 1%FBS	afatinib 0.5uM+Fulv 10nM	16	HBEGF	29.308	27.178	0.206
536	272	L8	CAMA1_	sen	2D 7days 1%FBS	afatinib 0.5uM+Fulv 10nM	16	HBEGF	29.045	27.178	0.206
537	273	L9	CAMA1_	sen	2D 7days 1%FBS	afatinib 0.5uM+Fulv 10nM	17	HBEGF	28.604	27.178	0.206
538	274	L10	CAMA1_	sen	2D 7days 1%FBS	afatinib 0.5uM+Fulv 10nM	17	HBEGF	29.137	27.178	0.206
539	275	L11	CAMA1_	sen	2D 7days 1%FBS	afatinib 0.5uM+Fulv 10nM	18	HBEGF	29.613	27.178	0.206
540	276	L12	CAMA1_	sen	2D 7days 1%FBS	afatinib 0.5uM+Fulv 10nM	18	HBEGF	29.692	27.178	0.206
541	277	L13	CAMA1_	riboR	2D 7days 1%FBS	DMSO	1	HBEGF	28.26	27.178	0.206
542	278	L14	CAMA1_	riboR	2D 7days 1%FBS	DMSO	1	HBEGF	27.997	27.178	0.206
543	279	L15	CAMA1_	riboR	2D 7days 1%FBS	DMSO	2	HBEGF	27.977	27.178	0.206
544	280	L16	CAMA1_	riboR	2D 7days 1%FBS	DMSO	2	HBEGF	28.547	27.178	0.206
545	281	L17	CAMA1_	riboR	2D 7days 1%FBS	DMSO	3	HBEGF	28.043	27.178	0.206
546	282	L18	CAMA1_	riboR	2D 7days 1%FBS	DMSO	3	HBEGF	28.508	27.178	0.206
547	283	L19	CAMA1_	riboR	2D 7days 1%FBS	afatinib 0.5uM	4	HBEGF	27.852	27.178	0.206
548	284	L20	CAMA1_	riboR	2D 7days 1%FBS	afatinib 0.5uM	4	HBEGF	28.001	27.178	0.206
549	285	L21	CAMA1_	riboR	2D 7days 1%FBS	afatinib 0.5uM	5	HBEGF	27.912	27.178	0.206
550	286	L22	CAMA1_	riboR	2D 7days 1%FBS	afatinib 0.5uM	5	HBEGF	28.408	27.178	0.206
551	287	L23	CAMA1_	riboR	2D 7days 1%FBS	afatinib 0.5uM	6	HBEGF	27.675	27.178	0.206
552	288	L24	CAMA1_	riboR	2D 7days 1%FBS	afatinib 0.5uM	6	HBEGF	27.61	27.178	0.206
553	289	M1	CAMA1_	riboR	2D 7days 1%FBS	Fulvestrnt 3nM	7	HBEGF	28.817	27.178	0.206
554	290	M2	CAMA1_	riboR	2D 7days 1%FBS	Fulvestrnt 3nM	7	HBEGF	28.685	27.178	0.206
555	291	M3	CAMA1_	riboR	2D 7days 1%FBS	Fulvestrnt 3nM	8	HBEGF	27.912	27.178	0.206
556	292	M4	CAMA1_	riboR	2D 7days 1%FBS	Fulvestrnt 3nM	8	HBEGF	28.023	27.178	0.206
557	293	M5	CAMA1_	riboR	2D 7days 1%FBS	Fulvestrnt 3nM	9	HBEGF	27.793	27.178	0.206
558	294	M6	CAMA1_	riboR	2D 7days 1%FBS	Fulvestrnt 3nM	9	HBEGF	27.859	27.178	0.206
559	295	M7	CAMA1_	riboR	2D 7days 1%FBS	afatinib 0.5uM+Fulv 3nM	10	HBEGF	28.795	27.178	0.206
560	296	M8	CAMA1_	riboR	2D 7days 1%FBS	afatinib 0.5uM+Fulv 3nM	10	HBEGF	28.36	27.178	0.206
561	297	M9	CAMA1_	riboR	2D 7days 1%FBS	afatinib 0.5uM+Fulv 3nM	11	HBEGF	27.982	27.178	0.206
562	298	M10	CAMA1_	riboR	2D 7days 1%FBS	afatinib 0.5uM+Fulv 3nM	11	HBEGF	27.922	27.178	0.206
563	299	M11	CAMA1_	riboR	2D 7days 1%FBS	afatinib 0.5uM+Fulv 3nM	12	HBEGF	28.151	27.178	0.206
564	300	M12	CAMA1_	riboR	2D 7days 1%FBS	afatinib 0.5uM+Fulv 3nM	12	HBEGF	28.29	27.178	0.206
565	301	M13	CAMA1_	riboR	2D 7days 1%FBS	Fulvestrnt 10nM	13	HBEGF	28.716	27.178	0.206
566	302	M14	CAMA1_	riboR	2D 7days 1%FBS	Fulvestrnt 10nM	13	HBEGF	28.975	27.178	0.206
567	303	M15	CAMA1_	riboR	2D 7days 1%FBS	Fulvestrnt 10nM	14	HBEGF	28.842	27.178	0.206
568	304	M16	CAMA1_	riboR	2D 7days 1%FBS	Fulvestrnt 10nM	14	HBEGF	28.941	27.178	0.206
569	305	M17	CAMA1_	riboR	2D 7days 1%FBS	Fulvestrnt 10nM	15	HBEGF	28.542	27.178	0.206
570	306	M18	CAMA1_	riboR	2D 7days 1%FBS	Fulvestrnt 10nM	15	HBEGF	28.741	27.178	0.206
571	307	M19	CAMA1_	riboR	2D 7days 1%FBS	afatinib 0.5uM+Fulv 10nM	16	HBEGF	28.806	27.178	0.206
572	308	M20	CAMA1_	riboR	2D 7days 1%FBS	afatinib 0.5uM+Fulv 10nM	16	HBEGF	28.842	27.178	0.206
573	309	M21	CAMA1_	riboR	2D 7days 1%FBS	afatinib 0.5uM+Fulv 10nM	17	HBEGF	28.33	27.178	0.206
574	310	M22	CAMA1_	riboR	2D 7days 1%FBS	afatinib 0.5uM+Fulv 10nM	17	HBEGF	28.081	27.178	0.206
575	311	M23	CAMA1_	riboR	2D 7days 1%FBS	afatinib 0.5uM+Fulv 10nM	18	HBEGF	28.291	27.178	0.206
576	312	M24	CAMA1_	riboR	2D 7days 1%FBS	afatinib 0.5uM+Fulv 10nM	18	HBEGF	28.202	27.178	0.206
577	313	N1	CAMA1_	fulvR	2D 7days 1%FBS	DMSO	1	HBEGF	30.236	27.178	0.206
578	314	N2	CAMA1_	fulvR	2D 7days 1%FBS	DMSO	1	HBEGF	29.978	27.178	0.206
579	315	N3	CAMA1_	fulvR	2D 7days 1%FBS	DMSO	2	HBEGF	29.452	27.178	0.206
580	316	N4	CAMA1_	fulvR	2D 7days 1%FBS	DMSO	2	HBEGF	29.274	27.178	0.206
581	317	N5	CAMA1_	fulvR	2D 7days 1%FBS	DMSO	3	HBEGF	28.193	27.178	0.206
582	318	N6	CAMA1_	fulvR	2D 7days 1%FBS	DMSO	3	HBEGF	28.583	27.178	0.206
583	319	N7	CAMA1_	fulvR	2D 7days 1%FBS	afatinib 0.5uM	4	HBEGF	29.434	27.178	0.206
584	320	N8	CAMA1_	fulvR	2D 7days 1%FBS	afatinib 0.5uM	4	HBEGF	29.035	27.178	0.206
585	321	N9	CAMA1_	fulvR	2D 7days 1%FBS	afatinib 0.5uM	5	HBEGF	28.959	27.178	0.206
586	322	N10	CAMA1_	fulvR	2D 7days 1%FBS	afatinib 0.5uM	5	HBEGF	29.197	27.178	0.206
587	323	N11	CAMA1_	fulvR	2D 7days 1%FBS	afatinib 0.5uM	6	HBEGF	29.541	27.178	0.206
588	324	N12	CAMA1_	fulvR	2D 7days 1%FBS	afatinib 0.5uM	6	HBEGF	29.288	27.178	0.206
589	325	N13	CAMA1_	fulvR	2D 7days 1%FBS	Fulvestrnt 3nM	7	HBEGF	29.227	27.178	0.206
590	326	N14	CAMA1_	fulvR	2D 7days 1%FBS	Fulvestrnt 3nM	7	HBEGF	29.055	27.178	0.206
591	327	N15	CAMA1_	fulvR	2D 7days 1%FBS	Fulvestrnt 3nM	8	HBEGF	30.665	27.178	0.206
592	328	N16	CAMA1_	fulvR	2D 7days 1%FBS	Fulvestrnt 3nM	8	HBEGF	29.661	27.178	0.206
593	329	N17	CAMA1_	fulvR	2D 7days 1%FBS	Fulvestrnt 3nM	9	HBEGF	28.981	27.178	0.206
594	330	N18	CAMA1_	fulvR	2D 7days 1%FBS	Fulvestrnt 3nM	9	HBEGF	29.689	27.178	0.206
595	331	N19	CAMA1_	fulvR	2D 7days 1%FBS	afatinib 0.5uM+Fulv 3nM	10	HBEGF	29	27.178	0.206
596	332	N20	CAMA1_	fulvR	2D 7days 1%FBS	afatinib 0.5uM+Fulv 3nM	10	HBEGF	29.145	27.178	0.206
597	333	N21	CAMA1_	fulvR	2D 7days 1%FBS	afatinib 0.5uM+Fulv 3nM	11	HBEGF	29.206	27.178	0.206
598	334	N22	CAMA1_	fulvR	2D 7days 1%FBS	afatinib 0.5uM+Fulv 3nM	11	HBEGF	28.834	27.178	0.206
599	335	N23	CAMA1_	fulvR	2D 7days 1%FBS	afatinib 0.5uM+Fulv 3nM	12	HBEGF	30.397	27.178	0.206
600	336	N24	CAMA1_	fulvR	2D 7days 1%FBS	afatinib 0.5uM+Fulv 3nM	12	HBEGF	30.656	27.178	0.206
601	337	O1	CAMA1_	fulvR	2D 7days 1%FBS	Fulvestrnt 10nM	13	HBEGF	28.989	27.178	0.206
602	338	O2	CAMA1_	fulvR	2D 7days 1%FBS	Fulvestrnt 10nM	13	HBEGF	29.083	27.178	0.206
603	339	O3	CAMA1_	fulvR	2D 7days 1%FBS	Fulvestrnt 10nM	14	HBEGF	29.795	27.178	0.206
604	340	O4	CAMA1_	fulvR	2D 7days 1%FBS	Fulvestrnt 10nM	14	HBEGF	29.984	27.178	0.206
605	341	O5	CAMA1_	fulvR	2D 7days 1%FBS	Fulvestrnt 10nM	15	HBEGF	29.07	27.178	0.206
606	342	O6	CAMA1_	fulvR	2D 7days 1%FBS	Fulvestrnt 10nM	15	HBEGF	28.923	27.178	0.206
607	343	O7	CAMA1_	fulvR	2D 7days 1%FBS	afatinib 0.5uM+Fulv 10nM	16	HBEGF	30.043	27.178	0.206
608	344	O8	CAMA1_	fulvR	2D 7days 1%FBS	afatinib 0.5uM+Fulv 10nM	16	HBEGF	29.498	27.178	0.206
609	345	O9	CAMA1_	fulvR	2D 7days 1%FBS	afatinib 0.5uM+Fulv 10nM	17	HBEGF	29.266	27.178	0.206
610	346	O10	CAMA1_	fulvR	2D 7days 1%FBS	afatinib 0.5uM+Fulv 10nM	17	HBEGF	29.408	27.178	0.206
611	347	O11	CAMA1_	fulvR	2D 7days 1%FBS	afatinib 0.5uM+Fulv 10nM	18	HBEGF	28.616	27.178	0.206
612	348	O12	CAMA1_	fulvR	2D 7days 1%FBS	afatinib 0.5uM+Fulv 10nM	18	HBEGF	28.692	27.178	0.206
613	1	A1	CAMA1_	sen	2D 7days 1%FBS	DMSO	1	NRG1_	31.016	28.559	0.191
614	2	A2	CAMA1_	sen	2D 7days 1%FBS	DMSO	1	NRG1_	30.992	28.559	0.191
615	3	A3	CAMA1_	sen	2D 7days 1%FBS	DMSO	2	NRG1_	30.695	28.559	0.191
616	4	A4	CAMA1_	sen	2D 7days 1%FBS	DMSO	2	NRG1_	30.977	28.559	0.191
617	5	A5	CAMA1_	sen	2D 7days 1%FBS	DMSO	3	NRG1_	30.91	28.559	0.191
618	6	A6	CAMA1_	sen	2D 7days 1%FBS	DMSO	3	NRG1_	30.877	28.559	0.191
619	7	A7	CAMA1_	sen	2D 7days 1%FBS	afatinib 0.5uM	4	NRG1_	30.787	28.559	0.191
620	8	A8	CAMA1_	sen	2D 7days 1%FBS	afatinib 0.5uM	4	NRG1_	30.565	28.559	0.191
621	9	A9	CAMA1_	sen	2D 7days 1%FBS	afatinib 0.5uM	5	NRG1_	30.733	28.559	0.191
622	10	A10	CAMA1_	sen	2D 7days 1%FBS	afatinib 0.5uM	5	NRG1_	30.363	28.559	0.191
623	11	A11	CAMA1_	sen	2D 7days 1%FBS	afatinib 0.5uM	6	NRG1_	29.629	28.559	0.191
624	12	A12	CAMA1_	sen	2D 7days 1%FBS	afatinib 0.5uM	6	NRG1_	29.097	28.559	0.191
625	13	A13	CAMA1_	sen	2D 7days 1%FBS	Fulvestrnt 3nM	7	NRG1_	30.469	28.559	0.191
626	14	A14	CAMA1_	sen	2D 7days 1%FBS	Fulvestrnt 3nM	7	NRG1_	30.839	28.559	0.191
627	15	A15	CAMA1_	sen	2D 7days 1%FBS	Fulvestrnt 3nM	8	NRG1_	30.026	28.559	0.191
628	16	A16	CAMA1_	sen	2D 7days 1%FBS	Fulvestrnt 3nM	8	NRG1_	30.11	28.559	0.191
629	17	A17	CAMA1_	sen	2D 7days 1%FBS	Fulvestrnt 3nM	9	NRG1_	30.168	28.559	0.191
630	18	A18	CAMA1_	sen	2D 7days 1%FBS	Fulvestrnt 3nM	9	NRG1_	30.532	28.559	0.191
631	19	A19	CAMA1_	sen	2D 7days 1%FBS	afatinib 0.5uM+Fulv 3nM	10	NRG1_	30.514	28.559	0.191
632	20	A20	CAMA1_	sen	2D 7days 1%FBS	afatinib 0.5uM+Fulv 3nM	10	NRG1_	30.375	28.559	0.191
633	21	A21	CAMA1_	sen	2D 7days 1%FBS	afatinib 0.5uM+Fulv 3nM	11	NRG1_	30.069	28.559	0.191
634	22	A22	CAMA1_	sen	2D 7days 1%FBS	afatinib 0.5uM+Fulv 3nM	11	NRG1_	30.466	28.559	0.191
635	23	A23	CAMA1_	sen	2D 7days 1%FBS	afatinib 0.5uM+Fulv 3nM	12	NRG1_	30.612	28.559	0.191
636	24	A24	CAMA1_	sen	2D 7days 1%FBS	afatinib 0.5uM+Fulv 3nM	12	NRG1_	30.541	28.559	0.191
637	25	B1	CAMA1_	sen	2D 7days 1%FBS	Fulvestrnt 10nM	13	NRG1_	30.736	28.559	0.191
638	26	B2	CAMA1_	sen	2D 7days 1%FBS	Fulvestrnt 10nM	13	NRG1_	30.12	28.559	0.191
639	27	B3	CAMA1_	sen	2D 7days 1%FBS	Fulvestrnt 10nM	14	NRG1_	30.044	28.559	0.191
640	28	B4	CAMA1_	sen	2D 7days 1%FBS	Fulvestrnt 10nM	14	NRG1_	30.292	28.559	0.191
641	29	B5	CAMA1_	sen	2D 7days 1%FBS	Fulvestrnt 10nM	15	NRG1_	30.451	28.559	0.191
642	30	B6	CAMA1_	sen	2D 7days 1%FBS	Fulvestrnt 10nM	15	NRG1_	30.774	28.559	0.191
643	31	B7	CAMA1_	sen	2D 7days 1%FBS	afatinib 0.5uM+Fulv 10nM	16	NRG1_	30.174	28.559	0.191
644	32	B8	CAMA1_	sen	2D 7days 1%FBS	afatinib 0.5uM+Fulv 10nM	16	NRG1_	30.273	28.559	0.191
645	33	B9	CAMA1_	sen	2D 7days 1%FBS	afatinib 0.5uM+Fulv 10nM	17	NRG1_	29.765	28.559	0.191
646	34	B10	CAMA1_	sen	2D 7days 1%FBS	afatinib 0.5uM+Fulv 10nM	17	NRG1_	30.249	28.559	0.191
647	35	B11	CAMA1_	sen	2D 7days 1%FBS	afatinib 0.5uM+Fulv 10nM	18	NRG1_	30.064	28.559	0.191
648	36	B12	CAMA1_	sen	2D 7days 1%FBS	afatinib 0.5uM+Fulv 10nM	18	NRG1_	30.225	28.559	0.191
649	37	B13	CAMA1_	riboR	2D 7days 1%FBS	DMSO	1	NRG1_	29.824	28.559	0.191
650	38	B14	CAMA1_	riboR	2D 7days 1%FBS	DMSO	1	NRG1_	30.245	28.559	0.191
651	39	B15	CAMA1_	riboR	2D 7days 1%FBS	DMSO	2	NRG1_	29.967	28.559	0.191
652	40	B16	CAMA1_	riboR	2D 7days 1%FBS	DMSO	2	NRG1_	30.548	28.559	0.191
653	41	B17	CAMA1_	riboR	2D 7days 1%FBS	DMSO	3	NRG1_	30.178	28.559	0.191
654	42	B18	CAMA1_	riboR	2D 7days 1%FBS	DMSO	3	NRG1_	30.336	28.559	0.191
655	43	B19	CAMA1_	riboR	2D 7days 1%FBS	afatinib 0.5uM	4	NRG1_	30.58	28.559	0.191
656	44	B20	CAMA1_	riboR	2D 7days 1%FBS	afatinib 0.5uM	4	NRG1_	30.437	28.559	0.191
657	45	B21	CAMA1_	riboR	2D 7days 1%FBS	afatinib 0.5uM	5	NRG1_	30.35	28.559	0.191
658	46	B22	CAMA1_	riboR	2D 7days 1%FBS	afatinib 0.5uM	5	NRG1_	30.227	28.559	0.191
659	47	B23	CAMA1_	riboR	2D 7days 1%FBS	afatinib 0.5uM	6	NRG1_	30.324	28.559	0.191
660	48	B24	CAMA1_	riboR	2D 7days 1%FBS	afatinib 0.5uM	6	NRG1_	31.036	28.559	0.191
661	49	C1	CAMA1_	riboR	2D 7days 1%FBS	Fulvestrnt 3nM	7	NRG1_	30.994	28.559	0.191
662	50	C2	CAMA1_	riboR	2D 7days 1%FBS	Fulvestrnt 3nM	7	NRG1_	30.811	28.559	0.191
663	51	C3	CAMA1_	riboR	2D 7days 1%FBS	Fulvestrnt 3nM	8	NRG1_	29.694	28.559	0.191
664	52	C4	CAMA1_	riboR	2D 7days 1%FBS	Fulvestrnt 3nM	8	NRG1_	30.226	28.559	0.191
665	53	C5	CAMA1_	riboR	2D 7days 1%FBS	Fulvestrnt 3nM	9	NRG1_	30.252	28.559	0.191
666	54	C6	CAMA1_	riboR	2D 7days 1%FBS	Fulvestrnt 3nM	9	NRG1_	30.393	28.559	0.191
667	55	C7	CAMA1_	riboR	2D 7days 1%FBS	afatinib 0.5uM+Fulv 3nM	10	NRG1_	30.387	28.559	0.191
668	56	C8	CAMA1_	riboR	2D 7days 1%FBS	afatinib 0.5uM+Fulv 3nM	10	NRG1_	30.211	28.559	0.191
669	57	C9	CAMA1_	riboR	2D 7days 1%FBS	afatinib 0.5uM+Fulv 3nM	11	NRG1_	NA	28.559	0.191
670	58	C10	CAMA1_	riboR	2D 7days 1%FBS	afatinib 0.5uM+Fulv 3nM	11	NRG1_	30.397	28.559	0.191
671	59	C11	CAMA1_	riboR	2D 7days 1%FBS	afatinib 0.5uM+Fulv 3nM	12	NRG1_	30.088	28.559	0.191
672	60	C12	CAMA1_	riboR	2D 7days 1%FBS	afatinib 0.5uM+Fulv 3nM	12	NRG1_	30.656	28.559	0.191
673	61	C13	CAMA1_	riboR	2D 7days 1%FBS	Fulvestrnt 10nM	13	NRG1_	30.183	28.559	0.191
674	62	C14	CAMA1_	riboR	2D 7days 1%FBS	Fulvestrnt 10nM	13	NRG1_	30.306	28.559	0.191
675	63	C15	CAMA1_	riboR	2D 7days 1%FBS	Fulvestrnt 10nM	14	NRG1_	30.683	28.559	0.191
676	64	C16	CAMA1_	riboR	2D 7days 1%FBS	Fulvestrnt 10nM	14	NRG1_	30.811	28.559	0.191
677	65	C17	CAMA1_	riboR	2D 7days 1%FBS	Fulvestrnt 10nM	15	NRG1_	30.288	28.559	0.191
678	66	C18	CAMA1_	riboR	2D 7days 1%FBS	Fulvestrnt 10nM	15	NRG1_	30.401	28.559	0.191
679	67	C19	CAMA1_	riboR	2D 7days 1%FBS	afatinib 0.5uM+Fulv 10nM	16	NRG1_	30.63	28.559	0.191
680	68	C20	CAMA1_	riboR	2D 7days 1%FBS	afatinib 0.5uM+Fulv 10nM	16	NRG1_	31.047	28.559	0.191
681	69	C21	CAMA1_	riboR	2D 7days 1%FBS	afatinib 0.5uM+Fulv 10nM	17	NRG1_	30.6	28.559	0.191
682	70	C22	CAMA1_	riboR	2D 7days 1%FBS	afatinib 0.5uM+Fulv 10nM	17	NRG1_	30.929	28.559	0.191
683	71	C23	CAMA1_	riboR	2D 7days 1%FBS	afatinib 0.5uM+Fulv 10nM	18	NRG1_	30.693	28.559	0.191
684	72	C24	CAMA1_	riboR	2D 7days 1%FBS	afatinib 0.5uM+Fulv 10nM	18	NRG1_	30.728	28.559	0.191
685	73	D1	CAMA1_	fulvR	2D 7days 1%FBS	DMSO	1	NRG1_	30.732	28.559	0.191
686	74	D2	CAMA1_	fulvR	2D 7days 1%FBS	DMSO	1	NRG1_	30.494	28.559	0.191
687	75	D3	CAMA1_	fulvR	2D 7days 1%FBS	DMSO	2	NRG1_	29.888	28.559	0.191
688	76	D4	CAMA1_	fulvR	2D 7days 1%FBS	DMSO	2	NRG1_	30.229	28.559	0.191
689	77	D5	CAMA1_	fulvR	2D 7days 1%FBS	DMSO	3	NRG1_	30.316	28.559	0.191
690	78	D6	CAMA1_	fulvR	2D 7days 1%FBS	DMSO	3	NRG1_	30.164	28.559	0.191
691	79	D7	CAMA1_	fulvR	2D 7days 1%FBS	afatinib 0.5uM	4	NRG1_	30.659	28.559	0.191
692	80	D8	CAMA1_	fulvR	2D 7days 1%FBS	afatinib 0.5uM	4	NRG1_	30.119	28.559	0.191
693	81	D9	CAMA1_	fulvR	2D 7days 1%FBS	afatinib 0.5uM	5	NRG1_	30.618	28.559	0.191
694	82	D10	CAMA1_	fulvR	2D 7days 1%FBS	afatinib 0.5uM	5	NRG1_	29.963	28.559	0.191
695	83	D11	CAMA1_	fulvR	2D 7days 1%FBS	afatinib 0.5uM	6	NRG1_	30.234	28.559	0.191
696	84	D12	CAMA1_	fulvR	2D 7days 1%FBS	afatinib 0.5uM	6	NRG1_	30.12	28.559	0.191
697	85	D13	CAMA1_	fulvR	2D 7days 1%FBS	Fulvestrnt 3nM	7	NRG1_	30.484	28.559	0.191
698	86	D14	CAMA1_	fulvR	2D 7days 1%FBS	Fulvestrnt 3nM	7	NRG1_	30.549	28.559	0.191
699	87	D15	CAMA1_	fulvR	2D 7days 1%FBS	Fulvestrnt 3nM	8	NRG1_	30.592	28.559	0.191
700	88	D16	CAMA1_	fulvR	2D 7days 1%FBS	Fulvestrnt 3nM	8	NRG1_	30.78	28.559	0.191
701	89	D17	CAMA1_	fulvR	2D 7days 1%FBS	Fulvestrnt 3nM	9	NRG1_	30.041	28.559	0.191
702	90	D18	CAMA1_	fulvR	2D 7days 1%FBS	Fulvestrnt 3nM	9	NRG1_	30.517	28.559	0.191
703	91	D19	CAMA1_	fulvR	2D 7days 1%FBS	afatinib 0.5uM+Fulv 3nM	10	NRG1_	30.972	28.559	0.191
704	92	D20	CAMA1_	fulvR	2D 7days 1%FBS	afatinib 0.5uM+Fulv 3nM	10	NRG1_	30.618	28.559	0.191
705	93	D21	CAMA1_	fulvR	2D 7days 1%FBS	afatinib 0.5uM+Fulv 3nM	11	NRG1_	30.458	28.559	0.191
706	94	D22	CAMA1_	fulvR	2D 7days 1%FBS	afatinib 0.5uM+Fulv 3nM	11	NRG1_	30.753	28.559	0.191
707	95	D23	CAMA1_	fulvR	2D 7days 1%FBS	afatinib 0.5uM+Fulv 3nM	12	NRG1_	30.83	28.559	0.191
708	96	D24	CAMA1_	fulvR	2D 7days 1%FBS	afatinib 0.5uM+Fulv 3nM	12	NRG1_	30.708	28.559	0.191
709	97	E1	CAMA1_	fulvR	2D 7days 1%FBS	Fulvestrnt 10nM	13	NRG1_	30.237	28.559	0.191
710	98	E2	CAMA1_	fulvR	2D 7days 1%FBS	Fulvestrnt 10nM	13	NRG1_	30.36	28.559	0.191
711	99	E3	CAMA1_	fulvR	2D 7days 1%FBS	Fulvestrnt 10nM	14	NRG1_	30.579	28.559	0.191
712	100	E4	CAMA1_	fulvR	2D 7days 1%FBS	Fulvestrnt 10nM	14	NRG1_	30.457	28.559	0.191
713	101	E5	CAMA1_	fulvR	2D 7days 1%FBS	Fulvestrnt 10nM	15	NRG1_	30.458	28.559	0.191
714	102	E6	CAMA1_	fulvR	2D 7days 1%FBS	Fulvestrnt 10nM	15	NRG1_	30.158	28.559	0.191
715	103	E7	CAMA1_	fulvR	2D 7days 1%FBS	afatinib 0.5uM+Fulv 10nM	16	NRG1_	30.922	28.559	0.191
716	104	E8	CAMA1_	fulvR	2D 7days 1%FBS	afatinib 0.5uM+Fulv 10nM	16	NRG1_	30.457	28.559	0.191
717	105	E9	CAMA1_	fulvR	2D 7days 1%FBS	afatinib 0.5uM+Fulv 10nM	17	NRG1_	30.412	28.559	0.191
718	106	E10	CAMA1_	fulvR	2D 7days 1%FBS	afatinib 0.5uM+Fulv 10nM	17	NRG1_	30.39	28.559	0.191
719	107	E11	CAMA1_	fulvR	2D 7days 1%FBS	afatinib 0.5uM+Fulv 10nM	18	NRG1_	30.64	28.559	0.191
720	108	E12	CAMA1_	fulvR	2D 7days 1%FBS	afatinib 0.5uM+Fulv 10nM	18	NRG1_	30.65	28.559	0.191
721	1	A1	CAMA1_	sen	2D 7days 1%FBS	DMSO	1	ERBB1_	31.855	26.892	0.291
722	2	A2	CAMA1_	sen	2D 7days 1%FBS	DMSO	1	ERBB1_	31.719	26.892	0.291
723	3	A3	CAMA1_	sen	2D 7days 1%FBS	DMSO	2	ERBB1_	31.451	26.892	0.291
724	4	A4	CAMA1_	sen	2D 7days 1%FBS	DMSO	2	ERBB1_	31.346	26.892	0.291
725	5	A5	CAMA1_	sen	2D 7days 1%FBS	DMSO	3	ERBB1_	31.597	26.892	0.291
726	6	A6	CAMA1_	sen	2D 7days 1%FBS	DMSO	3	ERBB1_	31.435	26.892	0.291
727	7	A7	CAMA1_	sen	2D 7days 1%FBS	afatinib 0.5uM	4	ERBB1_	31.25	26.892	0.291
728	8	A8	CAMA1_	sen	2D 7days 1%FBS	afatinib 0.5uM	4	ERBB1_	31.721	26.892	0.291
729	9	A9	CAMA1_	sen	2D 7days 1%FBS	afatinib 0.5uM	5	ERBB1_	30.852	26.892	0.291
730	10	A10	CAMA1_	sen	2D 7days 1%FBS	afatinib 0.5uM	5	ERBB1_	31.193	26.892	0.291
731	11	A11	CAMA1_	sen	2D 7days 1%FBS	afatinib 0.5uM	6	ERBB1_	30.461	26.892	0.291
732	12	A12	CAMA1_	sen	2D 7days 1%FBS	afatinib 0.5uM	6	ERBB1_	30.445	26.892	0.291
733	13	A13	CAMA1_	sen	2D 7days 1%FBS	Fulvestrnt 3nM	7	ERBB1_	NA	26.892	0.291
734	14	A14	CAMA1_	sen	2D 7days 1%FBS	Fulvestrnt 3nM	7	ERBB1_	31.933	26.892	0.291
735	15	A15	CAMA1_	sen	2D 7days 1%FBS	Fulvestrnt 3nM	8	ERBB1_	NA	26.892	0.291
736	16	A16	CAMA1_	sen	2D 7days 1%FBS	Fulvestrnt 3nM	8	ERBB1_	31.522	26.892	0.291
737	17	A17	CAMA1_	sen	2D 7days 1%FBS	Fulvestrnt 3nM	9	ERBB1_	32.347	26.892	0.291
738	18	A18	CAMA1_	sen	2D 7days 1%FBS	Fulvestrnt 3nM	9	ERBB1_	31.916	26.892	0.291
739	19	A19	CAMA1_	sen	2D 7days 1%FBS	afatinib 0.5uM+Fulv 3nM	10	ERBB1_	31.829	26.892	0.291
740	20	A20	CAMA1_	sen	2D 7days 1%FBS	afatinib 0.5uM+Fulv 3nM	10	ERBB1_	32.433	26.892	0.291
741	21	A21	CAMA1_	sen	2D 7days 1%FBS	afatinib 0.5uM+Fulv 3nM	11	ERBB1_	31.509	26.892	0.291
742	22	A22	CAMA1_	sen	2D 7days 1%FBS	afatinib 0.5uM+Fulv 3nM	11	ERBB1_	32.264	26.892	0.291
743	23	A23	CAMA1_	sen	2D 7days 1%FBS	afatinib 0.5uM+Fulv 3nM	12	ERBB1_	33.512	26.892	0.291
744	24	A24	CAMA1_	sen	2D 7days 1%FBS	afatinib 0.5uM+Fulv 3nM	12	ERBB1_	33.257	26.892	0.291
745	25	B1	CAMA1_	sen	2D 7days 1%FBS	Fulvestrnt 10nM	13	ERBB1_	31.702	26.892	0.291
746	26	B2	CAMA1_	sen	2D 7days 1%FBS	Fulvestrnt 10nM	13	ERBB1_	32.804	26.892	0.291
747	27	B3	CAMA1_	sen	2D 7days 1%FBS	Fulvestrnt 10nM	14	ERBB1_	31.825	26.892	0.291
748	28	B4	CAMA1_	sen	2D 7days 1%FBS	Fulvestrnt 10nM	14	ERBB1_	31.641	26.892	0.291
749	29	B5	CAMA1_	sen	2D 7days 1%FBS	Fulvestrnt 10nM	15	ERBB1_	32.825	26.892	0.291
750	30	B6	CAMA1_	sen	2D 7days 1%FBS	Fulvestrnt 10nM	15	ERBB1_	33.641	26.892	0.291
751	31	B7	CAMA1_	sen	2D 7days 1%FBS	afatinib 0.5uM+Fulv 10nM	16	ERBB1_	32.263	26.892	0.291
752	32	B8	CAMA1_	sen	2D 7days 1%FBS	afatinib 0.5uM+Fulv 10nM	16	ERBB1_	32.514	26.892	0.291
753	33	B9	CAMA1_	sen	2D 7days 1%FBS	afatinib 0.5uM+Fulv 10nM	17	ERBB1_	32.785	26.892	0.291
754	34	B10	CAMA1_	sen	2D 7days 1%FBS	afatinib 0.5uM+Fulv 10nM	17	ERBB1_	32.625	26.892	0.291
755	35	B11	CAMA1_	sen	2D 7days 1%FBS	afatinib 0.5uM+Fulv 10nM	18	ERBB1_	32.229	26.892	0.291
756	36	B12	CAMA1_	sen	2D 7days 1%FBS	afatinib 0.5uM+Fulv 10nM	18	ERBB1_	32.155	26.892	0.291
757	37	B13	CAMA1_	riboR	2D 7days 1%FBS	DMSO	1	ERBB1_	33.311	26.892	0.291
758	38	B14	CAMA1_	riboR	2D 7days 1%FBS	DMSO	1	ERBB1_	33.301	26.892	0.291
759	39	B15	CAMA1_	riboR	2D 7days 1%FBS	DMSO	2	ERBB1_	32.534	26.892	0.291
760	40	B16	CAMA1_	riboR	2D 7days 1%FBS	DMSO	2	ERBB1_	32.696	26.892	0.291
761	41	B17	CAMA1_	riboR	2D 7days 1%FBS	DMSO	3	ERBB1_	32.584	26.892	0.291
762	42	B18	CAMA1_	riboR	2D 7days 1%FBS	DMSO	3	ERBB1_	32.914	26.892	0.291
763	43	B19	CAMA1_	riboR	2D 7days 1%FBS	afatinib 0.5uM	4	ERBB1_	31.592	26.892	0.291
764	44	B20	CAMA1_	riboR	2D 7days 1%FBS	afatinib 0.5uM	4	ERBB1_	32.902	26.892	0.291
765	45	B21	CAMA1_	riboR	2D 7days 1%FBS	afatinib 0.5uM	5	ERBB1_	32.6	26.892	0.291
766	46	B22	CAMA1_	riboR	2D 7days 1%FBS	afatinib 0.5uM	5	ERBB1_	33.889	26.892	0.291
767	47	B23	CAMA1_	riboR	2D 7days 1%FBS	afatinib 0.5uM	6	ERBB1_	33.643	26.892	0.291
768	48	B24	CAMA1_	riboR	2D 7days 1%FBS	afatinib 0.5uM	6	ERBB1_	33.287	26.892	0.291
769	49	C1	CAMA1_	riboR	2D 7days 1%FBS	Fulvestrnt 3nM	7	ERBB1_	34.907	26.892	0.291
770	50	C2	CAMA1_	riboR	2D 7days 1%FBS	Fulvestrnt 3nM	7	ERBB1_	35.773	26.892	0.291
771	51	C3	CAMA1_	riboR	2D 7days 1%FBS	Fulvestrnt 3nM	8	ERBB1_	35.574	26.892	0.291
772	52	C4	CAMA1_	riboR	2D 7days 1%FBS	Fulvestrnt 3nM	8	ERBB1_	33.492	26.892	0.291
773	53	C5	CAMA1_	riboR	2D 7days 1%FBS	Fulvestrnt 3nM	9	ERBB1_	33.264	26.892	0.291
774	54	C6	CAMA1_	riboR	2D 7days 1%FBS	Fulvestrnt 3nM	9	ERBB1_	32.41	26.892	0.291
775	55	C7	CAMA1_	riboR	2D 7days 1%FBS	afatinib 0.5uM+Fulv 3nM	10	ERBB1_	33.438	26.892	0.291
776	56	C8	CAMA1_	riboR	2D 7days 1%FBS	afatinib 0.5uM+Fulv 3nM	10	ERBB1_	NA	26.892	0.291
777	57	C9	CAMA1_	riboR	2D 7days 1%FBS	afatinib 0.5uM+Fulv 3nM	11	ERBB1_	32.67	26.892	0.291
778	58	C10	CAMA1_	riboR	2D 7days 1%FBS	afatinib 0.5uM+Fulv 3nM	11	ERBB1_	32.957	26.892	0.291
779	59	C11	CAMA1_	riboR	2D 7days 1%FBS	afatinib 0.5uM+Fulv 3nM	12	ERBB1_	31.876	26.892	0.291
780	60	C12	CAMA1_	riboR	2D 7days 1%FBS	afatinib 0.5uM+Fulv 3nM	12	ERBB1_	32.889	26.892	0.291
781	61	C13	CAMA1_	riboR	2D 7days 1%FBS	Fulvestrnt 10nM	13	ERBB1_	33.32	26.892	0.291
782	62	C14	CAMA1_	riboR	2D 7days 1%FBS	Fulvestrnt 10nM	13	ERBB1_	33.444	26.892	0.291
783	63	C15	CAMA1_	riboR	2D 7days 1%FBS	Fulvestrnt 10nM	14	ERBB1_	33.707	26.892	0.291
784	64	C16	CAMA1_	riboR	2D 7days 1%FBS	Fulvestrnt 10nM	14	ERBB1_	33.314	26.892	0.291
785	65	C17	CAMA1_	riboR	2D 7days 1%FBS	Fulvestrnt 10nM	15	ERBB1_	34.459	26.892	0.291
786	66	C18	CAMA1_	riboR	2D 7days 1%FBS	Fulvestrnt 10nM	15	ERBB1_	34.004	26.892	0.291
787	67	C19	CAMA1_	riboR	2D 7days 1%FBS	afatinib 0.5uM+Fulv 10nM	16	ERBB1_	32.598	26.892	0.291
788	68	C20	CAMA1_	riboR	2D 7days 1%FBS	afatinib 0.5uM+Fulv 10nM	16	ERBB1_	32.876	26.892	0.291
789	69	C21	CAMA1_	riboR	2D 7days 1%FBS	afatinib 0.5uM+Fulv 10nM	17	ERBB1_	34.255	26.892	0.291
790	70	C22	CAMA1_	riboR	2D 7days 1%FBS	afatinib 0.5uM+Fulv 10nM	17	ERBB1_	33.134	26.892	0.291
791	71	C23	CAMA1_	riboR	2D 7days 1%FBS	afatinib 0.5uM+Fulv 10nM	18	ERBB1_	33.154	26.892	0.291
792	72	C24	CAMA1_	riboR	2D 7days 1%FBS	afatinib 0.5uM+Fulv 10nM	18	ERBB1_	32.352	26.892	0.291
793	73	D1	CAMA1_	fulvR	2D 7days 1%FBS	DMSO	1	ERBB1_	NA	26.892	0.291
794	74	D2	CAMA1_	fulvR	2D 7days 1%FBS	DMSO	1	ERBB1_	36.137	26.892	0.291
795	75	D3	CAMA1_	fulvR	2D 7days 1%FBS	DMSO	2	ERBB1_	34.681	26.892	0.291
796	76	D4	CAMA1_	fulvR	2D 7days 1%FBS	DMSO	2	ERBB1_	33.159	26.892	0.291
797	77	D5	CAMA1_	fulvR	2D 7days 1%FBS	DMSO	3	ERBB1_	33.785	26.892	0.291
798	78	D6	CAMA1_	fulvR	2D 7days 1%FBS	DMSO	3	ERBB1_	34.32	26.892	0.291
799	79	D7	CAMA1_	fulvR	2D 7days 1%FBS	afatinib 0.5uM	4	ERBB1_	33.289	26.892	0.291
800	80	D8	CAMA1_	fulvR	2D 7days 1%FBS	afatinib 0.5uM	4	ERBB1_	NA	26.892	0.291
801	81	D9	CAMA1_	fulvR	2D 7days 1%FBS	afatinib 0.5uM	5	ERBB1_	34.339	26.892	0.291
802	82	D10	CAMA1_	fulvR	2D 7days 1%FBS	afatinib 0.5uM	5	ERBB1_	33.738	26.892	0.291
803	83	D11	CAMA1_	fulvR	2D 7days 1%FBS	afatinib 0.5uM	6	ERBB1_	34.086	26.892	0.291
804	84	D12	CAMA1_	fulvR	2D 7days 1%FBS	afatinib 0.5uM	6	ERBB1_	35.155	26.892	0.291
805	85	D13	CAMA1_	fulvR	2D 7days 1%FBS	Fulvestrnt 3nM	7	ERBB1_	34.237	26.892	0.291
806	86	D14	CAMA1_	fulvR	2D 7days 1%FBS	Fulvestrnt 3nM	7	ERBB1_	34.898	26.892	0.291
807	87	D15	CAMA1_	fulvR	2D 7days 1%FBS	Fulvestrnt 3nM	8	ERBB1_	34.167	26.892	0.291
808	88	D16	CAMA1_	fulvR	2D 7days 1%FBS	Fulvestrnt 3nM	8	ERBB1_	NA	26.892	0.291
809	89	D17	CAMA1_	fulvR	2D 7days 1%FBS	Fulvestrnt 3nM	9	ERBB1_	33.254	26.892	0.291
810	90	D18	CAMA1_	fulvR	2D 7days 1%FBS	Fulvestrnt 3nM	9	ERBB1_	32.618	26.892	0.291
811	91	D19	CAMA1_	fulvR	2D 7days 1%FBS	afatinib 0.5uM+Fulv 3nM	10	ERBB1_	33.454	26.892	0.291
812	92	D20	CAMA1_	fulvR	2D 7days 1%FBS	afatinib 0.5uM+Fulv 3nM	10	ERBB1_	32.684	26.892	0.291
813	93	D21	CAMA1_	fulvR	2D 7days 1%FBS	afatinib 0.5uM+Fulv 3nM	11	ERBB1_	33.231	26.892	0.291
814	94	D22	CAMA1_	fulvR	2D 7days 1%FBS	afatinib 0.5uM+Fulv 3nM	11	ERBB1_	32.934	26.892	0.291
815	95	D23	CAMA1_	fulvR	2D 7days 1%FBS	afatinib 0.5uM+Fulv 3nM	12	ERBB1_	32.759	26.892	0.291
816	96	D24	CAMA1_	fulvR	2D 7days 1%FBS	afatinib 0.5uM+Fulv 3nM	12	ERBB1_	35.884	26.892	0.291
817	97	E1	CAMA1_	fulvR	2D 7days 1%FBS	Fulvestrnt 10nM	13	ERBB1_	34.76	26.892	0.291
818	98	E2	CAMA1_	fulvR	2D 7days 1%FBS	Fulvestrnt 10nM	13	ERBB1_	34.434	26.892	0.291
819	99	E3	CAMA1_	fulvR	2D 7days 1%FBS	Fulvestrnt 10nM	14	ERBB1_	33.962	26.892	0.291
820	100	E4	CAMA1_	fulvR	2D 7days 1%FBS	Fulvestrnt 10nM	14	ERBB1_	33.44	26.892	0.291
821	101	E5	CAMA1_	fulvR	2D 7days 1%FBS	Fulvestrnt 10nM	15	ERBB1_	34.964	26.892	0.291
822	102	E6	CAMA1_	fulvR	2D 7days 1%FBS	Fulvestrnt 10nM	15	ERBB1_	33.954	26.892	0.291
823	103	E7	CAMA1_	fulvR	2D 7days 1%FBS	afatinib 0.5uM+Fulv 10nM	16	ERBB1_	33.68	26.892	0.291
824	104	E8	CAMA1_	fulvR	2D 7days 1%FBS	afatinib 0.5uM+Fulv 10nM	16	ERBB1_	NA	26.892	0.291
825	105	E9	CAMA1_	fulvR	2D 7days 1%FBS	afatinib 0.5uM+Fulv 10nM	17	ERBB1_	34.779	26.892	0.291
826	106	E10	CAMA1_	fulvR	2D 7days 1%FBS	afatinib 0.5uM+Fulv 10nM	17	ERBB1_	35.578	26.892	0.291
827	107	E11	CAMA1_	fulvR	2D 7days 1%FBS	afatinib 0.5uM+Fulv 10nM	18	ERBB1_	33.658	26.892	0.291
828	108	E12	CAMA1_	fulvR	2D 7days 1%FBS	afatinib 0.5uM+Fulv 10nM	18	ERBB1_	32.724	26.892	0.291
829	121	F1	CAMA1_	sen	2D 7days 1%FBS	DMSO	1	ERBB2_	22.842	26.892	0.291
830	122	F2	CAMA1_	sen	2D 7days 1%FBS	DMSO	1	ERBB2_	22.853	26.892	0.291
831	123	F3	CAMA1_	sen	2D 7days 1%FBS	DMSO	2	ERBB2_	22.14	26.892	0.291
832	124	F4	CAMA1_	sen	2D 7days 1%FBS	DMSO	2	ERBB2_	22.167	26.892	0.291
833	125	F5	CAMA1_	sen	2D 7days 1%FBS	DMSO	3	ERBB2_	22.244	26.892	0.291
834	126	F6	CAMA1_	sen	2D 7days 1%FBS	DMSO	3	ERBB2_	22.383	26.892	0.291
835	127	F7	CAMA1_	sen	2D 7days 1%FBS	afatinib 0.5uM	4	ERBB2_	22.85	26.892	0.291
836	128	F8	CAMA1_	sen	2D 7days 1%FBS	afatinib 0.5uM	4	ERBB2_	22.698	26.892	0.291
837	129	F9	CAMA1_	sen	2D 7days 1%FBS	afatinib 0.5uM	5	ERBB2_	22.613	26.892	0.291
838	130	F10	CAMA1_	sen	2D 7days 1%FBS	afatinib 0.5uM	5	ERBB2_	22.453	26.892	0.291
839	131	F11	CAMA1_	sen	2D 7days 1%FBS	afatinib 0.5uM	6	ERBB2_	22.431	26.892	0.291
840	132	F12	CAMA1_	sen	2D 7days 1%FBS	afatinib 0.5uM	6	ERBB2_	22.406	26.892	0.291
841	133	F13	CAMA1_	sen	2D 7days 1%FBS	Fulvestrnt 3nM	7	ERBB2_	21.344	26.892	0.291
842	134	F14	CAMA1_	sen	2D 7days 1%FBS	Fulvestrnt 3nM	7	ERBB2_	21.415	26.892	0.291
843	135	F15	CAMA1_	sen	2D 7days 1%FBS	Fulvestrnt 3nM	8	ERBB2_	21.768	26.892	0.291
844	136	F16	CAMA1_	sen	2D 7days 1%FBS	Fulvestrnt 3nM	8	ERBB2_	21.836	26.892	0.291
845	137	F17	CAMA1_	sen	2D 7days 1%FBS	Fulvestrnt 3nM	9	ERBB2_	22.776	26.892	0.291
846	138	F18	CAMA1_	sen	2D 7days 1%FBS	Fulvestrnt 3nM	9	ERBB2_	22.772	26.892	0.291
847	139	F19	CAMA1_	sen	2D 7days 1%FBS	afatinib 0.5uM+Fulv 3nM	10	ERBB2_	22.874	26.892	0.291
848	140	F20	CAMA1_	sen	2D 7days 1%FBS	afatinib 0.5uM+Fulv 3nM	10	ERBB2_	22.844	26.892	0.291
849	141	F21	CAMA1_	sen	2D 7days 1%FBS	afatinib 0.5uM+Fulv 3nM	11	ERBB2_	21.968	26.892	0.291
850	142	F22	CAMA1_	sen	2D 7days 1%FBS	afatinib 0.5uM+Fulv 3nM	11	ERBB2_	22.059	26.892	0.291
851	143	F23	CAMA1_	sen	2D 7days 1%FBS	afatinib 0.5uM+Fulv 3nM	12	ERBB2_	23.198	26.892	0.291
852	144	F24	CAMA1_	sen	2D 7days 1%FBS	afatinib 0.5uM+Fulv 3nM	12	ERBB2_	23.081	26.892	0.291
853	145	G1	CAMA1_	sen	2D 7days 1%FBS	Fulvestrnt 10nM	13	ERBB2_	22.223	26.892	0.291
854	146	G2	CAMA1_	sen	2D 7days 1%FBS	Fulvestrnt 10nM	13	ERBB2_	22.279	26.892	0.291
855	147	G3	CAMA1_	sen	2D 7days 1%FBS	Fulvestrnt 10nM	14	ERBB2_	22.174	26.892	0.291
856	148	G4	CAMA1_	sen	2D 7days 1%FBS	Fulvestrnt 10nM	14	ERBB2_	22.689	26.892	0.291
857	149	G5	CAMA1_	sen	2D 7days 1%FBS	Fulvestrnt 10nM	15	ERBB2_	25.246	26.892	0.291
858	150	G6	CAMA1_	sen	2D 7days 1%FBS	Fulvestrnt 10nM	15	ERBB2_	24.813	26.892	0.291
859	151	G7	CAMA1_	sen	2D 7days 1%FBS	afatinib 0.5uM+Fulv 10nM	16	ERBB2_	23.65	26.892	0.291
860	152	G8	CAMA1_	sen	2D 7days 1%FBS	afatinib 0.5uM+Fulv 10nM	16	ERBB2_	23.84	26.892	0.291
861	153	G9	CAMA1_	sen	2D 7days 1%FBS	afatinib 0.5uM+Fulv 10nM	17	ERBB2_	23.804	26.892	0.291
862	154	G10	CAMA1_	sen	2D 7days 1%FBS	afatinib 0.5uM+Fulv 10nM	17	ERBB2_	23.755	26.892	0.291
863	155	G11	CAMA1_	sen	2D 7days 1%FBS	afatinib 0.5uM+Fulv 10nM	18	ERBB2_	24.076	26.892	0.291
864	156	G12	CAMA1_	sen	2D 7days 1%FBS	afatinib 0.5uM+Fulv 10nM	18	ERBB2_	24.071	26.892	0.291
865	157	G13	CAMA1_	riboR	2D 7days 1%FBS	DMSO	1	ERBB2_	24.009	26.892	0.291
866	158	G14	CAMA1_	riboR	2D 7days 1%FBS	DMSO	1	ERBB2_	23.907	26.892	0.291
867	159	G15	CAMA1_	riboR	2D 7days 1%FBS	DMSO	2	ERBB2_	24.065	26.892	0.291
868	160	G16	CAMA1_	riboR	2D 7days 1%FBS	DMSO	2	ERBB2_	24.203	26.892	0.291
869	161	G17	CAMA1_	riboR	2D 7days 1%FBS	DMSO	3	ERBB2_	24.162	26.892	0.291
870	162	G18	CAMA1_	riboR	2D 7days 1%FBS	DMSO	3	ERBB2_	24.171	26.892	0.291
871	163	G19	CAMA1_	riboR	2D 7days 1%FBS	afatinib 0.5uM	4	ERBB2_	23.425	26.892	0.291
872	164	G20	CAMA1_	riboR	2D 7days 1%FBS	afatinib 0.5uM	4	ERBB2_	23.225	26.892	0.291
873	165	G21	CAMA1_	riboR	2D 7days 1%FBS	afatinib 0.5uM	5	ERBB2_	23.674	26.892	0.291
874	166	G22	CAMA1_	riboR	2D 7days 1%FBS	afatinib 0.5uM	5	ERBB2_	23.655	26.892	0.291
875	167	G23	CAMA1_	riboR	2D 7days 1%FBS	afatinib 0.5uM	6	ERBB2_	23.446	26.892	0.291
876	168	G24	CAMA1_	riboR	2D 7days 1%FBS	afatinib 0.5uM	6	ERBB2_	23.597	26.892	0.291
877	169	H1	CAMA1_	riboR	2D 7days 1%FBS	Fulvestrnt 3nM	7	ERBB2_	24.886	26.892	0.291
878	170	H2	CAMA1_	riboR	2D 7days 1%FBS	Fulvestrnt 3nM	7	ERBB2_	24.855	26.892	0.291
879	171	H3	CAMA1_	riboR	2D 7days 1%FBS	Fulvestrnt 3nM	8	ERBB2_	24.245	26.892	0.291
880	172	H4	CAMA1_	riboR	2D 7days 1%FBS	Fulvestrnt 3nM	8	ERBB2_	24.32	26.892	0.291
881	173	H5	CAMA1_	riboR	2D 7days 1%FBS	Fulvestrnt 3nM	9	ERBB2_	23.99	26.892	0.291
882	174	H6	CAMA1_	riboR	2D 7days 1%FBS	Fulvestrnt 3nM	9	ERBB2_	24.21	26.892	0.291
883	175	H7	CAMA1_	riboR	2D 7days 1%FBS	afatinib 0.5uM+Fulv 3nM	10	ERBB2_	23.635	26.892	0.291
884	176	H8	CAMA1_	riboR	2D 7days 1%FBS	afatinib 0.5uM+Fulv 3nM	10	ERBB2_	23.88	26.892	0.291
885	177	H9	CAMA1_	riboR	2D 7days 1%FBS	afatinib 0.5uM+Fulv 3nM	11	ERBB2_	23.215	26.892	0.291
886	178	H10	CAMA1_	riboR	2D 7days 1%FBS	afatinib 0.5uM+Fulv 3nM	11	ERBB2_	23.172	26.892	0.291
887	179	H11	CAMA1_	riboR	2D 7days 1%FBS	afatinib 0.5uM+Fulv 3nM	12	ERBB2_	23.106	26.892	0.291
888	180	H12	CAMA1_	riboR	2D 7days 1%FBS	afatinib 0.5uM+Fulv 3nM	12	ERBB2_	22.986	26.892	0.291
889	181	H13	CAMA1_	riboR	2D 7days 1%FBS	Fulvestrnt 10nM	13	ERBB2_	24.592	26.892	0.291
890	182	H14	CAMA1_	riboR	2D 7days 1%FBS	Fulvestrnt 10nM	13	ERBB2_	24.757	26.892	0.291
891	183	H15	CAMA1_	riboR	2D 7days 1%FBS	Fulvestrnt 10nM	14	ERBB2_	24.891	26.892	0.291
892	184	H16	CAMA1_	riboR	2D 7days 1%FBS	Fulvestrnt 10nM	14	ERBB2_	NA	26.892	0.291
893	185	H17	CAMA1_	riboR	2D 7days 1%FBS	Fulvestrnt 10nM	15	ERBB2_	24.691	26.892	0.291
894	186	H18	CAMA1_	riboR	2D 7days 1%FBS	Fulvestrnt 10nM	15	ERBB2_	24.728	26.892	0.291
895	187	H19	CAMA1_	riboR	2D 7days 1%FBS	afatinib 0.5uM+Fulv 10nM	16	ERBB2_	23.672	26.892	0.291
896	188	H20	CAMA1_	riboR	2D 7days 1%FBS	afatinib 0.5uM+Fulv 10nM	16	ERBB2_	24.179	26.892	0.291
897	189	H21	CAMA1_	riboR	2D 7days 1%FBS	afatinib 0.5uM+Fulv 10nM	17	ERBB2_	23.336	26.892	0.291
898	190	H22	CAMA1_	riboR	2D 7days 1%FBS	afatinib 0.5uM+Fulv 10nM	17	ERBB2_	23.34	26.892	0.291
899	191	H23	CAMA1_	riboR	2D 7days 1%FBS	afatinib 0.5uM+Fulv 10nM	18	ERBB2_	23.405	26.892	0.291
900	192	H24	CAMA1_	riboR	2D 7days 1%FBS	afatinib 0.5uM+Fulv 10nM	18	ERBB2_	23.354	26.892	0.291
901	193	I1	CAMA1_	fulvR	2D 7days 1%FBS	DMSO	1	ERBB2_	28.137	26.892	0.291
902	194	I2	CAMA1_	fulvR	2D 7days 1%FBS	DMSO	1	ERBB2_	28.303	26.892	0.291
903	195	I3	CAMA1_	fulvR	2D 7days 1%FBS	DMSO	2	ERBB2_	27.076	26.892	0.291
904	196	I4	CAMA1_	fulvR	2D 7days 1%FBS	DMSO	2	ERBB2_	27.19	26.892	0.291
905	197	I5	CAMA1_	fulvR	2D 7days 1%FBS	DMSO	3	ERBB2_	26.107	26.892	0.291
906	198	I6	CAMA1_	fulvR	2D 7days 1%FBS	DMSO	3	ERBB2_	26.171	26.892	0.291
907	199	I7	CAMA1_	fulvR	2D 7days 1%FBS	afatinib 0.5uM	4	ERBB2_	27.293	26.892	0.291
908	200	I8	CAMA1_	fulvR	2D 7days 1%FBS	afatinib 0.5uM	4	ERBB2_	26.718	26.892	0.291
909	201	I9	CAMA1_	fulvR	2D 7days 1%FBS	afatinib 0.5uM	5	ERBB2_	26.244	26.892	0.291
910	202	I10	CAMA1_	fulvR	2D 7days 1%FBS	afatinib 0.5uM	5	ERBB2_	26.411	26.892	0.291
911	203	I11	CAMA1_	fulvR	2D 7days 1%FBS	afatinib 0.5uM	6	ERBB2_	26.59	26.892	0.291
912	204	I12	CAMA1_	fulvR	2D 7days 1%FBS	afatinib 0.5uM	6	ERBB2_	26.756	26.892	0.291
913	205	I13	CAMA1_	fulvR	2D 7days 1%FBS	Fulvestrnt 3nM	7	ERBB2_	26.572	26.892	0.291
914	206	I14	CAMA1_	fulvR	2D 7days 1%FBS	Fulvestrnt 3nM	7	ERBB2_	26.768	26.892	0.291
915	207	I15	CAMA1_	fulvR	2D 7days 1%FBS	Fulvestrnt 3nM	8	ERBB2_	27.066	26.892	0.291
916	208	I16	CAMA1_	fulvR	2D 7days 1%FBS	Fulvestrnt 3nM	8	ERBB2_	26.957	26.892	0.291
917	209	I17	CAMA1_	fulvR	2D 7days 1%FBS	Fulvestrnt 3nM	9	ERBB2_	26.582	26.892	0.291
918	210	I18	CAMA1_	fulvR	2D 7days 1%FBS	Fulvestrnt 3nM	9	ERBB2_	26.738	26.892	0.291
919	211	I19	CAMA1_	fulvR	2D 7days 1%FBS	afatinib 0.5uM+Fulv 3nM	10	ERBB2_	25.177	26.892	0.291
920	212	I20	CAMA1_	fulvR	2D 7days 1%FBS	afatinib 0.5uM+Fulv 3nM	10	ERBB2_	24.873	26.892	0.291
921	213	I21	CAMA1_	fulvR	2D 7days 1%FBS	afatinib 0.5uM+Fulv 3nM	11	ERBB2_	24.704	26.892	0.291
922	214	I22	CAMA1_	fulvR	2D 7days 1%FBS	afatinib 0.5uM+Fulv 3nM	11	ERBB2_	24.797	26.892	0.291
923	215	I23	CAMA1_	fulvR	2D 7days 1%FBS	afatinib 0.5uM+Fulv 3nM	12	ERBB2_	26.635	26.892	0.291
924	216	I24	CAMA1_	fulvR	2D 7days 1%FBS	afatinib 0.5uM+Fulv 3nM	12	ERBB2_	26.566	26.892	0.291
925	217	J1	CAMA1_	fulvR	2D 7days 1%FBS	Fulvestrnt 10nM	13	ERBB2_	26.104	26.892	0.291
926	218	J2	CAMA1_	fulvR	2D 7days 1%FBS	Fulvestrnt 10nM	13	ERBB2_	26.116	26.892	0.291
927	219	J3	CAMA1_	fulvR	2D 7days 1%FBS	Fulvestrnt 10nM	14	ERBB2_	27.346	26.892	0.291
928	220	J4	CAMA1_	fulvR	2D 7days 1%FBS	Fulvestrnt 10nM	14	ERBB2_	27.103	26.892	0.291
929	221	J5	CAMA1_	fulvR	2D 7days 1%FBS	Fulvestrnt 10nM	15	ERBB2_	26.242	26.892	0.291
930	222	J6	CAMA1_	fulvR	2D 7days 1%FBS	Fulvestrnt 10nM	15	ERBB2_	26.135	26.892	0.291
931	223	J7	CAMA1_	fulvR	2D 7days 1%FBS	afatinib 0.5uM+Fulv 10nM	16	ERBB2_	26.188	26.892	0.291
932	224	J8	CAMA1_	fulvR	2D 7days 1%FBS	afatinib 0.5uM+Fulv 10nM	16	ERBB2_	26.228	26.892	0.291
933	225	J9	CAMA1_	fulvR	2D 7days 1%FBS	afatinib 0.5uM+Fulv 10nM	17	ERBB2_	25.873	26.892	0.291
934	226	J10	CAMA1_	fulvR	2D 7days 1%FBS	afatinib 0.5uM+Fulv 10nM	17	ERBB2_	26.344	26.892	0.291
935	227	J11	CAMA1_	fulvR	2D 7days 1%FBS	afatinib 0.5uM+Fulv 10nM	18	ERBB2_	24.478	26.892	0.291
936	228	J12	CAMA1_	fulvR	2D 7days 1%FBS	afatinib 0.5uM+Fulv 10nM	18	ERBB2_	24.524	26.892	0.291
937	241	K1	CAMA1_	sen	2D 7days 1%FBS	DMSO	1	ERBB3_	20.555	26.892	0.291
938	242	K2	CAMA1_	sen	2D 7days 1%FBS	DMSO	1	ERBB3_	20.82	26.892	0.291
939	243	K3	CAMA1_	sen	2D 7days 1%FBS	DMSO	2	ERBB3_	20.085	26.892	0.291
940	244	K4	CAMA1_	sen	2D 7days 1%FBS	DMSO	2	ERBB3_	20.064	26.892	0.291
941	245	K5	CAMA1_	sen	2D 7days 1%FBS	DMSO	3	ERBB3_	20.459	26.892	0.291
942	246	K6	CAMA1_	sen	2D 7days 1%FBS	DMSO	3	ERBB3_	20.313	26.892	0.291
943	247	K7	CAMA1_	sen	2D 7days 1%FBS	afatinib 0.5uM	4	ERBB3_	20.642	26.892	0.291
944	248	K8	CAMA1_	sen	2D 7days 1%FBS	afatinib 0.5uM	4	ERBB3_	20.542	26.892	0.291
945	249	K9	CAMA1_	sen	2D 7days 1%FBS	afatinib 0.5uM	5	ERBB3_	20.375	26.892	0.291
946	250	K10	CAMA1_	sen	2D 7days 1%FBS	afatinib 0.5uM	5	ERBB3_	20.273	26.892	0.291
947	251	K11	CAMA1_	sen	2D 7days 1%FBS	afatinib 0.5uM	6	ERBB3_	20.527	26.892	0.291
948	252	K12	CAMA1_	sen	2D 7days 1%FBS	afatinib 0.5uM	6	ERBB3_	20.455	26.892	0.291
949	253	K13	CAMA1_	sen	2D 7days 1%FBS	Fulvestrnt 3nM	7	ERBB3_	19.728	26.892	0.291
950	254	K14	CAMA1_	sen	2D 7days 1%FBS	Fulvestrnt 3nM	7	ERBB3_	19.681	26.892	0.291
951	255	K15	CAMA1_	sen	2D 7days 1%FBS	Fulvestrnt 3nM	8	ERBB3_	19.946	26.892	0.291
952	256	K16	CAMA1_	sen	2D 7days 1%FBS	Fulvestrnt 3nM	8	ERBB3_	20.154	26.892	0.291
953	257	K17	CAMA1_	sen	2D 7days 1%FBS	Fulvestrnt 3nM	9	ERBB3_	21.317	26.892	0.291
954	258	K18	CAMA1_	sen	2D 7days 1%FBS	Fulvestrnt 3nM	9	ERBB3_	21.097	26.892	0.291
955	259	K19	CAMA1_	sen	2D 7days 1%FBS	afatinib 0.5uM+Fulv 3nM	10	ERBB3_	21.223	26.892	0.291
956	260	K20	CAMA1_	sen	2D 7days 1%FBS	afatinib 0.5uM+Fulv 3nM	10	ERBB3_	21.219	26.892	0.291
957	261	K21	CAMA1_	sen	2D 7days 1%FBS	afatinib 0.5uM+Fulv 3nM	11	ERBB3_	20.45	26.892	0.291
958	262	K22	CAMA1_	sen	2D 7days 1%FBS	afatinib 0.5uM+Fulv 3nM	11	ERBB3_	20.269	26.892	0.291
959	263	K23	CAMA1_	sen	2D 7days 1%FBS	afatinib 0.5uM+Fulv 3nM	12	ERBB3_	21.311	26.892	0.291
960	264	K24	CAMA1_	sen	2D 7days 1%FBS	afatinib 0.5uM+Fulv 3nM	12	ERBB3_	21.502	26.892	0.291
961	265	L1	CAMA1_	sen	2D 7days 1%FBS	Fulvestrnt 10nM	13	ERBB3_	20.282	26.892	0.291
962	266	L2	CAMA1_	sen	2D 7days 1%FBS	Fulvestrnt 10nM	13	ERBB3_	20.159	26.892	0.291
963	267	L3	CAMA1_	sen	2D 7days 1%FBS	Fulvestrnt 10nM	14	ERBB3_	25.142	26.892	0.291
964	268	L4	CAMA1_	sen	2D 7days 1%FBS	Fulvestrnt 10nM	14	ERBB3_	34.83	26.892	0.291
965	269	L5	CAMA1_	sen	2D 7days 1%FBS	Fulvestrnt 10nM	15	ERBB3_	22.761	26.892	0.291
966	270	L6	CAMA1_	sen	2D 7days 1%FBS	Fulvestrnt 10nM	15	ERBB3_	22.869	26.892	0.291
967	271	L7	CAMA1_	sen	2D 7days 1%FBS	afatinib 0.5uM+Fulv 10nM	16	ERBB3_	21.71	26.892	0.291
968	272	L8	CAMA1_	sen	2D 7days 1%FBS	afatinib 0.5uM+Fulv 10nM	16	ERBB3_	21.655	26.892	0.291
969	273	L9	CAMA1_	sen	2D 7days 1%FBS	afatinib 0.5uM+Fulv 10nM	17	ERBB3_	22.005	26.892	0.291
970	274	L10	CAMA1_	sen	2D 7days 1%FBS	afatinib 0.5uM+Fulv 10nM	17	ERBB3_	21.834	26.892	0.291
971	275	L11	CAMA1_	sen	2D 7days 1%FBS	afatinib 0.5uM+Fulv 10nM	18	ERBB3_	22.389	26.892	0.291
972	276	L12	CAMA1_	sen	2D 7days 1%FBS	afatinib 0.5uM+Fulv 10nM	18	ERBB3_	22.33	26.892	0.291
973	277	L13	CAMA1_	riboR	2D 7days 1%FBS	DMSO	1	ERBB3_	21.678	26.892	0.291
974	278	L14	CAMA1_	riboR	2D 7days 1%FBS	DMSO	1	ERBB3_	21.676	26.892	0.291
975	279	L15	CAMA1_	riboR	2D 7days 1%FBS	DMSO	2	ERBB3_	21.576	26.892	0.291
976	280	L16	CAMA1_	riboR	2D 7days 1%FBS	DMSO	2	ERBB3_	21.703	26.892	0.291
977	281	L17	CAMA1_	riboR	2D 7days 1%FBS	DMSO	3	ERBB3_	21.908	26.892	0.291
978	282	L18	CAMA1_	riboR	2D 7days 1%FBS	DMSO	3	ERBB3_	22	26.892	0.291
979	283	L19	CAMA1_	riboR	2D 7days 1%FBS	afatinib 0.5uM	4	ERBB3_	21.581	26.892	0.291
980	284	L20	CAMA1_	riboR	2D 7days 1%FBS	afatinib 0.5uM	4	ERBB3_	21.594	26.892	0.291
981	285	L21	CAMA1_	riboR	2D 7days 1%FBS	afatinib 0.5uM	5	ERBB3_	21.624	26.892	0.291
982	286	L22	CAMA1_	riboR	2D 7days 1%FBS	afatinib 0.5uM	5	ERBB3_	21.727	26.892	0.291
983	287	L23	CAMA1_	riboR	2D 7days 1%FBS	afatinib 0.5uM	6	ERBB3_	21.741	26.892	0.291
984	288	L24	CAMA1_	riboR	2D 7days 1%FBS	afatinib 0.5uM	6	ERBB3_	21.726	26.892	0.291
985	289	M1	CAMA1_	riboR	2D 7days 1%FBS	Fulvestrnt 3nM	7	ERBB3_	23.244	26.892	0.291
986	290	M2	CAMA1_	riboR	2D 7days 1%FBS	Fulvestrnt 3nM	7	ERBB3_	23.295	26.892	0.291
987	291	M3	CAMA1_	riboR	2D 7days 1%FBS	Fulvestrnt 3nM	8	ERBB3_	22.673	26.892	0.291
988	292	M4	CAMA1_	riboR	2D 7days 1%FBS	Fulvestrnt 3nM	8	ERBB3_	22.797	26.892	0.291
989	293	M5	CAMA1_	riboR	2D 7days 1%FBS	Fulvestrnt 3nM	9	ERBB3_	22.513	26.892	0.291
990	294	M6	CAMA1_	riboR	2D 7days 1%FBS	Fulvestrnt 3nM	9	ERBB3_	22.414	26.892	0.291
991	295	M7	CAMA1_	riboR	2D 7days 1%FBS	afatinib 0.5uM+Fulv 3nM	10	ERBB3_	22.284	26.892	0.291
992	296	M8	CAMA1_	riboR	2D 7days 1%FBS	afatinib 0.5uM+Fulv 3nM	10	ERBB3_	22.169	26.892	0.291
993	297	M9	CAMA1_	riboR	2D 7days 1%FBS	afatinib 0.5uM+Fulv 3nM	11	ERBB3_	21.495	26.892	0.291
994	298	M10	CAMA1_	riboR	2D 7days 1%FBS	afatinib 0.5uM+Fulv 3nM	11	ERBB3_	21.617	26.892	0.291
995	299	M11	CAMA1_	riboR	2D 7days 1%FBS	afatinib 0.5uM+Fulv 3nM	12	ERBB3_	21.807	26.892	0.291
996	300	M12	CAMA1_	riboR	2D 7days 1%FBS	afatinib 0.5uM+Fulv 3nM	12	ERBB3_	21.798	26.892	0.291
997	301	M13	CAMA1_	riboR	2D 7days 1%FBS	Fulvestrnt 10nM	13	ERBB3_	23.009	26.892	0.291
998	302	M14	CAMA1_	riboR	2D 7days 1%FBS	Fulvestrnt 10nM	13	ERBB3_	23.071	26.892	0.291
999	303	M15	CAMA1_	riboR	2D 7days 1%FBS	Fulvestrnt 10nM	14	ERBB3_	38.125	26.892	0.291
1000	304	M16	CAMA1_	riboR	2D 7days 1%FBS	Fulvestrnt 10nM	14	ERBB3_	37.245	26.892	0.291
1001	305	M17	CAMA1_	riboR	2D 7days 1%FBS	Fulvestrnt 10nM	15	ERBB3_	22.854	26.892	0.291
1002	306	M18	CAMA1_	riboR	2D 7days 1%FBS	Fulvestrnt 10nM	15	ERBB3_	22.85	26.892	0.291
1003	307	M19	CAMA1_	riboR	2D 7days 1%FBS	afatinib 0.5uM+Fulv 10nM	16	ERBB3_	22.006	26.892	0.291
1004	308	M20	CAMA1_	riboR	2D 7days 1%FBS	afatinib 0.5uM+Fulv 10nM	16	ERBB3_	22.222	26.892	0.291
1005	309	M21	CAMA1_	riboR	2D 7days 1%FBS	afatinib 0.5uM+Fulv 10nM	17	ERBB3_	21.673	26.892	0.291
1006	310	M22	CAMA1_	riboR	2D 7days 1%FBS	afatinib 0.5uM+Fulv 10nM	17	ERBB3_	21.64	26.892	0.291
1007	311	M23	CAMA1_	riboR	2D 7days 1%FBS	afatinib 0.5uM+Fulv 10nM	18	ERBB3_	21.774	26.892	0.291
1008	312	M24	CAMA1_	riboR	2D 7days 1%FBS	afatinib 0.5uM+Fulv 10nM	18	ERBB3_	21.7	26.892	0.291
1009	313	N1	CAMA1_	fulvR	2D 7days 1%FBS	DMSO	1	ERBB3_	24.802	26.892	0.291
1010	314	N2	CAMA1_	fulvR	2D 7days 1%FBS	DMSO	1	ERBB3_	24.657	26.892	0.291
1011	315	N3	CAMA1_	fulvR	2D 7days 1%FBS	DMSO	2	ERBB3_	23.583	26.892	0.291
1012	316	N4	CAMA1_	fulvR	2D 7days 1%FBS	DMSO	2	ERBB3_	23.754	26.892	0.291
1013	317	N5	CAMA1_	fulvR	2D 7days 1%FBS	DMSO	3	ERBB3_	22.968	26.892	0.291
1014	318	N6	CAMA1_	fulvR	2D 7days 1%FBS	DMSO	3	ERBB3_	22.924	26.892	0.291
1015	319	N7	CAMA1_	fulvR	2D 7days 1%FBS	afatinib 0.5uM	4	ERBB3_	24.154	26.892	0.291
1016	320	N8	CAMA1_	fulvR	2D 7days 1%FBS	afatinib 0.5uM	4	ERBB3_	23.918	26.892	0.291
1017	321	N9	CAMA1_	fulvR	2D 7days 1%FBS	afatinib 0.5uM	5	ERBB3_	22.999	26.892	0.291
1018	322	N10	CAMA1_	fulvR	2D 7days 1%FBS	afatinib 0.5uM	5	ERBB3_	22.952	26.892	0.291
1019	323	N11	CAMA1_	fulvR	2D 7days 1%FBS	afatinib 0.5uM	6	ERBB3_	23.785	26.892	0.291
1020	324	N12	CAMA1_	fulvR	2D 7days 1%FBS	afatinib 0.5uM	6	ERBB3_	23.752	26.892	0.291
1021	325	N13	CAMA1_	fulvR	2D 7days 1%FBS	Fulvestrnt 3nM	7	ERBB3_	23.85	26.892	0.291
1022	326	N14	CAMA1_	fulvR	2D 7days 1%FBS	Fulvestrnt 3nM	7	ERBB3_	24.049	26.892	0.291
1023	327	N15	CAMA1_	fulvR	2D 7days 1%FBS	Fulvestrnt 3nM	8	ERBB3_	24.952	26.892	0.291
1024	328	N16	CAMA1_	fulvR	2D 7days 1%FBS	Fulvestrnt 3nM	8	ERBB3_	23.967	26.892	0.291
1025	329	N17	CAMA1_	fulvR	2D 7days 1%FBS	Fulvestrnt 3nM	9	ERBB3_	23.997	26.892	0.291
1026	330	N18	CAMA1_	fulvR	2D 7days 1%FBS	Fulvestrnt 3nM	9	ERBB3_	24.087	26.892	0.291
1027	331	N19	CAMA1_	fulvR	2D 7days 1%FBS	afatinib 0.5uM+Fulv 3nM	10	ERBB3_	22.808	26.892	0.291
1028	332	N20	CAMA1_	fulvR	2D 7days 1%FBS	afatinib 0.5uM+Fulv 3nM	10	ERBB3_	22.424	26.892	0.291
1029	333	N21	CAMA1_	fulvR	2D 7days 1%FBS	afatinib 0.5uM+Fulv 3nM	11	ERBB3_	22.257	26.892	0.291
1030	334	N22	CAMA1_	fulvR	2D 7days 1%FBS	afatinib 0.5uM+Fulv 3nM	11	ERBB3_	22.338	26.892	0.291
1031	335	N23	CAMA1_	fulvR	2D 7days 1%FBS	afatinib 0.5uM+Fulv 3nM	12	ERBB3_	23.814	26.892	0.291
1032	336	N24	CAMA1_	fulvR	2D 7days 1%FBS	afatinib 0.5uM+Fulv 3nM	12	ERBB3_	23.832	26.892	0.291
1033	337	O1	CAMA1_	fulvR	2D 7days 1%FBS	Fulvestrnt 10nM	13	ERBB3_	23.672	26.892	0.291
1034	338	O2	CAMA1_	fulvR	2D 7days 1%FBS	Fulvestrnt 10nM	13	ERBB3_	23.14	26.892	0.291
1035	339	O3	CAMA1_	fulvR	2D 7days 1%FBS	Fulvestrnt 10nM	14	ERBB3_	25.796	26.892	0.291
1036	340	O4	CAMA1_	fulvR	2D 7days 1%FBS	Fulvestrnt 10nM	14	ERBB3_	24.97	26.892	0.291
1037	341	O5	CAMA1_	fulvR	2D 7days 1%FBS	Fulvestrnt 10nM	15	ERBB3_	23.904	26.892	0.291
1038	342	O6	CAMA1_	fulvR	2D 7days 1%FBS	Fulvestrnt 10nM	15	ERBB3_	23.551	26.892	0.291
1039	343	O7	CAMA1_	fulvR	2D 7days 1%FBS	afatinib 0.5uM+Fulv 10nM	16	ERBB3_	23.539	26.892	0.291
1040	344	O8	CAMA1_	fulvR	2D 7days 1%FBS	afatinib 0.5uM+Fulv 10nM	16	ERBB3_	23.563	26.892	0.291
1041	345	O9	CAMA1_	fulvR	2D 7days 1%FBS	afatinib 0.5uM+Fulv 10nM	17	ERBB3_	23.064	26.892	0.291
1042	346	O10	CAMA1_	fulvR	2D 7days 1%FBS	afatinib 0.5uM+Fulv 10nM	17	ERBB3_	22.849	26.892	0.291
1043	347	O11	CAMA1_	fulvR	2D 7days 1%FBS	afatinib 0.5uM+Fulv 10nM	18	ERBB3_	22.164	26.892	0.291
1044	348	O12	CAMA1_	fulvR	2D 7days 1%FBS	afatinib 0.5uM+Fulv 10nM	18	ERBB3_	22.096	26.892	0.291
1045	121	F1	CAMA1_	sen	2D 7days 1%FBS	DMSO	1	ERBB4_	24.722	28.559	0.191
1046	122	F2	CAMA1_	sen	2D 7days 1%FBS	DMSO	1	ERBB4_	24.877	28.559	0.191
1047	123	F3	CAMA1_	sen	2D 7days 1%FBS	DMSO	2	ERBB4_	23.714	28.559	0.191
1048	124	F4	CAMA1_	sen	2D 7days 1%FBS	DMSO	2	ERBB4_	23.65	28.559	0.191
1049	125	F5	CAMA1_	sen	2D 7days 1%FBS	DMSO	3	ERBB4_	23.944	28.559	0.191
1050	126	F6	CAMA1_	sen	2D 7days 1%FBS	DMSO	3	ERBB4_	23.902	28.559	0.191
1051	127	F7	CAMA1_	sen	2D 7days 1%FBS	afatinib 0.5uM	4	ERBB4_	24.156	28.559	0.191
1052	128	F8	CAMA1_	sen	2D 7days 1%FBS	afatinib 0.5uM	4	ERBB4_	24.334	28.559	0.191
1053	129	F9	CAMA1_	sen	2D 7days 1%FBS	afatinib 0.5uM	5	ERBB4_	24.044	28.559	0.191
1054	130	F10	CAMA1_	sen	2D 7days 1%FBS	afatinib 0.5uM	5	ERBB4_	23.707	28.559	0.191
1055	131	F11	CAMA1_	sen	2D 7days 1%FBS	afatinib 0.5uM	6	ERBB4_	24.041	28.559	0.191
1056	132	F12	CAMA1_	sen	2D 7days 1%FBS	afatinib 0.5uM	6	ERBB4_	23.982	28.559	0.191
1057	133	F13	CAMA1_	sen	2D 7days 1%FBS	Fulvestrnt 3nM	7	ERBB4_	23.055	28.559	0.191
1058	134	F14	CAMA1_	sen	2D 7days 1%FBS	Fulvestrnt 3nM	7	ERBB4_	22.979	28.559	0.191
1059	135	F15	CAMA1_	sen	2D 7days 1%FBS	Fulvestrnt 3nM	8	ERBB4_	23.678	28.559	0.191
1060	136	F16	CAMA1_	sen	2D 7days 1%FBS	Fulvestrnt 3nM	8	ERBB4_	23.357	28.559	0.191
1061	137	F17	CAMA1_	sen	2D 7days 1%FBS	Fulvestrnt 3nM	9	ERBB4_	23.857	28.559	0.191
1062	138	F18	CAMA1_	sen	2D 7days 1%FBS	Fulvestrnt 3nM	9	ERBB4_	23.838	28.559	0.191
1063	139	F19	CAMA1_	sen	2D 7days 1%FBS	afatinib 0.5uM+Fulv 3nM	10	ERBB4_	24.163	28.559	0.191
1064	140	F20	CAMA1_	sen	2D 7days 1%FBS	afatinib 0.5uM+Fulv 3nM	10	ERBB4_	23.893	28.559	0.191
1065	141	F21	CAMA1_	sen	2D 7days 1%FBS	afatinib 0.5uM+Fulv 3nM	11	ERBB4_	23.613	28.559	0.191
1066	142	F22	CAMA1_	sen	2D 7days 1%FBS	afatinib 0.5uM+Fulv 3nM	11	ERBB4_	23.828	28.559	0.191
1067	143	F23	CAMA1_	sen	2D 7days 1%FBS	afatinib 0.5uM+Fulv 3nM	12	ERBB4_	24.461	28.559	0.191
1068	144	F24	CAMA1_	sen	2D 7days 1%FBS	afatinib 0.5uM+Fulv 3nM	12	ERBB4_	24.641	28.559	0.191
1069	145	G1	CAMA1_	sen	2D 7days 1%FBS	Fulvestrnt 10nM	13	ERBB4_	23.806	28.559	0.191
1070	146	G2	CAMA1_	sen	2D 7days 1%FBS	Fulvestrnt 10nM	13	ERBB4_	23.72	28.559	0.191
1071	147	G3	CAMA1_	sen	2D 7days 1%FBS	Fulvestrnt 10nM	14	ERBB4_	34.47	28.559	0.191
1072	148	G4	CAMA1_	sen	2D 7days 1%FBS	Fulvestrnt 10nM	14	ERBB4_	35.68	28.559	0.191
1073	149	G5	CAMA1_	sen	2D 7days 1%FBS	Fulvestrnt 10nM	15	ERBB4_	25.146	28.559	0.191
1074	150	G6	CAMA1_	sen	2D 7days 1%FBS	Fulvestrnt 10nM	15	ERBB4_	25.437	28.559	0.191
1075	151	G7	CAMA1_	sen	2D 7days 1%FBS	afatinib 0.5uM+Fulv 10nM	16	ERBB4_	24.563	28.559	0.191
1076	152	G8	CAMA1_	sen	2D 7days 1%FBS	afatinib 0.5uM+Fulv 10nM	16	ERBB4_	24.552	28.559	0.191
1077	153	G9	CAMA1_	sen	2D 7days 1%FBS	afatinib 0.5uM+Fulv 10nM	17	ERBB4_	24.962	28.559	0.191
1078	154	G10	CAMA1_	sen	2D 7days 1%FBS	afatinib 0.5uM+Fulv 10nM	17	ERBB4_	24.855	28.559	0.191
1079	155	G11	CAMA1_	sen	2D 7days 1%FBS	afatinib 0.5uM+Fulv 10nM	18	ERBB4_	25.224	28.559	0.191
1080	156	G12	CAMA1_	sen	2D 7days 1%FBS	afatinib 0.5uM+Fulv 10nM	18	ERBB4_	25.085	28.559	0.191
1081	157	G13	CAMA1_	riboR	2D 7days 1%FBS	DMSO	1	ERBB4_	25.414	28.559	0.191
1082	158	G14	CAMA1_	riboR	2D 7days 1%FBS	DMSO	1	ERBB4_	25.135	28.559	0.191
1083	159	G15	CAMA1_	riboR	2D 7days 1%FBS	DMSO	2	ERBB4_	25.185	28.559	0.191
1084	160	G16	CAMA1_	riboR	2D 7days 1%FBS	DMSO	2	ERBB4_	25.289	28.559	0.191
1085	161	G17	CAMA1_	riboR	2D 7days 1%FBS	DMSO	3	ERBB4_	25.427	28.559	0.191
1086	162	G18	CAMA1_	riboR	2D 7days 1%FBS	DMSO	3	ERBB4_	24.955	28.559	0.191
1087	163	G19	CAMA1_	riboR	2D 7days 1%FBS	afatinib 0.5uM	4	ERBB4_	25.279	28.559	0.191
1088	164	G20	CAMA1_	riboR	2D 7days 1%FBS	afatinib 0.5uM	4	ERBB4_	24.767	28.559	0.191
1089	165	G21	CAMA1_	riboR	2D 7days 1%FBS	afatinib 0.5uM	5	ERBB4_	25.43	28.559	0.191
1090	166	G22	CAMA1_	riboR	2D 7days 1%FBS	afatinib 0.5uM	5	ERBB4_	25.405	28.559	0.191
1091	167	G23	CAMA1_	riboR	2D 7days 1%FBS	afatinib 0.5uM	6	ERBB4_	25.452	28.559	0.191
1092	168	G24	CAMA1_	riboR	2D 7days 1%FBS	afatinib 0.5uM	6	ERBB4_	25.425	28.559	0.191
1093	169	H1	CAMA1_	riboR	2D 7days 1%FBS	Fulvestrnt 3nM	7	ERBB4_	25.697	28.559	0.191
1094	170	H2	CAMA1_	riboR	2D 7days 1%FBS	Fulvestrnt 3nM	7	ERBB4_	25.614	28.559	0.191
1095	171	H3	CAMA1_	riboR	2D 7days 1%FBS	Fulvestrnt 3nM	8	ERBB4_	25.141	28.559	0.191
1096	172	H4	CAMA1_	riboR	2D 7days 1%FBS	Fulvestrnt 3nM	8	ERBB4_	25.082	28.559	0.191
1097	173	H5	CAMA1_	riboR	2D 7days 1%FBS	Fulvestrnt 3nM	9	ERBB4_	25.286	28.559	0.191
1098	174	H6	CAMA1_	riboR	2D 7days 1%FBS	Fulvestrnt 3nM	9	ERBB4_	25.065	28.559	0.191
1099	175	H7	CAMA1_	riboR	2D 7days 1%FBS	afatinib 0.5uM+Fulv 3nM	10	ERBB4_	25.623	28.559	0.191
1100	176	H8	CAMA1_	riboR	2D 7days 1%FBS	afatinib 0.5uM+Fulv 3nM	10	ERBB4_	25.872	28.559	0.191
1101	177	H9	CAMA1_	riboR	2D 7days 1%FBS	afatinib 0.5uM+Fulv 3nM	11	ERBB4_	25.695	28.559	0.191
1102	178	H10	CAMA1_	riboR	2D 7days 1%FBS	afatinib 0.5uM+Fulv 3nM	11	ERBB4_	25.603	28.559	0.191
1103	179	H11	CAMA1_	riboR	2D 7days 1%FBS	afatinib 0.5uM+Fulv 3nM	12	ERBB4_	25.464	28.559	0.191
1104	180	H12	CAMA1_	riboR	2D 7days 1%FBS	afatinib 0.5uM+Fulv 3nM	12	ERBB4_	25.3	28.559	0.191
1105	181	H13	CAMA1_	riboR	2D 7days 1%FBS	Fulvestrnt 10nM	13	ERBB4_	26.188	28.559	0.191
1106	182	H14	CAMA1_	riboR	2D 7days 1%FBS	Fulvestrnt 10nM	13	ERBB4_	25.68	28.559	0.191
1107	183	H15	CAMA1_	riboR	2D 7days 1%FBS	Fulvestrnt 10nM	14	ERBB4_	26.091	28.559	0.191
1108	184	H16	CAMA1_	riboR	2D 7days 1%FBS	Fulvestrnt 10nM	14	ERBB4_	26.12	28.559	0.191
1109	185	H17	CAMA1_	riboR	2D 7days 1%FBS	Fulvestrnt 10nM	15	ERBB4_	25.43	28.559	0.191
1110	186	H18	CAMA1_	riboR	2D 7days 1%FBS	Fulvestrnt 10nM	15	ERBB4_	25.393	28.559	0.191
1111	187	H19	CAMA1_	riboR	2D 7days 1%FBS	afatinib 0.5uM+Fulv 10nM	16	ERBB4_	25.482	28.559	0.191
1112	188	H20	CAMA1_	riboR	2D 7days 1%FBS	afatinib 0.5uM+Fulv 10nM	16	ERBB4_	25.659	28.559	0.191
1113	189	H21	CAMA1_	riboR	2D 7days 1%FBS	afatinib 0.5uM+Fulv 10nM	17	ERBB4_	25.12	28.559	0.191
1114	190	H22	CAMA1_	riboR	2D 7days 1%FBS	afatinib 0.5uM+Fulv 10nM	17	ERBB4_	25.341	28.559	0.191
1115	191	H23	CAMA1_	riboR	2D 7days 1%FBS	afatinib 0.5uM+Fulv 10nM	18	ERBB4_	25.853	28.559	0.191
1116	192	H24	CAMA1_	riboR	2D 7days 1%FBS	afatinib 0.5uM+Fulv 10nM	18	ERBB4_	26.49	28.559	0.191
1117	193	I1	CAMA1_	fulvR	2D 7days 1%FBS	DMSO	1	ERBB4_	NA	28.559	0.191
1118	194	I2	CAMA1_	fulvR	2D 7days 1%FBS	DMSO	1	ERBB4_	30.73	28.559	0.191
1119	195	I3	CAMA1_	fulvR	2D 7days 1%FBS	DMSO	2	ERBB4_	29.865	28.559	0.191
1120	196	I4	CAMA1_	fulvR	2D 7days 1%FBS	DMSO	2	ERBB4_	29.387	28.559	0.191
1121	197	I5	CAMA1_	fulvR	2D 7days 1%FBS	DMSO	3	ERBB4_	28.522	28.559	0.191
1122	198	I6	CAMA1_	fulvR	2D 7days 1%FBS	DMSO	3	ERBB4_	28.648	28.559	0.191
1123	199	I7	CAMA1_	fulvR	2D 7days 1%FBS	afatinib 0.5uM	4	ERBB4_	29.735	28.559	0.191
1124	200	I8	CAMA1_	fulvR	2D 7days 1%FBS	afatinib 0.5uM	4	ERBB4_	29.93	28.559	0.191
1125	201	I9	CAMA1_	fulvR	2D 7days 1%FBS	afatinib 0.5uM	5	ERBB4_	29.522	28.559	0.191
1126	202	I10	CAMA1_	fulvR	2D 7days 1%FBS	afatinib 0.5uM	5	ERBB4_	29.211	28.559	0.191
1127	203	I11	CAMA1_	fulvR	2D 7days 1%FBS	afatinib 0.5uM	6	ERBB4_	29.317	28.559	0.191
1128	204	I12	CAMA1_	fulvR	2D 7days 1%FBS	afatinib 0.5uM	6	ERBB4_	29.392	28.559	0.191
1129	205	I13	CAMA1_	fulvR	2D 7days 1%FBS	Fulvestrnt 3nM	7	ERBB4_	28.058	28.559	0.191
1130	206	I14	CAMA1_	fulvR	2D 7days 1%FBS	Fulvestrnt 3nM	7	ERBB4_	27.886	28.559	0.191
1131	207	I15	CAMA1_	fulvR	2D 7days 1%FBS	Fulvestrnt 3nM	8	ERBB4_	28.998	28.559	0.191
1132	208	I16	CAMA1_	fulvR	2D 7days 1%FBS	Fulvestrnt 3nM	8	ERBB4_	28.919	28.559	0.191
1133	209	I17	CAMA1_	fulvR	2D 7days 1%FBS	Fulvestrnt 3nM	9	ERBB4_	28.776	28.559	0.191
1134	210	I18	CAMA1_	fulvR	2D 7days 1%FBS	Fulvestrnt 3nM	9	ERBB4_	28.87	28.559	0.191
1135	211	I19	CAMA1_	fulvR	2D 7days 1%FBS	afatinib 0.5uM+Fulv 3nM	10	ERBB4_	28.347	28.559	0.191
1136	212	I20	CAMA1_	fulvR	2D 7days 1%FBS	afatinib 0.5uM+Fulv 3nM	10	ERBB4_	27.968	28.559	0.191
1137	213	I21	CAMA1_	fulvR	2D 7days 1%FBS	afatinib 0.5uM+Fulv 3nM	11	ERBB4_	28.638	28.559	0.191
1138	214	I22	CAMA1_	fulvR	2D 7days 1%FBS	afatinib 0.5uM+Fulv 3nM	11	ERBB4_	28.384	28.559	0.191
1139	215	I23	CAMA1_	fulvR	2D 7days 1%FBS	afatinib 0.5uM+Fulv 3nM	12	ERBB4_	29.733	28.559	0.191
1140	216	I24	CAMA1_	fulvR	2D 7days 1%FBS	afatinib 0.5uM+Fulv 3nM	12	ERBB4_	30.346	28.559	0.191
1141	217	J1	CAMA1_	fulvR	2D 7days 1%FBS	Fulvestrnt 10nM	13	ERBB4_	27.861	28.559	0.191
1142	218	J2	CAMA1_	fulvR	2D 7days 1%FBS	Fulvestrnt 10nM	13	ERBB4_	28.399	28.559	0.191
1143	219	J3	CAMA1_	fulvR	2D 7days 1%FBS	Fulvestrnt 10nM	14	ERBB4_	29.635	28.559	0.191
1144	220	J4	CAMA1_	fulvR	2D 7days 1%FBS	Fulvestrnt 10nM	14	ERBB4_	30.32	28.559	0.191
1145	221	J5	CAMA1_	fulvR	2D 7days 1%FBS	Fulvestrnt 10nM	15	ERBB4_	28.266	28.559	0.191
1146	222	J6	CAMA1_	fulvR	2D 7days 1%FBS	Fulvestrnt 10nM	15	ERBB4_	28.098	28.559	0.191
1147	223	J7	CAMA1_	fulvR	2D 7days 1%FBS	afatinib 0.5uM+Fulv 10nM	16	ERBB4_	29.759	28.559	0.191
1148	224	J8	CAMA1_	fulvR	2D 7days 1%FBS	afatinib 0.5uM+Fulv 10nM	16	ERBB4_	NA	28.559	0.191
1149	225	J9	CAMA1_	fulvR	2D 7days 1%FBS	afatinib 0.5uM+Fulv 10nM	17	ERBB4_	28.975	28.559	0.191
1150	226	J10	CAMA1_	fulvR	2D 7days 1%FBS	afatinib 0.5uM+Fulv 10nM	17	ERBB4_	28.766	28.559	0.191
1151	227	J11	CAMA1_	fulvR	2D 7days 1%FBS	afatinib 0.5uM+Fulv 10nM	18	ERBB4_	27.703	28.559	0.191
1152	228	J12	CAMA1_	fulvR	2D 7days 1%FBS	afatinib 0.5uM+Fulv 10nM	18	ERBB4_	27.367	28.559	0.191
1153	1	A1	T47D_	riboR	2D 7days 1%FBS	DMSO	1	RPLP0_	20.796	28.19	0.274
1154	2	A2	T47D_	riboR	2D 7days 1%FBS	DMSO	1	RPLP0_	20.696	28.19	0.274
1155	3	A3	T47D_	riboR	2D 7days 1%FBS	DMSO	2	RPLP0_	19.801	28.19	0.274
1156	4	A4	T47D_	riboR	2D 7days 1%FBS	DMSO	2	RPLP0_	19.439	28.19	0.274
1157	5	A5	T47D_	riboR	2D 7days 1%FBS	DMSO	3	RPLP0_	19.79	28.19	0.274
1158	6	A6	T47D_	riboR	2D 7days 1%FBS	DMSO	3	RPLP0_	19.746	28.19	0.274
1159	7	A7	T47D_	riboR	2D 7days 1%FBS	afatinib 0.5uM	4	RPLP0_	19.75	28.19	0.274
1160	8	A8	T47D_	riboR	2D 7days 1%FBS	afatinib 0.5uM	4	RPLP0_	19.633	28.19	0.274
1161	9	A9	T47D_	riboR	2D 7days 1%FBS	afatinib 0.5uM	5	RPLP0_	19.863	28.19	0.274
1162	10	A10	T47D_	riboR	2D 7days 1%FBS	afatinib 0.5uM	5	RPLP0_	19.724	28.19	0.274
1163	11	A11	T47D_	riboR	2D 7days 1%FBS	afatinib 0.5uM	6	RPLP0_	19.223	28.19	0.274
1164	12	A12	T47D_	riboR	2D 7days 1%FBS	afatinib 0.5uM	6	RPLP0_	19.213	28.19	0.274
1165	13	A13	T47D_	riboR	2D 7days 1%FBS	Fulvestrnt 3nM	7	RPLP0_	21.612	28.19	0.274
1166	14	A14	T47D_	riboR	2D 7days 1%FBS	Fulvestrnt 3nM	7	RPLP0_	21.668	28.19	0.274
1167	15	A15	T47D_	riboR	2D 7days 1%FBS	Fulvestrnt 3nM	8	RPLP0_	20.323	28.19	0.274
1168	16	A16	T47D_	riboR	2D 7days 1%FBS	Fulvestrnt 3nM	8	RPLP0_	20.281	28.19	0.274
1169	17	A17	T47D_	riboR	2D 7days 1%FBS	Fulvestrnt 3nM	9	RPLP0_	20.728	28.19	0.274
1170	18	A18	T47D_	riboR	2D 7days 1%FBS	Fulvestrnt 3nM	9	RPLP0_	20.701	28.19	0.274
1171	19	A19	T47D_	riboR	2D 7days 1%FBS	afatinib 0.5uM+Fulv 3nM	10	RPLP0_	20.398	28.19	0.274
1172	20	A20	T47D_	riboR	2D 7days 1%FBS	afatinib 0.5uM+Fulv 3nM	10	RPLP0_	20.419	28.19	0.274
1173	21	A21	T47D_	riboR	2D 7days 1%FBS	afatinib 0.5uM+Fulv 3nM	11	RPLP0_	16.975	28.19	0.274
1174	22	A22	T47D_	riboR	2D 7days 1%FBS	afatinib 0.5uM+Fulv 3nM	11	RPLP0_	16.979	28.19	0.274
1175	23	A23	T47D_	riboR	2D 7days 1%FBS	afatinib 0.5uM+Fulv 3nM	12	RPLP0_	16.416	28.19	0.274
1176	24	A24	T47D_	riboR	2D 7days 1%FBS	afatinib 0.5uM+Fulv 3nM	12	RPLP0_	16.195	28.19	0.274
1177	25	B1	T47D_	riboR	2D 7days 1%FBS	Fulvestrnt 10nM	13	RPLP0_	21.371	28.19	0.274
1178	26	B2	T47D_	riboR	2D 7days 1%FBS	Fulvestrnt 10nM	13	RPLP0_	21.102	28.19	0.274
1179	27	B3	T47D_	riboR	2D 7days 1%FBS	Fulvestrnt 10nM	14	RPLP0_	20.11	28.19	0.274
1180	28	B4	T47D_	riboR	2D 7days 1%FBS	Fulvestrnt 10nM	14	RPLP0_	20.105	28.19	0.274
1181	29	B5	T47D_	riboR	2D 7days 1%FBS	Fulvestrnt 10nM	15	RPLP0_	20.303	28.19	0.274
1182	30	B6	T47D_	riboR	2D 7days 1%FBS	Fulvestrnt 10nM	15	RPLP0_	20.326	28.19	0.274
1183	31	B7	T47D_	riboR	2D 7days 1%FBS	afatinib 0.5uM+Fulv 10nM	16	RPLP0_	20.206	28.19	0.274
1184	32	B8	T47D_	riboR	2D 7days 1%FBS	afatinib 0.5uM+Fulv 10nM	16	RPLP0_	20.253	28.19	0.274
1185	33	B9	T47D_	riboR	2D 7days 1%FBS	afatinib 0.5uM+Fulv 10nM	17	RPLP0_	19.763	28.19	0.274
1186	34	B10	T47D_	riboR	2D 7days 1%FBS	afatinib 0.5uM+Fulv 10nM	17	RPLP0_	19.76	28.19	0.274
1187	35	B11	T47D_	riboR	2D 7days 1%FBS	afatinib 0.5uM+Fulv 10nM	18	RPLP0_	20.523	28.19	0.274
1188	36	B12	T47D_	riboR	2D 7days 1%FBS	afatinib 0.5uM+Fulv 10nM	18	RPLP0_	20.451	28.19	0.274
1189	37	B13	T47D_	sen	2D 7days 1%FBS	DMSO	1	RPLP0_	20.302	28.19	0.274
1190	38	B14	T47D_	sen	2D 7days 1%FBS	DMSO	1	RPLP0_	20.145	28.19	0.274
1191	39	B15	T47D_	sen	2D 7days 1%FBS	DMSO	2	RPLP0_	20.591	28.19	0.274
1192	40	B16	T47D_	sen	2D 7days 1%FBS	DMSO	2	RPLP0_	20.387	28.19	0.274
1193	41	B17	T47D_	sen	2D 7days 1%FBS	DMSO	3	RPLP0_	21.002	28.19	0.274
1194	42	B18	T47D_	sen	2D 7days 1%FBS	DMSO	3	RPLP0_	21.253	28.19	0.274
1195	43	B19	T47D_	sen	2D 7days 1%FBS	afatinib 0.5uM	4	RPLP0_	20.378	28.19	0.274
1196	44	B20	T47D_	sen	2D 7days 1%FBS	afatinib 0.5uM	4	RPLP0_	20.404	28.19	0.274
1197	45	B21	T47D_	sen	2D 7days 1%FBS	afatinib 0.5uM	5	RPLP0_	20.334	28.19	0.274
1198	46	B22	T47D_	sen	2D 7days 1%FBS	afatinib 0.5uM	5	RPLP0_	20.299	28.19	0.274
1199	47	B23	T47D_	sen	2D 7days 1%FBS	afatinib 0.5uM	6	RPLP0_	20.551	28.19	0.274
1200	48	B24	T47D_	sen	2D 7days 1%FBS	afatinib 0.5uM	6	RPLP0_	20.805	28.19	0.274
1201	49	C1	T47D_	sen	2D 7days 1%FBS	Fulvestrnt 3nM	7	RPLP0_	22.485	28.19	0.274
1202	50	C2	T47D_	sen	2D 7days 1%FBS	Fulvestrnt 3nM	7	RPLP0_	22.415	28.19	0.274
1203	51	C3	T47D_	sen	2D 7days 1%FBS	Fulvestrnt 3nM	8	RPLP0_	22.675	28.19	0.274
1204	52	C4	T47D_	sen	2D 7days 1%FBS	Fulvestrnt 3nM	8	RPLP0_	22.839	28.19	0.274
1205	53	C5	T47D_	sen	2D 7days 1%FBS	Fulvestrnt 3nM	9	RPLP0_	23.135	28.19	0.274
1206	54	C6	T47D_	sen	2D 7days 1%FBS	Fulvestrnt 3nM	9	RPLP0_	23.063	28.19	0.274
1207	55	C7	T47D_	sen	2D 7days 1%FBS	afatinib 0.5uM+Fulv 3nM	10	RPLP0_	23.842	28.19	0.274
1208	56	C8	T47D_	sen	2D 7days 1%FBS	afatinib 0.5uM+Fulv 3nM	10	RPLP0_	23.861	28.19	0.274
1209	57	C9	T47D_	sen	2D 7days 1%FBS	afatinib 0.5uM+Fulv 3nM	11	RPLP0_	23.118	28.19	0.274
1210	58	C10	T47D_	sen	2D 7days 1%FBS	afatinib 0.5uM+Fulv 3nM	11	RPLP0_	23.195	28.19	0.274
1211	59	C11	T47D_	sen	2D 7days 1%FBS	afatinib 0.5uM+Fulv 3nM	12	RPLP0_	22.999	28.19	0.274
1212	60	C12	T47D_	sen	2D 7days 1%FBS	afatinib 0.5uM+Fulv 3nM	12	RPLP0_	23.112	28.19	0.274
1213	61	C13	T47D_	sen	2D 7days 1%FBS	Fulvestrnt 10nM	13	RPLP0_	23.223	28.19	0.274
1214	62	C14	T47D_	sen	2D 7days 1%FBS	Fulvestrnt 10nM	13	RPLP0_	23.202	28.19	0.274
1215	63	C15	T47D_	sen	2D 7days 1%FBS	Fulvestrnt 10nM	14	RPLP0_	21.938	28.19	0.274
1216	64	C16	T47D_	sen	2D 7days 1%FBS	Fulvestrnt 10nM	14	RPLP0_	21.895	28.19	0.274
1217	65	C17	T47D_	sen	2D 7days 1%FBS	Fulvestrnt 10nM	15	RPLP0_	22.925	28.19	0.274
1218	66	C18	T47D_	sen	2D 7days 1%FBS	Fulvestrnt 10nM	15	RPLP0_	23.108	28.19	0.274
1219	67	C19	T47D_	sen	2D 7days 1%FBS	afatinib 0.5uM+Fulv 10nM	16	RPLP0_	23.343	28.19	0.274
1220	68	C20	T47D_	sen	2D 7days 1%FBS	afatinib 0.5uM+Fulv 10nM	16	RPLP0_	23.313	28.19	0.274
1221	69	C21	T47D_	sen	2D 7days 1%FBS	afatinib 0.5uM+Fulv 10nM	17	RPLP0_	22.763	28.19	0.274
1222	70	C22	T47D_	sen	2D 7days 1%FBS	afatinib 0.5uM+Fulv 10nM	17	RPLP0_	22.989	28.19	0.274
1223	71	C23	T47D_	sen	2D 7days 1%FBS	afatinib 0.5uM+Fulv 10nM	18	RPLP0_	22.763	28.19	0.274
1224	72	C24	T47D_	sen	2D 7days 1%FBS	afatinib 0.5uM+Fulv 10nM	18	RPLP0_	NA	28.19	0.274
1225	73	D1	T47D_	riboR	2D 7days 1%FBS	DMSO	1	TGFb1_	29.326	28.19	0.274
1226	74	D2	T47D_	riboR	2D 7days 1%FBS	DMSO	1	TGFb1_	29.677	28.19	0.274
1227	75	D3	T47D_	riboR	2D 7days 1%FBS	DMSO	2	TGFb1_	29.223	28.19	0.274
1228	76	D4	T47D_	riboR	2D 7days 1%FBS	DMSO	2	TGFb1_	28.932	28.19	0.274
1229	77	D5	T47D_	riboR	2D 7days 1%FBS	DMSO	3	TGFb1_	29.885	28.19	0.274
1230	78	D6	T47D_	riboR	2D 7days 1%FBS	DMSO	3	TGFb1_	29.236	28.19	0.274
1231	79	D7	T47D_	riboR	2D 7days 1%FBS	afatinib 0.5uM	4	TGFb1_	30.664	28.19	0.274
1232	80	D8	T47D_	riboR	2D 7days 1%FBS	afatinib 0.5uM	4	TGFb1_	30.718	28.19	0.274
1233	81	D9	T47D_	riboR	2D 7days 1%FBS	afatinib 0.5uM	5	TGFb1_	31.71	28.19	0.274
1234	82	D10	T47D_	riboR	2D 7days 1%FBS	afatinib 0.5uM	5	TGFb1_	30.556	28.19	0.274
1235	83	D11	T47D_	riboR	2D 7days 1%FBS	afatinib 0.5uM	6	TGFb1_	29.737	28.19	0.274
1236	84	D12	T47D_	riboR	2D 7days 1%FBS	afatinib 0.5uM	6	TGFb1_	29.769	28.19	0.274
1237	85	D13	T47D_	riboR	2D 7days 1%FBS	Fulvestrnt 3nM	7	TGFb1_	32.593	28.19	0.274
1238	86	D14	T47D_	riboR	2D 7days 1%FBS	Fulvestrnt 3nM	7	TGFb1_	33.51	28.19	0.274
1239	87	D15	T47D_	riboR	2D 7days 1%FBS	Fulvestrnt 3nM	8	TGFb1_	31.813	28.19	0.274
1240	88	D16	T47D_	riboR	2D 7days 1%FBS	Fulvestrnt 3nM	8	TGFb1_	32.06	28.19	0.274
1241	89	D17	T47D_	riboR	2D 7days 1%FBS	Fulvestrnt 3nM	9	TGFb1_	32.396	28.19	0.274
1242	90	D18	T47D_	riboR	2D 7days 1%FBS	Fulvestrnt 3nM	9	TGFb1_	NA	28.19	0.274
1243	91	D19	T47D_	riboR	2D 7days 1%FBS	afatinib 0.5uM+Fulv 3nM	10	TGFb1_	NA	28.19	0.274
1244	92	D20	T47D_	riboR	2D 7days 1%FBS	afatinib 0.5uM+Fulv 3nM	10	TGFb1_	33.428	28.19	0.274
1245	93	D21	T47D_	riboR	2D 7days 1%FBS	afatinib 0.5uM+Fulv 3nM	11	TGFb1_	30.789	28.19	0.274
1246	94	D22	T47D_	riboR	2D 7days 1%FBS	afatinib 0.5uM+Fulv 3nM	11	TGFb1_	29.229	28.19	0.274
1247	95	D23	T47D_	riboR	2D 7days 1%FBS	afatinib 0.5uM+Fulv 3nM	12	TGFb1_	29.659	28.19	0.274
1248	96	D24	T47D_	riboR	2D 7days 1%FBS	afatinib 0.5uM+Fulv 3nM	12	TGFb1_	30.499	28.19	0.274
1249	97	E1	T47D_	riboR	2D 7days 1%FBS	Fulvestrnt 10nM	13	TGFb1_	33.203	28.19	0.274
1250	98	E2	T47D_	riboR	2D 7days 1%FBS	Fulvestrnt 10nM	13	TGFb1_	33.655	28.19	0.274
1251	99	E3	T47D_	riboR	2D 7days 1%FBS	Fulvestrnt 10nM	14	TGFb1_	32.226	28.19	0.274
1252	100	E4	T47D_	riboR	2D 7days 1%FBS	Fulvestrnt 10nM	14	TGFb1_	31.661	28.19	0.274
1253	101	E5	T47D_	riboR	2D 7days 1%FBS	Fulvestrnt 10nM	15	TGFb1_	33.401	28.19	0.274
1254	102	E6	T47D_	riboR	2D 7days 1%FBS	Fulvestrnt 10nM	15	TGFb1_	32.494	28.19	0.274
1255	103	E7	T47D_	riboR	2D 7days 1%FBS	afatinib 0.5uM+Fulv 10nM	16	TGFb1_	32.183	28.19	0.274
1256	104	E8	T47D_	riboR	2D 7days 1%FBS	afatinib 0.5uM+Fulv 10nM	16	TGFb1_	33.173	28.19	0.274
1257	105	E9	T47D_	riboR	2D 7days 1%FBS	afatinib 0.5uM+Fulv 10nM	17	TGFb1_	32.595	28.19	0.274
1258	106	E10	T47D_	riboR	2D 7days 1%FBS	afatinib 0.5uM+Fulv 10nM	17	TGFb1_	31.995	28.19	0.274
1259	107	E11	T47D_	riboR	2D 7days 1%FBS	afatinib 0.5uM+Fulv 10nM	18	TGFb1_	32.868	28.19	0.274
1260	108	E12	T47D_	riboR	2D 7days 1%FBS	afatinib 0.5uM+Fulv 10nM	18	TGFb1_	32.497	28.19	0.274
1261	109	E13	T47D_	sen	2D 7days 1%FBS	DMSO	1	TGFb1_	32.154	28.19	0.274
1262	110	E14	T47D_	sen	2D 7days 1%FBS	DMSO	1	TGFb1_	31.903	28.19	0.274
1263	111	E15	T47D_	sen	2D 7days 1%FBS	DMSO	2	TGFb1_	31.627	28.19	0.274
1264	112	E16	T47D_	sen	2D 7days 1%FBS	DMSO	2	TGFb1_	31.837	28.19	0.274
1265	113	E17	T47D_	sen	2D 7days 1%FBS	DMSO	3	TGFb1_	32.387	28.19	0.274
1266	114	E18	T47D_	sen	2D 7days 1%FBS	DMSO	3	TGFb1_	32.814	28.19	0.274
1267	115	E19	T47D_	sen	2D 7days 1%FBS	afatinib 0.5uM	4	TGFb1_	32.818	28.19	0.274
1268	116	E20	T47D_	sen	2D 7days 1%FBS	afatinib 0.5uM	4	TGFb1_	32.951	28.19	0.274
1269	117	E21	T47D_	sen	2D 7days 1%FBS	afatinib 0.5uM	5	TGFb1_	32.986	28.19	0.274
1270	118	E22	T47D_	sen	2D 7days 1%FBS	afatinib 0.5uM	5	TGFb1_	33.205	28.19	0.274
1271	119	E23	T47D_	sen	2D 7days 1%FBS	afatinib 0.5uM	6	TGFb1_	NA	28.19	0.274
1272	120	E24	T47D_	sen	2D 7days 1%FBS	afatinib 0.5uM	6	TGFb1_	34.234	28.19	0.274
1273	121	F1	T47D_	sen	2D 7days 1%FBS	Fulvestrnt 3nM	7	TGFb1_	35.414	28.19	0.274
1274	122	F2	T47D_	sen	2D 7days 1%FBS	Fulvestrnt 3nM	7	TGFb1_	33.862	28.19	0.274
1275	123	F3	T47D_	sen	2D 7days 1%FBS	Fulvestrnt 3nM	8	TGFb1_	35.54	28.19	0.274
1276	124	F4	T47D_	sen	2D 7days 1%FBS	Fulvestrnt 3nM	8	TGFb1_	34.696	28.19	0.274
1277	125	F5	T47D_	sen	2D 7days 1%FBS	Fulvestrnt 3nM	9	TGFb1_	35.811	28.19	0.274
1278	126	F6	T47D_	sen	2D 7days 1%FBS	Fulvestrnt 3nM	9	TGFb1_	34.303	28.19	0.274
1279	127	F7	T47D_	sen	2D 7days 1%FBS	afatinib 0.5uM+Fulv 3nM	10	TGFb1_	32.632	28.19	0.274
1280	128	F8	T47D_	sen	2D 7days 1%FBS	afatinib 0.5uM+Fulv 3nM	10	TGFb1_	33.049	28.19	0.274
1281	129	F9	T47D_	sen	2D 7days 1%FBS	afatinib 0.5uM+Fulv 3nM	11	TGFb1_	32.112	28.19	0.274
1282	130	F10	T47D_	sen	2D 7days 1%FBS	afatinib 0.5uM+Fulv 3nM	11	TGFb1_	31.781	28.19	0.274
1283	131	F11	T47D_	sen	2D 7days 1%FBS	afatinib 0.5uM+Fulv 3nM	12	TGFb1_	32.68	28.19	0.274
1284	132	F12	T47D_	sen	2D 7days 1%FBS	afatinib 0.5uM+Fulv 3nM	12	TGFb1_	NA	28.19	0.274
1285	133	F13	T47D_	sen	2D 7days 1%FBS	Fulvestrnt 10nM	13	TGFb1_	34.794	28.19	0.274
1286	134	F14	T47D_	sen	2D 7days 1%FBS	Fulvestrnt 10nM	13	TGFb1_	NA	28.19	0.274
1287	135	F15	T47D_	sen	2D 7days 1%FBS	Fulvestrnt 10nM	14	TGFb1_	32.627	28.19	0.274
1288	136	F16	T47D_	sen	2D 7days 1%FBS	Fulvestrnt 10nM	14	TGFb1_	NA	28.19	0.274
1289	137	F17	T47D_	sen	2D 7days 1%FBS	Fulvestrnt 10nM	15	TGFb1_	33.779	28.19	0.274
1290	138	F18	T47D_	sen	2D 7days 1%FBS	Fulvestrnt 10nM	15	TGFb1_	33.129	28.19	0.274
1291	139	F19	T47D_	sen	2D 7days 1%FBS	afatinib 0.5uM+Fulv 10nM	16	TGFb1_	34.553	28.19	0.274
1292	140	F20	T47D_	sen	2D 7days 1%FBS	afatinib 0.5uM+Fulv 10nM	16	TGFb1_	NA	28.19	0.274
1293	141	F21	T47D_	sen	2D 7days 1%FBS	afatinib 0.5uM+Fulv 10nM	17	TGFb1_	35.26	28.19	0.274
1294	142	F22	T47D_	sen	2D 7days 1%FBS	afatinib 0.5uM+Fulv 10nM	17	TGFb1_	34.965	28.19	0.274
1295	143	F23	T47D_	sen	2D 7days 1%FBS	afatinib 0.5uM+Fulv 10nM	18	TGFb1_	NA	28.19	0.274
1296	144	F24	T47D_	sen	2D 7days 1%FBS	afatinib 0.5uM+Fulv 10nM	18	TGFb1_	33.589	28.19	0.274
1297	145	G1	T47D_	riboR	2D 7days 1%FBS	DMSO	1	HBEGF	28.012	28.19	0.274
1298	146	G2	T47D_	riboR	2D 7days 1%FBS	DMSO	1	HBEGF	28.116	28.19	0.274
1299	147	G3	T47D_	riboR	2D 7days 1%FBS	DMSO	2	HBEGF	27.01	28.19	0.274
1300	148	G4	T47D_	riboR	2D 7days 1%FBS	DMSO	2	HBEGF	26.81	28.19	0.274
1301	149	G5	T47D_	riboR	2D 7days 1%FBS	DMSO	3	HBEGF	26.89	28.19	0.274
1302	150	G6	T47D_	riboR	2D 7days 1%FBS	DMSO	3	HBEGF	27.077	28.19	0.274
1303	151	G7	T47D_	riboR	2D 7days 1%FBS	afatinib 0.5uM	4	HBEGF	28.907	28.19	0.274
1304	152	G8	T47D_	riboR	2D 7days 1%FBS	afatinib 0.5uM	4	HBEGF	28.894	28.19	0.274
1305	153	G9	T47D_	riboR	2D 7days 1%FBS	afatinib 0.5uM	5	HBEGF	29.111	28.19	0.274
1306	154	G10	T47D_	riboR	2D 7days 1%FBS	afatinib 0.5uM	5	HBEGF	29.076	28.19	0.274
1307	155	G11	T47D_	riboR	2D 7days 1%FBS	afatinib 0.5uM	6	HBEGF	29.102	28.19	0.274
1308	156	G12	T47D_	riboR	2D 7days 1%FBS	afatinib 0.5uM	6	HBEGF	29.009	28.19	0.274
1309	157	G13	T47D_	riboR	2D 7days 1%FBS	Fulvestrnt 3nM	7	HBEGF	29.885	28.19	0.274
1310	158	G14	T47D_	riboR	2D 7days 1%FBS	Fulvestrnt 3nM	7	HBEGF	30.494	28.19	0.274
1311	159	G15	T47D_	riboR	2D 7days 1%FBS	Fulvestrnt 3nM	8	HBEGF	28.38	28.19	0.274
1312	160	G16	T47D_	riboR	2D 7days 1%FBS	Fulvestrnt 3nM	8	HBEGF	29.318	28.19	0.274
1313	161	G17	T47D_	riboR	2D 7days 1%FBS	Fulvestrnt 3nM	9	HBEGF	28.692	28.19	0.274
1314	162	G18	T47D_	riboR	2D 7days 1%FBS	Fulvestrnt 3nM	9	HBEGF	28.225	28.19	0.274
1315	163	G19	T47D_	riboR	2D 7days 1%FBS	afatinib 0.5uM+Fulv 3nM	10	HBEGF	28.838	28.19	0.274
1316	164	G20	T47D_	riboR	2D 7days 1%FBS	afatinib 0.5uM+Fulv 3nM	10	HBEGF	28.259	28.19	0.274
1317	165	G21	T47D_	riboR	2D 7days 1%FBS	afatinib 0.5uM+Fulv 3nM	11	HBEGF	24.742	28.19	0.274
1318	166	G22	T47D_	riboR	2D 7days 1%FBS	afatinib 0.5uM+Fulv 3nM	11	HBEGF	24.754	28.19	0.274
1319	167	G23	T47D_	riboR	2D 7days 1%FBS	afatinib 0.5uM+Fulv 3nM	12	HBEGF	24.668	28.19	0.274
1320	168	G24	T47D_	riboR	2D 7days 1%FBS	afatinib 0.5uM+Fulv 3nM	12	HBEGF	24.378	28.19	0.274
1321	169	H1	T47D_	riboR	2D 7days 1%FBS	Fulvestrnt 10nM	13	HBEGF	29.632	28.19	0.274
1322	170	H2	T47D_	riboR	2D 7days 1%FBS	Fulvestrnt 10nM	13	HBEGF	30.833	28.19	0.274
1323	171	H3	T47D_	riboR	2D 7days 1%FBS	Fulvestrnt 10nM	14	HBEGF	28.224	28.19	0.274
1324	172	H4	T47D_	riboR	2D 7days 1%FBS	Fulvestrnt 10nM	14	HBEGF	28.151	28.19	0.274
1325	173	H5	T47D_	riboR	2D 7days 1%FBS	Fulvestrnt 10nM	15	HBEGF	28.873	28.19	0.274
1326	174	H6	T47D_	riboR	2D 7days 1%FBS	Fulvestrnt 10nM	15	HBEGF	28.371	28.19	0.274
1327	175	H7	T47D_	riboR	2D 7days 1%FBS	afatinib 0.5uM+Fulv 10nM	16	HBEGF	27.873	28.19	0.274
1328	176	H8	T47D_	riboR	2D 7days 1%FBS	afatinib 0.5uM+Fulv 10nM	16	HBEGF	28.164	28.19	0.274
1329	177	H9	T47D_	riboR	2D 7days 1%FBS	afatinib 0.5uM+Fulv 10nM	17	HBEGF	27.847	28.19	0.274
1330	178	H10	T47D_	riboR	2D 7days 1%FBS	afatinib 0.5uM+Fulv 10nM	17	HBEGF	27.655	28.19	0.274
1331	179	H11	T47D_	riboR	2D 7days 1%FBS	afatinib 0.5uM+Fulv 10nM	18	HBEGF	27.883	28.19	0.274
1332	180	H12	T47D_	riboR	2D 7days 1%FBS	afatinib 0.5uM+Fulv 10nM	18	HBEGF	28.106	28.19	0.274
1333	181	H13	T47D_	sen	2D 7days 1%FBS	DMSO	1	HBEGF	29.333	28.19	0.274
1334	182	H14	T47D_	sen	2D 7days 1%FBS	DMSO	1	HBEGF	29.977	28.19	0.274
1335	183	H15	T47D_	sen	2D 7days 1%FBS	DMSO	2	HBEGF	29.903	28.19	0.274
1336	184	H16	T47D_	sen	2D 7days 1%FBS	DMSO	2	HBEGF	29.977	28.19	0.274
1337	185	H17	T47D_	sen	2D 7days 1%FBS	DMSO	3	HBEGF	30.502	28.19	0.274
1338	186	H18	T47D_	sen	2D 7days 1%FBS	DMSO	3	HBEGF	30.609	28.19	0.274
1339	187	H19	T47D_	sen	2D 7days 1%FBS	afatinib 0.5uM	4	HBEGF	30.21	28.19	0.274
1340	188	H20	T47D_	sen	2D 7days 1%FBS	afatinib 0.5uM	4	HBEGF	29.946	28.19	0.274
1341	189	H21	T47D_	sen	2D 7days 1%FBS	afatinib 0.5uM	5	HBEGF	31.232	28.19	0.274
1342	190	H22	T47D_	sen	2D 7days 1%FBS	afatinib 0.5uM	5	HBEGF	30.026	28.19	0.274
1343	191	H23	T47D_	sen	2D 7days 1%FBS	afatinib 0.5uM	6	HBEGF	30.672	28.19	0.274
1344	192	H24	T47D_	sen	2D 7days 1%FBS	afatinib 0.5uM	6	HBEGF	30.178	28.19	0.274
1345	193	I1	T47D_	sen	2D 7days 1%FBS	Fulvestrnt 3nM	7	HBEGF	31.264	28.19	0.274
1346	194	I2	T47D_	sen	2D 7days 1%FBS	Fulvestrnt 3nM	7	HBEGF	31.564	28.19	0.274
1347	195	I3	T47D_	sen	2D 7days 1%FBS	Fulvestrnt 3nM	8	HBEGF	NA	28.19	0.274
1348	196	I4	T47D_	sen	2D 7days 1%FBS	Fulvestrnt 3nM	8	HBEGF	33.763	28.19	0.274
1349	197	I5	T47D_	sen	2D 7days 1%FBS	Fulvestrnt 3nM	9	HBEGF	33.143	28.19	0.274
1350	198	I6	T47D_	sen	2D 7days 1%FBS	Fulvestrnt 3nM	9	HBEGF	30.892	28.19	0.274
1351	199	I7	T47D_	sen	2D 7days 1%FBS	afatinib 0.5uM+Fulv 3nM	10	HBEGF	NA	28.19	0.274
1352	200	I8	T47D_	sen	2D 7days 1%FBS	afatinib 0.5uM+Fulv 3nM	10	HBEGF	31.837	28.19	0.274
1353	201	I9	T47D_	sen	2D 7days 1%FBS	afatinib 0.5uM+Fulv 3nM	11	HBEGF	NA	28.19	0.274
1354	202	I10	T47D_	sen	2D 7days 1%FBS	afatinib 0.5uM+Fulv 3nM	11	HBEGF	31.394	28.19	0.274
1355	203	I11	T47D_	sen	2D 7days 1%FBS	afatinib 0.5uM+Fulv 3nM	12	HBEGF	31.567	28.19	0.274
1356	204	I12	T47D_	sen	2D 7days 1%FBS	afatinib 0.5uM+Fulv 3nM	12	HBEGF	31.559	28.19	0.274
1357	205	I13	T47D_	sen	2D 7days 1%FBS	Fulvestrnt 10nM	13	HBEGF	32.884	28.19	0.274
1358	206	I14	T47D_	sen	2D 7days 1%FBS	Fulvestrnt 10nM	13	HBEGF	33.531	28.19	0.274
1359	207	I15	T47D_	sen	2D 7days 1%FBS	Fulvestrnt 10nM	14	HBEGF	31.108	28.19	0.274
1360	208	I16	T47D_	sen	2D 7days 1%FBS	Fulvestrnt 10nM	14	HBEGF	31.86	28.19	0.274
1361	209	I17	T47D_	sen	2D 7days 1%FBS	Fulvestrnt 10nM	15	HBEGF	32.702	28.19	0.274
1362	210	I18	T47D_	sen	2D 7days 1%FBS	Fulvestrnt 10nM	15	HBEGF	32.328	28.19	0.274
1363	211	I19	T47D_	sen	2D 7days 1%FBS	afatinib 0.5uM+Fulv 10nM	16	HBEGF	31.744	28.19	0.274
1364	212	I20	T47D_	sen	2D 7days 1%FBS	afatinib 0.5uM+Fulv 10nM	16	HBEGF	32.183	28.19	0.274
1365	213	I21	T47D_	sen	2D 7days 1%FBS	afatinib 0.5uM+Fulv 10nM	17	HBEGF	30.956	28.19	0.274
1366	214	I22	T47D_	sen	2D 7days 1%FBS	afatinib 0.5uM+Fulv 10nM	17	HBEGF	33.084	28.19	0.274
1367	215	I23	T47D_	sen	2D 7days 1%FBS	afatinib 0.5uM+Fulv 10nM	18	HBEGF	NA	28.19	0.274
1368	216	I24	T47D_	sen	2D 7days 1%FBS	afatinib 0.5uM+Fulv 10nM	18	HBEGF	NA	28.19	0.274
1369	217	J1	T47D_	riboR	2D 7days 1%FBS	DMSO	1	NRG1_	29.404	28.19	0.274
1370	218	J2	T47D_	riboR	2D 7days 1%FBS	DMSO	1	NRG1_	29.497	28.19	0.274
1371	219	J3	T47D_	riboR	2D 7days 1%FBS	DMSO	2	NRG1_	29.289	28.19	0.274
1372	220	J4	T47D_	riboR	2D 7days 1%FBS	DMSO	2	NRG1_	28.987	28.19	0.274
1373	221	J5	T47D_	riboR	2D 7days 1%FBS	DMSO	3	NRG1_	28.995	28.19	0.274
1374	222	J6	T47D_	riboR	2D 7days 1%FBS	DMSO	3	NRG1_	29.406	28.19	0.274
1375	223	J7	T47D_	riboR	2D 7days 1%FBS	afatinib 0.5uM	4	NRG1_	29.012	28.19	0.274
1376	224	J8	T47D_	riboR	2D 7days 1%FBS	afatinib 0.5uM	4	NRG1_	29.192	28.19	0.274
1377	225	J9	T47D_	riboR	2D 7days 1%FBS	afatinib 0.5uM	5	NRG1_	30.179	28.19	0.274
1378	226	J10	T47D_	riboR	2D 7days 1%FBS	afatinib 0.5uM	5	NRG1_	28.883	28.19	0.274
1379	227	J11	T47D_	riboR	2D 7days 1%FBS	afatinib 0.5uM	6	NRG1_	28.659	28.19	0.274
1380	228	J12	T47D_	riboR	2D 7days 1%FBS	afatinib 0.5uM	6	NRG1_	28.986	28.19	0.274
1381	229	J13	T47D_	riboR	2D 7days 1%FBS	Fulvestrnt 3nM	7	NRG1_	29.08	28.19	0.274
1382	230	J14	T47D_	riboR	2D 7days 1%FBS	Fulvestrnt 3nM	7	NRG1_	28.898	28.19	0.274
1383	231	J15	T47D_	riboR	2D 7days 1%FBS	Fulvestrnt 3nM	8	NRG1_	29.073	28.19	0.274
1384	232	J16	T47D_	riboR	2D 7days 1%FBS	Fulvestrnt 3nM	8	NRG1_	29.32	28.19	0.274
1385	233	J17	T47D_	riboR	2D 7days 1%FBS	Fulvestrnt 3nM	9	NRG1_	29.161	28.19	0.274
1386	234	J18	T47D_	riboR	2D 7days 1%FBS	Fulvestrnt 3nM	9	NRG1_	29.151	28.19	0.274
1387	235	J19	T47D_	riboR	2D 7days 1%FBS	afatinib 0.5uM+Fulv 3nM	10	NRG1_	29.423	28.19	0.274
1388	236	J20	T47D_	riboR	2D 7days 1%FBS	afatinib 0.5uM+Fulv 3nM	10	NRG1_	29.216	28.19	0.274
1389	237	J21	T47D_	riboR	2D 7days 1%FBS	afatinib 0.5uM+Fulv 3nM	11	NRG1_	28.741	28.19	0.274
1390	238	J22	T47D_	riboR	2D 7days 1%FBS	afatinib 0.5uM+Fulv 3nM	11	NRG1_	28.924	28.19	0.274
1391	239	J23	T47D_	riboR	2D 7days 1%FBS	afatinib 0.5uM+Fulv 3nM	12	NRG1_	28.808	28.19	0.274
1392	240	J24	T47D_	riboR	2D 7days 1%FBS	afatinib 0.5uM+Fulv 3nM	12	NRG1_	28.593	28.19	0.274
1393	241	K1	T47D_	riboR	2D 7days 1%FBS	Fulvestrnt 10nM	13	NRG1_	29.69	28.19	0.274
1394	242	K2	T47D_	riboR	2D 7days 1%FBS	Fulvestrnt 10nM	13	NRG1_	29.585	28.19	0.274
1395	243	K3	T47D_	riboR	2D 7days 1%FBS	Fulvestrnt 10nM	14	NRG1_	28.963	28.19	0.274
1396	244	K4	T47D_	riboR	2D 7days 1%FBS	Fulvestrnt 10nM	14	NRG1_	28.765	28.19	0.274
1397	245	K5	T47D_	riboR	2D 7days 1%FBS	Fulvestrnt 10nM	15	NRG1_	29.26	28.19	0.274
1398	246	K6	T47D_	riboR	2D 7days 1%FBS	Fulvestrnt 10nM	15	NRG1_	29.279	28.19	0.274
1399	247	K7	T47D_	riboR	2D 7days 1%FBS	afatinib 0.5uM+Fulv 10nM	16	NRG1_	28.817	28.19	0.274
1400	248	K8	T47D_	riboR	2D 7days 1%FBS	afatinib 0.5uM+Fulv 10nM	16	NRG1_	28.802	28.19	0.274
1401	249	K9	T47D_	riboR	2D 7days 1%FBS	afatinib 0.5uM+Fulv 10nM	17	NRG1_	29.404	28.19	0.274
1402	250	K10	T47D_	riboR	2D 7days 1%FBS	afatinib 0.5uM+Fulv 10nM	17	NRG1_	29.626	28.19	0.274
1403	251	K11	T47D_	riboR	2D 7days 1%FBS	afatinib 0.5uM+Fulv 10nM	18	NRG1_	28.691	28.19	0.274
1404	252	K12	T47D_	riboR	2D 7days 1%FBS	afatinib 0.5uM+Fulv 10nM	18	NRG1_	28.884	28.19	0.274
1405	253	K13	T47D_	sen	2D 7days 1%FBS	DMSO	1	NRG1_	29.472	28.19	0.274
1406	254	K14	T47D_	sen	2D 7days 1%FBS	DMSO	1	NRG1_	28.863	28.19	0.274
1407	255	K15	T47D_	sen	2D 7days 1%FBS	DMSO	2	NRG1_	28.549	28.19	0.274
1408	256	K16	T47D_	sen	2D 7days 1%FBS	DMSO	2	NRG1_	28.748	28.19	0.274
1409	257	K17	T47D_	sen	2D 7days 1%FBS	DMSO	3	NRG1_	29.182	28.19	0.274
1410	258	K18	T47D_	sen	2D 7days 1%FBS	DMSO	3	NRG1_	29.014	28.19	0.274
1411	259	K19	T47D_	sen	2D 7days 1%FBS	afatinib 0.5uM	4	NRG1_	30.39	28.19	0.274
1412	260	K20	T47D_	sen	2D 7days 1%FBS	afatinib 0.5uM	4	NRG1_	30.169	28.19	0.274
1413	261	K21	T47D_	sen	2D 7days 1%FBS	afatinib 0.5uM	5	NRG1_	29.184	28.19	0.274
1414	262	K22	T47D_	sen	2D 7days 1%FBS	afatinib 0.5uM	5	NRG1_	29.44	28.19	0.274
1415	263	K23	T47D_	sen	2D 7days 1%FBS	afatinib 0.5uM	6	NRG1_	28.717	28.19	0.274
1416	264	K24	T47D_	sen	2D 7days 1%FBS	afatinib 0.5uM	6	NRG1_	28.935	28.19	0.274
1417	265	L1	T47D_	sen	2D 7days 1%FBS	Fulvestrnt 3nM	7	NRG1_	29.114	28.19	0.274
1418	266	L2	T47D_	sen	2D 7days 1%FBS	Fulvestrnt 3nM	7	NRG1_	28.886	28.19	0.274
1419	267	L3	T47D_	sen	2D 7days 1%FBS	Fulvestrnt 3nM	8	NRG1_	28.85	28.19	0.274
1420	268	L4	T47D_	sen	2D 7days 1%FBS	Fulvestrnt 3nM	8	NRG1_	29.426	28.19	0.274
1421	269	L5	T47D_	sen	2D 7days 1%FBS	Fulvestrnt 3nM	9	NRG1_	29.386	28.19	0.274
1422	270	L6	T47D_	sen	2D 7days 1%FBS	Fulvestrnt 3nM	9	NRG1_	29.473	28.19	0.274
1423	271	L7	T47D_	sen	2D 7days 1%FBS	afatinib 0.5uM+Fulv 3nM	10	NRG1_	29.564	28.19	0.274
1424	272	L8	T47D_	sen	2D 7days 1%FBS	afatinib 0.5uM+Fulv 3nM	10	NRG1_	28.83	28.19	0.274
1425	273	L9	T47D_	sen	2D 7days 1%FBS	afatinib 0.5uM+Fulv 3nM	11	NRG1_	28.659	28.19	0.274
1426	274	L10	T47D_	sen	2D 7days 1%FBS	afatinib 0.5uM+Fulv 3nM	11	NRG1_	28.843	28.19	0.274
1427	275	L11	T47D_	sen	2D 7days 1%FBS	afatinib 0.5uM+Fulv 3nM	12	NRG1_	28.499	28.19	0.274
1428	276	L12	T47D_	sen	2D 7days 1%FBS	afatinib 0.5uM+Fulv 3nM	12	NRG1_	28.987	28.19	0.274
1429	277	L13	T47D_	sen	2D 7days 1%FBS	Fulvestrnt 10nM	13	NRG1_	28.502	28.19	0.274
1430	278	L14	T47D_	sen	2D 7days 1%FBS	Fulvestrnt 10nM	13	NRG1_	28.763	28.19	0.274
1431	279	L15	T47D_	sen	2D 7days 1%FBS	Fulvestrnt 10nM	14	NRG1_	28.101	28.19	0.274
1432	280	L16	T47D_	sen	2D 7days 1%FBS	Fulvestrnt 10nM	14	NRG1_	28.569	28.19	0.274
1433	281	L17	T47D_	sen	2D 7days 1%FBS	Fulvestrnt 10nM	15	NRG1_	29.577	28.19	0.274
1434	282	L18	T47D_	sen	2D 7days 1%FBS	Fulvestrnt 10nM	15	NRG1_	28.935	28.19	0.274
1435	283	L19	T47D_	sen	2D 7days 1%FBS	afatinib 0.5uM+Fulv 10nM	16	NRG1_	29.437	28.19	0.274
1436	284	L20	T47D_	sen	2D 7days 1%FBS	afatinib 0.5uM+Fulv 10nM	16	NRG1_	29.182	28.19	0.274
1437	285	L21	T47D_	sen	2D 7days 1%FBS	afatinib 0.5uM+Fulv 10nM	17	NRG1_	29.069	28.19	0.274
1438	286	L22	T47D_	sen	2D 7days 1%FBS	afatinib 0.5uM+Fulv 10nM	17	NRG1_	28.864	28.19	0.274
1439	287	L23	T47D_	sen	2D 7days 1%FBS	afatinib 0.5uM+Fulv 10nM	18	NRG1_	29.717	28.19	0.274
1440	288	L24	T47D_	sen	2D 7days 1%FBS	afatinib 0.5uM+Fulv 10nM	18	NRG1_	29.419	28.19	0.274
1441	1	A1	T47D_	riboR	2D 7days 1%FBS	DMSO	1	ERBB1_	27.047	26.322	0.167
1442	2	A2	T47D_	riboR	2D 7days 1%FBS	DMSO	1	ERBB1_	27.261	26.322	0.167
1443	3	A3	T47D_	riboR	2D 7days 1%FBS	DMSO	2	ERBB1_	25.666	26.322	0.167
1444	4	A4	T47D_	riboR	2D 7days 1%FBS	DMSO	2	ERBB1_	25.491	26.322	0.167
1445	5	A5	T47D_	riboR	2D 7days 1%FBS	DMSO	3	ERBB1_	25.848	26.322	0.167
1446	6	A6	T47D_	riboR	2D 7days 1%FBS	DMSO	3	ERBB1_	25.819	26.322	0.167
1447	7	A7	T47D_	riboR	2D 7days 1%FBS	afatinib 0.5uM	4	ERBB1_	27.798	26.322	0.167
1448	8	A8	T47D_	riboR	2D 7days 1%FBS	afatinib 0.5uM	4	ERBB1_	27.301	26.322	0.167
1449	9	A9	T47D_	riboR	2D 7days 1%FBS	afatinib 0.5uM	5	ERBB1_	27.234	26.322	0.167
1450	10	A10	T47D_	riboR	2D 7days 1%FBS	afatinib 0.5uM	5	ERBB1_	27.411	26.322	0.167
1451	11	A11	T47D_	riboR	2D 7days 1%FBS	afatinib 0.5uM	6	ERBB1_	26.48	26.322	0.167
1452	12	A12	T47D_	riboR	2D 7days 1%FBS	afatinib 0.5uM	6	ERBB1_	26.747	26.322	0.167
1453	13	A13	T47D_	riboR	2D 7days 1%FBS	Fulvestrnt 3nM	7	ERBB1_	29.95	26.322	0.167
1454	14	A14	T47D_	riboR	2D 7days 1%FBS	Fulvestrnt 3nM	7	ERBB1_	29.671	26.322	0.167
1455	15	A15	T47D_	riboR	2D 7days 1%FBS	Fulvestrnt 3nM	8	ERBB1_	27.19	26.322	0.167
1456	16	A16	T47D_	riboR	2D 7days 1%FBS	Fulvestrnt 3nM	8	ERBB1_	27.355	26.322	0.167
1457	17	A17	T47D_	riboR	2D 7days 1%FBS	Fulvestrnt 3nM	9	ERBB1_	27.461	26.322	0.167
1458	18	A18	T47D_	riboR	2D 7days 1%FBS	Fulvestrnt 3nM	9	ERBB1_	27.465	26.322	0.167
1459	19	A19	T47D_	riboR	2D 7days 1%FBS	afatinib 0.5uM+Fulv 3nM	10	ERBB1_	27.349	26.322	0.167
1460	20	A20	T47D_	riboR	2D 7days 1%FBS	afatinib 0.5uM+Fulv 3nM	10	ERBB1_	27.1	26.322	0.167
1461	21	A21	T47D_	riboR	2D 7days 1%FBS	afatinib 0.5uM+Fulv 3nM	11	ERBB1_	23.831	26.322	0.167
1462	22	A22	T47D_	riboR	2D 7days 1%FBS	afatinib 0.5uM+Fulv 3nM	11	ERBB1_	23.987	26.322	0.167
1463	23	A23	T47D_	riboR	2D 7days 1%FBS	afatinib 0.5uM+Fulv 3nM	12	ERBB1_	NA	26.322	0.167
1464	24	A24	T47D_	riboR	2D 7days 1%FBS	afatinib 0.5uM+Fulv 3nM	12	ERBB1_	23.864	26.322	0.167
1465	25	B1	T47D_	riboR	2D 7days 1%FBS	Fulvestrnt 10nM	13	ERBB1_	27.886	26.322	0.167
1466	26	B2	T47D_	riboR	2D 7days 1%FBS	Fulvestrnt 10nM	13	ERBB1_	27.763	26.322	0.167
1467	27	B3	T47D_	riboR	2D 7days 1%FBS	Fulvestrnt 10nM	14	ERBB1_	27.262	26.322	0.167
1468	28	B4	T47D_	riboR	2D 7days 1%FBS	Fulvestrnt 10nM	14	ERBB1_	26.826	26.322	0.167
1469	29	B5	T47D_	riboR	2D 7days 1%FBS	Fulvestrnt 10nM	15	ERBB1_	27.543	26.322	0.167
1470	30	B6	T47D_	riboR	2D 7days 1%FBS	Fulvestrnt 10nM	15	ERBB1_	27.304	26.322	0.167
1471	31	B7	T47D_	riboR	2D 7days 1%FBS	afatinib 0.5uM+Fulv 10nM	16	ERBB1_	26.738	26.322	0.167
1472	32	B8	T47D_	riboR	2D 7days 1%FBS	afatinib 0.5uM+Fulv 10nM	16	ERBB1_	27.457	26.322	0.167
1473	33	B9	T47D_	riboR	2D 7days 1%FBS	afatinib 0.5uM+Fulv 10nM	17	ERBB1_	26.412	26.322	0.167
1474	34	B10	T47D_	riboR	2D 7days 1%FBS	afatinib 0.5uM+Fulv 10nM	17	ERBB1_	26.794	26.322	0.167
1475	35	B11	T47D_	riboR	2D 7days 1%FBS	afatinib 0.5uM+Fulv 10nM	18	ERBB1_	27.552	26.322	0.167
1476	36	B12	T47D_	riboR	2D 7days 1%FBS	afatinib 0.5uM+Fulv 10nM	18	ERBB1_	27.441	26.322	0.167
1477	37	B13	T47D_	sen	2D 7days 1%FBS	DMSO	1	ERBB1_	28.227	26.322	0.167
1478	38	B14	T47D_	sen	2D 7days 1%FBS	DMSO	1	ERBB1_	28.577	26.322	0.167
1479	39	B15	T47D_	sen	2D 7days 1%FBS	DMSO	2	ERBB1_	27.978	26.322	0.167
1480	40	B16	T47D_	sen	2D 7days 1%FBS	DMSO	2	ERBB1_	27.841	26.322	0.167
1481	41	B17	T47D_	sen	2D 7days 1%FBS	DMSO	3	ERBB1_	28.813	26.322	0.167
1482	42	B18	T47D_	sen	2D 7days 1%FBS	DMSO	3	ERBB1_	29.288	26.322	0.167
1483	43	B19	T47D_	sen	2D 7days 1%FBS	afatinib 0.5uM	4	ERBB1_	28.921	26.322	0.167
1484	44	B20	T47D_	sen	2D 7days 1%FBS	afatinib 0.5uM	4	ERBB1_	28.837	26.322	0.167
1485	45	B21	T47D_	sen	2D 7days 1%FBS	afatinib 0.5uM	5	ERBB1_	28.119	26.322	0.167
1486	46	B22	T47D_	sen	2D 7days 1%FBS	afatinib 0.5uM	5	ERBB1_	28.281	26.322	0.167
1487	47	B23	T47D_	sen	2D 7days 1%FBS	afatinib 0.5uM	6	ERBB1_	28.609	26.322	0.167
1488	48	B24	T47D_	sen	2D 7days 1%FBS	afatinib 0.5uM	6	ERBB1_	29.254	26.322	0.167
1489	49	C1	T47D_	sen	2D 7days 1%FBS	Fulvestrnt 3nM	7	ERBB1_	29.371	26.322	0.167
1490	50	C2	T47D_	sen	2D 7days 1%FBS	Fulvestrnt 3nM	7	ERBB1_	29.617	26.322	0.167
1491	51	C3	T47D_	sen	2D 7days 1%FBS	Fulvestrnt 3nM	8	ERBB1_	29.843	26.322	0.167
1492	52	C4	T47D_	sen	2D 7days 1%FBS	Fulvestrnt 3nM	8	ERBB1_	31.196	26.322	0.167
1493	53	C5	T47D_	sen	2D 7days 1%FBS	Fulvestrnt 3nM	9	ERBB1_	30.413	26.322	0.167
1494	54	C6	T47D_	sen	2D 7days 1%FBS	Fulvestrnt 3nM	9	ERBB1_	30.994	26.322	0.167
1495	55	C7	T47D_	sen	2D 7days 1%FBS	afatinib 0.5uM+Fulv 3nM	10	ERBB1_	31.456	26.322	0.167
1496	56	C8	T47D_	sen	2D 7days 1%FBS	afatinib 0.5uM+Fulv 3nM	10	ERBB1_	NA	26.322	0.167
1497	57	C9	T47D_	sen	2D 7days 1%FBS	afatinib 0.5uM+Fulv 3nM	11	ERBB1_	29.677	26.322	0.167
1498	58	C10	T47D_	sen	2D 7days 1%FBS	afatinib 0.5uM+Fulv 3nM	11	ERBB1_	30.857	26.322	0.167
1499	59	C11	T47D_	sen	2D 7days 1%FBS	afatinib 0.5uM+Fulv 3nM	12	ERBB1_	29.658	26.322	0.167
1500	60	C12	T47D_	sen	2D 7days 1%FBS	afatinib 0.5uM+Fulv 3nM	12	ERBB1_	29.43	26.322	0.167
1501	61	C13	T47D_	sen	2D 7days 1%FBS	Fulvestrnt 10nM	13	ERBB1_	30.719	26.322	0.167
1502	62	C14	T47D_	sen	2D 7days 1%FBS	Fulvestrnt 10nM	13	ERBB1_	30.846	26.322	0.167
1503	63	C15	T47D_	sen	2D 7days 1%FBS	Fulvestrnt 10nM	14	ERBB1_	29.699	26.322	0.167
1504	64	C16	T47D_	sen	2D 7days 1%FBS	Fulvestrnt 10nM	14	ERBB1_	29.261	26.322	0.167
1505	65	C17	T47D_	sen	2D 7days 1%FBS	Fulvestrnt 10nM	15	ERBB1_	NA	26.322	0.167
1506	66	C18	T47D_	sen	2D 7days 1%FBS	Fulvestrnt 10nM	15	ERBB1_	30.777	26.322	0.167
1507	67	C19	T47D_	sen	2D 7days 1%FBS	afatinib 0.5uM+Fulv 10nM	16	ERBB1_	31.71	26.322	0.167
1508	68	C20	T47D_	sen	2D 7days 1%FBS	afatinib 0.5uM+Fulv 10nM	16	ERBB1_	31.29	26.322	0.167
1509	69	C21	T47D_	sen	2D 7days 1%FBS	afatinib 0.5uM+Fulv 10nM	17	ERBB1_	30.238	26.322	0.167
1510	70	C22	T47D_	sen	2D 7days 1%FBS	afatinib 0.5uM+Fulv 10nM	17	ERBB1_	30.137	26.322	0.167
1511	71	C23	T47D_	sen	2D 7days 1%FBS	afatinib 0.5uM+Fulv 10nM	18	ERBB1_	30.238	26.322	0.167
1512	72	C24	T47D_	sen	2D 7days 1%FBS	afatinib 0.5uM+Fulv 10nM	18	ERBB1_	30.237	26.322	0.167
1513	73	D1	T47D_	riboR	2D 7days 1%FBS	DMSO	1	ERBB3_	23.603	26.322	0.167
1514	74	D2	T47D_	riboR	2D 7days 1%FBS	DMSO	1	ERBB3_	23.421	26.322	0.167
1515	75	D3	T47D_	riboR	2D 7days 1%FBS	DMSO	2	ERBB3_	22.624	26.322	0.167
1516	76	D4	T47D_	riboR	2D 7days 1%FBS	DMSO	2	ERBB3_	22.56	26.322	0.167
1517	77	D5	T47D_	riboR	2D 7days 1%FBS	DMSO	3	ERBB3_	22.974	26.322	0.167
1518	78	D6	T47D_	riboR	2D 7days 1%FBS	DMSO	3	ERBB3_	22.906	26.322	0.167
1519	79	D7	T47D_	riboR	2D 7days 1%FBS	afatinib 0.5uM	4	ERBB3_	23.108	26.322	0.167
1520	80	D8	T47D_	riboR	2D 7days 1%FBS	afatinib 0.5uM	4	ERBB3_	23.153	26.322	0.167
1521	81	D9	T47D_	riboR	2D 7days 1%FBS	afatinib 0.5uM	5	ERBB3_	23.429	26.322	0.167
1522	82	D10	T47D_	riboR	2D 7days 1%FBS	afatinib 0.5uM	5	ERBB3_	23.121	26.322	0.167
1523	83	D11	T47D_	riboR	2D 7days 1%FBS	afatinib 0.5uM	6	ERBB3_	22.764	26.322	0.167
1524	84	D12	T47D_	riboR	2D 7days 1%FBS	afatinib 0.5uM	6	ERBB3_	22.257	26.322	0.167
1525	85	D13	T47D_	riboR	2D 7days 1%FBS	Fulvestrnt 3nM	7	ERBB3_	24.873	26.322	0.167
1526	86	D14	T47D_	riboR	2D 7days 1%FBS	Fulvestrnt 3nM	7	ERBB3_	NA	26.322	0.167
1527	87	D15	T47D_	riboR	2D 7days 1%FBS	Fulvestrnt 3nM	8	ERBB3_	22.086	26.322	0.167
1528	88	D16	T47D_	riboR	2D 7days 1%FBS	Fulvestrnt 3nM	8	ERBB3_	22.156	26.322	0.167
1529	89	D17	T47D_	riboR	2D 7days 1%FBS	Fulvestrnt 3nM	9	ERBB3_	22.886	26.322	0.167
1530	90	D18	T47D_	riboR	2D 7days 1%FBS	Fulvestrnt 3nM	9	ERBB3_	22.786	26.322	0.167
1531	91	D19	T47D_	riboR	2D 7days 1%FBS	afatinib 0.5uM+Fulv 3nM	10	ERBB3_	22.453	26.322	0.167
1532	92	D20	T47D_	riboR	2D 7days 1%FBS	afatinib 0.5uM+Fulv 3nM	10	ERBB3_	22.77	26.322	0.167
1533	93	D21	T47D_	riboR	2D 7days 1%FBS	afatinib 0.5uM+Fulv 3nM	11	ERBB3_	19.07	26.322	0.167
1534	94	D22	T47D_	riboR	2D 7days 1%FBS	afatinib 0.5uM+Fulv 3nM	11	ERBB3_	18.958	26.322	0.167
1535	95	D23	T47D_	riboR	2D 7days 1%FBS	afatinib 0.5uM+Fulv 3nM	12	ERBB3_	19.229	26.322	0.167
1536	96	D24	T47D_	riboR	2D 7days 1%FBS	afatinib 0.5uM+Fulv 3nM	12	ERBB3_	19.078	26.322	0.167
1537	97	E1	T47D_	riboR	2D 7days 1%FBS	Fulvestrnt 10nM	13	ERBB3_	22.164	26.322	0.167
1538	98	E2	T47D_	riboR	2D 7days 1%FBS	Fulvestrnt 10nM	13	ERBB3_	22.098	26.322	0.167
1539	99	E3	T47D_	riboR	2D 7days 1%FBS	Fulvestrnt 10nM	14	ERBB3_	21.938	26.322	0.167
1540	100	E4	T47D_	riboR	2D 7days 1%FBS	Fulvestrnt 10nM	14	ERBB3_	22.066	26.322	0.167
1541	101	E5	T47D_	riboR	2D 7days 1%FBS	Fulvestrnt 10nM	15	ERBB3_	22.49	26.322	0.167
1542	102	E6	T47D_	riboR	2D 7days 1%FBS	Fulvestrnt 10nM	15	ERBB3_	22.539	26.322	0.167
1543	103	E7	T47D_	riboR	2D 7days 1%FBS	afatinib 0.5uM+Fulv 10nM	16	ERBB3_	22.395	26.322	0.167
1544	104	E8	T47D_	riboR	2D 7days 1%FBS	afatinib 0.5uM+Fulv 10nM	16	ERBB3_	22.449	26.322	0.167
1545	105	E9	T47D_	riboR	2D 7days 1%FBS	afatinib 0.5uM+Fulv 10nM	17	ERBB3_	22.189	26.322	0.167
1546	106	E10	T47D_	riboR	2D 7days 1%FBS	afatinib 0.5uM+Fulv 10nM	17	ERBB3_	22.108	26.322	0.167
1547	107	E11	T47D_	riboR	2D 7days 1%FBS	afatinib 0.5uM+Fulv 10nM	18	ERBB3_	22.592	26.322	0.167
1548	108	E12	T47D_	riboR	2D 7days 1%FBS	afatinib 0.5uM+Fulv 10nM	18	ERBB3_	22.775	26.322	0.167
1549	109	E13	T47D_	sen	2D 7days 1%FBS	DMSO	1	ERBB3_	23.308	26.322	0.167
1550	110	E14	T47D_	sen	2D 7days 1%FBS	DMSO	1	ERBB3_	23.102	26.322	0.167
1551	111	E15	T47D_	sen	2D 7days 1%FBS	DMSO	2	ERBB3_	23.402	26.322	0.167
1552	112	E16	T47D_	sen	2D 7days 1%FBS	DMSO	2	ERBB3_	23.358	26.322	0.167
1553	113	E17	T47D_	sen	2D 7days 1%FBS	DMSO	3	ERBB3_	23.88	26.322	0.167
1554	114	E18	T47D_	sen	2D 7days 1%FBS	DMSO	3	ERBB3_	23.837	26.322	0.167
1555	115	E19	T47D_	sen	2D 7days 1%FBS	afatinib 0.5uM	4	ERBB3_	22.578	26.322	0.167
1556	116	E20	T47D_	sen	2D 7days 1%FBS	afatinib 0.5uM	4	ERBB3_	22.82	26.322	0.167
1557	117	E21	T47D_	sen	2D 7days 1%FBS	afatinib 0.5uM	5	ERBB3_	22.765	26.322	0.167
1558	118	E22	T47D_	sen	2D 7days 1%FBS	afatinib 0.5uM	5	ERBB3_	22.6	26.322	0.167
1559	119	E23	T47D_	sen	2D 7days 1%FBS	afatinib 0.5uM	6	ERBB3_	22.657	26.322	0.167
1560	120	E24	T47D_	sen	2D 7days 1%FBS	afatinib 0.5uM	6	ERBB3_	22.782	26.322	0.167
1561	121	F1	T47D_	sen	2D 7days 1%FBS	Fulvestrnt 3nM	7	ERBB3_	23.561	26.322	0.167
1562	122	F2	T47D_	sen	2D 7days 1%FBS	Fulvestrnt 3nM	7	ERBB3_	24.043	26.322	0.167
1563	123	F3	T47D_	sen	2D 7days 1%FBS	Fulvestrnt 3nM	8	ERBB3_	24.912	26.322	0.167
1564	124	F4	T47D_	sen	2D 7days 1%FBS	Fulvestrnt 3nM	8	ERBB3_	24.502	26.322	0.167
1565	125	F5	T47D_	sen	2D 7days 1%FBS	Fulvestrnt 3nM	9	ERBB3_	24.392	26.322	0.167
1566	126	F6	T47D_	sen	2D 7days 1%FBS	Fulvestrnt 3nM	9	ERBB3_	24.499	26.322	0.167
1567	127	F7	T47D_	sen	2D 7days 1%FBS	afatinib 0.5uM+Fulv 3nM	10	ERBB3_	26.385	26.322	0.167
1568	128	F8	T47D_	sen	2D 7days 1%FBS	afatinib 0.5uM+Fulv 3nM	10	ERBB3_	26.382	26.322	0.167
1569	129	F9	T47D_	sen	2D 7days 1%FBS	afatinib 0.5uM+Fulv 3nM	11	ERBB3_	24.701	26.322	0.167
1570	130	F10	T47D_	sen	2D 7days 1%FBS	afatinib 0.5uM+Fulv 3nM	11	ERBB3_	24.505	26.322	0.167
1571	131	F11	T47D_	sen	2D 7days 1%FBS	afatinib 0.5uM+Fulv 3nM	12	ERBB3_	23.753	26.322	0.167
1572	132	F12	T47D_	sen	2D 7days 1%FBS	afatinib 0.5uM+Fulv 3nM	12	ERBB3_	23.802	26.322	0.167
1573	133	F13	T47D_	sen	2D 7days 1%FBS	Fulvestrnt 10nM	13	ERBB3_	24.804	26.322	0.167
1574	134	F14	T47D_	sen	2D 7days 1%FBS	Fulvestrnt 10nM	13	ERBB3_	24.589	26.322	0.167
1575	135	F15	T47D_	sen	2D 7days 1%FBS	Fulvestrnt 10nM	14	ERBB3_	23.493	26.322	0.167
1576	136	F16	T47D_	sen	2D 7days 1%FBS	Fulvestrnt 10nM	14	ERBB3_	23.512	26.322	0.167
1577	137	F17	T47D_	sen	2D 7days 1%FBS	Fulvestrnt 10nM	15	ERBB3_	25.246	26.322	0.167
1578	138	F18	T47D_	sen	2D 7days 1%FBS	Fulvestrnt 10nM	15	ERBB3_	24.934	26.322	0.167
1579	139	F19	T47D_	sen	2D 7days 1%FBS	afatinib 0.5uM+Fulv 10nM	16	ERBB3_	24.299	26.322	0.167
1580	140	F20	T47D_	sen	2D 7days 1%FBS	afatinib 0.5uM+Fulv 10nM	16	ERBB3_	24.195	26.322	0.167
1581	141	F21	T47D_	sen	2D 7days 1%FBS	afatinib 0.5uM+Fulv 10nM	17	ERBB3_	23.579	26.322	0.167
1582	142	F22	T47D_	sen	2D 7days 1%FBS	afatinib 0.5uM+Fulv 10nM	17	ERBB3_	23.639	26.322	0.167
1583	143	F23	T47D_	sen	2D 7days 1%FBS	afatinib 0.5uM+Fulv 10nM	18	ERBB3_	23.555	26.322	0.167
1584	144	F24	T47D_	sen	2D 7days 1%FBS	afatinib 0.5uM+Fulv 10nM	18	ERBB3_	23.369	26.322	0.167
1585	145	G1	T47D_	riboR	2D 7days 1%FBS	DMSO	1	ERBB2_	27.201	26.322	0.167
1586	146	G2	T47D_	riboR	2D 7days 1%FBS	DMSO	1	ERBB2_	27.428	26.322	0.167
1587	147	G3	T47D_	riboR	2D 7days 1%FBS	DMSO	2	ERBB2_	26.36	26.322	0.167
1588	148	G4	T47D_	riboR	2D 7days 1%FBS	DMSO	2	ERBB2_	26.285	26.322	0.167
1589	149	G5	T47D_	riboR	2D 7days 1%FBS	DMSO	3	ERBB2_	26.692	26.322	0.167
1590	150	G6	T47D_	riboR	2D 7days 1%FBS	DMSO	3	ERBB2_	27.001	26.322	0.167
1591	151	G7	T47D_	riboR	2D 7days 1%FBS	afatinib 0.5uM	4	ERBB2_	26.359	26.322	0.167
1592	152	G8	T47D_	riboR	2D 7days 1%FBS	afatinib 0.5uM	4	ERBB2_	26.198	26.322	0.167
1593	153	G9	T47D_	riboR	2D 7days 1%FBS	afatinib 0.5uM	5	ERBB2_	26.565	26.322	0.167
1594	154	G10	T47D_	riboR	2D 7days 1%FBS	afatinib 0.5uM	5	ERBB2_	26.516	26.322	0.167
1595	155	G11	T47D_	riboR	2D 7days 1%FBS	afatinib 0.5uM	6	ERBB2_	26.047	26.322	0.167
1596	156	G12	T47D_	riboR	2D 7days 1%FBS	afatinib 0.5uM	6	ERBB2_	26.134	26.322	0.167
1597	157	G13	T47D_	riboR	2D 7days 1%FBS	Fulvestrnt 3nM	7	ERBB2_	27.447	26.322	0.167
1598	158	G14	T47D_	riboR	2D 7days 1%FBS	Fulvestrnt 3nM	7	ERBB2_	27.44	26.322	0.167
1599	159	G15	T47D_	riboR	2D 7days 1%FBS	Fulvestrnt 3nM	8	ERBB2_	24.689	26.322	0.167
1600	160	G16	T47D_	riboR	2D 7days 1%FBS	Fulvestrnt 3nM	8	ERBB2_	24.626	26.322	0.167
1601	161	G17	T47D_	riboR	2D 7days 1%FBS	Fulvestrnt 3nM	9	ERBB2_	25.353	26.322	0.167
1602	162	G18	T47D_	riboR	2D 7days 1%FBS	Fulvestrnt 3nM	9	ERBB2_	25.285	26.322	0.167
1603	163	G19	T47D_	riboR	2D 7days 1%FBS	afatinib 0.5uM+Fulv 3nM	10	ERBB2_	24.944	26.322	0.167
1604	164	G20	T47D_	riboR	2D 7days 1%FBS	afatinib 0.5uM+Fulv 3nM	10	ERBB2_	24.593	26.322	0.167
1605	165	G21	T47D_	riboR	2D 7days 1%FBS	afatinib 0.5uM+Fulv 3nM	11	ERBB2_	20.831	26.322	0.167
1606	166	G22	T47D_	riboR	2D 7days 1%FBS	afatinib 0.5uM+Fulv 3nM	11	ERBB2_	20.869	26.322	0.167
1607	167	G23	T47D_	riboR	2D 7days 1%FBS	afatinib 0.5uM+Fulv 3nM	12	ERBB2_	20.897	26.322	0.167
1608	168	G24	T47D_	riboR	2D 7days 1%FBS	afatinib 0.5uM+Fulv 3nM	12	ERBB2_	20.845	26.322	0.167
1609	169	H1	T47D_	riboR	2D 7days 1%FBS	Fulvestrnt 10nM	13	ERBB2_	24.583	26.322	0.167
1610	170	H2	T47D_	riboR	2D 7days 1%FBS	Fulvestrnt 10nM	13	ERBB2_	24.624	26.322	0.167
1611	171	H3	T47D_	riboR	2D 7days 1%FBS	Fulvestrnt 10nM	14	ERBB2_	24.326	26.322	0.167
1612	172	H4	T47D_	riboR	2D 7days 1%FBS	Fulvestrnt 10nM	14	ERBB2_	23.973	26.322	0.167
1613	173	H5	T47D_	riboR	2D 7days 1%FBS	Fulvestrnt 10nM	15	ERBB2_	24.41	26.322	0.167
1614	174	H6	T47D_	riboR	2D 7days 1%FBS	Fulvestrnt 10nM	15	ERBB2_	24.59	26.322	0.167
1615	175	H7	T47D_	riboR	2D 7days 1%FBS	afatinib 0.5uM+Fulv 10nM	16	ERBB2_	24.475	26.322	0.167
1616	176	H8	T47D_	riboR	2D 7days 1%FBS	afatinib 0.5uM+Fulv 10nM	16	ERBB2_	24.74	26.322	0.167
1617	177	H9	T47D_	riboR	2D 7days 1%FBS	afatinib 0.5uM+Fulv 10nM	17	ERBB2_	24.411	26.322	0.167
1618	178	H10	T47D_	riboR	2D 7days 1%FBS	afatinib 0.5uM+Fulv 10nM	17	ERBB2_	24.132	26.322	0.167
1619	179	H11	T47D_	riboR	2D 7days 1%FBS	afatinib 0.5uM+Fulv 10nM	18	ERBB2_	24.281	26.322	0.167
1620	180	H12	T47D_	riboR	2D 7days 1%FBS	afatinib 0.5uM+Fulv 10nM	18	ERBB2_	24.448	26.322	0.167
1621	181	H13	T47D_	sen	2D 7days 1%FBS	DMSO	1	ERBB2_	27.152	26.322	0.167
1622	182	H14	T47D_	sen	2D 7days 1%FBS	DMSO	1	ERBB2_	27.274	26.322	0.167
1623	183	H15	T47D_	sen	2D 7days 1%FBS	DMSO	2	ERBB2_	27.459	26.322	0.167
1624	184	H16	T47D_	sen	2D 7days 1%FBS	DMSO	2	ERBB2_	27.161	26.322	0.167
1625	185	H17	T47D_	sen	2D 7days 1%FBS	DMSO	3	ERBB2_	28.383	26.322	0.167
1626	186	H18	T47D_	sen	2D 7days 1%FBS	DMSO	3	ERBB2_	27.785	26.322	0.167
1627	187	H19	T47D_	sen	2D 7days 1%FBS	afatinib 0.5uM	4	ERBB2_	26.646	26.322	0.167
1628	188	H20	T47D_	sen	2D 7days 1%FBS	afatinib 0.5uM	4	ERBB2_	26.666	26.322	0.167
1629	189	H21	T47D_	sen	2D 7days 1%FBS	afatinib 0.5uM	5	ERBB2_	26.4	26.322	0.167
1630	190	H22	T47D_	sen	2D 7days 1%FBS	afatinib 0.5uM	5	ERBB2_	26.472	26.322	0.167
1631	191	H23	T47D_	sen	2D 7days 1%FBS	afatinib 0.5uM	6	ERBB2_	26.882	26.322	0.167
1632	192	H24	T47D_	sen	2D 7days 1%FBS	afatinib 0.5uM	6	ERBB2_	26.845	26.322	0.167
1633	193	I1	T47D_	sen	2D 7days 1%FBS	Fulvestrnt 3nM	7	ERBB2_	28.293	26.322	0.167
1634	194	I2	T47D_	sen	2D 7days 1%FBS	Fulvestrnt 3nM	7	ERBB2_	27.947	26.322	0.167
1635	195	I3	T47D_	sen	2D 7days 1%FBS	Fulvestrnt 3nM	8	ERBB2_	28.712	26.322	0.167
1636	196	I4	T47D_	sen	2D 7days 1%FBS	Fulvestrnt 3nM	8	ERBB2_	28.477	26.322	0.167
1637	197	I5	T47D_	sen	2D 7days 1%FBS	Fulvestrnt 3nM	9	ERBB2_	28.331	26.322	0.167
1638	198	I6	T47D_	sen	2D 7days 1%FBS	Fulvestrnt 3nM	9	ERBB2_	28.264	26.322	0.167
1639	199	I7	T47D_	sen	2D 7days 1%FBS	afatinib 0.5uM+Fulv 3nM	10	ERBB2_	28.988	26.322	0.167
1640	200	I8	T47D_	sen	2D 7days 1%FBS	afatinib 0.5uM+Fulv 3nM	10	ERBB2_	28.793	26.322	0.167
1641	201	I9	T47D_	sen	2D 7days 1%FBS	afatinib 0.5uM+Fulv 3nM	11	ERBB2_	27.958	26.322	0.167
1642	202	I10	T47D_	sen	2D 7days 1%FBS	afatinib 0.5uM+Fulv 3nM	11	ERBB2_	27.96	26.322	0.167
1643	203	I11	T47D_	sen	2D 7days 1%FBS	afatinib 0.5uM+Fulv 3nM	12	ERBB2_	27.931	26.322	0.167
1644	204	I12	T47D_	sen	2D 7days 1%FBS	afatinib 0.5uM+Fulv 3nM	12	ERBB2_	27.527	26.322	0.167
1645	205	I13	T47D_	sen	2D 7days 1%FBS	Fulvestrnt 10nM	13	ERBB2_	28.21	26.322	0.167
1646	206	I14	T47D_	sen	2D 7days 1%FBS	Fulvestrnt 10nM	13	ERBB2_	28.716	26.322	0.167
1647	207	I15	T47D_	sen	2D 7days 1%FBS	Fulvestrnt 10nM	14	ERBB2_	27.424	26.322	0.167
1648	208	I16	T47D_	sen	2D 7days 1%FBS	Fulvestrnt 10nM	14	ERBB2_	27.081	26.322	0.167
1649	209	I17	T47D_	sen	2D 7days 1%FBS	Fulvestrnt 10nM	15	ERBB2_	28.724	26.322	0.167
1650	210	I18	T47D_	sen	2D 7days 1%FBS	Fulvestrnt 10nM	15	ERBB2_	28.949	26.322	0.167
1651	211	I19	T47D_	sen	2D 7days 1%FBS	afatinib 0.5uM+Fulv 10nM	16	ERBB2_	27.916	26.322	0.167
1652	212	I20	T47D_	sen	2D 7days 1%FBS	afatinib 0.5uM+Fulv 10nM	16	ERBB2_	28.228	26.322	0.167
1653	213	I21	T47D_	sen	2D 7days 1%FBS	afatinib 0.5uM+Fulv 10nM	17	ERBB2_	27.719	26.322	0.167
1654	214	I22	T47D_	sen	2D 7days 1%FBS	afatinib 0.5uM+Fulv 10nM	17	ERBB2_	27.741	26.322	0.167
1655	215	I23	T47D_	sen	2D 7days 1%FBS	afatinib 0.5uM+Fulv 10nM	18	ERBB2_	27.742	26.322	0.167
1656	216	I24	T47D_	sen	2D 7days 1%FBS	afatinib 0.5uM+Fulv 10nM	18	ERBB2_	26.994	26.322	0.167
1657	217	J1	T47D_	riboR	2D 7days 1%FBS	DMSO	1	ERBB4_	25.41	26.322	0.167
1658	218	J2	T47D_	riboR	2D 7days 1%FBS	DMSO	1	ERBB4_	25.507	26.322	0.167
1659	219	J3	T47D_	riboR	2D 7days 1%FBS	DMSO	2	ERBB4_	24.464	26.322	0.167
1660	220	J4	T47D_	riboR	2D 7days 1%FBS	DMSO	2	ERBB4_	24.162	26.322	0.167
1661	221	J5	T47D_	riboR	2D 7days 1%FBS	DMSO	3	ERBB4_	24.127	26.322	0.167
1662	222	J6	T47D_	riboR	2D 7days 1%FBS	DMSO	3	ERBB4_	24.567	26.322	0.167
1663	223	J7	T47D_	riboR	2D 7days 1%FBS	afatinib 0.5uM	4	ERBB4_	24.491	26.322	0.167
1664	224	J8	T47D_	riboR	2D 7days 1%FBS	afatinib 0.5uM	4	ERBB4_	NA	26.322	0.167
1665	225	J9	T47D_	riboR	2D 7days 1%FBS	afatinib 0.5uM	5	ERBB4_	25.093	26.322	0.167
1666	226	J10	T47D_	riboR	2D 7days 1%FBS	afatinib 0.5uM	5	ERBB4_	24.844	26.322	0.167
1667	227	J11	T47D_	riboR	2D 7days 1%FBS	afatinib 0.5uM	6	ERBB4_	24.153	26.322	0.167
1668	228	J12	T47D_	riboR	2D 7days 1%FBS	afatinib 0.5uM	6	ERBB4_	24.518	26.322	0.167
1669	229	J13	T47D_	riboR	2D 7days 1%FBS	Fulvestrnt 3nM	7	ERBB4_	27.137	26.322	0.167
1670	230	J14	T47D_	riboR	2D 7days 1%FBS	Fulvestrnt 3nM	7	ERBB4_	27.413	26.322	0.167
1671	231	J15	T47D_	riboR	2D 7days 1%FBS	Fulvestrnt 3nM	8	ERBB4_	24.639	26.322	0.167
1672	232	J16	T47D_	riboR	2D 7days 1%FBS	Fulvestrnt 3nM	8	ERBB4_	24.766	26.322	0.167
1673	233	J17	T47D_	riboR	2D 7days 1%FBS	Fulvestrnt 3nM	9	ERBB4_	26.904	26.322	0.167
1674	234	J18	T47D_	riboR	2D 7days 1%FBS	Fulvestrnt 3nM	9	ERBB4_	26.291	26.322	0.167
1675	235	J19	T47D_	riboR	2D 7days 1%FBS	afatinib 0.5uM+Fulv 3nM	10	ERBB4_	26.456	26.322	0.167
1676	236	J20	T47D_	riboR	2D 7days 1%FBS	afatinib 0.5uM+Fulv 3nM	10	ERBB4_	26.272	26.322	0.167
1677	237	J21	T47D_	riboR	2D 7days 1%FBS	afatinib 0.5uM+Fulv 3nM	11	ERBB4_	22.804	26.322	0.167
1678	238	J22	T47D_	riboR	2D 7days 1%FBS	afatinib 0.5uM+Fulv 3nM	11	ERBB4_	22.657	26.322	0.167
1679	239	J23	T47D_	riboR	2D 7days 1%FBS	afatinib 0.5uM+Fulv 3nM	12	ERBB4_	22.401	26.322	0.167
1680	240	J24	T47D_	riboR	2D 7days 1%FBS	afatinib 0.5uM+Fulv 3nM	12	ERBB4_	22.89	26.322	0.167
1681	241	K1	T47D_	riboR	2D 7days 1%FBS	Fulvestrnt 10nM	13	ERBB4_	24.321	26.322	0.167
1682	242	K2	T47D_	riboR	2D 7days 1%FBS	Fulvestrnt 10nM	13	ERBB4_	24.65	26.322	0.167
1683	243	K3	T47D_	riboR	2D 7days 1%FBS	Fulvestrnt 10nM	14	ERBB4_	24.891	26.322	0.167
1684	244	K4	T47D_	riboR	2D 7days 1%FBS	Fulvestrnt 10nM	14	ERBB4_	24.527	26.322	0.167
1685	245	K5	T47D_	riboR	2D 7days 1%FBS	Fulvestrnt 10nM	15	ERBB4_	25.291	26.322	0.167
1686	246	K6	T47D_	riboR	2D 7days 1%FBS	Fulvestrnt 10nM	15	ERBB4_	24.978	26.322	0.167
1687	247	K7	T47D_	riboR	2D 7days 1%FBS	afatinib 0.5uM+Fulv 10nM	16	ERBB4_	26.361	26.322	0.167
1688	248	K8	T47D_	riboR	2D 7days 1%FBS	afatinib 0.5uM+Fulv 10nM	16	ERBB4_	26.008	26.322	0.167
1689	249	K9	T47D_	riboR	2D 7days 1%FBS	afatinib 0.5uM+Fulv 10nM	17	ERBB4_	26.305	26.322	0.167
1690	250	K10	T47D_	riboR	2D 7days 1%FBS	afatinib 0.5uM+Fulv 10nM	17	ERBB4_	25.976	26.322	0.167
1691	251	K11	T47D_	riboR	2D 7days 1%FBS	afatinib 0.5uM+Fulv 10nM	18	ERBB4_	26.381	26.322	0.167
1692	252	K12	T47D_	riboR	2D 7days 1%FBS	afatinib 0.5uM+Fulv 10nM	18	ERBB4_	25.986	26.322	0.167
1693	253	K13	T47D_	sen	2D 7days 1%FBS	DMSO	1	ERBB4_	25.338	26.322	0.167
1694	254	K14	T47D_	sen	2D 7days 1%FBS	DMSO	1	ERBB4_	24.847	26.322	0.167
1695	255	K15	T47D_	sen	2D 7days 1%FBS	DMSO	2	ERBB4_	25.178	26.322	0.167
1696	256	K16	T47D_	sen	2D 7days 1%FBS	DMSO	2	ERBB4_	25.685	26.322	0.167
1697	257	K17	T47D_	sen	2D 7days 1%FBS	DMSO	3	ERBB4_	26.203	26.322	0.167
1698	258	K18	T47D_	sen	2D 7days 1%FBS	DMSO	3	ERBB4_	25.751	26.322	0.167
1699	259	K19	T47D_	sen	2D 7days 1%FBS	afatinib 0.5uM	4	ERBB4_	25.663	26.322	0.167
1700	260	K20	T47D_	sen	2D 7days 1%FBS	afatinib 0.5uM	4	ERBB4_	25.535	26.322	0.167
1701	261	K21	T47D_	sen	2D 7days 1%FBS	afatinib 0.5uM	5	ERBB4_	25.914	26.322	0.167
1702	262	K22	T47D_	sen	2D 7days 1%FBS	afatinib 0.5uM	5	ERBB4_	25.257	26.322	0.167
1703	263	K23	T47D_	sen	2D 7days 1%FBS	afatinib 0.5uM	6	ERBB4_	25.221	26.322	0.167
1704	264	K24	T47D_	sen	2D 7days 1%FBS	afatinib 0.5uM	6	ERBB4_	25.199	26.322	0.167
1705	265	L1	T47D_	sen	2D 7days 1%FBS	Fulvestrnt 3nM	7	ERBB4_	26.593	26.322	0.167
1706	266	L2	T47D_	sen	2D 7days 1%FBS	Fulvestrnt 3nM	7	ERBB4_	26.391	26.322	0.167
1707	267	L3	T47D_	sen	2D 7days 1%FBS	Fulvestrnt 3nM	8	ERBB4_	26.756	26.322	0.167
1708	268	L4	T47D_	sen	2D 7days 1%FBS	Fulvestrnt 3nM	8	ERBB4_	27.188	26.322	0.167
1709	269	L5	T47D_	sen	2D 7days 1%FBS	Fulvestrnt 3nM	9	ERBB4_	26.99	26.322	0.167
1710	270	L6	T47D_	sen	2D 7days 1%FBS	Fulvestrnt 3nM	9	ERBB4_	26.99	26.322	0.167
1711	271	L7	T47D_	sen	2D 7days 1%FBS	afatinib 0.5uM+Fulv 3nM	10	ERBB4_	29.873	26.322	0.167
1712	272	L8	T47D_	sen	2D 7days 1%FBS	afatinib 0.5uM+Fulv 3nM	10	ERBB4_	29.873	26.322	0.167
1713	273	L9	T47D_	sen	2D 7days 1%FBS	afatinib 0.5uM+Fulv 3nM	11	ERBB4_	28.084	26.322	0.167
1714	274	L10	T47D_	sen	2D 7days 1%FBS	afatinib 0.5uM+Fulv 3nM	11	ERBB4_	27.556	26.322	0.167
1715	275	L11	T47D_	sen	2D 7days 1%FBS	afatinib 0.5uM+Fulv 3nM	12	ERBB4_	27.218	26.322	0.167
1716	276	L12	T47D_	sen	2D 7days 1%FBS	afatinib 0.5uM+Fulv 3nM	12	ERBB4_	27.201	26.322	0.167
1717	277	L13	T47D_	sen	2D 7days 1%FBS	Fulvestrnt 10nM	13	ERBB4_	27.089	26.322	0.167
1718	278	L14	T47D_	sen	2D 7days 1%FBS	Fulvestrnt 10nM	13	ERBB4_	26.382	26.322	0.167
1719	279	L15	T47D_	sen	2D 7days 1%FBS	Fulvestrnt 10nM	14	ERBB4_	25.924	26.322	0.167
1720	280	L16	T47D_	sen	2D 7days 1%FBS	Fulvestrnt 10nM	14	ERBB4_	25.755	26.322	0.167
1721	281	L17	T47D_	sen	2D 7days 1%FBS	Fulvestrnt 10nM	15	ERBB4_	27.49	26.322	0.167
1722	282	L18	T47D_	sen	2D 7days 1%FBS	Fulvestrnt 10nM	15	ERBB4_	27.297	26.322	0.167
1723	283	L19	T47D_	sen	2D 7days 1%FBS	afatinib 0.5uM+Fulv 10nM	16	ERBB4_	28.749	26.322	0.167
1724	284	L20	T47D_	sen	2D 7days 1%FBS	afatinib 0.5uM+Fulv 10nM	16	ERBB4_	27.775	26.322	0.167
1725	285	L21	T47D_	sen	2D 7days 1%FBS	afatinib 0.5uM+Fulv 10nM	17	ERBB4_	27.342	26.322	0.167
1726	286	L22	T47D_	sen	2D 7days 1%FBS	afatinib 0.5uM+Fulv 10nM	17	ERBB4_	27.012	26.322	0.167
1727	287	L23	T47D_	sen	2D 7days 1%FBS	afatinib 0.5uM+Fulv 10nM	18	ERBB4_	27.362	26.322	0.167
1728	288	L24	T47D_	sen	2D 7days 1%FBS	afatinib 0.5uM+Fulv 10nM	18	ERBB4_	NA	26.322	0.167
