# Supplementary material for: Blocking cancer-fibroblast mutualism inhibits proliferation of endocrine therapy resistant breast cancer
Source: Mol Syst Biol. 2025 May 8;21(7):825–55. doi: 10.1038/s44320-025-00104-6 (PMC12222798; doi:10.1038/s44320-025-00104-6)
Supplement: Supplementary file 10 — Source data Fig. 5 [file 44320_2025_104_MOESM10_ESM.zip]

Archive with 16 entries (15 files):
- Figure 5/
- __MACOSX/._Figure 5
- Figure 5/.DS_Store
- __MACOSX/Figure 5/._.DS_Store
- Figure 5/SourceData_Figure_5C_Cancer growth increase with fibroblast freq DMSO and fulv.csv
- __MACOSX/Figure 5/._SourceData_Figure_5C_Cancer growth increase with fibroblast freq DMSO and fulv.csv
- Figure 5/SourceData_Figure_5D_Cancer facilitation under increasing fulv.csv
- __MACOSX/Figure 5/._SourceData_Figure_5D_Cancer facilitation under increasing fulv.csv
- Figure 5/SourceData_Figure_5E_Cancer facilitation ODE leftpanel.csv
- __MACOSX/Figure 5/._SourceData_Figure_5E_Cancer facilitation ODE leftpanel.csv
- Figure 5/SourceData_Figure_5A_Fibroblast growth facilitated by cancer cells.csv
- __MACOSX/Figure 5/._SourceData_Figure_5A_Fibroblast growth facilitated by cancer cells.csv
- Figure 5/SourceData_Figure_5B_Cancer growth facilitated by fibroblast cells.csv
- __MACOSX/Figure 5/._SourceData_Figure_5B_Cancer growth facilitated by fibroblast cells.csv
- Figure 5/SourceData_Figure_5E_Cancer facilitation ODE rightpanel.csv
- __MACOSX/Figure 5/._SourceData_Figure_5E_Cancer facilitation ODE rightpanel.csv
