# Supplementary material for: Blocking cancer-fibroblast mutualism inhibits proliferation of endocrine therapy resistant breast cancer
Source: Mol Syst Biol. 2025 May 8;21(7):825–55. doi: 10.1038/s44320-025-00104-6 (PMC12222798; doi:10.1038/s44320-025-00104-6)
Supplement: Supplementary file 10 — Source data Fig. 5 [file 44320_2025_104_MOESM10_ESM.zip › Figure 5/SourceData_Figure_5C_Cancer growth increase with fibroblast freq DMSO and fulv.csv]

	RepID	Rep	Resistance	Fibroblasts	Cytation	Total_Cell_Number	InitialCancerFraction	Afatinib_uM	Fulvestrant_nM	Sensitivity	CancerCellName	FibroblastsPresent	CancerPresent	Afatinib_uMLab	Fulvestrant_nMLab	ResistanceLab	CompositionLab	maxHour	RGR	RGRfibro	RGRalone	wrapLab	CancerCellNameSensitivity
1	1	1	Sensitive	None	Cy1	10000	1	0	0	Sens	CAMA1	FALSE	TRUE	Control	Control	Sensitive	Cancer alone	336	0.00512900093855378	NA	0.00515690495850884	DMSO	CAMA1Sens
2	2	2	Sensitive	None	Cy1	10000	1	0	0	Sens	CAMA1	FALSE	TRUE	Control	Control	Sensitive	Cancer alone	336	0.00537361678004293	NA	0.00515690495850884	DMSO	CAMA1Sens
3	3	3	Sensitive	None	Cy1	10000	1	0	0	Sens	CAMA1	FALSE	TRUE	Control	Control	Sensitive	Cancer alone	336	0.00496809715692982	NA	0.00515690495850884	DMSO	CAMA1Sens
4	7	1	Sensitive	None	Cy1	10000	1	0	5	Sens	CAMA1	FALSE	TRUE	Control	Fulvestrant: 5 nM	Sensitive	Cancer alone	336	0.00238856211689261	NA	0.00233152627543601	Fulvestrant (5nM)	CAMA1Sens
5	8	2	Sensitive	None	Cy1	10000	1	0	5	Sens	CAMA1	FALSE	TRUE	Control	Fulvestrant: 5 nM	Sensitive	Cancer alone	336	0.00236974221929841	NA	0.00233152627543601	Fulvestrant (5nM)	CAMA1Sens
6	9	3	Sensitive	None	Cy1	10000	1	0	5	Sens	CAMA1	FALSE	TRUE	Control	Fulvestrant: 5 nM	Sensitive	Cancer alone	336	0.00223627449011701	NA	0.00233152627543601	Fulvestrant (5nM)	CAMA1Sens
7	13	1	Sensitive	MRC5_C2	Cy1	12500	0.8	0	0	Sens	CAMA1	TRUE	TRUE	Control	Control	Sensitive	Cancer and unprimed fibroblast	336	0.00519009124864567	-0.00126411714815643	0.00515690495850884	DMSO	CAMA1Sens
8	14	2	Sensitive	MRC5_C2	Cy1	12500	0.8	0	0	Sens	CAMA1	TRUE	TRUE	Control	Control	Sensitive	Cancer and unprimed fibroblast	336	0.00488266513294227	-0.00100211647083069	0.00515690495850884	DMSO	CAMA1Sens
9	15	3	Sensitive	MRC5_C2	Cy1	12500	0.8	0	0	Sens	CAMA1	TRUE	TRUE	Control	Control	Sensitive	Cancer and unprimed fibroblast	336	0.00440706346565537	-0.00112684627623771	0.00515690495850884	DMSO	CAMA1Sens
10	19	1	Sensitive	MRC5_C2	Cy1	12500	0.8	0	5	Sens	CAMA1	TRUE	TRUE	Control	Fulvestrant: 5 nM	Sensitive	Cancer and unprimed fibroblast	336	0.00385537431049615	-0.00132659012225655	0.00233152627543601	Fulvestrant (5nM)	CAMA1Sens
11	20	2	Sensitive	MRC5_C2	Cy1	12500	0.8	0	5	Sens	CAMA1	TRUE	TRUE	Control	Fulvestrant: 5 nM	Sensitive	Cancer and unprimed fibroblast	336	0.00365420380041079	-0.00143580367614625	0.00233152627543601	Fulvestrant (5nM)	CAMA1Sens
12	21	3	Sensitive	MRC5_C2	Cy1	12500	0.8	0	5	Sens	CAMA1	TRUE	TRUE	Control	Fulvestrant: 5 nM	Sensitive	Cancer and unprimed fibroblast	336	0.00348257715311313	-0.00117644295892558	0.00233152627543601	Fulvestrant (5nM)	CAMA1Sens
13	25	4	Sensitive	MRC5_C2	Cy1	15000	0.67	0	0	Sens	CAMA1	TRUE	TRUE	Control	Control	Sensitive	Cancer and unprimed fibroblast	336	0.00548567288518344	0.00138525153845412	0.00515690495850884	DMSO	CAMA1Sens
14	26	5	Sensitive	MRC5_C2	Cy1	15000	0.67	0	0	Sens	CAMA1	TRUE	TRUE	Control	Control	Sensitive	Cancer and unprimed fibroblast	336	0.00500175980003045	-0.000100984634586751	0.00515690495850884	DMSO	CAMA1Sens
15	27	6	Sensitive	MRC5_C2	Cy1	15000	0.67	0	0	Sens	CAMA1	TRUE	TRUE	Control	Control	Sensitive	Cancer and unprimed fibroblast	336	0.00511746205389584	-0.00032170133102105	0.00515690495850884	DMSO	CAMA1Sens
16	31	4	Sensitive	MRC5_C2	Cy1	15000	0.67	0	5	Sens	CAMA1	TRUE	TRUE	Control	Fulvestrant: 5 nM	Sensitive	Cancer and unprimed fibroblast	336	0.00410700616119713	-0.000727597253586722	0.00233152627543601	Fulvestrant (5nM)	CAMA1Sens
17	32	5	Sensitive	MRC5_C2	Cy1	15000	0.67	0	5	Sens	CAMA1	TRUE	TRUE	Control	Fulvestrant: 5 nM	Sensitive	Cancer and unprimed fibroblast	336	0.00370834764673562	-0.000919431135348072	0.00233152627543601	Fulvestrant (5nM)	CAMA1Sens
18	33	6	Sensitive	MRC5_C2	Cy1	15000	0.67	0	5	Sens	CAMA1	TRUE	TRUE	Control	Fulvestrant: 5 nM	Sensitive	Cancer and unprimed fibroblast	336	0.0032639787207603	-0.000234673876887665	0.00233152627543601	Fulvestrant (5nM)	CAMA1Sens
19	37	7	Sensitive	MRC5_C2	Cy1	20000	0.5	0	0	Sens	CAMA1	TRUE	TRUE	Control	Control	Sensitive	Cancer and unprimed fibroblast	336	0.00587939779738766	0.00107371827813283	0.00515690495850884	DMSO	CAMA1Sens
20	38	8	Sensitive	MRC5_C2	Cy1	20000	0.5	0	0	Sens	CAMA1	TRUE	TRUE	Control	Control	Sensitive	Cancer and unprimed fibroblast	336	0.0056996160547438	0.000163682060254349	0.00515690495850884	DMSO	CAMA1Sens
21	39	9	Sensitive	MRC5_C2	Cy1	20000	0.5	0	0	Sens	CAMA1	TRUE	TRUE	Control	Control	Sensitive	Cancer and unprimed fibroblast	336	0.00579641639425529	0.0020779935502915	0.00515690495850884	DMSO	CAMA1Sens
22	43	7	Sensitive	MRC5_C2	Cy1	20000	0.5	0	5	Sens	CAMA1	TRUE	TRUE	Control	Fulvestrant: 5 nM	Sensitive	Cancer and unprimed fibroblast	336	0.00454473368736248	8.36900251210707e-05	0.00233152627543601	Fulvestrant (5nM)	CAMA1Sens
23	44	8	Sensitive	MRC5_C2	Cy1	20000	0.5	0	5	Sens	CAMA1	TRUE	TRUE	Control	Fulvestrant: 5 nM	Sensitive	Cancer and unprimed fibroblast	336	0.00505038434375348	0.00121449759794098	0.00233152627543601	Fulvestrant (5nM)	CAMA1Sens
24	45	9	Sensitive	MRC5_C2	Cy1	20000	0.5	0	5	Sens	CAMA1	TRUE	TRUE	Control	Fulvestrant: 5 nM	Sensitive	Cancer and unprimed fibroblast	336	0.00336371859044409	-0.000753825980328416	0.00233152627543601	Fulvestrant (5nM)	CAMA1Sens
25	97	1	Sensitive	None	Cy1	10000	1	0	0	Sens	MCF7	FALSE	TRUE	Control	Control	Sensitive	Cancer alone	336	0.00079472890474582	NA	0.000682038322558466	DMSO	MCF7Sens
26	98	2	Sensitive	None	Cy1	10000	1	0	0	Sens	MCF7	FALSE	TRUE	Control	Control	Sensitive	Cancer alone	336	0.000688863270416224	NA	0.000682038322558466	DMSO	MCF7Sens
27	99	3	Sensitive	None	Cy1	10000	1	0	0	Sens	MCF7	FALSE	TRUE	Control	Control	Sensitive	Cancer alone	336	0.000562522792513354	NA	0.000682038322558466	DMSO	MCF7Sens
28	103	1	Sensitive	None	Cy1	10000	1	0	5	Sens	MCF7	FALSE	TRUE	Control	Fulvestrant: 5 nM	Sensitive	Cancer alone	336	-0.00142030733841444	NA	-0.00153750349623737	Fulvestrant (5nM)	MCF7Sens
29	104	2	Sensitive	None	Cy1	10000	1	0	5	Sens	MCF7	FALSE	TRUE	Control	Fulvestrant: 5 nM	Sensitive	Cancer alone	336	-0.00153319347810907	NA	-0.00153750349623737	Fulvestrant (5nM)	MCF7Sens
30	105	3	Sensitive	None	Cy1	10000	1	0	5	Sens	MCF7	FALSE	TRUE	Control	Fulvestrant: 5 nM	Sensitive	Cancer alone	336	-0.0016590096721886	NA	-0.00153750349623737	Fulvestrant (5nM)	MCF7Sens
31	109	1	Sensitive	MRC5_C2	Cy1	12500	0.8	0	0	Sens	MCF7	TRUE	TRUE	Control	Control	Sensitive	Cancer and unprimed fibroblast	336	0.000162216765011623	-0.00225125594391956	0.000682038322558466	DMSO	MCF7Sens
32	110	2	Sensitive	MRC5_C2	Cy1	12500	0.8	0	0	Sens	MCF7	TRUE	TRUE	Control	Control	Sensitive	Cancer and unprimed fibroblast	336	0.000279296452243403	-0.00793081614457015	0.000682038322558466	DMSO	MCF7Sens
33	111	3	Sensitive	MRC5_C2	Cy1	12500	0.8	0	0	Sens	MCF7	TRUE	TRUE	Control	Control	Sensitive	Cancer and unprimed fibroblast	336	0.000329247111767154	-0.00215425490822038	0.000682038322558466	DMSO	MCF7Sens
34	115	1	Sensitive	MRC5_C2	Cy1	12500	0.8	0	5	Sens	MCF7	TRUE	TRUE	Control	Fulvestrant: 5 nM	Sensitive	Cancer and unprimed fibroblast	336	-0.00117320314272478	-0.00227756530893208	-0.00153750349623737	Fulvestrant (5nM)	MCF7Sens
35	116	2	Sensitive	MRC5_C2	Cy1	12500	0.8	0	5	Sens	MCF7	TRUE	TRUE	Control	Fulvestrant: 5 nM	Sensitive	Cancer and unprimed fibroblast	336	-0.00137066216749809	-0.00298504326768787	-0.00153750349623737	Fulvestrant (5nM)	MCF7Sens
36	117	3	Sensitive	MRC5_C2	Cy1	12500	0.8	0	5	Sens	MCF7	TRUE	TRUE	Control	Fulvestrant: 5 nM	Sensitive	Cancer and unprimed fibroblast	336	-0.00061973040230293	-0.0026500874748343	-0.00153750349623737	Fulvestrant (5nM)	MCF7Sens
37	121	4	Sensitive	MRC5_C2	Cy1	15000	0.67	0	0	Sens	MCF7	TRUE	TRUE	Control	Control	Sensitive	Cancer and unprimed fibroblast	336	0.000706629280388799	-0.00184596609567193	0.000682038322558466	DMSO	MCF7Sens
38	122	5	Sensitive	MRC5_C2	Cy1	15000	0.67	0	0	Sens	MCF7	TRUE	TRUE	Control	Control	Sensitive	Cancer and unprimed fibroblast	336	-0.000346710681999691	-0.00177177935345619	0.000682038322558466	DMSO	MCF7Sens
39	123	6	Sensitive	MRC5_C2	Cy1	15000	0.67	0	0	Sens	MCF7	TRUE	TRUE	Control	Control	Sensitive	Cancer and unprimed fibroblast	336	0.000250161665378493	-0.00183444238841201	0.000682038322558466	DMSO	MCF7Sens
40	127	4	Sensitive	MRC5_C2	Cy1	15000	0.67	0	5	Sens	MCF7	TRUE	TRUE	Control	Fulvestrant: 5 nM	Sensitive	Cancer and unprimed fibroblast	336	4.49526912612294e-05	-0.00199376771977803	-0.00153750349623737	Fulvestrant (5nM)	MCF7Sens
41	128	5	Sensitive	MRC5_C2	Cy1	15000	0.67	0	5	Sens	MCF7	TRUE	TRUE	Control	Fulvestrant: 5 nM	Sensitive	Cancer and unprimed fibroblast	336	-0.000565021445488317	-0.00222831480180891	-0.00153750349623737	Fulvestrant (5nM)	MCF7Sens
42	129	6	Sensitive	MRC5_C2	Cy1	15000	0.67	0	5	Sens	MCF7	TRUE	TRUE	Control	Fulvestrant: 5 nM	Sensitive	Cancer and unprimed fibroblast	336	-0.000323455902998281	-0.0020726378323451	-0.00153750349623737	Fulvestrant (5nM)	MCF7Sens
43	133	7	Sensitive	MRC5_C2	Cy1	20000	0.5	0	0	Sens	MCF7	TRUE	TRUE	Control	Control	Sensitive	Cancer and unprimed fibroblast	336	0.000515310883730712	-0.00107024351885818	0.000682038322558466	DMSO	MCF7Sens
44	134	8	Sensitive	MRC5_C2	Cy1	20000	0.5	0	0	Sens	MCF7	TRUE	TRUE	Control	Control	Sensitive	Cancer and unprimed fibroblast	336	0.000417012057770487	-0.000977105300500901	0.000682038322558466	DMSO	MCF7Sens
45	135	9	Sensitive	MRC5_C2	Cy1	20000	0.5	0	0	Sens	MCF7	TRUE	TRUE	Control	Control	Sensitive	Cancer and unprimed fibroblast	336	0.000664997082260447	-0.00110931379726976	0.000682038322558466	DMSO	MCF7Sens
46	139	7	Sensitive	MRC5_C2	Cy1	20000	0.5	0	5	Sens	MCF7	TRUE	TRUE	Control	Fulvestrant: 5 nM	Sensitive	Cancer and unprimed fibroblast	336	0.00050371426847654	-0.00110422594723468	-0.00153750349623737	Fulvestrant (5nM)	MCF7Sens
47	140	8	Sensitive	MRC5_C2	Cy1	20000	0.5	0	5	Sens	MCF7	TRUE	TRUE	Control	Fulvestrant: 5 nM	Sensitive	Cancer and unprimed fibroblast	336	-0.00068844217955689	-0.00189946438145878	-0.00153750349623737	Fulvestrant (5nM)	MCF7Sens
48	141	9	Sensitive	MRC5_C2	Cy1	20000	0.5	0	5	Sens	MCF7	TRUE	TRUE	Control	Fulvestrant: 5 nM	Sensitive	Cancer and unprimed fibroblast	336	4.20310440829169e-05	-0.00124565315959462	-0.00153750349623737	Fulvestrant (5nM)	MCF7Sens
49	193	1	Sensitive	None	Cy1	10000	1	0	0	Sens	T47D	FALSE	TRUE	Control	Control	Sensitive	Cancer alone	336	0.00246088337826686	NA	0.00205564423392422	DMSO	T47DSens
50	194	2	Sensitive	None	Cy1	10000	1	0	0	Sens	T47D	FALSE	TRUE	Control	Control	Sensitive	Cancer alone	336	0.00200700063239861	NA	0.00205564423392422	DMSO	T47DSens
51	195	3	Sensitive	None	Cy1	10000	1	0	0	Sens	T47D	FALSE	TRUE	Control	Control	Sensitive	Cancer alone	336	0.0016990486911072	NA	0.00205564423392422	DMSO	T47DSens
52	199	1	Sensitive	None	Cy1	10000	1	0	5	Sens	T47D	FALSE	TRUE	Control	Fulvestrant: 5 nM	Sensitive	Cancer alone	336	0.00048495386800059	NA	0.0005816857144631	Fulvestrant (5nM)	T47DSens
53	200	2	Sensitive	None	Cy1	10000	1	0	5	Sens	T47D	FALSE	TRUE	Control	Fulvestrant: 5 nM	Sensitive	Cancer alone	336	0.000568086098538708	NA	0.0005816857144631	Fulvestrant (5nM)	T47DSens
54	201	3	Sensitive	None	Cy1	10000	1	0	5	Sens	T47D	FALSE	TRUE	Control	Fulvestrant: 5 nM	Sensitive	Cancer alone	336	0.000692017176850003	NA	0.0005816857144631	Fulvestrant (5nM)	T47DSens
55	205	1	Sensitive	MRC5_C2	Cy1	12500	0.8	0	0	Sens	T47D	TRUE	TRUE	Control	Control	Sensitive	Cancer and unprimed fibroblast	336	0.00263481514909992	-0.00122025143877611	0.00205564423392422	DMSO	T47DSens
56	206	2	Sensitive	MRC5_C2	Cy1	12500	0.8	0	0	Sens	T47D	TRUE	TRUE	Control	Control	Sensitive	Cancer and unprimed fibroblast	336	0.0022375397665348	-0.00125772737678317	0.00205564423392422	DMSO	T47DSens
57	207	3	Sensitive	MRC5_C2	Cy1	12500	0.8	0	0	Sens	T47D	TRUE	TRUE	Control	Control	Sensitive	Cancer and unprimed fibroblast	336	0.00172644797887404	-0.00124907705165149	0.00205564423392422	DMSO	T47DSens
58	211	1	Sensitive	MRC5_C2	Cy1	12500	0.8	0	5	Sens	T47D	TRUE	TRUE	Control	Fulvestrant: 5 nM	Sensitive	Cancer and unprimed fibroblast	336	0.000962817953320145	-0.00227982859470988	0.0005816857144631	Fulvestrant (5nM)	T47DSens
59	212	2	Sensitive	MRC5_C2	Cy1	12500	0.8	0	5	Sens	T47D	TRUE	TRUE	Control	Fulvestrant: 5 nM	Sensitive	Cancer and unprimed fibroblast	336	0.00112038070246601	-0.00184930974596612	0.0005816857144631	Fulvestrant (5nM)	T47DSens
60	213	3	Sensitive	MRC5_C2	Cy1	12500	0.8	0	5	Sens	T47D	TRUE	TRUE	Control	Fulvestrant: 5 nM	Sensitive	Cancer and unprimed fibroblast	336	0.000527263291364788	-0.00182001428242974	0.0005816857144631	Fulvestrant (5nM)	T47DSens
61	217	4	Sensitive	MRC5_C2	Cy1	15000	0.67	0	0	Sens	T47D	TRUE	TRUE	Control	Control	Sensitive	Cancer and unprimed fibroblast	336	0.00257038040986763	-0.00045538336688575	0.00205564423392422	DMSO	T47DSens
62	218	5	Sensitive	MRC5_C2	Cy1	15000	0.67	0	0	Sens	T47D	TRUE	TRUE	Control	Control	Sensitive	Cancer and unprimed fibroblast	336	0.00231978667123832	-0.000900971231819086	0.00205564423392422	DMSO	T47DSens
63	219	6	Sensitive	MRC5_C2	Cy1	15000	0.67	0	0	Sens	T47D	TRUE	TRUE	Control	Control	Sensitive	Cancer and unprimed fibroblast	336	0.00159367444537969	-0.000593534425700315	0.00205564423392422	DMSO	T47DSens
64	223	4	Sensitive	MRC5_C2	Cy1	15000	0.67	0	5	Sens	T47D	TRUE	TRUE	Control	Fulvestrant: 5 nM	Sensitive	Cancer and unprimed fibroblast	336	0.000613153504016834	-0.00149626989202269	0.0005816857144631	Fulvestrant (5nM)	T47DSens
65	224	5	Sensitive	MRC5_C2	Cy1	15000	0.67	0	5	Sens	T47D	TRUE	TRUE	Control	Fulvestrant: 5 nM	Sensitive	Cancer and unprimed fibroblast	336	0.00101775923595078	-0.00154414672384128	0.0005816857144631	Fulvestrant (5nM)	T47DSens
66	225	6	Sensitive	MRC5_C2	Cy1	15000	0.67	0	5	Sens	T47D	TRUE	TRUE	Control	Fulvestrant: 5 nM	Sensitive	Cancer and unprimed fibroblast	336	0.000754482307638187	-0.00172139454033978	0.0005816857144631	Fulvestrant (5nM)	T47DSens
67	229	7	Sensitive	MRC5_C2	Cy1	20000	0.5	0	0	Sens	T47D	TRUE	TRUE	Control	Control	Sensitive	Cancer and unprimed fibroblast	336	0.00222530290008902	-0.00125181866297493	0.00205564423392422	DMSO	T47DSens
68	230	8	Sensitive	MRC5_C2	Cy1	20000	0.5	0	0	Sens	T47D	TRUE	TRUE	Control	Control	Sensitive	Cancer and unprimed fibroblast	336	0.00218428903815933	0.000331800959900813	0.00205564423392422	DMSO	T47DSens
69	231	9	Sensitive	MRC5_C2	Cy1	20000	0.5	0	0	Sens	T47D	TRUE	TRUE	Control	Control	Sensitive	Cancer and unprimed fibroblast	336	0.00132894793644606	-0.00108114727038957	0.00205564423392422	DMSO	T47DSens
70	235	7	Sensitive	MRC5_C2	Cy1	20000	0.5	0	5	Sens	T47D	TRUE	TRUE	Control	Fulvestrant: 5 nM	Sensitive	Cancer and unprimed fibroblast	336	0.000634965705484157	-0.00165210241390804	0.0005816857144631	Fulvestrant (5nM)	T47DSens
71	236	8	Sensitive	MRC5_C2	Cy1	20000	0.5	0	5	Sens	T47D	TRUE	TRUE	Control	Fulvestrant: 5 nM	Sensitive	Cancer and unprimed fibroblast	336	0.00115293387785005	-0.000881669834671422	0.0005816857144631	Fulvestrant (5nM)	T47DSens
72	237	9	Sensitive	MRC5_C2	Cy1	20000	0.5	0	5	Sens	T47D	TRUE	TRUE	Control	Fulvestrant: 5 nM	Sensitive	Cancer and unprimed fibroblast	336	0.000920161499330614	-0.000379378428787963	0.0005816857144631	Fulvestrant (5nM)	T47DSens
73	289	1	RiboR	None	Cy2	10000	1	0	0	RiboR	CAMA1	FALSE	TRUE	Control	Control	Resistant	Cancer alone	336	0.00607870545847385	NA	0.00608758392732637	DMSO	CAMA1RiboR
74	290	2	RiboR	None	Cy2	10000	1	0	0	RiboR	CAMA1	FALSE	TRUE	Control	Control	Resistant	Cancer alone	336	0.00606123875860804	NA	0.00608758392732637	DMSO	CAMA1RiboR
75	291	3	RiboR	None	Cy2	10000	1	0	0	RiboR	CAMA1	FALSE	TRUE	Control	Control	Resistant	Cancer alone	336	0.00612280756489722	NA	0.00608758392732637	DMSO	CAMA1RiboR
76	295	1	RiboR	None	Cy2	10000	1	0	5	RiboR	CAMA1	FALSE	TRUE	Control	Fulvestrant: 5 nM	Resistant	Cancer alone	336	0.00299857321664573	NA	0.00302818421951317	Fulvestrant (5nM)	CAMA1RiboR
77	296	2	RiboR	None	Cy2	10000	1	0	5	RiboR	CAMA1	FALSE	TRUE	Control	Fulvestrant: 5 nM	Resistant	Cancer alone	336	0.00308021106885744	NA	0.00302818421951317	Fulvestrant (5nM)	CAMA1RiboR
78	297	3	RiboR	None	Cy2	10000	1	0	5	RiboR	CAMA1	FALSE	TRUE	Control	Fulvestrant: 5 nM	Resistant	Cancer alone	336	0.00300576837303633	NA	0.00302818421951317	Fulvestrant (5nM)	CAMA1RiboR
79	301	1	RiboR	MRC5_C2	Cy2	12500	0.8	0	0	RiboR	CAMA1	TRUE	TRUE	Control	Control	Resistant	Cancer and unprimed fibroblast	336	0.00541539587261274	1.04672633287717e-05	0.00608758392732637	DMSO	CAMA1RiboR
80	302	2	RiboR	MRC5_C2	Cy2	12500	0.8	0	0	RiboR	CAMA1	TRUE	TRUE	Control	Control	Resistant	Cancer and unprimed fibroblast	336	0.00580475749184975	0.000291847301393855	0.00608758392732637	DMSO	CAMA1RiboR
81	303	3	RiboR	MRC5_C2	Cy2	12500	0.8	0	0	RiboR	CAMA1	TRUE	TRUE	Control	Control	Resistant	Cancer and unprimed fibroblast	336	0.00579682031777086	0.000181360010905908	0.00608758392732637	DMSO	CAMA1RiboR
82	307	1	RiboR	MRC5_C2	Cy2	12500	0.8	0	5	RiboR	CAMA1	TRUE	TRUE	Control	Fulvestrant: 5 nM	Resistant	Cancer and unprimed fibroblast	336	0.00413319180968613	-0.000651279325009611	0.00302818421951317	Fulvestrant (5nM)	CAMA1RiboR
83	308	2	RiboR	MRC5_C2	Cy2	12500	0.8	0	5	RiboR	CAMA1	TRUE	TRUE	Control	Fulvestrant: 5 nM	Resistant	Cancer and unprimed fibroblast	336	0.00423789888130199	-0.000436708012676408	0.00302818421951317	Fulvestrant (5nM)	CAMA1RiboR
84	309	3	RiboR	MRC5_C2	Cy2	12500	0.8	0	5	RiboR	CAMA1	TRUE	TRUE	Control	Fulvestrant: 5 nM	Resistant	Cancer and unprimed fibroblast	336	0.00413758879281599	-0.000709390154287669	0.00302818421951317	Fulvestrant (5nM)	CAMA1RiboR
85	313	4	RiboR	MRC5_C2	Cy2	15000	0.67	0	0	RiboR	CAMA1	TRUE	TRUE	Control	Control	Resistant	Cancer and unprimed fibroblast	336	0.00593912035218006	0.000204179834183145	0.00608758392732637	DMSO	CAMA1RiboR
86	314	5	RiboR	MRC5_C2	Cy2	15000	0.67	0	0	RiboR	CAMA1	TRUE	TRUE	Control	Control	Resistant	Cancer and unprimed fibroblast	336	0.00600112310665193	0.000342361572667447	0.00608758392732637	DMSO	CAMA1RiboR
87	315	6	RiboR	MRC5_C2	Cy2	15000	0.67	0	0	RiboR	CAMA1	TRUE	TRUE	Control	Control	Resistant	Cancer and unprimed fibroblast	336	0.00586353417349992	0.00026824169078003	0.00608758392732637	DMSO	CAMA1RiboR
88	319	4	RiboR	MRC5_C2	Cy2	15000	0.67	0	5	RiboR	CAMA1	TRUE	TRUE	Control	Fulvestrant: 5 nM	Resistant	Cancer and unprimed fibroblast	336	0.00455786861872791	-0.000378622181578348	0.00302818421951317	Fulvestrant (5nM)	CAMA1RiboR
89	320	5	RiboR	MRC5_C2	Cy2	15000	0.67	0	5	RiboR	CAMA1	TRUE	TRUE	Control	Fulvestrant: 5 nM	Resistant	Cancer and unprimed fibroblast	336	0.00452378739407496	-0.00071208650755041	0.00302818421951317	Fulvestrant (5nM)	CAMA1RiboR
90	321	6	RiboR	MRC5_C2	Cy2	15000	0.67	0	5	RiboR	CAMA1	TRUE	TRUE	Control	Fulvestrant: 5 nM	Resistant	Cancer and unprimed fibroblast	336	0.00445671980026997	-6.68323221531371e-05	0.00302818421951317	Fulvestrant (5nM)	CAMA1RiboR
91	325	7	RiboR	MRC5_C2	Cy2	20000	0.5	0	0	RiboR	CAMA1	TRUE	TRUE	Control	Control	Resistant	Cancer and unprimed fibroblast	336	0.00660814619741778	0.0011520487381929	0.00608758392732637	DMSO	CAMA1RiboR
92	326	8	RiboR	MRC5_C2	Cy2	20000	0.5	0	0	RiboR	CAMA1	TRUE	TRUE	Control	Control	Resistant	Cancer and unprimed fibroblast	336	0.00671025114229696	0.000562145639609837	0.00608758392732637	DMSO	CAMA1RiboR
93	327	9	RiboR	MRC5_C2	Cy2	20000	0.5	0	0	RiboR	CAMA1	TRUE	TRUE	Control	Control	Resistant	Cancer and unprimed fibroblast	336	0.00621325456276444	0.000542049871393835	0.00608758392732637	DMSO	CAMA1RiboR
94	331	7	RiboR	MRC5_C2	Cy2	20000	0.5	0	5	RiboR	CAMA1	TRUE	TRUE	Control	Fulvestrant: 5 nM	Resistant	Cancer and unprimed fibroblast	336	0.00530961205915902	0.000663461264588815	0.00302818421951317	Fulvestrant (5nM)	CAMA1RiboR
95	332	8	RiboR	MRC5_C2	Cy2	20000	0.5	0	5	RiboR	CAMA1	TRUE	TRUE	Control	Fulvestrant: 5 nM	Resistant	Cancer and unprimed fibroblast	336	0.00527969612869511	-0.000618708993083476	0.00302818421951317	Fulvestrant (5nM)	CAMA1RiboR
96	333	9	RiboR	MRC5_C2	Cy2	20000	0.5	0	5	RiboR	CAMA1	TRUE	TRUE	Control	Fulvestrant: 5 nM	Resistant	Cancer and unprimed fibroblast	336	0.00552226516671169	0.000683398237037963	0.00302818421951317	Fulvestrant (5nM)	CAMA1RiboR
97	385	1	RiboR	None	Cy2	10000	1	0	0	RiboR	MCF7	FALSE	TRUE	Control	Control	Resistant	Cancer alone	336	0.000302436529752652	NA	0.00101617558262199	DMSO	MCF7RiboR
98	386	2	RiboR	None	Cy2	10000	1	0	0	RiboR	MCF7	FALSE	TRUE	Control	Control	Resistant	Cancer alone	336	0.00123027311249956	NA	0.00101617558262199	DMSO	MCF7RiboR
99	387	3	RiboR	None	Cy2	10000	1	0	0	RiboR	MCF7	FALSE	TRUE	Control	Control	Resistant	Cancer alone	336	0.00151581710561375	NA	0.00101617558262199	DMSO	MCF7RiboR
100	391	1	RiboR	None	Cy2	10000	1	0	5	RiboR	MCF7	FALSE	TRUE	Control	Fulvestrant: 5 nM	Resistant	Cancer alone	336	0.000686616219204311	NA	0.000850973818215632	Fulvestrant (5nM)	MCF7RiboR
101	392	2	RiboR	None	Cy2	10000	1	0	5	RiboR	MCF7	FALSE	TRUE	Control	Fulvestrant: 5 nM	Resistant	Cancer alone	336	0.001650408679886	NA	0.000850973818215632	Fulvestrant (5nM)	MCF7RiboR
102	393	3	RiboR	None	Cy2	10000	1	0	5	RiboR	MCF7	FALSE	TRUE	Control	Fulvestrant: 5 nM	Resistant	Cancer alone	336	0.000215896555556587	NA	0.000850973818215632	Fulvestrant (5nM)	MCF7RiboR
103	397	1	RiboR	MRC5_C2	Cy2	12500	0.8	0	0	RiboR	MCF7	TRUE	TRUE	Control	Control	Resistant	Cancer and unprimed fibroblast	336	0.000402506113893187	-0.0028650051315872	0.00101617558262199	DMSO	MCF7RiboR
104	398	2	RiboR	MRC5_C2	Cy2	12500	0.8	0	0	RiboR	MCF7	TRUE	TRUE	Control	Control	Resistant	Cancer and unprimed fibroblast	336	0.00139654853599259	-0.00247162186820333	0.00101617558262199	DMSO	MCF7RiboR
105	399	3	RiboR	MRC5_C2	Cy2	12500	0.8	0	0	RiboR	MCF7	TRUE	TRUE	Control	Control	Resistant	Cancer and unprimed fibroblast	336	0.00170031156183715	-0.00262135005008064	0.00101617558262199	DMSO	MCF7RiboR
106	403	1	RiboR	MRC5_C2	Cy2	12500	0.8	0	5	RiboR	MCF7	TRUE	TRUE	Control	Fulvestrant: 5 nM	Resistant	Cancer and unprimed fibroblast	336	0.000309118755883293	-0.00291503462256663	0.000850973818215632	Fulvestrant (5nM)	MCF7RiboR
107	404	2	RiboR	MRC5_C2	Cy2	12500	0.8	0	5	RiboR	MCF7	TRUE	TRUE	Control	Fulvestrant: 5 nM	Resistant	Cancer and unprimed fibroblast	336	-6.84123786036169e-05	-0.00295092824155143	0.000850973818215632	Fulvestrant (5nM)	MCF7RiboR
108	405	3	RiboR	MRC5_C2	Cy2	12500	0.8	0	5	RiboR	MCF7	TRUE	TRUE	Control	Fulvestrant: 5 nM	Resistant	Cancer and unprimed fibroblast	336	-6.41137269399386e-05	-0.00315026832280755	0.000850973818215632	Fulvestrant (5nM)	MCF7RiboR
109	409	4	RiboR	MRC5_C2	Cy2	15000	0.67	0	0	RiboR	MCF7	TRUE	TRUE	Control	Control	Resistant	Cancer and unprimed fibroblast	336	0.00205293128175213	-0.00260548710884797	0.00101617558262199	DMSO	MCF7RiboR
110	410	5	RiboR	MRC5_C2	Cy2	15000	0.67	0	0	RiboR	MCF7	TRUE	TRUE	Control	Control	Resistant	Cancer and unprimed fibroblast	336	0.00128397010316572	-0.00210420074318886	0.00101617558262199	DMSO	MCF7RiboR
111	411	6	RiboR	MRC5_C2	Cy2	15000	0.67	0	0	RiboR	MCF7	TRUE	TRUE	Control	Control	Resistant	Cancer and unprimed fibroblast	336	0.0015056023644745	-0.00253380220249269	0.00101617558262199	DMSO	MCF7RiboR
112	415	4	RiboR	MRC5_C2	Cy2	15000	0.67	0	5	RiboR	MCF7	TRUE	TRUE	Control	Fulvestrant: 5 nM	Resistant	Cancer and unprimed fibroblast	336	0.00134420133751418	-0.00242732501566004	0.000850973818215632	Fulvestrant (5nM)	MCF7RiboR
113	416	5	RiboR	MRC5_C2	Cy2	15000	0.67	0	5	RiboR	MCF7	TRUE	TRUE	Control	Fulvestrant: 5 nM	Resistant	Cancer and unprimed fibroblast	336	7.22900936860713e-05	-0.00311957846951301	0.000850973818215632	Fulvestrant (5nM)	MCF7RiboR
114	417	6	RiboR	MRC5_C2	Cy2	15000	0.67	0	5	RiboR	MCF7	TRUE	TRUE	Control	Fulvestrant: 5 nM	Resistant	Cancer and unprimed fibroblast	336	2.24745099877621e-05	-0.00289302463273607	0.000850973818215632	Fulvestrant (5nM)	MCF7RiboR
115	421	7	RiboR	MRC5_C2	Cy2	20000	0.5	0	0	RiboR	MCF7	TRUE	TRUE	Control	Control	Resistant	Cancer and unprimed fibroblast	336	0.00152074520486989	-0.00139718132923524	0.00101617558262199	DMSO	MCF7RiboR
116	422	8	RiboR	MRC5_C2	Cy2	20000	0.5	0	0	RiboR	MCF7	TRUE	TRUE	Control	Control	Resistant	Cancer and unprimed fibroblast	336	0.00147004095477628	-0.00123997384407689	0.00101617558262199	DMSO	MCF7RiboR
117	423	9	RiboR	MRC5_C2	Cy2	20000	0.5	0	0	RiboR	MCF7	TRUE	TRUE	Control	Control	Resistant	Cancer and unprimed fibroblast	336	0.00169031246915265	-0.00178758540519958	0.00101617558262199	DMSO	MCF7RiboR
118	427	7	RiboR	MRC5_C2	Cy2	20000	0.5	0	5	RiboR	MCF7	TRUE	TRUE	Control	Fulvestrant: 5 nM	Resistant	Cancer and unprimed fibroblast	336	0.000839569331579497	-0.00221338645579438	0.000850973818215632	Fulvestrant (5nM)	MCF7RiboR
119	428	8	RiboR	MRC5_C2	Cy2	20000	0.5	0	5	RiboR	MCF7	TRUE	TRUE	Control	Fulvestrant: 5 nM	Resistant	Cancer and unprimed fibroblast	336	0.000932977932700907	-0.00223127613041742	0.000850973818215632	Fulvestrant (5nM)	MCF7RiboR
120	429	9	RiboR	MRC5_C2	Cy2	20000	0.5	0	5	RiboR	MCF7	TRUE	TRUE	Control	Fulvestrant: 5 nM	Resistant	Cancer and unprimed fibroblast	336	0.000852684507750626	-0.00204498275715477	0.000850973818215632	Fulvestrant (5nM)	MCF7RiboR
121	481	1	RiboR	None	Cy2	10000	1	0	0	RiboR	T47D	FALSE	TRUE	Control	Control	Resistant	Cancer alone	336	-0.000487564639466362	NA	-0.000118293371254936	DMSO	T47DRiboR
122	482	2	RiboR	None	Cy2	10000	1	0	0	RiboR	T47D	FALSE	TRUE	Control	Control	Resistant	Cancer alone	336	0.000427815574152903	NA	-0.000118293371254936	DMSO	T47DRiboR
123	483	3	RiboR	None	Cy2	10000	1	0	0	RiboR	T47D	FALSE	TRUE	Control	Control	Resistant	Cancer alone	336	-0.00029513104845135	NA	-0.000118293371254936	DMSO	T47DRiboR
124	487	1	RiboR	None	Cy2	10000	1	0	5	RiboR	T47D	FALSE	TRUE	Control	Fulvestrant: 5 nM	Resistant	Cancer alone	336	-0.000811909414271718	NA	-0.000462413232986611	Fulvestrant (5nM)	T47DRiboR
125	488	2	RiboR	None	Cy2	10000	1	0	5	RiboR	T47D	FALSE	TRUE	Control	Fulvestrant: 5 nM	Resistant	Cancer alone	336	-0.000107385133642475	NA	-0.000462413232986611	Fulvestrant (5nM)	T47DRiboR
126	489	3	RiboR	None	Cy2	10000	1	0	5	RiboR	T47D	FALSE	TRUE	Control	Fulvestrant: 5 nM	Resistant	Cancer alone	336	-0.00046794515104564	NA	-0.000462413232986611	Fulvestrant (5nM)	T47DRiboR
127	493	1	RiboR	MRC5_C2	Cy2	12500	0.8	0	0	RiboR	T47D	TRUE	TRUE	Control	Control	Resistant	Cancer and unprimed fibroblast	336	7.29050023685719e-05	-0.00131059806305212	-0.000118293371254936	DMSO	T47DRiboR
128	494	2	RiboR	MRC5_C2	Cy2	12500	0.8	0	0	RiboR	T47D	TRUE	TRUE	Control	Control	Resistant	Cancer and unprimed fibroblast	336	-0.000512964042438547	-0.00168778836941011	-0.000118293371254936	DMSO	T47DRiboR
129	495	3	RiboR	MRC5_C2	Cy2	12500	0.8	0	0	RiboR	T47D	TRUE	TRUE	Control	Control	Resistant	Cancer and unprimed fibroblast	336	-9.17669866109968e-05	-0.00204575371393207	-0.000118293371254936	DMSO	T47DRiboR
130	499	1	RiboR	MRC5_C2	Cy2	12500	0.8	0	5	RiboR	T47D	TRUE	TRUE	Control	Fulvestrant: 5 nM	Resistant	Cancer and unprimed fibroblast	336	-0.000201491558927761	-0.00232732428308173	-0.000462413232986611	Fulvestrant (5nM)	T47DRiboR
131	500	2	RiboR	MRC5_C2	Cy2	12500	0.8	0	5	RiboR	T47D	TRUE	TRUE	Control	Fulvestrant: 5 nM	Resistant	Cancer and unprimed fibroblast	336	-4.45814255168388e-05	-0.00192358177708063	-0.000462413232986611	Fulvestrant (5nM)	T47DRiboR
132	501	3	RiboR	MRC5_C2	Cy2	12500	0.8	0	5	RiboR	T47D	TRUE	TRUE	Control	Fulvestrant: 5 nM	Resistant	Cancer and unprimed fibroblast	336	-0.000580667067392792	-0.00230762297562303	-0.000462413232986611	Fulvestrant (5nM)	T47DRiboR
133	505	4	RiboR	MRC5_C2	Cy2	15000	0.67	0	0	RiboR	T47D	TRUE	TRUE	Control	Control	Resistant	Cancer and unprimed fibroblast	336	0.000712295951733546	-0.00113505103673612	-0.000118293371254936	DMSO	T47DRiboR
134	506	5	RiboR	MRC5_C2	Cy2	15000	0.67	0	0	RiboR	T47D	TRUE	TRUE	Control	Control	Resistant	Cancer and unprimed fibroblast	336	0.000722443032253993	-0.00111483845855701	-0.000118293371254936	DMSO	T47DRiboR
135	507	6	RiboR	MRC5_C2	Cy2	15000	0.67	0	0	RiboR	T47D	TRUE	TRUE	Control	Control	Resistant	Cancer and unprimed fibroblast	336	-0.000818617051520456	-0.00139765939795204	-0.000118293371254936	DMSO	T47DRiboR
136	511	4	RiboR	MRC5_C2	Cy2	15000	0.67	0	5	RiboR	T47D	TRUE	TRUE	Control	Fulvestrant: 5 nM	Resistant	Cancer and unprimed fibroblast	336	0.00077913104695864	-0.00164138044461596	-0.000462413232986611	Fulvestrant (5nM)	T47DRiboR
137	512	5	RiboR	MRC5_C2	Cy2	15000	0.67	0	5	RiboR	T47D	TRUE	TRUE	Control	Fulvestrant: 5 nM	Resistant	Cancer and unprimed fibroblast	336	0.000458129286940885	-0.00199398330025596	-0.000462413232986611	Fulvestrant (5nM)	T47DRiboR
138	513	6	RiboR	MRC5_C2	Cy2	15000	0.67	0	5	RiboR	T47D	TRUE	TRUE	Control	Fulvestrant: 5 nM	Resistant	Cancer and unprimed fibroblast	336	0.000411195040096754	-0.00154148320695981	-0.000462413232986611	Fulvestrant (5nM)	T47DRiboR
139	517	7	RiboR	MRC5_C2	Cy2	20000	0.5	0	0	RiboR	T47D	TRUE	TRUE	Control	Control	Resistant	Cancer and unprimed fibroblast	336	0.00208322705481749	-0.000446015305123449	-0.000118293371254936	DMSO	T47DRiboR
140	518	8	RiboR	MRC5_C2	Cy2	20000	0.5	0	0	RiboR	T47D	TRUE	TRUE	Control	Control	Resistant	Cancer and unprimed fibroblast	336	0.00179267661323664	-0.00110412644262488	-0.000118293371254936	DMSO	T47DRiboR
141	519	9	RiboR	MRC5_C2	Cy2	20000	0.5	0	0	RiboR	T47D	TRUE	TRUE	Control	Control	Resistant	Cancer and unprimed fibroblast	336	0.00164567271595884	-0.000419769326154715	-0.000118293371254936	DMSO	T47DRiboR
142	523	7	RiboR	MRC5_C2	Cy2	20000	0.5	0	5	RiboR	T47D	TRUE	TRUE	Control	Fulvestrant: 5 nM	Resistant	Cancer and unprimed fibroblast	336	0.000596067712346407	-0.000935222458755481	-0.000462413232986611	Fulvestrant (5nM)	T47DRiboR
143	524	8	RiboR	MRC5_C2	Cy2	20000	0.5	0	5	RiboR	T47D	TRUE	TRUE	Control	Fulvestrant: 5 nM	Resistant	Cancer and unprimed fibroblast	336	0.00221444733454793	-0.000938590742526478	-0.000462413232986611	Fulvestrant (5nM)	T47DRiboR
144	525	9	RiboR	MRC5_C2	Cy2	20000	0.5	0	5	RiboR	T47D	TRUE	TRUE	Control	Fulvestrant: 5 nM	Resistant	Cancer and unprimed fibroblast	336	0.000910406261078185	-0.00197710672070297	-0.000462413232986611	Fulvestrant (5nM)	T47DRiboR
