# Supplementary material for: Blocking cancer-fibroblast mutualism inhibits proliferation of endocrine therapy resistant breast cancer
Source: Mol Syst Biol. 2025 May 8;21(7):825–55. doi: 10.1038/s44320-025-00104-6 (PMC12222798; doi:10.1038/s44320-025-00104-6)
Supplement: Supplementary file 10 — Source data Fig. 5 [file 44320_2025_104_MOESM10_ESM.zip › Figure 5/SourceData_Figure_5D_Cancer facilitation under increasing fulv.csv]

	RepID	Rep	Resistance	PercentFBS	Fibroblasts	InitialCancerFraction	fulvestrant_nM	CellLine	Sensitivity	FibroblastsPresent	CancerPresent	fulvestrant_nMLab	ResistanceLab	CompositionLab	RGR	RGRfibro	FibroPresent	RGRalone	CancerCellNameResistance
1	1	1	Sensitive	1	None	1	0	CAMA1	Sens	FALSE	TRUE	Control	Sensitive	Cancer alone	0.00560650873500892	NA	None	0.00567909203509953	CAMA1Sensitive
2	2	2	Sensitive	1	None	1	0	CAMA1	Sens	FALSE	TRUE	Control	Sensitive	Cancer alone	0.0058369850237501	NA	None	0.00567909203509953	CAMA1Sensitive
3	3	3	Sensitive	1	None	1	0	CAMA1	Sens	FALSE	TRUE	Control	Sensitive	Cancer alone	0.00559378234653956	NA	None	0.00567909203509953	CAMA1Sensitive
4	4	1	Sensitive	1	None	1	1	CAMA1	Sens	FALSE	TRUE	Fulvestrant: 1 uM	Sensitive	Cancer alone	0.00338888193321052	NA	None	0.00330206125125587	CAMA1Sensitive
5	5	2	Sensitive	1	None	1	1	CAMA1	Sens	FALSE	TRUE	Fulvestrant: 1 uM	Sensitive	Cancer alone	0.00327121842860546	NA	None	0.00330206125125587	CAMA1Sensitive
6	6	3	Sensitive	1	None	1	1	CAMA1	Sens	FALSE	TRUE	Fulvestrant: 1 uM	Sensitive	Cancer alone	0.00324608339195162	NA	None	0.00330206125125587	CAMA1Sensitive
7	7	1	Sensitive	1	None	1	5	CAMA1	Sens	FALSE	TRUE	NA	Sensitive	Cancer alone	0.00250511125239919	NA	None	0.00248934315150374	CAMA1Sensitive
8	8	2	Sensitive	1	None	1	5	CAMA1	Sens	FALSE	TRUE	NA	Sensitive	Cancer alone	0.00255223553627644	NA	None	0.00248934315150374	CAMA1Sensitive
9	9	3	Sensitive	1	None	1	5	CAMA1	Sens	FALSE	TRUE	NA	Sensitive	Cancer alone	0.00241068266583557	NA	None	0.00248934315150374	CAMA1Sensitive
10	10	1	Sensitive	1	None	1	25	CAMA1	Sens	FALSE	TRUE	NA	Sensitive	Cancer alone	0.00239963190923629	NA	None	0.00242902517721401	CAMA1Sensitive
11	11	2	Sensitive	1	None	1	25	CAMA1	Sens	FALSE	TRUE	NA	Sensitive	Cancer alone	0.00238965225606683	NA	None	0.00242902517721401	CAMA1Sensitive
12	12	3	Sensitive	1	None	1	25	CAMA1	Sens	FALSE	TRUE	NA	Sensitive	Cancer alone	0.00249779136633891	NA	None	0.00242902517721401	CAMA1Sensitive
13	37	1	Sensitive	1	MRC5	0.5	0	CAMA1	Sens	TRUE	TRUE	Control	Sensitive	Cancer and unprimed fibroblast	0.00595768414559557	-0.000117202301149993	Added	0.00567909203509953	CAMA1Sensitive
14	38	2	Sensitive	1	MRC5	0.5	0	CAMA1	Sens	TRUE	TRUE	Control	Sensitive	Cancer and unprimed fibroblast	0.00562688766446406	0.00033198298084497	Added	0.00567909203509953	CAMA1Sensitive
15	39	3	Sensitive	1	MRC5	0.5	0	CAMA1	Sens	TRUE	TRUE	Control	Sensitive	Cancer and unprimed fibroblast	0.00559684917003993	0.000418477217680923	Added	0.00567909203509953	CAMA1Sensitive
16	40	1	Sensitive	1	MRC5	0.5	1	CAMA1	Sens	TRUE	TRUE	Fulvestrant: 1 uM	Sensitive	Cancer and unprimed fibroblast	0.00471868281484216	-0.000869575776709108	Added	0.00330206125125587	CAMA1Sensitive
17	41	2	Sensitive	1	MRC5	0.5	1	CAMA1	Sens	TRUE	TRUE	Fulvestrant: 1 uM	Sensitive	Cancer and unprimed fibroblast	0.00458835265341569	0.000200495837426098	Added	0.00330206125125587	CAMA1Sensitive
18	42	3	Sensitive	1	MRC5	0.5	1	CAMA1	Sens	TRUE	TRUE	Fulvestrant: 1 uM	Sensitive	Cancer and unprimed fibroblast	0.00463473953586338	0.000390921634839948	Added	0.00330206125125587	CAMA1Sensitive
19	43	1	Sensitive	1	MRC5	0.5	5	CAMA1	Sens	TRUE	TRUE	NA	Sensitive	Cancer and unprimed fibroblast	0.00419378678611146	-0.00136263618643595	Added	0.00248934315150374	CAMA1Sensitive
20	44	2	Sensitive	1	MRC5	0.5	5	CAMA1	Sens	TRUE	TRUE	NA	Sensitive	Cancer and unprimed fibroblast	0.00396460087312268	-0.00140516216226276	Added	0.00248934315150374	CAMA1Sensitive
21	45	3	Sensitive	1	MRC5	0.5	5	CAMA1	Sens	TRUE	TRUE	NA	Sensitive	Cancer and unprimed fibroblast	0.00365520287421972	-0.00106524873053842	Added	0.00248934315150374	CAMA1Sensitive
22	46	1	Sensitive	1	MRC5	0.5	25	CAMA1	Sens	TRUE	TRUE	NA	Sensitive	Cancer and unprimed fibroblast	0.00423277931913234	-0.000538455294453839	Added	0.00242902517721401	CAMA1Sensitive
23	47	2	Sensitive	1	MRC5	0.5	25	CAMA1	Sens	TRUE	TRUE	NA	Sensitive	Cancer and unprimed fibroblast	0.00380718989394014	-0.00106688208655138	Added	0.00242902517721401	CAMA1Sensitive
24	48	3	Sensitive	1	MRC5	0.5	25	CAMA1	Sens	TRUE	TRUE	NA	Sensitive	Cancer and unprimed fibroblast	0.00403364328660053	-0.000979614396981546	Added	0.00242902517721401	CAMA1Sensitive
25	85	1	RiboR	1	None	1	0	CAMA1	RiboR	FALSE	TRUE	Control	Resistant	Cancer alone	0.00640519563793193	NA	None	0.0064078364885196	CAMA1Resistant
26	86	2	RiboR	1	None	1	0	CAMA1	RiboR	FALSE	TRUE	Control	Resistant	Cancer alone	0.00653843621952551	NA	None	0.0064078364885196	CAMA1Resistant
27	87	3	RiboR	1	None	1	0	CAMA1	RiboR	FALSE	TRUE	Control	Resistant	Cancer alone	0.00627987760810135	NA	None	0.0064078364885196	CAMA1Resistant
28	88	1	RiboR	1	None	1	1	CAMA1	RiboR	FALSE	TRUE	Fulvestrant: 1 uM	Resistant	Cancer alone	0.00409748131767305	NA	None	0.00398597874466173	CAMA1Resistant
29	89	2	RiboR	1	None	1	1	CAMA1	RiboR	FALSE	TRUE	Fulvestrant: 1 uM	Resistant	Cancer alone	0.00400252044003031	NA	None	0.00398597874466173	CAMA1Resistant
30	90	3	RiboR	1	None	1	1	CAMA1	RiboR	FALSE	TRUE	Fulvestrant: 1 uM	Resistant	Cancer alone	0.00385793447628182	NA	None	0.00398597874466173	CAMA1Resistant
31	91	1	RiboR	1	None	1	5	CAMA1	RiboR	FALSE	TRUE	NA	Resistant	Cancer alone	0.00275368865871832	NA	None	0.00278115716144945	CAMA1Resistant
32	92	2	RiboR	1	None	1	5	CAMA1	RiboR	FALSE	TRUE	NA	Resistant	Cancer alone	0.00282814615419372	NA	None	0.00278115716144945	CAMA1Resistant
33	93	3	RiboR	1	None	1	5	CAMA1	RiboR	FALSE	TRUE	NA	Resistant	Cancer alone	0.0027616366714363	NA	None	0.00278115716144945	CAMA1Resistant
34	94	1	RiboR	1	None	1	25	CAMA1	RiboR	FALSE	TRUE	NA	Resistant	Cancer alone	0.00251254737650233	NA	None	0.00269228649389269	CAMA1Resistant
35	95	2	RiboR	1	None	1	25	CAMA1	RiboR	FALSE	TRUE	NA	Resistant	Cancer alone	0.00264970316924982	NA	None	0.00269228649389269	CAMA1Resistant
36	96	3	RiboR	1	None	1	25	CAMA1	RiboR	FALSE	TRUE	NA	Resistant	Cancer alone	0.00291460893592592	NA	None	0.00269228649389269	CAMA1Resistant
37	121	1	RiboR	1	MRC5	0.5	0	CAMA1	RiboR	TRUE	TRUE	Control	Resistant	Cancer and unprimed fibroblast	0.00663275571652938	-0.000328142478194251	Added	0.0064078364885196	CAMA1Resistant
38	122	2	RiboR	1	MRC5	0.5	0	CAMA1	RiboR	TRUE	TRUE	Control	Resistant	Cancer and unprimed fibroblast	0.00663886343550486	-2.22607183471221e-05	Added	0.0064078364885196	CAMA1Resistant
39	123	3	RiboR	1	MRC5	0.5	0	CAMA1	RiboR	TRUE	TRUE	Control	Resistant	Cancer and unprimed fibroblast	0.0067126708559875	-8.56612637868395e-05	Added	0.0064078364885196	CAMA1Resistant
40	124	1	RiboR	1	MRC5	0.5	1	CAMA1	RiboR	TRUE	TRUE	Fulvestrant: 1 uM	Resistant	Cancer and unprimed fibroblast	0.00594519685751941	2.24181919329539e-05	Added	0.00398597874466173	CAMA1Resistant
41	125	2	RiboR	1	MRC5	0.5	1	CAMA1	RiboR	TRUE	TRUE	Fulvestrant: 1 uM	Resistant	Cancer and unprimed fibroblast	0.00600917102887173	-0.000672467013566876	Added	0.00398597874466173	CAMA1Resistant
42	126	3	RiboR	1	MRC5	0.5	1	CAMA1	RiboR	TRUE	TRUE	Fulvestrant: 1 uM	Resistant	Cancer and unprimed fibroblast	0.00591979833476102	-0.000277981271625868	Added	0.00398597874466173	CAMA1Resistant
43	127	1	RiboR	1	MRC5	0.5	5	CAMA1	RiboR	TRUE	TRUE	NA	Resistant	Cancer and unprimed fibroblast	0.00482046202913628	-0.000556193130204231	Added	0.00278115716144945	CAMA1Resistant
44	128	2	RiboR	1	MRC5	0.5	5	CAMA1	RiboR	TRUE	TRUE	NA	Resistant	Cancer and unprimed fibroblast	0.00538739668307374	-0.000454527615096512	Added	0.00278115716144945	CAMA1Resistant
45	129	3	RiboR	1	MRC5	0.5	5	CAMA1	RiboR	TRUE	TRUE	NA	Resistant	Cancer and unprimed fibroblast	0.00508074981752839	-4.60983299426741e-05	Added	0.00278115716144945	CAMA1Resistant
46	130	1	RiboR	1	MRC5	0.5	25	CAMA1	RiboR	TRUE	TRUE	NA	Resistant	Cancer and unprimed fibroblast	0.004884890580755	-0.000380732429375935	Added	0.00269228649389269	CAMA1Resistant
47	131	2	RiboR	1	MRC5	0.5	25	CAMA1	RiboR	TRUE	TRUE	NA	Resistant	Cancer and unprimed fibroblast	0.00472786004905618	-0.000680265354022382	Added	0.00269228649389269	CAMA1Resistant
48	132	3	RiboR	1	MRC5	0.5	25	CAMA1	RiboR	TRUE	TRUE	NA	Resistant	Cancer and unprimed fibroblast	0.0048902762775317	-0.000444919931833534	Added	0.00269228649389269	CAMA1Resistant
49	169	1	RiboR	1	None	1	0	T47D	RiboR	FALSE	TRUE	Control	Resistant	Cancer alone	0.000211604584285875	NA	None	0.000710355774557301	T47DResistant
50	170	2	RiboR	1	None	1	0	T47D	RiboR	FALSE	TRUE	Control	Resistant	Cancer alone	0.00053159316839969	NA	None	0.000710355774557301	T47DResistant
51	171	3	RiboR	1	None	1	0	T47D	RiboR	FALSE	TRUE	Control	Resistant	Cancer alone	0.00138786957098634	NA	None	0.000710355774557301	T47DResistant
52	172	1	RiboR	1	None	1	1	T47D	RiboR	FALSE	TRUE	Fulvestrant: 1 uM	Resistant	Cancer alone	0.0001372941702379	NA	None	-2.94396157092487e-05	T47DResistant
53	173	2	RiboR	1	None	1	1	T47D	RiboR	FALSE	TRUE	Fulvestrant: 1 uM	Resistant	Cancer alone	-0.000321603658674653	NA	None	-2.94396157092487e-05	T47DResistant
54	174	3	RiboR	1	None	1	1	T47D	RiboR	FALSE	TRUE	Fulvestrant: 1 uM	Resistant	Cancer alone	9.59906413090064e-05	NA	None	-2.94396157092487e-05	T47DResistant
55	175	1	RiboR	1	None	1	5	T47D	RiboR	FALSE	TRUE	NA	Resistant	Cancer alone	-0.00155640532597867	NA	None	-0.000646588814682309	T47DResistant
56	176	2	RiboR	1	None	1	5	T47D	RiboR	FALSE	TRUE	NA	Resistant	Cancer alone	-0.000457546219607531	NA	None	-0.000646588814682309	T47DResistant
57	177	3	RiboR	1	None	1	5	T47D	RiboR	FALSE	TRUE	NA	Resistant	Cancer alone	7.41851015392764e-05	NA	None	-0.000646588814682309	T47DResistant
58	178	1	RiboR	1	None	1	25	T47D	RiboR	FALSE	TRUE	NA	Resistant	Cancer alone	-0.00024800270450306	NA	None	-0.000312450464671659	T47DResistant
59	179	2	RiboR	1	None	1	25	T47D	RiboR	FALSE	TRUE	NA	Resistant	Cancer alone	-0.00050976983208256	NA	None	-0.000312450464671659	T47DResistant
60	180	3	RiboR	1	None	1	25	T47D	RiboR	FALSE	TRUE	NA	Resistant	Cancer alone	-0.000179578857429359	NA	None	-0.000312450464671659	T47DResistant
61	205	1	RiboR	1	MRC5	0.5	0	T47D	RiboR	TRUE	TRUE	Control	Resistant	Cancer and unprimed fibroblast	-0.00124644273806449	-0.00216910536642406	Added	0.000710355774557301	T47DResistant
62	206	2	RiboR	1	MRC5	0.5	0	T47D	RiboR	TRUE	TRUE	Control	Resistant	Cancer and unprimed fibroblast	-0.000982541547919503	-0.00273856121173519	Added	0.000710355774557301	T47DResistant
63	207	3	RiboR	1	MRC5	0.5	0	T47D	RiboR	TRUE	TRUE	Control	Resistant	Cancer and unprimed fibroblast	-0.00058834545178327	-0.00232392798996384	Added	0.000710355774557301	T47DResistant
64	208	1	RiboR	1	MRC5	0.5	1	T47D	RiboR	TRUE	TRUE	Fulvestrant: 1 uM	Resistant	Cancer and unprimed fibroblast	-0.00059262705036289	-0.00245494181132582	Added	-2.94396157092487e-05	T47DResistant
65	209	2	RiboR	1	MRC5	0.5	1	T47D	RiboR	TRUE	TRUE	Fulvestrant: 1 uM	Resistant	Cancer and unprimed fibroblast	-0.000588580643072452	-0.00226339700848096	Added	-2.94396157092487e-05	T47DResistant
66	210	3	RiboR	1	MRC5	0.5	1	T47D	RiboR	TRUE	TRUE	Fulvestrant: 1 uM	Resistant	Cancer and unprimed fibroblast	-0.00063231210200896	-0.00281773369375868	Added	-2.94396157092487e-05	T47DResistant
67	211	1	RiboR	1	MRC5	0.5	5	T47D	RiboR	TRUE	TRUE	NA	Resistant	Cancer and unprimed fibroblast	-0.000296474432863354	-0.00302529517119108	Added	-0.000646588814682309	T47DResistant
68	212	2	RiboR	1	MRC5	0.5	5	T47D	RiboR	TRUE	TRUE	NA	Resistant	Cancer and unprimed fibroblast	-0.000427235036545312	-0.00308151988077156	Added	-0.000646588814682309	T47DResistant
69	213	3	RiboR	1	MRC5	0.5	5	T47D	RiboR	TRUE	TRUE	NA	Resistant	Cancer and unprimed fibroblast	-0.000263448309442927	-0.00228492850197948	Added	-0.000646588814682309	T47DResistant
70	214	1	RiboR	1	MRC5	0.5	25	T47D	RiboR	TRUE	TRUE	NA	Resistant	Cancer and unprimed fibroblast	-0.000440417794024272	-0.00284917771864151	Added	-0.000312450464671659	T47DResistant
71	215	2	RiboR	1	MRC5	0.5	25	T47D	RiboR	TRUE	TRUE	NA	Resistant	Cancer and unprimed fibroblast	-0.000635350510603669	-0.00276582813902091	Added	-0.000312450464671659	T47DResistant
72	216	3	RiboR	1	MRC5	0.5	25	T47D	RiboR	TRUE	TRUE	NA	Resistant	Cancer and unprimed fibroblast	-0.000232279354377239	-0.00258180768899485	Added	-0.000312450464671659	T47DResistant
73	253	1	Sensitive	1	None	1	0	MCF7	Sens	FALSE	TRUE	Control	Sensitive	Cancer alone	0.00146661022045195	NA	None	0.00190237432841477	MCF7Sensitive
74	254	2	Sensitive	1	None	1	0	MCF7	Sens	FALSE	TRUE	Control	Sensitive	Cancer alone	0.00175210505504077	NA	None	0.00190237432841477	MCF7Sensitive
75	255	3	Sensitive	1	None	1	0	MCF7	Sens	FALSE	TRUE	Control	Sensitive	Cancer alone	0.00248840770975158	NA	None	0.00190237432841477	MCF7Sensitive
76	256	1	Sensitive	1	None	1	1	MCF7	Sens	FALSE	TRUE	Fulvestrant: 1 uM	Sensitive	Cancer alone	0.000485832194196011	NA	None	0.000739436422156111	MCF7Sensitive
77	257	2	Sensitive	1	None	1	1	MCF7	Sens	FALSE	TRUE	Fulvestrant: 1 uM	Sensitive	Cancer alone	0.000766514139983764	NA	None	0.000739436422156111	MCF7Sensitive
78	258	3	Sensitive	1	None	1	1	MCF7	Sens	FALSE	TRUE	Fulvestrant: 1 uM	Sensitive	Cancer alone	0.000965962932288557	NA	None	0.000739436422156111	MCF7Sensitive
79	259	1	Sensitive	1	None	1	5	MCF7	Sens	FALSE	TRUE	NA	Sensitive	Cancer alone	-0.000468764022760108	NA	None	-0.000875908143051292	MCF7Sensitive
80	260	2	Sensitive	1	None	1	5	MCF7	Sens	FALSE	TRUE	NA	Sensitive	Cancer alone	-0.00143374735111221	NA	None	-0.000875908143051292	MCF7Sensitive
81	261	3	Sensitive	1	None	1	5	MCF7	Sens	FALSE	TRUE	NA	Sensitive	Cancer alone	-0.000725213055281556	NA	None	-0.000875908143051292	MCF7Sensitive
82	262	1	Sensitive	1	None	1	25	MCF7	Sens	FALSE	TRUE	NA	Sensitive	Cancer alone	-0.00108447190938181	NA	None	-0.00131511510063091	MCF7Sensitive
83	263	2	Sensitive	1	None	1	25	MCF7	Sens	FALSE	TRUE	NA	Sensitive	Cancer alone	-0.00139074802481409	NA	None	-0.00131511510063091	MCF7Sensitive
84	264	3	Sensitive	1	None	1	25	MCF7	Sens	FALSE	TRUE	NA	Sensitive	Cancer alone	-0.00147012536769685	NA	None	-0.00131511510063091	MCF7Sensitive
85	289	1	Sensitive	1	MRC5	0.5	0	MCF7	Sens	TRUE	TRUE	Control	Sensitive	Cancer and unprimed fibroblast	0.000875197888938467	-0.00165487313928533	Added	0.00190237432841477	MCF7Sensitive
86	290	2	Sensitive	1	MRC5	0.5	0	MCF7	Sens	TRUE	TRUE	Control	Sensitive	Cancer and unprimed fibroblast	0.00148160486410948	-0.00104682633629144	Added	0.00190237432841477	MCF7Sensitive
87	291	3	Sensitive	1	MRC5	0.5	0	MCF7	Sens	TRUE	TRUE	Control	Sensitive	Cancer and unprimed fibroblast	0.00156674612598322	-0.000987287617789248	Added	0.00190237432841477	MCF7Sensitive
88	292	1	Sensitive	1	MRC5	0.5	1	MCF7	Sens	TRUE	TRUE	Fulvestrant: 1 uM	Sensitive	Cancer and unprimed fibroblast	0.00101739671534784	-0.00169102501127328	Added	0.000739436422156111	MCF7Sensitive
89	293	2	Sensitive	1	MRC5	0.5	1	MCF7	Sens	TRUE	TRUE	Fulvestrant: 1 uM	Sensitive	Cancer and unprimed fibroblast	0.0011844500726741	-0.00165884323469007	Added	0.000739436422156111	MCF7Sensitive
90	294	3	Sensitive	1	MRC5	0.5	1	MCF7	Sens	TRUE	TRUE	Fulvestrant: 1 uM	Sensitive	Cancer and unprimed fibroblast	0.00132235702098413	-0.00166649109026092	Added	0.000739436422156111	MCF7Sensitive
91	295	1	Sensitive	1	MRC5	0.5	5	MCF7	Sens	TRUE	TRUE	NA	Sensitive	Cancer and unprimed fibroblast	0.00132277707193158	-0.0018559552315559	Added	-0.000875908143051292	MCF7Sensitive
92	296	2	Sensitive	1	MRC5	0.5	5	MCF7	Sens	TRUE	TRUE	NA	Sensitive	Cancer and unprimed fibroblast	0.00059307805810966	-0.0022657185200613	Added	-0.000875908143051292	MCF7Sensitive
93	297	3	Sensitive	1	MRC5	0.5	5	MCF7	Sens	TRUE	TRUE	NA	Sensitive	Cancer and unprimed fibroblast	0.000653508135804133	-0.00225550554179514	Added	-0.000875908143051292	MCF7Sensitive
94	298	1	Sensitive	1	MRC5	0.5	25	MCF7	Sens	TRUE	TRUE	NA	Sensitive	Cancer and unprimed fibroblast	0.000388879538180572	-0.00194983744417079	Added	-0.00131511510063091	MCF7Sensitive
95	299	2	Sensitive	1	MRC5	0.5	25	MCF7	Sens	TRUE	TRUE	NA	Sensitive	Cancer and unprimed fibroblast	0.000560879492170946	-0.00253081064336644	Added	-0.00131511510063091	MCF7Sensitive
96	300	3	Sensitive	1	MRC5	0.5	25	MCF7	Sens	TRUE	TRUE	NA	Sensitive	Cancer and unprimed fibroblast	0.000426387717517856	-0.00247068950108402	Added	-0.00131511510063091	MCF7Sensitive
97	337	1	RiboR	1	None	1	0	MCF7	RiboR	FALSE	TRUE	Control	Resistant	Cancer alone	0.00121410369672016	NA	None	0.0017228112366858	MCF7Resistant
98	338	2	RiboR	1	None	1	0	MCF7	RiboR	FALSE	TRUE	Control	Resistant	Cancer alone	0.00185359034601363	NA	None	0.0017228112366858	MCF7Resistant
99	339	3	RiboR	1	None	1	0	MCF7	RiboR	FALSE	TRUE	Control	Resistant	Cancer alone	0.00210073966732362	NA	None	0.0017228112366858	MCF7Resistant
100	340	1	RiboR	1	None	1	1	MCF7	RiboR	FALSE	TRUE	Fulvestrant: 1 uM	Resistant	Cancer alone	0.00116337143013234	NA	None	0.00156118921283799	MCF7Resistant
101	341	2	RiboR	1	None	1	1	MCF7	RiboR	FALSE	TRUE	Fulvestrant: 1 uM	Resistant	Cancer alone	0.00198876261559783	NA	None	0.00156118921283799	MCF7Resistant
102	342	3	RiboR	1	None	1	1	MCF7	RiboR	FALSE	TRUE	Fulvestrant: 1 uM	Resistant	Cancer alone	0.00153143359278379	NA	None	0.00156118921283799	MCF7Resistant
103	343	1	RiboR	1	None	1	5	MCF7	RiboR	FALSE	TRUE	NA	Resistant	Cancer alone	-0.000407192969805812	NA	None	-0.000404834489117486	MCF7Resistant
104	344	2	RiboR	1	None	1	5	MCF7	RiboR	FALSE	TRUE	NA	Resistant	Cancer alone	-8.55085231601189e-05	NA	None	-0.000404834489117486	MCF7Resistant
105	345	3	RiboR	1	None	1	5	MCF7	RiboR	FALSE	TRUE	NA	Resistant	Cancer alone	-0.000721801974386527	NA	None	-0.000404834489117486	MCF7Resistant
106	346	1	RiboR	1	None	1	25	MCF7	RiboR	FALSE	TRUE	NA	Resistant	Cancer alone	-0.000972597495804453	NA	None	-0.0010126098318769	MCF7Resistant
107	347	2	RiboR	1	None	1	25	MCF7	RiboR	FALSE	TRUE	NA	Resistant	Cancer alone	-0.00173627970496315	NA	None	-0.0010126098318769	MCF7Resistant
108	348	3	RiboR	1	None	1	25	MCF7	RiboR	FALSE	TRUE	NA	Resistant	Cancer alone	-0.000328952294863108	NA	None	-0.0010126098318769	MCF7Resistant
109	373	1	RiboR	1	MRC5	0.5	0	MCF7	RiboR	TRUE	TRUE	Control	Resistant	Cancer and unprimed fibroblast	0.00180179992559668	-0.00168111030352386	Added	0.0017228112366858	MCF7Resistant
110	374	2	RiboR	1	MRC5	0.5	0	MCF7	RiboR	TRUE	TRUE	Control	Resistant	Cancer and unprimed fibroblast	0.0021113228640699	-0.00135829686397434	Added	0.0017228112366858	MCF7Resistant
111	375	3	RiboR	1	MRC5	0.5	0	MCF7	RiboR	TRUE	TRUE	Control	Resistant	Cancer and unprimed fibroblast	0.00224075588964553	-0.00163980734087833	Added	0.0017228112366858	MCF7Resistant
112	376	1	RiboR	1	MRC5	0.5	1	MCF7	RiboR	TRUE	TRUE	Fulvestrant: 1 uM	Resistant	Cancer and unprimed fibroblast	0.00124665387023581	-0.00185939875092308	Added	0.00156118921283799	MCF7Resistant
113	377	2	RiboR	1	MRC5	0.5	1	MCF7	RiboR	TRUE	TRUE	Fulvestrant: 1 uM	Resistant	Cancer and unprimed fibroblast	0.00144658997738006	-0.00181916060833888	Added	0.00156118921283799	MCF7Resistant
114	378	3	RiboR	1	MRC5	0.5	1	MCF7	RiboR	TRUE	TRUE	Fulvestrant: 1 uM	Resistant	Cancer and unprimed fibroblast	0.00128777119118884	-0.00165811711822338	Added	0.00156118921283799	MCF7Resistant
115	379	1	RiboR	1	MRC5	0.5	5	MCF7	RiboR	TRUE	TRUE	NA	Resistant	Cancer and unprimed fibroblast	0.000846761598444047	-0.00302323631883124	Added	-0.000404834489117486	MCF7Resistant
116	380	2	RiboR	1	MRC5	0.5	5	MCF7	RiboR	TRUE	TRUE	NA	Resistant	Cancer and unprimed fibroblast	0.00105141736127906	-0.00277338779672716	Added	-0.000404834489117486	MCF7Resistant
117	381	3	RiboR	1	MRC5	0.5	5	MCF7	RiboR	TRUE	TRUE	NA	Resistant	Cancer and unprimed fibroblast	7.41233363729006e-05	-0.00271254558331034	Added	-0.000404834489117486	MCF7Resistant
118	382	1	RiboR	1	MRC5	0.5	25	MCF7	RiboR	TRUE	TRUE	NA	Resistant	Cancer and unprimed fibroblast	-0.00120021000755516	-0.00337060131782721	Added	-0.0010126098318769	MCF7Resistant
119	383	2	RiboR	1	MRC5	0.5	25	MCF7	RiboR	TRUE	TRUE	NA	Resistant	Cancer and unprimed fibroblast	-0.00113091237295485	-0.00337797547879391	Added	-0.0010126098318769	MCF7Resistant
120	384	3	RiboR	1	MRC5	0.5	25	MCF7	RiboR	TRUE	TRUE	NA	Resistant	Cancer and unprimed fibroblast	-0.00182487037218034	-0.00361854815758784	Added	-0.0010126098318769	MCF7Resistant
121	421	1	Sensitive	1	None	1	0	T47D	Sens	FALSE	TRUE	Control	Sensitive	Cancer alone	0.00393508116913199	NA	None	0.00375717133566261	T47DSensitive
122	422	2	Sensitive	1	None	1	0	T47D	Sens	FALSE	TRUE	Control	Sensitive	Cancer alone	0.00365036967448143	NA	None	0.00375717133566261	T47DSensitive
123	423	3	Sensitive	1	None	1	0	T47D	Sens	FALSE	TRUE	Control	Sensitive	Cancer alone	0.0036860631633744	NA	None	0.00375717133566261	T47DSensitive
124	424	1	Sensitive	1	None	1	1	T47D	Sens	FALSE	TRUE	Fulvestrant: 1 uM	Sensitive	Cancer alone	0.0025976414302747	NA	None	0.00245069153321729	T47DSensitive
125	425	2	Sensitive	1	None	1	1	T47D	Sens	FALSE	TRUE	Fulvestrant: 1 uM	Sensitive	Cancer alone	0.00243095148210727	NA	None	0.00245069153321729	T47DSensitive
126	426	3	Sensitive	1	None	1	1	T47D	Sens	FALSE	TRUE	Fulvestrant: 1 uM	Sensitive	Cancer alone	0.00232348168726989	NA	None	0.00245069153321729	T47DSensitive
127	427	1	Sensitive	1	None	1	5	T47D	Sens	FALSE	TRUE	NA	Sensitive	Cancer alone	0.00180390898504294	NA	None	0.00155545933597786	T47DSensitive
128	428	2	Sensitive	1	None	1	5	T47D	Sens	FALSE	TRUE	NA	Sensitive	Cancer alone	0.00148021757504139	NA	None	0.00155545933597786	T47DSensitive
129	429	3	Sensitive	1	None	1	5	T47D	Sens	FALSE	TRUE	NA	Sensitive	Cancer alone	0.00138225144784924	NA	None	0.00155545933597786	T47DSensitive
130	430	1	Sensitive	1	None	1	25	T47D	Sens	FALSE	TRUE	NA	Sensitive	Cancer alone	0.00142225185535084	NA	None	0.00144866515069065	T47DSensitive
131	431	2	Sensitive	1	None	1	25	T47D	Sens	FALSE	TRUE	NA	Sensitive	Cancer alone	0.00131462104300295	NA	None	0.00144866515069065	T47DSensitive
132	432	3	Sensitive	1	None	1	25	T47D	Sens	FALSE	TRUE	NA	Sensitive	Cancer alone	0.00160912255371815	NA	None	0.00144866515069065	T47DSensitive
133	457	1	Sensitive	1	MRC5	0.5	0	T47D	Sens	TRUE	TRUE	Control	Sensitive	Cancer and unprimed fibroblast	0.00429655342139665	-0.00186093807016701	Added	0.00375717133566261	T47DSensitive
134	458	2	Sensitive	1	MRC5	0.5	0	T47D	Sens	TRUE	TRUE	Control	Sensitive	Cancer and unprimed fibroblast	0.00403282692578596	-0.00180722388232152	Added	0.00375717133566261	T47DSensitive
135	459	3	Sensitive	1	MRC5	0.5	0	T47D	Sens	TRUE	TRUE	Control	Sensitive	Cancer and unprimed fibroblast	0.00385789063568281	-0.00180595060222843	Added	0.00375717133566261	T47DSensitive
136	460	1	Sensitive	1	MRC5	0.5	1	T47D	Sens	TRUE	TRUE	Fulvestrant: 1 uM	Sensitive	Cancer and unprimed fibroblast	0.0033339384512682	-0.00100770203111569	Added	0.00245069153321729	T47DSensitive
137	461	2	Sensitive	1	MRC5	0.5	1	T47D	Sens	TRUE	TRUE	Fulvestrant: 1 uM	Sensitive	Cancer and unprimed fibroblast	0.00355728235878161	-0.000749729736844294	Added	0.00245069153321729	T47DSensitive
138	462	3	Sensitive	1	MRC5	0.5	1	T47D	Sens	TRUE	TRUE	Fulvestrant: 1 uM	Sensitive	Cancer and unprimed fibroblast	0.00326258736999775	-0.000984150828929928	Added	0.00245069153321729	T47DSensitive
139	463	1	Sensitive	1	MRC5	0.5	5	T47D	Sens	TRUE	TRUE	NA	Sensitive	Cancer and unprimed fibroblast	0.00195907915222804	-0.00197544355139294	Added	0.00155545933597786	T47DSensitive
140	464	2	Sensitive	1	MRC5	0.5	5	T47D	Sens	TRUE	TRUE	NA	Sensitive	Cancer and unprimed fibroblast	0.00217686988989853	-0.00236882094332905	Added	0.00155545933597786	T47DSensitive
141	465	3	Sensitive	1	MRC5	0.5	5	T47D	Sens	TRUE	TRUE	NA	Sensitive	Cancer and unprimed fibroblast	0.00222407600500261	-0.00225441729120486	Added	0.00155545933597786	T47DSensitive
142	466	1	Sensitive	1	MRC5	0.5	25	T47D	Sens	TRUE	TRUE	NA	Sensitive	Cancer and unprimed fibroblast	0.0019334959487827	-0.00260950410951825	Added	0.00144866515069065	T47DSensitive
143	467	2	Sensitive	1	MRC5	0.5	25	T47D	Sens	TRUE	TRUE	NA	Sensitive	Cancer and unprimed fibroblast	0.00199482964699388	-0.00305909260123722	Added	0.00144866515069065	T47DSensitive
144	468	3	Sensitive	1	MRC5	0.5	25	T47D	Sens	TRUE	TRUE	NA	Sensitive	Cancer and unprimed fibroblast	0.0017899894742841	-0.00267998995538653	Added	0.00144866515069065	T47DSensitive
