# Supplementary material for: Blocking cancer-fibroblast mutualism inhibits proliferation of endocrine therapy resistant breast cancer
Source: Mol Syst Biol. 2025 May 8;21(7):825–55. doi: 10.1038/s44320-025-00104-6 (PMC12222798; doi:10.1038/s44320-025-00104-6)
Supplement: Supplementary file 10 — Source data Fig. 5 [file 44320_2025_104_MOESM10_ESM.zip › Figure 5/SourceData_Figure_5E_Cancer facilitation ODE leftpanel.csv]

	beta_C	C	M
1	0	7.40437053365087e-05	-3.84124760697878e-12
2	4.23097070707071e-06	6.75399503039926e-05	-2.6838531192981e-13
3	8.46194141414141e-06	7.41816181069367e-05	-4.94139218658928e-13
4	1.26929121212121e-05	5.66359405598974e-05	-3.53765888072391e-12
5	1.69238828282828e-05	6.51821420871969e-05	-3.6907102022753e-12
6	2.11548535353535e-05	7.99249893994189e-05	2.90217869353088e-12
7	2.53858242424242e-05	6.55164663671463e-05	-3.21031605701479e-13
8	2.96167949494949e-05	7.86849794280277e-05	1.22870626963314e-12
9	3.38477656565657e-05	5.50001192534673e-05	-3.65979081796952e-12
10	3.80787363636364e-05	6.56416760714654e-05	2.37912464618112e-12
11	4.23097070707071e-05	74689.6760288469	99352.6158929129
12	4.65406777777778e-05	76584.5852579035	99368.6329107384
13	5.07716484848485e-05	78215.4910683314	99381.7970114047
14	5.50026191919192e-05	79633.9799832815	99392.8081506347
15	5.92335898989899e-05	80879.0184001065	99402.1546041149
16	6.34645606060606e-05	81980.5900195861	99410.1873674506
17	6.76955313131313e-05	82962.1434876809	99417.1652355292
18	7.1926502020202e-05	83842.2810493642	99423.2832129739
19	7.61574727272727e-05	84635.949188973	99428.6910283735
20	8.03884434343434e-05	85355.2947014405	99433.5055541183
21	8.46194141414141e-05	86010.2909407589	99437.819350384
22	8.88503848484848e-05	86609.2031381008	99441.706674576
23	9.30813555555555e-05	87158.9391056483	99445.2277924168
24	9.73123262626262e-05	87665.3169083636	99448.4321250511
25	0.000101543296969697	88133.2716243224	99451.3605835388
26	0.000105774267676768	88567.0167309168	99454.0473249341
27	0.000110005238383838	88970.1713513354	99456.5210908945
28	0.000114236209090909	89345.8614742002	99458.8062399176
29	0.00011846717979798	89696.8011955431	99460.9235523113
30	0.00012269815050505	90025.3583937971	99462.8908639371
31	0.000126929121212121	90333.6082259231	99464.72356986
32	0.000131160091919192	90623.3770054178	99466.435028062
33	0.000135391062626263	90896.2784264196	99468.0368856469
34	0.000139622033333333	91153.7436250334	99469.5393442204
35	0.000143853004040404	91397.0462819763	99470.9513773682
36	0.000148083974747475	91627.3236992794	99472.2809100491
37	0.000152314945454545	91845.5945863321	99473.5349674734
38	0.000156545916161616	92052.7741128755	99474.7197991948
39	0.000160776886868687	92249.6867454548	99475.8409833334
40	0.000165007857575758	92437.0772131586	99476.9035143905
41	0.000169238828282828	92615.6199115451	99477.9118775811
42	0.000173469798989899	92785.9270272039	99478.870112213
43	0.00017770076969697	92948.5555359166	99479.7818656778
44	0.00018193174040404	93104.0133016461	99480.6504399304
45	0.000186162711111111	93252.764363896	99481.4788313834
46	0.000190393681818182	93395.2335678801	99482.2697654672
47	0.000194624652525252	93531.8106189848	99483.0257265964
48	0.000198855623232323	93662.853639313	99483.7489842188
49	0.000203086593939394	93788.6923067544	99484.4416155908
50	0.000207317564646465	93909.6306196867	99485.1055256753
51	0.000211548535353535	94025.9493558852	99485.7424646796
52	0.000215779506060606	94137.9082412646	99486.3540434172
53	0.000220010476767677	94245.7478917126	99486.9417469448
54	0.000224241447474747	94349.6915379784	99487.5069465938
55	0.000228472418181818	94449.9465622728	99488.0509106186
56	0.000232703388888889	94546.7058909878	99488.5748137665
57	0.00023693435959596	94640.1492233654	99489.079745684
58	0.00024116533030303	94730.4441495739	99489.5667185074
59	0.000245396301010101	94817.7471541877	99490.0366736366
60	0.000249627271717172	94902.2045199058	99490.4904878013
61	0.000253858242424242	94983.9531463592	99490.9289785255
62	0.000258089213131313	95063.1212920188	99491.3529090499
63	0.000262320183838384	95139.8292397036	99491.7629927309
64	0.000266551154545455	95214.1899144173	99492.1598970924
65	0.000270782125252525	95286.3094340956	99492.5442474386
66	0.000275013095959596	95356.287613145	99492.916630107
67	0.000279244066666667	95424.2184262381	99493.2775954961
68	0.000283475037373737	95490.1904286169	99493.6276607619
69	0.000287706008080808	95554.2871414789	99493.967312294
70	0.000291936978787879	95616.587403253	99494.2970079619
71	0.000296167949494949	95677.1656940662	99494.6171791798
72	0.00030039892020202	95736.0924343087	99494.9282327995
73	0.000304629890909091	95793.4342553795	99495.2305528198
74	0.000308860861616162	95849.2542515873	99495.5245019739
75	0.000313091832323232	95903.6122127298	99495.8104231848
76	0.000317322803030303	95956.5648362267	99496.088640892
77	0.000321553773737374	96008.1659258431	99496.3594622886
78	0.000325784744444444	96058.4665751759	99496.6231784588
79	0.000330015715151515	96107.5153299074	99496.8800653831
80	0.000334246685858586	96155.3583540462	99497.1303849614
81	0.000338477656565657	96202.0395661252	99497.3743858512
82	0.000342708627272727	96247.6007787759	99497.6123043221
83	0.000346939597979798	96292.081821434	99497.8443650059
84	0.000351170568686869	96335.5206579967	99498.0707816127
85	0.000355401539393939	96377.9534926987	99498.2917575749
86	0.00035963251010101	96419.4148733968	99498.507486672
87	0.000363863480808081	96459.9377812661	99498.718153573
88	0.000368094451515151	96499.5537249595	99498.9239344037
89	0.000372325422222222	96538.2928158069	99499.1249971986
90	0.000376556392929293	96576.1838479459	99499.3215023813
91	0.000380787363636364	96613.2543660114	99499.5136031694
92	0.000385018334343434	96649.5307386678	99499.701446014
93	0.000389249305050505	96685.0382131592	99499.8851709211
94	0.000393480275757576	96719.8009791253	99500.0649118348
95	0.000397711246464646	96753.8422227573	99500.2407969617
96	0.000401942217171717	96787.1841757389	99500.4129490451
97	0.000406173187878788	96819.8481673157	99500.5814856887
98	0.000410404158585859	96851.8546673062	99500.7465196025
99	0.000414635129292929	96883.2233297284	99500.9081588596
100	0.0004188661	96913.973033647	99501.0665071366
