# Supplementary material for: Blocking cancer-fibroblast mutualism inhibits proliferation of endocrine therapy resistant breast cancer
Source: Mol Syst Biol. 2025 May 8;21(7):825–55. doi: 10.1038/s44320-025-00104-6 (PMC12222798; doi:10.1038/s44320-025-00104-6)
Supplement: Supplementary file 10 — Source data Fig. 5 [file 44320_2025_104_MOESM10_ESM.zip › Figure 5/SourceData_Figure_5A_Fibroblast growth facilitated by cancer cells.csv]

	wrapLab	ResistanceLab	CancerCellName	RepID	Rep	Resistance	Fibroblasts	Cytation	Total_Cell_Number	InitialCancerFraction	Afatinib_uM	Fulvestrant_nM	Sensitivity	FibroblastsPresent	CancerPresent	Afatinib_uMLab	Fulvestrant_nMLab	CompositionLab	maxHour	RGR	RGRfibro	DMSOaloneRGR	DMSOaloneRGRfibro	FibroComLab	CancerComLab	CompositionLab2	CancerCellNameResistance
1	DMSO	Resistant	CAMA1	325	7	RiboR	MRC5_C2	Cy2	20000	0.5	0	0	RiboR	TRUE	TRUE	Control	Control	Cancer and unprimed fibroblast	336	0.00660814619741778	0.0011520487381929	0.00608758392732637	-0.00606181383772297	CAMA1 Resistant	CAMA1 Resistant	Alone	CAMA1Resistant
2	DMSO	Resistant	CAMA1	326	8	RiboR	MRC5_C2	Cy2	20000	0.5	0	0	RiboR	TRUE	TRUE	Control	Control	Cancer and unprimed fibroblast	336	0.00671025114229696	0.000562145639609837	0.00608758392732637	-0.00606181383772297	CAMA1 Resistant	CAMA1 Resistant	Alone	CAMA1Resistant
3	DMSO	Resistant	CAMA1	327	9	RiboR	MRC5_C2	Cy2	20000	0.5	0	0	RiboR	TRUE	TRUE	Control	Control	Cancer and unprimed fibroblast	336	0.00621325456276444	0.000542049871393835	0.00608758392732637	-0.00606181383772297	CAMA1 Resistant	CAMA1 Resistant	Alone	CAMA1Resistant
4	DMSO	Resistant	MCF7	421	7	RiboR	MRC5_C2	Cy2	20000	0.5	0	0	RiboR	TRUE	TRUE	Control	Control	Cancer and unprimed fibroblast	336	0.00152074520486989	-0.00139718132923524	0.00101617558262199	-0.00606181383772297	MCF7 Resistant	MCF7 Resistant	Alone	MCF7Resistant
5	DMSO	Resistant	MCF7	422	8	RiboR	MRC5_C2	Cy2	20000	0.5	0	0	RiboR	TRUE	TRUE	Control	Control	Cancer and unprimed fibroblast	336	0.00147004095477628	-0.00123997384407689	0.00101617558262199	-0.00606181383772297	MCF7 Resistant	MCF7 Resistant	Alone	MCF7Resistant
6	DMSO	Resistant	MCF7	423	9	RiboR	MRC5_C2	Cy2	20000	0.5	0	0	RiboR	TRUE	TRUE	Control	Control	Cancer and unprimed fibroblast	336	0.00169031246915265	-0.00178758540519958	0.00101617558262199	-0.00606181383772297	MCF7 Resistant	MCF7 Resistant	Alone	MCF7Resistant
7	DMSO	Resistant	MCF7	469	10	RiboR	MRC5_C2	Cy2	10000	0	0	0	RiboR	TRUE	FALSE	Control	Control	Fibroblasts alone	336	NA	-0.00884841531029116	0.00101617558262199	-0.00606181383772297	Alone	MCF7 Resistant	Alone	MCF7Resistant
8	DMSO	Resistant	MCF7	470	11	RiboR	MRC5_C2	Cy2	10000	0	0	0	RiboR	TRUE	FALSE	Control	Control	Fibroblasts alone	336	NA	-0.00554493753382616	0.00101617558262199	-0.00606181383772297	Alone	MCF7 Resistant	Alone	MCF7Resistant
9	DMSO	Resistant	MCF7	471	12	RiboR	MRC5_C2	Cy2	10000	0	0	0	RiboR	TRUE	FALSE	Control	Control	Fibroblasts alone	336	NA	-0.00702693350142775	0.00101617558262199	-0.00606181383772297	Alone	MCF7 Resistant	Alone	MCF7Resistant
10	DMSO	Resistant	T47D	517	7	RiboR	MRC5_C2	Cy2	20000	0.5	0	0	RiboR	TRUE	TRUE	Control	Control	Cancer and unprimed fibroblast	336	0.00208322705481749	-0.000446015305123449	-0.000118293371254936	-0.00606181383772297	T47D Resistant	T47D Resistant	Alone	T47DResistant
11	DMSO	Resistant	T47D	518	8	RiboR	MRC5_C2	Cy2	20000	0.5	0	0	RiboR	TRUE	TRUE	Control	Control	Cancer and unprimed fibroblast	336	0.00179267661323664	-0.00110412644262488	-0.000118293371254936	-0.00606181383772297	T47D Resistant	T47D Resistant	Alone	T47DResistant
12	DMSO	Resistant	T47D	519	9	RiboR	MRC5_C2	Cy2	20000	0.5	0	0	RiboR	TRUE	TRUE	Control	Control	Cancer and unprimed fibroblast	336	0.00164567271595884	-0.000419769326154715	-0.000118293371254936	-0.00606181383772297	T47D Resistant	T47D Resistant	Alone	T47DResistant
13	DMSO	Sensitive	CAMA1	37	7	Sensitive	MRC5_C2	Cy1	20000	0.5	0	0	Sens	TRUE	TRUE	Control	Control	Cancer and unprimed fibroblast	336	0.00587939779738766	0.00107371827813283	0.00515690495850884	-0.00606181383772297	CAMA1 Sensitive	CAMA1 Sensitive	Alone	CAMA1Sensitive
14	DMSO	Sensitive	CAMA1	38	8	Sensitive	MRC5_C2	Cy1	20000	0.5	0	0	Sens	TRUE	TRUE	Control	Control	Cancer and unprimed fibroblast	336	0.0056996160547438	0.000163682060254349	0.00515690495850884	-0.00606181383772297	CAMA1 Sensitive	CAMA1 Sensitive	Alone	CAMA1Sensitive
15	DMSO	Sensitive	CAMA1	39	9	Sensitive	MRC5_C2	Cy1	20000	0.5	0	0	Sens	TRUE	TRUE	Control	Control	Cancer and unprimed fibroblast	336	0.00579641639425529	0.0020779935502915	0.00515690495850884	-0.00606181383772297	CAMA1 Sensitive	CAMA1 Sensitive	Alone	CAMA1Sensitive
16	DMSO	Sensitive	CAMA1	85	10	Sensitive	MRC5_C2	Cy1	2500	0	0	0	Sens	TRUE	FALSE	Control	Control	Fibroblasts alone	336	NA	-0.00341373432105451	0.00515690495850884	-0.00606181383772297	Alone	CAMA1 Sensitive	Alone	CAMA1Sensitive
17	DMSO	Sensitive	CAMA1	86	11	Sensitive	MRC5_C2	Cy1	2500	0	0	0	Sens	TRUE	FALSE	Control	Control	Fibroblasts alone	336	NA	-0.00412589984911393	0.00515690495850884	-0.00606181383772297	Alone	CAMA1 Sensitive	Alone	CAMA1Sensitive
18	DMSO	Sensitive	CAMA1	87	12	Sensitive	MRC5_C2	Cy1	2500	0	0	0	Sens	TRUE	FALSE	Control	Control	Fibroblasts alone	336	NA	-0.0167191200787714	0.00515690495850884	-0.00606181383772297	Alone	CAMA1 Sensitive	Alone	CAMA1Sensitive
19	DMSO	Sensitive	MCF7	133	7	Sensitive	MRC5_C2	Cy1	20000	0.5	0	0	Sens	TRUE	TRUE	Control	Control	Cancer and unprimed fibroblast	336	0.000515310883730712	-0.00107024351885818	0.000682038322558466	-0.00606181383772297	MCF7 Sensitive	MCF7 Sensitive	Alone	MCF7Sensitive
20	DMSO	Sensitive	MCF7	134	8	Sensitive	MRC5_C2	Cy1	20000	0.5	0	0	Sens	TRUE	TRUE	Control	Control	Cancer and unprimed fibroblast	336	0.000417012057770487	-0.000977105300500901	0.000682038322558466	-0.00606181383772297	MCF7 Sensitive	MCF7 Sensitive	Alone	MCF7Sensitive
21	DMSO	Sensitive	MCF7	135	9	Sensitive	MRC5_C2	Cy1	20000	0.5	0	0	Sens	TRUE	TRUE	Control	Control	Cancer and unprimed fibroblast	336	0.000664997082260447	-0.00110931379726976	0.000682038322558466	-0.00606181383772297	MCF7 Sensitive	MCF7 Sensitive	Alone	MCF7Sensitive
22	DMSO	Sensitive	T47D	229	7	Sensitive	MRC5_C2	Cy1	20000	0.5	0	0	Sens	TRUE	TRUE	Control	Control	Cancer and unprimed fibroblast	336	0.00222530290008902	-0.00125181866297493	0.00205564423392422	-0.00606181383772297	T47D Sensitive	T47D Sensitive	Alone	T47DSensitive
23	DMSO	Sensitive	T47D	230	8	Sensitive	MRC5_C2	Cy1	20000	0.5	0	0	Sens	TRUE	TRUE	Control	Control	Cancer and unprimed fibroblast	336	0.00218428903815933	0.000331800959900813	0.00205564423392422	-0.00606181383772297	T47D Sensitive	T47D Sensitive	Alone	T47DSensitive
24	DMSO	Sensitive	T47D	231	9	Sensitive	MRC5_C2	Cy1	20000	0.5	0	0	Sens	TRUE	TRUE	Control	Control	Cancer and unprimed fibroblast	336	0.00132894793644606	-0.00108114727038957	0.00205564423392422	-0.00606181383772297	T47D Sensitive	T47D Sensitive	Alone	T47DSensitive
25	DMSO	Sensitive	T47D	277	10	Sensitive	MRC5_C2	Cy1	5000	0	0	0	Sens	TRUE	FALSE	Control	Control	Fibroblasts alone	336	NA	-0.0031753873677462	0.00205564423392422	-0.00606181383772297	Alone	T47D Sensitive	Alone	T47DSensitive
26	DMSO	Sensitive	T47D	278	11	Sensitive	MRC5_C2	Cy1	5000	0	0	0	Sens	TRUE	FALSE	Control	Control	Fibroblasts alone	336	NA	-0.00287667545715588	0.00205564423392422	-0.00606181383772297	Alone	T47D Sensitive	Alone	T47DSensitive
27	DMSO	Sensitive	T47D	279	12	Sensitive	MRC5_C2	Cy1	5000	0	0	0	Sens	TRUE	FALSE	Control	Control	Fibroblasts alone	336	NA	-0.00282522112011973	0.00205564423392422	-0.00606181383772297	Alone	T47D Sensitive	Alone	T47DSensitive
28	Fulvestrant (5nM)	Resistant	CAMA1	331	7	RiboR	MRC5_C2	Cy2	20000	0.5	0	5	RiboR	TRUE	TRUE	Control	Fulvestrant: 5 nM	Cancer and unprimed fibroblast	336	0.00530961205915902	0.000663461264588815	0.00302818421951317	-0.00615816336794189	CAMA1 Resistant	CAMA1 Resistant	Alone	CAMA1Resistant
29	Fulvestrant (5nM)	Resistant	CAMA1	332	8	RiboR	MRC5_C2	Cy2	20000	0.5	0	5	RiboR	TRUE	TRUE	Control	Fulvestrant: 5 nM	Cancer and unprimed fibroblast	336	0.00527969612869511	-0.000618708993083476	0.00302818421951317	-0.00615816336794189	CAMA1 Resistant	CAMA1 Resistant	Alone	CAMA1Resistant
30	Fulvestrant (5nM)	Resistant	CAMA1	333	9	RiboR	MRC5_C2	Cy2	20000	0.5	0	5	RiboR	TRUE	TRUE	Control	Fulvestrant: 5 nM	Cancer and unprimed fibroblast	336	0.00552226516671169	0.000683398237037963	0.00302818421951317	-0.00615816336794189	CAMA1 Resistant	CAMA1 Resistant	Alone	CAMA1Resistant
31	Fulvestrant (5nM)	Resistant	MCF7	427	7	RiboR	MRC5_C2	Cy2	20000	0.5	0	5	RiboR	TRUE	TRUE	Control	Fulvestrant: 5 nM	Cancer and unprimed fibroblast	336	0.000839569331579497	-0.00221338645579438	0.000850973818215632	-0.00615816336794189	MCF7 Resistant	MCF7 Resistant	Alone	MCF7Resistant
32	Fulvestrant (5nM)	Resistant	MCF7	428	8	RiboR	MRC5_C2	Cy2	20000	0.5	0	5	RiboR	TRUE	TRUE	Control	Fulvestrant: 5 nM	Cancer and unprimed fibroblast	336	0.000932977932700907	-0.00223127613041742	0.000850973818215632	-0.00615816336794189	MCF7 Resistant	MCF7 Resistant	Alone	MCF7Resistant
33	Fulvestrant (5nM)	Resistant	MCF7	429	9	RiboR	MRC5_C2	Cy2	20000	0.5	0	5	RiboR	TRUE	TRUE	Control	Fulvestrant: 5 nM	Cancer and unprimed fibroblast	336	0.000852684507750626	-0.00204498275715477	0.000850973818215632	-0.00615816336794189	MCF7 Resistant	MCF7 Resistant	Alone	MCF7Resistant
34	Fulvestrant (5nM)	Resistant	MCF7	475	10	RiboR	MRC5_C2	Cy2	10000	0	0	5	RiboR	TRUE	FALSE	Control	Fulvestrant: 5 nM	Fibroblasts alone	336	NA	-0.00915409315451184	0.000850973818215632	-0.00615816336794189	Alone	MCF7 Resistant	Alone	MCF7Resistant
35	Fulvestrant (5nM)	Resistant	MCF7	476	11	RiboR	MRC5_C2	Cy2	10000	0	0	5	RiboR	TRUE	FALSE	Control	Fulvestrant: 5 nM	Fibroblasts alone	336	NA	-0.00848875065603211	0.000850973818215632	-0.00615816336794189	Alone	MCF7 Resistant	Alone	MCF7Resistant
36	Fulvestrant (5nM)	Resistant	MCF7	477	12	RiboR	MRC5_C2	Cy2	10000	0	0	5	RiboR	TRUE	FALSE	Control	Fulvestrant: 5 nM	Fibroblasts alone	336	NA	-0.00713456416169636	0.000850973818215632	-0.00615816336794189	Alone	MCF7 Resistant	Alone	MCF7Resistant
37	Fulvestrant (5nM)	Resistant	T47D	523	7	RiboR	MRC5_C2	Cy2	20000	0.5	0	5	RiboR	TRUE	TRUE	Control	Fulvestrant: 5 nM	Cancer and unprimed fibroblast	336	0.000596067712346407	-0.000935222458755481	-0.000462413232986611	-0.00615816336794189	T47D Resistant	T47D Resistant	Alone	T47DResistant
38	Fulvestrant (5nM)	Resistant	T47D	524	8	RiboR	MRC5_C2	Cy2	20000	0.5	0	5	RiboR	TRUE	TRUE	Control	Fulvestrant: 5 nM	Cancer and unprimed fibroblast	336	0.00221444733454793	-0.000938590742526478	-0.000462413232986611	-0.00615816336794189	T47D Resistant	T47D Resistant	Alone	T47DResistant
39	Fulvestrant (5nM)	Resistant	T47D	525	9	RiboR	MRC5_C2	Cy2	20000	0.5	0	5	RiboR	TRUE	TRUE	Control	Fulvestrant: 5 nM	Cancer and unprimed fibroblast	336	0.000910406261078185	-0.00197710672070297	-0.000462413232986611	-0.00615816336794189	T47D Resistant	T47D Resistant	Alone	T47DResistant
40	Fulvestrant (5nM)	Sensitive	CAMA1	43	7	Sensitive	MRC5_C2	Cy1	20000	0.5	0	5	Sens	TRUE	TRUE	Control	Fulvestrant: 5 nM	Cancer and unprimed fibroblast	336	0.00454473368736248	8.36900251210707e-05	0.00233152627543601	-0.00615816336794189	CAMA1 Sensitive	CAMA1 Sensitive	Alone	CAMA1Sensitive
41	Fulvestrant (5nM)	Sensitive	CAMA1	44	8	Sensitive	MRC5_C2	Cy1	20000	0.5	0	5	Sens	TRUE	TRUE	Control	Fulvestrant: 5 nM	Cancer and unprimed fibroblast	336	0.00505038434375348	0.00121449759794098	0.00233152627543601	-0.00615816336794189	CAMA1 Sensitive	CAMA1 Sensitive	Alone	CAMA1Sensitive
42	Fulvestrant (5nM)	Sensitive	CAMA1	45	9	Sensitive	MRC5_C2	Cy1	20000	0.5	0	5	Sens	TRUE	TRUE	Control	Fulvestrant: 5 nM	Cancer and unprimed fibroblast	336	0.00336371859044409	-0.000753825980328416	0.00233152627543601	-0.00615816336794189	CAMA1 Sensitive	CAMA1 Sensitive	Alone	CAMA1Sensitive
43	Fulvestrant (5nM)	Sensitive	CAMA1	91	10	Sensitive	MRC5_C2	Cy1	2500	0	0	5	Sens	TRUE	FALSE	Control	Fulvestrant: 5 nM	Fibroblasts alone	336	NA	-0.000990178514348108	0.00233152627543601	-0.00615816336794189	Alone	CAMA1 Sensitive	Alone	CAMA1Sensitive
44	Fulvestrant (5nM)	Sensitive	CAMA1	92	11	Sensitive	MRC5_C2	Cy1	2500	0	0	5	Sens	TRUE	FALSE	Control	Fulvestrant: 5 nM	Fibroblasts alone	336	NA	-0.012959509030486	0.00233152627543601	-0.00615816336794189	Alone	CAMA1 Sensitive	Alone	CAMA1Sensitive
45	Fulvestrant (5nM)	Sensitive	CAMA1	93	12	Sensitive	MRC5_C2	Cy1	2500	0	0	5	Sens	TRUE	FALSE	Control	Fulvestrant: 5 nM	Fibroblasts alone	336	NA	-0.00958912150424993	0.00233152627543601	-0.00615816336794189	Alone	CAMA1 Sensitive	Alone	CAMA1Sensitive
46	Fulvestrant (5nM)	Sensitive	MCF7	139	7	Sensitive	MRC5_C2	Cy1	20000	0.5	0	5	Sens	TRUE	TRUE	Control	Fulvestrant: 5 nM	Cancer and unprimed fibroblast	336	0.00050371426847654	-0.00110422594723468	-0.00153750349623737	-0.00615816336794189	MCF7 Sensitive	MCF7 Sensitive	Alone	MCF7Sensitive
47	Fulvestrant (5nM)	Sensitive	MCF7	140	8	Sensitive	MRC5_C2	Cy1	20000	0.5	0	5	Sens	TRUE	TRUE	Control	Fulvestrant: 5 nM	Cancer and unprimed fibroblast	336	-0.00068844217955689	-0.00189946438145878	-0.00153750349623737	-0.00615816336794189	MCF7 Sensitive	MCF7 Sensitive	Alone	MCF7Sensitive
48	Fulvestrant (5nM)	Sensitive	MCF7	141	9	Sensitive	MRC5_C2	Cy1	20000	0.5	0	5	Sens	TRUE	TRUE	Control	Fulvestrant: 5 nM	Cancer and unprimed fibroblast	336	4.20310440829169e-05	-0.00124565315959462	-0.00153750349623737	-0.00615816336794189	MCF7 Sensitive	MCF7 Sensitive	Alone	MCF7Sensitive
49	Fulvestrant (5nM)	Sensitive	T47D	235	7	Sensitive	MRC5_C2	Cy1	20000	0.5	0	5	Sens	TRUE	TRUE	Control	Fulvestrant: 5 nM	Cancer and unprimed fibroblast	336	0.000634965705484157	-0.00165210241390804	0.0005816857144631	-0.00615816336794189	T47D Sensitive	T47D Sensitive	Alone	T47DSensitive
50	Fulvestrant (5nM)	Sensitive	T47D	236	8	Sensitive	MRC5_C2	Cy1	20000	0.5	0	5	Sens	TRUE	TRUE	Control	Fulvestrant: 5 nM	Cancer and unprimed fibroblast	336	0.00115293387785005	-0.000881669834671422	0.0005816857144631	-0.00615816336794189	T47D Sensitive	T47D Sensitive	Alone	T47DSensitive
51	Fulvestrant (5nM)	Sensitive	T47D	237	9	Sensitive	MRC5_C2	Cy1	20000	0.5	0	5	Sens	TRUE	TRUE	Control	Fulvestrant: 5 nM	Cancer and unprimed fibroblast	336	0.000920161499330614	-0.000379378428787963	0.0005816857144631	-0.00615816336794189	T47D Sensitive	T47D Sensitive	Alone	T47DSensitive
52	Fulvestrant (5nM)	Sensitive	T47D	283	10	Sensitive	MRC5_C2	Cy1	5000	0	0	5	Sens	TRUE	FALSE	Control	Fulvestrant: 5 nM	Fibroblasts alone	336	NA	-0.00213127900715811	0.0005816857144631	-0.00615816336794189	Alone	T47D Sensitive	Alone	T47DSensitive
53	Fulvestrant (5nM)	Sensitive	T47D	284	11	Sensitive	MRC5_C2	Cy1	5000	0	0	5	Sens	TRUE	FALSE	Control	Fulvestrant: 5 nM	Fibroblasts alone	336	NA	-0.00202608114896886	0.0005816857144631	-0.00615816336794189	Alone	T47D Sensitive	Alone	T47DSensitive
54	Fulvestrant (5nM)	Sensitive	T47D	285	12	Sensitive	MRC5_C2	Cy1	5000	0	0	5	Sens	TRUE	FALSE	Control	Fulvestrant: 5 nM	Fibroblasts alone	336	NA	-0.00294989313402567	0.0005816857144631	-0.00615816336794189	Alone	T47D Sensitive	Alone	T47DSensitive
