# Supplementary material for: Blocking cancer-fibroblast mutualism inhibits proliferation of endocrine therapy resistant breast cancer
Source: Mol Syst Biol. 2025 May 8;21(7):825–55. doi: 10.1038/s44320-025-00104-6 (PMC12222798; doi:10.1038/s44320-025-00104-6)
Supplement: Supplementary file 10 — Source data Fig. 5 [file 44320_2025_104_MOESM10_ESM.zip › Figure 5/SourceData_Figure_5B_Cancer growth facilitated by fibroblast cells.csv]

	wrapLab	ResistanceLab	CancerCellName	RepID	Rep	Resistance	Fibroblasts	Cytation	Total_Cell_Number	InitialCancerFraction	Afatinib_uM	Fulvestrant_nM	Sensitivity	FibroblastsPresent	CancerPresent	Afatinib_uMLab	Fulvestrant_nMLab	CompositionLab	maxHour	RGR	RGRfibro	DMSOaloneRGR	DMSOaloneRGRfibro	FibroComLab	CancerComLab	CompositionLab2	CancerCellNameResistance
1	DMSO	Resistant	CAMA1	289	1	RiboR	None	Cy2	10000	1	0	0	RiboR	FALSE	TRUE	Control	Control	Cancer alone	336	0.00607870545847385	NA	0.00608758392732637	-0.00606181383772297	No fibroblast	CAMA1 Resistant	Alone	CAMA1Resistant
2	DMSO	Resistant	CAMA1	290	2	RiboR	None	Cy2	10000	1	0	0	RiboR	FALSE	TRUE	Control	Control	Cancer alone	336	0.00606123875860804	NA	0.00608758392732637	-0.00606181383772297	No fibroblast	CAMA1 Resistant	Alone	CAMA1Resistant
3	DMSO	Resistant	CAMA1	291	3	RiboR	None	Cy2	10000	1	0	0	RiboR	FALSE	TRUE	Control	Control	Cancer alone	336	0.00612280756489722	NA	0.00608758392732637	-0.00606181383772297	No fibroblast	CAMA1 Resistant	Alone	CAMA1Resistant
4	DMSO	Resistant	CAMA1	325	7	RiboR	MRC5_C2	Cy2	20000	0.5	0	0	RiboR	TRUE	TRUE	Control	Control	Cancer and unprimed fibroblast	336	0.00660814619741778	0.0011520487381929	0.00608758392732637	-0.00606181383772297	CAMA1 Resistant	CAMA1 Resistant	Alone	CAMA1Resistant
5	DMSO	Resistant	CAMA1	326	8	RiboR	MRC5_C2	Cy2	20000	0.5	0	0	RiboR	TRUE	TRUE	Control	Control	Cancer and unprimed fibroblast	336	0.00671025114229696	0.000562145639609837	0.00608758392732637	-0.00606181383772297	CAMA1 Resistant	CAMA1 Resistant	Alone	CAMA1Resistant
6	DMSO	Resistant	CAMA1	327	9	RiboR	MRC5_C2	Cy2	20000	0.5	0	0	RiboR	TRUE	TRUE	Control	Control	Cancer and unprimed fibroblast	336	0.00621325456276444	0.000542049871393835	0.00608758392732637	-0.00606181383772297	CAMA1 Resistant	CAMA1 Resistant	Alone	CAMA1Resistant
7	DMSO	Resistant	MCF7	385	1	RiboR	None	Cy2	10000	1	0	0	RiboR	FALSE	TRUE	Control	Control	Cancer alone	336	0.000302436529752652	NA	0.00101617558262199	-0.00606181383772297	No fibroblast	MCF7 Resistant	Alone	MCF7Resistant
8	DMSO	Resistant	MCF7	386	2	RiboR	None	Cy2	10000	1	0	0	RiboR	FALSE	TRUE	Control	Control	Cancer alone	336	0.00123027311249956	NA	0.00101617558262199	-0.00606181383772297	No fibroblast	MCF7 Resistant	Alone	MCF7Resistant
9	DMSO	Resistant	MCF7	387	3	RiboR	None	Cy2	10000	1	0	0	RiboR	FALSE	TRUE	Control	Control	Cancer alone	336	0.00151581710561375	NA	0.00101617558262199	-0.00606181383772297	No fibroblast	MCF7 Resistant	Alone	MCF7Resistant
10	DMSO	Resistant	MCF7	421	7	RiboR	MRC5_C2	Cy2	20000	0.5	0	0	RiboR	TRUE	TRUE	Control	Control	Cancer and unprimed fibroblast	336	0.00152074520486989	-0.00139718132923524	0.00101617558262199	-0.00606181383772297	MCF7 Resistant	MCF7 Resistant	Alone	MCF7Resistant
11	DMSO	Resistant	MCF7	422	8	RiboR	MRC5_C2	Cy2	20000	0.5	0	0	RiboR	TRUE	TRUE	Control	Control	Cancer and unprimed fibroblast	336	0.00147004095477628	-0.00123997384407689	0.00101617558262199	-0.00606181383772297	MCF7 Resistant	MCF7 Resistant	Alone	MCF7Resistant
12	DMSO	Resistant	MCF7	423	9	RiboR	MRC5_C2	Cy2	20000	0.5	0	0	RiboR	TRUE	TRUE	Control	Control	Cancer and unprimed fibroblast	336	0.00169031246915265	-0.00178758540519958	0.00101617558262199	-0.00606181383772297	MCF7 Resistant	MCF7 Resistant	Alone	MCF7Resistant
13	DMSO	Resistant	T47D	481	1	RiboR	None	Cy2	10000	1	0	0	RiboR	FALSE	TRUE	Control	Control	Cancer alone	336	-0.000487564639466362	NA	-0.000118293371254936	-0.00606181383772297	No fibroblast	T47D Resistant	Alone	T47DResistant
14	DMSO	Resistant	T47D	482	2	RiboR	None	Cy2	10000	1	0	0	RiboR	FALSE	TRUE	Control	Control	Cancer alone	336	0.000427815574152903	NA	-0.000118293371254936	-0.00606181383772297	No fibroblast	T47D Resistant	Alone	T47DResistant
15	DMSO	Resistant	T47D	483	3	RiboR	None	Cy2	10000	1	0	0	RiboR	FALSE	TRUE	Control	Control	Cancer alone	336	-0.00029513104845135	NA	-0.000118293371254936	-0.00606181383772297	No fibroblast	T47D Resistant	Alone	T47DResistant
16	DMSO	Resistant	T47D	517	7	RiboR	MRC5_C2	Cy2	20000	0.5	0	0	RiboR	TRUE	TRUE	Control	Control	Cancer and unprimed fibroblast	336	0.00208322705481749	-0.000446015305123449	-0.000118293371254936	-0.00606181383772297	T47D Resistant	T47D Resistant	Alone	T47DResistant
17	DMSO	Resistant	T47D	518	8	RiboR	MRC5_C2	Cy2	20000	0.5	0	0	RiboR	TRUE	TRUE	Control	Control	Cancer and unprimed fibroblast	336	0.00179267661323664	-0.00110412644262488	-0.000118293371254936	-0.00606181383772297	T47D Resistant	T47D Resistant	Alone	T47DResistant
18	DMSO	Resistant	T47D	519	9	RiboR	MRC5_C2	Cy2	20000	0.5	0	0	RiboR	TRUE	TRUE	Control	Control	Cancer and unprimed fibroblast	336	0.00164567271595884	-0.000419769326154715	-0.000118293371254936	-0.00606181383772297	T47D Resistant	T47D Resistant	Alone	T47DResistant
19	DMSO	Sensitive	CAMA1	1	1	Sensitive	None	Cy1	10000	1	0	0	Sens	FALSE	TRUE	Control	Control	Cancer alone	336	0.00512900093855378	NA	0.00515690495850884	-0.00606181383772297	No fibroblast	CAMA1 Sensitive	Alone	CAMA1Sensitive
20	DMSO	Sensitive	CAMA1	2	2	Sensitive	None	Cy1	10000	1	0	0	Sens	FALSE	TRUE	Control	Control	Cancer alone	336	0.00537361678004293	NA	0.00515690495850884	-0.00606181383772297	No fibroblast	CAMA1 Sensitive	Alone	CAMA1Sensitive
21	DMSO	Sensitive	CAMA1	3	3	Sensitive	None	Cy1	10000	1	0	0	Sens	FALSE	TRUE	Control	Control	Cancer alone	336	0.00496809715692982	NA	0.00515690495850884	-0.00606181383772297	No fibroblast	CAMA1 Sensitive	Alone	CAMA1Sensitive
22	DMSO	Sensitive	CAMA1	37	7	Sensitive	MRC5_C2	Cy1	20000	0.5	0	0	Sens	TRUE	TRUE	Control	Control	Cancer and unprimed fibroblast	336	0.00587939779738766	0.00107371827813283	0.00515690495850884	-0.00606181383772297	CAMA1 Sensitive	CAMA1 Sensitive	Alone	CAMA1Sensitive
23	DMSO	Sensitive	CAMA1	38	8	Sensitive	MRC5_C2	Cy1	20000	0.5	0	0	Sens	TRUE	TRUE	Control	Control	Cancer and unprimed fibroblast	336	0.0056996160547438	0.000163682060254349	0.00515690495850884	-0.00606181383772297	CAMA1 Sensitive	CAMA1 Sensitive	Alone	CAMA1Sensitive
24	DMSO	Sensitive	CAMA1	39	9	Sensitive	MRC5_C2	Cy1	20000	0.5	0	0	Sens	TRUE	TRUE	Control	Control	Cancer and unprimed fibroblast	336	0.00579641639425529	0.0020779935502915	0.00515690495850884	-0.00606181383772297	CAMA1 Sensitive	CAMA1 Sensitive	Alone	CAMA1Sensitive
25	DMSO	Sensitive	MCF7	97	1	Sensitive	None	Cy1	10000	1	0	0	Sens	FALSE	TRUE	Control	Control	Cancer alone	336	0.00079472890474582	NA	0.000682038322558466	-0.00606181383772297	No fibroblast	MCF7 Sensitive	Alone	MCF7Sensitive
26	DMSO	Sensitive	MCF7	98	2	Sensitive	None	Cy1	10000	1	0	0	Sens	FALSE	TRUE	Control	Control	Cancer alone	336	0.000688863270416224	NA	0.000682038322558466	-0.00606181383772297	No fibroblast	MCF7 Sensitive	Alone	MCF7Sensitive
27	DMSO	Sensitive	MCF7	99	3	Sensitive	None	Cy1	10000	1	0	0	Sens	FALSE	TRUE	Control	Control	Cancer alone	336	0.000562522792513354	NA	0.000682038322558466	-0.00606181383772297	No fibroblast	MCF7 Sensitive	Alone	MCF7Sensitive
28	DMSO	Sensitive	MCF7	133	7	Sensitive	MRC5_C2	Cy1	20000	0.5	0	0	Sens	TRUE	TRUE	Control	Control	Cancer and unprimed fibroblast	336	0.000515310883730712	-0.00107024351885818	0.000682038322558466	-0.00606181383772297	MCF7 Sensitive	MCF7 Sensitive	Alone	MCF7Sensitive
29	DMSO	Sensitive	MCF7	134	8	Sensitive	MRC5_C2	Cy1	20000	0.5	0	0	Sens	TRUE	TRUE	Control	Control	Cancer and unprimed fibroblast	336	0.000417012057770487	-0.000977105300500901	0.000682038322558466	-0.00606181383772297	MCF7 Sensitive	MCF7 Sensitive	Alone	MCF7Sensitive
30	DMSO	Sensitive	MCF7	135	9	Sensitive	MRC5_C2	Cy1	20000	0.5	0	0	Sens	TRUE	TRUE	Control	Control	Cancer and unprimed fibroblast	336	0.000664997082260447	-0.00110931379726976	0.000682038322558466	-0.00606181383772297	MCF7 Sensitive	MCF7 Sensitive	Alone	MCF7Sensitive
31	DMSO	Sensitive	T47D	193	1	Sensitive	None	Cy1	10000	1	0	0	Sens	FALSE	TRUE	Control	Control	Cancer alone	336	0.00246088337826686	NA	0.00205564423392422	-0.00606181383772297	No fibroblast	T47D Sensitive	Alone	T47DSensitive
32	DMSO	Sensitive	T47D	194	2	Sensitive	None	Cy1	10000	1	0	0	Sens	FALSE	TRUE	Control	Control	Cancer alone	336	0.00200700063239861	NA	0.00205564423392422	-0.00606181383772297	No fibroblast	T47D Sensitive	Alone	T47DSensitive
33	DMSO	Sensitive	T47D	195	3	Sensitive	None	Cy1	10000	1	0	0	Sens	FALSE	TRUE	Control	Control	Cancer alone	336	0.0016990486911072	NA	0.00205564423392422	-0.00606181383772297	No fibroblast	T47D Sensitive	Alone	T47DSensitive
34	DMSO	Sensitive	T47D	229	7	Sensitive	MRC5_C2	Cy1	20000	0.5	0	0	Sens	TRUE	TRUE	Control	Control	Cancer and unprimed fibroblast	336	0.00222530290008902	-0.00125181866297493	0.00205564423392422	-0.00606181383772297	T47D Sensitive	T47D Sensitive	Alone	T47DSensitive
35	DMSO	Sensitive	T47D	230	8	Sensitive	MRC5_C2	Cy1	20000	0.5	0	0	Sens	TRUE	TRUE	Control	Control	Cancer and unprimed fibroblast	336	0.00218428903815933	0.000331800959900813	0.00205564423392422	-0.00606181383772297	T47D Sensitive	T47D Sensitive	Alone	T47DSensitive
36	DMSO	Sensitive	T47D	231	9	Sensitive	MRC5_C2	Cy1	20000	0.5	0	0	Sens	TRUE	TRUE	Control	Control	Cancer and unprimed fibroblast	336	0.00132894793644606	-0.00108114727038957	0.00205564423392422	-0.00606181383772297	T47D Sensitive	T47D Sensitive	Alone	T47DSensitive
37	Fulvestrant (5nM)	Resistant	CAMA1	295	1	RiboR	None	Cy2	10000	1	0	5	RiboR	FALSE	TRUE	Control	Fulvestrant: 5 nM	Cancer alone	336	0.00299857321664573	NA	0.00302818421951317	-0.00615816336794189	No fibroblast	CAMA1 Resistant	Alone	CAMA1Resistant
38	Fulvestrant (5nM)	Resistant	CAMA1	296	2	RiboR	None	Cy2	10000	1	0	5	RiboR	FALSE	TRUE	Control	Fulvestrant: 5 nM	Cancer alone	336	0.00308021106885744	NA	0.00302818421951317	-0.00615816336794189	No fibroblast	CAMA1 Resistant	Alone	CAMA1Resistant
39	Fulvestrant (5nM)	Resistant	CAMA1	297	3	RiboR	None	Cy2	10000	1	0	5	RiboR	FALSE	TRUE	Control	Fulvestrant: 5 nM	Cancer alone	336	0.00300576837303633	NA	0.00302818421951317	-0.00615816336794189	No fibroblast	CAMA1 Resistant	Alone	CAMA1Resistant
40	Fulvestrant (5nM)	Resistant	CAMA1	331	7	RiboR	MRC5_C2	Cy2	20000	0.5	0	5	RiboR	TRUE	TRUE	Control	Fulvestrant: 5 nM	Cancer and unprimed fibroblast	336	0.00530961205915902	0.000663461264588815	0.00302818421951317	-0.00615816336794189	CAMA1 Resistant	CAMA1 Resistant	Alone	CAMA1Resistant
41	Fulvestrant (5nM)	Resistant	CAMA1	332	8	RiboR	MRC5_C2	Cy2	20000	0.5	0	5	RiboR	TRUE	TRUE	Control	Fulvestrant: 5 nM	Cancer and unprimed fibroblast	336	0.00527969612869511	-0.000618708993083476	0.00302818421951317	-0.00615816336794189	CAMA1 Resistant	CAMA1 Resistant	Alone	CAMA1Resistant
42	Fulvestrant (5nM)	Resistant	CAMA1	333	9	RiboR	MRC5_C2	Cy2	20000	0.5	0	5	RiboR	TRUE	TRUE	Control	Fulvestrant: 5 nM	Cancer and unprimed fibroblast	336	0.00552226516671169	0.000683398237037963	0.00302818421951317	-0.00615816336794189	CAMA1 Resistant	CAMA1 Resistant	Alone	CAMA1Resistant
43	Fulvestrant (5nM)	Resistant	MCF7	391	1	RiboR	None	Cy2	10000	1	0	5	RiboR	FALSE	TRUE	Control	Fulvestrant: 5 nM	Cancer alone	336	0.000686616219204311	NA	0.000850973818215632	-0.00615816336794189	No fibroblast	MCF7 Resistant	Alone	MCF7Resistant
44	Fulvestrant (5nM)	Resistant	MCF7	392	2	RiboR	None	Cy2	10000	1	0	5	RiboR	FALSE	TRUE	Control	Fulvestrant: 5 nM	Cancer alone	336	0.001650408679886	NA	0.000850973818215632	-0.00615816336794189	No fibroblast	MCF7 Resistant	Alone	MCF7Resistant
45	Fulvestrant (5nM)	Resistant	MCF7	393	3	RiboR	None	Cy2	10000	1	0	5	RiboR	FALSE	TRUE	Control	Fulvestrant: 5 nM	Cancer alone	336	0.000215896555556587	NA	0.000850973818215632	-0.00615816336794189	No fibroblast	MCF7 Resistant	Alone	MCF7Resistant
46	Fulvestrant (5nM)	Resistant	MCF7	427	7	RiboR	MRC5_C2	Cy2	20000	0.5	0	5	RiboR	TRUE	TRUE	Control	Fulvestrant: 5 nM	Cancer and unprimed fibroblast	336	0.000839569331579497	-0.00221338645579438	0.000850973818215632	-0.00615816336794189	MCF7 Resistant	MCF7 Resistant	Alone	MCF7Resistant
47	Fulvestrant (5nM)	Resistant	MCF7	428	8	RiboR	MRC5_C2	Cy2	20000	0.5	0	5	RiboR	TRUE	TRUE	Control	Fulvestrant: 5 nM	Cancer and unprimed fibroblast	336	0.000932977932700907	-0.00223127613041742	0.000850973818215632	-0.00615816336794189	MCF7 Resistant	MCF7 Resistant	Alone	MCF7Resistant
48	Fulvestrant (5nM)	Resistant	MCF7	429	9	RiboR	MRC5_C2	Cy2	20000	0.5	0	5	RiboR	TRUE	TRUE	Control	Fulvestrant: 5 nM	Cancer and unprimed fibroblast	336	0.000852684507750626	-0.00204498275715477	0.000850973818215632	-0.00615816336794189	MCF7 Resistant	MCF7 Resistant	Alone	MCF7Resistant
49	Fulvestrant (5nM)	Resistant	T47D	487	1	RiboR	None	Cy2	10000	1	0	5	RiboR	FALSE	TRUE	Control	Fulvestrant: 5 nM	Cancer alone	336	-0.000811909414271718	NA	-0.000462413232986611	-0.00615816336794189	No fibroblast	T47D Resistant	Alone	T47DResistant
50	Fulvestrant (5nM)	Resistant	T47D	488	2	RiboR	None	Cy2	10000	1	0	5	RiboR	FALSE	TRUE	Control	Fulvestrant: 5 nM	Cancer alone	336	-0.000107385133642475	NA	-0.000462413232986611	-0.00615816336794189	No fibroblast	T47D Resistant	Alone	T47DResistant
51	Fulvestrant (5nM)	Resistant	T47D	489	3	RiboR	None	Cy2	10000	1	0	5	RiboR	FALSE	TRUE	Control	Fulvestrant: 5 nM	Cancer alone	336	-0.00046794515104564	NA	-0.000462413232986611	-0.00615816336794189	No fibroblast	T47D Resistant	Alone	T47DResistant
52	Fulvestrant (5nM)	Resistant	T47D	523	7	RiboR	MRC5_C2	Cy2	20000	0.5	0	5	RiboR	TRUE	TRUE	Control	Fulvestrant: 5 nM	Cancer and unprimed fibroblast	336	0.000596067712346407	-0.000935222458755481	-0.000462413232986611	-0.00615816336794189	T47D Resistant	T47D Resistant	Alone	T47DResistant
53	Fulvestrant (5nM)	Resistant	T47D	524	8	RiboR	MRC5_C2	Cy2	20000	0.5	0	5	RiboR	TRUE	TRUE	Control	Fulvestrant: 5 nM	Cancer and unprimed fibroblast	336	0.00221444733454793	-0.000938590742526478	-0.000462413232986611	-0.00615816336794189	T47D Resistant	T47D Resistant	Alone	T47DResistant
54	Fulvestrant (5nM)	Resistant	T47D	525	9	RiboR	MRC5_C2	Cy2	20000	0.5	0	5	RiboR	TRUE	TRUE	Control	Fulvestrant: 5 nM	Cancer and unprimed fibroblast	336	0.000910406261078185	-0.00197710672070297	-0.000462413232986611	-0.00615816336794189	T47D Resistant	T47D Resistant	Alone	T47DResistant
55	Fulvestrant (5nM)	Sensitive	CAMA1	7	1	Sensitive	None	Cy1	10000	1	0	5	Sens	FALSE	TRUE	Control	Fulvestrant: 5 nM	Cancer alone	336	0.00238856211689261	NA	0.00233152627543601	-0.00615816336794189	No fibroblast	CAMA1 Sensitive	Alone	CAMA1Sensitive
56	Fulvestrant (5nM)	Sensitive	CAMA1	8	2	Sensitive	None	Cy1	10000	1	0	5	Sens	FALSE	TRUE	Control	Fulvestrant: 5 nM	Cancer alone	336	0.00236974221929841	NA	0.00233152627543601	-0.00615816336794189	No fibroblast	CAMA1 Sensitive	Alone	CAMA1Sensitive
57	Fulvestrant (5nM)	Sensitive	CAMA1	9	3	Sensitive	None	Cy1	10000	1	0	5	Sens	FALSE	TRUE	Control	Fulvestrant: 5 nM	Cancer alone	336	0.00223627449011701	NA	0.00233152627543601	-0.00615816336794189	No fibroblast	CAMA1 Sensitive	Alone	CAMA1Sensitive
58	Fulvestrant (5nM)	Sensitive	CAMA1	43	7	Sensitive	MRC5_C2	Cy1	20000	0.5	0	5	Sens	TRUE	TRUE	Control	Fulvestrant: 5 nM	Cancer and unprimed fibroblast	336	0.00454473368736248	8.36900251210707e-05	0.00233152627543601	-0.00615816336794189	CAMA1 Sensitive	CAMA1 Sensitive	Alone	CAMA1Sensitive
59	Fulvestrant (5nM)	Sensitive	CAMA1	44	8	Sensitive	MRC5_C2	Cy1	20000	0.5	0	5	Sens	TRUE	TRUE	Control	Fulvestrant: 5 nM	Cancer and unprimed fibroblast	336	0.00505038434375348	0.00121449759794098	0.00233152627543601	-0.00615816336794189	CAMA1 Sensitive	CAMA1 Sensitive	Alone	CAMA1Sensitive
60	Fulvestrant (5nM)	Sensitive	CAMA1	45	9	Sensitive	MRC5_C2	Cy1	20000	0.5	0	5	Sens	TRUE	TRUE	Control	Fulvestrant: 5 nM	Cancer and unprimed fibroblast	336	0.00336371859044409	-0.000753825980328416	0.00233152627543601	-0.00615816336794189	CAMA1 Sensitive	CAMA1 Sensitive	Alone	CAMA1Sensitive
61	Fulvestrant (5nM)	Sensitive	MCF7	103	1	Sensitive	None	Cy1	10000	1	0	5	Sens	FALSE	TRUE	Control	Fulvestrant: 5 nM	Cancer alone	336	-0.00142030733841444	NA	-0.00153750349623737	-0.00615816336794189	No fibroblast	MCF7 Sensitive	Alone	MCF7Sensitive
62	Fulvestrant (5nM)	Sensitive	MCF7	104	2	Sensitive	None	Cy1	10000	1	0	5	Sens	FALSE	TRUE	Control	Fulvestrant: 5 nM	Cancer alone	336	-0.00153319347810907	NA	-0.00153750349623737	-0.00615816336794189	No fibroblast	MCF7 Sensitive	Alone	MCF7Sensitive
63	Fulvestrant (5nM)	Sensitive	MCF7	105	3	Sensitive	None	Cy1	10000	1	0	5	Sens	FALSE	TRUE	Control	Fulvestrant: 5 nM	Cancer alone	336	-0.0016590096721886	NA	-0.00153750349623737	-0.00615816336794189	No fibroblast	MCF7 Sensitive	Alone	MCF7Sensitive
64	Fulvestrant (5nM)	Sensitive	MCF7	139	7	Sensitive	MRC5_C2	Cy1	20000	0.5	0	5	Sens	TRUE	TRUE	Control	Fulvestrant: 5 nM	Cancer and unprimed fibroblast	336	0.00050371426847654	-0.00110422594723468	-0.00153750349623737	-0.00615816336794189	MCF7 Sensitive	MCF7 Sensitive	Alone	MCF7Sensitive
65	Fulvestrant (5nM)	Sensitive	MCF7	140	8	Sensitive	MRC5_C2	Cy1	20000	0.5	0	5	Sens	TRUE	TRUE	Control	Fulvestrant: 5 nM	Cancer and unprimed fibroblast	336	-0.00068844217955689	-0.00189946438145878	-0.00153750349623737	-0.00615816336794189	MCF7 Sensitive	MCF7 Sensitive	Alone	MCF7Sensitive
66	Fulvestrant (5nM)	Sensitive	MCF7	141	9	Sensitive	MRC5_C2	Cy1	20000	0.5	0	5	Sens	TRUE	TRUE	Control	Fulvestrant: 5 nM	Cancer and unprimed fibroblast	336	4.20310440829169e-05	-0.00124565315959462	-0.00153750349623737	-0.00615816336794189	MCF7 Sensitive	MCF7 Sensitive	Alone	MCF7Sensitive
67	Fulvestrant (5nM)	Sensitive	T47D	199	1	Sensitive	None	Cy1	10000	1	0	5	Sens	FALSE	TRUE	Control	Fulvestrant: 5 nM	Cancer alone	336	0.00048495386800059	NA	0.0005816857144631	-0.00615816336794189	No fibroblast	T47D Sensitive	Alone	T47DSensitive
68	Fulvestrant (5nM)	Sensitive	T47D	200	2	Sensitive	None	Cy1	10000	1	0	5	Sens	FALSE	TRUE	Control	Fulvestrant: 5 nM	Cancer alone	336	0.000568086098538708	NA	0.0005816857144631	-0.00615816336794189	No fibroblast	T47D Sensitive	Alone	T47DSensitive
69	Fulvestrant (5nM)	Sensitive	T47D	201	3	Sensitive	None	Cy1	10000	1	0	5	Sens	FALSE	TRUE	Control	Fulvestrant: 5 nM	Cancer alone	336	0.000692017176850003	NA	0.0005816857144631	-0.00615816336794189	No fibroblast	T47D Sensitive	Alone	T47DSensitive
70	Fulvestrant (5nM)	Sensitive	T47D	235	7	Sensitive	MRC5_C2	Cy1	20000	0.5	0	5	Sens	TRUE	TRUE	Control	Fulvestrant: 5 nM	Cancer and unprimed fibroblast	336	0.000634965705484157	-0.00165210241390804	0.0005816857144631	-0.00615816336794189	T47D Sensitive	T47D Sensitive	Alone	T47DSensitive
71	Fulvestrant (5nM)	Sensitive	T47D	236	8	Sensitive	MRC5_C2	Cy1	20000	0.5	0	5	Sens	TRUE	TRUE	Control	Fulvestrant: 5 nM	Cancer and unprimed fibroblast	336	0.00115293387785005	-0.000881669834671422	0.0005816857144631	-0.00615816336794189	T47D Sensitive	T47D Sensitive	Alone	T47DSensitive
72	Fulvestrant (5nM)	Sensitive	T47D	237	9	Sensitive	MRC5_C2	Cy1	20000	0.5	0	5	Sens	TRUE	TRUE	Control	Fulvestrant: 5 nM	Cancer and unprimed fibroblast	336	0.000920161499330614	-0.000379378428787963	0.0005816857144631	-0.00615816336794189	T47D Sensitive	T47D Sensitive	Alone	T47DSensitive
