# Supplementary material for: Blocking cancer-fibroblast mutualism inhibits proliferation of endocrine therapy resistant breast cancer
Source: Mol Syst Biol. 2025 May 8;21(7):825–55. doi: 10.1038/s44320-025-00104-6 (PMC12222798; doi:10.1038/s44320-025-00104-6)
Supplement: Supplementary file 10 — Source data Fig. 5 [file 44320_2025_104_MOESM10_ESM.zip › Figure 5/SourceData_Figure_5E_Cancer facilitation ODE rightpanel.csv]

	beta_C	X	C	M
1	0	0	12197.1349344689	96037.0302840264
2	4.23097070707071e-06	0	38067.6999271752	98729.897049332
3	8.46194141414141e-06	0	52238.5292730619	99074.4080165655
4	1.26929121212121e-05	0	61136.3203801106	99209.1081867936
5	1.69238828282828e-05	0	67240.405647987	99280.9001972867
6	2.11548535353535e-05	0	71687.6060012181	99325.5071436399
7	2.53858242424242e-05	0	75071.8088348529	99355.9110149479
8	2.96167949494949e-05	0	77733.4142089774	99377.9633599406
9	3.38477656565657e-05	0	79881.5152037324	99394.6895905394
10	3.80787363636364e-05	0	81651.6357172399	99407.8112985375
11	4.23097070707071e-05	0	83135.4685337382	99418.3802883663
12	4.65406777777778e-05	0	84397.2685938537	99427.0754245134
13	5.07716484848485e-05	0	85483.401245085	99434.354462087
14	5.50026191919192e-05	0	86428.1628172143	99440.5372878301
15	5.92335898989899e-05	0	87257.4675666672	99445.854189487
16	6.34645606060606e-05	0	87991.2609185339	99450.4751730056
17	6.76955313131313e-05	0	88645.1443548442	99454.5284754697
18	7.1926502020202e-05	0	89231.4969307257	99458.1126504844
19	7.61574727272727e-05	0	89760.2663826934	99461.3046869269
20	8.03884434343434e-05	0	90239.5380969738	99464.1656013043
21	8.46194141414141e-05	0	90675.951430276	99466.7443755263
22	8.88503848484848e-05	0	91075.0091487912	99469.0807845688
23	9.30813555555555e-05	0	91441.3106581742	99471.2074625966
24	9.73123262626262e-05	0	91778.7300664998	99473.1514365945
25	0.000101543296969697	0	92090.5537319441	99474.9352810558
26	0.000105774267676768	0	92379.5876492653	99476.5779985964
27	0.000110005238383838	0	92648.2421233897	99478.0956995297
28	0.000114236209090909	0	92898.5991411202	99479.5021319676
29	0.00011846717979798	0	93132.4664327622	99480.8090994664
30	0.00012269815050505	0	93351.4211911018	99482.0267930851
31	0.000126929121212121	0	93556.8456861071	99483.1640576466
32	0.000131160091919192	0	93749.9564754776	99484.2286069312
33	0.000135391062626263	0	93931.8285119776	99485.2271988493
34	0.000139622033333333	0	94103.4151693223	99486.1657790856
35	0.000143853004040404	0	94265.5649526456	99487.0495995328
36	0.000148083974747475	0	94419.0355348779	99487.8833166392
37	0.000152314945454545	0	94564.5055927787	99488.6710734601
38	0.000156545916161616	0	94702.5848416485	99489.4165685202
39	0.000160776886868687	0	94833.8225771154	99490.1231138743
40	0.000165007857575758	0	94958.7149773835	99490.7936842956
41	0.000169238828282828	0	95077.7113760197	99491.4309591661
42	0.000173469798989899	0	95191.2196538478	99492.0373581998
43	0.00017770076969697	0	95299.6109239994	99492.6150722303
44	0.00018193174040404	0	95403.2235743992	99493.1660895933
45	0.000186162711111111	0	95502.3667976829	99493.6922189977
46	0.000190393681818182	0	95597.3236780424	99494.1951093895
47	0.000194624652525252	0	95688.353888114	99494.6762671996
48	0.000198855623232323	0	95775.6960560688	99495.13707139
49	0.000203086593939394	0	95859.5698613634	99495.5787866941
50	0.000207317564646465	0	95940.1778731883	99496.0025751705
51	0.000211548535353535	0	96017.7071917847	99496.409506458
52	0.000215779506060606	0	96092.3308872557	99496.8005667249
53	0.000220010476767677	0	96164.2093017077	99497.1766667211
54	0.000224241447474747	0	96233.4911892337	99497.5386488003
55	0.000228472418181818	0	96300.314748415	99497.8872932467
56	0.000232703388888889	0	96364.8085414442	99498.2233238844
57	0.00023693435959596	0	96427.0923200845	99498.5474130954
58	0.00024116533030303	0	96487.2777665848	99498.8601863035
59	0.000245396301010101	0	96545.4691629125	99499.162226008
60	0.000249627271717172	0	96601.763993341	99499.4540754018
61	0.000253858242424242	0	96656.253490935	99499.7362416408
62	0.000258089213131313	0	96709.0231276903	99500.0091987655
63	0.000262320183838384	0	96760.1530655145	99500.27339038
64	0.000266551154545455	0	96809.7185597173	99500.5292320413
65	0.000270782125252525	0	96857.7903305296	99500.7771134514
66	0.000275013095959596	0	96904.434897903	99501.0174004272
67	0.000279244066666667	0	96949.7148913637	99501.2504367182
68	0.000283475037373737	0	96993.6893276389	99501.4765456297
69	0.000287706008080808	0	97036.4138688934	99501.6960315289
70	0.000291936978787879	0	97077.9410572594	99501.9091812086
71	0.000296167949494949	0	97118.320531022	99502.1162651416
72	0.00030039892020202	0	97157.5992224166	99502.3175386222
73	0.000304629890909091	0	97195.8215369119	99502.5132428104
74	0.000308860861616162	0	97233.0295265155	99502.7036057114
75	0.000313091832323232	0	97269.2630384026	99502.8888430464
76	0.000317322803030303	0	97304.5598602451	99503.0691590771
77	0.000321553773737374	0	97338.9558508846	99503.2447473536
78	0.000325784744444444	0	97372.485061438	99503.4157914052
79	0.000330015715151515	0	97405.1798488894	99503.5824653872
80	0.000334246685858586	0	97437.0709787409	99503.7449346637
81	0.000338477656565657	0	97468.1877228018	99503.9033563615
82	0.000342708627272727	0	97498.5579484989	99504.0578798755
83	0.000346939597979798	0	97528.208202117	99504.2086473393
84	0.000351170568686869	0	97557.1637857078	99504.3557940569
85	0.000355401539393939	0	97585.4488290797	99504.4994489086
86	0.00035963251010101	0	97613.0863582568	99504.639734736
87	0.000363863480808081	0	97640.0983559314	99504.7767686791
88	0.000368094451515151	0	97666.5058217774	99504.9106625153
89	0.000372325422222222	0	97692.3288247991	99505.0415229502
90	0.000376556392929293	0	97717.5865567822	99505.1694519176
91	0.000380787363636364	0	97742.2973772479	99505.294546828
92	0.000385018334343434	0	97766.4788593521	99505.4169008243
93	0.000389249305050505	0	97790.1478321745	99505.5366030171
94	0.000393480275757576	0	97813.3204176468	99505.653738688
95	0.000397711246464646	0	97836.0120692212	99505.7683895049
96	0.000401942217171717	0	97858.2376055336	99505.8806337074
97	0.000406173187878788	0	97880.011242445	99505.9905462835
98	0.000410404158585859	0	97901.3466234658	99506.0981991373
99	0.000414635129292929	0	97922.2568485795	99506.2036612477
100	0.0004188661	0	97942.7545005827	99506.3069988131
101	0	0.0105050505050505	11274.7614179577	95712.9638918174
102	4.23097070707071e-06	0.0105050505050505	37412.9467957353	98707.6722184901
103	8.46194141414141e-06	0.0105050505050505	51734.7905639012	99065.396422446
104	1.26929121212121e-05	0.0105050505050505	60726.8789797144	99203.7761481085
105	1.69238828282828e-05	0.0105050505050505	66895.4894698707	99277.1927540806
106	2.11548535353535e-05	0.0105050505050505	71389.6334663921	99322.6920747867
107	2.53858242424242e-05	0.0105050505050505	74809.5269701845	99353.6529878232
108	2.96167949494949e-05	0.0105050505050505	77499.1849048001	99376.0834676667
109	3.38477656565657e-05	0.0105050505050505	79669.9160308722	99393.0820149977
110	3.80787363636364e-05	0.0105050505050505	81458.6782711704	99406.4086188102
111	4.23097070707071e-05	0.0105050505050505	82958.1336052499	99417.1370651437
112	4.65406777777778e-05	0.0105050505050505	84233.2156196478	99425.9596581911
113	5.07716484848485e-05	0.0105050505050505	85330.7790712964	99433.3428088409
114	5.50026191919192e-05	0.0105050505050505	86285.482118905	99439.6122184529
115	5.92335898989899e-05	0.0105050505050505	87123.5123176674	99445.002219471
116	6.34645606060606e-05	0.0105050505050505	87865.0253529304	99449.6857148615
117	6.76955313131313e-05	0.0105050505050505	88525.7871502708	99453.7930694111
118	7.1926502020202e-05	0.0105050505050505	89118.3071993399	99457.4244332425
119	7.61574727272727e-05	0.0105050505050505	89652.6380357762	99460.6580159508
120	8.03884434343434e-05	0.0105050505050505	90136.9502030374	99463.5557828725
121	8.46194141414141e-05	0.0105050505050505	90577.9529843887	99466.1674643573
122	8.88503848484848e-05	0.0105050505050505	90981.2070864187	99468.5334333942
123	9.30813555555555e-05	0.0105050505050505	91351.360338254	99470.6868076217
124	9.73123262626262e-05	0.0105050505050505	91692.3276326266	99472.6550090437
125	0.000101543296969697	0.0105050505050505	92007.4299207468	99474.4609379853
126	0.000105774267676768	0.0105050505050505	92299.50272956	99476.1238681655
127	0.000110005238383838	0.0105050505050505	92570.9817310493	99477.6601372826
128	0.000114236209090909	0.0105050505050505	92823.9708225694	99479.0836855584
129	0.00011846717979798	0.0105050505050505	93060.2967560884	99480.406479941
130	0.00012269815050505	0.0105050505050505	93281.5533204422	99481.6388513349
131	0.000126929121212121	0.0105050505050505	93489.1373259891	99482.7897649194
132	0.000131160091919192	0.0105050505050505	93684.2781330089	99483.8670386676
133	0.000135391062626263	0.0105050505050505	93868.0620007531	99484.8775210782
134	0.000139622033333333	0.0105050505050505	94041.4523337494	99485.8272370201
135	0.000143853004040404	0.0105050505050505	94205.3065609892	99486.7215078282
136	0.000148083974747475	0.0105050505050505	94360.3903264767	99487.5650512047
137	0.000152314945454545	0.0105050505050505	94507.3894455238	99488.362064353
138	0.000156545916161616	0.0105050505050505	94646.9200463573	99489.1162938767
139	0.000160776886868687	0.0105050505050505	94779.5372009194	99489.8310946546
140	0.000165007857575758	0.0105050505050505	94905.7423072888	99490.5094797449
141	0.000169238828282828	0.0105050505050505	95025.9894215486	99491.1541628229
142	0.000173469798989899	0.0105050505050505	95140.6907191939	99491.7675944795
143	0.00017770076969697	0.0105050505050505	95250.2212120405	99492.3519933316
144	0.00018193174040404	0.0105050505050505	95354.9228472875	99492.9093728521
145	0.000186162711111111	0.0105050505050505	95455.1080702867	99493.4415645297
146	0.000190393681818182	0.0105050505050505	95551.0629409353	99493.9502379855
147	0.000194624652525252	0.0105050505050505	95643.0498613523	99494.4369184695
148	0.000198855623232323	0.0105050505050505	95731.3099704171	99494.9030021253
149	0.000203086593939394	0.0105050505050505	95816.0652565218	99495.3497693773
150	0.000207317564646465	0.0105050505050505	95897.5204206383	99495.7783966714
151	0.000211548535353535	0.0105050505050505	95975.8645274101	99496.1899668212
152	0.000215779506060606	0.0105050505050505	96051.2724695486	99496.5854781383
153	0.000220010476767677	0.0105050505050505	96123.9062727308	99496.9658525257
154	0.000224241447474747	0.0105050505050505	96193.9162559468	99497.3319426417
155	0.000228472418181818	0.0105050505050505	96261.4420706518	99497.684538285
156	0.000232703388888889	0.0105050505050505	96326.6136307281	99498.0243720833
157	0.00023693435959596	0.0105050505050505	96389.5519465352	99498.3521245739
158	0.00024116533030303	0.0105050505050505	96450.3698741513	99498.6684287484
159	0.000245396301010101	0.0105050505050505	96509.1727934447	99498.9738741488
160	0.000249627271717172	0.0105050505050505	96566.0592130866	99499.2690105099
161	0.000253858242424242	0.0105050505050505	96621.1213234427	99499.5543510732
162	0.000258089213131313	0.0105050505050505	96674.4454967023	99499.8303755758
163	0.000262320183838384	0.0105050505050505	96726.1127370775	99500.09753293
164	0.000266551154545455	0.0105050505050505	96776.1990905639	99500.3562436549
165	0.000270782125252525	0.0105050505050505	96824.7760213701	99500.6069021029
166	0.000275013095959596	0.0105050505050505	96871.9107493628	99500.8498784491
167	0.000279244066666667	0.0105050505050505	96917.6665609651	99501.0855205178
168	0.000283475037373737	0.0105050505050505	96962.1030944816	99501.314155456
169	0.000287706008080808	0.0105050505050505	97005.2765956683	99501.5360912252
170	0.000291936978787879	0.0105050505050505	97047.2401605759	99501.7516180177
171	0.000296167949494949	0.0105050505050505	97088.0439481623	99501.9610094912
172	0.00030039892020202	0.0105050505050505	97127.7353840296	99502.1645239504
173	0.000304629890909091	0.0105050505050505	97166.3593420851	99502.3624053963
174	0.000308860861616162	0.0105050505050505	97203.9583145592	99502.5548845072
175	0.000313091832323232	0.0105050505050505	97240.5725680032	99502.7421795361
176	0.000317322803030303	0.0105050505050505	97276.2402872423	99502.9244971366
177	0.000321553773737374	0.0105050505050505	97310.9977078327	99503.1020331216
178	0.000325784744444444	0.0105050505050505	97344.8792391664	99503.2749731662
179	0.000330015715151515	0.0105050505050505	97377.9175780042	99503.4434934556
180	0.000334246685858586	0.0105050505050505	97410.1438136545	99503.6077612827
181	0.000338477656565657	0.0105050505050505	97441.5875254769	99503.7679356022
182	0.000342708627272727	0.0105050505050505	97472.2768736611	99503.9241675443
183	0.000346939597979798	0.0105050505050505	97502.2386831101	99504.0766008898
184	0.000351170568686869	0.0105050505050505	97531.4985222661	99504.2253725145
185	0.000355401539393939	0.0105050505050505	97560.0807748259	99504.3706127929
186	0.00035963251010101	0.0105050505050505	97588.0087083622	99504.5124459845
187	0.000363863480808081	0.0105050505050505	97615.3045366325	99504.6509905836
188	0.000368094451515151	0.0105050505050505	97641.98948006	99504.7863596576
189	0.000372325422222222	0.0105050505050505	97668.0838195856	99504.9186611374
190	0.000376556392929293	0.0105050505050505	97693.6069464862	99505.0479981526
191	0.000380787363636364	0.0105050505050505	97718.5774148244	99505.1744692089
192	0.000385018334343434	0.0105050505050505	97743.0129825569	99505.2981685328
193	0.000389249305050505	0.0105050505050505	97766.9306549182	99505.4191862539
194	0.000393480275757576	0.0105050505050505	97790.3467234556	99505.5376086335
195	0.000397711246464646	0.0105050505050505	97813.2768050133	99505.6535182822
196	0.000401942217171717	0.0105050505050505	97835.7358721374	99505.7669943239
197	0.000406173187878788	0.0105050505050505	97857.7382913488	99505.8781126129
198	0.000410404158585859	0.0105050505050505	97879.2978494993	99505.9869458752
199	0.000414635129292929	0.0105050505050505	97900.4277839182	99506.0935638759
200	0.0004188661	0.0105050505050505	97921.1408095266	99506.1980335681
201	0	0.021010101010101	10352.387889026	95331.1773419305
202	4.23097070707071e-06	0.021010101010101	36757.9557796938	98684.6472235235
203	8.46194141414141e-06	0.021010101010101	51230.9699383771	99056.2061198036
204	1.26929121212121e-05	0.021010101010101	60317.3967906809	99198.3711842522
205	1.69238828282828e-05	0.021010101010101	66550.5489701369	99273.446618524
206	2.11548535353535e-05	0.021010101010101	71091.6448067652	99319.8532552047
207	2.53858242424242e-05	0.021010101010101	74547.2336353352	99351.3789729632
208	2.96167949494949e-05	0.021010101010101	77264.9470272127	99374.1921088543
209	3.38477656565657e-05	0.021010101010101	79458.3102170707	99391.4658271066
210	3.80787363636364e-05	0.021010101010101	81265.7155189553	99404.9992395821
211	4.23097070707071e-05	0.021010101010101	82780.7943397111	99415.8884851077
212	4.65406777777778e-05	0.021010101010101	84069.1590382588	99424.8395128179
213	5.07716484848485e-05	0.021010101010101	85178.1538521386	99432.3275101465
214	5.50026191919192e-05	0.021010101010101	86142.7988130273	99438.6840678215
215	5.92335898989899e-05	0.021010101010101	86989.5548051359	99444.1476112389
216	6.34645606060606e-05	0.021010101010101	87738.7878150469	99448.8939727645
217	6.76955313131313e-05	0.021010101010101	88406.4282064538	99453.0556669635
218	7.1926502020202e-05	0.021010101010101	89005.1159227996	99456.7344562235
219	7.61574727272727e-05	0.021010101010101	89545.008304862	99460.009782184
220	8.03884434343434e-05	0.021010101010101	90034.3610665928	99462.9445674127
221	8.46194141414141e-05	0.021010101010101	90479.9534122828	99465.5892969028
222	8.88503848484848e-05	0.021010101010101	90887.4040023203	99467.9849464908
223	9.30813555555555e-05	0.021010101010101	91261.4090862252	99470.1651209396
224	9.73123262626262e-05	0.021010101010101	91605.924345145	99472.1576401661
225	0.000101543296969697	0.021010101010101	91924.3053244868	99473.9857326054
226	0.000105774267676768	0.021010101010101	92219.4170863442	99475.6689449135
227	0.000110005238383838	0.021010101010101	92493.7206689245	99477.2238436344
228	0.000114236209090909	0.021010101010101	92749.3418804873	99478.6645622955
229	0.00011846717979798	0.021010101010101	92988.1265008382	99480.0032322533
230	0.00012269815050505	0.021010101010101	93211.6849071203	99481.2503250219
231	0.000126929121212121	0.021010101010101	93421.4284602057	99482.4149268721
232	0.000131160091919192	0.021010101010101	93618.5993155509	99483.5049604912
233	0.000135391062626263	0.021010101010101	93804.2950443035	99484.5273654755
234	0.000139622033333333	0.021010101010101	93979.4890783915	99485.4882462459
235	0.000143853004040404	0.021010101010101	94145.0477747536	99486.3929939966
236	0.000148083974747475	0.021010101010101	94301.7447452138	99487.2463879116
237	0.000152314945454545	0.021010101010101	94450.2729467337	99488.052679631
238	0.000156545916161616	0.021010101010101	94591.2549171011	99488.815664037
239	0.000160776886868687	0.021010101010101	94725.251508266	99489.5387390447
240	0.000165007857575758	0.021010101010101	94852.7693359606	99490.2249561504
241	0.000169238828282828	0.021010101010101	94974.2671826206	99490.8770634908
242	0.000173469798989899	0.021010101010101	95090.1615124334	99491.4975426253
243	0.00017770076969697	0.021010101010101	95200.8312410041	99492.0886400968
244	0.00018193174040404	0.021010101010101	95306.6218728749	99492.6523946035
245	0.000186162711111111	0.021010101010101	95407.8491060991	99493.1906605012
246	0.000190393681818182	0.021010101010101	95504.8019767823	99493.7051281674
247	0.000194624652525252	0.021010101010101	95597.7456182271	99494.1973417506
248	0.000198855623232323	0.021010101010101	95686.9236770772	99494.6687146204
249	0.000203086593939394	0.021010101010101	95772.5604531097	99495.1205429629
250	0.000207317564646465	0.021010101010101	95854.8627761195	99495.5540176433
251	0.000211548535353535	0.021010101010101	95934.0216799299	99495.9702347233
252	0.000215779506060606	0.021010101010101	96010.2138751397	99496.3702046704
253	0.000220010476767677	0.021010101010101	96083.6030738225	99496.7548605938
254	0.000224241447474747	0.021010101010101	96154.3411590509	99497.1250654827
255	0.000228472418181818	0.021010101010101	96222.5692352836	99497.4816186882
256	0.000232703388888889	0.021010101010101	96288.4185680172	99497.8252616603
257	0.00023693435959596	0.021010101010101	96352.011426009	99498.1566831189
258	0.00024116533030303	0.021010101010101	96413.4618410429	99498.4765236566
259	0.000245396301010101	0.021010101010101	96472.8762877146	99498.7853798606
260	0.000249627271717172	0.021010101010101	96530.3543000224	99499.0838080311
261	0.000253858242424242	0.021010101010101	96585.9890280419	99499.3723275277
262	0.000258089213131313	0.021010101010101	96639.867741904	99499.6514237861
263	0.000262320183838384	0.021010101010101	96692.0722885399	99499.921551044
264	0.000266551154545455	0.021010101010101	96742.6795060145	99500.1831348046
265	0.000270782125252525	0.021010101010101	96791.7616006068	99500.4365740717
266	0.000275013095959596	0.021010101010101	96839.386491878	99500.6822433882
267	0.000279244066666667	0.021010101010101	96885.618124593	99500.9204946732
268	0.000283475037373737	0.021010101010101	96930.5167577202	99501.1516589192
269	0.000287706008080808	0.021010101010101	96974.1392225656	99501.3760477029
270	0.000291936978787879	0.021010101010101	97016.5391666106	99501.5939546098
271	0.000296167949494949	0.021010101010101	97057.7672715307	99501.8056565027
272	0.00030039892020202	0.021010101010101	97097.8714547878	99502.0114146924
273	0.000304629890909091	0.021010101010101	97136.8970583781	99502.2114760317
274	0.000308860861616162	0.021010101010101	97174.887015599	99502.4060738775
275	0.000313091832323232	0.021010101010101	97211.8820132038	99502.5954290276
276	0.000317322803030303	0.021010101010101	97247.9206319781	99502.7797505256
277	0.000321553773737374	0.021010101010101	97283.0394847983	99502.9592364557
278	0.000325784744444444	0.021010101010101	97317.2733390482	99503.1340746425
279	0.000330015715151515	0.021010101010101	97350.6552314826	99503.3044433062
280	0.000334246685858586	0.021010101010101	97383.2165747279	99503.4705116705
281	0.000338477656565657	0.021010101010101	97414.9872559154	99503.6324405223
282	0.000342708627272727	0.021010101010101	97445.9957283141	99503.7903827334
283	0.000346939597979798	0.021010101010101	97476.2690955828	99503.9444837361
284	0.000351170568686869	0.021010101010101	97505.8331918862	99504.0948819767
285	0.000355401539393939	0.021010101010101	97534.7126550162	99504.2417093286
286	0.00035963251010101	0.021010101010101	97562.9309944117	99504.3850914743
287	0.000363863480808081	0.021010101010101	97590.5106549681	99504.5251482485
288	0.000368094451515151	0.021010101010101	97617.4730773968	99504.6619940574
289	0.000372325422222222	0.021010101010101	97643.8387536465	99504.7957380289
290	0.000376556392929293	0.021010101010101	97669.6272776975	99504.9264844559
291	0.000380787363636364	0.021010101010101	97694.8573953399	99505.0543329948
292	0.000385018334343434	0.021010101010101	97719.5470497323	99505.1793789366
293	0.000389249305050505	0.021010101010101	97743.7134225046	99505.3017134338
294	0.000393480275757576	0.021010101010101	97767.3729760943	99505.421423736
295	0.000397711246464646	0.021010101010101	97790.5414874545	99505.5385933782
296	0.000401942217171717	0.021010101010101	97813.2340872017	99505.653302397
297	0.000406173187878788	0.021010101010101	97835.4652899151	99505.7656274976
298	0.000410404158585859	0.021010101010101	97857.2490261735	99505.8756422319
299	0.000414635129292929	0.021010101010101	97878.5986708286	99505.9834171535
300	0.0004188661	0.021010101010101	97899.5270713299	99506.0890199744
301	0	0.0315151515151515	9430.01442145863	94874.7420905719
302	4.23097070707071e-06	0.0315151515151515	36102.7136028976	98660.777572007
303	8.46194141414141e-06	0.0315151515151515	50727.0649286347	99046.8316934706
304	1.26929121212121e-05	0.0315151515151515	59907.8729791061	99192.8917777012
305	1.69238828282828e-05	0.0315151515151515	66205.5837658332	99269.6611775306
306	2.11548535353535e-05	0.0315151515151515	70793.6398097785	99316.9903810046
307	2.53858242424242e-05	0.0315151515151515	74284.9287074277	99349.0887988953
308	2.96167949494949e-05	0.0315151515151515	77030.7004965888	99372.2891776259
309	3.38477656565657e-05	0.0315151515151515	79246.697696685	99389.8409569658
310	3.80787363636364e-05	0.0315151515151515	81072.7474267073	99403.5831124942
311	4.23097070707071e-05	0.0315151515151515	82603.4507152242	99414.6345134087
312	4.65406777777778e-05	0.0315151515151515	83905.0988364565	99423.7149624751
313	5.07716484848485e-05	0.0315151515151515	85025.5255701135	99431.3085461473
314	5.50026191919192e-05	0.0315151515151515	86000.1128898284	99437.7528204531
315	5.92335898989899e-05	0.0315151515151515	86855.5950276269	99443.2903525102
316	6.34645606060606e-05	0.0315151515151515	87612.5482943438	99448.0999367223
317	6.76955313131313e-05	0.0315151515151515	88287.0675154053	99452.3162599368
318	7.1926502020202e-05	0.0315151515151515	88891.9230951926	99456.042712633
319	7.61574727272727e-05	0.0315151515151515	89437.3771880065	99459.3599799439
320	8.03884434343434e-05	0.0315151515151515	89931.77068341	99462.3319500938
321	8.46194141414141e-05	0.0315151515151515	90381.9527175642	99465.0098690785
322	8.88503848484848e-05	0.0315151515151515	90793.5998944889	99467.4353203087
323	9.30813555555555e-05	0.0315151515151515	91171.4569002622	99469.6423994706
324	9.73123262626262e-05	0.0315151515151515	91519.52020164	99471.6593272678
325	0.000101543296969697	0.0315151515151515	91841.1799391723	99473.5096625392
326	0.000105774267676768	0.0315151515151515	92139.3307146879	99475.2132267333
327	0.000110005238383838	0.0315151515151515	92416.4589328207	99476.7868167166
328	0.000114236209090909	0.0315151515151515	92674.7123172527	99478.2447605504
329	0.00011846717979798	0.0315151515151515	92915.9556634778	99479.5993549114
330	0.00012269815050505	0.0315151515151515	93141.815953152	99480.8612128363
331	0.000126929121212121	0.0315151515151515	93353.7190882788	99482.0395423096
332	0.000131160091919192	0.0315151515151515	93552.9200225563	99483.1423713196
333	0.000135391062626263	0.0315151515151515	93740.5276420218	99484.1767310578
334	0.000139622033333333	0.0315151515151515	93917.525403993	99485.1488058992
335	0.000143853004040404	0.0315151515151515	94084.7885919756	99486.0640572116
336	0.000148083974747475	0.0315151515151515	94243.0987913649	99486.9273260155
337	0.000152314945454545	0.0315151515151515	94393.1560932777	99487.7429185908
338	0.000156545916161616	0.0315151515151515	94535.5894529067	99488.514678365
339	0.000160776886868687	0.0315151515151515	94670.9654982058	99489.2460464577
340	0.000165007857575758	0.0315151515151515	94799.7960634617	99489.9401129752
341	0.000169238828282828	0.0315151515151515	94922.5446569546	99490.5996606585
342	0.000173469798989899	0.0315151515151515	95039.632032604	99491.2272021699
343	0.00017770076969697	0.0315151515151515	95151.4410093223	99491.8250120878
344	0.00018193174040404	0.0315151515151515	95258.3206502902	99492.3951544429
345	0.000186162711111111	0.0315151515151515	95360.5899044599	99492.9395065358
346	0.000190393681818182	0.0315151515151515	95458.5407857714	99493.4597795881
347	0.000194624652525252	0.0315151515151515	95552.4411571001	99493.9575367067
348	0.000198855623232323	0.0315151515151515	95642.5371756423	99494.4342085679
349	0.000203086593939394	0.0315151515151515	95729.0554500669	99494.8911071583
350	0.000207317564646465	0.0315151515151515	95812.204941693	99495.3294378295
351	0.000211548535353535	0.0315151515151515	95892.1786480558	99495.7503099018
352	0.000215779506060606	0.0315151515151515	95969.1551039204	99496.1547460822
353	0.000220010476767677	0.0315151515151515	96043.2997046794	99496.5436906991
354	0.000224241447474747	0.0315151515151515	96114.7658983364	99496.9180171169
355	0.000228472418181818	0.0315151515151515	96183.696241317	99497.2785342485
356	0.000232703388888889	0.0315151515151515	96250.2233521085	99497.6259924187
357	0.00023693435959596	0.0315151515151515	96314.4707587899	99497.9610885526
358	0.00024116533030303	0.0315151515151515	96376.5536659914	99498.2844708508
359	0.000245396301010101	0.0315151515151515	96436.5796451691	99498.5967429787
360	0.000249627271717172	0.0315151515151515	96494.6492546661	99498.8984678153
361	0.000253858242424242	0.0315151515151515	96550.8566044549	99499.1901708567
362	0.000258089213131313	0.0315151515151515	96605.2898632071	99499.4723432571
363	0.000262320183838384	0.0315151515151515	96658.0317203161	99499.7454445925
364	0.000266551154545455	0.0315151515151515	96709.1598048503	99500.0099053575
365	0.000270782125252525	0.0315151515151515	96758.7470668646	99500.2661292296
366	0.000275013095959596	0.0315151515151515	96806.8621253472	99500.5144951298
367	0.000279244066666667	0.0315151515151515	96853.569582628	99500.7553590766
368	0.000283475037373737	0.0315151515151515	96898.9303183278	99500.9890559207
369	0.000287706008080808	0.0315151515151515	96943.0017499386	99501.2159008681
370	0.000291936978787879	0.0315151515151515	96985.8380758319	99501.4361908923
371	0.000296167949494949	0.0315151515151515	97027.4904998858	99501.6502060769
372	0.00030039892020202	0.0315151515151515	97068.0074339176	99501.8582107577
373	0.000304629890909091	0.0315151515151515	97107.4346853972	99502.0604546301
374	0.000308860861616162	0.0315151515151515	97145.8156307318	99502.2571737509
375	0.000313091832323232	0.0315151515151515	97183.1913738723	99502.4485914423
376	0.000317322803030303	0.0315151515151515	97219.6008945659	99502.6349191691
377	0.000321553773737374	0.0315151515151515	97255.0811818542	99502.8163572852
378	0.000325784744444444	0.0315151515151515	97289.667360922	99502.9930957644
379	0.000330015715151515	0.0315151515151515	97323.3928090155	99503.1653148712
380	0.000334246685858586	0.0315151515151515	97356.289261726	99503.3331857616
381	0.000338477656565657	0.0315151515151515	97388.3869142509	99503.4968710614
382	0.000342708627272727	0.0315151515151515	97419.7145121915	99503.6565253822
383	0.000346939597979798	0.0315151515151515	97450.2994388527	99503.8122958164
384	0.000351170568686869	0.0315151515151515	97480.1677945712	99503.9643223889
385	0.000355401539393939	0.0315151515151515	97509.3444696699	99504.112738463
386	0.00035963251010101	0.0315151515151515	97537.8532164566	99504.2576711542
387	0.000363863480808081	0.0315151515151515	97565.7167106512	99504.3992416698
388	0.000368094451515151	0.0315151515151515	97592.956613601	99504.537565666
389	0.000372325422222222	0.0315151515151515	97619.5936281687	99504.6727535507
390	0.000376556392929293	0.0315151515151515	97645.6475504046	99504.8049107829
391	0.000380787363636364	0.0315151515151515	97671.1373188444	99504.9341381434
392	0.000385018334343434	0.0315151515151515	97696.081061008	99505.0605319953
393	0.000389249305050505	0.0315151515151515	97720.496136072	99505.1841845227
394	0.000393480275757576	0.0315151515151515	97744.3991750342	99505.3051839532
395	0.000397711246464646	0.0315151515151515	97767.8061181399	99505.4236147658
396	0.000401942217171717	0.0315151515151515	97790.7322511789	99505.5395578934
397	0.000406173187878788	0.0315151515151515	97813.1922384465	99505.6530909044
398	0.000410404158585859	0.0315151515151515	97835.2001536713	99505.7642881745
399	0.000414635129292929	0.0315151515151515	97856.7695096072	99505.8732210493
400	0.0004188661	0.0315151515151515	97877.9132862532	99505.9799580014
401	0	0.042020202020202	8507.64095917647	94319.3923230173
402	4.23097070707071e-06	0.042020202020202	35447.2060529926	98636.0153757641
403	8.46194141414141e-06	0.042020202020202	50223.0729182102	99037.2675044513
404	1.26929121212121e-05	0.042020202020202	59498.3066127913	99187.3363671845
405	1.69238828282828e-05	0.042020202020202	65860.5934667216	99265.8358049142
406	2.11548535353535e-05	0.042020202020202	70495.6182794381	99314.1031432551
407	2.53858242424242e-05	0.042020202020202	74022.6120612809	99346.7822916659
408	2.96167949494949e-05	0.042020202020202	76796.4452338653	99370.3745668016
409	3.38477656565657e-05	0.042020202020202	79035.0784196404	99388.2073340405
410	3.80787363636364e-05	0.042020202020202	80879.7739421869	99402.1601885817
411	4.23097070707071e-05	0.042020202020202	82426.1026972994	99413.3751148017
412	4.65406777777778e-05	0.042020202020202	83741.0349835737	99422.5859809151
413	5.07716484848485e-05	0.042020202020202	84872.8942090347	99430.2858968513
414	5.50026191919192e-05	0.042020202020202	85857.424331185	99436.818460704
415	5.92335898989899e-05	0.042020202020202	86721.6329722294	99442.4304308525
416	6.34645606060606e-05	0.042020202020202	87486.3067828766	99447.3035967012
417	6.76955313131313e-05	0.042020202020202	88167.7050708384	99451.5748401074
418	7.1926502020202e-05	0.042020202020202	88778.728710412	99455.3491956407
419	7.61574727272727e-05	0.042020202020202	89329.7446800963	99458.7086034999
420	8.03884434343434e-05	0.042020202020202	89829.1790491995	99461.7179260617
421	8.46194141414141e-05	0.042020202020202	90283.9508893716	99464.429176692
422	8.88503848484848e-05	0.042020202020202	90699.7947594017	99466.8845512739
423	9.30813555555555e-05	0.042020202020202	91081.5037767479	99469.1186401113
424	9.73123262626262e-05	0.042020202020202	91433.1151997445	99471.1600676451
425	0.000101543296969697	0.042020202020202	91758.053766809	99473.0327254373
426	0.000105774267676768	0.042020202020202	92059.2436160795	99474.7567115494
427	0.000110005238383838	0.042020202020202	92339.1965258563	99476.3490546988
428	0.000114236209090909	0.042020202020202	92600.0821258347	99477.8242786322
429	0.00011846717979798	0.042020202020202	92843.7842450083	99479.1948464461
430	0.00012269815050505	0.042020202020202	93071.9464562653	99480.471513439
431	0.000126929121212121	0.042020202020202	93286.0092079861	99481.6636100232
432	0.000131160091919192	0.042020202020202	93487.2402561507	99482.7792700842
433	0.000135391062626263	0.042020202020202	93676.7597930001	99483.8256168374
434	0.000139622033333333	0.042020202020202	93855.56130882	99484.8089150671
435	0.000143853004040404	0.042020202020202	94024.5290146426	99485.7346966678
436	0.000148083974747475	0.042020202020202	94184.4524631603	99486.6078647579
437	0.000152314945454545	0.042020202020202	94336.0388868189	99487.4327805553
438	0.000156545916161616	0.042020202020202	94479.9236546398	99488.213336234
439	0.000160776886868687	0.042020202020202	94616.6791705741	99488.95301631
440	0.000165007857575758	0.042020202020202	94746.8224889953	99489.6549496762
441	0.000169238828282828	0.042020202020202	94870.8218440815	99490.3219538247
442	0.000173469798989899	0.042020202020202	94989.1022798651	99490.9565726515
443	0.00017770076969697	0.042020202020202	95102.0505172088	99491.5611088758
444	0.00018193174040404	0.042020202020202	95210.0191788369	99492.1376519659
445	0.000186162711111111	0.042020202020202	95313.3304654951	99492.6881022607
446	0.000190393681818182	0.042020202020202	95412.2793675694	99493.2141918968
447	0.000194624652525252	0.042020202020202	95507.1364788548	99493.7175030186
448	0.000198855623232323	0.042020202020202	95598.1504656361	99494.1994836591
449	0.000203086593939394	0.042020202020202	95685.5502472426	99494.6614616758
450	0.000207317564646465	0.042020202020202	95769.5469140792	99495.1046569409
451	0.000211548535353535	0.042020202020202	95850.3354328779	99495.5301921154
452	0.000215779506060606	0.042020202020202	95928.0961559645	99495.9391021355
453	0.000220010476767677	0.042020202020202	96002.9961644936	99496.3323426115
454	0.000224241447474747	0.042020202020202	96075.1904730832	99496.7107973207
455	0.000228472418181818	0.042020202020202	96144.8230897705	99497.0752847728
456	0.000232703388888889	0.042020202020202	96212.0279847469	99497.4265641789
457	0.00023693435959596	0.042020202020202	96276.9299444976	99497.7653406929
458	0.00024116533030303	0.042020202020202	96339.6453493025	99498.0922701618
459	0.000245396301010101	0.042020202020202	96400.2828645313	99498.4079633331
460	0.000249627271717172	0.042020202020202	96458.9440769162	99498.7129897082
461	0.000253858242424242	0.042020202020202	96515.72405264	99499.0078809141
462	0.000258089213131313	0.042020202020202	96570.7118603731	99499.2931338486
463	0.000262320183838384	0.042020202020202	96623.9910318566	99499.5692134401
464	0.000266551154545455	0.042020202020202	96675.639987347	99499.8365551891
465	0.000270782125252525	0.042020202020202	96725.7324202709	99500.0955674571
466	0.000275013095959596	0.042020202020202	96774.3376485939	99500.3466335518
467	0.000279244066666667	0.042020202020202	96821.5209345057	99500.5901136175
468	0.000283475037373737	0.042020202020202	96867.3437762428	99500.8263463555
469	0.000287706008080808	0.042020202020202	96911.8641768192	99501.055650604
470	0.000291936978787879	0.042020202020202	96955.1368879607	99501.2783267679
471	0.000296167949494949	0.042020202020202	96997.2136345713	99501.4946581304
472	0.00030039892020202	0.042020202020202	97038.1433213061	99501.7049120579
473	0.000304629890909091	0.042020202020202	97077.9722232838	99501.9093411084
474	0.000308860861616162	0.042020202020202	97116.7441584023	99502.1081840306
475	0.000313091832323232	0.042020202020202	97154.5006502399	99502.3016667054
476	0.000317322803030303	0.042020202020202	97191.2810749158	99502.490002996
477	0.000321553773737374	0.042020202020202	97227.1227987167	99502.6733955368
478	0.000325784744444444	0.042020202020202	97262.0613047913	99502.8520364632
479	0.000330015715151515	0.042020202020202	97296.1303102231	99503.0261080824
480	0.000334246685858586	0.042020202020202	97329.3618746653	99503.195783493
481	0.000338477656565657	0.042020202020202	97361.7865000153	99503.3612271556
482	0.000342708627272727	0.042020202020202	97393.4332256733	99503.5225954343
483	0.000346939597979798	0.042020202020202	97424.3297139348	99503.6800370822
484	0.000351170568686869	0.042020202020202	97454.502329875	99503.8336936935
485	0.000355401539393939	0.042020202020202	97483.9762189197	99503.9837001443
486	0.00035963251010101	0.042020202020202	97512.7753743207	99504.1301849654
487	0.000363863480808081	0.042020202020202	97540.9227032655	99504.2732707513
488	0.000368094451515151	0.042020202020202	97568.44008879	99504.4130744368
489	0.000372325422222222	0.042020202020202	97595.3484430369	99504.5497076681
490	0.000376556392929293	0.042020202020202	97621.6677647395	99504.6832770904
491	0.000380787363636364	0.042020202020202	97647.4171850835	99504.8138846097
492	0.000385018334343434	0.042020202020202	97672.6150163362	99504.9416276668
493	0.000389249305050505	0.042020202020202	97697.2787946442	99505.0665994755
494	0.000393480275757576	0.042020202020202	97721.4253202277	99505.188889246
495	0.000397711246464646	0.042020202020202	97745.0706960864	99505.308582401
496	0.000401942217171717	0.042020202020202	97768.2303636653	99505.425760774
497	0.000406173187878788	0.042020202020202	97790.9191365738	99505.5405027957
498	0.000410404158585859	0.042020202020202	97813.1512319489	99505.6528836686
499	0.000414635129292929	0.042020202020202	97834.9402999946	99505.7629755285
500	0.0004188661	0.042020202020202	97856.2994531512	99505.8708476097
501	0	0.0525252525252525	7585.26724246158	93629.0666016765
502	4.23097070707071e-06	0.0525252525252525	34791.4178059197	98610.3090137845
503	8.46194141414141e-06	0.0525252525252525	49718.9912456505	99027.5076802926
504	1.26929121212121e-05	0.0525252525252525	59088.696867666	99181.703348993
505	1.69238828282828e-05	0.0525252525252525	65515.5776511396	99261.9698607603
506	2.11548535353535e-05	0.0525252525252525	70197.5799845515	99311.1912273626
507	2.53858242424242e-05	0.0525252525252525	73760.2835706399	99344.4592748064
508	2.96167949494949e-05	0.0525252525252525	76562.1811640914	99368.4481679086
509	3.38477656565657e-05	0.0525252525252525	78823.4523304547	99386.5648869865
510	3.80787363636364e-05	0.0525252525252525	80686.7950395691	99400.7304186064
511	4.23097070707071e-05	0.0525252525252525	82248.7502679708	99412.1102538557
512	4.65406777777778e-05	0.0525252525252525	83576.9674616839	99421.4525417724
513	5.07716484848485e-05	0.0525252525252525	84720.2597540024	99429.25954213
514	5.50026191919192e-05	0.0525252525252525	85714.7331249105	99435.8809728654
515	5.92335898989899e-05	0.0525252525252525	86587.6686275787	99441.5678337652
516	6.34645606060606e-05	0.0525252525252525	87360.063274587	99446.5049426212
517	6.76955313131313e-05	0.0525252525252525	88048.340865244	99450.8313991986
518	7.1926502020202e-05	0.0525252525252525	88665.5327629941	99454.6538983847
519	7.61574727272727e-05	0.0525252525252525	89222.1107748369	99458.0556470864
520	8.03884434343434e-05	0.0525252525252525	89726.5861601232	99461.1024904428
521	8.46194141414141e-05	0.0525252525252525	90185.9479269197	99463.8472155954
522	8.88503848484848e-05	0.0525252525252525	90605.9885931066	99466.3326357947
523	9.30813555555555e-05	0.0525252525252525	90991.5497132431	99468.5938397537
524	9.73123262626262e-05	0.0525252525252525	91346.7093364571	99470.6598585798
525	0.000101543296969697	0.0525252525252525	91674.9268013372	99472.554918893
526	0.000105774267676768	0.0525252525252525	91979.1557870697	99474.299397249
527	0.000110005238383838	0.0525252525252525	92261.9334414844	99475.9105556856
528	0.000114236209090909	0.0525252525252525	92525.4513102782	99477.4031149116
529	0.00011846717979798	0.0525252525252525	92771.6122431011	99478.7897053633
530	0.00012269815050505	0.0525252525252525	93002.076414252	99480.081225487
531	0.000126929121212121	0.0525252525252525	93218.2988193933	99481.287128814
532	0.000131160091919192	0.0525252525252525	93421.5600119986	99482.4156556731
533	0.000135391062626263	0.0525252525252525	93612.9914969568	99483.4740218276
534	0.000139622033333333	0.0525252525252525	93793.5967933829	99484.4685728557
535	0.000143853004040404	0.0525252525252525	93964.2690391841	99485.4049115252
536	0.000148083974747475	0.0525252525252525	94125.8057598583	99486.2880033844
537	0.000152314945454545	0.0525252525252525	94278.9213260443	99487.1222648286
538	0.000156545916161616	0.0525252525252525	94424.2575195381	99487.9116369944
539	0.000160776886868687	0.0525252525252525	94562.3925238099	99488.6596480083
540	0.000165007857575758	0.0525252525252525	94693.8486121314	99489.3694657112
541	0.000169238828282828	0.0525252525252525	94819.09874364	99490.0439424876
542	0.000173469798989899	0.0525252525252525	94938.5722528731	99490.6856536017
543	0.00017770076969697	0.0525252525252525	95052.6597641941	99491.2969300271
544	0.00018193174040404	0.0525252525252525	95161.7174586471	99491.8798867717
545	0.000186162711111111	0.0525252525252525	95266.0707889233	99492.4364473002
546	0.000190393681818182	0.0525252525252525	95366.0177220491	99492.9683647433
547	0.000194624652525252	0.0525252525252525	95461.8315826268	99493.4772403523
548	0.000198855623232323	0.0525252525252525	95553.7635471497	99493.9645395889
549	0.000203086593939394	0.0525252525252525	95642.0448442952	99494.431606226
550	0.000207317564646465	0.0525252525252525	95726.8886947415	99494.8796747164
551	0.000211548535353535	0.0525252525252525	95808.4920323808	99495.3098810924
552	0.000215779506060606	0.0525252525252525	95887.0370290036	99495.7232725777
553	0.000220010476767677	0.0525252525252525	95962.692454831	99496.120816115
554	0.000224241447474747	0.0525252525252525	96035.6148838078	99496.5034058864
555	0.000228472418181818	0.0525252525252525	96105.9497798654	99496.8718700547
556	0.000232703388888889	0.0525252525252525	96173.8324643076	99497.2269767409
557	0.00023693435959596	0.0525252525252525	96239.3889828528	99497.5694393578
558	0.00024116533030303	0.0525252525252525	96302.7368891863	99497.899921409
559	0.000245396301010101	0.0525252525252525	96363.9859472044	99498.2190407711
560	0.000249627271717172	0.0525252525252525	96423.2387656005	99498.5273735489
561	0.000253858242424242	0.0525252525252525	96480.591372592	99498.8254575537
562	0.000258089213131313	0.0525252525252525	96536.1337334855	99499.1137954221
563	0.000262320183838384	0.0525252525252525	96589.9502231034	99499.3928574541
564	0.000266551154545455	0.0525252525252525	96642.1200531105	99499.6630841709
565	0.000270782125252525	0.0525252525252525	96692.7176608176	99499.9248886339
566	0.000275013095959596	0.0525252525252525	96741.8130630164	99500.1786585482
567	0.000279244066666667	0.0525252525252525	96789.4721798993	99500.4247581821
568	0.000283475037373737	0.0525252525252525	96835.7571309323	99500.6635301159
569	0.000287706008080808	0.0525252525252525	96880.72650409	99500.8952968268
570	0.000291936978787879	0.0525252525252525	96924.4356027498	99501.1203621391
571	0.000296167949494949	0.0525252525252525	96966.9366743662	99501.3390125641
572	0.00030039892020202	0.0525252525252525	97008.2791169781	99501.5515185053
573	0.000304629890909091	0.0525252525252525	97048.5096716565	99501.7581353799
574	0.000308860861616162	0.0525252525252525	97087.6725995409	99501.9591046471
575	0.000313091832323232	0.0525252525252525	97125.8098420916	99502.1546547367
576	0.000317322803030303	0.0525252525252525	97162.9611730101	99502.345001928
577	0.000321553773737374	0.0525252525252525	97199.1643355451	99502.5303511399
578	0.000325784744444444	0.0525252525252525	97234.4551707664	99502.7108966712
579	0.000330015715151515	0.0525252525252525	97268.8677355639	99502.8868228761
580	0.000334246685858586	0.0525252525252525	97302.4344131347	99503.0583047986
581	0.000338477656565657	0.0525252525252525	97335.1860135716	99503.2255087458
582	0.000342708627272727	0.0525252525252525	97367.1518686022	99503.3885928297
583	0.000346939597979798	0.0525252525252525	97398.3599194477	99503.5477074662
584	0.000351170568686869	0.0525252525252525	97428.8367980651	99503.7029958373
585	0.000355401539393939	0.0525252525252525	97458.6079023165	99503.8545943167
586	0.00035963251010101	0.0525252525252525	97487.6974682147	99504.0026328795
587	0.000363863480808081	0.0525252525252525	97516.1286343294	99504.1472354649
588	0.000368094451515151	0.0525252525252525	97543.9235025192	99504.2885203189
589	0.000372325422222222	0.0525252525252525	97571.1031980585	99504.4266003338
590	0.000376556392929293	0.0525252525252525	97597.6879202999	99504.5615833312
591	0.000380787363636364	0.0525252525252525	97623.6969939361	99504.6935723504
592	0.000385018334343434	0.0525252525252525	97649.1489159908	99504.8226659116
593	0.000389249305050505	0.0525252525252525	97674.0613984512	99504.9489582531
594	0.000393480275757576	0.0525252525252525	97698.4514119919	99505.0725395775
595	0.000397711246464646	0.0525252525252525	97722.3352217343	99505.193496249
596	0.000401942217171717	0.0525252525252525	97745.7284248682	99505.3119110036
597	0.000406173187878788	0.0525252525252525	97768.6459843278	99505.4278631362
598	0.000410404158585859	0.0525252525252525	97791.1022606868	99505.5414286771
599	0.000414635129292929	0.0525252525252525	97813.1110422892	99505.6526805598
600	0.0004188661	0.0525252525252525	97834.6855730369	99505.7616887735
601	0	0.063030303030303	6662.89388468413	92747.7502203787
602	4.23097070707071e-06	0.063030303030303	34135.3322666203	98583.6027549417
603	8.46194141414141e-06	0.063030303030303	49214.8171026352	99017.5461008251
604	1.26929121212121e-05	0.063030303030303	58679.042766029	99175.9910718077
605	1.69238828282828e-05	0.063030303030303	65170.5359267218	99258.0626917496
606	2.11548535353535e-05	0.063030303030303	69899.5247134009	99308.2543134909
607	2.53858242424242e-05	0.063030303030303	73497.9431068616	99342.1195692757
608	2.96167949494949e-05	0.063030303030303	76327.908188003	99366.5098709212
609	3.38477656565657e-05	0.063030303030303	78611.8193735861	99384.9135436821
610	3.80787363636364e-05	0.063030303030303	80493.8106752129	99399.2937527172
611	4.23097070707071e-05	0.063030303030303	82071.3933883013	99410.8398946756
612	4.65406777777778e-05	0.063030303030303	83412.8962485001	99420.3146184406
613	5.07716484848485e-05	0.063030303030303	84567.6221833654	99428.2294616614
614	5.50026191919192e-05	0.063030303030303	85572.0392598253	99434.9403411298
615	5.92335898989899e-05	0.063030303030303	86453.7019831245	99440.7025486606
616	6.34645606060606e-05	0.063030303030303	87233.8177550103	99445.7039642883
617	6.76955313131313e-05	0.063030303030303	87928.9748913086	99450.0859288895
618	7.1926502020202e-05	0.063030303030303	88552.3352460689	99453.9568139592
619	7.61574727272727e-05	0.063030303030303	89114.4754705507	99457.4011049387
620	8.03884434343434e-05	0.063030303030303	89623.9920097038	99460.4856383245
621	8.46194141414141e-05	0.063030303030303	90087.9438268547	99463.2639816066
622	8.88503848484848e-05	0.063030303030303	90512.1813937166	99465.7795702773
623	9.30813555555555e-05	0.063030303030303	90901.5947063796	99468.0679952711
624	9.73123262626262e-05	0.063030303030303	91260.3026096544	99470.1586973491
625	0.000101543296969697	0.063030303030303	91591.7990437388	99472.0762405333
626	0.000105774267676768	0.063030303030303	91899.0672260719	99473.8412817229
627	0.000110005238383838	0.063030303030303	92184.6696799659	99475.4713178167
628	0.000114236209090909	0.063030303030303	92450.8198645269	99476.9812676932
629	0.00011846717979798	0.063030303030303	92699.4396562581	99478.3839301696
630	0.00012269815050505	0.063030303030303	92932.2058283954	99479.6903476542
631	0.000126929121212121	0.063030303030303	93150.5879203273	99480.9100974663
632	0.000131160091919192	0.063030303030303	93355.8792902663	99482.0515269996
633	0.000135391062626263	0.063030303030303	93549.2227505041	99483.1219450202
634	0.000139622033333333	0.063030303030303	93731.631854793	99484.1277783484
635	0.000143853004040404	0.063030303030303	93904.0086676852	99485.074700975
636	0.000148083974747475	0.063030303030303	94067.1586810087	99485.9677411405
637	0.000152314945454545	0.063030303030303	94221.8034098172	99486.8113707139
638	0.000156545916161616	0.063030303030303	94368.591048706	99487.6095800178
639	0.000160776886868687	0.063030303030303	94508.105558888	99488.3659409731
640	0.000165007857575758	0.063030303030303	94640.8744324218	99489.0836605365
641	0.000169238828282828	0.063030303030303	94767.3753552075	99489.7656261438
642	0.000173469798989899	0.063030303030303	94888.0419520506	99490.4144445491
643	0.00017770076969697	0.063030303030303	95003.2687500833	99491.032475109
644	0.00018193174040404	0.063030303030303	95113.4154890439	99491.6218584547
645	0.000186162711111111	0.063030303030303	95218.8108735606	99492.1845412722
646	0.000190393681818182	0.063030303030303	95319.7558483118	99492.7222977721
647	0.000194624652525252	0.063030303030303	95416.5264682538	99493.23674838
648	0.000198855623232323	0.063030303030303	95509.3764199886	99493.7293760473
649	0.000203086593939394	0.063030303030303	95598.5392409487	99494.2015405192
650	0.000207317564646465	0.063030303030303	95684.2302830617	99494.6544908818
651	0.000211548535353535	0.063030303030303	95766.6484475466	99495.0893765863
652	0.000215779506060606	0.063030303030303	95845.9777258721	99495.5072571859
653	0.000220010476767677	0.063030303030303	95922.3885739079	99495.9091109731
654	0.000224241447474747	0.063030303030303	95996.0391300051	99496.295842598
655	0.000228472418181818	0.063030303030303	96067.076311445	99496.6682898919
656	0.000232703388888889	0.063030303030303	96135.6367911389	99497.0272299163
657	0.00023693435959596	0.063030303030303	96201.8478736327	99497.3733843659
658	0.00024116533030303	0.063030303030303	96265.8282873425	99497.7074244308
659	0.000245396301010101	0.063030303030303	96327.6888922741	99498.0299751243
660	0.000249627271717172	0.063030303030303	96387.5333219052	99498.3416191906
661	0.000253858242424242	0.063030303030303	96445.4585633984	99498.6429006235
662	0.000258089213131313	0.063030303030303	96501.5554819048	99498.9343278328
663	0.000262320183838384	0.063030303030303	96555.9092940061	99499.2163765015
664	0.000266551154545455	0.063030303030303	96608.6000027012	99499.4894921801
665	0.000270782125252525	0.063030303030303	96659.7027882832	99499.7540926384
666	0.000275013095959596	0.063030303030303	96709.2883675883	99500.0105699977
667	0.000279244066666667	0.063030303030303	96757.4233191767	99500.2592926636
668	0.000283475037373737	0.063030303030303	96804.1703825829	99500.500607098
669	0.000287706008080808	0.063030303030303	96849.5887309294	99500.7348394274
670	0.000291936978787879	0.063030303030303	96893.7342205421	99500.9622969122
671	0.000296167949494949	0.063030303030303	96936.6596198039	99501.1832692894
672	0.00030039892020202	0.063030303030303	96978.4148207656	99501.3980300109
673	0.000304629890909091	0.063030303030303	97019.0470309102	99501.6068373627
674	0.000308860861616162	0.063030303030303	97058.6009537502	99501.8099355161
675	0.000313091832323232	0.063030303030303	97097.1189493328	99502.0075554589
676	0.000317322803030303	0.063030303030303	97134.6411887468	99502.19991589
677	0.000321553773737374	0.063030303030303	97171.20579185	99502.3872240183
678	0.000325784744444444	0.063030303030303	97206.8489581459	99502.5696763148
679	0.000330015715151515	0.063030303030303	97241.6050845673	99502.7474591836
680	0.000334246685858586	0.063030303030303	97275.5068775224	99502.9207496168
681	0.000338477656565657	0.063030303030303	97308.5854546858	99503.0897157692
682	0.000342708627272727	0.063030303030303	97340.8704408503	99503.2545175084
683	0.000346939597979798	0.063030303030303	97372.3900561195	99503.4153069165
684	0.000351170568686869	0.063030303030303	97403.1711986006	99503.5722287622
685	0.000355401539393939	0.063030303030303	97433.2395201194	99503.725420929
686	0.00035963251010101	0.063030303030303	97462.6194979214	99503.8750148226
687	0.000363863480808081	0.063030303030303	97491.3345017489	99504.0211357504
688	0.000368094451515151	0.063030303030303	97519.4068551484	99504.1639032676
689	0.000372325422222222	0.063030303030303	97546.8578929835	99504.3034315057
690	0.000376556392929293	0.063030303030303	97573.7080174956	99504.4398294637
691	0.000380787363636364	0.063030303030303	97599.9767455746	99504.5732013242
692	0.000385018334343434	0.063030303030303	97625.6827590788	99504.7036466823
693	0.000389249305050505	0.063030303030303	97650.843947494	99504.8312608152
694	0.000393480275757576	0.063030303030303	97675.4774501153	99504.9561349075
695	0.000397711246464646	0.063030303030303	97699.5996948737	99505.0783562708
696	0.000401942217171717	0.063030303030303	97723.2264346594	99505.1980085451
697	0.000406173187878788	0.063030303030303	97746.3727818132	99505.3151718913
698	0.000410404158585859	0.063030303030303	97769.0532404279	99505.4299231702
699	0.000414635129292929	0.063030303030303	97791.2817361986	99505.5423361079
700	0.0004188661	0.063030303030303	97813.0716456394	99505.6524814589
701	0	0.0735353535353535	5740.52016368652	91583.4559810745
702	4.23097070707071e-06	0.0735353535353535	33478.9315113524	98555.8363385096
703	8.46194141414141e-06	0.0735353535353535	48710.5475373627	99007.3763850444
704	1.26929121212121e-05	0.0735353535353535	58269.3434111439	99170.1978383066
705	1.69238828282828e-05	0.0735353535353535	64825.4678653004	99254.1136300458
706	2.11548535353535e-05	0.0735353535353535	69601.4522416339	99305.2920761263
707	2.53858242424242e-05	0.0735353535353535	73235.5905402107	99339.762993425
708	2.96167949494949e-05	0.0735353535353535	76093.6262397313	99364.5595647251
709	3.38477656565657e-05	0.0735353535353535	78400.1794927459	99383.2532312115
710	3.80787363636364e-05	0.0735353535353535	80300.8208090316	99397.8501406049
711	4.23097070707071e-05	0.0735353535353535	81894.0320311888	99409.5640011394
712	4.65406777777778e-05	0.0735353535353535	83248.8213224049	99419.1721841063
713	5.07716484848485e-05	0.0735353535353535	84414.9814831313	99427.195635027
714	5.50026191919192e-05	0.0735353535353535	85429.342720157	99433.9965495512
715	5.92335898989899e-05	0.0735353535353535	86319.7330278689	99439.8345629279
716	6.34645606060606e-05	0.0735353535353535	87107.5702199962	99444.9006515165
717	6.76955313131313e-05	0.0735353535353535	87809.6071402006	99449.3384208036
718	7.1926502020202e-05	0.0735353535353535	88439.1361562983	99453.2579354448
719	7.61574727272727e-05	0.0735353535353535	89006.8387545186	99456.7449711937
720	8.03884434343434e-05	0.0735353535353535	89521.3965957614	99459.8673647983
721	8.46194141414141e-05	0.0735353535353535	89989.9385826832	99462.6794705054
722	8.88503848484848e-05	0.0735353535353535	90418.3731571862	99465.2253510993
723	9.30813555555555e-05	0.0735353535353535	90811.6387542441	99467.5411035337
724	9.73123262626262e-05	0.0735353535353535	91173.8950172141	99469.6565812194
725	0.000101543296969697	0.0735353535353535	91508.670489238	99471.5966879417
726	0.000105774267676768	0.0735353535353535	91818.9779325662	99473.3823628613
727	0.000110005238383838	0.0735353535353535	92107.4052393514	99475.0313392118
728	0.000114236209090909	0.0735353535353535	92376.1877892819	99476.5587353166
729	0.00011846717979798	0.0735353535353535	92627.2664830791	99477.9775193671
730	0.00012269815050505	0.0735353535353535	92862.3346950212	99479.2988785807
731	0.000126929121212121	0.0735353535353535	93082.8765100872	99480.5325147699
732	0.000131160091919192	0.0735353535353535	93290.1980900389	99481.6868829667
733	0.000135391062626263	0.0735353535353535	93485.4535554684	99482.7693854358
734	0.000139622033333333	0.0735353535353535	93669.6664941174	99483.7865306498
735	0.000143853004040404	0.0735353535353535	93843.7478953313	99484.744064165
736	0.000148083974747475	0.0735353535353535	94008.511227152	99485.6470772757
737	0.000152314945454545	0.0735353535353535	94164.6851392716	99486.5000975261
738	0.000156545916161616	0.0735353535353535	94312.9242409525	99487.3071646609
739	0.000160776886868687	0.0735353535353535	94453.8182742871	99488.0718946085
740	0.000165007857575758	0.0735353535353535	94587.8999487468	99488.7975336034
741	0.000169238828282828	0.0735353535353535	94715.6516786593	99489.4870042906
742	0.000173469798989899	0.0735353535353535	94837.5113763868	99490.1429450314
743	0.00017770076969697	0.0735353535353535	94953.8774736926	99490.7677436807
744	0.00018193174040404	0.0735353535353535	95065.1132693933	99491.3635666657
745	0.000186162711111111	0.0735353535353535	95171.5507199791	99491.9323838046
746	0.000190393681818182	0.0735353535353535	95273.4937466469	99492.475990634
747	0.000194624652525252	0.0735353535353535	95371.2211352199	99492.9960267707
748	0.000198855623232323	0.0735353535353535	95464.9890832515	99493.4939927234
749	0.000203086593939394	0.0735353535353535	95555.0334371506	99493.971264201
750	0.000207317564646465	0.0735353535353535	95641.5716789954	99494.4291051659
751	0.000211548535353535	0.0735353535353535	95724.8046775452	99494.8686783372
752	0.000215779506060606	0.0735353535353535	95804.9182446755	99495.2910557091
753	0.000220010476767677	0.0735353535353535	95882.0845215147	99495.6972269582
754	0.000224241447474747	0.0735353535353535	95956.4632115874	99496.0881072414
755	0.000228472418181818	0.0735353535353535	96028.2026846339	99496.4645440833
756	0.000232703388888889	0.0735353535353535	96097.4409650408	99496.8273235131
757	0.00023693435959596	0.0735353535353535	96164.3066169974	99497.177175537
758	0.00024116533030303	0.0735353535353535	96228.9195430691	99497.5147790519
759	0.000245396301010101	0.0735353535353535	96291.3916997477	99497.8407662305
760	0.000249627271717172	0.0735353535353535	96351.8277452569	99498.1557264756
761	0.000253858242424242	0.0735353535353535	96410.325626619	99498.4602099864
762	0.000258089213131313	0.0735353535353535	96466.9771062111	99498.7547309494
763	0.000262320183838384	0.0735353535353535	96521.8682444308	99499.0397704487
764	0.000266551154545455	0.0735353535353535	96575.0798352712	99499.3157790851
765	0.000270782125252525	0.0735353535353535	96626.687802749	99499.5831793504
766	0.000275013095959596	0.0735353535353535	96676.7635625623	99499.8423677868
767	0.000279244066666667	0.0735353535353535	96725.3743518085	99500.0937169491
768	0.000283475037373737	0.0735353535353535	96772.5835315516	99500.3375771991
769	0.000287706008080808	0.0735353535353535	96818.4508576912	99500.5742783078
770	0.000291936978787879	0.0735353535353535	96863.0327414013	99500.8041309915
771	0.000296167949494949	0.0735353535353535	96906.382470867	99501.027428214
772	0.00030039892020202	0.0735353535353535	96948.5504323886	99501.2444464849
773	0.000304629890909091	0.0735353535353535	96989.5843007195	99501.4554469704
774	0.000308860861616162	0.0735353535353535	97029.5292208525	99501.6606765549
775	0.000313091832323232	0.0735353535353535	97068.4279718094	99501.8603687927
776	0.000317322803030303	0.0735353535353535	97106.3211218157	99502.0547448089
777	0.000321553773737374	0.0735353535353535	97143.2471682364	99502.2440141081
778	0.000325784744444444	0.0735353535353535	97179.2426676698	99502.4283753296
779	0.000330015715151515	0.0735353535353535	97214.3423574696	99502.6080169398
780	0.000334246685858586	0.0735353535353535	97248.5792675796	99502.7831178824
781	0.000338477656565657	0.0735353535353535	97281.9848232895	99502.953848164
782	0.000342708627272727	0.0735353535353535	97314.5889421489	99503.1203694084
783	0.000346939597979798	0.0735353535353535	97346.4201240533	99503.2828353769
784	0.000351170568686869	0.0735353535353535	97377.5055320323	99503.4413924165
785	0.000355401539393939	0.0735353535353535	97407.8710718456	99503.596179925
786	0.00035963251010101	0.0735353535353535	97437.5414633894	99503.7473307504
787	0.000363863480808081	0.0735353535353535	97466.5403067127	99503.8949715656
788	0.000368094451515151	0.0735353535353535	97494.8901463297	99504.0392232327
789	0.000372325422222222	0.0735353535353535	97522.6125286476	99504.1802011273
790	0.000376556392929293	0.0735353535353535	97549.7280561022	99504.3180154417
791	0.000380787363636364	0.0735353535353535	97576.2564400286	99504.4527714864
792	0.000385018334343434	0.0735353535353535	97602.2165463574	99504.5845699421
793	0.000389249305050505	0.0735353535353535	97627.6264416503	99504.7135071208
794	0.000393480275757576	0.0735353535353535	97652.5034346488	99504.8396751972
795	0.000397711246464646	0.0735353535353535	97676.8641154758	99504.9631624283
796	0.000401942217171717	0.0735353535353535	97700.7243930038	99505.0840533615
797	0.000406173187878788	0.0735353535353535	97724.0995289214	99505.2024290248
798	0.000410404158585859	0.0735353535353535	97747.0041705991	99505.3183671094
799	0.000414635129292929	0.0735353535353535	97769.4523816662	99505.4319421396
800	0.0004188661	0.0735353535353535	97791.4576708125	99505.5432256326
801	0	0.084040404040404	4818.1466852812	89973.8301281315
802	4.23097070707071e-06	0.084040404040404	32822.1961523054	98526.9444987686
803	8.46194141414141e-06	0.084040404040404	48206.1795400297	98996.9918788654
804	1.26929121212121e-05	0.084040404040404	57859.5977598981	99164.3219002296
805	1.69238828282828e-05	0.084040404040404	64480.373047162	99250.1219934127
806	2.11548535353535e-05	0.084040404040404	69303.3623563726	99302.3041841974
807	2.53858242424242e-05	0.084040404040404	72973.225733787	99337.3893628942
808	2.96167949494949e-05	0.084040404040404	75859.3352277709	99362.5971365987
809	3.38477656565657e-05	0.084040404040404	78188.5326268448	99381.5838758215
810	3.80787363636364e-05	0.084040404040404	80107.8253993984	99396.3995314585
811	4.23097070707071e-05	0.084040404040404	81716.6661685908	99408.2825368004
812	4.65406777777778e-05	0.084040404040404	83084.7426597296	99418.0252117269
813	5.07716484848485e-05	0.084040404040404	84262.3376376332	99426.1580416486
814	5.50026191919192e-05	0.084040404040404	85286.643491252	99433.0495820835
815	5.92335898989899e-05	0.084040404040404	86185.7617503805	99438.9638637853
816	6.34645606060606e-05	0.084040404040404	86981.3206594771	99444.094994021
817	6.76955313131313e-05	0.084040404040404	87690.2376094717	99448.5888665601
818	7.1926502020202e-05	0.084040404040404	88325.9354808458	99452.5572558255
819	7.61574727272727e-05	0.084040404040404	88899.200628907	99456.0872400545
820	8.03884434343434e-05	0.084040404040404	89418.7999132925	99459.2476649154
821	8.46194141414141e-05	0.084040404040404	89891.9321930962	99462.0936780854
822	8.88503848484848e-05	0.084040404040404	90324.5638804094	99464.669974629
823	9.30813555555555e-05	0.084040404040404	90721.681854112	99467.013161394
824	9.73123262626262e-05	0.084040404040404	91087.4865561628	99469.1535074415
825	0.000101543296969697	0.084040404040404	91425.5411371129	99471.1162587173
826	0.000105774267676768	0.084040404040404	91738.8879003994	99472.9226385126
827	0.000110005238383838	0.084040404040404	92030.1401180506	99474.5906179867
828	0.000114236209090909	0.084040404040404	92301.555081994	99476.1355160963
829	0.00011846717979798	0.084040404040404	92555.0927221851	99477.5704714534
830	0.00012269815050505	0.084040404040404	92792.4630138538	99478.9068169229
831	0.000126929121212121	0.084040404040404	93015.1645874805	99480.1543795076
832	0.000131160091919192	0.084040404040404	93224.5164083223	99481.3217224622
833	0.000135391062626263	0.084040404040404	93421.6839099761	99482.4163420698
834	0.000139622033333333	0.084040404040404	93607.700708784	99483.4448288403
835	0.000143853004040404	0.084040404040404	93783.4867242681	99484.4130002828
836	0.000148083974747475	0.084040404040404	93949.8633941049	99485.3260110096
837	0.000152314945454545	0.084040404040404	94107.5665100673	99486.1884445461
838	0.000156545916161616	0.084040404040404	94257.2570957852	99487.0043902829
839	0.000160776886868687	0.084040404040404	94399.5306688385	99487.7775083196
840	0.000165007857575758	0.084040404040404	94534.9251624163	99488.5110843764
841	0.000169238828282828	0.084040404040404	94663.9277127485	99489.2080764175
842	0.000173469798989899	0.084040404040404	94786.9805256563	99489.8711545774
843	0.00017770076969697	0.084040404040404	94904.4859348402	99490.5027353087
844	0.00018193174040404	0.084040404040404	95016.8107995166	99491.1050108268
845	0.000186162711111111	0.084040404040404	95124.2903266184	99491.6799745215
846	0.000190393681818182	0.084040404040404	95227.2314159239	99492.2294429707
847	0.000194624652525252	0.084040404040404	95325.9155841502	99492.7550751979
848	0.000198855623232323	0.084040404040404	95420.6015368957	99493.2583893083
849	0.000203086593939394	0.084040404040404	95511.5274321105	99493.740777175
850	0.000207317564646465	0.084040404040404	95598.9128819295	99494.2035172937
851	0.000211548535353535	0.084040404040404	95682.96072199	99494.6477860876
852	0.000215779506060606	0.084040404040404	95763.8585860743	99495.0746679157
853	0.000220010476767677	0.084040404040404	95841.7802980725	99495.4851638462
854	0.000224241447474747	0.084040404040404	95916.8871281112	99495.8801996001
855	0.000228472418181818	0.084040404040404	95989.3288988697	99496.2606324235
856	0.000232703388888889	0.084040404040404	96059.2449847907	99496.6272573328
857	0.00023693435959596	0.084040404040404	96126.7652119576	99496.9808126845
858	0.00024116533030303	0.084040404040404	96192.0106561301	99497.3219850994
859	0.000245396301010101	0.084040404040404	96255.0943692221	99497.6514139247
860	0.000249627271717172	0.084040404040404	96316.1220356321	99497.969695249
861	0.000253858242424242	0.084040404040404	96375.1925601146	99498.2773854825
862	0.000258089213131313	0.084040404040404	96432.398605671	99498.5750046232
863	0.000262320183838384	0.084040404040404	96487.8270742136	99498.8630391619
864	0.000266551154545455	0.084040404040404	96541.5595511188	99499.1419447609
865	0.000270782125252525	0.084040404040404	96593.6727039896	99499.4121486478
866	0.000275013095959596	0.084040404040404	96644.2386478757	99499.6740518009
867	0.000279244066666667	0.084040404040404	96693.3252783045	99499.9280309312
868	0.000283475037373737	0.084040404040404	96740.9965765369	99500.174440306
869	0.000287706008080808	0.084040404040404	96787.3128848332	99500.4136133701
870	0.000291936978787879	0.084040404040404	96832.3311636669	99500.6458642708
871	0.000296167949494949	0.084040404040404	96876.1052264551	99500.8714892401
872	0.00030039892020202	0.084040404040404	96918.6859522015	99501.0907678433
873	0.000304629890909091	0.084040404040404	96960.121480948	99501.303964117
874	0.000308860861616162	0.084040404040404	97000.4574008063	99501.5113276824
875	0.000313091832323232	0.084040404040404	97039.7369095001	99501.7130946605
876	0.000317322803030303	0.084040404040404	97078.0009727152	99501.9094886097
877	0.000321553773737374	0.084040404040404	97115.2884639883	99502.1007213306
878	0.000325784744444444	0.084040404040404	97151.6362985829	99502.2869936423
879	0.000330015715151515	0.084040404040404	97187.0795540355	99502.468496077
880	0.000334246685858586	0.084040404040404	97221.651583231	99502.6454095311
881	0.000338477656565657	0.084040404040404	97255.3841193309	99502.8179058684
882	0.000342708627272727	0.084040404040404	97288.3073731472	99502.9861484782
883	0.000346939597979798	0.084040404040404	97320.4501228381	99503.1502927878
884	0.000351170568686869	0.084040404040404	97351.8397975011	99503.31048674
885	0.000355401539393939	0.084040404040404	97382.5025579964	99503.466871255
886	0.00035963251010101	0.084040404040404	97412.4633643263	99503.61958061
887	0.000363863480808081	0.084040404040404	97441.7460486797	99503.7687428575
888	0.000368094451515151	0.084040404040404	97470.3733762259	99503.9144801676
889	0.000372325422222222	0.084040404040404	97498.3671037797	99504.0569091596
890	0.000376556392929293	0.084040404040404	97525.7480362573	99504.1961412218
891	0.000380787363636364	0.084040404040404	97552.5360772367	99504.3322827953
892	0.000385018334343434	0.084040404040404	97578.7502777091	99504.4654356487
893	0.000389249305050505	0.084040404040404	97604.4088809226	99504.5956971297
894	0.000393480275757576	0.084040404040404	97629.5293654995	99504.7231604073
895	0.000397711246464646	0.084040404040404	97654.1284836002	99504.8479146844
896	0.000401942217171717	0.084040404040404	97678.2222998055	99504.9700454159
897	0.000406173187878788	0.084040404040404	97701.8262256199	99505.0896345013
898	0.000410404158585859	0.084040404040404	97724.9550514365	99505.2067604621
899	0.000414635129292929	0.084040404040404	97747.6229789208	99505.3214986227
900	0.0004188661	0.084040404040404	97769.8436487206	99505.4339212637
901	0	0.0945454545454545	3895.77312687945	87602.9504468889
902	4.23097070707071e-06	0.0945454545454545	32165.1051358904	98496.8564254278
903	8.46194141414141e-06	0.0945454545454545	47701.7098757449	98986.385636782
904	1.26929121212121e-05	0.0945454545454545	57449.8048769229	99158.361460225
905	1.69238828282828e-05	0.0945454545454545	64135.2510088846	99246.0870842022
906	2.11548535353535e-05	0.0945454545454545	69005.254821923	99299.2903006026
907	2.53858242424242e-05	0.0945454545454545	72710.8485658408	99334.9984907688
908	2.96167949494949e-05	0.0945454545454545	75625.0350734342	99360.622472516
909	3.38477656565657e-05	0.0945454545454545	77976.8787286244	99379.9054030602
910	3.80787363636364e-05	0.0945454545454545	79914.8244103805	99394.9418740141
911	4.23097070707071e-05	0.0945454545454545	81539.2957664958	99406.9954648472
912	4.65406777777778e-05	0.0945454545454545	82920.6602399961	99416.8736740665
913	5.07716484848485e-05	0.0945454545454545	84109.6906257871	99425.1166607581
914	5.50026191919192e-05	0.0945454545454545	85143.9415668896	99432.0994226301
915	5.92335898989899e-05	0.0945454545454545	86051.7881383833	99438.090438424
916	6.34645606060606e-05	0.0945454545454545	86855.0690647088	99443.2869814656
917	6.76955313131313e-05	0.0945454545454545	87570.8662881969	99447.8372576765
918	7.1926502020202e-05	0.0945454545454545	88212.7332201675	99451.8547681345
919	7.61574727272727e-05	0.0945454545454545	88791.56108594	99455.4279056324
920	8.03884434343434e-05	0.0945454545454545	89316.2019584895	99458.6265337112
921	8.46194141414141e-05	0.0945454545454545	89793.9246547114	99461.5066001087
922	8.88503848484848e-05	0.0945454545454545	90230.7535591093	99464.1134372092
923	9.30813555555555e-05	0.0945454545454545	90631.7240020932	99466.4841656845
924	9.73123262626262e-05	0.0945454545454545	91001.0772237681	99468.6494732572
925	0.000101543296969697	0.0945454545454545	91342.4109842703	99470.634950436
926	0.000105774267676768	0.0945454545454545	91658.7971321652	99472.4621065707
927	0.000110005238383838	0.0945454545454545	91952.8743142798	99474.1491522494
928	0.000114236209090909	0.0945454545454545	92226.9217418137	99475.7116083517
929	0.00011846717979798	0.0945454545454545	92482.9183720277	99477.1627849205
930	0.00012269815050505	0.0945454545454545	92722.5907835816	99478.5141613269
931	0.000126929121212121	0.0945454545454545	92947.4521518677	99479.7756904623
932	0.000131160091919192	0.0945454545454545	93158.834246074	99480.9560443942
933	0.000135391062626263	0.0945454545454545	93357.9138127081	99482.0628139183
934	0.000139622033333333	0.0945454545454545	93545.7344994644	99483.1026720173
935	0.000143853004040404	0.0945454545454545	93723.2251537482	99484.081508496
936	0.000148083974747475	0.0945454545454545	93891.2151847537	99485.0045416258
937	0.000152314945454545	0.0945454545454545	94050.4475248938	99485.876411104
938	0.000156545916161616	0.0945454545454545	94201.5896124154	99486.7012562397
939	0.000160776886868687	0.0945454545454545	94345.2427446328	99487.4827815293
940	0.000165007857575758	0.0945454545454545	94481.950071098	99488.2243122969
941	0.000169238828282828	0.0945454545454545	94612.2034574284	99488.9288420202
942	0.000173469798989899	0.0945454545454545	94736.4493994167	99489.599072717
943	0.00017770076969697	0.0945454545454545	94855.0941349638	99490.2374495664
944	0.00018193174040404	0.0945454545454545	94968.5080791212	99490.8461907051
945	0.000186162711111111	0.0945454545454545	95077.0296948008	99491.4273130237
946	0.000190393681818182	0.0945454545454545	95180.9688573011	99491.9826544368
947	0.000194624652525252	0.0945454545454545	95280.6098140839	99492.5138933279
948	0.000198855623232323	0.0945454545454545	95376.2137808181	99493.0225654926
949	0.000203086593939394	0.0945454545454545	95468.0212259171	99493.5100789549
950	0.000207317564646465	0.0945454545454545	95556.2538916365	99493.9777269918
951	0.000211548535353535	0.0945454545454545	95641.1165812052	99494.4266995836
952	0.000215779506060606	0.0945454545454545	95722.7987474996	99494.8580935346
953	0.000220010476767677	0.0945454545454545	95801.4759029775	99495.2729214066
954	0.000224241447474747	0.0945454545454545	95877.3108794981	99495.6721194591
955	0.000228472418181818	0.0945454545454545	95950.4549535052	99496.056554706
956	0.000232703388888889	0.0945454545454545	96021.0488526451	99496.4270311973
957	0.00023693435959596	0.0945454545454545	96089.22366033	99496.7842956378
958	0.00024116533030303	0.0945454545454545	96155.1016263602	99497.1290424005
959	0.000245396301010101	0.0945454545454545	96218.7969005326	99497.4619180429
960	0.000249627271717172	0.0945454545454545	96280.4161926844	99497.7835253542
961	0.000253858242424242	0.0945454545454545	96340.0593655288	99498.0944269748
962	0.000258089213131313	0.0945454545454545	96397.8199805529	99498.3951487168
963	0.000262320183838384	0.0945454545454545	96453.7857829294	99498.6861825053
964	0.000266551154545455	0.0945454545454545	96508.0391499973	99498.9679890793
965	0.000270782125252525	0.0945454545454545	96560.6574918787	99499.2410004088
966	0.000275013095959596	0.0945454545454545	96611.7136229647	99499.5056219183
967	0.000279244066666667	0.0945454545454545	96661.2760976786	99499.7622344995
968	0.000283475037373737	0.0945454545454545	96709.4095177456	99500.0111963149
969	0.000287706008080808	0.0945454545454545	96756.1748102896	99500.2528445013
970	0.000291936978787879	0.0945454545454545	96801.6294890318	99500.4874966641
971	0.000296167949494949	0.0945454545454545	96845.8278880665	99500.7154522829
972	0.00030039892020202	0.0945454545454545	96888.8213797136	99500.9369939886
973	0.000304629890909091	0.0945454545454545	96930.6585721092	99501.1523887228
974	0.000308860861616162	0.0945454545454545	96971.3854938944	99501.361888819
975	0.000313091832323232	0.0945454545454545	97011.0457628544	99501.565732987
976	0.000317322803030303	0.0945454545454545	97049.6807407583	99501.7641472143
977	0.000321553773737374	0.0945454545454545	97087.3296796635	99501.957345617
978	0.000325784744444444	0.0945454545454545	97124.0298512602	99502.145531186
979	0.000330015715151515	0.0945454545454545	97159.8166742356	99502.3288965285
980	0.000334246685858586	0.0945454545454545	97194.7238244004	99502.5076244985
981	0.000338477656565657	0.0945454545454545	97228.7833427664	99502.6818888206
982	0.000342708627272727	0.0945454545454545	97262.0257329846	99502.8518546495
983	0.000346939597979798	0.0945454545454545	97294.4800524005	99503.0176790914
984	0.000351170568686869	0.0945454545454545	97326.1739962622	99503.1795116854
985	0.000355401539393939	0.0945454545454545	97357.1339778185	99503.337494861
986	0.00035963251010101	0.0945454545454545	97387.3852011652	99503.4917643529
987	0.000363863480808081	0.0945454545454545	97416.9517281391	99503.6424495799
988	0.000368094451515151	0.0945454545454545	97445.8565445256	99503.7896740226
989	0.000372325422222222	0.0945454545454545	97474.1216189892	99503.9335555559
990	0.000376556392929293	0.0945454545454545	97501.7679570529	99504.0742067532
991	0.000380787363636364	0.0945454545454545	97528.8156567275	99504.2117352043
992	0.000385018334343434	0.0945454545454545	97555.2839525759	99504.3462437568
993	0.000389249305050505	0.0945454545454545	97581.1912652645	99504.4778308013
994	0.000393480275757576	0.0945454545454545	97606.5552425724	99504.606590498
995	0.000397711246464646	0.0945454545454545	97631.392799094	99504.7326130001
996	0.000401942217171717	0.0945454545454545	97655.7201551164	99504.8559846717
997	0.000406173187878788	0.0945454545454545	97679.5528718636	99504.9767882848
998	0.000410404158585859	0.0945454545454545	97702.9058830147	99505.0951031942
999	0.000414635129292929	0.0945454545454545	97725.7935276744	99505.2110055222
1000	0.0004188661	0.0945454545454545	97748.2295790433	99505.3245683174
1001	0	0.105050505050505	2973.39973860005	83763.5263336385
1002	4.23097070707071e-06	0.105050505050505	31507.6355512928	98465.4951533539
1003	8.46194141414141e-06	0.105050505050505	47197.1352562895	98975.5504095149
1004	1.26929121212121e-05	0.105050505050505	57039.9636543477	99152.3146659028
1005	1.69238828282828e-05	0.105050505050505	63790.1013449726	99242.0081901418
1006	2.11548535353535e-05	0.105050505050505	68707.1294022054	99296.2500823056
1007	2.53858242424242e-05	0.105050505050505	72448.4588876209	99332.5901871403
1008	2.96167949494949e-05	0.105050505050505	75390.7256751236	99358.635456818
1009	3.38477656565657e-05	0.105050505050505	77765.2177342741	99378.2177375217
1010	3.80787363636364e-05	0.105050505050505	79721.817796216	99393.4771164295
1011	4.23097070707071e-05	0.105050505050505	81361.9208063766	99405.7027482594
1012	4.65406777777778e-05	0.105050505050505	82756.574038734	99415.7175436417
1013	5.07716484848485e-05	0.105050505050505	83957.0404325831	99424.0714714775
1014	5.50026191919192e-05	0.105050505050505	85001.2369211118	99431.1460548485
1015	5.92335898989899e-05	0.105050505050505	85917.81218847	99437.214274
1016	6.34645606060606e-05	0.105050505050505	86728.8154259087	99442.4766034459
1017	6.76955313131313e-05	0.105050505050505	87451.4931659658	99447.0835856266
1018	7.1926502020202e-05	0.105050505050505	88099.5293657402	99451.1504653107
1019	7.61574727272727e-05	0.105050505050505	88683.9201189171	99454.7669620166
1020	8.03884434343434e-05	0.105050505050505	89213.602724817	99458.0039661811
1021	8.46194141414141e-05	0.105050505050505	89695.9159624434	99460.9182323081
1022	8.88503848484848e-05	0.105050505050505	90136.9421930302	99463.555735204
1023	9.30813555555555e-05	0.105050505050505	90541.7651957867	99465.9541132344
1024	9.73123262626262e-05	0.105050505050505	90914.6670189824	99468.144475908
1025	0.000101543296969697	0.105050505050505	91259.2800290914	99470.1527606739
1026	0.000105774267676768	0.105050505050505	91578.7056230547	99472.0007648771
1027	0.000110005238383838	0.105050505050505	91875.6078256428	99473.7069400974
1028	0.000114236209090909	0.105050505050505	92152.2877668527	99475.2870103905
1029	0.00011846717979798	0.105050505050505	92410.7434336008	99476.7544582709
1030	0.00012269815050505	0.105050505050505	92652.7180024547	99478.120910432
1031	0.000126929121212121	0.105050505050505	92879.7392026894	99479.3964464138
1032	0.000131160091919192	0.105050505050505	93093.1516022904	99480.5898476561
1033	0.000135391062626263	0.105050505050505	93294.1432633006	99481.7087999804
1034	0.000139622033333333	0.105050505050505	93483.7678645332	99482.760059262
1035	0.000143853004040404	0.105050505050505	93662.9631820467	99483.7495879648
1036	0.000148083974747475	0.105050505050505	93832.5665968676	99484.6826682796
1037	0.000152314945454545	0.105050505050505	93993.3281819895	99485.5639964646
1038	0.000156545916161616	0.105050505050505	94145.9217905479	99486.3977618885
1039	0.000160776886868687	0.105050505050505	94290.9544980913	99487.1877136255
1040	0.000165007857575758	0.105050505050505	94428.9746747516	99487.9372168189
1041	0.000169238828282828	0.105050505050505	94560.4789124832	99488.6493005921
1042	0.000173469798989899	0.105050505050505	94685.9179970484	99489.3266989777
1043	0.00017770076969697	0.105050505050505	94805.702069717	99489.9718859927
1044	0.00018193174040404	0.105050505050505	94920.2051076467	99490.587105834
1045	0.000186162711111111	0.105050505050505	95029.7688230187	99491.1743989543
1046	0.000190393681818182	0.105050505050505	95134.706069066	99491.7356246691
1047	0.000194624652525252	0.105050505050505	95235.3038250992	99492.2724808304
1048	0.000198855623232323	0.105050505050505	95331.8258148488	99492.7865209662
1049	0.000203086593939394	0.105050505050505	95424.5148181744	99493.2791693141
1050	0.000207317564646465	0.105050505050505	95513.5947071652	99493.751733982
1051	0.000211548535353535	0.105050505050505	95599.272254678	99494.2054185661
1052	0.000215779506060606	0.105050505050505	95681.7387312238	99494.6413323532
1053	0.000220010476767677	0.105050505050505	95761.1713359024	99495.0604994099
1054	0.000224241447474747	0.105050505050505	95837.7344654189	99495.4638666021
1055	0.000228472418181818	0.105050505050505	95911.5808490664	99495.8523107315
1056	0.000232703388888889	0.105050505050505	95982.8525664457	99496.2266449019
1057	0.00023693435959596	0.105050505050505	96051.6819597036	99496.5876242009
1058	0.00024116533030303	0.105050505050505	96118.1924537806	99496.9359507832
1059	0.000245396301010101	0.105050505050505	96182.4992944933	99497.2722784267
1060	0.000249627271717172	0.105050505050505	96244.7102155369	99497.5972166308
1061	0.000253858242424242	0.105050505050505	96304.9260416006	99497.9113343083
1062	0.000258089213131313	0.105050505050505	96363.2412303496	99498.2151630892
1063	0.000262320183838384	0.105050505050505	96419.744371642	99498.509200352
1064	0.000266551154545455	0.105050505050505	96474.5186317312	99498.7939119122
1065	0.000270782125252525	0.105050505050505	96527.6421661269	99499.0697345107
1066	0.000275013095959596	0.105050505050505	96579.1884885583	99499.3370780265
1067	0.000279244066666667	0.105050505050505	96629.2268116391	99499.5963275381
1068	0.000283475037373737	0.105050505050505	96677.8223557882	99499.8478451236
1069	0.000287706008080808	0.105050505050505	96725.0366357232	99500.0919716105
1070	0.000291936978787879	0.105050505050505	96770.9277167217	99500.3290280702
1071	0.000296167949494949	0.105050505050505	96815.5504550995	99500.5593172478
1072	0.00030039892020202	0.105050505050505	96858.9567149712	99500.7831248389
1073	0.000304629890909091	0.105050505050505	96901.1955730565	99501.0007206943
1074	0.000308860861616162	0.105050505050505	96942.3134994884	99501.2123598796
1075	0.000313091832323232	0.105050505050505	96982.354530644	99501.4182836868
1076	0.000317322803030303	0.105050505050505	97021.3604262419	99501.6187205494
1077	0.000321553773737374	0.105050505050505	97059.3708139731	99501.8138868871
1078	0.000325784744444444	0.105050505050505	97096.4233255375	99502.0039878904
1079	0.000330015715151515	0.105050505050505	97132.553717935	99502.1892182266
1080	0.000334246685858586	0.105050505050505	97167.7959910273	99502.3697627202
1081	0.000338477656565657	0.105050505050505	97202.1824935867	99502.5457969589
1082	0.000342708627272727	0.105050505050505	97235.744021755	99502.7174878649
1083	0.000346939597979798	0.105050505050505	97268.5099133519	99502.8849942346
1084	0.000351170568686869	0.105050505050505	97300.5081272412	99503.0484671909
1085	0.000355401539393939	0.105050505050505	97331.7653324147	99503.2080506969
1086	0.00035963251010101	0.105050505050505	97362.3069732512	99503.3638819235
1087	0.000363863480808081	0.105050505050505	97392.1573444907	99503.5160916795
1088	0.000368094451515151	0.105050505050505	97421.339651653	99503.6648047525
1089	0.000372325422222222	0.105050505050505	97449.8760739922	99503.8101402678
1090	0.000376556392929293	0.105050505050505	97477.7878200888	99503.9522120038
1091	0.000380787363636364	0.105050505050505	97505.0951790968	99504.0911286739
1092	0.000385018334343434	0.105050505050505	97531.8175714388	99504.2269942277
1093	0.000389249305050505	0.105050505050505	97557.9735948089	99504.3599080958
1094	0.000393480275757576	0.105050505050505	97583.5810654531	99504.4899654275
1095	0.000397711246464646	0.105050505050505	97608.6570617914	99504.6172573366
1096	0.000401942217171717	0.105050505050505	97633.2179593687	99504.7418710951
1097	0.000406173187878788	0.105050505050505	97657.2794676164	99504.8638903397
1098	0.000410404158585859	0.105050505050505	97680.8566652937	99504.9833952713
1099	0.000414635129292929	0.105050505050505	97703.9640276645	99505.100462803
1100	0.0004188661	0.105050505050505	97726.6154616147	99505.2151667605
1101	0	0.115555555555556	2051.02608308854	76478.9430962946
1102	4.23097070707071e-06	0.115555555555556	30849.7624752738	98432.7768719053
1103	8.46194141414141e-06	0.115555555555556	46692.4522456744	98964.4786251111
1104	1.26929121212121e-05	0.115555555555556	56630.0730877617	99146.1796119258
1105	1.69238828282828e-05	0.115555555555556	63444.9235533755	99237.884582069
1106	2.11548535353535e-05	0.115555555555556	68408.9858621135	99293.1831802191
1107	2.53858242424242e-05	0.115555555555556	72186.0565641646	99330.1642594319
1108	2.96167949494949e-05	0.115555555555556	75156.4069566497	99356.6359726057
1109	3.38477656565657e-05	0.115555555555556	77553.5495820584	99376.5208029831
1110	3.80787363636364e-05	0.115555555555556	79528.8055127718	99392.0052063656
1111	4.23097070707071e-05	0.115555555555556	81184.541246176	99404.4043495128
1112	4.65406777777778e-05	0.115555555555556	82592.4840316692	99414.5567927497
1113	5.07716484848485e-05	0.115555555555556	83804.3870418353	99423.0224527669
1114	5.50026191919192e-05	0.115555555555556	84858.529546885	99430.1894624163
1115	5.92335898989899e-05	0.115555555555556	85783.8338804692	99436.3353574741
1116	6.34645606060606e-05	0.115555555555556	86602.5597346138	99441.6638495053
1117	6.76955313131313e-05	0.115555555555556	87332.1182409125	99446.3278418938
1118	7.1926502020202e-05	0.115555555555556	87986.3239120238	99450.4443402758
1119	7.61574727272727e-05	0.115555555555556	88576.2777275076	99454.1044033082
1120	8.03884434343434e-05	0.115555555555556	89111.0022100506	99457.3799573244
1121	8.46194141414141e-05	0.115555555555556	89597.9061125783	99460.328570406
1122	8.88503848484848e-05	0.115555555555556	90043.1297756549	99462.9968649058
1123	9.30813555555555e-05	0.115555555555556	90451.8054333123	99465.4230008634
1124	9.73123262626262e-05	0.115555555555556	90828.2559391372	99467.638512615
1125	0.000101543296969697	0.115555555555556	91176.1482693618	99469.6696869947
1126	0.000105774267676768	0.115555555555556	91498.6133729123	99471.538611294
1127	0.000110005238383838	0.115555555555556	91798.3406520598	99473.2639796377
1128	0.000114236209090909	0.115555555555556	92077.6531555689	99474.8617205168
1129	0.00011846717979798	0.115555555555556	92338.5679022876	99476.3454899685
1130	0.00012269815050505	0.115555555555556	92582.8446696186	99477.7270628788
1131	0.000126929121212121	0.115555555555556	92812.0257366581	99479.0166461216
1132	0.000131160091919192	0.115555555555556	93027.4684766195	99480.2231311418
1133	0.000135391062626263	0.115555555555556	93230.3722604612	99481.3542992468
1134	0.000139622033333333	0.115555555555556	93421.8008040545	99482.4169896634
1135	0.000143853004040404	0.115555555555556	93602.7008082247	99483.4172378515
1136	0.000148083974747475	0.115555555555556	93773.9176297196	99484.3603902771
1137	0.000152314945454545	0.115555555555556	93936.2084806895	99485.2511999533
1138	0.000156545916161616	0.115555555555556	94090.2536292556	99486.0939065814
1139	0.000160776886868687	0.115555555555556	94236.6659302714	99486.8923040223
1140	0.000165007857575758	0.115555555555556	94375.9989726622	99487.6497973911
1141	0.000169238828282828	0.115555555555556	94508.7540768763	99488.3694516206
1142	0.000173469798989899	0.115555555555556	94635.3863182457	99489.0540328882
1143	0.00017770076969697	0.115555555555556	94756.309742133	99489.706044169
1144	0.00018193174040404	0.115555555555556	94871.9018857393	99490.3277558112
1145	0.000186162711111111	0.115555555555556	94982.5077107821	99490.9212319215
1146	0.000190393681818182	0.115555555555556	95088.443050516	99491.4883533101
1147	0.000194624652525252	0.115555555555556	95189.9976150956	99492.0308373624
1148	0.000198855623232323	0.115555555555556	95287.4376376769	99492.5502554116
1149	0.000203086593939394	0.115555555555556	95381.0082088201	99493.0480479617
1150	0.000207317564646465	0.115555555555556	95470.9353308143	99493.5255380055
1151	0.000211548535353535	0.115555555555556	95557.427742162	99493.9839427769
1152	0.000215779506060606	0.115555555555556	95640.6785361847	99494.4243841184
1153	0.000220010476767677	0.115555555555556	95720.8665972849	99494.847897631
1154	0.000224241447474747	0.115555555555556	95798.1578859624	99495.2554408146
1155	0.000228472418181818	0.115555555555556	95872.7065855586	99495.6479002965
1156	0.000232703388888889	0.115555555555556	95944.656125915	99496.026098253
1157	0.00023693435959596	0.115555555555556	96014.140110825	99496.3907981965
1158	0.00024116533030303	0.115555555555556	96081.2831375631	99496.7427100702
1159	0.000245396301010101	0.115555555555556	96146.2015497149	99497.082494904
1160	0.000249627271717172	0.115555555555556	96209.0041054262	99497.4107689312
1161	0.000253858242424242	0.115555555555556	96269.7925887818	99497.7281073383
1162	0.000258089213131313	0.115555555555556	96328.6623553853	99498.0350476
1163	0.000262320183838384	0.115555555555556	96385.7028382432	99498.3320925558
1164	0.000266551154545455	0.115555555555556	96440.9979964986	99498.6197131334
1165	0.000270782125252525	0.115555555555556	96494.6267272454	99498.8983508352
1166	0.000275013095959596	0.115555555555556	96546.6632434688	99499.1684200145
1167	0.000279244066666667	0.115555555555556	96597.1774175364	99499.4303099362
1168	0.000283475037373737	0.115555555555556	96646.2350901674	99499.6843866247
1169	0.000287706008080808	0.115555555555556	96693.8983605231	99499.9309945933
1170	0.000291936978787879	0.115555555555556	96740.2258465069	99500.1704583912
1171	0.000296167949494949	0.115555555555556	96785.2729261404	99500.4030840334
1172	0.00030039892020202	0.115555555555556	96829.0919580492	99500.629160304
1173	0.000304629890909091	0.115555555555556	96871.7324842422	99500.8489599499
1174	0.000308860861616162	0.115555555555556	96913.2414175389	99501.0627407826
1175	0.000313091832323232	0.115555555555556	96953.6632138427	99501.2707466877
1176	0.000317322803030303	0.115555555555556	96993.0400290559	99501.4732085407
1177	0.000321553773737374	0.115555555555556	97031.4118685263	99501.6703450798
1178	0.000325784744444444	0.115555555555556	97068.8167213685	99501.862363686
1179	0.000330015715151515	0.115555555555556	97105.2906851908	99502.0494611059
1180	0.000334246685858586	0.115555555555556	97140.8680830677	99502.2318241318
1181	0.000338477656565657	0.115555555555556	97175.5815716446	99502.4096302207
1182	0.000342708627272727	0.115555555555556	97209.462240222	99502.5830480695
1183	0.000346939597979798	0.115555555555556	97242.5397040602	99502.7522381499
1184	0.000351170568686869	0.115555555555556	97274.8421909673	99502.9173532047
1185	0.000355401539393939	0.115555555555556	97306.3966205643	99503.0785387018
1186	0.00035963251010101	0.115555555555556	97337.2286814595	99503.2359332761
1187	0.000363863480808081	0.115555555555556	97367.3628976567	99503.3896691062
1188	0.000368094451515151	0.115555555555556	97396.8226970451	99503.5398723061
1189	0.000372325422222222	0.115555555555556	97425.6304688646	99503.6866632346
1190	0.000376556392929293	0.115555555555556	97453.8076236921	99503.8301569131
1191	0.000380787363636364	0.115555555555556	97481.3746437964	99503.9704631576
1192	0.000385018334343434	0.115555555555556	97508.3511342957	99504.1076870198
1193	0.000389249305050505	0.115555555555556	97534.7558689357	99504.2419289692
1194	0.000393480275757576	0.115555555555556	97560.6068353607	99504.3732851647
1195	0.000397711246464646	0.115555555555556	97585.9212718852	99504.5018476573
1196	0.000401942217171717	0.115555555555556	97610.7157113288	99504.6277046417
1197	0.000406173187878788	0.115555555555556	97635.0060129226	99504.7509406307
1198	0.000410404158585859	0.115555555555556	97658.8073977865	99504.8716366556
1199	0.000414635129292929	0.115555555555556	97682.134479709	99504.9898704371
1200	0.0004188661	0.115555555555556	97705.0012969235	99505.1057165637
1201	0	0.126060606060606	1128.65261045344	57338.7362089524
1202	4.23097070707071e-06	0.126060606060606	30191.4587803987	98398.6101373172
1203	8.46194141414141e-06	0.126060606060606	46187.6571656515	98953.1623686422
1204	1.26929121212121e-05	0.126060606060606	56220.1320467859	99139.9543345569
1205	1.69238828282828e-05	0.126060606060606	63099.7172143476	99233.7155156331
1206	2.11548535353535e-05	0.126060606060606	68110.823953988	99290.0892389268
1207	2.53858242424242e-05	0.126060606060606	71923.6414572692	99327.7205121896
1208	2.96167949494949e-05	0.126060606060606	74922.078836096	99354.6239014503
1209	3.38477656565657e-05	0.126060606060606	77341.8742176965	99374.8145224384
1210	3.80787363636364e-05	0.126060606060606	79335.7875297594	99390.5260910768
1211	4.23097070707071e-05	0.126060606060606	81007.1570564061	99403.1002308451
1212	4.65406777777778e-05	0.126060606060606	82428.3902021725	99413.3913935206
1213	5.07716484848485e-05	0.126060606060606	83651.7304342268	99421.9695834087
1214	5.50026191919192e-05	0.126060606060606	84715.8194353792	99429.2296288874
1215	5.92335898989899e-05	0.126060606060606	85649.8532052274	99435.453675792
1216	6.34645606060606e-05	0.126060606060606	86476.3019819902	99440.8487091225
1217	6.76955313131313e-05	0.126060606060606	87212.7415025881	99445.5700178573
1218	7.1926502020202e-05	0.126060606060606	87873.116851524	99449.7363859018
1219	7.61574727272727e-05	0.126060606060606	88468.6339011514	99453.4402235132
1220	8.03884434343434e-05	0.126060606060606	89008.4004088472	99456.7545020973
1221	8.46194141414141e-05	0.126060606060606	89499.8951014597	99459.7376101062
1222	8.88503848484848e-05	0.126060606060606	89949.3163044293	99462.4368226275
1223	9.30813555555555e-05	0.126060606060606	90361.8447084729	99464.8908253514
1224	9.73123262626262e-05	0.126060606060606	90741.8439773424	99467.1315805622
1225	0.000101543296969697	0.126060606060606	91093.015702764	99469.1857269511
1226	0.000105774267676768	0.126060606060606	91418.520378669	99471.0756436583
1227	0.000110005238383838	0.126060606060606	91721.0727898656	99472.8202689461
1228	0.000114236209090909	0.126060606060606	92003.0179064242	99474.4357370292
1229	0.00011846717979798	0.126060606060606	92266.3917779129	99475.935878499
1230	0.00012269815050505	0.126060606060606	92512.9707838038	99477.3326173013
1231	0.000126929121212121	0.126060606060606	92744.3117545027	99478.6362883661
1232	0.000131160091919192	0.126060606060606	92961.7848644278	99479.8558937262
1233	0.000135391062626263	0.126060606060606	93166.6008033471	99480.999310708
1234	0.000139622033333333	0.126060606060606	93359.8333147423	99482.0734622879
1235	0.000143853004040404	0.126060606060606	93542.4380325696	99483.0844573238
1236	0.000148083974747475	0.126060606060606	93715.2682827888	99484.0377068281
1237	0.000152314945454545	0.126060606060606	93879.0884205125	99484.9380208576
1238	0.000156545916161616	0.126060606060606	94034.5851281848	99485.7896896724
1239	0.000160776886868687	0.126060606060606	94182.3770398979	99486.5965521184
1240	0.000165007857575758	0.126060606060606	94323.0229652037	99487.3620534674
1241	0.000169238828282828	0.126060606060606	94457.028951173	99488.0892946015
1242	0.000173469798989899	0.126060606060606	94584.854362689	99488.7810739757
1243	0.00017770076969697	0.126060606060606	94706.9171505422	99489.4399236483
1244	0.00018193174040404	0.126060606060606	94823.5984114183	99490.068140218
1245	0.000186162711111111	0.126060606060606	94935.2463582975	99490.6678115472
1246	0.000190393681818182	0.126060606060606	95042.1798030422	99491.2408400133
1247	0.000194624652525252	0.126060606060606	95144.6911857157	99491.788962602
1248	0.000198855623232323	0.126060606060606	95243.0492503461	99492.3137685243
1249	0.000203086593939394	0.126060606060606	95337.5013971261	99492.8167146022
1250	0.000207317564646465	0.126060606060606	95428.2757594994	99493.2991387702
1251	0.000211548535353535	0.126060606060606	95515.5830435954	99493.7622719585
1252	0.000215779506060606	0.126060606060606	95599.6181620149	99494.207248586
1253	0.000220010476767677	0.126060606060606	95680.5616862565	99494.6351158365
1254	0.000224241447474747	0.126060606060606	95758.5811405985	99495.046841878
1255	0.000228472418181818	0.126060606060606	95833.8321619498	99495.4433231918
1256	0.000232703388888889	0.126060606060606	95906.4595318848	99495.8253910631
1257	0.00023693435959596	0.126060606060606	95976.5981134496	99496.193817441
1258	0.00024116533030303	0.126060606060606	96044.3736787208	99496.5493200944
1259	0.000245396301010101	0.126060606060606	96109.9036663834	99496.8925673125
1260	0.000249627271717172	0.126060606060606	96173.2978613646	99497.2241820938
1261	0.000253858242424242	0.126060606060606	96234.6590050973	99497.5447459052
1262	0.000258089213131313	0.126060606060606	96294.0833546397	99497.854802103
1263	0.000262320183838384	0.126060606060606	96351.6611841742	99498.1548589916
1264	0.000266551154545455	0.126060606060606	96407.4772441182	99498.4453926144
1265	0.000270782125252525	0.126060606060606	96461.611173964	99498.7268492533
1266	0.000275013095959596	0.126060606060606	96514.1378884428	99498.999647758
1267	0.000279244066666667	0.126060606060606	96565.1279170352	99499.264181595
1268	0.000283475037373737	0.126060606060606	96614.64772093	99499.5208207117
1269	0.000287706008080808	0.126060606060606	96662.7599845911	99499.769913348
1270	0.000291936978787879	0.126060606060606	96709.523878625	99500.0117875338
1271	0.000296167949494949	0.126060606060606	96754.9953023219	99500.2467525541
1272	0.00030039892020202	0.126060606060606	96799.2271084941	99500.4751002925
1273	0.000304629890909091	0.126060606060606	96842.2693057795	99500.6971064054
1274	0.000308860861616162	0.126060606060606	96884.1692483753	99500.9130314485
1275	0.000313091832323232	0.126060606060606	96924.9718116253	99501.1231219064
1276	0.000317322803030303	0.126060606060606	96964.719548744	99501.3276111088
1277	0.000321553773737374	0.126060606060606	97003.4528421189	99501.5267201153
1278	0.000325784744444444	0.126060606060606	97041.210038456	99501.7206585016
1279	0.000330015715151515	0.126060606060606	97078.0275758376	99501.9096250983
1280	0.000334246685858586	0.126060606060606	97113.9401004731	99502.093808669
1281	0.000338477656565657	0.126060606060606	97148.9805769085	99502.2733885441
1282	0.000342708627272727	0.126060606060606	97183.1803874343	99502.4485351982
1283	0.000346939597979798	0.126060606060606	97216.5694260031	99502.6194107891
1284	0.000351170568686869	0.126060606060606	97249.1761867459	99502.7861696671
1285	0.000355401539393939	0.126060606060606	97281.0278429086	99502.9489588265
1286	0.00035963251010101	0.126060606060606	97312.1503247788	99503.1079183531
1287	0.000363863480808081	0.126060606060606	97342.5683883055	99503.2631818146
1288	0.000368094451515151	0.126060606060606	97372.3056807568	99503.4148766357
1289	0.000372325422222222	0.126060606060606	97401.3848039057	99503.5631244572
1290	0.000376556392929293	0.126060606060606	97429.827368649	99503.7080414459
1291	0.000380787363636364	0.126060606060606	97457.6540509058	99503.8497386146
1292	0.000385018334343434	0.126060606060606	97484.8846405229	99503.9883220834
1293	0.000389249305050505	0.126060606060606	97511.5380882448	99504.1238933847
1294	0.000393480275757576	0.126060606060606	97537.6325507592	99504.2565496603
1295	0.000397711246464646	0.126060606060606	97563.1854291893	99504.386383923
1296	0.000401942217171717	0.126060606060606	97588.2134119001	99504.5134852805
1297	0.000406173187878788	0.126060606060606	97612.7325073552	99504.6379391197
1298	0.000410404158585859	0.126060606060606	97636.7580806263	99504.7598273136
1299	0.000414635129292929	0.126060606060606	97660.3048832767	99504.8792283873
1300	0.0004188661	0.126060606060606	97683.3870848396	99504.9962176938
1301	0	0.136565656565657	206.286763206939	5.55462938189898e-17
1302	4.23097070707071e-06	0.136565656565657	29532.6946930733	98362.8949600218
1303	8.46194141414141e-06	0.136565656565657	45682.7461887061	98941.5933647516
1304	1.26929121212121e-05	0.136565656565657	55810.1394046845	99133.6368114429
1305	1.69238828282828e-05	0.136565656565657	62754.4817933774	99229.5002284432
1306	2.11548535353535e-05	0.136565656565657	67812.6434532516	99286.9678969205
1307	2.53858242424242e-05	0.136565656565657	71661.2134232925	99325.2587470069
1308	2.96167949494949e-05	0.136565656565657	74687.7412091566	99352.5991232208
1309	3.38477656565657e-05	0.136565656565657	77130.1915695346	99373.0988178822
1310	3.80787363636364e-05	0.136565656565657	79142.7637909916	99389.0397170929
1311	4.23097070707071e-05	0.136565656565657	80829.7682141679	99401.7903542088
1312	4.65406777777778e-05	0.136565656565657	82264.2925234799	99412.2213177852
1313	5.07716484848485e-05	0.136565656565657	83499.0705863292	99420.9128419991
1314	5.50026191919192e-05	0.136565656565657	84573.1065637859	99428.2665376061
1315	5.92335898989899e-05	0.136565656565657	85515.870156103	99434.5692158647
1316	6.34645606060606e-05	0.136565656565657	86350.0421580045	99440.0311717075
1317	6.76955313131313e-05	0.136565656565657	87093.3629446251	99444.8101048756
1318	7.1926502020202e-05	0.136565656565657	87759.9081785671	99449.0265950353
1319	7.61574727272727e-05	0.136565656565657	88360.988637703	99452.7744166772
1320	8.03884434343434e-05	0.136565656565657	88905.7973161347	99456.1275954343
1321	8.46194141414141e-05	0.136565656565657	89401.8829253305	99459.145347093
1322	8.88503848484848e-05	0.136565656565657	89855.5017750465	99461.8756046528
1323	9.30813555555555e-05	0.136565656565657	90271.8830205569	99464.3575834996
1324	9.73123262626262e-05	0.136565656565657	90655.4311363469	99466.6236769827
1325	0.000101543296969697	0.136565656565657	91009.8823262294	99468.7008780843
1326	0.000105774267676768	0.136565656565657	91338.426638441	99470.6118598064
1327	0.000110005238383838	0.136565656565657	91643.8042393588	99472.3758061181
1328	0.000114236209090909	0.136565656565657	91928.3820188144	99474.0090582261
1329	0.00011846717979798	0.136565656565657	92194.2150583551	99475.5256223318
1330	0.00012269815050505	0.136565656565657	92443.0963443712	99476.9375723328
1331	0.000126929121212121	0.136565656565657	92676.5972531664	99478.2553719011
1332	0.000131160091919192	0.136565656565657	92896.1007686764	99479.488134288
1333	0.000135391062626263	0.136565656565657	93102.8288910141	99480.6438333514
1334	0.000139622033333333	0.136565656565657	93297.8653986913	99481.729476231
1335	0.000143853004040404	0.136565656565657	93482.1748532759	99482.7512455344
1336	0.000148083974747475	0.136565656565657	93656.6185554527	99483.7146171636
1337	0.000152314945454545	0.136565656565657	93821.9679997529	99484.6244584653
1338	0.000156545916161616	0.136565656565657	93978.9162862905	99485.4851105095
1339	0.000160776886868687	0.136565656565657	94128.0878265275	99486.3004573163
1340	0.000165007857575758	0.136565656565657	94270.0466521446	99487.0739844968
1341	0.000169238828282828	0.136565656565657	94405.3035326458	99487.8088290099
1342	0.000173469798989899	0.136565656565657	94534.3221298554	99488.5078217656
1343	0.00017770076969697	0.136565656565657	94657.5242954827	99489.1735239954
1344	0.00018193174040404	0.136565656565657	94775.2946849101	99489.8082586477
1345	0.000186162711111111	0.136565656565657	94887.9847652179	99490.4141374491
1346	0.000190393681818182	0.136565656565657	94995.9163250097	99490.993084414
1347	0.000194624652525252	0.136565656565657	95099.3845355601	99491.546856209
1348	0.000198855623232323	0.136565656565657	95198.6606518535	99492.0770599876
1349	0.000203086593939394	0.136565656565657	95293.9943835986	99492.5851689469
1350	0.000207317564646465	0.136565656565657	95385.6159941722	99493.0725360079
1351	0.000211548535353535	0.136565656565657	95473.7381592947	99493.5404058553
1352	0.000215779506060606	0.136565656565657	95558.5576086873	99493.9899255134
1353	0.000220010476767677	0.136565656565657	95640.2566024596	99494.4221537957
1354	0.000224241447474747	0.136565656565657	95719.0042293238	99494.8380695766
1355	0.000228472418181818	0.136565656565657	95794.9575784647	99495.2385792148
1356	0.000232703388888889	0.136565656565657	95868.2627842617	99495.624523139
1357	0.00023693435959596	0.136565656565657	95939.0559674922	99495.9966817513
1358	0.00024116533030303	0.136565656565657	96007.4640757669	99496.3557806759
1359	0.000245396301010101	0.136565656565657	96073.6056453038	99496.7024954897
1360	0.000249627271717172	0.136565656565657	96137.5914833	99497.0374559627
1361	0.000253858242424242	0.136565656565657	96199.5252930255	99497.361249876
1362	0.000258089213131313	0.136565656565657	96259.5042293812	99497.6744264654
1363	0.000262320183838384	0.136565656565657	96317.6194089289	99497.9774995287
1364	0.000266551154545455	0.136565656565657	96373.9563732351	99498.2709502196
1365	0.000270782125252525	0.136565656565657	96428.5955076652	99498.5552296519
1366	0.000275013095959596	0.136565656565657	96481.6124230418	99498.8307611428
1367	0.000279244066666667	0.136565656565657	96533.078309558	99499.0979423795
1368	0.000283475037373737	0.136565656565657	96583.0602474721	99499.3571472755
1369	0.000287706008080808	0.136565656565657	96631.6215080915	99499.6087277728
1370	0.000291936978787879	0.136565656565657	96678.8218128081	99499.8530153938
1371	0.000296167949494949	0.136565656565657	96724.7175836156	99500.0903227168
1372	0.00030039892020202	0.136565656565657	96769.3621670944	99500.3209447205
1373	0.000304629890909091	0.136565656565657	96812.8060370186	99500.5451599717
1374	0.000308860861616162	0.136565656565657	96855.0969917289	99500.763231794
1375	0.000313091832323232	0.136565656565657	96896.2803240573	99500.9754092651
1376	0.000317322803030303	0.136565656565657	96936.3989857657	99501.1819281819
1377	0.000321553773737374	0.136565656565657	96975.4937356009	99501.383011918
1378	0.000325784744444444	0.136565656565657	97013.6032771025	99501.57887227
1379	0.000330015715151515	0.136565656565657	97050.7643897816	99501.769710137
1380	0.000334246685858586	0.136565656565657	97087.0120431838	99501.9557162671
1381	0.000338477656565657	0.136565656565657	97122.3795093301	99502.1370718669
1382	0.000342708627272727	0.136565656565657	97156.8984628904	99502.3139491882
1383	0.000346939597979798	0.136565656565657	97190.5990785897	99502.4865120913
1384	0.000351170568686869	0.136565656565657	97223.5101145837	99502.6549165229
1385	0.000355401539393939	0.136565656565657	97255.6589993902	99502.8193110172
1386	0.00035963251010101	0.136565656565657	97287.0719044995	99502.9798371109
1387	0.000363863480808081	0.136565656565657	97317.7738155469	99503.1366297496
1388	0.000368094451515151	0.136565656565657	97347.7886032438	99503.2898176961
1389	0.000372325422222222	0.136565656565657	97377.1390783086	99503.4395238388
1390	0.000376556392929293	0.136565656565657	97405.8470547996	99503.5858655553
1391	0.000380787363636364	0.136565656565657	97433.9334003775	99503.7289549953
1392	0.000385018334343434	0.136565656565657	97461.418090785	99503.8688993921
1393	0.000389249305050505	0.136565656565657	97488.320252466	99504.0058013001
1394	0.000393480275757576	0.136565656565657	97514.6582120994	99504.1397588782
1395	0.000397711246464646	0.136565656565657	97540.4495340059	99504.2708660991
1396	0.000401942217171717	0.136565656565657	97565.7110607959	99504.3992129729
1397	0.000406173187878788	0.136565656565657	97590.4589517464	99504.5248857759
1398	0.000410404158585859	0.136565656565657	97614.7087146466	99504.647967216
1399	0.000414635129292929	0.136565656565657	97638.4752379629	99504.7685366179
1400	0.0004188661	0.136565656565657	97661.7728249954	99504.8866701161
1401	0	0.147070707070707	0.00255794577625173	-1.665660679935e-10
1402	4.23097070707071e-06	0.147070707070707	28873.4376451321	98325.5217754712
1403	8.46194141414141e-06	0.147070707070707	45177.7154158212	98929.7629587839
1404	1.26929121212121e-05	0.147070707070707	55400.0940042004	99127.2249588679
1405	1.69238828282828e-05	0.147070707070707	62409.2168360867	99225.2379419816
1406	2.11548535353535e-05	0.147070707070707	67514.4440870109	99283.8187857001
1407	2.53858242424242e-05	0.147070707070707	71398.7723176727	99322.7787625131
1408	2.96167949494949e-05	0.147070707070707	74453.3939882057	99350.5615164014
1409	3.38477656565657e-05	0.147070707070707	76918.5015944257	99371.3736106768
1410	3.80787363636364e-05	0.147070707070707	78949.7342684678	99387.5460306373
1411	4.23097070707071e-05	0.147070707070707	80652.3746794469	99400.4746810876
1412	4.65406777777778e-05	0.147070707070707	82100.1909704957	99411.0465371586
1413	5.07716484848485e-05	0.147070707070707	83346.4074892351	99419.8522070795
1414	5.50026191919192e-05	0.147070707070707	84430.3909211759	99427.3001718858
1415	5.92335898989899e-05	0.147070707070707	85381.8847171227	99433.68196441
1416	6.34645606060606e-05	0.147070707070707	86223.7802543011	99439.2112266165
1417	6.76955313131313e-05	0.147070707070707	86973.9825584646	99444.0480942451
1418	7.1926502020202e-05	0.147070707070707	87646.697887289	99448.3149604846
1419	7.61574727272727e-05	0.147070707070707	88253.3419288142	99452.1069767189
1420	8.03884434343434e-05	0.147070707070707	88803.1929293068	99455.4992322617
1421	8.46194141414141e-05	0.147070707070707	89303.8695802978	99458.5517770307
1422	8.88503848484848e-05	0.147070707070707	89761.6861904448	99461.3132072953
1423	9.30813555555555e-05	0.147070707070707	90181.9203695721	99463.8232721009
1424	9.73123262626262e-05	0.147070707070707	90569.0174129935	99466.1147990621
1425	0.000101543296969697	0.147070707070707	90926.7481389822	99468.2151379392
1426	0.000105774267676768	0.147070707070707	91258.3321514454	99470.1472575739
1427	0.000110005238383838	0.147070707070707	91566.5349965044	99471.9305892156
1428	0.000114236209090909	0.147070707070707	91853.7454886034	99473.5816823799
1429	0.00011846717979798	0.147070707070707	92122.0377433942	99475.1147199429
1430	0.00012269815050505	0.147070707070707	92373.2213481653	99476.5419265877
1431	0.000126929121212121	0.147070707070707	92608.8822337626	99477.8738955018
1432	0.000131160091919192	0.147070707070707	92830.416186733	99479.1198517268
1433	0.000135391062626263	0.147070707070707	93039.0565225159	99480.2878661612
1434	0.000139622033333333	0.147070707070707	93235.8970530831	99481.3850305577
1435	0.000143853004040404	0.147070707070707	93421.9112702259	99482.4176016443
1436	0.000148083974747475	0.147070707070707	93597.9684467952	99483.3911205108
1437	0.000152314945454545	0.147070707070707	93764.8472198744	99484.3105120814
1438	0.000156545916161616	0.147070707070707	93923.2471047662	99485.1801684503
1439	0.000160776886868687	0.147070707070707	94073.798290179	99486.0040190196
1440	0.000165007857575758	0.147070707070707	94217.0700294096	99486.7855899043
1441	0.000169238828282828	0.147070707070707	94353.5778226031	99487.5280543439
1442	0.000173469798989899	0.147070707070707	94483.7896191395	99488.2342757814
1443	0.00017770076969697	0.147070707070707	94608.1311749898	99488.9068447595
1444	0.00018193174040404	0.147070707070707	94726.9907049912	99489.5481106845
1445	0.000186162711111111	0.147070707070707	94840.7229309005	99490.1602092423
1446	0.000190393681818182	0.147070707070707	94949.6526165046	99490.7450861571
1447	0.000194624652525252	0.147070707070707	95054.0776654173	99491.3045178553
1448	0.000198855623232323	0.147070707070707	95154.2718420369	99491.8401294889
1449	0.000203086593939394	0.147070707070707	95250.4871668356	99492.3534106954
1450	0.000207317564646465	0.147070707070707	95342.9560343274	99492.8457294412
1451	0.000211548535353535	0.147070707070707	95431.8930863188	99493.3183441917
1452	0.000215779506060606	0.147070707070707	95517.4968758849	99493.7724146558
1453	0.000220010476767677	0.147070707070707	95599.9513463751	99494.2090112825
1454	0.000224241447474747	0.147070707070707	95679.42715187	99494.6291236928
1455	0.000228472418181818	0.147070707070707	95756.0828349072	99495.0336681601
1456	0.000232703388888889	0.147070707070707	95830.0658815334	99495.4234942785
1457	0.00023693435959596	0.147070707070707	95901.5136728754	99495.7993909809
1458	0.00024116533030303	0.147070707070707	95970.5543291041	99496.1620916419
1459	0.000245396301010101	0.147070707070707	96037.307484301	99496.5122792682
1460	0.000249627271717172	0.147070707070707	96101.8849712685	99496.8505903823
1461	0.000253858242424242	0.147070707070707	96164.3914513293	99497.1776190953
1462	0.000258089213131313	0.147070707070707	96224.9249783976	99497.493920539
1463	0.000262320183838384	0.147070707070707	96283.5775121977	99497.8000140124
1464	0.000266551154545455	0.147070707070707	96340.4353849358	99498.0963858278
1465	0.000270782125252525	0.147070707070707	96395.5797262707	99498.383491896
1466	0.000275013095959596	0.147070707070707	96449.0868475134	99498.6617600346
1467	0.000279244066666667	0.147070707070707	96501.0285942274	99498.9315921942
1468	0.000283475037373737	0.147070707070707	96551.4726702505	99499.1933662129
1469	0.000287706008080808	0.147070707070707	96600.4829300626	99499.4474377652
1470	0.000291936978787879	0.147070707070707	96648.1196487623	99499.6941418776
1471	0.000296167949494949	0.147070707070707	96694.4397699872	99499.9337944287
1472	0.00030039892020202	0.147070707070707	96739.4971322296	99500.1666934893
1473	0.000304629890909091	0.147070707070707	96783.3426780432	99500.3931205641
1474	0.000308860861616162	0.147070707070707	96826.0246475588	99500.6133417384
1475	0.000313091832323232	0.147070707070707	96867.5887521903	99500.8276086918
1476	0.000317322803030303	0.147070707070707	96908.0783397421	99501.0361596893
1477	0.000321553773737374	0.147070707070707	96947.5345472312	99501.2392204305
1478	0.000325784744444444	0.147070707070707	96985.9964369329	99501.437004919
1479	0.000330015715151515	0.147070707070707	97023.5011268043	99501.6297161545
1480	0.000334246685858586	0.147070707070707	97060.0839111365	99501.8175468615
1481	0.000338477656565657	0.147070707070707	97095.7783688989	99502.0006801273
1482	0.000342708627272727	0.147070707070707	97130.6164679923	99502.1792899886
1483	0.000346939597979798	0.147070707070707	97164.6286614492	99502.3535419968
1484	0.000351170568686869	0.147070707070707	97197.8439749523	99502.5235937197
1485	0.000355401539393939	0.147070707070707	97230.2900892991	99502.6895952162
1486	0.00035963251010101	0.147070707070707	97261.9934183976	99502.8516894841
1487	0.000363863480808081	0.147070707070707	97292.9791799121	99503.0100128647
1488	0.000368094451515151	0.147070707070707	97323.2714639019	99503.1646954357
1489	0.000372325422222222	0.147070707070707	97352.8932928778	99503.3158613533
1490	0.000376556392929293	0.147070707070707	97381.8666819889	99503.4636291952
1491	0.000380787363636364	0.147070707070707	97410.2126927239	99503.6081122657
1492	0.000385018334343434	0.147070707070707	97437.9514841436	99503.749418887
1493	0.000389249305050505	0.147070707070707	97465.1023618835	99503.8876526767
1494	0.000393480275757576	0.147070707070707	97491.6838194823	99504.0229127799
1495	0.000397711246464646	0.147070707070707	97517.7135850787	99504.1552941356
1496	0.000401942217171717	0.147070707070707	97543.2086579976	99504.284887682
1497	0.000406173187878788	0.147070707070707	97568.1853451568	99504.4117805583
1498	0.000410404158585859	0.147070707070707	97592.659298056	99504.5360563171
1499	0.000414635129292929	0.147070707070707	97616.6455439841	99504.6577950968
1500	0.0004188661	0.147070707070707	97640.1585175974	99504.7770737993
1501	0	0.157575757575758	0.0010922612043047	2.86882903695777e-08
1502	4.23097070707071e-06	0.157575757575758	28213.6518415551	98286.3702453552
1503	8.46194141414141e-06	0.157575757575758	44672.5607273025	98917.662091163
1504	1.26929121212121e-05	0.157575757575758	54989.9946451795	99120.7166292084
1505	1.69238828282828e-05	0.157575757575758	62063.9218235597	99220.9278593294
1506	2.11548535353535e-05	0.157575757575758	67216.225622912	99280.6415305702
1507	2.53858242424242e-05	0.157575757575758	71136.3179958835	99320.2803543262
1508	2.96167949494949e-05	0.157575757575758	74219.0370922427	99348.5109579818
1509	3.38477656565657e-05	0.157575757575758	76706.8042182035	99369.6388210469
1510	3.80787363636364e-05	0.157575757575758	78756.6989026475	99386.0449771496
1511	4.23097070707071e-05	0.157575757575758	80474.9764297577	99399.1531727555
1512	4.65406777777778e-05	0.157575757575758	81936.0855213748	99409.8670230503
1513	5.07716484848485e-05	0.157575757575758	83193.7411160976	99418.7876569033
1514	5.50026191919192e-05	0.157575757575758	84287.6724950498	99426.3305149147
1515	5.92335898989899e-05	0.157575757575758	85247.8968788472	99432.7919081368
1516	6.34645606060606e-05	0.157575757575758	86097.5162605149	99438.3888631308
1517	6.76955313131313e-05	0.157575757575758	86854.6003370889	99443.2839772235
1518	7.1926502020202e-05	0.157575757575758	87533.4859696337	99447.6014750057
1519	7.61574727272727e-05	0.157575757575758	88145.693771262	99451.4378976456
1520	8.03884434343434e-05	0.157575757575758	88700.5872415579	99454.8694074554
1521	8.46194141414141e-05	0.157575757575758	89205.8550620673	99457.9568955615
1522	8.88503848484848e-05	0.157575757575758	89667.8695383187	99460.7496267567
1523	9.30813555555555e-05	0.157575757575758	90091.9567489747	99463.2878878941
1524	9.73123262626262e-05	0.157575757575758	90482.6028011388	99465.6049439566
1525	0.000101543296969697	0.157575757575758	90843.6131378144	99467.7285040369
1526	0.000105774267676768	0.157575757575758	91178.2369143478	99469.6818347728
1527	0.000110005238383838	0.157575757575758	91489.2650614847	99471.4846163196
1528	0.000114236209090909	0.157575757575758	91779.1083163219	99473.1536077843
1529	0.00011846717979798	0.157575757575758	92049.8598307541	99474.7031697909
1530	0.00012269815050505	0.157575757575758	92303.34579798	99476.1456787118
1531	0.000126929121212121	0.157575757575758	92541.1666952168	99477.4918579266
1532	0.000131160091919192	0.157575757575758	92764.7311176497	99478.7510449108
1533	0.000135391062626263	0.157575757575758	92975.2836969422	99479.9314081194
1534	0.000139622033333333	0.157575757575758	93173.9282776809	99481.0401243448
1535	0.000143853004040404	0.157575757575758	93361.6472820097	99482.0835248044
1536	0.000148083974747475	0.157575757575758	93539.3179561099	99483.0672160964
1537	0.000152314945454545	0.157575757575758	93707.7260782786	99483.9961809849
1538	0.000156545916161616	0.157575757575758	93867.5775790926	99484.8748628267
1539	0.000160776886868687	0.157575757575758	94019.5084295315	99485.7072366228
1540	0.000165007857575758	0.157575757575758	94164.0931012345	99486.4968691629
1541	0.000169238828282828	0.157575757575758	94301.851820658	99487.2469700906
1542	0.000173469798989899	0.157575757575758	94433.2568305647	99487.9604355496
1543	0.00017770076969697	0.157575757575758	94558.7377893792	99488.6398855024
1544	0.00018193174040404	0.157575757575758	94678.6864730474	99489.2876959268
1545	0.000186162711111111	0.157575757575758	94793.4608551002	99489.9060265435
1546	0.000190393681818182	0.157575757575758	94903.3886765001	99490.4968448799
1547	0.000194624652525252	0.157575757575758	95008.7705740824	99491.0619472005
1548	0.000198855623232323	0.157575757575758	95109.8828203218	99491.6029767127
1549	0.000203086593939394	0.157575757575758	95206.9797470386	99492.121439556
1550	0.000207317564646465	0.157575757575758	95300.2958805976	99492.6187187991
1551	0.000211548535353535	0.157575757575758	95390.0478273226	99493.0960867251
1552	0.000215779506060606	0.157575757575758	95476.4359635614	99493.5547157694
1553	0.000220010476767677	0.157575757575758	95559.6459174339	99493.9956880642
1554	0.000224241447474747	0.157575757575758	95639.8499080286	99494.4200040089
1555	0.000228472418181818	0.157575757575758	95717.2079310298	99494.828589822
1556	0.000232703388888889	0.157575757575758	95791.8688247512	99495.2223042944
1557	0.00023693435959596	0.157575757575758	95863.9712289865	99495.6019448342
1558	0.00024116533030303	0.157575757575758	95933.6444390944	99495.9682528219
1559	0.000245396301010101	0.157575757575758	96001.0091849135	99496.3219184827
1560	0.000249627271717172	0.157575757575758	96066.1783249638	99496.6635851944
1561	0.000253858242424242	0.157575757575758	96129.2574793579	99496.9938534102
1562	0.000258089213131313	0.157575757575758	96190.34560179	99497.3132841833
1563	0.000262320183838384	0.157575757575758	96249.5354938575	99497.6224023263
1564	0.000266551154545455	0.157575757575758	96306.9142799984	99497.9216993156
1565	0.000270782125252525	0.157575757575758	96362.5638317613	99498.2116358652
1566	0.000275013095959596	0.157575757575758	96416.561161588	99498.4926443739
1567	0.000279244066666667	0.157575757575758	96468.9787714508	99498.7651309244
1568	0.000283475037373737	0.157575757575758	96519.8849884894	99499.029477413
1569	0.000287706008080808	0.157575757575758	96569.3442513848	99499.2860432246
1570	0.000291936978787879	0.157575757575758	96617.4173864193	99499.535166888
1571	0.000296167949494949	0.157575757575758	96664.1618606354	99499.7771675928
1572	0.00030039892020202	0.157575757575758	96709.632004551	99500.0123465138
1573	0.000304629890909091	0.157575757575758	96753.8792299343	99500.2409881033
1574	0.000308860861616162	0.157575757575758	96796.9522153489	99500.4633611931
1575	0.000313091832323232	0.157575757575758	96838.8970937348	99500.6797200999
1576	0.000317322803030303	0.157575757575758	96879.75761085	99500.890305536
1577	0.000321553773737374	0.157575757575758	96919.5752783984	99501.0953455635
1578	0.000325784744444444	0.157575757575758	96958.3895179242	99501.295056379
1579	0.000330015715151515	0.157575757575758	96996.2377875418	99501.4896430831
1580	0.000334246685858586	0.157575757575758	97033.1557043021	99501.6793003876
1581	0.000338477656565657	0.157575757575758	97069.177155566	99501.8642132628
1582	0.000342708627272727	0.157575757575758	97104.3344018015	99502.044557534
1583	0.000346939597979798	0.157575757575758	97138.6581752948	99502.2205004525
1584	0.000351170568686869	0.157575757575758	97172.1777674438	99502.3922011996
1585	0.000355401539393939	0.157575757575758	97204.9211132541	99502.5598113739
1586	0.00035963251010101	0.157575757575758	97236.9148678799	99502.7234754301
1587	0.000363863480808081	0.157575757575758	97268.1844815069	99502.8833311108
1588	0.000368094451515151	0.157575757575758	97298.7542627087	99503.0395098064
1589	0.000372325422222222	0.157575757575758	97328.6474469471	99503.1921369501
1590	0.000376556392929293	0.157575757575758	97357.8862501604	99503.3413323205
1591	0.000380787363636364	0.157575757575758	97386.491927269	99503.4872103762
1592	0.000385018334343434	0.157575757575758	97414.4848217743	99503.6298805372
1593	0.000389249305050505	0.157575757575758	97441.884415413	99503.769447467
1594	0.000393480275757576	0.157575757575758	97468.7093731171	99503.9060113274
1595	0.000397711246464646	0.157575757575758	97494.9775843035	99504.039668011
1596	0.000401942217171717	0.157575757575758	97520.7062034832	99504.1705093708
1597	0.000406173187878788	0.157575757575758	97545.9116879494	99504.2986234332
1598	0.000410404158585859	0.157575757575758	97570.6098320031	99504.4240945895
1599	0.000414635129292929	0.157575757575758	97594.8158015126	99504.5470037916
1600	0.0004188661	0.157575757575758	97618.5441627499	99504.6674287116
1601	0	0.168080808080808	0.00075755836928637	-8.63634744403117e-08
1602	4.23097070707071e-06	0.168080808080808	27553.2979164558	98245.3078804499
1603	8.46194141414141e-06	0.168080808080808	44167.2776471241	98905.2812700436
1604	1.26929121212121e-05	0.168080808080808	54579.8400465158	99114.1096078421
1605	1.69238828282828e-05	0.168080808080808	61718.5962808233	99216.5691660191
1606	2.11548535353535e-05	0.168080808080808	66917.9877670994	99277.4357493916
1607	2.53858242424242e-05	0.168080808080808	70873.8503048885	99317.7633149137
1608	2.96167949494949e-05	0.168080808080808	73984.6704184634	99346.4473231778
1609	3.38477656565657e-05	0.168080808080808	76495.0993845617	99367.8943684728
1610	3.80787363636364e-05	0.168080808080808	78563.6576623353	99384.5365017522
1611	4.23097070707071e-05	0.168080808080808	80297.5734238342	99397.8257899962
1612	4.65406777777778e-05	0.168080808080808	81771.9761527132	99408.6827466256
1613	5.07716484848485e-05	0.168080808080808	83041.0714656136	99417.7191697462
1614	5.50026191919192e-05	0.168080808080808	84144.9512687476	99425.3575497362
1615	5.92335898989899e-05	0.168080808080808	85113.9066281474	99431.8990336365
1616	6.34645606060606e-05	0.168080808080808	85971.2501692943	99437.5640704877
1617	6.76955313131313e-05	0.168080808080808	86735.216272927	99442.5177450166
1618	7.1926502020202e-05	0.168080808080808	87420.2724198363	99446.8861313318
1619	7.61574727272727e-05	0.168080808080808	88038.0441607196	99450.7671733711
1620	8.03884434343434e-05	0.168080808080808	88597.980248725	99454.2381158844
1621	8.46194141414141e-05	0.168080808080808	89107.8393674634	99457.3606983158
1622	8.88503848484848e-05	0.168080808080808	89574.0518201058	99460.1848593096
1623	9.30813555555555e-05	0.168080808080808	90001.9921558452	99462.7514276277
1624	9.73123262626262e-05	0.168080808080808	90396.1873031727	99465.094108865
1625	0.000101543296969697	0.168080808080808	90760.477320796	99467.2409738971
1626	0.000105774267676768	0.168080808080808	91098.1409258497	99469.2155892201
1627	0.000110005238383838	0.168080808080808	91411.9944311887	99471.0378854846
1628	0.000114236209090909	0.168080808080808	91704.4705007761	99472.7248327178
1629	0.00011846717979798	0.168080808080808	91977.6813183246	99474.2909703307
1630	0.00012269815050505	0.168080808080808	92233.4696875324	99475.7488272922
1631	0.000126929121212121	0.168080808080808	92473.4506328402	99477.1092579085
1632	0.000131160091919192	0.168080808080808	92699.0455596403	99478.3817127094
1633	0.000135391062626263	0.168080808080808	92911.5104130273	99479.5744582026
1634	0.000139622033333333	0.168080808080808	93111.9590714936	99480.6947566626
1635	0.000143853004040404	0.168080808080808	93301.3828883642	99481.74901417
1636	0.000148083974747475	0.168080808080808	93480.6670826921	99482.7429031452
1637	0.000152314945454545	0.168080808080808	93650.604575174	99483.6814644699
1638	0.000156545916161616	0.168080808080808	93811.9077120285	99484.5691929974
1639	0.000160776886868687	0.168080808080808	93965.2182445294	99485.4101095262
1640	0.000165007857575758	0.168080808080808	94111.1158642131	99486.207821699
1641	0.000169238828282828	0.168080808080808	94250.1255264379	99486.9655757414
1642	0.000173469798989899	0.168080808080808	94382.7237634436	99487.6863005912
1643	0.00017770076969697	0.168080808080808	94509.3441381362	99488.3726457799
1644	0.00018193174040404	0.168080808080808	94630.3819877687	99489.0270139566
1645	0.000186162711111111	0.168080808080808	94746.1985370932	99489.651588966
1646	0.000190393681818182	0.168080808080808	94857.1245061166	99490.248360232
1647	0.000194624652525252	0.168080808080808	94963.4632612373	99490.8191439086
1648	0.000198855623232323	0.168080808080808	95065.4935860332	99491.3656013451
1649	0.000203086593939394	0.168080808080808	95163.4721253886	99491.8892552425
1650	0.000207317564646465	0.168080808080808	95257.6355302356	99492.3915037896
1651	0.000211548535353535	0.168080808080808	95348.2023811064	99492.8736331894
1652	0.000215779506060606	0.168080808080808	95435.3748711113	99493.336828607
1653	0.000220010476767677	0.168080808080808	95519.3403154157	99493.7821839097
1654	0.000224241447474747	0.168080808080808	95600.2724975908	99494.2107103068
1655	0.000228472418181818	0.168080808080808	95678.3328666397	99494.6233439943
1656	0.000232703388888889	0.168080808080808	95753.671613084	99495.0209529884
1657	0.00023693435959596	0.168080808080808	95826.4286355035	99495.4043432331
1658	0.00024116533030303	0.168080808080808	95896.7344048113	99495.7742640367
1659	0.000245396301010101	0.168080808080808	95964.7107463502	99496.1314129672
1660	0.000249627271717172	0.168080808080808	96030.4715442756	99496.4764402421
1661	0.000253858242424242	0.168080808080808	96094.1233787642	99496.8099526825
1662	0.000258089213131313	0.168080808080808	96155.7660994572	99497.1325172564
1663	0.000262320183838384	0.168080808080808	96215.4933537546	99497.4446643291
1664	0.000266551154545455	0.168080808080808	96273.3930561495	99497.7468905413
1665	0.000270782125252525	0.168080808080808	96329.5478226764	99498.0396614617
1666	0.000275013095959596	0.168080808080808	96384.0353635735	99498.3234139757
1667	0.000279244066666667	0.168080808080808	96436.9288427901	99498.5985584498
1668	0.000283475037373737	0.168080808080808	96488.2972033518	99498.8654807768
1669	0.000287706008080808	0.168080808080808	96538.2054717341	99499.1245440283
1670	0.000291936978787879	0.168080808080808	96586.7150261797	99499.3760903281
1671	0.000296167949494949	0.168080808080808	96633.8838558185	99499.6204421165
1672	0.00030039892020202	0.168080808080808	96679.7667851905	99499.8579037118
1673	0.000304629890909091	0.168080808080808	96724.4156908694	99500.0887624952
1674	0.000308860861616162	0.168080808080808	96767.8796964663	99500.3132900881
1675	0.000313091832323232	0.168080808080808	96810.2053510411	99500.5317434071
1676	0.000317322803030303	0.168080808080808	96851.4367982956	99500.7443656625
1677	0.000321553773737374	0.168080808080808	96891.6159287316	99500.9513872507
1678	0.000325784744444444	0.168080808080808	96930.7825199354	99501.1530265796
1679	0.000330015715151515	0.168080808080808	96968.9743712102	99501.3494908563
1680	0.000334246685858586	0.168080808080808	97006.2274224017	99501.5409767792
1681	0.000338477656565657	0.168080808080808	97042.5758689227	99501.7276712093
1682	0.000342708627272727	0.168080808080808	97078.0522642786	99501.9097517643
1683	0.000346939597979798	0.168080808080808	97112.6876200643	99502.0873874004
1684	0.000351170568686869	0.168080808080808	97146.5114923624	99502.260738909
1685	0.000355401539393939	0.168080808080808	97179.5520708624	99502.4299594343
1686	0.00035963251010101	0.168080808080808	97211.836253358	99502.5951948998
1687	0.000363863480808081	0.168080808080808	97243.38971941	99502.7565844318
1688	0.000368094451515151	0.168080808080808	97274.2370005192	99502.9142607652
1689	0.000372325422222222	0.168080808080808	97304.401540511	99503.0683505828
1690	0.000376556392929293	0.168080808080808	97333.905759384	99503.2189748867
1691	0.000380787363636364	0.168080808080808	97362.7711038027	99503.3662492819
1692	0.000385018334343434	0.168080808080808	97391.0181026755	99503.5102842771
1693	0.000389249305050505	0.168080808080808	97418.666414484	99503.6511856284
1694	0.000393480275757576	0.168080808080808	97445.7348727266	99503.7890544796
1695	0.000397711246464646	0.168080808080808	97472.2415301857	99503.9239876757
1696	0.000401942217171717	0.168080808080808	97498.2036971018	99504.0560780016
1697	0.000406173187878788	0.168080808080808	97523.6379801175	99504.1854143649
1698	0.000410404158585859	0.168080808080808	97548.5603169976	99504.3120820018
1699	0.000414635129292929	0.168080808080808	97572.986010672	99504.4361626694
1700	0.0004188661	0.168080808080808	97596.9297597905	99504.5577348404
1701	0	0.178585858585859	0.000499871594223603	8.91237744864261e-10
1702	4.23097070707071e-06	0.178585858585859	26892.3323632268	98202.1884320005
1703	8.46194141414141e-06	0.178585858585859	43661.8617299201	98892.6105551831
1704	1.26929121212121e-05	0.178585858585859	54169.6289956875	99107.4016130086
1705	1.69238828282828e-05	0.178585858585859	61373.2396388243	99212.1610277548
1706	2.11548535353535e-05	0.178585858585859	66619.7302929154	99274.2010538203
1707	2.53858242424242e-05	0.178585858585859	70611.3690993658	99315.2274336908
1708	2.96167949494949e-05	0.178585858585859	73750.2938757077	99344.370485703
1709	3.38477656565657e-05	0.178585858585859	76283.3870259896	99366.1401714353
1710	3.80787363636364e-05	0.178585858585859	78370.6104968515	99383.0205488648
1711	4.23097070707071e-05	0.178585858585859	80120.1656317365	99396.4924933295
1712	4.65406777777778e-05	0.178585858585859	81607.8628367186	99407.4936787827
1713	5.07716484848485e-05	0.178585858585859	82888.3984960871	99416.6467234304
1714	5.50026191919192e-05	0.178585858585859	84002.2272284689	99424.3812592976
1715	5.92335898989899e-05	0.178585858585859	84979.913955229	99431.0033274379
1716	6.34645606060606e-05	0.178585858585859	85844.9819695967	99436.7368378357
1717	6.76955313131313e-05	0.178585858585859	86615.8303574059	99441.7493887743
1718	7.1926502020202e-05	0.178585858585859	87307.0572367248	99446.1689221886
1719	7.61574727272727e-05	0.178585858585859	87930.3930895035	99450.0947977712
1720	8.03884434343434e-05	0.178585858585859	88495.371947112	99453.6053523964
1721	8.46194141414141e-05	0.178585858585859	89009.8224904165	99456.7631808856
1722	8.88503848484848e-05	0.178585858585859	89480.2330315665	99459.6189011748
1723	9.30813555555555e-05	0.178585858585859	89912.0265885739	99462.213888045
1724	9.73123262626262e-05	0.178585858585859	90309.770911368	99464.582290911
1725	0.000101543296969697	0.178585858585859	90677.3406855239	99466.7525450277
1726	0.000105774267676768	0.178585858585859	91018.0441816017	99468.7485187061
1727	0.000110005238383838	0.178585858585859	91334.7231035139	99470.5903947645
1728	0.000114236209090909	0.178585858585859	91629.832038817	99472.295355441
1729	0.00011846717979798	0.178585858585859	91905.5022083416	99473.8781200385
1730	0.00012269815050505	0.178585858585859	92163.5930164839	99475.3513709467
1731	0.000126929121212121	0.178585858585859	92405.7340492627	99476.726094221
1732	0.000131160091919192	0.178585858585859	92633.3595140051	99478.0118540075
1733	0.000135391062626263	0.178585858585859	92847.7366708178	99479.2170153929
1734	0.000139622033333333	0.178585858585859	93049.98943484	99480.3489265866
1735	0.000143853004040404	0.178585858585859	93241.118088237	99481.4140688899
1736	0.000148083974747475	0.178585858585859	93422.0158249131	99482.4181808745
1737	0.000152314945454545	0.178585858585859	93593.4827097085	99483.3663618222
1738	0.000156545916161616	0.178585858585859	93756.2375028998	99484.2631583091
1739	0.000160776886868687	0.178585858585859	93910.9277344263	99485.1126371248
1740	0.000165007857575758	0.178585858585859	94058.1383182527	99485.9184469575
1741	0.000169238828282828	0.178585858585859	94198.3989383035	99486.6838707538
1742	0.000173469798989899	0.178585858585859	94332.190416158	99487.4118704209
1743	0.00017770076969697	0.178585858585859	94459.950221856	99488.1051251536
1744	0.00018193174040404	0.178585858585859	94582.0772487803	99488.7660643603
1745	0.000186162711111111	0.178585858585859	94698.9359770316	99489.3968961272
1746	0.000190393681818182	0.178585858585859	94810.8601038848	99489.9996318467
1747	0.000194624652525252	0.178585858585859	94918.1557275684	99490.5761076492
1748	0.000198855623232323	0.178585858585859	95021.1041411286	99491.1280030754
1749	0.000203086593939394	0.178585858585859	95119.9642986273	99491.6568574417
1750	0.000207317564646465	0.178585858585859	95214.9749855584	99492.1640841508
1751	0.000211548535353535	0.178585858585859	95306.3567474627	99492.6509833239
1752	0.000215779506060606	0.178585858585859	95394.3135984818	99493.1187529241
1753	0.000220010476767677	0.178585858585859	95479.0345403018	99493.5684985887
1754	0.000224241447474747	0.178585858585859	95560.6949203475	99494.0012423682
1755	0.000228472418181818	0.178585858585859	95639.4576414775	99494.4179304706
1756	0.000232703388888889	0.178585858585859	95715.4742467515	99494.8194401677
1757	0.00023693435959596	0.178585858585859	95788.8858933722	99495.206585929
1758	0.00024116533030303	0.178585858585859	95859.8242269102	99495.5801251161
1759	0.000245396301010101	0.178585858585859	95928.4121689699	99495.9407625605
1760	0.000249627271717172	0.178585858585859	95994.7646294234	99496.2891553701
1761	0.000253858242424242	0.178585858585859	96058.9891467433	99496.6259167466
1762	0.000258089213131313	0.178585858585859	96121.1864712465	99496.9516196157
1763	0.000262320183838384	0.178585858585859	96181.4510915545	99497.2667998838
1764	0.000266551154545455	0.178585858585859	96239.8717145566	99497.5719593838
1765	0.000270782125252525	0.178585858585859	96296.5316992634	99497.8675685313
1766	0.000275013095959596	0.178585858585859	96351.5094556353	99498.1540687557
1767	0.000279244066666667	0.178585858585859	96404.8788064522	99498.4318746988
1768	0.000283475037373737	0.178585858585859	96456.7093136721	99498.7013761907
1769	0.000287706008080808	0.178585858585859	96507.0665908181	99498.9629401153
1770	0.000291936978787879	0.178585858585859	96556.0125679362	99499.2169121006
1771	0.000296167949494949	0.178585858585859	96603.605755241	99499.4636179053
1772	0.00030039892020202	0.178585858585859	96649.9014724519	99499.7033649838
1773	0.000304629890909091	0.178585858585859	96694.9520616507	99499.9364436566
1774	0.000308860861616162	0.178585858585859	96738.8070893772	99500.1631283313
1775	0.000313091832323232	0.178585858585859	96781.513522699	99500.3836785448
1776	0.000317322803030303	0.178585858585859	96823.1159039857	99500.598339998
1777	0.000321553773737374	0.178585858585859	96863.6564980608	99500.8073454184
1778	0.000325784744444444	0.178585858585859	96903.1754432505	99501.0109154528
1779	0.000330015715151515	0.178585858585859	96941.7108778572	99501.2092594056
1780	0.000334246685858586	0.178585858585859	96979.299065668	99501.4025759734
1781	0.000338477656565657	0.178585858585859	97015.9745092502	99501.591053906
1782	0.000342708627272727	0.178585858585859	97051.7700554475	99501.77487262
1783	0.000346939597979798	0.178585858585859	97086.7169940605	99501.9542027726
1784	0.000351170568686869	0.178585858585859	97120.8451492612	99502.1292067896
1785	0.000355401539393939	0.178585858585859	97154.1829622744	99502.3000393448
1786	0.00035963251010101	0.178585858585859	97186.7575734064	99502.466847833
1787	0.000363863480808081	0.178585858585859	97218.5948940136	99502.6297727818
1788	0.000368094451515151	0.178585858585859	97249.7196755954	99502.7889482532
1789	0.000372325422222222	0.178585858585859	97280.1555741227	99502.9445022081
1790	0.000376556392929293	0.178585858585859	97309.9252094039	99503.0965568474
1791	0.000380787363636364	0.178585858585859	97339.0502226233	99503.2452289414
1792	0.000385018334343434	0.178585858585859	97367.5513271415	99503.3906301185
1793	0.000389249305050505	0.178585858585859	97395.4483579636	99503.5328671464
1794	0.000393480275757576	0.178585858585859	97422.760318271	99503.672042197
1795	0.000397711246464646	0.178585858585859	97449.5054232842	99503.8082530955
1796	0.000401942217171717	0.178585858585859	97475.7011390308	99503.9415935386
1797	0.000406173187878788	0.178585858585859	97501.3642215208	99504.0721533168
1798	0.000410404158585859	0.178585858585859	97526.5107518465	99504.2000185119
1799	0.000414635129292929	0.178585858585859	97551.156170889	99504.3252716931
1800	0.0004188661	0.178585858585859	97575.3153092966	99504.4479920846
1801	0	0.189090909090909	0.000373280245485027	-3.33726550022458e-09
1802	4.23097070707071e-06	0.189090909090909	26230.7070513786	98156.8500277111
1803	8.46194141414141e-06	0.189090909090909	43156.3081485829	98879.639520336
1804	1.26929121212121e-05	0.189090909090909	53759.3601496082	99100.5902898771
1805	1.69238828282828e-05	0.189090909090909	61027.8513729258	99207.7025916286
1806	2.11548535353535e-05	0.189090909090909	66321.4528948406	99270.9370475531
1807	2.53858242424242e-05	0.189090909090909	70348.8742219338	99312.6724967686
1808	2.96167949494949e-05	0.189090909090909	73515.9073535056	99342.2803174645
1809	3.38477656565657e-05	0.189090909090909	76071.6670888629	99364.3761476144
1810	3.80787363636364e-05	0.189090909090909	78177.5573683429	99381.4970624541
1811	4.23097070707071e-05	0.189090909090909	79942.7530357258	99395.153243013
1812	4.65406777777778e-05	0.189090909090909	81443.7455522441	99406.2997902321
1813	5.07716484848485e-05	0.189090909090909	82735.7222040555	99415.5702958891
1814	5.50026191919192e-05	0.189090909090909	83859.5003594984	99423.4016264222
1815	5.92335898989899e-05	0.189090909090909	84845.918847434	99430.1047759639
1816	6.34645606060606e-05	0.189090909090909	85718.7116502653	99435.9071542577
1817	6.76955313131313e-05	0.189090909090909	86496.4425835598	99440.9788996079
1818	7.1926502020202e-05	0.189090909090909	87193.8404068327	99445.449840182
1819	7.61574727272727e-05	0.189090909090909	87822.740554326	99449.4207647204
1820	8.03884434343434e-05	0.189090909090909	88392.7623321792	99452.9711118096
1821	8.46194141414141e-05	0.189090909090909	88911.8044317625	99456.1643388877
1822	8.88503848484848e-05	0.189090909090909	89386.4131700397	99459.0517485674
1823	9.30813555555555e-05	0.189090909090909	89822.0600436015	99461.6752658643
1824	9.73123262626262e-05	0.189090909090909	90223.3536262812	99464.0694872606
1825	0.000101543296969697	0.189090909090909	90594.2032298103	99466.2632149284
1826	0.000105774267676768	0.189090909090909	90937.9466830699	99468.2806210492
1827	0.000110005238383838	0.189090909090909	91257.4510783341	99470.1421422187
1828	0.000114236209090909	0.189090909090909	91555.1929301479	99471.8651742262
1829	0.00011846717979798	0.189090909090909	91833.322495056	99473.4646173372
1830	0.00012269815050505	0.189090909090909	92093.715787889	99474.953308311
1831	0.000126929121212121	0.189090909090909	92338.0169415463	99476.3423656001
1832	0.000131160091919192	0.189090909090909	92567.6729770908	99477.6414676569
1833	0.000135391062626263	0.189090909090909	92783.9624680089	99478.8590786551
1834	0.000139622033333333	0.189090909090909	92988.019366295	99480.0026331795
1835	0.000143853004040404	0.189090909090909	93180.8528809864	99481.0786881128
1836	0.000148083974747475	0.189090909090909	93363.3641845673	99482.0930485193
1837	0.000152314945454545	0.189090909090909	93536.360480868	99483.0508723249
1838	0.000156545916161616	0.189090909090909	93700.5669487163	99483.9567580906
1839	0.000160776886868687	0.189090909090909	93856.6368984705	99484.8148188122
1840	0.000165007857575758	0.189090909090909	94005.1604646841	99485.6287443904
1841	0.000169238828282828	0.189090909090909	94146.6720563311	99486.4018546343
1842	0.000173469798989899	0.189090909090909	94281.6567896409	99487.1371445673
1843	0.00017770076969697	0.189090909090909	94410.5560390427	99487.8373231841
1844	0.00018193174040404	0.189090909090909	94533.7722557003	99488.5048467236
1845	0.000186162711111111	0.189090909090909	94651.673174282	99489.1419476393
1846	0.000190393681818182	0.189090909090909	94764.5954694771	99489.7506593635
1847	0.000194624652525252	0.189090909090909	94872.8479710052	99490.3328380745
1848	0.000198855623232323	0.189090909090909	94976.7144829226	99490.8901815829
1849	0.000203086593939394	0.189090909090909	95076.4562685256	99491.4242458698
1850	0.000207317564646465	0.189090909090909	95172.314245312	99491.9364595988
1851	0.000211548535353535	0.189090909090909	95264.510926092	99492.428136867
1852	0.000215779506060606	0.189090909090909	95353.2521454375	99492.9004884747
1853	0.000220010476767677	0.189090909090909	95438.7285914219	99493.3546318667
1854	0.000224241447474747	0.189090909090909	95521.1171762547	99493.7915999753
1855	0.000228472418181818	0.189090909090909	95600.5822555733	99494.2123490453
1856	0.000232703388888889	0.189090909090909	95677.2767248461	99494.6177656326
1857	0.00023693435959596	0.189090909090909	95751.3430013144	99495.0086728395
1858	0.00024116533030303	0.189090909090909	95822.9139036095	99495.3858358753
1859	0.000245396301010101	0.189090909090909	95892.1134514819	99495.7499670843
1860	0.000249627271717172	0.189090909090909	95959.0575793698	99496.1017304152
1861	0.000253858242424242	0.189090909090909	96023.8547844755	99496.4417454603
1862	0.000258089213131313	0.189090909090909	96086.6067175635	99496.7705911221
1863	0.000262320183838384	0.189090909090909	96147.4087081086	99497.0888088606
1864	0.000266551154545455	0.189090909090909	96206.3502552763	99497.3969057147
1865	0.000270782125252525	0.189090909090909	96263.5154618025	99497.6953569644
1866	0.000275013095959596	0.189090909090909	96318.9834367835	99497.9846085912
1867	0.000279244066666667	0.189090909090909	96372.828661017	99498.2650795025
1868	0.000283475037373737	0.189090909090909	96425.1213195021	99498.5371635485
1869	0.000287706008080808	0.189090909090909	96475.927608029	99498.8012313764
1870	0.000291936978787879	0.189090909090909	96525.3100107547	99499.0576321027
1871	0.000296167949494949	0.189090909090909	96573.3275596759	99499.3066948707
1872	0.00030039892020202	0.189090909090909	96620.0360669189	99499.5487302441
1873	0.000304629890909091	0.189090909090909	96665.488342196	99499.7840315023
1874	0.000308860861616162	0.189090909090909	96709.7343935186	99500.0128758369
1875	0.000313091832323232	0.189090909090909	96752.8216084938	99500.2355254269
1876	0.000317322803030303	0.189090909090909	96794.7949244495	99500.4522284456
1877	0.000321553773737374	0.189090909090909	96835.6969860095	99500.6632199918
1878	0.000325784744444444	0.189090909090909	96875.5682875845	99500.868722927
1879	0.000330015715151515	0.189090909090909	96914.4473077052	99501.0689486652
1880	0.000334246685858586	0.189090909090909	96952.370633913	99501.2640979043
1881	0.000338477656565657	0.189090909090909	96989.3730766453	99501.4543612915
1882	0.000342708627272727	0.189090909090909	97025.487775375	99501.6399200416
1883	0.000346939597979798	0.189090909090909	97060.7462994974	99501.8209465227
1884	0.000351170568686869	0.189090909090909	97095.1787376264	99501.9976047828
1885	0.000355401539393939	0.189090909090909	97128.8137872577	99502.1700510504
1886	0.00035963251010101	0.189090909090909	97161.6788289605	99502.3384341825
1887	0.000363863480808081	0.189090909090909	97193.8000053763	99502.5028961098
1888	0.000368094451515151	0.189090909090909	97225.2022892239	99502.6635722303
1889	0.000372325422222222	0.189090909090909	97255.909546831	99502.8205917734
1890	0.000376556392929293	0.189090909090909	97285.9446008409	99502.9740781613
1891	0.000380787363636364	0.189090909090909	97315.3292838213	99503.1241493118
1892	0.000385018334343434	0.189090909090909	97344.0844950193	99503.2709179668
1893	0.000389249305050505	0.189090909090909	97372.2302460725	99503.4144919464
1894	0.000393480275757576	0.189090909090909	97399.785709911	99503.5549744408
1895	0.000397711246464646	0.189090909090909	97426.7692634514	99503.6924642313
1896	0.000401942217171717	0.189090909090909	97453.1985290704	99503.8270559436
1897	0.000406173187878788	0.189090909090909	97479.0904122164	99503.9588402536
1898	0.000410404158585859	0.189090909090909	97504.4611370171	99504.0879040881
1899	0.000414635129292929	0.189090909090909	97529.3262823251	99504.2143308301
1900	0.0004188661	0.189090909090909	97553.7008114221	99504.3382004848
1901	0	0.19959595959596	0.000348800710464175	-4.66757323269582e-11
1902	4.23097070707071e-06	0.19959595959596	25568.3686297833	98109.1129888995
1903	8.46194141414141e-06	0.19959595959596	42650.6118882009	98866.3572284325
1904	1.26929121212121e-05	0.19959595959596	53349.0321552257	99093.6732096758
1905	1.69238828282828e-05	0.19959595959596	60682.430940877	99203.1929847742
1906	2.11548535353535e-05	0.19959595959596	66023.1553372179	99267.6433277999
1907	2.53858242424242e-05	0.19959595959596	70086.365514459	99310.0982870014
1908	2.96167949494949e-05	0.19959595959596	73281.5107841883	99340.1766890982
1909	3.38477656565657e-05	0.19959595959596	75859.939491217	99362.6022135171
1910	3.80787363636364e-05	0.19959595959596	77984.4982281303	99379.9659858383
1911	4.23097070707071e-05	0.19959595959596	79765.3355788918	99393.8079986456
1912	4.65406777777778e-05	0.19959595959596	81279.6242745049	99405.1010514177
1913	5.07716484848485e-05	0.19959595959596	82583.0425667322	99414.4898647502
1914	5.50026191919192e-05	0.19959595959596	83716.7706477636	99422.4186338193
1915	5.92335898989899e-05	0.19959595959596	84711.9212939375	99429.2033655633
1916	6.34645606060606e-05	0.19959595959596	85592.4392086793	99435.0750088298
1917	6.76955313131313e-05	0.19959595959596	86377.052943871	99440.2062685752
1918	7.1926502020202e-05	0.19959595959596	87080.6219253859	99444.7288779367
1919	7.61574727272727e-05	0.19959595959596	87715.0865475483	99448.745068034
1920	8.03884434343434e-05	0.19959595959596	88290.1513984675	99452.3353889119
1921	8.46194141414141e-05	0.19959595959596	88813.7851827873	99455.5641678582
1922	8.88503848484848e-05	0.19959595959596	89292.5922303378	99458.4833976692
1923	9.30813555555555e-05	0.19959595959596	89732.0925178688	99461.1355577933
1924	9.73123262626262e-05	0.19959595959596	90136.9354434293	99463.5556950357
1925	0.000101543296969697	0.19959595959596	90511.064951338	99465.7729810888
1926	0.000105774267676768	0.19959595959596	90857.8484251183	99467.8118940193
1927	0.000110005238383838	0.19959595959596	91180.1783515509	99469.6931258756
1928	0.000114236209090909	0.19959595959596	91480.5531723023	99471.4342873269
1929	0.00011846717979798	0.19959595959596	91761.1421789605	99473.0504606827
1930	0.00012269815050505	0.19959595959596	92023.8379937496	99474.554637948
1931	0.000126929121212121	0.19959595959596	92270.2993097323	99475.9580707963
1932	0.000131160091919192	0.19959595959596	92501.9859505262	99477.2705525378
1933	0.000135391062626263	0.19959595959596	92720.1878040694	99478.500646962
1934	0.000139622033333333	0.19959595959596	92926.0488619205	99479.655875486
1935	0.000143853004040404	0.19959595959596	93120.5872657337	99480.742870984
1936	0.000148083974747475	0.19959595959596	93304.7121587143	99481.7675052856
1937	0.000152314945454545	0.19959595959596	93479.2378890802	99482.7349952683
1938	0.000156545916161616	0.19959595959596	93644.8960508608	99483.6499916951
1939	0.000160776886868687	0.19959595959596	93802.3457367448	99484.5166539855
1940	0.000165007857575758	0.19959595959596	93952.1822997694	99485.3387134183
1941	0.000169238828282828	0.19959595959596	94094.9448801033	99486.1195268579
1942	0.000173469798989899	0.19959595959596	94231.1228834366	99486.8621225497
1943	0.00017770076969697	0.19959595959596	94361.1615878746	99487.5692393795
1944	0.00018193174040404	0.19959595959596	94485.4670085203	99488.2433606334
1945	0.000186162711111111	0.19959595959596	94604.4101285878	99488.8867431158
1946	0.000190393681818182	0.19959595959596	94718.3306029533	99489.5014424234
1947	0.000194624652525252	0.19959595959596	94827.5399916377	99490.0893348494
1948	0.000198855623232323	0.19959595959596	94932.3246116362	99490.6521365511
1949	0.000203086593939394	0.19959595959596	95032.948034609	99491.191420229
1950	0.000207317564646465	0.19959595959596	95129.653309599	99491.7086298573
1951	0.000211548535353535	0.19959595959596	95222.6649167441	99492.2050935569
1952	0.000215779506060606	0.19959595959596	95312.1905117431	99492.6820350122
1953	0.000220010476767677	0.19959595959596	95398.4224688406	99493.1405835132
1954	0.000224241447474747	0.19959595959596	95481.5392647596	99493.5817829068
1955	0.000228472418181818	0.19959595959596	95561.7067086633	99494.0065995113
1956	0.000232703388888889	0.19959595959596	95639.0790480483	99494.4159291926
1957	0.00023693435959596	0.19959595959596	95713.7999590781	99494.8106036695
1958	0.00024116533030303	0.19959595959596	95786.0034364866	99495.1913961492
1959	0.000245396301010101	0.19959595959596	95855.8145946542	99495.5590263832
1960	0.000249627271717172	0.19959595959596	95923.3503944213	99495.9141652222
1961	0.000253858242424242	0.19959595959596	95988.7202921891	99496.2574386723
1962	0.000258089213131313	0.19959595959596	96052.0268370285	99496.5894316254
1963	0.000262320183838384	0.19959595959596	96113.3662021699	99496.9106911171
1964	0.000266551154545455	0.19959595959596	96172.828677511	99497.2217294008
1965	0.000270782125252525	0.19959595959596	96230.4991095357	99497.5230266339
1966	0.000275013095959596	0.19959595959596	96286.4573072205	99497.8150333664
1967	0.000279244066666667	0.19959595959596	96340.7784088274	99498.0981727792
1968	0.000283475037373737	0.19959595959596	96393.5332215414	99498.3728427479
1969	0.000287706008080808	0.19959595959596	96444.7885241491	99498.6394176767
1970	0.000291936978787879	0.19959595959596	96494.607356052	99498.8982502447
1971	0.000296167949494949	0.19959595959596	96543.0492681019	99499.1496729131
1972	0.00030039892020202	0.19959595959596	96590.1705680489	99499.3939993999
1973	0.000304629890909091	0.19959595959596	96636.024532351	99499.6315259445
1974	0.000308860861616162	0.19959595959596	96680.6616103063	99499.8625325312
1975	0.000313091832323232	0.19959595959596	96724.1296087857	99500.0872839758
1976	0.000317322803030303	0.19959595959596	96766.4738633038	99500.3060309494
1977	0.000321553773737374	0.19959595959596	96807.7373934795	99500.5190109037
1978	0.000325784744444444	0.19959595959596	96847.9610527353	99500.726448931
1979	0.000330015715151515	0.19959595959596	96887.1836608091	99500.9285585682
1980	0.000334246685858586	0.19959595959596	96925.4421273827	99501.1255425088
1981	0.000338477656565657	0.19959595959596	96962.7715705013	99501.3175932998
1982	0.000342708627272727	0.19959595959596	96999.2054238757	99501.504893968
1983	0.000346939597979798	0.19959595959596	97034.775534633	99501.6876185884
1984	0.000351170568686869	0.19959595959596	97069.512258935	99501.8659328413
1985	0.000355401539393939	0.19959595959596	97103.444545973	99502.0399944983
1986	0.00035963251010101	0.19959595959596	97136.6000196621	99502.2099538958
1987	0.000363863480808081	0.19959595959596	97169.0050536299	99502.3759543672
1988	0.000368094451515151	0.19959595959596	97200.6848408891	99502.538132645
1989	0.000372325422222222	0.19959595959596	97231.663459256	99502.6966192367
1990	0.000376556392929293	0.19959595959596	97261.9639328436	99502.8515387785
1991	0.000380787363636364	0.19959595959596	97291.6082875505	99503.0030103504
1992	0.000385018334343434	0.19959595959596	97320.6176062442	99503.1511477962
1993	0.000389249305050505	0.19959595959596	97349.0120789705	99503.2960600639
1994	0.000393480275757576	0.19959595959596	97376.8110472825	99503.4378511723
1995	0.000397711246464646	0.19959595959596	97404.0330508482	99503.576621046
1996	0.000401942217171717	0.19959595959596	97430.6958672196	99503.7124651797
1997	0.000406173187878788	0.19959595959596	97456.8165518338	99503.845475137
1998	0.000410404158585859	0.19959595959596	97482.4114725038	99503.9757386955
1999	0.000414635129292929	0.19959595959596	97507.4963450571	99504.1033400472
[truncated: 8,001 more rows]
