# Supplementary material for: Blocking cancer-fibroblast mutualism inhibits proliferation of endocrine therapy resistant breast cancer
Source: Mol Syst Biol. 2025 May 8;21(7):825–55. doi: 10.1038/s44320-025-00104-6 (PMC12222798; doi:10.1038/s44320-025-00104-6)
Supplement: Supplementary file 11 — Source data Fig. 6 [file 44320_2025_104_MOESM11_ESM.zip]

Archive with 54 entries (53 files):
- Figure 6/
- __MACOSX/._Figure 6
- Figure 6/SourceData_Figure_6C_Plate170_CAMA1RiboRCer2_Well4A_D7-Afatinib_Zoom_J.tif
- __MACOSX/Figure 6/._SourceData_Figure_6C_Plate170_CAMA1RiboRCer2_Well4A_D7-Afatinib_Zoom_J.tif
- Figure 6/SourceData_Figure_6C_Plate168_CAMA1SensV2_Well1C_D7-DMSO_Zoom_C.tif
- __MACOSX/Figure 6/._SourceData_Figure_6C_Plate168_CAMA1SensV2_Well1C_D7-DMSO_Zoom_C.tif
- Figure 6/SourceData_Figure_6C_Plate168_CAMA1SensV2_Well4C_D7-Afatinib_F.tif
- __MACOSX/Figure 6/._SourceData_Figure_6C_Plate168_CAMA1SensV2_Well4C_D7-Afatinib_F.tif
- Figure 6/.DS_Store
- __MACOSX/Figure 6/._.DS_Store
- Figure 6/SourceData_Figure_6C_Plate168_CAMA1SensV2_Well4B_D7-Afatinib_E.tif
- __MACOSX/Figure 6/._SourceData_Figure_6C_Plate168_CAMA1SensV2_Well4B_D7-Afatinib_E.tif
- Figure 6/SourceData_Figure_6C_Plate170_CAMA1RiboRCer2_Well1B_D7-DMSO_H.tif
- __MACOSX/Figure 6/._SourceData_Figure_6C_Plate170_CAMA1RiboRCer2_Well1B_D7-DMSO_H.tif
- Figure 6/SourceData_Figure_6C_Plate170_CAMA1RiboRCer2_Well4B_D7-Afatinib_Zoom_K.tif
- __MACOSX/Figure 6/._SourceData_Figure_6C_Plate170_CAMA1RiboRCer2_Well4B_D7-Afatinib_Zoom_K.tif
- Figure 6/SourceData_Figure_6C_Plate168_CAMA1SensV2_Well4A_D7-Afatinib_D.tif
- __MACOSX/Figure 6/._SourceData_Figure_6C_Plate168_CAMA1SensV2_Well4A_D7-Afatinib_D.tif
- Figure 6/SourceData_Figure_6C_Plate168_CAMA1SensV2_Well1A_D7-DMSO_A.tif
- __MACOSX/Figure 6/._SourceData_Figure_6C_Plate168_CAMA1SensV2_Well1A_D7-DMSO_A.tif
- Figure 6/SourceData_Figure_6C_Plate170_CAMA1RiboRCer2_Well1B_D7-DMSO_Zoom_H.tif
- __MACOSX/Figure 6/._SourceData_Figure_6C_Plate170_CAMA1RiboRCer2_Well1B_D7-DMSO_Zoom_H.tif
- Figure 6/SourceData_Figure_6C_Plate168_CAMA1SensV2_Well1B_D7-DMSO_B.tif
- __MACOSX/Figure 6/._SourceData_Figure_6C_Plate168_CAMA1SensV2_Well1B_D7-DMSO_B.tif
- Figure 6/SourceData_Figure_6C_Plate170_CAMA1RiboRCer2_Well4C_D7-Afatinib_Zoom_L.tif
- __MACOSX/Figure 6/._SourceData_Figure_6C_Plate170_CAMA1RiboRCer2_Well4C_D7-Afatinib_Zoom_L.tif
- Figure 6/SourceData_Figure_6C_Plate168_CAMA1SensV2_Well1C_D7-DMSO_C.tif
- __MACOSX/Figure 6/._SourceData_Figure_6C_Plate168_CAMA1SensV2_Well1C_D7-DMSO_C.tif
- Figure 6/SourceData_Figure_6C_Plate170_CAMA1RiboRCer2_Well1A_D7-DMSO_Zoom_G.tif
- __MACOSX/Figure 6/._SourceData_Figure_6C_Plate170_CAMA1RiboRCer2_Well1A_D7-DMSO_Zoom_G.tif
- Figure 6/SourceData_Figure_6C_Plate168_CAMA1SensV2_Well4B_D7-Afatinib_Zoom_E.tif
- __MACOSX/Figure 6/._SourceData_Figure_6C_Plate168_CAMA1SensV2_Well4B_D7-Afatinib_Zoom_E.tif
- Figure 6/SourceData_Figure_6C_Plate170_CAMA1RiboRCer2_Well1C_D7-DMSO_Zoom_I.tif
- __MACOSX/Figure 6/._SourceData_Figure_6C_Plate170_CAMA1RiboRCer2_Well1C_D7-DMSO_Zoom_I.tif
- Figure 6/SourceData_Figure_6C_Plate170_CAMA1RiboRCer2_Well4B_D7-Afatinib_K.tif
- __MACOSX/Figure 6/._SourceData_Figure_6C_Plate170_CAMA1RiboRCer2_Well4B_D7-Afatinib_K.tif
- Figure 6/SourceData_Figure_6C_Plate168_CAMA1SensV2_Well4A_D7-Afatinib_Zoom_D.tif
- __MACOSX/Figure 6/._SourceData_Figure_6C_Plate168_CAMA1SensV2_Well4A_D7-Afatinib_Zoom_D.tif
- Figure 6/SourceData_Figure_6C_Plate170_CAMA1RiboRCer2_Well4C_D7-Afatinib_L.tif
- __MACOSX/Figure 6/._SourceData_Figure_6C_Plate170_CAMA1RiboRCer2_Well4C_D7-Afatinib_L.tif
- Figure 6/SourceData_Figure_6C_Plate170_CAMA1RiboRCer2_Well1C_D7-DMSO_I.tif
- __MACOSX/Figure 6/._SourceData_Figure_6C_Plate170_CAMA1RiboRCer2_Well1C_D7-DMSO_I.tif
- Figure 6/SourceData_Figure_6C_Plate168_CAMA1SensV2_Well1A_D7-DMSO_Zoom_A.tif
- __MACOSX/Figure 6/._SourceData_Figure_6C_Plate168_CAMA1SensV2_Well1A_D7-DMSO_Zoom_A.tif
- Figure 6/SourceData_Figure_6A_6B_Cancer_and_fibroblast_blocking_facilitation_DMSO_and_afatinib.csv
- __MACOSX/Figure 6/._SourceData_Figure_6A_6B_Cancer_and_fibroblast_blocking_facilitation_DMSO_and_afatinib.csv
- Figure 6/SourceData_Figure_6C_Plate170_CAMA1RiboRCer2_Well4A_D7-Afatinib_J.tif
- __MACOSX/Figure 6/._SourceData_Figure_6C_Plate170_CAMA1RiboRCer2_Well4A_D7-Afatinib_J.tif
- Figure 6/SourceData_Figure_6C_Plate170_CAMA1RiboRCer2_Well1A_D7-DMSO_G.tif
- __MACOSX/Figure 6/._SourceData_Figure_6C_Plate170_CAMA1RiboRCer2_Well1A_D7-DMSO_G.tif
- Figure 6/SourceData_Figure_6C_Plate168_CAMA1SensV2_Well4C_D7-Afatinib_Zoom_F.tif
- __MACOSX/Figure 6/._SourceData_Figure_6C_Plate168_CAMA1SensV2_Well4C_D7-Afatinib_Zoom_F.tif
- Figure 6/SourceData_Figure_6C_Plate168_CAMA1SensV2_Well1B_D7-DMSO_Zoom_B.tif
- __MACOSX/Figure 6/._SourceData_Figure_6C_Plate168_CAMA1SensV2_Well1B_D7-DMSO_Zoom_B.tif
