# Supplementary material for: Blocking cancer-fibroblast mutualism inhibits proliferation of endocrine therapy resistant breast cancer
Source: Mol Syst Biol. 2025 May 8;21(7):825–55. doi: 10.1038/s44320-025-00104-6 (PMC12222798; doi:10.1038/s44320-025-00104-6)
Supplement: Supplementary file 11 — Source data Fig. 6 [file 44320_2025_104_MOESM11_ESM.zip › Figure 6/SourceData_Figure_6A_6B_Cancer_and_fibroblast_blocking_facilitation_DMSO_and_afatinib.csv]

	ResistanceLab	CancerCellName	RepID	Rep	Resistance	Fibroblasts	Cytation	Total_Cell_Number	InitialCancerFraction	Afatinib_uM	Fulvestrant_nM	Sensitivity	FibroblastsPresent	CancerPresent	Afatinib_uMLab	Fulvestrant_nMLab	CompositionLab	maxHour	RGR	RGRfibro	wrapLab	DMSOaloneRGR	DMSOaloneRGRfibro	fulvaloneRGRfibro	fulvaloneRGR	FibroComLab	labs2	CancerComLab	CompositionLab2	CancerCellNameResistance
1	Resistant	CAMA1	289	1	RiboR	None	Cy2	10000	1	0	0	RiboR	FALSE	TRUE	Control	Control	Cancer alone	336	0.00607870545847385	NA	DMSO	0.00608758392732637	-0.00606181383772297	-0.00615816336794189	0.00302818421951317	No fibroblast	DMSO	NA	Alone	CAMA1Resistant
2	Resistant	CAMA1	290	2	RiboR	None	Cy2	10000	1	0	0	RiboR	FALSE	TRUE	Control	Control	Cancer alone	336	0.00606123875860804	NA	DMSO	0.00608758392732637	-0.00606181383772297	-0.00615816336794189	0.00302818421951317	No fibroblast	DMSO	NA	Alone	CAMA1Resistant
3	Resistant	CAMA1	291	3	RiboR	None	Cy2	10000	1	0	0	RiboR	FALSE	TRUE	Control	Control	Cancer alone	336	0.00612280756489722	NA	DMSO	0.00608758392732637	-0.00606181383772297	-0.00615816336794189	0.00302818421951317	No fibroblast	DMSO	NA	Alone	CAMA1Resistant
4	Resistant	CAMA1	292	1	RiboR	None	Cy2	10000	1	2.5	0	RiboR	FALSE	TRUE	Afatinib: 2.5 uM	Control	Cancer alone	336	-0.000538530871874187	NA	Afatinib (2.5uM)	0.00608758392732637	-0.00606181383772297	-0.00615816336794189	0.00302818421951317	No fibroblast	Afatinib (2.5uM)	NA	Alone	CAMA1Resistant
5	Resistant	CAMA1	293	2	RiboR	None	Cy2	10000	1	2.5	0	RiboR	FALSE	TRUE	Afatinib: 2.5 uM	Control	Cancer alone	336	-0.00113007839480087	NA	Afatinib (2.5uM)	0.00608758392732637	-0.00606181383772297	-0.00615816336794189	0.00302818421951317	No fibroblast	Afatinib (2.5uM)	NA	Alone	CAMA1Resistant
6	Resistant	CAMA1	294	3	RiboR	None	Cy2	10000	1	2.5	0	RiboR	FALSE	TRUE	Afatinib: 2.5 uM	Control	Cancer alone	336	0.000667960290905616	NA	Afatinib (2.5uM)	0.00608758392732637	-0.00606181383772297	-0.00615816336794189	0.00302818421951317	No fibroblast	Afatinib (2.5uM)	NA	Alone	CAMA1Resistant
7	Resistant	CAMA1	325	7	RiboR	MRC5_C2	Cy2	20000	0.5	0	0	RiboR	TRUE	TRUE	Control	Control	Cancer and unprimed fibroblast	336	0.00660814619741778	0.0011520487381929	DMSO	0.00608758392732637	-0.00606181383772297	-0.00615816336794189	0.00302818421951317	Resistant CAMA1	DMSO	NA	Alone	CAMA1Resistant
8	Resistant	CAMA1	326	8	RiboR	MRC5_C2	Cy2	20000	0.5	0	0	RiboR	TRUE	TRUE	Control	Control	Cancer and unprimed fibroblast	336	0.00671025114229696	0.000562145639609837	DMSO	0.00608758392732637	-0.00606181383772297	-0.00615816336794189	0.00302818421951317	Resistant CAMA1	DMSO	NA	Alone	CAMA1Resistant
9	Resistant	CAMA1	327	9	RiboR	MRC5_C2	Cy2	20000	0.5	0	0	RiboR	TRUE	TRUE	Control	Control	Cancer and unprimed fibroblast	336	0.00621325456276444	0.000542049871393835	DMSO	0.00608758392732637	-0.00606181383772297	-0.00615816336794189	0.00302818421951317	Resistant CAMA1	DMSO	NA	Alone	CAMA1Resistant
10	Resistant	CAMA1	328	7	RiboR	MRC5_C2	Cy2	20000	0.5	2.5	0	RiboR	TRUE	TRUE	Afatinib: 2.5 uM	Control	Cancer and unprimed fibroblast	336	0.00299358925900982	-0.00123298530474067	Afatinib (2.5uM)	0.00608758392732637	-0.00606181383772297	-0.00615816336794189	0.00302818421951317	Resistant CAMA1	Afatinib (2.5uM)	NA	Alone	CAMA1Resistant
11	Resistant	CAMA1	329	8	RiboR	MRC5_C2	Cy2	20000	0.5	2.5	0	RiboR	TRUE	TRUE	Afatinib: 2.5 uM	Control	Cancer and unprimed fibroblast	336	0.00306929365082312	-0.00198377736951546	Afatinib (2.5uM)	0.00608758392732637	-0.00606181383772297	-0.00615816336794189	0.00302818421951317	Resistant CAMA1	Afatinib (2.5uM)	NA	Alone	CAMA1Resistant
12	Resistant	CAMA1	330	9	RiboR	MRC5_C2	Cy2	20000	0.5	2.5	0	RiboR	TRUE	TRUE	Afatinib: 2.5 uM	Control	Cancer and unprimed fibroblast	336	-0.00172138794993401	-0.00518605228335239	Afatinib (2.5uM)	0.00608758392732637	-0.00606181383772297	-0.00615816336794189	0.00302818421951317	Resistant CAMA1	Afatinib (2.5uM)	NA	Alone	CAMA1Resistant
13	Resistant	MCF7	385	1	RiboR	None	Cy2	10000	1	0	0	RiboR	FALSE	TRUE	Control	Control	Cancer alone	336	0.000302436529752652	NA	DMSO	0.00101617558262199	-0.00606181383772297	-0.00615816336794189	0.000850973818215632	No fibroblast	DMSO	NA	Alone	MCF7Resistant
14	Resistant	MCF7	386	2	RiboR	None	Cy2	10000	1	0	0	RiboR	FALSE	TRUE	Control	Control	Cancer alone	336	0.00123027311249956	NA	DMSO	0.00101617558262199	-0.00606181383772297	-0.00615816336794189	0.000850973818215632	No fibroblast	DMSO	NA	Alone	MCF7Resistant
15	Resistant	MCF7	387	3	RiboR	None	Cy2	10000	1	0	0	RiboR	FALSE	TRUE	Control	Control	Cancer alone	336	0.00151581710561375	NA	DMSO	0.00101617558262199	-0.00606181383772297	-0.00615816336794189	0.000850973818215632	No fibroblast	DMSO	NA	Alone	MCF7Resistant
16	Resistant	MCF7	388	1	RiboR	None	Cy2	10000	1	2.5	0	RiboR	FALSE	TRUE	Afatinib: 2.5 uM	Control	Cancer alone	336	0.00132305968667674	NA	Afatinib (2.5uM)	0.00101617558262199	-0.00606181383772297	-0.00615816336794189	0.000850973818215632	No fibroblast	Afatinib (2.5uM)	NA	Alone	MCF7Resistant
17	Resistant	MCF7	389	2	RiboR	None	Cy2	10000	1	2.5	0	RiboR	FALSE	TRUE	Afatinib: 2.5 uM	Control	Cancer alone	336	0.00100017337548808	NA	Afatinib (2.5uM)	0.00101617558262199	-0.00606181383772297	-0.00615816336794189	0.000850973818215632	No fibroblast	Afatinib (2.5uM)	NA	Alone	MCF7Resistant
18	Resistant	MCF7	390	3	RiboR	None	Cy2	10000	1	2.5	0	RiboR	FALSE	TRUE	Afatinib: 2.5 uM	Control	Cancer alone	336	0.00105501787996839	NA	Afatinib (2.5uM)	0.00101617558262199	-0.00606181383772297	-0.00615816336794189	0.000850973818215632	No fibroblast	Afatinib (2.5uM)	NA	Alone	MCF7Resistant
19	Resistant	MCF7	421	7	RiboR	MRC5_C2	Cy2	20000	0.5	0	0	RiboR	TRUE	TRUE	Control	Control	Cancer and unprimed fibroblast	336	0.00152074520486989	-0.00139718132923524	DMSO	0.00101617558262199	-0.00606181383772297	-0.00615816336794189	0.000850973818215632	Resistant MCF7	DMSO	NA	Alone	MCF7Resistant
20	Resistant	MCF7	422	8	RiboR	MRC5_C2	Cy2	20000	0.5	0	0	RiboR	TRUE	TRUE	Control	Control	Cancer and unprimed fibroblast	336	0.00147004095477628	-0.00123997384407689	DMSO	0.00101617558262199	-0.00606181383772297	-0.00615816336794189	0.000850973818215632	Resistant MCF7	DMSO	NA	Alone	MCF7Resistant
21	Resistant	MCF7	423	9	RiboR	MRC5_C2	Cy2	20000	0.5	0	0	RiboR	TRUE	TRUE	Control	Control	Cancer and unprimed fibroblast	336	0.00169031246915265	-0.00178758540519958	DMSO	0.00101617558262199	-0.00606181383772297	-0.00615816336794189	0.000850973818215632	Resistant MCF7	DMSO	NA	Alone	MCF7Resistant
22	Resistant	MCF7	424	7	RiboR	MRC5_C2	Cy2	20000	0.5	2.5	0	RiboR	TRUE	TRUE	Afatinib: 2.5 uM	Control	Cancer and unprimed fibroblast	336	0.000707890521846429	-0.00546343881401104	Afatinib (2.5uM)	0.00101617558262199	-0.00606181383772297	-0.00615816336794189	0.000850973818215632	Resistant MCF7	Afatinib (2.5uM)	NA	Alone	MCF7Resistant
23	Resistant	MCF7	425	8	RiboR	MRC5_C2	Cy2	20000	0.5	2.5	0	RiboR	TRUE	TRUE	Afatinib: 2.5 uM	Control	Cancer and unprimed fibroblast	336	0.00104644832343267	-0.00495532111578213	Afatinib (2.5uM)	0.00101617558262199	-0.00606181383772297	-0.00615816336794189	0.000850973818215632	Resistant MCF7	Afatinib (2.5uM)	NA	Alone	MCF7Resistant
24	Resistant	MCF7	426	9	RiboR	MRC5_C2	Cy2	20000	0.5	2.5	0	RiboR	TRUE	TRUE	Afatinib: 2.5 uM	Control	Cancer and unprimed fibroblast	336	0.00015400643419953	-0.00618903796818612	Afatinib (2.5uM)	0.00101617558262199	-0.00606181383772297	-0.00615816336794189	0.000850973818215632	Resistant MCF7	Afatinib (2.5uM)	NA	Alone	MCF7Resistant
25	Resistant	MCF7	469	10	RiboR	MRC5_C2	Cy2	10000	0	0	0	RiboR	TRUE	FALSE	Control	Control	Fibroblasts alone	336	NA	-0.00884841531029116	DMSO	0.00101617558262199	-0.00606181383772297	-0.00615816336794189	0.000850973818215632	Alone	DMSO	NA	Alone	MCF7Resistant
26	Resistant	MCF7	470	11	RiboR	MRC5_C2	Cy2	10000	0	0	0	RiboR	TRUE	FALSE	Control	Control	Fibroblasts alone	336	NA	-0.00554493753382616	DMSO	0.00101617558262199	-0.00606181383772297	-0.00615816336794189	0.000850973818215632	Alone	DMSO	NA	Alone	MCF7Resistant
27	Resistant	MCF7	471	12	RiboR	MRC5_C2	Cy2	10000	0	0	0	RiboR	TRUE	FALSE	Control	Control	Fibroblasts alone	336	NA	-0.00702693350142775	DMSO	0.00101617558262199	-0.00606181383772297	-0.00615816336794189	0.000850973818215632	Alone	DMSO	NA	Alone	MCF7Resistant
28	Resistant	MCF7	472	10	RiboR	MRC5_C2	Cy2	10000	0	2.5	0	RiboR	TRUE	FALSE	Afatinib: 2.5 uM	Control	Fibroblasts alone	336	NA	-0.0101950349923085	Afatinib (2.5uM)	0.00101617558262199	-0.00606181383772297	-0.00615816336794189	0.000850973818215632	Alone	Afatinib (2.5uM)	NA	Alone	MCF7Resistant
29	Resistant	MCF7	473	11	RiboR	MRC5_C2	Cy2	10000	0	2.5	0	RiboR	TRUE	FALSE	Afatinib: 2.5 uM	Control	Fibroblasts alone	336	NA	-0.00951274889557697	Afatinib (2.5uM)	0.00101617558262199	-0.00606181383772297	-0.00615816336794189	0.000850973818215632	Alone	Afatinib (2.5uM)	NA	Alone	MCF7Resistant
30	Resistant	MCF7	474	12	RiboR	MRC5_C2	Cy2	10000	0	2.5	0	RiboR	TRUE	FALSE	Afatinib: 2.5 uM	Control	Fibroblasts alone	336	NA	-0.00932381999256194	Afatinib (2.5uM)	0.00101617558262199	-0.00606181383772297	-0.00615816336794189	0.000850973818215632	Alone	Afatinib (2.5uM)	NA	Alone	MCF7Resistant
31	Resistant	T47D	481	1	RiboR	None	Cy2	10000	1	0	0	RiboR	FALSE	TRUE	Control	Control	Cancer alone	336	-0.000487564639466362	NA	DMSO	-0.000118293371254936	-0.00606181383772297	-0.00615816336794189	-0.000462413232986611	No fibroblast	DMSO	NA	Alone	T47DResistant
32	Resistant	T47D	482	2	RiboR	None	Cy2	10000	1	0	0	RiboR	FALSE	TRUE	Control	Control	Cancer alone	336	0.000427815574152903	NA	DMSO	-0.000118293371254936	-0.00606181383772297	-0.00615816336794189	-0.000462413232986611	No fibroblast	DMSO	NA	Alone	T47DResistant
33	Resistant	T47D	483	3	RiboR	None	Cy2	10000	1	0	0	RiboR	FALSE	TRUE	Control	Control	Cancer alone	336	-0.00029513104845135	NA	DMSO	-0.000118293371254936	-0.00606181383772297	-0.00615816336794189	-0.000462413232986611	No fibroblast	DMSO	NA	Alone	T47DResistant
34	Resistant	T47D	484	1	RiboR	None	Cy2	10000	1	2.5	0	RiboR	FALSE	TRUE	Afatinib: 2.5 uM	Control	Cancer alone	336	-0.000309320005647384	NA	Afatinib (2.5uM)	-0.000118293371254936	-0.00606181383772297	-0.00615816336794189	-0.000462413232986611	No fibroblast	Afatinib (2.5uM)	NA	Alone	T47DResistant
35	Resistant	T47D	485	2	RiboR	None	Cy2	10000	1	2.5	0	RiboR	FALSE	TRUE	Afatinib: 2.5 uM	Control	Cancer alone	336	0.000222848256728467	NA	Afatinib (2.5uM)	-0.000118293371254936	-0.00606181383772297	-0.00615816336794189	-0.000462413232986611	No fibroblast	Afatinib (2.5uM)	NA	Alone	T47DResistant
36	Resistant	T47D	486	3	RiboR	None	Cy2	10000	1	2.5	0	RiboR	FALSE	TRUE	Afatinib: 2.5 uM	Control	Cancer alone	336	1.65507937245137e-05	NA	Afatinib (2.5uM)	-0.000118293371254936	-0.00606181383772297	-0.00615816336794189	-0.000462413232986611	No fibroblast	Afatinib (2.5uM)	NA	Alone	T47DResistant
37	Resistant	T47D	517	7	RiboR	MRC5_C2	Cy2	20000	0.5	0	0	RiboR	TRUE	TRUE	Control	Control	Cancer and unprimed fibroblast	336	0.00208322705481749	-0.000446015305123449	DMSO	-0.000118293371254936	-0.00606181383772297	-0.00615816336794189	-0.000462413232986611	Resistant T47D	DMSO	NA	Alone	T47DResistant
38	Resistant	T47D	518	8	RiboR	MRC5_C2	Cy2	20000	0.5	0	0	RiboR	TRUE	TRUE	Control	Control	Cancer and unprimed fibroblast	336	0.00179267661323664	-0.00110412644262488	DMSO	-0.000118293371254936	-0.00606181383772297	-0.00615816336794189	-0.000462413232986611	Resistant T47D	DMSO	NA	Alone	T47DResistant
39	Resistant	T47D	519	9	RiboR	MRC5_C2	Cy2	20000	0.5	0	0	RiboR	TRUE	TRUE	Control	Control	Cancer and unprimed fibroblast	336	0.00164567271595884	-0.000419769326154715	DMSO	-0.000118293371254936	-0.00606181383772297	-0.00615816336794189	-0.000462413232986611	Resistant T47D	DMSO	NA	Alone	T47DResistant
40	Resistant	T47D	520	7	RiboR	MRC5_C2	Cy2	20000	0.5	2.5	0	RiboR	TRUE	TRUE	Afatinib: 2.5 uM	Control	Cancer and unprimed fibroblast	336	0.000999661790661853	-0.00304586380296848	Afatinib (2.5uM)	-0.000118293371254936	-0.00606181383772297	-0.00615816336794189	-0.000462413232986611	Resistant T47D	Afatinib (2.5uM)	NA	Alone	T47DResistant
41	Resistant	T47D	521	8	RiboR	MRC5_C2	Cy2	20000	0.5	2.5	0	RiboR	TRUE	TRUE	Afatinib: 2.5 uM	Control	Cancer and unprimed fibroblast	336	0.000917568228832682	-0.00136435601367224	Afatinib (2.5uM)	-0.000118293371254936	-0.00606181383772297	-0.00615816336794189	-0.000462413232986611	Resistant T47D	Afatinib (2.5uM)	NA	Alone	T47DResistant
42	Resistant	T47D	522	9	RiboR	MRC5_C2	Cy2	20000	0.5	2.5	0	RiboR	TRUE	TRUE	Afatinib: 2.5 uM	Control	Cancer and unprimed fibroblast	336	0.000538029004197387	-0.00224998163850061	Afatinib (2.5uM)	-0.000118293371254936	-0.00606181383772297	-0.00615816336794189	-0.000462413232986611	Resistant T47D	Afatinib (2.5uM)	NA	Alone	T47DResistant
43	Sensitive	CAMA1	1	1	Sensitive	None	Cy1	10000	1	0	0	Sens	FALSE	TRUE	Control	Control	Cancer alone	336	0.00512900093855378	NA	DMSO	0.00515690495850884	-0.00606181383772297	-0.00615816336794189	0.00233152627543601	No fibroblast	DMSO	NA	Alone	CAMA1Sensitive
44	Sensitive	CAMA1	2	2	Sensitive	None	Cy1	10000	1	0	0	Sens	FALSE	TRUE	Control	Control	Cancer alone	336	0.00537361678004293	NA	DMSO	0.00515690495850884	-0.00606181383772297	-0.00615816336794189	0.00233152627543601	No fibroblast	DMSO	NA	Alone	CAMA1Sensitive
45	Sensitive	CAMA1	3	3	Sensitive	None	Cy1	10000	1	0	0	Sens	FALSE	TRUE	Control	Control	Cancer alone	336	0.00496809715692982	NA	DMSO	0.00515690495850884	-0.00606181383772297	-0.00615816336794189	0.00233152627543601	No fibroblast	DMSO	NA	Alone	CAMA1Sensitive
46	Sensitive	CAMA1	4	1	Sensitive	None	Cy1	10000	1	2.5	0	Sens	FALSE	TRUE	Afatinib: 2.5 uM	Control	Cancer alone	336	-0.0047654583513952	NA	Afatinib (2.5uM)	0.00515690495850884	-0.00606181383772297	-0.00615816336794189	0.00233152627543601	No fibroblast	Afatinib (2.5uM)	NA	Alone	CAMA1Sensitive
47	Sensitive	CAMA1	5	2	Sensitive	None	Cy1	10000	1	2.5	0	Sens	FALSE	TRUE	Afatinib: 2.5 uM	Control	Cancer alone	336	-0.0080060759011364	NA	Afatinib (2.5uM)	0.00515690495850884	-0.00606181383772297	-0.00615816336794189	0.00233152627543601	No fibroblast	Afatinib (2.5uM)	NA	Alone	CAMA1Sensitive
48	Sensitive	CAMA1	6	3	Sensitive	None	Cy1	10000	1	2.5	0	Sens	FALSE	TRUE	Afatinib: 2.5 uM	Control	Cancer alone	336	-0.00584441664168967	NA	Afatinib (2.5uM)	0.00515690495850884	-0.00606181383772297	-0.00615816336794189	0.00233152627543601	No fibroblast	Afatinib (2.5uM)	NA	Alone	CAMA1Sensitive
49	Sensitive	CAMA1	37	7	Sensitive	MRC5_C2	Cy1	20000	0.5	0	0	Sens	TRUE	TRUE	Control	Control	Cancer and unprimed fibroblast	336	0.00587939779738766	0.00107371827813283	DMSO	0.00515690495850884	-0.00606181383772297	-0.00615816336794189	0.00233152627543601	Sensitive CAMA1	DMSO	NA	Alone	CAMA1Sensitive
50	Sensitive	CAMA1	38	8	Sensitive	MRC5_C2	Cy1	20000	0.5	0	0	Sens	TRUE	TRUE	Control	Control	Cancer and unprimed fibroblast	336	0.0056996160547438	0.000163682060254349	DMSO	0.00515690495850884	-0.00606181383772297	-0.00615816336794189	0.00233152627543601	Sensitive CAMA1	DMSO	NA	Alone	CAMA1Sensitive
51	Sensitive	CAMA1	39	9	Sensitive	MRC5_C2	Cy1	20000	0.5	0	0	Sens	TRUE	TRUE	Control	Control	Cancer and unprimed fibroblast	336	0.00579641639425529	0.0020779935502915	DMSO	0.00515690495850884	-0.00606181383772297	-0.00615816336794189	0.00233152627543601	Sensitive CAMA1	DMSO	NA	Alone	CAMA1Sensitive
52	Sensitive	CAMA1	40	7	Sensitive	MRC5_C2	Cy1	20000	0.5	2.5	0	Sens	TRUE	TRUE	Afatinib: 2.5 uM	Control	Cancer and unprimed fibroblast	336	-0.00114204378863813	-0.00347921695137326	Afatinib (2.5uM)	0.00515690495850884	-0.00606181383772297	-0.00615816336794189	0.00233152627543601	Sensitive CAMA1	Afatinib (2.5uM)	NA	Alone	CAMA1Sensitive
53	Sensitive	CAMA1	41	8	Sensitive	MRC5_C2	Cy1	20000	0.5	2.5	0	Sens	TRUE	TRUE	Afatinib: 2.5 uM	Control	Cancer and unprimed fibroblast	336	0.00114715744822335	-0.00224332838375078	Afatinib (2.5uM)	0.00515690495850884	-0.00606181383772297	-0.00615816336794189	0.00233152627543601	Sensitive CAMA1	Afatinib (2.5uM)	NA	Alone	CAMA1Sensitive
54	Sensitive	CAMA1	42	9	Sensitive	MRC5_C2	Cy1	20000	0.5	2.5	0	Sens	TRUE	TRUE	Afatinib: 2.5 uM	Control	Cancer and unprimed fibroblast	336	-0.00368296697896365	-0.00478833559076816	Afatinib (2.5uM)	0.00515690495850884	-0.00606181383772297	-0.00615816336794189	0.00233152627543601	Sensitive CAMA1	Afatinib (2.5uM)	NA	Alone	CAMA1Sensitive
55	Sensitive	CAMA1	85	10	Sensitive	MRC5_C2	Cy1	2500	0	0	0	Sens	TRUE	FALSE	Control	Control	Fibroblasts alone	336	NA	-0.00341373432105451	DMSO	0.00515690495850884	-0.00606181383772297	-0.00615816336794189	0.00233152627543601	Alone	DMSO	NA	Alone	CAMA1Sensitive
56	Sensitive	CAMA1	86	11	Sensitive	MRC5_C2	Cy1	2500	0	0	0	Sens	TRUE	FALSE	Control	Control	Fibroblasts alone	336	NA	-0.00412589984911393	DMSO	0.00515690495850884	-0.00606181383772297	-0.00615816336794189	0.00233152627543601	Alone	DMSO	NA	Alone	CAMA1Sensitive
57	Sensitive	CAMA1	87	12	Sensitive	MRC5_C2	Cy1	2500	0	0	0	Sens	TRUE	FALSE	Control	Control	Fibroblasts alone	336	NA	-0.0167191200787714	DMSO	0.00515690495850884	-0.00606181383772297	-0.00615816336794189	0.00233152627543601	Alone	DMSO	NA	Alone	CAMA1Sensitive
58	Sensitive	CAMA1	88	10	Sensitive	MRC5_C2	Cy1	2500	0	2.5	0	Sens	TRUE	FALSE	Afatinib: 2.5 uM	Control	Fibroblasts alone	336	NA	-0.01331858153208	Afatinib (2.5uM)	0.00515690495850884	-0.00606181383772297	-0.00615816336794189	0.00233152627543601	Alone	Afatinib (2.5uM)	NA	Alone	CAMA1Sensitive
59	Sensitive	CAMA1	89	11	Sensitive	MRC5_C2	Cy1	2500	0	2.5	0	Sens	TRUE	FALSE	Afatinib: 2.5 uM	Control	Fibroblasts alone	336	NA	-0.0132002424216743	Afatinib (2.5uM)	0.00515690495850884	-0.00606181383772297	-0.00615816336794189	0.00233152627543601	Alone	Afatinib (2.5uM)	NA	Alone	CAMA1Sensitive
60	Sensitive	CAMA1	90	12	Sensitive	MRC5_C2	Cy1	2500	0	2.5	0	Sens	TRUE	FALSE	Afatinib: 2.5 uM	Control	Fibroblasts alone	336	NA	-0.016839314525707	Afatinib (2.5uM)	0.00515690495850884	-0.00606181383772297	-0.00615816336794189	0.00233152627543601	Alone	Afatinib (2.5uM)	NA	Alone	CAMA1Sensitive
61	Sensitive	MCF7	97	1	Sensitive	None	Cy1	10000	1	0	0	Sens	FALSE	TRUE	Control	Control	Cancer alone	336	0.00079472890474582	NA	DMSO	0.000682038322558466	-0.00606181383772297	-0.00615816336794189	-0.00153750349623737	No fibroblast	DMSO	NA	Alone	MCF7Sensitive
62	Sensitive	MCF7	98	2	Sensitive	None	Cy1	10000	1	0	0	Sens	FALSE	TRUE	Control	Control	Cancer alone	336	0.000688863270416224	NA	DMSO	0.000682038322558466	-0.00606181383772297	-0.00615816336794189	-0.00153750349623737	No fibroblast	DMSO	NA	Alone	MCF7Sensitive
63	Sensitive	MCF7	99	3	Sensitive	None	Cy1	10000	1	0	0	Sens	FALSE	TRUE	Control	Control	Cancer alone	336	0.000562522792513354	NA	DMSO	0.000682038322558466	-0.00606181383772297	-0.00615816336794189	-0.00153750349623737	No fibroblast	DMSO	NA	Alone	MCF7Sensitive
64	Sensitive	MCF7	100	1	Sensitive	None	Cy1	10000	1	2.5	0	Sens	FALSE	TRUE	Afatinib: 2.5 uM	Control	Cancer alone	336	-0.00501949855832964	NA	Afatinib (2.5uM)	0.000682038322558466	-0.00606181383772297	-0.00615816336794189	-0.00153750349623737	No fibroblast	Afatinib (2.5uM)	NA	Alone	MCF7Sensitive
65	Sensitive	MCF7	101	2	Sensitive	None	Cy1	10000	1	2.5	0	Sens	FALSE	TRUE	Afatinib: 2.5 uM	Control	Cancer alone	336	-0.00299042739869484	NA	Afatinib (2.5uM)	0.000682038322558466	-0.00606181383772297	-0.00615816336794189	-0.00153750349623737	No fibroblast	Afatinib (2.5uM)	NA	Alone	MCF7Sensitive
66	Sensitive	MCF7	102	3	Sensitive	None	Cy1	10000	1	2.5	0	Sens	FALSE	TRUE	Afatinib: 2.5 uM	Control	Cancer alone	336	-0.00416214889183558	NA	Afatinib (2.5uM)	0.000682038322558466	-0.00606181383772297	-0.00615816336794189	-0.00153750349623737	No fibroblast	Afatinib (2.5uM)	NA	Alone	MCF7Sensitive
67	Sensitive	MCF7	133	7	Sensitive	MRC5_C2	Cy1	20000	0.5	0	0	Sens	TRUE	TRUE	Control	Control	Cancer and unprimed fibroblast	336	0.000515310883730712	-0.00107024351885818	DMSO	0.000682038322558466	-0.00606181383772297	-0.00615816336794189	-0.00153750349623737	Sensitive MCF7	DMSO	NA	Alone	MCF7Sensitive
68	Sensitive	MCF7	134	8	Sensitive	MRC5_C2	Cy1	20000	0.5	0	0	Sens	TRUE	TRUE	Control	Control	Cancer and unprimed fibroblast	336	0.000417012057770487	-0.000977105300500901	DMSO	0.000682038322558466	-0.00606181383772297	-0.00615816336794189	-0.00153750349623737	Sensitive MCF7	DMSO	NA	Alone	MCF7Sensitive
69	Sensitive	MCF7	135	9	Sensitive	MRC5_C2	Cy1	20000	0.5	0	0	Sens	TRUE	TRUE	Control	Control	Cancer and unprimed fibroblast	336	0.000664997082260447	-0.00110931379726976	DMSO	0.000682038322558466	-0.00606181383772297	-0.00615816336794189	-0.00153750349623737	Sensitive MCF7	DMSO	NA	Alone	MCF7Sensitive
70	Sensitive	MCF7	136	7	Sensitive	MRC5_C2	Cy1	20000	0.5	2.5	0	Sens	TRUE	TRUE	Afatinib: 2.5 uM	Control	Cancer and unprimed fibroblast	336	-0.0147169214088743	-0.0159364114641979	Afatinib (2.5uM)	0.000682038322558466	-0.00606181383772297	-0.00615816336794189	-0.00153750349623737	Sensitive MCF7	Afatinib (2.5uM)	NA	Alone	MCF7Sensitive
71	Sensitive	MCF7	137	8	Sensitive	MRC5_C2	Cy1	20000	0.5	2.5	0	Sens	TRUE	TRUE	Afatinib: 2.5 uM	Control	Cancer and unprimed fibroblast	336	-0.0122561978712302	-0.0136483811258563	Afatinib (2.5uM)	0.000682038322558466	-0.00606181383772297	-0.00615816336794189	-0.00153750349623737	Sensitive MCF7	Afatinib (2.5uM)	NA	Alone	MCF7Sensitive
72	Sensitive	MCF7	138	9	Sensitive	MRC5_C2	Cy1	20000	0.5	2.5	0	Sens	TRUE	TRUE	Afatinib: 2.5 uM	Control	Cancer and unprimed fibroblast	336	-0.00625287227307469	-0.00706661821196786	Afatinib (2.5uM)	0.000682038322558466	-0.00606181383772297	-0.00615816336794189	-0.00153750349623737	Sensitive MCF7	Afatinib (2.5uM)	NA	Alone	MCF7Sensitive
73	Sensitive	T47D	193	1	Sensitive	None	Cy1	10000	1	0	0	Sens	FALSE	TRUE	Control	Control	Cancer alone	336	0.00246088337826686	NA	DMSO	0.00205564423392422	-0.00606181383772297	-0.00615816336794189	0.0005816857144631	No fibroblast	DMSO	NA	Alone	T47DSensitive
74	Sensitive	T47D	194	2	Sensitive	None	Cy1	10000	1	0	0	Sens	FALSE	TRUE	Control	Control	Cancer alone	336	0.00200700063239861	NA	DMSO	0.00205564423392422	-0.00606181383772297	-0.00615816336794189	0.0005816857144631	No fibroblast	DMSO	NA	Alone	T47DSensitive
75	Sensitive	T47D	195	3	Sensitive	None	Cy1	10000	1	0	0	Sens	FALSE	TRUE	Control	Control	Cancer alone	336	0.0016990486911072	NA	DMSO	0.00205564423392422	-0.00606181383772297	-0.00615816336794189	0.0005816857144631	No fibroblast	DMSO	NA	Alone	T47DSensitive
76	Sensitive	T47D	196	1	Sensitive	None	Cy1	10000	1	2.5	0	Sens	FALSE	TRUE	Afatinib: 2.5 uM	Control	Cancer alone	336	-0.000307821587589392	NA	Afatinib (2.5uM)	0.00205564423392422	-0.00606181383772297	-0.00615816336794189	0.0005816857144631	No fibroblast	Afatinib (2.5uM)	NA	Alone	T47DSensitive
77	Sensitive	T47D	197	2	Sensitive	None	Cy1	10000	1	2.5	0	Sens	FALSE	TRUE	Afatinib: 2.5 uM	Control	Cancer alone	336	-0.000924981271333921	NA	Afatinib (2.5uM)	0.00205564423392422	-0.00606181383772297	-0.00615816336794189	0.0005816857144631	No fibroblast	Afatinib (2.5uM)	NA	Alone	T47DSensitive
78	Sensitive	T47D	198	3	Sensitive	None	Cy1	10000	1	2.5	0	Sens	FALSE	TRUE	Afatinib: 2.5 uM	Control	Cancer alone	336	5.66303012570174e-05	NA	Afatinib (2.5uM)	0.00205564423392422	-0.00606181383772297	-0.00615816336794189	0.0005816857144631	No fibroblast	Afatinib (2.5uM)	NA	Alone	T47DSensitive
79	Sensitive	T47D	229	7	Sensitive	MRC5_C2	Cy1	20000	0.5	0	0	Sens	TRUE	TRUE	Control	Control	Cancer and unprimed fibroblast	336	0.00222530290008902	-0.00125181866297493	DMSO	0.00205564423392422	-0.00606181383772297	-0.00615816336794189	0.0005816857144631	Sensitive T47D	DMSO	NA	Alone	T47DSensitive
80	Sensitive	T47D	230	8	Sensitive	MRC5_C2	Cy1	20000	0.5	0	0	Sens	TRUE	TRUE	Control	Control	Cancer and unprimed fibroblast	336	0.00218428903815933	0.000331800959900813	DMSO	0.00205564423392422	-0.00606181383772297	-0.00615816336794189	0.0005816857144631	Sensitive T47D	DMSO	NA	Alone	T47DSensitive
81	Sensitive	T47D	231	9	Sensitive	MRC5_C2	Cy1	20000	0.5	0	0	Sens	TRUE	TRUE	Control	Control	Cancer and unprimed fibroblast	336	0.00132894793644606	-0.00108114727038957	DMSO	0.00205564423392422	-0.00606181383772297	-0.00615816336794189	0.0005816857144631	Sensitive T47D	DMSO	NA	Alone	T47DSensitive
82	Sensitive	T47D	232	7	Sensitive	MRC5_C2	Cy1	20000	0.5	2.5	0	Sens	TRUE	TRUE	Afatinib: 2.5 uM	Control	Cancer and unprimed fibroblast	336	-0.00814308369329106	-0.00746346840049579	Afatinib (2.5uM)	0.00205564423392422	-0.00606181383772297	-0.00615816336794189	0.0005816857144631	Sensitive T47D	Afatinib (2.5uM)	NA	Alone	T47DSensitive
83	Sensitive	T47D	233	8	Sensitive	MRC5_C2	Cy1	20000	0.5	2.5	0	Sens	TRUE	TRUE	Afatinib: 2.5 uM	Control	Cancer and unprimed fibroblast	336	-0.000997609542572612	-0.00552551704361013	Afatinib (2.5uM)	0.00205564423392422	-0.00606181383772297	-0.00615816336794189	0.0005816857144631	Sensitive T47D	Afatinib (2.5uM)	NA	Alone	T47DSensitive
84	Sensitive	T47D	234	9	Sensitive	MRC5_C2	Cy1	20000	0.5	2.5	0	Sens	TRUE	TRUE	Afatinib: 2.5 uM	Control	Cancer and unprimed fibroblast	336	-0.000223873631686922	-0.00407143741643167	Afatinib (2.5uM)	0.00205564423392422	-0.00606181383772297	-0.00615816336794189	0.0005816857144631	Sensitive T47D	Afatinib (2.5uM)	NA	Alone	T47DSensitive
85	Sensitive	T47D	277	10	Sensitive	MRC5_C2	Cy1	5000	0	0	0	Sens	TRUE	FALSE	Control	Control	Fibroblasts alone	336	NA	-0.0031753873677462	DMSO	0.00205564423392422	-0.00606181383772297	-0.00615816336794189	0.0005816857144631	Alone	DMSO	NA	Alone	T47DSensitive
86	Sensitive	T47D	278	11	Sensitive	MRC5_C2	Cy1	5000	0	0	0	Sens	TRUE	FALSE	Control	Control	Fibroblasts alone	336	NA	-0.00287667545715588	DMSO	0.00205564423392422	-0.00606181383772297	-0.00615816336794189	0.0005816857144631	Alone	DMSO	NA	Alone	T47DSensitive
87	Sensitive	T47D	279	12	Sensitive	MRC5_C2	Cy1	5000	0	0	0	Sens	TRUE	FALSE	Control	Control	Fibroblasts alone	336	NA	-0.00282522112011973	DMSO	0.00205564423392422	-0.00606181383772297	-0.00615816336794189	0.0005816857144631	Alone	DMSO	NA	Alone	T47DSensitive
88	Sensitive	T47D	280	10	Sensitive	MRC5_C2	Cy1	5000	0	2.5	0	Sens	TRUE	FALSE	Afatinib: 2.5 uM	Control	Fibroblasts alone	336	NA	-0.00819454778068451	Afatinib (2.5uM)	0.00205564423392422	-0.00606181383772297	-0.00615816336794189	0.0005816857144631	Alone	Afatinib (2.5uM)	NA	Alone	T47DSensitive
89	Sensitive	T47D	281	11	Sensitive	MRC5_C2	Cy1	5000	0	2.5	0	Sens	TRUE	FALSE	Afatinib: 2.5 uM	Control	Fibroblasts alone	336	NA	-0.00961140834376901	Afatinib (2.5uM)	0.00205564423392422	-0.00606181383772297	-0.00615816336794189	0.0005816857144631	Alone	Afatinib (2.5uM)	NA	Alone	T47DSensitive
90	Sensitive	T47D	282	12	Sensitive	MRC5_C2	Cy1	5000	0	2.5	0	Sens	TRUE	FALSE	Afatinib: 2.5 uM	Control	Fibroblasts alone	336	NA	-0.00965954656864427	Afatinib (2.5uM)	0.00205564423392422	-0.00606181383772297	-0.00615816336794189	0.0005816857144631	Alone	Afatinib (2.5uM)	NA	Alone	T47DSensitive
